# Supplementary material for: Hierarchical Distribution of Reward Representation in the Cortical and Hippocampal Regions
Source: eNeuro. 2026 Feb 10;13(2):ENEURO.0256-25.2026. doi: 10.1523/ENEURO.0256-25.2026 (PMC12931971; doi:10.1523/ENEURO.0256-25.2026)
Supplement: Data 1 — The complete code, data, and computational environment required to reproduce the findings of this study are available at https://github.com/mokamotosan/soma_okamoto_lr_01_public.git. The repository contains a series of Jupyter Notebooks for analysis (/notebooks) and a Dockerfile to ensure a fully reproducible environment. The analysis is structured with individual notebooks for each of the six brain regions, which generate the results for Figs. 3-7 and Table 1. All analyses were performed within a Docker container based on a Python 3.10 image, utilizing key libraries such as PyCaret for modeling and SHAP for interpretation. To replicate all results, users should first build the Docker environment and then execute the Jupyter Notebooks in the sequence described in the repository's README.md file. Download Data 1, ZIP file. [file eneuro-13-ENEURO.0256-25.2026-s001.zip]

Archive with 388 entries (371 files):
- soma_okamoto_lr_01_public-main/.devcontainer/
- soma_okamoto_lr_01_public-main/.devcontainer/devcontainer.json
- soma_okamoto_lr_01_public-main/.devcontainer/Dockerfile
- soma_okamoto_lr_01_public-main/.devcontainer/requirements.txt
- soma_okamoto_lr_01_public-main/.gitattributes
- soma_okamoto_lr_01_public-main/.gitignore
- soma_okamoto_lr_01_public-main/docs/
- soma_okamoto_lr_01_public-main/docs/BOTH_NON_DETERMINISTIC.md
- soma_okamoto_lr_01_public-main/docs/CV_RESULTS_EXTRACTION.md
- soma_okamoto_lr_01_public-main/docs/ERROR_FIX_OPTUNA_RANDOM_STATE.md
- soma_okamoto_lr_01_public-main/docs/IMPLEMENTATION_STATUS.md
- soma_okamoto_lr_01_public-main/docs/manuscript_outputs_plan.md
- soma_okamoto_lr_01_public-main/docs/NJOBS_OPTUNA_REPRODUCIBILITY.md
- soma_okamoto_lr_01_public-main/docs/PARALLEL_PROCESSING.md
- soma_okamoto_lr_01_public-main/docs/RANDOM_STATE_HANDLING.md
- soma_okamoto_lr_01_public-main/docs/REFACTORING_PLAN.md
- soma_okamoto_lr_01_public-main/docs/reproducibility_checklist.md
- soma_okamoto_lr_01_public-main/docs/reproducibility_guide.md
- soma_okamoto_lr_01_public-main/docs/REPRODUCIBILITY_SUMMARY.md
- soma_okamoto_lr_01_public-main/docs/WHAT_HAS_CHANGED.md
- soma_okamoto_lr_01_public-main/LICENSE
- soma_okamoto_lr_01_public-main/notebooks/
- soma_okamoto_lr_01_public-main/notebooks/.gitkeep
- soma_okamoto_lr_01_public-main/notebooks/draft01-err-rwd-classification-01-initial-screening.ipynb
- soma_okamoto_lr_01_public-main/notebooks/draft01-err-rwd-classification-02-tuning.ipynb
- soma_okamoto_lr_01_public-main/notebooks/draft01-err-rwd-classification-03-perm-anova.ipynb
- soma_okamoto_lr_01_public-main/notebooks/draft01-err-rwd-classification-04-shap-analysis.ipynb
- soma_okamoto_lr_01_public-main/README.md
- soma_okamoto_lr_01_public-main/references/
- soma_okamoto_lr_01_public-main/references/.gitkeep
- soma_okamoto_lr_01_public-main/results/
- soma_okamoto_lr_01_public-main/results/initial_screening/
- soma_okamoto_lr_01_public-main/results/initial_screening/initial_screening_accuracy_lines_by_model.png
- soma_okamoto_lr_01_public-main/results/initial_screening/initial_screening_accuracy_lines_by_model.svg
- soma_okamoto_lr_01_public-main/results/initial_screening/initial_screening_accuracy_lines_by_rois.png
- soma_okamoto_lr_01_public-main/results/initial_screening/initial_screening_accuracy_lines_by_rois.svg
- soma_okamoto_lr_01_public-main/results/initial_screening/initial_screening_table01.csv
- soma_okamoto_lr_01_public-main/results/initial_screening/initial_screening_table01.tex
- soma_okamoto_lr_01_public-main/results/initial_screening/initial_screening_table01_heatmap.png
- soma_okamoto_lr_01_public-main/results/initial_screening/initial_screening_table01_heatmap.svg
- soma_okamoto_lr_01_public-main/results/perm_anova/
- soma_okamoto_lr_01_public-main/results/perm_anova/anova_summary.pdf
- soma_okamoto_lr_01_public-main/results/perm_anova/ExtendedData03_Figure4-1_anova_summary.docx
- soma_okamoto_lr_01_public-main/results/perm_anova/ExtendedData04_Figure4-2_permutation_test_summary.docx
- soma_okamoto_lr_01_public-main/results/perm_anova/permutation_anova.csv
- soma_okamoto_lr_01_public-main/results/perm_anova/permutation_bar_aggregate_repeats.png
- soma_okamoto_lr_01_public-main/results/perm_anova/permutation_bar_aggregate_repeats.svg
- soma_okamoto_lr_01_public-main/results/perm_anova/permutation_bar_first_repeat.png
- soma_okamoto_lr_01_public-main/results/perm_anova/permutation_bar_first_repeat.svg
- soma_okamoto_lr_01_public-main/results/perm_anova/permutation_line_aggregate_repeats.png
- soma_okamoto_lr_01_public-main/results/perm_anova/permutation_line_aggregate_repeats.svg
- soma_okamoto_lr_01_public-main/results/perm_anova/permutation_line_first_repeat.png
- soma_okamoto_lr_01_public-main/results/perm_anova/permutation_line_first_repeat.svg
- soma_okamoto_lr_01_public-main/results/perm_anova/permutation_out_of_sample.csv
- soma_okamoto_lr_01_public-main/results/perm_anova/permutation_test_detailed.pkl
- soma_okamoto_lr_01_public-main/results/perm_anova/permutation_test_distributions.png
- soma_okamoto_lr_01_public-main/results/perm_anova/permutation_test_distributions.svg
- soma_okamoto_lr_01_public-main/results/perm_anova/permutation_test_summary.csv
- soma_okamoto_lr_01_public-main/results/perm_anova/permutation_test_summary.pdf
- soma_okamoto_lr_01_public-main/results/perm_anova/permutation_test_summary_multiple_corrected.csv
- soma_okamoto_lr_01_public-main/results/perm_anova/permutation_test_summary_multiple_corrected.xlsx
- soma_okamoto_lr_01_public-main/results/shap_analysis/
- soma_okamoto_lr_01_public-main/results/shap_analysis/_old/
- soma_okamoto_lr_01_public-main/results/shap_analysis/_old/prob_distribution_violin_repeat0.svg
- soma_okamoto_lr_01_public-main/results/shap_analysis/_old/shap_bar_dCA1_catboost_r0.svg
- soma_okamoto_lr_01_public-main/results/shap_analysis/_old/shap_bar_dCA1_xgboost_r0.svg
- soma_okamoto_lr_01_public-main/results/shap_analysis/_old/shap_bar_vCA1_xgboost_r0.svg
- soma_okamoto_lr_01_public-main/results/shap_analysis/_old/shap_base_values_dCA1_catboost_r0.csv
- soma_okamoto_lr_01_public-main/results/shap_analysis/_old/shap_base_values_dCA1_xgboost_r0.csv
- soma_okamoto_lr_01_public-main/results/shap_analysis/_old/shap_base_values_vCA1_xgboost_r0.csv
- soma_okamoto_lr_01_public-main/results/shap_analysis/_old/shap_beeswarm_dCA1_catboost_r0.svg
- soma_okamoto_lr_01_public-main/results/shap_analysis/_old/shap_beeswarm_dCA1_xgboost_r0.svg
- soma_okamoto_lr_01_public-main/results/shap_analysis/_old/shap_beeswarm_vCA1_xgboost_r0.svg
- soma_okamoto_lr_01_public-main/results/shap_analysis/_old/shap_importance_dCA1_catboost_r0.csv
- soma_okamoto_lr_01_public-main/results/shap_analysis/_old/shap_importance_dCA1_xgboost_r0.csv
- soma_okamoto_lr_01_public-main/results/shap_analysis/_old/shap_importance_vCA1_xgboost_r0.csv
- soma_okamoto_lr_01_public-main/results/shap_analysis/_old/shap_values_dCA1_catboost_r0.csv
- soma_okamoto_lr_01_public-main/results/shap_analysis/_old/shap_values_dCA1_xgboost_r0.csv
- soma_okamoto_lr_01_public-main/results/shap_analysis/_old/shap_values_vCA1_xgboost_r0.csv
- soma_okamoto_lr_01_public-main/results/shap_analysis/_old/shap_waterfall_dCA1_catboost_r0_sample0.svg
- soma_okamoto_lr_01_public-main/results/shap_analysis/_old/shap_waterfall_dCA1_xgboost_r0_sample0.svg
- soma_okamoto_lr_01_public-main/results/shap_analysis/_old/shap_waterfall_vCA1_xgboost_r0_sample0.svg
- soma_okamoto_lr_01_public-main/results/shap_analysis/dCA1/
- soma_okamoto_lr_01_public-main/results/shap_analysis/dCA1/shap_bar_dCA1_catboost_r0.png
- soma_okamoto_lr_01_public-main/results/shap_analysis/dCA1/shap_bar_dCA1_catboost_r0.svg
- soma_okamoto_lr_01_public-main/results/shap_analysis/dCA1/shap_bar_dCA1_catboost_r1.png
- soma_okamoto_lr_01_public-main/results/shap_analysis/dCA1/shap_bar_dCA1_catboost_r1.svg
- soma_okamoto_lr_01_public-main/results/shap_analysis/dCA1/shap_bar_dCA1_catboost_r2.png
- soma_okamoto_lr_01_public-main/results/shap_analysis/dCA1/shap_bar_dCA1_catboost_r2.svg
- soma_okamoto_lr_01_public-main/results/shap_analysis/dCA1/shap_bar_dCA1_xgboost_r0.png
- soma_okamoto_lr_01_public-main/results/shap_analysis/dCA1/shap_bar_dCA1_xgboost_r0.svg
- soma_okamoto_lr_01_public-main/results/shap_analysis/dCA1/shap_base_values_dCA1_catboost_r0.csv
- soma_okamoto_lr_01_public-main/results/shap_analysis/dCA1/shap_base_values_dCA1_catboost_r1.csv
- soma_okamoto_lr_01_public-main/results/shap_analysis/dCA1/shap_base_values_dCA1_catboost_r2.csv
- soma_okamoto_lr_01_public-main/results/shap_analysis/dCA1/shap_base_values_dCA1_xgboost_r0.csv
- soma_okamoto_lr_01_public-main/results/shap_analysis/dCA1/shap_beeswarm_dCA1_catboost_r0.png
- soma_okamoto_lr_01_public-main/results/shap_analysis/dCA1/shap_beeswarm_dCA1_catboost_r0.svg
- soma_okamoto_lr_01_public-main/results/shap_analysis/dCA1/shap_beeswarm_dCA1_catboost_r1.png
- soma_okamoto_lr_01_public-main/results/shap_analysis/dCA1/shap_beeswarm_dCA1_catboost_r1.svg
- soma_okamoto_lr_01_public-main/results/shap_analysis/dCA1/shap_beeswarm_dCA1_catboost_r2.png
- soma_okamoto_lr_01_public-main/results/shap_analysis/dCA1/shap_beeswarm_dCA1_catboost_r2.svg
- soma_okamoto_lr_01_public-main/results/shap_analysis/dCA1/shap_beeswarm_dCA1_xgboost_r0.png
- soma_okamoto_lr_01_public-main/results/shap_analysis/dCA1/shap_beeswarm_dCA1_xgboost_r0.svg
- soma_okamoto_lr_01_public-main/results/shap_analysis/dCA1/shap_importance_dCA1_catboost_r0.csv
- soma_okamoto_lr_01_public-main/results/shap_analysis/dCA1/shap_importance_dCA1_catboost_r1.csv
- soma_okamoto_lr_01_public-main/results/shap_analysis/dCA1/shap_importance_dCA1_catboost_r2.csv
- soma_okamoto_lr_01_public-main/results/shap_analysis/dCA1/shap_importance_dCA1_xgboost_r0.csv
- soma_okamoto_lr_01_public-main/results/shap_analysis/dCA1/shap_values_dCA1_catboost_r0.csv
- soma_okamoto_lr_01_public-main/results/shap_analysis/dCA1/shap_values_dCA1_catboost_r1.csv
- soma_okamoto_lr_01_public-main/results/shap_analysis/dCA1/shap_values_dCA1_catboost_r2.csv
- soma_okamoto_lr_01_public-main/results/shap_analysis/dCA1/shap_values_dCA1_xgboost_r0.csv
- soma_okamoto_lr_01_public-main/results/shap_analysis/dCA1/shap_waterfall_dCA1_catboost_r0_sample6654.png
- soma_okamoto_lr_01_public-main/results/shap_analysis/dCA1/shap_waterfall_dCA1_catboost_r0_sample6654.svg
- soma_okamoto_lr_01_public-main/results/shap_analysis/dCA1/shap_waterfall_dCA1_catboost_r0_sample6684.png
- soma_okamoto_lr_01_public-main/results/shap_analysis/dCA1/shap_waterfall_dCA1_catboost_r0_sample6684.svg
- soma_okamoto_lr_01_public-main/results/shap_analysis/dCA1/shap_waterfall_dCA1_catboost_r0_sample9934.png
- soma_okamoto_lr_01_public-main/results/shap_analysis/dCA1/shap_waterfall_dCA1_catboost_r0_sample9934.svg
- soma_okamoto_lr_01_public-main/results/shap_analysis/dCA1/shap_waterfall_dCA1_catboost_r1_sample6654.png
- soma_okamoto_lr_01_public-main/results/shap_analysis/dCA1/shap_waterfall_dCA1_catboost_r1_sample6654.svg
- soma_okamoto_lr_01_public-main/results/shap_analysis/dCA1/shap_waterfall_dCA1_catboost_r1_sample6684.png
- soma_okamoto_lr_01_public-main/results/shap_analysis/dCA1/shap_waterfall_dCA1_catboost_r1_sample6684.svg
- soma_okamoto_lr_01_public-main/results/shap_analysis/dCA1/shap_waterfall_dCA1_catboost_r1_sample9934.png
- soma_okamoto_lr_01_public-main/results/shap_analysis/dCA1/shap_waterfall_dCA1_catboost_r1_sample9934.svg
- soma_okamoto_lr_01_public-main/results/shap_analysis/dCA1/shap_waterfall_dCA1_catboost_r2_sample6654.png
- soma_okamoto_lr_01_public-main/results/shap_analysis/dCA1/shap_waterfall_dCA1_catboost_r2_sample6654.svg
- soma_okamoto_lr_01_public-main/results/shap_analysis/dCA1/shap_waterfall_dCA1_catboost_r2_sample6684.png
- soma_okamoto_lr_01_public-main/results/shap_analysis/dCA1/shap_waterfall_dCA1_catboost_r2_sample6684.svg
- soma_okamoto_lr_01_public-main/results/shap_analysis/dCA1/shap_waterfall_dCA1_catboost_r2_sample9952.png
- soma_okamoto_lr_01_public-main/results/shap_analysis/dCA1/shap_waterfall_dCA1_catboost_r2_sample9952.svg
- soma_okamoto_lr_01_public-main/results/shap_analysis/dCA1/shap_waterfall_dCA1_xgboost_r0_sample6654.png
- soma_okamoto_lr_01_public-main/results/shap_analysis/dCA1/shap_waterfall_dCA1_xgboost_r0_sample6654.svg
- soma_okamoto_lr_01_public-main/results/shap_analysis/dCA1/shap_waterfall_dCA1_xgboost_r0_sample6684.png
- soma_okamoto_lr_01_public-main/results/shap_analysis/dCA1/shap_waterfall_dCA1_xgboost_r0_sample6684.svg
- soma_okamoto_lr_01_public-main/results/shap_analysis/dCA1/shap_waterfall_dCA1_xgboost_r0_sample7680.png
- soma_okamoto_lr_01_public-main/results/shap_analysis/dCA1/shap_waterfall_dCA1_xgboost_r0_sample7680.svg
- soma_okamoto_lr_01_public-main/results/shap_analysis/LEC/
- soma_okamoto_lr_01_public-main/results/shap_analysis/LEC/shap_bar_LEC_catboost_r0.png
- soma_okamoto_lr_01_public-main/results/shap_analysis/LEC/shap_bar_LEC_catboost_r0.svg
- soma_okamoto_lr_01_public-main/results/shap_analysis/LEC/shap_bar_LEC_catboost_r1.png
- soma_okamoto_lr_01_public-main/results/shap_analysis/LEC/shap_bar_LEC_catboost_r1.svg
- soma_okamoto_lr_01_public-main/results/shap_analysis/LEC/shap_bar_LEC_catboost_r2.png
- soma_okamoto_lr_01_public-main/results/shap_analysis/LEC/shap_bar_LEC_catboost_r2.svg
- soma_okamoto_lr_01_public-main/results/shap_analysis/LEC/shap_base_values_LEC_catboost_r0.csv
- soma_okamoto_lr_01_public-main/results/shap_analysis/LEC/shap_base_values_LEC_catboost_r1.csv
- soma_okamoto_lr_01_public-main/results/shap_analysis/LEC/shap_base_values_LEC_catboost_r2.csv
- soma_okamoto_lr_01_public-main/results/shap_analysis/LEC/shap_beeswarm_LEC_catboost_r0.png
- soma_okamoto_lr_01_public-main/results/shap_analysis/LEC/shap_beeswarm_LEC_catboost_r0.svg
- soma_okamoto_lr_01_public-main/results/shap_analysis/LEC/shap_beeswarm_LEC_catboost_r1.png
- soma_okamoto_lr_01_public-main/results/shap_analysis/LEC/shap_beeswarm_LEC_catboost_r1.svg
- soma_okamoto_lr_01_public-main/results/shap_analysis/LEC/shap_beeswarm_LEC_catboost_r2.png
- soma_okamoto_lr_01_public-main/results/shap_analysis/LEC/shap_beeswarm_LEC_catboost_r2.svg
- soma_okamoto_lr_01_public-main/results/shap_analysis/LEC/shap_importance_LEC_catboost_r0.csv
- soma_okamoto_lr_01_public-main/results/shap_analysis/LEC/shap_importance_LEC_catboost_r1.csv
- soma_okamoto_lr_01_public-main/results/shap_analysis/LEC/shap_importance_LEC_catboost_r2.csv
- soma_okamoto_lr_01_public-main/results/shap_analysis/LEC/shap_values_LEC_catboost_r0.csv
- soma_okamoto_lr_01_public-main/results/shap_analysis/LEC/shap_values_LEC_catboost_r1.csv
- soma_okamoto_lr_01_public-main/results/shap_analysis/LEC/shap_values_LEC_catboost_r2.csv
- soma_okamoto_lr_01_public-main/results/shap_analysis/LEC/shap_waterfall_LEC_catboost_r0_sample9100.png
- soma_okamoto_lr_01_public-main/results/shap_analysis/LEC/shap_waterfall_LEC_catboost_r0_sample9100.svg
- soma_okamoto_lr_01_public-main/results/shap_analysis/LEC/shap_waterfall_LEC_catboost_r1_sample8976.png
- soma_okamoto_lr_01_public-main/results/shap_analysis/LEC/shap_waterfall_LEC_catboost_r1_sample8976.svg
- soma_okamoto_lr_01_public-main/results/shap_analysis/LEC/shap_waterfall_LEC_catboost_r2_sample7480.png
- soma_okamoto_lr_01_public-main/results/shap_analysis/LEC/shap_waterfall_LEC_catboost_r2_sample7480.svg
- soma_okamoto_lr_01_public-main/results/shap_analysis/M1/
- soma_okamoto_lr_01_public-main/results/shap_analysis/M1/shap_bar_M1_catboost_r0.png
- soma_okamoto_lr_01_public-main/results/shap_analysis/M1/shap_bar_M1_catboost_r0.svg
- soma_okamoto_lr_01_public-main/results/shap_analysis/M1/shap_bar_M1_catboost_r1.png
- soma_okamoto_lr_01_public-main/results/shap_analysis/M1/shap_bar_M1_catboost_r1.svg
- soma_okamoto_lr_01_public-main/results/shap_analysis/M1/shap_bar_M1_catboost_r2.png
- soma_okamoto_lr_01_public-main/results/shap_analysis/M1/shap_bar_M1_catboost_r2.svg
- soma_okamoto_lr_01_public-main/results/shap_analysis/M1/shap_base_values_M1_catboost_r0.csv
- soma_okamoto_lr_01_public-main/results/shap_analysis/M1/shap_base_values_M1_catboost_r1.csv
- soma_okamoto_lr_01_public-main/results/shap_analysis/M1/shap_base_values_M1_catboost_r2.csv
- soma_okamoto_lr_01_public-main/results/shap_analysis/M1/shap_beeswarm_M1_catboost_r0.png
- soma_okamoto_lr_01_public-main/results/shap_analysis/M1/shap_beeswarm_M1_catboost_r0.svg
- soma_okamoto_lr_01_public-main/results/shap_analysis/M1/shap_beeswarm_M1_catboost_r1.png
- soma_okamoto_lr_01_public-main/results/shap_analysis/M1/shap_beeswarm_M1_catboost_r1.svg
- soma_okamoto_lr_01_public-main/results/shap_analysis/M1/shap_beeswarm_M1_catboost_r2.png
- soma_okamoto_lr_01_public-main/results/shap_analysis/M1/shap_beeswarm_M1_catboost_r2.svg
- soma_okamoto_lr_01_public-main/results/shap_analysis/M1/shap_importance_M1_catboost_r0.csv
- soma_okamoto_lr_01_public-main/results/shap_analysis/M1/shap_importance_M1_catboost_r1.csv
- soma_okamoto_lr_01_public-main/results/shap_analysis/M1/shap_importance_M1_catboost_r2.csv
- soma_okamoto_lr_01_public-main/results/shap_analysis/M1/shap_values_M1_catboost_r0.csv
- soma_okamoto_lr_01_public-main/results/shap_analysis/M1/shap_values_M1_catboost_r1.csv
- soma_okamoto_lr_01_public-main/results/shap_analysis/M1/shap_values_M1_catboost_r2.csv
- soma_okamoto_lr_01_public-main/results/shap_analysis/M1/shap_waterfall_M1_catboost_r0_sample1364.png
- soma_okamoto_lr_01_public-main/results/shap_analysis/M1/shap_waterfall_M1_catboost_r0_sample1364.svg
- soma_okamoto_lr_01_public-main/results/shap_analysis/M1/shap_waterfall_M1_catboost_r1_sample2512.png
- soma_okamoto_lr_01_public-main/results/shap_analysis/M1/shap_waterfall_M1_catboost_r1_sample2512.svg
- soma_okamoto_lr_01_public-main/results/shap_analysis/M1/shap_waterfall_M1_catboost_r2_sample3114.png
- soma_okamoto_lr_01_public-main/results/shap_analysis/M1/shap_waterfall_M1_catboost_r2_sample3114.svg
- soma_okamoto_lr_01_public-main/results/shap_analysis/M2/
- soma_okamoto_lr_01_public-main/results/shap_analysis/M2/shap_bar_M2_lightgbm_r0.png
- soma_okamoto_lr_01_public-main/results/shap_analysis/M2/shap_bar_M2_lightgbm_r0.svg
- soma_okamoto_lr_01_public-main/results/shap_analysis/M2/shap_bar_M2_lightgbm_r1.png
- soma_okamoto_lr_01_public-main/results/shap_analysis/M2/shap_bar_M2_lightgbm_r1.svg
- soma_okamoto_lr_01_public-main/results/shap_analysis/M2/shap_bar_M2_lightgbm_r2.png
- soma_okamoto_lr_01_public-main/results/shap_analysis/M2/shap_bar_M2_lightgbm_r2.svg
- soma_okamoto_lr_01_public-main/results/shap_analysis/M2/shap_base_values_M2_lightgbm_r0.csv
- soma_okamoto_lr_01_public-main/results/shap_analysis/M2/shap_base_values_M2_lightgbm_r1.csv
- soma_okamoto_lr_01_public-main/results/shap_analysis/M2/shap_base_values_M2_lightgbm_r2.csv
- soma_okamoto_lr_01_public-main/results/shap_analysis/M2/shap_beeswarm_M2_lightgbm_r0.png
- soma_okamoto_lr_01_public-main/results/shap_analysis/M2/shap_beeswarm_M2_lightgbm_r0.svg
- soma_okamoto_lr_01_public-main/results/shap_analysis/M2/shap_beeswarm_M2_lightgbm_r1.png
- soma_okamoto_lr_01_public-main/results/shap_analysis/M2/shap_beeswarm_M2_lightgbm_r1.svg
- soma_okamoto_lr_01_public-main/results/shap_analysis/M2/shap_beeswarm_M2_lightgbm_r2.png
- soma_okamoto_lr_01_public-main/results/shap_analysis/M2/shap_beeswarm_M2_lightgbm_r2.svg
- soma_okamoto_lr_01_public-main/results/shap_analysis/M2/shap_importance_M2_lightgbm_r0.csv
- soma_okamoto_lr_01_public-main/results/shap_analysis/M2/shap_importance_M2_lightgbm_r1.csv
- soma_okamoto_lr_01_public-main/results/shap_analysis/M2/shap_importance_M2_lightgbm_r2.csv
- soma_okamoto_lr_01_public-main/results/shap_analysis/M2/shap_values_M2_lightgbm_r0.csv
- soma_okamoto_lr_01_public-main/results/shap_analysis/M2/shap_values_M2_lightgbm_r1.csv
- soma_okamoto_lr_01_public-main/results/shap_analysis/M2/shap_values_M2_lightgbm_r2.csv
- soma_okamoto_lr_01_public-main/results/shap_analysis/M2/shap_waterfall_M2_lightgbm_r0_sample1132.png
- soma_okamoto_lr_01_public-main/results/shap_analysis/M2/shap_waterfall_M2_lightgbm_r0_sample1132.svg
- soma_okamoto_lr_01_public-main/results/shap_analysis/M2/shap_waterfall_M2_lightgbm_r1_sample1204.png
- soma_okamoto_lr_01_public-main/results/shap_analysis/M2/shap_waterfall_M2_lightgbm_r1_sample1204.svg
- soma_okamoto_lr_01_public-main/results/shap_analysis/M2/shap_waterfall_M2_lightgbm_r2_sample4544.png
- soma_okamoto_lr_01_public-main/results/shap_analysis/M2/shap_waterfall_M2_lightgbm_r2_sample4544.svg
- soma_okamoto_lr_01_public-main/results/shap_analysis/PPC/
- soma_okamoto_lr_01_public-main/results/shap_analysis/PPC/shap_bar_PPC_catboost_r0.png
- soma_okamoto_lr_01_public-main/results/shap_analysis/PPC/shap_bar_PPC_catboost_r0.svg
- soma_okamoto_lr_01_public-main/results/shap_analysis/PPC/shap_bar_PPC_catboost_r1.png
- soma_okamoto_lr_01_public-main/results/shap_analysis/PPC/shap_bar_PPC_catboost_r1.svg
- soma_okamoto_lr_01_public-main/results/shap_analysis/PPC/shap_bar_PPC_catboost_r2.png
- soma_okamoto_lr_01_public-main/results/shap_analysis/PPC/shap_bar_PPC_catboost_r2.svg
- soma_okamoto_lr_01_public-main/results/shap_analysis/PPC/shap_base_values_PPC_catboost_r0.csv
- soma_okamoto_lr_01_public-main/results/shap_analysis/PPC/shap_base_values_PPC_catboost_r1.csv
- soma_okamoto_lr_01_public-main/results/shap_analysis/PPC/shap_base_values_PPC_catboost_r2.csv
- soma_okamoto_lr_01_public-main/results/shap_analysis/PPC/shap_beeswarm_PPC_catboost_r0.png
- soma_okamoto_lr_01_public-main/results/shap_analysis/PPC/shap_beeswarm_PPC_catboost_r0.svg
- soma_okamoto_lr_01_public-main/results/shap_analysis/PPC/shap_beeswarm_PPC_catboost_r1.png
- soma_okamoto_lr_01_public-main/results/shap_analysis/PPC/shap_beeswarm_PPC_catboost_r1.svg
- soma_okamoto_lr_01_public-main/results/shap_analysis/PPC/shap_beeswarm_PPC_catboost_r2.png
- soma_okamoto_lr_01_public-main/results/shap_analysis/PPC/shap_beeswarm_PPC_catboost_r2.svg
- soma_okamoto_lr_01_public-main/results/shap_analysis/PPC/shap_importance_PPC_catboost_r0.csv
- soma_okamoto_lr_01_public-main/results/shap_analysis/PPC/shap_importance_PPC_catboost_r1.csv
- soma_okamoto_lr_01_public-main/results/shap_analysis/PPC/shap_importance_PPC_catboost_r2.csv
- soma_okamoto_lr_01_public-main/results/shap_analysis/PPC/shap_values_PPC_catboost_r0.csv
- soma_okamoto_lr_01_public-main/results/shap_analysis/PPC/shap_values_PPC_catboost_r1.csv
- soma_okamoto_lr_01_public-main/results/shap_analysis/PPC/shap_values_PPC_catboost_r2.csv
- soma_okamoto_lr_01_public-main/results/shap_analysis/PPC/shap_waterfall_PPC_catboost_r0_sample1920.png
- soma_okamoto_lr_01_public-main/results/shap_analysis/PPC/shap_waterfall_PPC_catboost_r0_sample1920.svg
- soma_okamoto_lr_01_public-main/results/shap_analysis/PPC/shap_waterfall_PPC_catboost_r1_sample1548.png
- soma_okamoto_lr_01_public-main/results/shap_analysis/PPC/shap_waterfall_PPC_catboost_r1_sample1548.svg
- soma_okamoto_lr_01_public-main/results/shap_analysis/PPC/shap_waterfall_PPC_catboost_r2_sample1898.png
- soma_okamoto_lr_01_public-main/results/shap_analysis/PPC/shap_waterfall_PPC_catboost_r2_sample1898.svg
- soma_okamoto_lr_01_public-main/results/shap_analysis/prob_error_distribution_violin_repeat0.png
- soma_okamoto_lr_01_public-main/results/shap_analysis/prob_error_distribution_violin_repeat0.svg
- soma_okamoto_lr_01_public-main/results/shap_analysis/prob_error_distribution_violin_repeat1.png
- soma_okamoto_lr_01_public-main/results/shap_analysis/prob_error_distribution_violin_repeat1.svg
- soma_okamoto_lr_01_public-main/results/shap_analysis/prob_error_distribution_violin_repeat2.png
- soma_okamoto_lr_01_public-main/results/shap_analysis/prob_error_distribution_violin_repeat2.svg
- soma_okamoto_lr_01_public-main/results/shap_analysis/prob_rwd_distribution_violin_repeat0.png
- soma_okamoto_lr_01_public-main/results/shap_analysis/prob_rwd_distribution_violin_repeat0.svg
- soma_okamoto_lr_01_public-main/results/shap_analysis/prob_rwd_distribution_violin_repeat1.png
- soma_okamoto_lr_01_public-main/results/shap_analysis/prob_rwd_distribution_violin_repeat1.svg
- soma_okamoto_lr_01_public-main/results/shap_analysis/prob_rwd_distribution_violin_repeat2.png
- soma_okamoto_lr_01_public-main/results/shap_analysis/prob_rwd_distribution_violin_repeat2.svg
- soma_okamoto_lr_01_public-main/results/shap_analysis/shap_bar_dCA1_catboost_r0.png
- soma_okamoto_lr_01_public-main/results/shap_analysis/shap_bar_dCA1_catboost_r0.svg
- soma_okamoto_lr_01_public-main/results/shap_analysis/shap_base_values_dCA1_catboost_r0.csv
- soma_okamoto_lr_01_public-main/results/shap_analysis/shap_beeswarm_dCA1_catboost_r0.png
- soma_okamoto_lr_01_public-main/results/shap_analysis/shap_beeswarm_dCA1_catboost_r0.svg
- soma_okamoto_lr_01_public-main/results/shap_analysis/shap_importance_dCA1_catboost_r0.csv
- soma_okamoto_lr_01_public-main/results/shap_analysis/shap_values_dCA1_catboost_r0.csv
- soma_okamoto_lr_01_public-main/results/shap_analysis/shap_waterfall_dCA1_catboost_r0_sample9934.png
- soma_okamoto_lr_01_public-main/results/shap_analysis/shap_waterfall_dCA1_catboost_r0_sample9934.svg
- soma_okamoto_lr_01_public-main/results/shap_analysis/vCA1/
- soma_okamoto_lr_01_public-main/results/shap_analysis/vCA1/shap_bar_vCA1_lightgbm_r0.png
- soma_okamoto_lr_01_public-main/results/shap_analysis/vCA1/shap_bar_vCA1_lightgbm_r0.svg
- soma_okamoto_lr_01_public-main/results/shap_analysis/vCA1/shap_bar_vCA1_lightgbm_r1.png
- soma_okamoto_lr_01_public-main/results/shap_analysis/vCA1/shap_bar_vCA1_lightgbm_r1.svg
- soma_okamoto_lr_01_public-main/results/shap_analysis/vCA1/shap_bar_vCA1_lightgbm_r2.png
- soma_okamoto_lr_01_public-main/results/shap_analysis/vCA1/shap_bar_vCA1_lightgbm_r2.svg
- soma_okamoto_lr_01_public-main/results/shap_analysis/vCA1/shap_base_values_vCA1_lightgbm_r0.csv
- soma_okamoto_lr_01_public-main/results/shap_analysis/vCA1/shap_base_values_vCA1_lightgbm_r1.csv
- soma_okamoto_lr_01_public-main/results/shap_analysis/vCA1/shap_base_values_vCA1_lightgbm_r2.csv
- soma_okamoto_lr_01_public-main/results/shap_analysis/vCA1/shap_beeswarm_vCA1_lightgbm_r0.png
- soma_okamoto_lr_01_public-main/results/shap_analysis/vCA1/shap_beeswarm_vCA1_lightgbm_r0.svg
- soma_okamoto_lr_01_public-main/results/shap_analysis/vCA1/shap_beeswarm_vCA1_lightgbm_r1.png
- soma_okamoto_lr_01_public-main/results/shap_analysis/vCA1/shap_beeswarm_vCA1_lightgbm_r1.svg
- soma_okamoto_lr_01_public-main/results/shap_analysis/vCA1/shap_beeswarm_vCA1_lightgbm_r2.png
- soma_okamoto_lr_01_public-main/results/shap_analysis/vCA1/shap_beeswarm_vCA1_lightgbm_r2.svg
- soma_okamoto_lr_01_public-main/results/shap_analysis/vCA1/shap_importance_vCA1_lightgbm_r0.csv
- soma_okamoto_lr_01_public-main/results/shap_analysis/vCA1/shap_importance_vCA1_lightgbm_r1.csv
- soma_okamoto_lr_01_public-main/results/shap_analysis/vCA1/shap_importance_vCA1_lightgbm_r2.csv
- soma_okamoto_lr_01_public-main/results/shap_analysis/vCA1/shap_values_vCA1_lightgbm_r0.csv
- soma_okamoto_lr_01_public-main/results/shap_analysis/vCA1/shap_values_vCA1_lightgbm_r1.csv
- soma_okamoto_lr_01_public-main/results/shap_analysis/vCA1/shap_values_vCA1_lightgbm_r2.csv
- soma_okamoto_lr_01_public-main/results/shap_analysis/vCA1/shap_waterfall_vCA1_lightgbm_r0_sample12258.png
- soma_okamoto_lr_01_public-main/results/shap_analysis/vCA1/shap_waterfall_vCA1_lightgbm_r0_sample12258.svg
- soma_okamoto_lr_01_public-main/results/shap_analysis/vCA1/shap_waterfall_vCA1_lightgbm_r0_sample12422.png
- soma_okamoto_lr_01_public-main/results/shap_analysis/vCA1/shap_waterfall_vCA1_lightgbm_r0_sample12422.svg
- soma_okamoto_lr_01_public-main/results/shap_analysis/vCA1/shap_waterfall_vCA1_lightgbm_r1_sample12258.png
- soma_okamoto_lr_01_public-main/results/shap_analysis/vCA1/shap_waterfall_vCA1_lightgbm_r1_sample12258.svg
- soma_okamoto_lr_01_public-main/results/shap_analysis/vCA1/shap_waterfall_vCA1_lightgbm_r1_sample12422.png
- soma_okamoto_lr_01_public-main/results/shap_analysis/vCA1/shap_waterfall_vCA1_lightgbm_r1_sample12422.svg
- soma_okamoto_lr_01_public-main/results/shap_analysis/vCA1/shap_waterfall_vCA1_lightgbm_r2_sample12258.png
- soma_okamoto_lr_01_public-main/results/shap_analysis/vCA1/shap_waterfall_vCA1_lightgbm_r2_sample12258.svg
[truncated: 88 more entries]
