# Supplementary material for: Hierarchical Distribution of Reward Representation in the Cortical and Hippocampal Regions
Source: eNeuro. 2026 Feb 10;13(2):ENEURO.0256-25.2026. doi: 10.1523/ENEURO.0256-25.2026 (PMC12931971; doi:10.1523/ENEURO.0256-25.2026)
Supplement: Data 1 — The complete code, data, and computational environment required to reproduce the findings of this study are available at https://github.com/mokamotosan/soma_okamoto_lr_01_public.git. The repository contains a series of Jupyter Notebooks for analysis (/notebooks) and a Dockerfile to ensure a fully reproducible environment. The analysis is structured with individual notebooks for each of the six brain regions, which generate the results for Figs. 3-7 and Table 1. All analyses were performed within a Docker container based on a Python 3.10 image, utilizing key libraries such as PyCaret for modeling and SHAP for interpretation. To replicate all results, users should first build the Docker environment and then execute the Jupyter Notebooks in the sequence described in the repository's README.md file. Download Data 1, ZIP file. [file eneuro-13-ENEURO.0256-25.2026-s001.zip › soma_okamoto_lr_01_public-main/.devcontainer/devcontainer.json]

{
    // the name of the devcontainer
    "name": "Python:3.10-slim",
    // the docker file to use
    "build" : {
        // the docker file to use
        // note that devcontainer.json is in the same directory as the Dockerfile
        "dockerfile": "Dockerfile"
    },
    // Setting workspaceFolder
    "workspaceMount": "source=${localWorkspaceFolder},target=/workspace,type=bind,consistency=cached",
    "workspaceFolder": "/workspace",
    // custom settings
    "customizations": {
        // for VS Code
        "vscode": {
            // the settings to apply
            "settings": {},
            // the extensions to install
            "extensions": [
                "njpwerner.autodocstring",
                "ms-azuretools.vscode-docker",
                "GitHub.copilot",
                "GitHub.copilot-chat",
                "GitHub.vscode-pull-request-github",
                "eamodio.gitlens",
                "ms-toolsai.jupyter",
                "ms-toolsai.vscode-jupyter-cell-tags",
                "ms-toolsai.jupyter-renderers",
                "ms-toolsai.vscode-jupyter-slideshow",
                "ms-toolsai.jupyter-keymap",
                "ms-python.vscode-pylance",
                "ms-python.python",
                "ms-python.debugpy",
                "mechatroner.rainbow-csv",
                "REditorSupport.r",
                "RDebugger.r-debugger",
                "rstudio.r-markdown",
                "ms-toolsai.datawrangler"
            ]
        }
    }
}
