# Supplementary material for: Hierarchical Distribution of Reward Representation in the Cortical and Hippocampal Regions
Source: eNeuro. 2026 Feb 10;13(2):ENEURO.0256-25.2026. doi: 10.1523/ENEURO.0256-25.2026 (PMC12931971; doi:10.1523/ENEURO.0256-25.2026)
Supplement: Data 1 — The complete code, data, and computational environment required to reproduce the findings of this study are available at https://github.com/mokamotosan/soma_okamoto_lr_01_public.git. The repository contains a series of Jupyter Notebooks for analysis (/notebooks) and a Dockerfile to ensure a fully reproducible environment. The analysis is structured with individual notebooks for each of the six brain regions, which generate the results for Figs. 3-7 and Table 1. All analyses were performed within a Docker container based on a Python 3.10 image, utilizing key libraries such as PyCaret for modeling and SHAP for interpretation. To replicate all results, users should first build the Docker environment and then execute the Jupyter Notebooks in the sequence described in the repository's README.md file. Download Data 1, ZIP file. [file eneuro-13-ENEURO.0256-25.2026-s001.zip › soma_okamoto_lr_01_public-main/.devcontainer/Dockerfile]

# Install Python3 image from DockerHub
FROM python:3.10-slim

# Set the working directory in the container
WORKDIR /working_dir 

# Copy contents of the current directory to the working directory in the container
COPY . .

# Update pip
RUN pip install --upgrade pip

# Install the required packages
RUN pip install -r requirements.pycaret.txt

# Install git, git-flow, and dependencies
RUN apt-get update && \
    apt-get install -y git && \
    apt-get install -y git-flow && \
    apt-get install -y git-lfs

# For libgomp.so.1 error
RUN su && apt-get install -y libgomp1

# For R installation
RUN apt-get install -y r-base && \
    apt-get install -y libssl-dev
    
RUN su && apt-get install -y libfontconfig1-dev libharfbuzz-dev libfribidi-dev \
                                libcurl4-openssl-dev libxml2-dev libssl-dev \
                                libfreetype6-dev libpng-dev libtiff5-dev libjpeg-dev

# Install R packages
RUN R -e "install.packages('devtools', repos='http://cran.rstudio.com/')"
RUN R -e "devtools::install_github('arleyc/PCAtest')"
RUN R -e "install.packages('MASS', repos='http://cran.rstudio.com/')"
RUN R -e "install.packages('languageserver', repos='http://cran.rstudio.com/')"
RUN R -e "install.packages('httpgd', repos='http://cran.rstudio.com/')"
RUN R -e "install.packages('rmarkdown', repos='http://cran.rstudio.com/')"
RUN R -e "install.packages('rknitr', repos='http://cran.rstudio.com/')"

# Install rpy2
RUN pip install rpy2

# Install pandoc
RUN su && apt-get install -y pandoc

# Install shap
RUN pip install shap
