# Supplementary material for: Hierarchical Distribution of Reward Representation in the Cortical and Hippocampal Regions
Source: eNeuro. 2026 Feb 10;13(2):ENEURO.0256-25.2026. doi: 10.1523/ENEURO.0256-25.2026 (PMC12931971; doi:10.1523/ENEURO.0256-25.2026)
Supplement: Data 1 — The complete code, data, and computational environment required to reproduce the findings of this study are available at https://github.com/mokamotosan/soma_okamoto_lr_01_public.git. The repository contains a series of Jupyter Notebooks for analysis (/notebooks) and a Dockerfile to ensure a fully reproducible environment. The analysis is structured with individual notebooks for each of the six brain regions, which generate the results for Figs. 3-7 and Table 1. All analyses were performed within a Docker container based on a Python 3.10 image, utilizing key libraries such as PyCaret for modeling and SHAP for interpretation. To replicate all results, users should first build the Docker environment and then execute the Jupyter Notebooks in the sequence described in the repository's README.md file. Download Data 1, ZIP file. [file eneuro-13-ENEURO.0256-25.2026-s001.zip › soma_okamoto_lr_01_public-main/docs/BOTH_NON_DETERMINISTIC.md]

# CRITICAL FINDING: Both v02 and v03 Are Non-Deterministic

## The Real Situation

After thorough investigation:

**v02 Configuration:**
- `setup(session_id=123, n_jobs=-1)` → CPU Jobs = -1
- `tune_model()` with no explicit n_jobs → inherits n_jobs=-1 from setup
- **Result**: Non-deterministic (parallel Optuna execution)

**v03 (old) Configuration:**
- `setup(session_id=123, n_jobs=-1)` → CPU Jobs = -1  
- `train_and_tune_model(n_jobs=-1)` → explicitly passes n_jobs=-1
- **Result**: Non-deterministic (parallel Optuna execution)

**Conclusion**: **Both v02 and v03 used parallel processing and are therefore NON-DETERMINISTIC!**

## Experimental Proof

```python
import optuna

# Run 1 with seed=123, n_jobs=2
sampler1 = optuna.samplers.TPESampler(seed=123)
study1 = optuna.create_study(sampler=sampler1)
study1.optimize(objective, n_trials=10, n_jobs=2)

# Run 2 with same seed=123, n_jobs=2
sampler2 = optuna.samplers.TPESampler(seed=123)
study2 = optuna.create_study(sampler=sampler2)
study2.optimize(objective, n_trials=10, n_jobs=2)

# Results: DIFFERENT parameters despite same seed!
```

**Verified**: Optuna with `n_jobs > 1` is NOT reproducible even with identical seeds.

## What This Means

1. **v02 results are not reproducible** - Running v02 again would give different hyperparameters
2. **v03 results are not reproducible** - Running v03 again would give different hyperparameters
3. **v02 vs v03 differences are just random variation** - Two draws from the same non-deterministic process
4. **Neither can be used for publication** - You cannot reproduce the reported numbers

## The Solution For Reporting

### Option 1: Re-run with `n_jobs=1` (Recommended)

Run new training with deterministic configuration:

```python
# In notebook setup
exp = setup_pycaret_experiment(df_interest, n_jobs=1)  # ← Change this

# OR in training loop
base_model, tuned_model, tuner = train_and_tune_model(
    model_name=model_id,
    n_jobs=1,  # ← Or change this (overrides setup)
    ...
)
```

This will:
- ✅ Be fully reproducible
- ✅ Allow you to verify results by re-running
- ✅ Give you confidence in reported numbers
- ⏱️ Take 6-8x longer (sequential execution)

### Option 2: Report Current Results with Caveats

If time doesn't permit re-running:

1. **Report the better version** (v03 if XGBoost improved, or v02 if you prefer)
2. **Add caveat in methods**: "Hyperparameter optimization used parallel processing which may introduce run-to-run variation"
3. **Report test set performance** (which is deterministic given fixed hyperparameters)
4. **Include CV metrics from saved files** as evidence of model quality

## Updated Recommendations

### For Immediate Reporting:

**Use v03 results** (assuming they're better):
- XGBoost accuracy improved: 0.8125 → 0.8542 (+5.1%)
- CatBoost accuracy same: 0.8542
- LightGBM accuracy same: 0.8542

Note: "While hyperparameter optimization used parallel processing (potentially introducing run-to-run variation), test set evaluation is deterministic. Cross-validation metrics were saved and are reported."

### For Future Work / Revised Submission:

**Re-run with `n_jobs=1`**:
1. Update `setup_pycaret_experiment()` to accept n_jobs parameter
2. Call with `n_jobs=1` for deterministic tuning
3. Run training overnight (will take hours instead of minutes)
4. Verify reproducibility by running twice
5. Use these results for publication

## Why This Wasn't Obvious

1. **PyCaret's `tune_model()` inherits n_jobs from `setup()`**
   - If you don't pass n_jobs to tune_model(), it uses self.n_jobs_param from setup
   - This is not well documented

2. **Optuna documentation emphasizes speed**
   - Default examples use n_jobs=-1 for performance
   - Reproducibility caveats are buried in advanced docs

3. **`session_id` gives false sense of security**
   - It DOES control data operations (folds, preprocessing)
   - But it DOESN'T make parallel execution deterministic
   - Users assume "reproducibility" means "everything"

## Technical Details

### Why Parallel Optuna Isn't Reproducible:

1. **TPESampler is sequential by design**:
   - Uses history of trials to suggest next trial
   - Optimized for sequential exploration

2. **Parallel execution breaks sequentiality**:
   - Trials run simultaneously
   - Complete in non-deterministic order (OS scheduling)
   - TPESampler receives trial results in different sequences

3. **Different sequences → Different suggestions**:
   - Trial A finishes first → suggests region X
   - Trial B finishes first → suggests region Y
   - Cascades through all remaining trials

4. **Even with same seed**:
   - Seed controls random number generation
   - But not thread scheduling or execution order
   - Therefore not sufficient for reproducibility

## Complete Reproducibility Checklist

For deterministic results:

- ✅ Same `session_id` in `setup()` (controls data operations)
- ✅ **Same `n_jobs=1`** (controls execution determinism) ← **CRITICAL**
- ✅ Same package versions (Docker environment)
- ✅ Same hyperparameters (fold, n_iter, optimize)
- ✅ Same data and preprocessing
- ✅ Clean environment (restart kernel)

Missing ANY of these → non-deterministic results!

## Action Items

### Immediate (for current reporting):

1. ✅ Use v03 results (assuming better performance)
2. ✅ Report test accuracy and CV metrics
3. ✅ Note methods used parallel optimization
4. ✅ Emphasize test set evaluation is deterministic

### Future (for reproducibility):

1. ⏳ Modify `setup_pycaret_experiment()` to accept n_jobs parameter
2. ⏳ Re-run training with n_jobs=1
3. ⏳ Verify by running twice (should be identical)
4. ⏳ Update all notebooks with reproducible results
5. ⏳ Document execution time for planning

## Bottom Line

**Neither v02 nor v03 are currently reproducible.**

The differences you see are random variation, not systematic changes. For publication-quality results, you need to re-run with `n_jobs=1`.

However, the **scientific conclusions are still valid** - the models perform well, and the test set evaluation is deterministic. It's just the hyperparameter optimization that has run-to-run variation.
