# Supplementary material for: Hierarchical Distribution of Reward Representation in the Cortical and Hippocampal Regions
Source: eNeuro. 2026 Feb 10;13(2):ENEURO.0256-25.2026. doi: 10.1523/ENEURO.0256-25.2026 (PMC12931971; doi:10.1523/ENEURO.0256-25.2026)
Supplement: Data 1 — The complete code, data, and computational environment required to reproduce the findings of this study are available at https://github.com/mokamotosan/soma_okamoto_lr_01_public.git. The repository contains a series of Jupyter Notebooks for analysis (/notebooks) and a Dockerfile to ensure a fully reproducible environment. The analysis is structured with individual notebooks for each of the six brain regions, which generate the results for Figs. 3-7 and Table 1. All analyses were performed within a Docker container based on a Python 3.10 image, utilizing key libraries such as PyCaret for modeling and SHAP for interpretation. To replicate all results, users should first build the Docker environment and then execute the Jupyter Notebooks in the sequence described in the repository's README.md file. Download Data 1, ZIP file. [file eneuro-13-ENEURO.0256-25.2026-s001.zip › soma_okamoto_lr_01_public-main/docs/CV_RESULTS_EXTRACTION.md]

# Cross-Validation Results Extraction

## Overview
Notebook 04 has been configured to automatically extract and save cross-validation results from the hyperparameter tuning process.

## What Gets Saved

During the training loop in Notebook 04, for each model:
1. **Model file**: `{roi}_tuned_{model_id}.pkl` (e.g., `dCA1_tuned_lightgbm.pkl`)
2. **CV results**: `{roi}_tuned_{model_id}_cv_results.csv` (e.g., `dCA1_tuned_lightgbm_cv_results.csv`)

## CV Results Content

The CV results CSV file contains cross-validation metrics from the tuned model:
- **Accuracy**: Classification accuracy
- **AUC**: Area under ROC curve
- **Recall**: Sensitivity/True positive rate
- **Prec.**: Precision
- **F1**: F1 score
- **Kappa**: Cohen's kappa
- **MCC**: Matthews correlation coefficient
- Additional classification metrics

These metrics represent the performance of the **tuned model** evaluated using k-fold cross-validation (fold=10 by default).

## Implementation Details

### Location in Notebook
The extraction code is in Cell #18 (lines 205-217) of the main training loop:

```python
# Extract and save cross-validation results from tuning
try:
    tuning_cv_results = pull()
    cv_results_path = os.path.join(save_dir, f'{roi}_tuned_{model_id}_cv_results.csv')
    tuning_cv_results.to_csv(cv_results_path)
    print(f"  - Saved CV results to: {cv_results_path}")
    
    # Display key metrics
    if 'Accuracy' in tuning_cv_results.columns:
        print(f"  - CV Accuracy: {tuning_cv_results['Accuracy'].iloc[0]:.4f}")
    if 'AUC' in tuning_cv_results.columns:
        print(f"  - CV AUC: {tuning_cv_results['AUC'].iloc[0]:.4f}")
except Exception as e:
    print(f"  - Could not save CV results: {e}")
```

### How It Works

1. **`pull()` function**: PyCaret's `pull()` function retrieves the cross-validation results from the last operation (in this case, `tune_model()`)

2. **Timing**: Called immediately after `tune_model()` returns the tuned model, before moving to the next model

3. **Error handling**: Wrapped in try-except to prevent failures if CV results are unavailable

4. **Console output**: Displays key metrics (Accuracy, AUC) during training for quick verification

## Example Output Structure

When the notebook runs, you'll see output like:
```
[1/3] Processing: lightgbm (Light Gradient Boosting Machine)
  - Training and tuning with src.modeling.train_and_tune_model()...
  - Tuner backend: OptunaSearchCV
  - Saving model to: ../models/draft01/v03/dCA1_tuned_lightgbm
  - Saved CV results to: ../models/draft01/v03/dCA1_tuned_lightgbm_cv_results.csv
  - CV Accuracy: 0.8542
  - CV AUC: 0.9123
  ✓ Completed in 45.23s
```

## Saved Files Example

After running Notebook 04 for dCA1 with 3 models, you'll have:
```
../models/draft01/v03/
├── dCA1_tuned_lightgbm.pkl
├── dCA1_tuned_lightgbm_cv_results.csv
├── dCA1_tuned_catboost.pkl
├── dCA1_tuned_catboost_cv_results.csv
├── dCA1_tuned_xgboost.pkl
└── dCA1_tuned_xgboost_cv_results.csv
```

## Reading CV Results Later

To read and analyze CV results in subsequent notebooks:

```python
import pandas as pd

# Load CV results for a specific model
cv_results = pd.read_csv('../models/draft01/v03/dCA1_tuned_lightgbm_cv_results.csv', index_col=0)

# Display all metrics
print(cv_results)

# Access specific metrics
accuracy = cv_results['Accuracy'].iloc[0]
auc = cv_results['AUC'].iloc[0]
```

## Comparison with compare_models()

**Note**: These are different types of CV results:
- **`compare_models()` CV results**: Baseline performance of multiple models with default hyperparameters (saved in Notebook 03)
- **`tune_model()` CV results** (this document): Performance of individual tuned models with optimized hyperparameters (saved in Notebook 04)

Both are important:
- `compare_models()` → Shows which models perform best initially
- `tune_model()` → Shows how much tuning improves each model

## Reproducibility

With `random_state=123` configured in Notebook 04:
- The hyperparameter search is deterministic
- The CV results should be identical across runs
- You can verify reproducibility by running Notebook 04 twice and comparing the CV results CSVs

## Next Steps

1. **Run Notebook 04**: The CV extraction is already configured and ready
2. **Verify outputs**: Check that CSV files are created alongside model files
3. **Analyze results**: Use the CV metrics to understand model performance
4. **Compare v02 vs v03**: Run Notebook 05 to compare the reproducible v03 results with v02

## Status

✅ **Implementation complete** - Notebook 04 is ready to run with CV results extraction enabled.
