# Supplementary material for: Hierarchical Distribution of Reward Representation in the Cortical and Hippocampal Regions
Source: eNeuro. 2026 Feb 10;13(2):ENEURO.0256-25.2026. doi: 10.1523/ENEURO.0256-25.2026 (PMC12931971; doi:10.1523/ENEURO.0256-25.2026)
Supplement: Data 1 — The complete code, data, and computational environment required to reproduce the findings of this study are available at https://github.com/mokamotosan/soma_okamoto_lr_01_public.git. The repository contains a series of Jupyter Notebooks for analysis (/notebooks) and a Dockerfile to ensure a fully reproducible environment. The analysis is structured with individual notebooks for each of the six brain regions, which generate the results for Figs. 3-7 and Table 1. All analyses were performed within a Docker container based on a Python 3.10 image, utilizing key libraries such as PyCaret for modeling and SHAP for interpretation. To replicate all results, users should first build the Docker environment and then execute the Jupyter Notebooks in the sequence described in the repository's README.md file. Download Data 1, ZIP file. [file eneuro-13-ENEURO.0256-25.2026-s001.zip › soma_okamoto_lr_01_public-main/docs/ERROR_FIX_OPTUNA_RANDOM_STATE.md]

# Error Fix: TypeError with random_state in Optuna

## Problem
Running the smoke test in Notebook 04 resulted in:
```
TypeError: optuna_integration.sklearn.OptunaSearchCV() got multiple values for keyword argument 'random_state'
```

## Root Cause
PyCaret **automatically** passes `random_state` to `OptunaSearchCV` using the seed from `setup(session_id=...)`. When we also passed `random_state=123` to `tune_model()`, it tried to pass the same argument twice, causing a conflict.

## Solution Applied

### 1. Updated `src/modeling/train.py`
**Changed**: Removed `random_state` parameter from `tune_model()` call when using Optuna

**Before**:
```python
tuned_model, tuner = tune_model(
    estimator=model,
    fold=fold,
    n_iter=n_iter,
    optimize=optimize,
    return_tuner=True,
    search_library=search_library,
    choose_better=choose_better,
    random_state=random_state,  # <-- REMOVED
    verbose=verbose
)
```

**After**:
```python
# Note: random_state is NOT passed here because PyCaret automatically uses
# the seed from setup() (session_id) for OptunaSearchCV
tuned_model, tuner = tune_model(
    estimator=model,
    fold=fold,
    n_iter=n_iter,
    optimize=optimize,
    return_tuner=True,
    search_library=search_library,
    choose_better=choose_better,
    verbose=verbose
)
```

### 2. Updated Notebook 04

**Smoke Test (Cell #16)**: Removed `random_state=123` parameter
```python
base_model, tuned_model, tuner = train_and_tune_model(
    model_name=test_model_id,
    fold=3,
    n_iter=2,
    optimize='Accuracy',
    search_library='optuna',
    choose_better=True,
    n_jobs=-1,
    verbose=False,
    # Note: random_state not needed - reproducibility controlled by session_id in setup()
)
```

**Main Training Loop (Cell #18)**: Removed `random_state=123` parameter
```python
base_model, tuned_model, tuner = train_and_tune_model(
    model_name=model_id,
    fold=10,
    n_iter=50,
    optimize='Accuracy',
    search_library='optuna',
    choose_better=True,
    n_jobs=-1,
    verbose=False,
    strict_optuna=strict_optuna,
    # Note: random_state not needed - reproducibility controlled by session_id in setup()
)
```

## Reproducibility Still Guaranteed

### ✅ This fix does NOT compromise reproducibility!

The key insight: **`session_id` in `setup()` is sufficient for reproducibility**

```python
# This line in cell #7 ensures all operations are deterministic:
exp = setup_pycaret_experiment(session_id=123)
```

PyCaret's `session_id`:
- Sets internal seed: `self.seed = 123`
- Automatically passes to Optuna: `OptunaSearchCV(..., random_state=self.seed)`
- Controls ALL random operations: data splitting, cross-validation, hyperparameter search

### 🔍 How to Verify

Run Notebook 04 twice and compare:
1. Model hyperparameters → Should be identical
2. CV metrics (from saved CSVs) → Should be identical
3. Test set predictions → Should be identical

## Files Modified

1. **`src/modeling/train.py`**
   - Lines 60-72: Removed `random_state` from Optuna path
   - Added explanatory comment

2. **`notebooks/draft01-err-rwd-classification-04_create_tune_comparison.ipynb`**
   - Cell #16 (Smoke test): Removed `random_state=123`
   - Cell #18 (Main loop): Removed `random_state=123`
   - Added explanatory comments

3. **Documentation created**:
   - `docs/RANDOM_STATE_HANDLING.md` - Detailed explanation
   - `docs/ERROR_FIX_OPTUNA_RANDOM_STATE.md` - This file

## Next Steps

✅ **Ready to run!** The notebook should now execute without errors.

1. Run the smoke test (Cell #16) to verify the fix
2. If successful, run the main training loop (Cell #18)
3. Verify CV results are saved to CSVs
4. Compare with v02 using Notebook 05

## Key Takeaway

**For PyCaret + Optuna reproducibility:**
- ✅ Set `session_id` in `setup()` 
- ❌ Don't pass `random_state` to `tune_model()` when using Optuna
- ✅ Reproducibility is automatic via `session_id`
