# Supplementary material for: Hierarchical Distribution of Reward Representation in the Cortical and Hippocampal Regions
Source: eNeuro. 2026 Feb 10;13(2):ENEURO.0256-25.2026. doi: 10.1523/ENEURO.0256-25.2026 (PMC12931971; doi:10.1523/ENEURO.0256-25.2026)
Supplement: Data 1 — The complete code, data, and computational environment required to reproduce the findings of this study are available at https://github.com/mokamotosan/soma_okamoto_lr_01_public.git. The repository contains a series of Jupyter Notebooks for analysis (/notebooks) and a Dockerfile to ensure a fully reproducible environment. The analysis is structured with individual notebooks for each of the six brain regions, which generate the results for Figs. 3-7 and Table 1. All analyses were performed within a Docker container based on a Python 3.10 image, utilizing key libraries such as PyCaret for modeling and SHAP for interpretation. To replicate all results, users should first build the Docker environment and then execute the Jupyter Notebooks in the sequence described in the repository's README.md file. Download Data 1, ZIP file. [file eneuro-13-ENEURO.0256-25.2026-s001.zip › soma_okamoto_lr_01_public-main/docs/manuscript_outputs_plan.md]

# Manuscript Outputs Proposal and Project Plan

Last updated: 2025-11-22
Branch: refactoring/v2.0 (default: develop)

## Executive summary

We will produce manuscript-ready tables and figures that summarize model screening, tuning, and evaluation across ROIs using PyCaret-based pipelines. The outputs will be generated reproducibly from notebooks and a CLI, backed by modular utilities in `src/`, with pinned environments, tests, and CI. This document defines scope, requirements, architecture, milestones, and acceptance criteria.

## Objectives

- Scientific: Report cross-validated and hold-out test performance for 16 tuned classifiers across ROIs; compare CV vs Test; include initial-screening leaderboards.
- Manuscript deliverables: CSV and LaTeX tables; figures (bar, scatter, diff, optional ROC); optional SHAP for interpretation when feasible.
- Engineering: Centralize configuration; add utilities for model IO and evaluation; provide a CLI for headless runs; add tests and CI; ensure strict reproducibility.

## Scope

In scope
- Use saved experiments/models (no re-training) to compute test metrics and comparisons.
- Aggregate CV results from existing CSVs; produce sorted, formatted tables and figures.
- Provide a notebook-first workflow, then refactor to `src/` modules and a CLI (`run_analysis.py`).
- Create minimal unit tests for evaluation logic and IO; enable CI to run tests.

Out of scope (for this phase)
- Full re-training or hyperparameter search redesign.
- Complex interpretation (full SHAP study) beyond top models and simple summaries.
- Deployment or API service.

## Success criteria (measurable)

- Tables generated: CV summary, Test results, CV-vs-Test comparison per ROI in `results/tables/` (CSV + optional LaTeX).
- Figures generated: Accuracy and AUC bars, CV-vs-Test scatter, Accuracy diff barh (+ optional ROC for top-K) in `results/figures/`.
- Sorted consistently by Test Accuracy (desc); values rounded for readability; model names standardized.
- Reproducible run via CLI for at least one ROI with pinned dependencies and a fixed seed; metadata JSON saved with each artifact set.
- Unit tests (pytest) pass locally and in CI; basic data validation report produced.

## Inputs & data sources

- Dataset reload via `src.data_processing.prepare_region_dataset(roi, seed, split_config)`.
- Saved artifacts under `models/draft01/v03/` (convention):
  - Experiment object per ROI: `{roi}_experiment` (no extension).
  - Tuned model files: `{roi}_tuned_{model_id}.pkl` (16 models).
  - Per-model CV results CSV: `{roi}_tuned_{model_id}_cv_results.csv`.
  - Previously produced `test_results.csv` (may be re-generated by CLI).

## Functional requirements

- Load experiment objects safely (requires passing data) and use experiment context for predictions.
- Load 16 tuned models; evaluate on the fixed hold-out test split from the experiment.
- Compute Accuracy (primary) and ROC AUC (NaN-safe; skip/mark N/A if not computable).
- Aggregate per-model CV results from CSVs; standardize model names using a map.
- Compare CV vs Test; compute deltas; sort by Test Accuracy desc.
- Export CSV tables (and optional LaTeX) with consistent formatting.
- Generate figures:
  - Bars: Test Accuracy and Test AUC.
  - Scatter: CV Accuracy vs Test Accuracy with 45° line.
  - Barh: Test–CV Accuracy differences.
  - Optional ROC curves for top-K models.
- Create directories as needed; write deterministic filenames with ROI in the stem.

## Non-functional requirements

- Reproducible environment (pinned versions; Dockerfile optional; record seed and package versions with outputs).
- Clear, concise logs; graceful handling of missing columns (e.g., `category`) and missing metrics.
- Modular code in `src/` with typed, documented helpers; minimal, fast unit tests.
- CI (GitHub Actions) to run lint and tests on PRs.

## Guiding principles

- Notebook-first for rapid iteration; refactor to `src/` utilities before finalizing.
- Single source of truth for config (paths, ROI list, seed, folds).
- Deterministic sorting and naming to avoid drift; prefer explicit over implicit defaults.
- Fail soft where possible (skip non-critical plots if inputs missing) and always emit a summary.

## Architecture overview

Components
- Notebooks
  - 01 data checks; 02 setup; 03 screening; 04 tuning + test eval; 05 manuscript outputs; 06 v02–v03 comparison.
- `src/`
  - `config.py`: constants (paths, ROI, seed, folds) and helpers.
  - `pycaret_utils.py`: `load_experiment_safely`, getters for `X_train/X_test/y_test`.
  - `model_io.py`: `model_name_map`, `list_model_files`, `load_all_models`.
  - `evaluation.py`: `aggregate_cv_results`, `evaluate_models_on_test`, `compare_cv_vs_test`, `export_tables_and_figures`.
- CLI
  - `run_analysis.py` flags: `--roi`, `--save-dir`, `--results-dir`, `--evaluate-test`, `--compare`, `--plots`, `--latex`.

Data flow
1) Load data for ROI → 2) Load experiment with data → 3) Load tuned models → 4) Evaluate on test → 5) Aggregate CV → 6) Compare CV vs Test → 7) Export tables → 8) Generate figures.

## Conventions

- Sorting: by Test Accuracy (descending) for primary tables/figures.
- Rounding: 3 decimals for metrics; keep raw high-precision CSVs when useful.
- Model names: standardized via `model_name_map` (cover all 16 models).
- Filenames: `{roi}_test_results.csv`, `{roi}_cv_summary.csv`, `{roi}_cv_vs_test.csv`, `{roi}_fig_acc_bar.png`, etc.

## Itinerary and milestones

Phase 0 — Baseline and planning (this doc)
- Finalize requirements and conventions; confirm ROI list; identify data/paths.

Phase 1 — Utilities and config (src/ + tests)
- Add `config.py`, `pycaret_utils.py`, `model_io.py`, `evaluation.py` with minimal functionality.
- Write unit tests (synthetic data) for sorting, NaN-safe AUC, name mapping.

Phase 2 — Notebook wiring
- Update 03 (screening) to generate per-ROI tables and line plots.
- Update 04 (tuning+eval) to reload experiment/models, evaluate on test, compare CV vs Test, and save artifacts.
- Add 05 (manuscript outputs) to orchestrate exports and figures.

Phase 3 — CLI workflow
- Extend `run_analysis.py` with flags and headless generation for a target ROI; write a tiny smoke test.

Phase 4 — CI and environment
- Pin dependencies; add GitHub Actions to run tests and lint; optional Dockerfile + Make targets.

Phase 5 — Cross-version comparison (v02 vs v03)
- Implement rank correlations, top-K overlaps, and metric deltas; generate a short report.

Milestones
- M1: `src/` utilities + tests green.
- M2: Notebook 04 re-run produces sorted Test and CV-vs-Test tables/figures for one ROI.
- M3: CLI reproduces M2 headlessly.
- M4: CI green on PR; artifacts reproducible across machines.
- M5: v02–v03 comparison draft.

## Acceptance criteria

- For a chosen ROI (e.g., dCA1), the pipeline emits:
  - `results/tables/{roi}_test_results.csv`
  - `results/tables/{roi}_cv_summary.csv`
  - `results/tables/{roi}_cv_vs_test.csv`
  - `results/figures/{roi}_acc_bar.png`, `{roi}_auc_bar.png`, `{roi}_cv_vs_test_scatter.png`, `{roi}_acc_diff_barh.png`
  - Optional: `{roi}_roc_top5.png`
- Tables sorted by Test Accuracy desc; metric rounding applied for presentation; raw values preserved where appropriate.
- CLI run completes without re-training and without manual edits to notebooks.
- Unit tests pass locally and in CI; a basic data validation report exists in `results/`.
  
Update (2025-11-22) — Expanded outputs now include Table 2, ROC curves per tuning repeat, shuffled-label baselines, and SHAP datasets (Figures 4 & 5). See "New Manuscript Requirements" section below for detailed schemas. Acceptance expands to:

- Table 2 per-repeat and aggregated files present for chosen ROI.
- ROC curve CSVs (per repeat) and a combined tidy ROC dataset with AUC values for all repeats.
- Shuffled baseline comparison dataset with per-repeat deltas (real vs shuffled) for Accuracy and AUC.
- SHAP summary parquet + per-repeat detailed SHAP parquet for top-N features (default N=20) across tuned models.
- Metadata JSON includes repeat and tuning configuration fields.

## Risks and mitigations

- PyCaret experiment loading requires data
  - Mitigation: `load_experiment_safely` always receives the dataset; use experiment context to access `y_test` and predict.
- Metric availability and NaNs (e.g., AUC)
  - Mitigation: NaN-safe computation; annotate N/A in tables; skip dependent plots.
- Environment drift
  - Mitigation: pinned requirements and optional container; record versions in metadata JSON.
- Large figure outputs or missing files
  - Mitigation: autoskip and log with clear messages; create directories on demand.

## Configuration defaults (initial)

- Seed: 123
- Folds: 5 or as previously used in experiments
- Default ROI: dCA1 (changeable via CLI)
- Paths
  - Models: `models/draft01/v03/`
  - Results tables: `results/tables/`
  - Results figures: `results/figures/`

## Next steps

- Confirm ROI list and path conventions.
- Implement `src/` modules (Phase 1) with minimal tests.
- Re-introduce the notebook cells for 03 and 04 to generate artifacts; validate for one ROI; iterate on formatting.
- Wire up the CLI and CI.

---

## New Manuscript Requirements (Update 2025-11-22)

This section formalizes additional manuscript deliverables: Table 2, Figures 3B, 3C, 4, and 5. Each output has a defined data schema, file conventions, and generation logic. All new artifacts must be reproducible and linked via a metadata JSON capturing tuning and repeat parameters.

### Table 2 (Per-Repeat Tuning Outcomes)

Purpose: Report sample sizes (reward vs non-reward classes) and performance statistics for every tuning run (repeat) of each model.

Per-repeat row schema (saved to `results/tables/{roi}_table2_per_repeat.csv`):
- roi: string (e.g., dCA1)
- model_id: string (PyCaret ID, e.g., catboost)
- model_name: standardized name
- repeat_index: int (0-based or 1-based; choose 1-based for readability)
- reward_count: int
- non_reward_count: int
- cv_accuracy_mean: float (Mean row Accuracy from CV results)
- cv_accuracy_std: float (Std row Accuracy from CV results)
- cv_auc: float (Mean row AUC; NaN if unavailable)
- test_accuracy: float (Hold-out test Accuracy)
- test_auc: float (Hold-out test AUC; NaN if prediction scores missing)
- tuner_backend: string ("optuna" | "scikit-optimize" | other)
- n_iter_tuning: int (e.g., 50)
- fold: int (e.g., 10)
- seed: int (global experiment seed)
- timestamp_utc: ISO 8601 string

Aggregated schema (saved to `results/tables/{roi}_table2_aggregated.csv`):
- roi
- model_id
- model_name
- repeats: int (number of repeats executed)
- reward_count (aggregate — should be constant; if variable, store min/max)
- non_reward_count
- cv_accuracy_mean_over_repeats: float (mean of per-repeat cv_accuracy_mean)
- cv_accuracy_std_over_repeats: float (std of per-repeat cv_accuracy_mean)
- cv_auc_mean_over_repeats: float
- cv_auc_std_over_repeats: float
- test_accuracy_mean: float
- test_accuracy_std: float
- test_auc_mean: float
- test_auc_std: float
- accuracy_delta_mean: float (mean test_accuracy - cv_accuracy_mean)
- accuracy_delta_std: float
- auc_delta_mean: float (mean test_auc - cv_auc)
- auc_delta_std: float

### Figure 3B (ROC Curves per Tuning Run)

Purpose: Visualize ROC for each tuned model across repeats; optionally overlay mean ROC and a variability band.

Per-repeat ROC CSV (`results/roc/{roi}_{model_id}_repeat{r}_roc.csv`):
- roi
- model_id
- model_name
- repeat_index
- fpr: float
- tpr: float
- threshold: float
- auc_repeat: float (same per row; convenience redundancy)

Combined tidy ROC dataset (`results/roc/{roi}_roc_curves.csv`) consolidates all repeats for all models. Optional summary file (`{roi}_{model_id}_roc_summary.csv`) containing:
- roi, model_id, model_name
- auc_mean, auc_std
- optimal_threshold (if computed via Youden J)
- mean_fpr (grid) and mean_tpr (aligned interpolation) if produced.

### Figure 3C (Shuffled-Label Baseline Comparison)

Purpose: Quantify performance degradation when labels are shuffled; support claims about learned structure.

Per-repeat shuffled comparison CSV (`results/shuffle/{roi}_{model_id}_repeat{r}_shuffled.csv`):
- roi
- model_id
- model_name
- repeat_index
- test_accuracy_real
- test_auc_real
- test_accuracy_shuffled
- test_auc_shuffled
- delta_accuracy: float (real - shuffled)
- delta_auc: float (real - shuffled)
- seed (for shuffle reproducibility if separate from experiment seed)
- timestamp_utc

Aggregate (`results/shuffle/{roi}_shuffled_summary.csv`):
- roi, model_id, model_name
- delta_accuracy_mean, delta_accuracy_std
- delta_auc_mean, delta_auc_std
- test_accuracy_real_mean, test_accuracy_shuffled_mean
- test_auc_real_mean, test_auc_shuffled_mean

### Figures 4 & 5 (SHAP Feature Importance and Distributions)

Purpose: Provide interpretability via SHAP summaries and per-feature distributions. Figure 4: Beeswarm / bar of mean |SHAP|. Figure 5: ROI or model-level comparative importance (optional).

Per-repeat SHAP parquet (`results/shap/{roi}_{model_id}_repeat{r}_shap.parquet`):
- columns: sample_id, feature, shap_value, abs_shap_value, repeat_index, roi, model_id
- Optional: predicted_label, true_label (if accessible) for stratified analysis

Summary SHAP parquet (`results/shap/{roi}_{model_id}_shap_summary.parquet`):
- roi, model_id, feature
- mean_abs_shap: float
- std_abs_shap: float
- median_abs_shap: float
- iqr_abs_shap: float
- rank: int (1 = most important)
- coverage_fraction: float (#samples with non-zero shap / total)
- repeats: int

Constraints & Performance Considerations:
- Limit features to top-N (default 20) per model for summary to reduce size.
- Optionally sample subset of test set if memory heavy (document sampling fraction if used).
- Use Parquet with compression (`snappy` or `zstd`).

### Metadata JSON Extension

Global metadata file per run (e.g., `results/metadata/{roi}_run_metadata.json`) including:
- roi_list
- model_list (selected models actual IDs)
- repeats_per_model
- n_iter_tuning
- fold
- seed
- pycaret_version, optuna_version, sklearn_version
- timestamp_utc
- table2_file_paths
- roc_curve_paths (array)
- shuffled_paths (array)
- shap_summary_paths
- shap_detail_paths (array)
- generation_host (hostname)
- execution_mode ("notebook" | "cli")

### File Naming Conventions (Additions)
- Table 2 per-repeat: `{roi}_table2_per_repeat.csv`
- Table 2 aggregated: `{roi}_table2_aggregated.csv`
- ROC per repeat: `{roi}_{model_id}_repeat{r}_roc.csv`
- ROC combined: `{roi}_roc_curves.csv`
- Shuffled per repeat: `{roi}_{model_id}_repeat{r}_shuffled.csv`
- Shuffled summary: `{roi}_shuffled_summary.csv`
- SHAP per repeat: `{roi}_{model_id}_repeat{r}_shap.parquet`
- SHAP summary: `{roi}_{model_id}_shap_summary.parquet`

### Generation Order Dependencies
1. Tuning repeat completes (base + tuned model available).
2. Compute CV metrics (already output by tuning process) → Table 2 row partial.
3. Evaluate tuned model on test set → complete Table 2 row.
4. Collect predictions & probabilities → compute ROC & AUC → store ROC CSV.
5. Shuffle labels & reevaluate tuned model → store shuffled row & deltas.
6. Compute SHAP (if enabled) → per-repeat shap parquet; update summary aggregator.
7. Update metadata JSON after each major artifact group writes.

### Validation & Testing Additions
- Unit tests for ROC generation (monotonic FPR, bounds 0–1, AUC close to sklearn metric).
- Tests for shuffled baseline (delta_accuracy ≥ 0 on average expected; allow negative outliers).
- Tests for SHAP summary rank consistency (mean_abs_shap descending equals rank sequence).
- Schema validation (column presence) for all new CSV/parquet outputs.

### Extended Acceptance (Supplemental)
- All new files created for at least one ROI and one model subset (e.g., catboost, lightgbm, xgboost, svm) with repeats_per_model ≥ 1.
- Metadata JSON references each new artifact with existing paths.
- SHAP summaries contain ranked top-N features with non-empty mean_abs_shap values.
- ROC combined file includes > 1 threshold row per curve and correct AUC values.

---

If you prefer a different filename structure or journal-specific LaTeX formatting, annotate here and we will align before implementation.
