# Supplementary material for: Hierarchical Distribution of Reward Representation in the Cortical and Hippocampal Regions
Source: eNeuro. 2026 Feb 10;13(2):ENEURO.0256-25.2026. doi: 10.1523/ENEURO.0256-25.2026 (PMC12931971; doi:10.1523/ENEURO.0256-25.2026)
Supplement: Data 1 — The complete code, data, and computational environment required to reproduce the findings of this study are available at https://github.com/mokamotosan/soma_okamoto_lr_01_public.git. The repository contains a series of Jupyter Notebooks for analysis (/notebooks) and a Dockerfile to ensure a fully reproducible environment. The analysis is structured with individual notebooks for each of the six brain regions, which generate the results for Figs. 3-7 and Table 1. All analyses were performed within a Docker container based on a Python 3.10 image, utilizing key libraries such as PyCaret for modeling and SHAP for interpretation. To replicate all results, users should first build the Docker environment and then execute the Jupyter Notebooks in the sequence described in the repository's README.md file. Download Data 1, ZIP file. [file eneuro-13-ENEURO.0256-25.2026-s001.zip › soma_okamoto_lr_01_public-main/docs/NJOBS_OPTUNA_REPRODUCIBILITY.md]

# CRITICAL: n_jobs and Optuna Reproducibility

## Root Cause of v02/v03 Differences

**The parameter differences between v02 and v03 were caused by `n_jobs=-1` (parallel processing) during Optuna hyperparameter tuning.**

## The Problem

### What Happens with `n_jobs > 1`:

1. **Parallel Trial Execution**: Optuna runs multiple hyperparameter trials simultaneously across CPU cores
2. **Non-Deterministic Ordering**: Trials complete in unpredictable order due to:
   - OS thread/process scheduling
   - CPU load variations
   - Memory access patterns
   - Race conditions in trial completion
3. **Sampler Dependency**: TPESampler (Tree-structured Parzen Estimator) uses **previous trial results** to suggest next trials
4. **Broken Reproducibility**: Different trial completion order → different suggestions → different final hyperparameters

### Why `random_state` Wasn't Enough:

- `random_state` controls the **initial random seed**
- But it doesn't control the **execution order** of parallel trials
- The TPE algorithm is sensitive to the sequence of observations

## Verification in PyCaret Source

From `pycaret/internal/pycaret_experiment/supervised_experiment.py`:

```python
# Line 676-687
model_grid = optuna.integration.OptunaSearchCV(
    estimator=pipeline_with_model,
    param_distributions=param_grid,
    cv=fold,
    enable_pruning=early_stopping
    and can_early_stop(
        pipeline_with_model, True, False, False, param_grid
    ),
    max_iter=early_stopping_max_iters,
    n_jobs=n_jobs,  # ← This causes non-determinism when > 1
    n_trials=n_iter,
    random_state=self.seed,  # ← This alone is insufficient
    scoring=optimize,
    study=study,
    refit=False,
    ...
)
```

## The Solution

### For Reproducible Results: Use `n_jobs=1`

```python
# In notebook 04
base_model, tuned_model, tuner = train_and_tune_model(
    model_name=model_id,
    fold=10,
    n_iter=50,
    optimize='Accuracy',
    search_library='optuna',
    choose_better=True,
    n_jobs=1,  # ← CRITICAL: Must be 1 for reproducibility
    verbose=False,
    strict_optuna=strict_optuna,
)
```

### Trade-off: Speed vs Reproducibility

| Setting | Speed | Reproducibility |
|---------|-------|-----------------|
| `n_jobs=-1` (all cores) | Fast | ❌ Non-deterministic |
| `n_jobs=1` (single core) | Slow | ✅ Fully deterministic |

**For research/publication**: Use `n_jobs=1`
**For exploration**: Use `n_jobs=-1`, then re-run with `n_jobs=1` for final results

## Evidence from v02

Looking at v02's `tune_model()` calls:
```python
tuned_catboost, tuner_catboost = tune_model(
    estimator=catboost,
    fold=10,
    n_iter=50,
    optimize='Accuracy',
    return_tuner=True,
    search_library='optuna',
    choose_better=True,
)  # No n_jobs specified → defaults to 1
```

**v02 used default `n_jobs` (which is 1)**, so it was deterministic!

## Why v02 and v03 Differed

1. v02: Used `n_jobs=1` (default) → Deterministic tuning
2. v03 (old): Used `n_jobs=-1` → Non-deterministic tuning
3. v03 (fixed): Now uses `n_jobs=1` → Should match v02

## Expected Outcome After Fix

Running notebook 04 with `n_jobs=1` should produce:
- ✅ Same hyperparameters as v02
- ✅ Identical CV metrics
- ✅ Identical test predictions
- ⏱️ Slower execution (single-core)

## Performance Impact

Rough timing estimates:
- With `n_jobs=-1` (8 cores): ~5-10 minutes per model
- With `n_jobs=1` (1 core): ~30-60 minutes per model (6-8x slower)

For 3 models:
- Parallel: ~15-30 minutes total
- Sequential: ~1.5-3 hours total

## Verification Steps

1. **Run notebook 04 with `n_jobs=1`**
2. **Compare with v02 parameters** (should be identical or very close)
3. **Run notebook 04 again** (should be identical to first run)
4. **Document execution time** for future reference

## Alternative: Optuna Storage Backend

For advanced users, Optuna supports database storage that can help with parallelism, but requires additional setup:

```python
import optuna

# Create study with database storage (enables parallel reproducibility)
storage = optuna.storages.RDBStorage(url="sqlite:///optuna.db")
study = optuna.create_study(
    study_name="my_study",
    storage=storage,
    load_if_exists=True,
    direction="maximize",
    sampler=optuna.samplers.TPESampler(seed=123)
)
```

However, this is **not needed** for your use case. Simply using `n_jobs=1` is the correct solution.

## Key Takeaways

1. ✅ **session_id controls data randomness** (splits, CV folds, preprocessing)
2. ✅ **random_state controls sampler initialization** (Optuna's initial suggestions)
3. ❌ **n_jobs>1 breaks determinism** (parallel execution order is unpredictable)
4. ✅ **n_jobs=1 ensures reproducibility** (sequential execution is deterministic)

## Updated Reproducibility Checklist

For identical results between runs:
- ✅ Same `session_id` in `setup()`
- ✅ Same package versions (Docker container ✓)
- ✅ **Same `n_jobs=1` in `tune_model()`** ← NEW!
- ✅ Same data, preprocessing, parameters
- ✅ Clean Python environment (no residual state)

## Conclusion

The v02/v03 differences were **not** due to:
- ❌ Missing `random_state` parameter (it's handled by `session_id`)
- ❌ Package version differences (same Docker container)
- ❌ Environmental differences (controlled environment)

They were due to:
- ✅ **Parallel processing with `n_jobs=-1` in v03**
- ✅ **v02 used sequential processing (default `n_jobs=1`)**

**Fix**: Set `n_jobs=1` in notebook 04, re-run training, and you should get identical results to v02!
