# Supplementary material for: Hierarchical Distribution of Reward Representation in the Cortical and Hippocampal Regions
Source: eNeuro. 2026 Feb 10;13(2):ENEURO.0256-25.2026. doi: 10.1523/ENEURO.0256-25.2026 (PMC12931971; doi:10.1523/ENEURO.0256-25.2026)
Supplement: Data 1 — The complete code, data, and computational environment required to reproduce the findings of this study are available at https://github.com/mokamotosan/soma_okamoto_lr_01_public.git. The repository contains a series of Jupyter Notebooks for analysis (/notebooks) and a Dockerfile to ensure a fully reproducible environment. The analysis is structured with individual notebooks for each of the six brain regions, which generate the results for Figs. 3-7 and Table 1. All analyses were performed within a Docker container based on a Python 3.10 image, utilizing key libraries such as PyCaret for modeling and SHAP for interpretation. To replicate all results, users should first build the Docker environment and then execute the Jupyter Notebooks in the sequence described in the repository's README.md file. Download Data 1, ZIP file. [file eneuro-13-ENEURO.0256-25.2026-s001.zip › soma_okamoto_lr_01_public-main/docs/PARALLEL_PROCESSING.md]

# 並列処理の設定ガイド

## システムリソース

このマシンのスペック:
- **CPU**: Intel Core i9-11950H (8コア16スレッド)
- **メモリ**: 約 64GB
- **推奨並列ジョブ数**: -1 (全コア使用) または 8-12

## PyCaret での並列処理

### 1. Setup での並列処理有効化

```python
from src.modeling import setup_pycaret_experiment

# 全コアを使用（デフォルト）
exp = setup_pycaret_experiment(df_interest, n_jobs=-1)

# または明示的にコア数を指定（例: 12コア）
exp = setup_pycaret_experiment(df_interest, n_jobs=12)
```

### 2. compare_models での並列処理

```python
from src.modeling import compare_all_models

# 全コアを使用して16モデルを並列比較
comparison_results = compare_all_models(
    sort='Accuracy',
    fold=10,
    n_jobs=-1,  # 全コア使用
    verbose=True
)
```

### 3. tune_model での並列処理

```python
from src.modeling import train_and_tune_model

# ハイパーパラメータチューニングでも並列化
base, tuned, tuner = train_and_tune_model(
    'catboost',
    fold=10,
    n_iter=50,
    n_jobs=-1,  # 全コア使用
    optimize='Accuracy'
)
```

## パフォーマンス期待値

### 並列処理なし (n_jobs=1)
- compare_models (16モデル, fold=10): 約 30-60分
- tune_model (n_iter=50, fold=10): 約 10-20分/モデル

### 並列処理あり (n_jobs=-1, 16スレッド)
- compare_models (16モデル, fold=10): 約 5-15分 (**4-6倍高速化**)
- tune_model (n_iter=50, fold=10): 約 3-8分/モデル (**2-3倍高速化**)

## 注意事項

1. **メモリ使用量**: 並列処理はメモリを多く消費します
   - 各ジョブが独立したメモリ空間を使用
   - 64GB あれば 16 スレッドでも余裕がありますが、他のプロセスに注意

2. **再現性**: `session_id` を設定していても、並列処理では結果がわずかに異なる場合があります
   - 同じ `n_jobs` 値を使えば再現可能
   - 論文用の最終結果は同じ設定で複数回実行して確認推奨

3. **最適なジョブ数**:
   - CPU コア数以下が推奨（この場合 8 または 16）
   - `n_jobs=-1` で全スレッド使用（自動調整）
   - システムが重い場合は `n_jobs=8` など控えめに

4. **モニタリング**:
   ```bash
   # CPU使用率の確認
   htop
   
   # または
   top
   ```

## 実行例: 全領域の並列処理

```python
# 6領域を順次処理（各領域内で並列化）
regions = ['M1', 'M2', 'PPC', 'LEC', 'dCA1', 'vCA1']

for region in regions:
    print(f"\n=== Processing {region} ===")
    
    # データ準備
    df_all, df_interest = prepare_region_dataset(
        "../data/raw/RLtask_21-Nov-2024_so.csv",
        "../data/raw/show_dataset_so_v3.m",
        region=region
    )
    
    # Setup（並列処理有効）
    exp = setup_pycaret_experiment(df_interest, n_jobs=-1)
    
    # 全モデル比較（並列処理）
    results = compare_all_models(sort='Accuracy', fold=10, n_jobs=-1)
    
    # 保存
    results.to_csv(f'../results/compare_results_{region}.csv')
```

## トラブルシューティング

### エラー: "Too many open files"
- Linux の ulimit を増やす: `ulimit -n 4096`

### メモリ不足エラー
- `n_jobs` を減らす（例: `n_jobs=8`）
- または swap を有効化

### 処理が遅い/応答しない
- 他のプロセスを確認: `htop` or `top`
- `n_jobs` を減らしてシステムリソースを確保

## まとめ

- **推奨設定**: `n_jobs=-1`（全コア使用）
- **期待効果**: 4-6倍の高速化
- **実行時間**: compare_models が 30分 → 5-10分に短縮
