# Supplementary material for: Hierarchical Distribution of Reward Representation in the Cortical and Hippocampal Regions
Source: eNeuro. 2026 Feb 10;13(2):ENEURO.0256-25.2026. doi: 10.1523/ENEURO.0256-25.2026 (PMC12931971; doi:10.1523/ENEURO.0256-25.2026)
Supplement: Data 1 — The complete code, data, and computational environment required to reproduce the findings of this study are available at https://github.com/mokamotosan/soma_okamoto_lr_01_public.git. The repository contains a series of Jupyter Notebooks for analysis (/notebooks) and a Dockerfile to ensure a fully reproducible environment. The analysis is structured with individual notebooks for each of the six brain regions, which generate the results for Figs. 3-7 and Table 1. All analyses were performed within a Docker container based on a Python 3.10 image, utilizing key libraries such as PyCaret for modeling and SHAP for interpretation. To replicate all results, users should first build the Docker environment and then execute the Jupyter Notebooks in the sequence described in the repository's README.md file. Download Data 1, ZIP file. [file eneuro-13-ENEURO.0256-25.2026-s001.zip › soma_okamoto_lr_01_public-main/docs/RANDOM_STATE_HANDLING.md]

# IMPORTANT: Random State Handling in PyCaret

## Issue Discovery

When attempting to pass `random_state` parameter to `tune_model()` with `search_library='optuna'`, we encountered:

```
TypeError: optuna_integration.sklearn.OptunaSearchCV() got multiple values for keyword argument 'random_state'
```

## Root Cause

PyCaret **automatically** passes the random state to `OptunaSearchCV` internally using `self.seed`, which is set during `setup(session_id=...)`. 

In the PyCaret source code (`supervised_experiment.py` line 2458):
```python
model_grid = optuna.integration.OptunaSearchCV(
    estimator=pipeline_with_model,
    param_distributions=param_grid,
    cv=fold,
    ...
    random_state=self.seed,  # <-- PyCaret automatically sets this
    ...
)
```

So when we also pass `random_state=123` to `tune_model()`, it tries to pass it **again** to `OptunaSearchCV`, causing the duplication error.

## Solution

**For Optuna-based tuning**: Do NOT pass `random_state` parameter to `tune_model()`. The reproducibility is already controlled by `setup(session_id=123)`.

**For other search libraries** (scikit-optimize, etc.): You CAN pass `random_state` to `tune_model()` as they don't have this duplication issue.

## Updated Code

### src/modeling/train.py

```python
if str(search_library).lower() == 'optuna':
    # Note: random_state is NOT passed here because PyCaret automatically uses
    # the seed from setup() (session_id) for OptunaSearchCV
    tuned_model, tuner = tune_model(
        estimator=model,
        fold=fold,
        n_iter=n_iter,
        optimize=optimize,
        return_tuner=True,
        search_library=search_library,
        choose_better=choose_better,
        verbose=verbose
    )
else:
    # For non-Optuna libraries, we can pass random_state explicitly
    tuned_model, tuner = tune_model(
        estimator=model,
        fold=fold,
        n_iter=n_iter,
        optimize=optimize,
        return_tuner=True,
        search_library=search_library,
        choose_better=choose_better,
        n_jobs=n_jobs,
        random_state=random_state,
        verbose=verbose
    )
```

## Implications for Reproducibility

### ✅ Good News
Reproducibility is still fully achievable! The key is:

1. **Set `session_id` in `setup()`**: This controls ALL random operations including Optuna's hyperparameter search
   ```python
   setup_pycaret_experiment(session_id=123)
   ```

2. **Don't pass `random_state` to `tune_model()`** when using Optuna - it's redundant and causes errors

### 🔍 Why This Works

PyCaret's `session_id` parameter in `setup()`:
- Sets `self.seed` internally
- Automatically passes this seed to all downstream operations
- Including `OptunaSearchCV(random_state=self.seed)`
- So Optuna tuning IS deterministic as long as `session_id` is set

### 📝 Updated Documentation

The function signature for `tune_trained_model()` still accepts `random_state` parameter for flexibility with non-Optuna libraries, but the implementation intelligently handles it:
- **Optuna**: Ignores the parameter, relies on `session_id` from `setup()`
- **Other libraries**: Uses the parameter as expected

## Notebook Changes

### notebook 04: Remove random_state from train_and_tune_model() calls

The calls should be:
```python
base_model, tuned_model, tuner = train_and_tune_model(
    model_name=model_id,
    fold=10,
    n_iter=50,
    optimize='Accuracy',
    search_library='optuna',
    choose_better=True,
    n_jobs=-1,
    verbose=False,
    strict_optuna=strict_optuna,
    # random_state=123,  # <-- REMOVE THIS for Optuna
)
```

Since `session_id=123` is already set in `setup()`, this will produce reproducible results.

## Testing

After making these changes:
1. ✅ Smoke test should pass without TypeError
2. ✅ Full training should complete successfully
3. ✅ Results should be reproducible across runs (same session_id)

## Verification

To verify reproducibility:
1. Run notebook 04 twice with same `session_id=123` in setup
2. Compare the saved CV results CSVs
3. They should be identical (same hyperparameters, same CV metrics)

## Key Takeaway

**For reproducible PyCaret + Optuna workflows:**
- ✅ DO: Set `session_id` in `setup()`
- ❌ DON'T: Pass `random_state` to `tune_model()` when using Optuna
- ✅ The `session_id` is sufficient for full reproducibility
