# Supplementary material for: Hierarchical Distribution of Reward Representation in the Cortical and Hippocampal Regions
Source: eNeuro. 2026 Feb 10;13(2):ENEURO.0256-25.2026. doi: 10.1523/ENEURO.0256-25.2026 (PMC12931971; doi:10.1523/ENEURO.0256-25.2026)
Supplement: Data 1 — The complete code, data, and computational environment required to reproduce the findings of this study are available at https://github.com/mokamotosan/soma_okamoto_lr_01_public.git. The repository contains a series of Jupyter Notebooks for analysis (/notebooks) and a Dockerfile to ensure a fully reproducible environment. The analysis is structured with individual notebooks for each of the six brain regions, which generate the results for Figs. 3-7 and Table 1. All analyses were performed within a Docker container based on a Python 3.10 image, utilizing key libraries such as PyCaret for modeling and SHAP for interpretation. To replicate all results, users should first build the Docker environment and then execute the Jupyter Notebooks in the sequence described in the repository's README.md file. Download Data 1, ZIP file. [file eneuro-13-ENEURO.0256-25.2026-s001.zip › soma_okamoto_lr_01_public-main/docs/REFACTORING_PLAN.md]

# リファクタリング計画 / Refactoring Plan

**プロジェクト:** soma_lr_01  
**ブランチ:** refactoring/v2.0  
**更新日:** 2025-10-24

---

## 要件

### 1. dCA1, vCA1での再現検証
- 論文原稿に含まれる全図（前処理～作図まで）をdCA1でノートブック上で逐次再現
- vCA1はrun_analysis.pyによる自動再現検証
- 各主要処理の実行時間を計測・記録
- **作成する図：**
  - SHAP解析のbeeswarm plot（Figs. 4A, 5A）
  - mean absolute SHAP valueのbar plot（Figs. 4A, 5A）
  - typical exampleにおけるwaterfall plot（Figs. 4B&D, 5B&D）

### 2. 全領域横断のモデルパフォーマンス比較
- **作成する図（この順序で）：**
  1. ベストパフォーマンスモデル（CatBoost, LightGBM, XGBoost）におけるROC曲線（Fig. 3B）
  2. ベストパフォーマンスモデルにおけるshuffle dataとの比較（Fig. 3C）
  3. 領域×Accuracy×モデルアーキテクチャの折れ線グラフ（Figure 3C参考）
  4. 各領域ごとのSHAP解析f(x)分布（成功/失敗別のヒストグラムまたはバイオリンプロット）
- これらを自動生成できるようリファクタリング

### 3. 再現性・自動化・ドキュメント
- src/配下の関数・可視化・集計処理の汎用化
- 全自動再現手順・処理時間目安・設計方針をREADMEやノート冒頭に明記

---

## 方針

- dCA1で全工程をノートブックで逐次検証・記録し、各ステップごとにsrc経由へリファクタ
- 検証・可視化・集計・時間計測関数をutils等に整理し、再利用性・自動化を高める
- vCA1はrun_analysis.py＋utilsで一括自動検証
- 全領域分のパフォーマンス比較・SHAP分布図も自動生成
- 各処理の実行時間を計測し、再現性・実用性を担保

---

## 全行程リスト


### 1. dCA1での再現検証（ノートブックで逐次・時間計測付き）
- [x] compare_modelsの比較までを `draft01-err-rwd-classification-confirm_data_processing.ipynb` で完了（src経由とver02系の結果一致を確認）
- [ ] 全モデルでtraining & tuningを実行し、結果（tuned_model.pkl, experiment）を保存
- [ ] 保存結果を読み取り、ROCおよびSHAP関連の図を作成
- [ ] 保存結果を読み取り、shuffleデータと比較を行う
- [ ] 前処理～解析～作図まで全工程を `draft01-err-rwd-classification-confirm_data_processing.ipynb` で検証・記録
- [ ] 各処理の実行時間を計測・記録
- [ ] **作成する図：**
  - [ ] ROC (dCA1)
  - [ ] vs. shuffle data (dCA1)
  - [ ] SHAP解析のbeeswarm plot（Fig. 4A）
  - [ ] mean absolute SHAP valueのbar plot（Fig. 4A）
  - [ ] typical exampleにおけるwaterfall plot（Figs. 4B&D）
- [ ] 各ステップごとに `draft01-err-rwd-classification-dCA1_ver03.ipynb` の該当処理をsrc経由にアップデート

### 2. 検証用関数・可視化・集計処理のリファクタ
- [ ] 比較・差分抽出・可視化・集計・時間計測などを `src/utils/` 等に整理
- [ ] docstring・型ヒント・サンプルコードを付与
- [ ] SHAP可視化関数（beeswarm, bar, waterfall）も汎用化

### 3. vCA1での自動再現検証
- [ ] `run_analysis.py`＋utilsでvCA1の全工程を一括自動検証（時間計測も組み込む）
- [ ] **作成する図：**
  - [ ] SHAP解析のbeeswarm plot（Fig. 5A）
  - [ ] mean absolute SHAP valueのbar plot（Fig. 5A）
  - [ ] typical exampleにおけるwaterfall plot（Figs. 5B&D）
- [ ] 必要に応じてrun_analysis.pyやsrcの汎用性を微調整

### 4. 全領域横断のモデルパフォーマンス比較・図作成
- [ ] **ベストパフォーマンスモデル（CatBoost, LightGBM, XGBoost）におけるROC曲線（Fig. 3B）**
- [ ] **ベストパフォーマンスモデルにおけるshuffle dataとの比較（Fig. 3C）**
- [ ] 領域×Accuracy×モデルアーキテクチャの折れ線グラフ（Figure 3C参考）
- [ ] 各領域ごとのSHAP解析f(x)分布（成功/失敗別のヒストグラムまたはバイオリンプロット）
- [ ] これらを自動生成する関数・スクリプトを整備

### 5. notebooks/・src/・ドキュメントの最終整理
- [ ] ノートブックの冒頭に「再現手順」「必要パッケージ」「実行時間目安」などを明記
- [ ] セル順・注釈・可読性の最終チェック
- [ ] README/使い方・再現手順・設計方針のドキュメント更新

---

## 備考

- dCA1とvCA1の2領域で再現検証を重点実施（処理時間削減・代表性確保）
- 両領域で差分がなければ、他領域（M1, M2, PPC, LEC）は同様の手順で再現可能と判断
- 並列処理（`n_jobs=-1`）を活用し、実行時間を短縮
- レビュアー要求に対応：16モデル全チューニング、全領域パフォーマンス比較、SHAP解析

---

## 進捗管理

このファイルのチェックボックスを更新しながら進捗を記録してください。

---

**作成日:** 2025-10-24  
**最終更新:** 2025-10-24
