# Supplementary material for: Hierarchical Distribution of Reward Representation in the Cortical and Hippocampal Regions
Source: eNeuro. 2026 Feb 10;13(2):ENEURO.0256-25.2026. doi: 10.1523/ENEURO.0256-25.2026 (PMC12931971; doi:10.1523/ENEURO.0256-25.2026)
Supplement: Data 1 — The complete code, data, and computational environment required to reproduce the findings of this study are available at https://github.com/mokamotosan/soma_okamoto_lr_01_public.git. The repository contains a series of Jupyter Notebooks for analysis (/notebooks) and a Dockerfile to ensure a fully reproducible environment. The analysis is structured with individual notebooks for each of the six brain regions, which generate the results for Figs. 3-7 and Table 1. All analyses were performed within a Docker container based on a Python 3.10 image, utilizing key libraries such as PyCaret for modeling and SHAP for interpretation. To replicate all results, users should first build the Docker environment and then execute the Jupyter Notebooks in the sequence described in the repository's README.md file. Download Data 1, ZIP file. [file eneuro-13-ENEURO.0256-25.2026-s001.zip › soma_okamoto_lr_01_public-main/docs/reproducibility_checklist.md]

# Quick Reference: Reproducible Model Training Checklist

## ✅ Pre-Training Checklist

Before running any model training, ensure:

- [x] Code updated with `random_state` parameter support
- [x] Decision made on which random seed to use (recommended: 123)
- [x] Documentation ready for paper/report

## ✅ Training Code Checklist

### Step 1: Setup with session_id
```python
from pycaret.classification import setup

exp = setup(
    data=df_interest,
    target='correct',
    session_id=123,  # ← CHECK THIS
    fold=10,
    # ... other parameters
)
```

### Step 2: Tune with random_state
```python
from src.modeling.train import train_and_tune_model

base_model, tuned_model, tuner = train_and_tune_model(
    model_name='lightgbm',
    random_state=123  # ← CHECK THIS
)
```

## ✅ Verification After Training

Run these checks after training:

```python
import joblib

# Load the model
model = joblib.load('models/your_model.pkl')

# Verify model's random_state
print(f"Model random_state: {model.named_steps['trained_model'].random_state}")
# Expected: 123

# Re-run training to verify reproducibility
# Results should be IDENTICAL on second run
```

## ✅ Documentation Checklist

For your paper/report:

- [x] Mention `session_id=123` for data operations
- [x] Mention `random_state=123` for hyperparameter tuning
- [x] Explain that v02 used stochastic tuning (no random_state)
- [x] Note that v02/v03 differences are expected due to stochastic optimization
- [x] Include tuning parameters (n_iter=50, fold=10, search_library='optuna')

**Status:** ✅ Methods section template provided in this guide and REPRODUCIBILITY_SUMMARY.md

### Methods Section Template:

> **Data Preprocessing and Model Setup:**  
> Data preprocessing and cross-validation were configured using PyCaret with `session_id=123` for reproducibility. The dataset was split into 80% training and 20% test sets using stratified sampling. Ten-fold stratified cross-validation was employed for all model evaluation and tuning procedures.
>
> **Hyperparameter Tuning:**  
> Hyperparameter optimization was performed using Optuna-based Bayesian optimization with 50 iterations per model. For initial analyses (v02), tuning used stochastic search without explicit random seed control. For subsequent analyses (v03 onwards), reproducible tuning was ensured by setting `random_state=123`. Due to the stochastic nature of Bayesian optimization, models from different tuning runs may converge to different hyperparameters while achieving comparable performance.

## Common Issues

### Issue: Results differ between runs
**Solution:** Check BOTH seeds are set:
- `setup(session_id=123)`
- `tune_model(..., random_state=123)`

### Issue: Forgot to set random_state during training
**Solution:** Re-run training with `random_state=123`. Cannot recover the random state after training.

### Issue: Need to compare old (v02) and new (v03) models
**Solution:** Document that v02 used non-reproducible tuning. Differences are expected and scientifically valid.

---

**Quick Command:**
```bash
# View full guide
cat docs/reproducibility_guide.md

# View comparison notebook
jupyter notebook notebooks/draft01-err-rwd-classification-05_tuned_model_comparison_v2_v3.ipynb
```
