# Supplementary material for: Hierarchical Distribution of Reward Representation in the Cortical and Hippocampal Regions
Source: eNeuro. 2026 Feb 10;13(2):ENEURO.0256-25.2026. doi: 10.1523/ENEURO.0256-25.2026 (PMC12931971; doi:10.1523/ENEURO.0256-25.2026)
Supplement: Data 1 — The complete code, data, and computational environment required to reproduce the findings of this study are available at https://github.com/mokamotosan/soma_okamoto_lr_01_public.git. The repository contains a series of Jupyter Notebooks for analysis (/notebooks) and a Dockerfile to ensure a fully reproducible environment. The analysis is structured with individual notebooks for each of the six brain regions, which generate the results for Figs. 3-7 and Table 1. All analyses were performed within a Docker container based on a Python 3.10 image, utilizing key libraries such as PyCaret for modeling and SHAP for interpretation. To replicate all results, users should first build the Docker environment and then execute the Jupyter Notebooks in the sequence described in the repository's README.md file. Download Data 1, ZIP file. [file eneuro-13-ENEURO.0256-25.2026-s001.zip › soma_okamoto_lr_01_public-main/docs/reproducibility_guide.md]

# Reproducibility Guide for Model Training

## Overview

This guide explains how to ensure reproducible results when training and tuning classification models.

## Two Random Seeds Required

For full reproducibility, you need to set **two different random seeds**:

### 1. Data & Setup Seed: `session_id`

Controls:
- Train/test data split
- Cross-validation fold creation  
- Data preprocessing operations

**Location:** `setup()` function

```python
from pycaret.classification import setup

exp = setup(
    data=df_interest,
    target='correct',
    session_id=123,  # ← Controls data operations
    fold=10,
    train_size=0.8,
    # ... other parameters
)
```

### 2. Hyperparameter Tuning Seed: `random_state`

Controls:
- Optuna/scikit-optimize search space exploration
- Which hyperparameter combinations are tried
- Convergence trajectory during optimization

**Location:** `tune_model()` or wrapper functions

```python
from src.modeling.train import train_and_tune_model

base_model, tuned_model, tuner = train_and_tune_model(
    model_name='lightgbm',
    fold=10,
    n_iter=50,
    optimize='Accuracy',
    search_library='optuna',
    random_state=123  # ← Controls hyperparameter search
)
```

## Complete Reproducible Training Example

```python
# Step 1: Setup with session_id
from pycaret.classification import setup
import pandas as pd

df = pd.read_csv('data/processed/RLtask_21-Nov-2024_so.csv')
df_interest = df[df['ROI'] == 'dCA1'].copy()

exp = setup(
    data=df_interest,
    target='correct',
    session_id=123,  # Reproducible data handling
    fold=10,
    train_size=0.8,
    normalize=True,
    transformation=False,
    remove_multicollinearity=True,
    multicollinearity_threshold=0.9,
    fix_imbalance=True,
    fix_imbalance_method='smote',
    feature_selection=True,
    feature_selection_method='classic',
    feature_selection_estimator='lightgbm',
    n_features_to_select=0.8,
    verbose=False
)

# Step 2: Train and tune with random_state
from src.modeling.train import train_and_tune_model

for model_name in ['lightgbm', 'catboost', 'xgboost']:
    base_model, tuned_model, tuner = train_and_tune_model(
        model_name=model_name,
        fold=10,
        n_iter=50,
        optimize='Accuracy',
        search_library='optuna',
        random_state=123,  # Reproducible tuning
        verbose=False
    )
    
    # Save the model
    from pycaret.classification import save_model
    save_model(tuned_model, f'models/dCA1_tuned_{model_name}')
```

## Historical Context: v02 vs v03

### v02 (Original)
- ✅ Used `session_id=123` for data operations
- ❌ Did NOT use `random_state` for tuning
- Result: Non-reproducible hyperparameter search

### v03+ (Current)
- ✅ Uses `session_id=123` for data operations  
- ✅ Uses `random_state=123` for tuning
- Result: **Fully reproducible** pipeline

### Why v02 and v03 Parameters Differ

Without `random_state` in tuning, each optimization run explores different regions of the hyperparameter space. This leads to:

- Different optimal parameters
- Similar or different performance
- Valid scientific results in both cases

**This is expected behavior, not a bug!**

## Best Practices

1. **Always use both seeds:**
   - `session_id=123` in `setup()`
   - `random_state=123` in `tune_model()`

2. **Use the same seed value:**
   - Easier to remember and document
   - Typically use 123, 42, or 0

3. **Document in your code:**
   ```python
   RANDOM_SEED = 123  # For reproducibility
   ```

4. **Document in your paper:**
   > "All experiments were conducted with fixed random seeds (seed=123) to ensure reproducibility."

## Troubleshooting

### Q: My results still differ between runs
**A:** Check that you're setting random seeds in BOTH places:
- `setup(session_id=123)`
- `tune_model(..., random_state=123)`

### Q: Can I use different seed values?
**A:** Yes, but be consistent:
- Same seed → same results
- Different seed → different results

### Q: What if I want to explore different hyperparameters?
**A:** Use different `random_state` values intentionally:
```python
# Try multiple random seeds to explore hyperparameter space
for seed in [123, 456, 789]:
    tuned_model = tune_trained_model(model, random_state=seed)
```

### Q: How do I know if my v02 models used random_state?
**A:** They didn't - the parameter wasn't available in the original code. The model file only stores `trained_model.random_state` (from setup), not the tuning seed.

## References

- PyCaret Documentation: https://pycaret.gitbook.io/docs/
- Optuna Documentation: https://optuna.readthedocs.io/
- Project notebook: `notebooks/draft01-err-rwd-classification-05_tuned_model_comparison_v2_v3.ipynb`

---

**Last Updated:** October 30, 2025  
**Author:** Generated during v02/v03 comparison analysis
