# Supplementary material for: Hierarchical Distribution of Reward Representation in the Cortical and Hippocampal Regions
Source: eNeuro. 2026 Feb 10;13(2):ENEURO.0256-25.2026. doi: 10.1523/ENEURO.0256-25.2026 (PMC12931971; doi:10.1523/ENEURO.0256-25.2026)
Supplement: Data 1 — The complete code, data, and computational environment required to reproduce the findings of this study are available at https://github.com/mokamotosan/soma_okamoto_lr_01_public.git. The repository contains a series of Jupyter Notebooks for analysis (/notebooks) and a Dockerfile to ensure a fully reproducible environment. The analysis is structured with individual notebooks for each of the six brain regions, which generate the results for Figs. 3-7 and Table 1. All analyses were performed within a Docker container based on a Python 3.10 image, utilizing key libraries such as PyCaret for modeling and SHAP for interpretation. To replicate all results, users should first build the Docker environment and then execute the Jupyter Notebooks in the sequence described in the repository's README.md file. Download Data 1, ZIP file. [file eneuro-13-ENEURO.0256-25.2026-s001.zip › soma_okamoto_lr_01_public-main/docs/REPRODUCIBILITY_SUMMARY.md]

# Summary: Reproducibility Implementation (Option 3)

**Date:** October 30, 2025  
**Decision:** Use `random_state` for v03 and all future model tuning  
**Status:** ✅ Completed

---

## What Was Done

### 1. Code Changes ✅

**File:** `src/modeling/train.py`

**Changes:**
- Added `random_state: int = None` parameter to `tune_trained_model()`
- Added `random_state: int = None` parameter to `train_and_tune_model()`
- Passed `random_state` to all three `tune_model()` calls:
  - Optuna path (primary)
  - Scikit-optimize fallback path
  - Non-Optuna path

**Impact:** All future tuning runs can now be fully reproducible.

### 2. Documentation ✅

**Created Files:**
1. `docs/reproducibility_guide.md` - Complete guide with examples
2. `docs/reproducibility_checklist.md` - Quick reference for training

**Updated Notebook:**
- `notebooks/draft01-err-rwd-classification-05_tuned_model_comparison_v2_v3.ipynb`
  - Added explanation of why parameters differ
  - Added code fix instructions
  - Added verification cell
  - Added three options analysis
  - Added Option 3 implementation guide
  - Added methods section template for paper

### 3. Analysis & Understanding ✅

**Key Findings:**
- v02 used stochastic tuning (no `random_state`)
- v02's tuning random state cannot be recovered
- Parameter differences between v02/v03 are expected, not bugs
- Three models showed different behaviors:
  - LightGBM: 100% parameter match (lucky or minimal tuning)
  - CatBoost: 40% match, same accuracy (equivalent optima)
  - XGBoost: 14% match, **better v03 accuracy** (+3.8%)

---

## How to Use Going Forward

### For All New Training:

```python
from pycaret.classification import setup
from src.modeling.train import train_and_tune_model

# Step 1: Setup with session_id
exp = setup(
    data=df_interest,
    target='correct',
    session_id=123,  # ← Reproducible data handling
    fold=10,
    # ... other params
)

# Step 2: Train & tune with random_state
base_model, tuned_model, tuner = train_and_tune_model(
    model_name='lightgbm',
    fold=10,
    n_iter=50,
    random_state=123  # ← Reproducible hyperparameter search
)
```

### Two Seeds Required:

| Seed Type | Parameter | Controls | Value |
|-----------|-----------|----------|-------|
| Data operations | `session_id` | Train/test split, CV folds, preprocessing | 123 |
| Hyperparameter search | `random_state` | Optuna search trajectory | 123 |

---

## For Your Paper/Report

### Methods Section Text:

> **Data Preprocessing and Model Setup:**  
> Data preprocessing and cross-validation were configured using PyCaret with `session_id=123` for reproducibility. The dataset was split into 80% training and 20% test sets using stratified sampling. Ten-fold stratified cross-validation was employed for all model evaluation and tuning procedures.
>
> **Hyperparameter Tuning:**  
> Hyperparameter optimization was performed using Optuna-based Bayesian optimization with 50 iterations per model. For initial analyses (v02), tuning used stochastic search without explicit random seed control. For subsequent analyses (v03 onwards), reproducible tuning was ensured by setting `random_state=123`. Due to the stochastic nature of Bayesian optimization, models from different tuning runs may converge to different hyperparameters while achieving comparable performance. Some models showed improved performance in v03 (e.g., XGBoost accuracy increased from 0.8142 to 0.8525).

---

## Version Comparison

### v02 (Original) - Historical Baseline
- ✅ `session_id=123` set
- ❌ `random_state` NOT set for tuning
- Result: Valid models, non-reproducible hyperparameters
- Status: **Keep as-is, use for comparison**

### v03+ (Current & Future) - Reproducible
- ✅ `session_id=123` set
- ✅ `random_state=123` set for tuning
- Result: Fully reproducible pipeline
- Status: **Use for all future work**

---

## Files Modified/Created

### Code
- `src/modeling/train.py` - Added `random_state` parameter support

### Documentation
- `docs/reproducibility_guide.md` - Complete guide
- `docs/reproducibility_checklist.md` - Quick reference
- `docs/REPRODUCIBILITY_SUMMARY.md` - This file

### Notebooks
- `notebooks/draft01-err-rwd-classification-04_create_tune_comparison.ipynb` - Updated with `random_state=123`
- `notebooks/draft01-err-rwd-classification-05_tuned_model_comparison_v2_v3.ipynb` - Analysis and documentation

---

## Quick Reference

### Before Training:
- [x] Verify `src/modeling/train.py` has `random_state` parameter ✅ DONE
- [x] Decide on random seed value (recommended: 123) ✅ DONE (using 123)

### During Training:
- [x] Set `session_id=123` in `setup()` ✅ DONE (already set in v02)
- [x] Set `random_state=123` in `tune_model()` or wrapper functions ✅ DONE (notebook 04 updated)

### After Training:
- [ ] Verify reproducibility by re-running training ⏳ TODO (when you re-train)
- [ ] Document in paper/report ⏳ TODO (template provided below)

### For Documentation:
- [x] Mention both `session_id` and `random_state` ✅ DONE (template provided)
- [x] Explain v02 used stochastic tuning ✅ DONE (template provided)
- [x] Note that parameter differences are expected ✅ DONE (template provided)

---

## Contact/Questions

For questions about this implementation, refer to:
1. `docs/reproducibility_guide.md` - Full details
2. `docs/reproducibility_checklist.md` - Quick checklist
3. `notebooks/draft01-err-rwd-classification-05_tuned_model_comparison_v2_v3.ipynb` - Analysis

---

**Status:** ✅ Ready for production use  
**Next Steps:** Apply to all future model training runs  
**Validation:** Re-run existing models to verify reproducibility
