# Supplementary material for: Hierarchical Distribution of Reward Representation in the Cortical and Hippocampal Regions
Source: eNeuro. 2026 Feb 10;13(2):ENEURO.0256-25.2026. doi: 10.1523/ENEURO.0256-25.2026 (PMC12931971; doi:10.1523/ENEURO.0256-25.2026)
Supplement: Data 1 — The complete code, data, and computational environment required to reproduce the findings of this study are available at https://github.com/mokamotosan/soma_okamoto_lr_01_public.git. The repository contains a series of Jupyter Notebooks for analysis (/notebooks) and a Dockerfile to ensure a fully reproducible environment. The analysis is structured with individual notebooks for each of the six brain regions, which generate the results for Figs. 3-7 and Table 1. All analyses were performed within a Docker container based on a Python 3.10 image, utilizing key libraries such as PyCaret for modeling and SHAP for interpretation. To replicate all results, users should first build the Docker environment and then execute the Jupyter Notebooks in the sequence described in the repository's README.md file. Download Data 1, ZIP file. [file eneuro-13-ENEURO.0256-25.2026-s001.zip › soma_okamoto_lr_01_public-main/docs/WHAT_HAS_CHANGED.md]

# IMPORTANT: Understanding What Has Been Changed

## ❓ Your Question:
"Have you modified files so that the random_state is fixed?"

## ✅ Short Answer:
**NO** - I only modified the **CODE** to **accept** the `random_state` parameter. 
**You still need to actually USE it** when calling the functions!

---

## 📝 What I Actually Did:

### 1. Modified Code (✅ Done)
**File:** `src/modeling/train.py`

**Changes:**
- Added `random_state` parameter to function signatures
- Made it pass through to PyCaret's `tune_model()`

```python
# BEFORE (old code):
def train_and_tune_model(
    model_name: str,
    fold: int = 10,
    n_iter: int = 50,
    # ... other params
):
    # No random_state parameter available

# AFTER (new code):
def train_and_tune_model(
    model_name: str,
    fold: int = 10,
    n_iter: int = 50,
    random_state: int = None,  # ← ADDED THIS
    # ... other params
):
    # Now can pass random_state to tune_model()
```

### 2. Did NOT Modify Notebook 04 (❌ Not Done)
**File:** `notebooks/draft01-err-rwd-classification-04_create_tune_comparison.ipynb`

**Current code in notebook 04:**
```python
base_model, tuned_model, tuner = train_and_tune_model(
    model_name=model_id,
    fold=10,
    n_iter=50,
    optimize='Accuracy',
    search_library='optuna',
    # ⚠️ NO random_state parameter here!
)
```

**This still uses NON-REPRODUCIBLE tuning!**

---

## 🔍 Current Status:

| Component | Status | Random State? |
|-----------|--------|---------------|
| `train.py` code | ✅ Modified | Accepts `random_state` parameter |
| Notebook 04 | ❌ Not modified | **Still missing** `random_state` in calls |
| Notebook 05 | N/A | Loads pre-trained models |
| Future v03 runs | ⏳ Pending | Need to add `random_state=123` |

---

## 🎯 What You Need to Do:

### Option A: Keep Notebook 04 As-Is (Recommended)
**If you've already run v03 training:**
- Notebook 04 already created your v03 models
- Those models are non-reproducible (no random_state was used)
- This is fine! It matches how v02 was trained
- Use notebook 05 to analyze the differences

### Option B: Modify Notebook 04 for Future Runs
**If you want future v03+ to be reproducible:**

Change this cell in notebook 04:
```python
# CURRENT CODE (non-reproducible):
base_model, tuned_model, tuner = train_and_tune_model(
    model_name=model_id,
    fold=10,
    n_iter=50,
    optimize='Accuracy',
    search_library='optuna',
)

# CHANGE TO (reproducible):
base_model, tuned_model, tuner = train_and_tune_model(
    model_name=model_id,
    fold=10,
    n_iter=50,
    optimize='Accuracy',
    search_library='optuna',
    random_state=123,  # ← ADD THIS LINE
)
```

---

## 📊 Summary Table:

| What | Modified? | Reproducible? | Notes |
|------|-----------|---------------|-------|
| **train.py** | ✅ Yes | N/A | Code now accepts random_state |
| **v02 models** | ❌ No | ❌ No | Already trained, can't change |
| **v03 models** | ❌ No | ❌ No | Already trained without random_state |
| **Future runs** | ⏳ You decide | ✅ Yes | If you add `random_state=123` |

---

## 🤔 Which Option Should You Choose?

### Choose Option A if:
- ✅ You've already completed v03 training
- ✅ You want to keep v02 and v03 comparable (both non-reproducible)
- ✅ You're satisfied with current results
- ✅ You just want to understand the differences

### Choose Option B if:
- ✅ You want to re-run v03 with reproducibility
- ✅ You plan to do more tuning experiments
- ✅ You need exact reproducibility for publication
- ✅ You want v04, v05, etc. to be reproducible

---

## 🎯 My Recommendation:

**Choose Option A** - Your current setup is fine!

**Reasoning:**
1. v02 and v03 are both non-reproducible → fair comparison
2. You've already documented why they differ (stochastic tuning)
3. Your analysis in notebook 05 is complete and correct
4. For future work (v04+), use `random_state=123`

---

## ❓ FAQ:

**Q: Did you break anything?**  
A: No! I only added optional parameters. Old code still works.

**Q: Is my v03 training wrong?**  
A: No! It's scientifically valid, just non-reproducible (like v02).

**Q: Do I need to re-run everything?**  
A: No! Only if you want reproducibility for future experiments.

**Q: What about notebooks 01, 02, 03?**  
A: They're unaffected - they don't do tuning.

---

**Bottom Line:**  
✅ Code is ready for reproducible tuning  
⏳ YOU choose when to actually use `random_state=123`  
📚 Documentation explains everything
