# Supplementary material for: Hierarchical Distribution of Reward Representation in the Cortical and Hippocampal Regions
Source: eNeuro. 2026 Feb 10;13(2):ENEURO.0256-25.2026. doi: 10.1523/ENEURO.0256-25.2026 (PMC12931971; doi:10.1523/ENEURO.0256-25.2026)
Supplement: Data 1 — The complete code, data, and computational environment required to reproduce the findings of this study are available at https://github.com/mokamotosan/soma_okamoto_lr_01_public.git. The repository contains a series of Jupyter Notebooks for analysis (/notebooks) and a Dockerfile to ensure a fully reproducible environment. The analysis is structured with individual notebooks for each of the six brain regions, which generate the results for Figs. 3-7 and Table 1. All analyses were performed within a Docker container based on a Python 3.10 image, utilizing key libraries such as PyCaret for modeling and SHAP for interpretation. To replicate all results, users should first build the Docker environment and then execute the Jupyter Notebooks in the sequence described in the repository's README.md file. Download Data 1, ZIP file. [file eneuro-13-ENEURO.0256-25.2026-s001.zip › soma_okamoto_lr_01_public-main/notebooks/draft01-err-rwd-classification-01-initial-screening.ipynb]

# %% [markdown]
# Initial Screening: Objectives, Inputs, Outputs, Method, and Rationale

**Objective**
- Perform comprehensive model screening across multiple machine learning algorithms to identify top-performing candidates for each brain region (ROI).
- Generate reproducible, publication-ready accuracy comparisons across 16 classification models and 6 ROIs.
- Establish baseline performance metrics to guide subsequent hyperparameter tuning and model selection.

**Inputs**
- Data: `../data/raw/RLtask_21-Nov-2024_so.csv`, `../data/raw/show_dataset_so_v3.m` (variable names).
- ROIs: Six brain regions ['M1', 'M2', 'PPC', 'LEC', 'vCA1', 'dCA1'].
- Configuration:
  - `seed = 123`: Random seed for reproducibility.
  - `folds = 10`: Number of cross-validation folds.
  - Model pool: 16 algorithms including logistic regression, tree-based models (Random Forest, XGBoost, LightGBM, Gradient Boosting), SVM variants, neural networks, and baseline classifiers.

**Outputs**
- Tables (saved to `../results/initial_screening/`):
  - `initial_screening_table01.csv`: Full accuracy matrix (16 models × 6 ROIs) with mean column.
  - `initial_screening_table01.tex`: LaTeX-formatted table for manuscript.
- Figures (saved to `../results/initial_screening/`):
  - `initial_screening_table01_heatmap.png` / `.svg`: Heatmap visualization of accuracy across models and ROIs.
  - `initial_screening_accuracy_lines_by_rois.png` / `.svg`: Line plot showing how each model's accuracy varies across ROIs.
  - `initial_screening_accuracy_lines_by_model.png` / `.svg`: Line plot showing how each ROI's accuracy varies across models.

**Method**
1. **Data Preparation**:
   - For each ROI, load and prepare region-specific dataset using `prepare_region_dataset()`.
   - Dataset includes behavioral features filtered for the target brain region.

2. **PyCaret Experiment Setup**:
   - Initialize PyCaret classification experiment with consistent settings:
     - Session ID (random seed) = 123 for reproducibility.
     - 10-fold cross-validation.
     - Parallel processing enabled (`n_jobs=-1`).

3. **Model Comparison**:
   - Run `compare_models()` for each ROI to evaluate all 16 algorithms.
   - PyCaret automatically performs:
     - Cross-validation (10-fold).
     - Preprocessing (scaling, encoding as needed per model).
     - Performance metric calculation (Accuracy, AUC, F1, etc.).
   - Extract accuracy for each model via `pull()`.

4. **Aggregation and Ranking**:
   - Combine results into single table: rows = 16 models, columns = 6 ROIs.
   - Calculate mean accuracy across ROIs for each model.
   - Sort models by mean accuracy (descending) to identify top performers.
   - Map PyCaret model IDs to human-readable names for presentation.

5. **Visualization**:
   - **Heatmap**: Color-coded accuracy matrix showing performance patterns across models and ROIs.
   - **Line plots**: Reveal performance trends and variability:
     - By ROI: How each model generalizes across brain regions.
     - By Model: How each ROI's discriminability varies across algorithms.

6. **Export**:
   - Save tables in CSV (full precision) and LaTeX (manuscript-ready) formats.
   - Save figures in PNG (presentations) and SVG (vector graphics for publication).

**Verification and Rationale**
- **Reproducibility**: Fixed random seed (123) ensures consistent train/test splits and initialization across runs.
- **Cross-validation**: 10-fold CV provides robust accuracy estimates and reduces overfitting risk compared to single holdout.
- **Comprehensive screening**: Testing 16 diverse algorithms (linear, tree-based, probabilistic, ensemble, neural) ensures no promising approach is missed.
- **Fair comparison**: PyCaret standardizes preprocessing and evaluation across all models, preventing implementation bias.
- **Region-specific analysis**: Separate experiments per ROI account for neurobiological differences in feature distributions and class separability.
- **Sorting by mean accuracy**: Prioritizes models with consistent performance across regions while still preserving region-specific rankings.
- **Multiple output formats**: CSV for downstream analysis, LaTeX for manuscripts, PNG for slides, SVG for publication-quality figures.
- **Centralized output directory**: All screening results in `../results/initial_screening/` for organized project structure and easy access.

# %% [markdown]
# Setup

# %% [code]
import sys
import os
from pathlib import Path
import warnings
warnings.filterwarnings('ignore')

# Add project root to path
project_root = os.path.abspath(os.path.join(os.getcwd(), '..'))
if project_root not in sys.path:
    sys.path.insert(0, project_root)

import pandas as pd
import numpy as np
from src.data_processing import prepare_region_dataset
from src.modeling import setup_pycaret_experiment
from pycaret.classification import compare_models, pull

print("✓ Setup complete")

# %% [markdown]
# Configuration

# %% [code]
# ROIs to analyze (6 brain regions)
rois = ['M1', 'M2', 'PPC', 'LEC', 'vCA1', 'dCA1']

# Random seed for reproducibility
seed = 123

# Number of folds for cross-validation
folds = 10

# Output directories
results_dir = Path('../results/initial_screening')
results_dir.mkdir(parents=True, exist_ok=True)

# Output filenames
output_csv = results_dir / 'initial_screening_table01.csv'
output_latex = results_dir / 'initial_screening_table01.tex'

print(f"ROIs: {', '.join(rois)}")
print(f"Random seed: {seed}")
print(f"CV folds: {folds}")
print(f"Output directory: {results_dir}")

# %% [markdown]
# Model Name Mapping

Map PyCaret model IDs to readable names for the table.

# %% [code]
# Model name mapping (PyCaret ID -> Display Name)
model_name_map = {
    'lr': 'Logistic Regression',
    'knn': 'K Neighbors Classifier',
    'nb': 'Naive Bayes',
    'dt': 'Decision Tree',
    'svm': 'SVM - Linear Kernel',
    'rbfsvm': 'SVM - Radial Kernel',
    'gpc': 'Gaussian Process',
    'mlp': 'MLP Classifier',
    'ridge': 'Ridge Classifier',
    'rf': 'Random Forest',
    'qda': 'Quadratic Discriminant Analysis',
    'ada': 'Ada Boost',
    'gbc': 'Gradient Boosting',
    'lda': 'Linear Discriminant Analysis',
    'et': 'Extra Trees',
    'lightgbm': 'Light Gradient Boosting',
    'dummy': 'Dummy Classifier'
}

print(f"Model mapping includes {len(model_name_map)} models")

# %% [markdown]
# Run Initial Screening for All ROIs

For each ROI:
1. Load dataset
2. Setup PyCaret experiment
3. Run `compare_models()` to get initial screening results
4. Extract accuracy for each model

**Note:** This may take 5-10 minutes per ROI (total ~30-60 minutes for all 6 ROIs).

# %% [code]
# Store results for all ROIs
all_results = {}

# File paths for data
csv_path = "../data/raw/RLtask_21-Nov-2024_so.csv"
matlab_path = "../data/raw/show_dataset_so_v3.m"

for roi in rois:
    print(f"\n{'='*60}")
    print(f"Processing ROI: {roi}")
    print(f"{'='*60}")
    
    # 1. Load dataset for this ROI
    print(f"Loading dataset for {roi}...")
    df_all, df_interest = prepare_region_dataset(
        csv_path,
        matlab_path,
        region=roi
    )
    print(f"  Dataset shape: {df_interest.shape}")
    
    # 2. Setup PyCaret experiment
    print(f"Setting up PyCaret experiment for {roi}...")
    exp = setup_pycaret_experiment(
        df_interest,
        session_id=seed,
        fold=folds,
        n_jobs=-1
    )
    
    # 3. Run compare_models (initial screening)
    print(f"Running compare_models() for {roi}...")
    best_model = compare_models(
        fold=folds,
        sort='Accuracy',
        n_select=1,
        verbose=False
    )
    
    # 4. Extract results
    results_df = pull().copy()
    print(f"  Retrieved results for {len(results_df)} models")
    
    # Store accuracy for each model
    all_results[roi] = results_df[['Model', 'Accuracy']].set_index('Model')['Accuracy']
    
    print(f"✓ Completed {roi}")
    print(f"  Best model: {results_df.iloc[0]['Model']} (Accuracy: {results_df.iloc[0]['Accuracy']:.4f})")

print(f"\n{'='*60}")
print("✓ All ROIs processed successfully!")
print(f"{'='*60}")

# %% [markdown]
# Create Table 1: Models × ROIs

Combine results into a single table with:
- Rows: 16 models (sorted by average accuracy)
- Columns: 6 ROIs
- Values: Accuracy (4 decimal places)

# %% [code]
# Combine all results into a DataFrame
table01 = pd.DataFrame(all_results)

# Ensure ROI columns are in specified order
table01 = table01[rois]

# Add readable model names
table01.index = table01.index.map(lambda x: model_name_map.get(x, x))
table01.index.name = 'Model'

# Add mean accuracy across ROIs for sorting
table01['Mean'] = table01.mean(axis=1)

# Sort by mean accuracy (descending)
table01 = table01.sort_values('Mean', ascending=False)

# Round for display
table01_display = table01.round(4)

print("Table 1: Initial Screening Results (Accuracy)")
print(f"Shape: {table01.shape[0]} models × {len(rois)} ROIs")
print(f"\n{table01_display}")

# %% [markdown]
# Summary Statistics

# %% [code]
print("\n=== Summary Statistics ===")
print(f"\nAccuracy range across all models and ROIs:")
print(f"  Min: {table01[rois].min().min():.4f}")
print(f"  Max: {table01[rois].max().max():.4f}")
print(f"  Mean: {table01[rois].mean().mean():.4f}")
print(f"  Median: {table01[rois].median().median():.4f}")

print(f"\nBest model overall: {table01['Mean'].idxmax()} (Mean Accuracy: {table01['Mean'].max():.4f})")
print(f"Worst model overall: {table01['Mean'].idxmin()} (Mean Accuracy: {table01['Mean'].min():.4f})")

print(f"\nBest ROI (highest mean accuracy): {table01[rois].mean().idxmax()} ({table01[rois].mean().max():.4f})")
print(f"Hardest ROI (lowest mean accuracy): {table01[rois].mean().idxmin()} ({table01[rois].mean().min():.4f})")

# %% [markdown]
# Export Table 1

Save the table in multiple formats:
1. CSV (with full precision)
2. LaTeX (optional, formatted for manuscript)

# %% [code]
# Export CSV (full precision for later use)
table01.to_csv(output_csv)
print(f"✓ Saved CSV: {output_csv}")

# Export LaTeX (optional, formatted)
# Remove 'Mean' column for LaTeX
table01_latex = table01[rois].copy()

# Format for LaTeX
latex_str = table01_latex.to_latex(
    float_format="%.4f",
    caption="Initial screening results: Cross-validation accuracy for 16 models across 6 brain regions.",
    label="tab:initial_screening",
    column_format="l" + "r" * len(rois)
)

with open(output_latex, 'w') as f:
    f.write(latex_str)
print(f"✓ Saved LaTeX: {output_latex}")

print(f"\n{'='*60}")
print("✓ Table 1 generation complete!")
print(f"{'='*60}")

# %% [markdown]
# Load Table 1 from CSV (Optional)

If you want to regenerate visualizations without rerunning the screening, load the saved CSV file.

# %% [code]
# import pandas as pd
# from pathlib import Path
# 
# # Load the saved CSV
# csv_path = Path('../results/tables/table01_initial_screening.csv')
# 
# if csv_path.exists():
#     table01 = pd.read_csv(csv_path, index_col=0)
#     print(f"✓ Loaded table from: {csv_path}")
#     print(f"Shape: {table01.shape}")
#     print(f"\n{table01.round(4)}")
# else:
#     print(f"❌ CSV file not found: {csv_path}")
#     print("Run the 'Run Initial Screening for All ROIs' section first to generate the data.")

# %% [markdown]
# Visualize Table 1 (Optional)

Create a heatmap to visualize model performance across ROIs.

# %% [code]
import matplotlib.pyplot as plt
import seaborn as sns

# Create heatmap
fig, ax = plt.subplots(figsize=(17.5, 10))

# Use only ROI columns (exclude 'Mean')
sns.heatmap(
    table01[rois],
    annot=True,
    fmt=".4f",
    cmap="RdBu_r",
    cbar_kws={'label': 'Accuracy'},
    linewidths=0.5,
    ax=ax
)

ax.set_title('Table 1: Initial Screening Accuracy (16 Models × 6 ROIs)', fontsize=14, fontweight='bold')
ax.set_xlabel('Brain Region (ROI)', fontsize=12)
ax.set_ylabel('Model', fontsize=12)

plt.tight_layout()

# Save figure (PNG + SVG)
fig_path = results_dir / 'initial_screening_table01_heatmap.png'
fig_path.parent.mkdir(parents=True, exist_ok=True)
plt.savefig(fig_path, dpi=300, bbox_inches='tight')
print(f"✓ Saved heatmap: {fig_path}")

svg_path = fig_path.with_suffix('.svg')
plt.savefig(svg_path, bbox_inches='tight')
print(f"✓ Saved heatmap SVG: {svg_path}")

plt.show()

# %% [markdown]
# Line Plot 1: Model Accuracy Across ROIs

Visualize how each model's accuracy varies across brain regions. Each line corresponds to one model, with the x-axis showing ROIs in the specified order and the y-axis showing cross-validation accuracy.

Notes:
- The x-axis ROI order follows the `rois` list.
- With many models, the legend is placed outside the plot to avoid overlap.
- The y-axis is constrained to [0, 1] for comparability across runs.

# %% [code]
import pandas as pd
import seaborn as sns
import matplotlib.pyplot as plt
from pathlib import Path

# Ensure required variables exist
assert 'table01' in globals(), "table01 DataFrame not found. Run previous cells first."
assert 'rois' in globals(), "rois list not found. Run previous cells first."
assert set(rois).issubset(set(table01.columns)), "Some ROIs are missing from table01 columns."

# Prepare long-form data for plotting
long_df = (
    table01[rois]
    .reset_index()
    .rename(columns={'index': 'Model'})
    .melt(id_vars='Model', var_name='ROI', value_name='Accuracy')
)

# Enforce ROI order and sort
long_df['ROI'] = pd.Categorical(long_df['ROI'], categories=rois, ordered=True)
long_df = long_df.sort_values(['Model', 'ROI'])

# Plot setup
sns.set(style='whitegrid')
fig, ax = plt.subplots(figsize=(12, 6))

# Use a palette that can handle many distinct models
n_models = long_df['Model'].nunique()
palette = sns.color_palette('tab20', n_colors=max(n_models, 10))

sns.lineplot(
    data=long_df,
    x='ROI', y='Accuracy', hue='Model',
    marker='o', linewidth=1.5, alpha=0.8,
    palette=palette, ax=ax
)

ax.set_title('Model Accuracy Across ROIs (10-fold CV)')
ax.set_xlabel('Brain Region (ROI)')
ax.set_ylabel('Accuracy')
ax.set_ylim(0.0, 1.0)
ax.grid(True, which='major', axis='y', linestyle='--', alpha=0.4)

# Place legend outside to reduce clutter
leg = ax.legend(title='Model', loc='center left', bbox_to_anchor=(1, 0.5), ncol=1, fontsize=8)

plt.tight_layout()
plt.show()

# Save figure (PNG + SVG)
fig_path = results_dir / 'initial_screening_accuracy_lines_by_rois.png'
fig.savefig(fig_path, dpi=300, bbox_inches='tight')
print(f'✓ Saved line plot: {fig_path}')

svg_path = fig_path.with_suffix('.svg')
fig.savefig(svg_path, bbox_inches='tight')
print(f"✓ Saved SVG line plot: {svg_path}")

# %% [markdown]
# Line Plot 2: ROI Accuracy Across Models

This plot connects accuracies for each ROI across the 16 models. The x-axis lists models (ordered as in `table01`), and each line corresponds to an ROI.

# %% [code]
import pandas as pd
import seaborn as sns
import matplotlib.pyplot as plt
from pathlib import Path

# Ensure required variables exist
assert 'table01' in globals(), "table01 DataFrame not found. Run previous cells first."
assert 'rois' in globals(), "rois list not found. Run previous cells first."
assert set(rois).issubset(set(table01.columns)), "Some ROIs are missing from table01 columns."

# Model order uses current table01 index order
model_order = list(table01.index)

# Prepare long-form data for plotting (Accuracy by Model for each ROI)
long_df_models = (
    table01[rois]
    .reset_index()
    .rename(columns={'index': 'Model'})
    .melt(id_vars='Model', var_name='ROI', value_name='Accuracy')
)

# Enforce model order and ROI order
long_df_models['Model'] = pd.Categorical(long_df_models['Model'], categories=model_order, ordered=True)
long_df_models['ROI'] = pd.Categorical(long_df_models['ROI'], categories=rois, ordered=True)

# Plot
sns.set(style='whitegrid')
fig, ax = plt.subplots(figsize=(14, 6))

palette = sns.color_palette('Set2', n_colors=len(rois))

sns.lineplot(
    data=long_df_models,
    x='Model', y='Accuracy', hue='ROI',
    marker='o', linewidth=1.8, alpha=0.9,
    palette=palette, ax=ax
)

ax.set_title('ROI Accuracy Across Models (10-fold CV)')
ax.set_xlabel('Model')
ax.set_ylabel('Accuracy')
ax.set_ylim(0.0, 1.0)
ax.tick_params(axis='x', rotation=45)
ax.grid(True, which='major', axis='y', linestyle='--', alpha=0.4)

# Place legend outside to reduce clutter
ax.legend(title='ROI', loc='center left', bbox_to_anchor=(1, 0.5), ncol=1)

plt.tight_layout()
plt.show()

# Save figure (PNG + SVG)
fig_path = results_dir / 'initial_screening_accuracy_lines_by_model.png'
fig.savefig(fig_path, dpi=300, bbox_inches='tight')
print(f'✓ Saved line plot: {fig_path}')

svg_path = fig_path.with_suffix('.svg')
fig.savefig(svg_path, bbox_inches='tight')
print(f"✓ Saved SVG line plot: {svg_path}")

# %% [markdown]
# Notes for Manuscript

**Heatmap Caption (suggested):**

> Heatmap of initial model screening results across six brain regions. Each cell shows mean cross-validation accuracy (10-fold CV) for a given model and ROI. Models are sorted by average accuracy across all regions. Color intensity reflects accuracy, highlighting performance patterns across models and brain regions. All analyses used a fixed random seed (123) for reproducibility.

**Key Observations:**
- Models ranked by overall performance (mean accuracy across ROIs)
- Performance variation across brain regions visible
- Top-performing models can be selected for further hyperparameter tuning

# %% [markdown]
