# Supplementary material for: Hierarchical Distribution of Reward Representation in the Cortical and Hippocampal Regions
Source: eNeuro. 2026 Feb 10;13(2):ENEURO.0256-25.2026. doi: 10.1523/ENEURO.0256-25.2026 (PMC12931971; doi:10.1523/ENEURO.0256-25.2026)
Supplement: Data 1 — The complete code, data, and computational environment required to reproduce the findings of this study are available at https://github.com/mokamotosan/soma_okamoto_lr_01_public.git. The repository contains a series of Jupyter Notebooks for analysis (/notebooks) and a Dockerfile to ensure a fully reproducible environment. The analysis is structured with individual notebooks for each of the six brain regions, which generate the results for Figs. 3-7 and Table 1. All analyses were performed within a Docker container based on a Python 3.10 image, utilizing key libraries such as PyCaret for modeling and SHAP for interpretation. To replicate all results, users should first build the Docker environment and then execute the Jupyter Notebooks in the sequence described in the repository's README.md file. Download Data 1, ZIP file. [file eneuro-13-ENEURO.0256-25.2026-s001.zip › soma_okamoto_lr_01_public-main/notebooks/draft01-err-rwd-classification-02-tuning.ipynb]

# %% [markdown]
# Multi-ROI Multi-Repeat Tuning

**Objective:**  
Perform hyperparameter tuning across multiple ROIs (M1, M2, PPC, LEC, vCA1, dCA1) using Optuna-based optimization for selected tree-based models (CatBoost, LightGBM, XGBoost). Generate per-repeat and aggregated performance metrics with multiple independent repeats per model to estimate variance and ensure robustness. Export tuned and finalized models for downstream SHAP analysis and permutation testing. Produce ROC curves for both Reward and Error class detection to characterize discriminative performance.

**Inputs:**
- Raw behavioral data: `../data/raw/RLtask_21-Nov-2024_so.csv`
- Column definitions: `../data/raw/show_dataset_so_v3.m`
- Configuration parameters:
  - `ROIS`: List of brain regions to analyze
  - `selected_model_ids`: Models to tune (e.g., catboost, lightgbm, xgboost)
  - `repeats_per_model`: Number of independent runs per model-ROI combination
  - `n_iter_tuning`: Hyperparameter search iterations (Optuna trials)
  - `fold`: Cross-validation folds
  - `optimize_metric`: Target metric for optimization (default: Accuracy)

**Outputs:**
- **Performance metrics:**
  - `../results/tuning/tuning_score_per_repeat.csv`: Per-repeat results (all ROIs, models, repeats)
  - `../results/tuning/tuning_score_aggregated.csv`: Mean and std across repeats per ROI-model
- **ROC data (both Reward and Error class):**
  - `../results/tuning/roc/roc_reward_{roi}_{model}_r{repeat}.csv`: Reward-class ROC points
  - `../results/tuning/roc/roc_error_{roi}_{model}_r{repeat}.csv`: Error-class ROC points
- **ROC visualizations:**
  - `../results/tuning/roc_reward.png/.svg`: Reward-class ROC overview (all models/ROIs)
  - `../results/tuning/roc_error.png/.svg`: Error-class ROC overview (all models/ROIs)
- **Models:**
  - `../models/draft01/tuned/tuned_{roi}-{model}-r{repeat}.pkl`: Tuned models (pre-finalization)
  - `../models/draft01/final/final_{roi}-{model}-r{repeat}.pkl`: Finalized models (retrained on full data)
  - `*_features.txt`: Selected features for each model
- **Experiments:**
  - `../models/draft01/pyexp/pc_exp_{roi}-{model}-r{repeat}.pkl`: PyCaret experiment states
  - `../models/draft01/pyexp/exp_{roi}-{model}-r{repeat}_train_index.txt`: Train set indices
  - `../models/draft01/pyexp/exp_{roi}-{model}-r{repeat}_test_index.txt`: Test set indices

**Method:**
1. **Data preparation:** Load ROI-specific datasets via `prepare_region_dataset()`
2. **Experiment setup:** Initialize PyCaret classification experiment with stratified train/test split
3. **Hyperparameter tuning:** Optuna-based search over model-specific hyperparameter spaces
4. **Evaluation:** Test set performance (Accuracy, AUC) on held-out data before finalization
5. **ROC calculation:** Independent ROC curves for Reward class (`roc_curve(y_test, y_score)`) and Error class (`roc_curve(1-y_test, 1-y_score)`)
6. **Model finalization:** Retrain on full dataset for deployment/downstream analysis
7. **Aggregation:** Compute mean and standard deviation across repeats for variance estimation

**Verification:**
- Class balance (`class_rwd`, `class_err`) recorded per ROI to detect imbalance
- Train/test indices saved for reproducibility and split verification
- Model integrity checked via `safe_save()` with pickle reload verification
- Multiple repeats with different `session_id` values ensure robustness to random initialization

**Rationale:**
- **Multiple repeats:** Quantify performance variance due to train/test split and random initialization
- **Hyperparameter tuning:** Optimize each model for each ROI's specific feature distribution
- **Separate ROC for Error class:** Emphasizes error detection capability, aligning with neuroscience focus on reward-error signals in decision-making circuits
- **Pre-finalization evaluation:** Avoids data leakage by evaluating tuned model on held-out test set before retraining on full data
- **Model artifacts:** Tuned models support SHAP analysis; finalized models support permutation testing and deployment

**Workflow:**
1. Configuration
2. Imports & path setup
3. Helper functions
4. Tuning routine (one model run)
5. Main loop (ROI × Model × Repeat)
6. Save per-repeat results
7. Aggregate results
8. Visualizations (Table 2, ROC curves)

**Next Steps:**
- Use `draft01-err-rwd-classification-03-permutation-test.ipynb` for permutation testing (shuffled baseline / empirical p-values)
- Use `draft01-err-rwd-classification-04-shap-analysis.ipynb` for SHAP feature importance analysis
- Increase `repeats_per_model` to 5-10 for stable variance estimates in production runs
- Run with all ROIs and full hyperparameter search (`n_iter_tuning=50`, `fold=10`) for publication-quality results

# %% [code]
# # Configuration
ROIS = ['M1', 'M2', 'PPC', 'LEC', 'vCA1', 'dCA1']
selected_model_ids = ['catboost', 'lightgbm', 'xgboost']  # Adjust as needed
repeats_per_model = 3              # Increase for variance estimation
n_iter_tuning = 20                 # Hyperparameter trials per tuning (50 in ver02)
fold = 5                           # CV folds (10 in ver02)
optimize_metric = 'Accuracy'       # Primary optimization metric
strict_optuna = True               # If Optuna error -> raise; else fallback
search_library = 'optuna'          # Default search backend

# Configuration for quick check
# ROIS = ['M1', 'dCA1']
# selected_model_ids = ['catboost', 'lightgbm']  # Adjust as needed
# repeats_per_model = 2              # Increase for variance estimation
# n_iter_tuning = 3                  # Hyperparameter trials per tuning
# fold = 3                           # CV folds
# optimize_metric = 'Accuracy'       # Primary optimization metric
# strict_optuna = True               # If Optuna error -> raise; else fallback
# search_library = 'optuna'          # Default search backend

# Feature importance / output settings
run_roc = True                     # Save ROC curves (Fig 3B)

RAW_DATA_PATH = '../data/raw/RLtask_21-Nov-2024_so.csv'
COL_NAMES_PATH = '../data/raw/show_dataset_so_v3.m'

OUTPUT_DIR = '../results/tuning'
TUNED_DIR = '../models/draft01/tuned'
FINAL_DIR = '../models/draft01/final'
PYEXP_DIR = '../models/draft01/pyexp'
ROC_DIR = '../results/tuning/roc'

import os, datetime
for d in [OUTPUT_DIR, TUNED_DIR, FINAL_DIR, PYEXP_DIR, ROC_DIR]:
    os.makedirs(d, exist_ok=True)

run_timestamp = datetime.datetime.utcnow().isoformat()
print(f"Run start: {run_timestamp}; ROIs={ROIS}; models={selected_model_ids}; repeats={repeats_per_model}")
print(f"Outputs: ROC={run_roc}")
print("Model dirs:")
print(f"  TUNED_DIR={TUNED_DIR}\n  FINAL_DIR={FINAL_DIR}\n  PYEXP_DIR={PYEXP_DIR}")
print("Note: Optuna with n_jobs=-1 runs non-deterministic parallel trials; seeds do not guarantee reproducibility.")

# %% [code]
# Imports & path setup
import os, sys, json, math, socket

# Ensure project root (parent of this notebook) is on sys.path so `import src...` works
PROJECT_ROOT = os.path.abspath(os.path.join(os.getcwd(), '..'))
if PROJECT_ROOT not in sys.path:
    sys.path.insert(0, PROJECT_ROOT)
print(f"Added project root to sys.path: {PROJECT_ROOT}")

import numpy as np
import pandas as pd
import matplotlib.pyplot as plt
import seaborn as sns
from pycaret.classification import setup as pycaret_setup, pull, get_config, models as list_models
from pycaret.classification import save_model, save_experiment as pyc_save_experiment
from src.data_processing import prepare_region_dataset
from src.modeling.setup import setup_pycaret_experiment
from src.modeling.train import train_and_tune_model
from sklearn.metrics import roc_auc_score, roc_curve

print('Python version ok; imports loaded.')

# %% [code]
# Helper functions

def safe_auc(y_true, y_score):
    try:
        if len(np.unique(y_true)) < 2:
            return np.nan
        return roc_auc_score(y_true, y_score)
    except Exception:
        return np.nan

def get_class_counts(df, target_col='Error'):
    vc = df[target_col].value_counts().to_dict()
    return vc.get('Rwd', 0), vc.get('Err', 0)

def extract_cv_metrics(cv_df: pd.DataFrame):
    metrics = {}
    if cv_df is None or cv_df.empty:
        return {'cv_accuracy_mean': np.nan, 'cv_accuracy_std': np.nan, 'cv_auc_mean': np.nan}
    if 'Accuracy' in cv_df.columns:
        metrics['cv_accuracy_mean'] = float(cv_df['Accuracy'].mean())
        metrics['cv_accuracy_std'] = float(cv_df['Accuracy'].std())
    else:
        metrics['cv_accuracy_mean'] = np.nan
        metrics['cv_accuracy_std'] = np.nan
    if 'AUC' in cv_df.columns:
        metrics['cv_auc_mean'] = float(cv_df['AUC'].mean())
    else:
        metrics['cv_auc_mean'] = np.nan
    return metrics

def aggregate_table2(df: pd.DataFrame) -> pd.DataFrame:
    if df.empty:
        return df
    # Exclude errored runs
    if 'error' in df.columns:
        df_valid = df[df['error'].isna()]
    else:
        df_valid = df
    group_cols = ['roi','model_id','model_name']
    numeric_cols = ['cv_accuracy_mean','cv_accuracy_std','cv_auc_mean','test_accuracy','test_auc']
    rows = []
    for (roi, mid, mname), g in df_valid.groupby(group_cols):
        row = {
            'roi': roi,
            'model_id': mid,
            'model_name': mname,
            'repeats': len(g),
            'class_rwd_total': int(g['class_rwd'].mean()),
            'class_err_total': int(g['class_err'].mean()),
        }
        for col in numeric_cols:
            if col in g.columns:
                row[col+'_mean'] = float(g[col].mean())
                row[col+'_std'] = float(g[col].std())
        rows.append(row)
    return pd.DataFrame(rows)

print('Helper functions ready.')

# %% [code]
# Single model tuning routine (finalized before prediction)

def run_single_tune(df_region: pd.DataFrame, roi: str, model_id: str, repeat_index: int, session_id: int):
    from pycaret.classification import pull, get_config, finalize_model, predict_model
    import multiprocessing
    import warnings
    import os
    warnings.filterwarnings('ignore')
    os.environ['LIGHTGBM_VERBOSITY'] = '-1'

    # Parallel capability info
    n_cores = multiprocessing.cpu_count()
    print(f"  [{roi}-{model_id}-r{repeat_index}] Available CPU cores: {n_cores}, session_id: {session_id}")

    # New experiment context (overwrites previous)
    setup_pycaret_experiment(
        df_region,
        target='Error',
        session_id=session_id,   # Different per repeat for robustness study
        n_jobs=-1,
    )

    # SAVE EXPERIMENT IMMEDIATELY (following ver02 pattern)
    # This must happen BEFORE any tuning to capture pristine experiment state
    exp_tag = f"{roi}-{model_id}-r{repeat_index}"
    exp_save_path = os.path.join(PYEXP_DIR, f"pc_exp_{exp_tag}")
    pyc_save_experiment(exp_save_path)
    print(f"  [{exp_tag}] Saved PyCaret experiment -> {exp_save_path}.pkl")

    print(f"  [{roi}-{model_id}-r{repeat_index}] Tuning started...")

    base_model, tuned_model, tuner = train_and_tune_model(
        model_id,
        fold=fold,
        n_iter=n_iter_tuning,
        optimize=optimize_metric,
        search_library=search_library,
        n_jobs=-1,
        verbose=False,
        strict_optuna=strict_optuna,
    )

    # Capture experiment artifacts immediately
    cv_df = pull()
    cv_metrics = extract_cv_metrics(cv_df)
    X_train = get_config('X_train')
    X_test = get_config('X_test')
    X_test_transformed = get_config('X_test_transformed')
    y_train_raw = get_config('y_train')
    y_test_raw = get_config('y_test')
    y_test = (y_test_raw == 'Rwd').astype(int)

    # Feature tracking for robustness analysis
    selected_features = list(X_test_transformed.columns)
    n_selected_features = len(selected_features)

    # Evaluate tuned model on held-out test set (BEFORE finalization to avoid data leakage)
    y_pred_proba = tuned_model.predict_proba(X_test_transformed)
    y_score = y_pred_proba[:, 1]  # Probability of positive class (Rwd)
    y_pred = tuned_model.predict(X_test_transformed)
    y_pred = (y_pred == 'Rwd').astype(int) if isinstance(y_pred[0], str) else y_pred.astype(int)
    test_accuracy = float((y_pred == y_test.values).mean())
    test_auc = float(safe_auc(y_test.values, y_score))

    # Save train/test indices for reference (experiment already saved above)
    exp_base = os.path.join(PYEXP_DIR, f"exp_{exp_tag}")
    pd.Series(X_train.index).to_csv(exp_base + "_train_index.txt", index=False, header=False)
    pd.Series(X_test.index).to_csv(exp_base + "_test_index.txt", index=False, header=False)
    print(f"  [{exp_tag}] Saved train/test indices -> {PYEXP_DIR}")

    # Finalize for deployment only
    try:
        final_model = finalize_model(tuned_model)
    except Exception:
        final_model = tuned_model

    # ROC export (both Reward and Error class)
    roc_rwd_path = None
    roc_err_path = None
    if run_roc:
        from sklearn.metrics import roc_curve
        # Reward class ROC
        fpr_rwd, tpr_rwd, thresholds_rwd = roc_curve(y_test.values, y_score)
        roc_rwd_df = pd.DataFrame({
            'roi': roi,
            'model_id': model_id,
            'repeat': repeat_index,
            'fpr': fpr_rwd,
            'tpr': tpr_rwd,
            'threshold': thresholds_rwd,
        })
        roc_rwd_path = os.path.join(ROC_DIR, f'roc_reward_{roi}_{model_id}_r{repeat_index}.csv')
        roc_rwd_df.to_csv(roc_rwd_path, index=False)
        
        # Error class ROC
        fpr_err, tpr_err, thresholds_err = roc_curve(1 - y_test.values, 1 - y_score)
        roc_err_df = pd.DataFrame({
            'roi': roi,
            'model_id': model_id,
            'repeat': repeat_index,
            'fpr': fpr_err,
            'tpr': tpr_err,
            'threshold': thresholds_err,
        })
        roc_err_path = os.path.join(ROC_DIR, f'roc_error_{roi}_{model_id}_r{repeat_index}.csv')
        roc_err_df.to_csv(roc_err_path, index=False)

    class_rwd, class_err = get_class_counts(df_region, 'Error')

    record = {
        'roi': roi,
        'repeat': repeat_index,
        'model_id': model_id,
        'model_name': model_id,
        'session_id': session_id,
        'class_rwd': class_rwd,
        'class_err': class_err,
        **cv_metrics,
        'test_accuracy': test_accuracy,
        'test_auc': test_auc,
        'n_selected_features': n_selected_features,
        'selected_features': ','.join(selected_features),
        'roc_saved': roc_rwd_path is not None and roc_err_path is not None,
        'error': np.nan,
    }

    return record, tuned_model, final_model

print('Tuning routine defined.')

# %% [code]
# Main loop: ROI x Model x Repeat

records = []
model_save_paths = []

# Safeguard saving helper to prevent accidental ndarray serialization
from pycaret.classification import save_model, load_model

def safe_save(model, path_root: str, model_role: str, model_id: str):
    import numpy as np
    import pickle
    if isinstance(model, np.ndarray):
        raise TypeError(f"Refusing to save ndarray for {path_root} ({model_role}); variable was overwritten before save.")
    if not hasattr(model, 'predict'):
        raise TypeError(f"Object lacks predict() for {path_root} ({model_role}); got {type(model).__name__}")
    original_type = type(model).__name__
    print(f"[SAVE] {model_role} -> {path_root}.pkl type={original_type}")
    saved_path = path_root + '.pkl'
    try:
        save_model(model, path_root)
        pycaret_succeeded = True
    except Exception as e:
        print(f"[WARNING] PyCaret save_model() failed: {e}")
        pycaret_succeeded = False
    try:
        with open(saved_path, 'rb') as f:
            reloaded_raw = pickle.load(f)
        reloaded_type = type(reloaded_raw).__name__
        if isinstance(reloaded_raw, np.ndarray):
            corruption_detected = True
            error_msg = f"CORRUPTION: saved as ndarray! Original={original_type}, Saved={reloaded_type}"
        elif not hasattr(reloaded_raw, 'predict'):
            corruption_detected = True
            error_msg = f"CORRUPTION: saved without predict()! Original={original_type}, Saved={reloaded_type}"
        else:
            corruption_detected = False
            error_msg = None
        if corruption_detected:
            if pycaret_succeeded:
                print(f"[FALLBACK] {error_msg}")
                print(f"[FALLBACK] Re-saving {model_id} with raw pickle (PyCaret bug detected)")
                with open(saved_path, 'wb') as f:
                    pickle.dump(model, f)
                with open(saved_path, 'rb') as f:
                    reloaded_raw = pickle.load(f)
                reloaded_type = type(reloaded_raw).__name__
                if isinstance(reloaded_raw, np.ndarray) or not hasattr(reloaded_raw, 'predict'):
                    raise RuntimeError(
                        f"CRITICAL: Even raw pickle failed for {model_id}!\n"
                        f"Original={original_type}, Saved={reloaded_type}\n"
                        f"This indicates a severe serialization issue with this model type."
                    )
            else:
                raise RuntimeError(
                    f"Both PyCaret and verification failed for {saved_path}:\n{error_msg}"
                )
        print(f"[VERIFY] {model_role} OK: type={reloaded_type}, has_predict=True")
    except FileNotFoundError:
        print(f"[FALLBACK] PyCaret did not create file, using raw pickle")
        with open(saved_path, 'wb') as f:
            pickle.dump(model, f)
        print(f"[VERIFY] {model_role} saved via raw pickle: type={original_type}")
    except Exception as e:
        raise RuntimeError(
            f"Post-save verification failed for {saved_path}: {e}\n"
            f"Original model type: {original_type}"
        ) from e

for roi in ROIS:
    try:
        df_all, df_region = prepare_region_dataset(RAW_DATA_PATH, COL_NAMES_PATH, region=roi)
    except Exception as e:
        print(f"[SKIP] ROI {roi} failed to load data: {e}")
        continue
    print(f"ROI {roi}: region rows={len(df_region)} (all={len(df_all)})")
    for model_id in selected_model_ids:
        for r in range(repeats_per_model):
            tag = f"{roi}-{model_id}-r{r}"
            session_id = 123 + r
            try:
                rec, tuned_model, final_model = run_single_tune(df_region, roi, model_id, r, session_id)
                records.append(rec)
                print(f"[CHECK] {tag} tuned_model={type(tuned_model).__name__} final_model={type(final_model).__name__}")
                # Save tuned model
                tuned_path = os.path.join(TUNED_DIR, f"tuned_{tag}")
                safe_save(tuned_model, tuned_path, 'tuned', model_id)
                with open(tuned_path + "_features.txt", "w") as f:
                    f.write("\n".join(rec['selected_features'].split(",")))
                # Save finalized model
                final_path = os.path.join(FINAL_DIR, f"final_{tag}")
                safe_save(final_model, final_path, 'final', model_id)
                with open(final_path + "_features.txt", "w") as f:
                    f.write("\n".join(rec['selected_features'].split(",")))
                model_save_paths.append(final_path + '.pkl')
                print(f"[OK] {tag} (seed={session_id}): test_acc={rec['test_accuracy']:.3f} test_auc={rec['test_auc']:.3f}")
            except Exception as e:
                print(f"[ERR] {tag}: {e}")
                records.append({
                    'roi': roi,
                    'repeat': r,
                    'model_id': model_id,
                    'model_name': model_id,
                    'session_id': session_id,
                    'class_rwd': np.nan,
                    'class_err': np.nan,
                    'cv_accuracy_mean': np.nan,
                    'cv_accuracy_std': np.nan,
                    'cv_auc_mean': np.nan,
                    'test_accuracy': np.nan,
                    'test_auc': np.nan,
                    'n_selected_features': np.nan,
                    'selected_features': '',
                    'roc_saved': False,
                    'error': str(e),
                })
print(f"Total records collected: {len(records)}")

# %% [code]
# Save per-repeat results
per_repeat_df = pd.DataFrame(records)
per_repeat_path = os.path.join(OUTPUT_DIR, 'tuning_score_per_repeat.csv')
per_repeat_df.to_csv(per_repeat_path, index=False)
print(f"Saved per-repeat results -> {per_repeat_path} ({len(per_repeat_df)} rows)")
print(per_repeat_df.head())

# %% [code]
# Aggregate results
agg_df = aggregate_table2(per_repeat_df)
agg_path = os.path.join(OUTPUT_DIR, 'tuning_score_aggregated.csv')
agg_df.to_csv(agg_path, index=False)
print(f"Saved aggregated results -> {agg_path} ({len(agg_df)} rows)")
print(agg_df.head())

# %% [markdown]
# Visualization of Results

Visualize the tuning results to verify model performance across ROIs and repeats.

# %% [markdown]
## Table 1: Performance Summary

Display aggregated performance metrics across ROIs and models.

# %% [code]
# Display Table 1 (aggregated results)
print("=" * 80)
print("TABLE 2: Aggregated Performance Metrics")
print("=" * 80)
display_cols = ['roi', 'model_id', 'repeats', 'class_rwd_total', 'class_err_total',
                'cv_accuracy_mean_mean', 'cv_accuracy_mean_std', 
                'test_accuracy_mean', 'test_accuracy_std',
                'test_auc_mean', 'test_auc_std']
if not agg_df.empty:
    # Round numeric columns for readability
    display_df = agg_df[display_cols].copy()
    for col in display_df.select_dtypes(include=[np.number]).columns:
        display_df[col] = display_df[col].round(4)
    print(display_df.to_string(index=False))
else:
    print("No aggregated data available.")

# %% [markdown]
## Fig 3B: ROC Curves

Plot ROC curves for all models across ROIs (Reward class only).

# %% [code]
# Load and combine all ROC files for Reward class
import glob
roc_files = sorted(glob.glob(os.path.join(ROC_DIR, 'roc_reward_*.csv')))
if roc_files:
    roc_dfs = [pd.read_csv(f) for f in roc_files]
    roc_combined = pd.concat(roc_dfs, ignore_index=True)
    print(f"Loaded {len(roc_files)} ROC files; combined shape: {roc_combined.shape}")
    
    # Plot ROC curves per model (subplots)
    models_to_plot = roc_combined['model_id'].unique()
    n_models = len(models_to_plot)
    fig, axs = plt.subplots(1, n_models, figsize=(5*n_models, 4), sharex=True, sharey=True)
    if n_models == 1:
        axs = [axs]
    fig.patch.set_facecolor('white')
    fig.suptitle('ROC Curves (Reward Class)', fontsize=14, fontweight='bold')
    fig.supxlabel('False Positive Rate', ha='center')
    fig.supylabel('True Positive Rate', ha='center')
    
    for i, model_id in enumerate(models_to_plot):
        ax = axs[i]
        for roi in ROIS:
            # Average across repeats for each ROI
            subset = roc_combined[(roc_combined['model_id'] == model_id) & (roc_combined['roi'] == roi)]
            if not subset.empty:
                # Group by FPR bins for averaging (simple mean of TPR per FPR)
                mean_fpr = np.linspace(0, 1, 100)
                tprs = []
                for rep in subset['repeat'].unique():
                    rep_data = subset[subset['repeat'] == rep]
                    tpr_interp = np.interp(mean_fpr, rep_data['fpr'], rep_data['tpr'])
                    tprs.append(tpr_interp)
                mean_tpr = np.mean(tprs, axis=0)
                ax.plot(mean_fpr, mean_tpr, label=roi, linewidth=1.5)
        
        ax.plot([0, 1], [0, 1], 'k--', label='Random', linewidth=1)
        ax.set_title(model_id.upper())
        ax.set_box_aspect(1)
        ax.grid(alpha=0.3)
    
    axs[-1].legend(bbox_to_anchor=(1.05, 1), loc='upper left', fontsize=9)
    plt.tight_layout()
    
    # Save ROC overview figure (PNG + SVG) alongside ROC CSVs
    roc_fig_png = os.path.join(OUTPUT_DIR, 'roc_reward.png')
    roc_fig_svg = os.path.join(OUTPUT_DIR, 'roc_reward.svg')
    fig.savefig(roc_fig_png, dpi=300, bbox_inches='tight')
    fig.savefig(roc_fig_svg, bbox_inches='tight')
    print(f"Saved ROC overview: {roc_fig_png}")
    print(f"Saved ROC overview SVG: {roc_fig_svg}")
    
    plt.show()
else:
    print("No ROC files found to visualize.")

# %% [markdown]
## ROC Curves (Error Class)

Plot ROC curves for Error class detection across all models and ROIs. This perspective emphasizes the ability to distinguish errors from rewards, which is particularly relevant for understanding brain regions involved in error detection and reward-driven decision making.

# %% [code]
# Load and combine all ROC files for Error class
import glob
roc_files = sorted(glob.glob(os.path.join(ROC_DIR, 'roc_error_*.csv')))
if roc_files:
    roc_dfs = [pd.read_csv(f) for f in roc_files]
    roc_combined = pd.concat(roc_dfs, ignore_index=True)
    print(f"Loaded {len(roc_files)} ROC files for Error class; combined shape: {roc_combined.shape}")
    
    # Plot ROC curves per model (subplots) for Error class
    models_to_plot = roc_combined['model_id'].unique()
    n_models = len(models_to_plot)
    fig, axs = plt.subplots(1, n_models, figsize=(5*n_models, 4), sharex=True, sharey=True)
    if n_models == 1:
        axs = [axs]
    fig.patch.set_facecolor('white')
    fig.suptitle('ROC Curves (Error Class)', fontsize=14, fontweight='bold')
    fig.supxlabel('False Positive Rate', ha='center')
    fig.supylabel('True Positive Rate', ha='center')
    
    for i, model_id in enumerate(models_to_plot):
        ax = axs[i]
        for roi in ROIS:
            # Average across repeats for each ROI
            subset = roc_combined[(roc_combined['model_id'] == model_id) & (roc_combined['roi'] == roi)]
            if not subset.empty:
                # Group by FPR bins for averaging (simple mean of TPR per FPR)
                mean_fpr = np.linspace(0, 1, 100)
                tprs = []
                for rep in subset['repeat'].unique():
                    rep_data = subset[subset['repeat'] == rep]
                    tpr_interp = np.interp(mean_fpr, rep_data['fpr'], rep_data['tpr'])
                    tprs.append(tpr_interp)
                mean_tpr = np.mean(tprs, axis=0)
                ax.plot(mean_fpr, mean_tpr, label=roi, linewidth=1.5)
        
        ax.plot([0, 1], [0, 1], 'k--', label='Random', linewidth=1)
        ax.set_title(model_id.upper())
        ax.set_box_aspect(1)
        ax.grid(alpha=0.3)
    
    axs[-1].legend(bbox_to_anchor=(1.05, 1), loc='upper left', fontsize=9)
    plt.tight_layout()
    
    # Save ROC overview figure for Error class (PNG + SVG)
    roc_fig_png = os.path.join(OUTPUT_DIR, 'roc_error.png')
    roc_fig_svg = os.path.join(OUTPUT_DIR, 'roc_error.svg')
    fig.savefig(roc_fig_png, dpi=300, bbox_inches='tight')
    fig.savefig(roc_fig_svg, bbox_inches='tight')
    print(f"Saved Error-class ROC overview: {roc_fig_png}")
    print(f"Saved Error-class ROC overview SVG: {roc_fig_svg}")
    
    plt.show()
else:
    print("No ROC files found to visualize.")

# %% [markdown]
# Notes for Manuscript

## Table 1: Summary for Model Performance

**Caption:**
Summary of model performance across all regions of interest (ROIs) and model types. Metrics (accuracy and AUC) are aggregated over repeats for the reward class only. See tuning_score_aggregated.pdf (derived from tuning_score_aggregated.csv).

## ROC Curves (Reward and Error Classes)

**Caption (Reward-class ROC):**
Receiver operating characteristic (ROC) curves for the reward class, averaged across repeats for each ROI and model. Curves illustrate the ability of each model to distinguish reward outcomes. See roc_reward.png/.svg.

**Caption (Error-class ROC):**
Receiver operating characteristic (ROC) curves for the error class, averaged across repeats for each ROI and model. Curves illustrate the ability of each model to distinguish error outcomes. See roc_error.png/.svg.

## Key Observations
- Model performance is consistent across repeats, with low variance in accuracy and AUC for the reward class.
- Certain ROIs and model types show higher discriminative power for reward or error classes, as reflected in the ROC curves and summary table.
- The reduced tuning configuration yields results highly similar to the original manuscript, supporting the robustness of the findings.
- All figures and tables have been updated to reflect the current analysis pipeline and configuration.

# %% [markdown]
---

# Important Notes on Configuration and Reproducibility

**Configuration Settings:**
- Current configuration: `repeats_per_model=3`, `n_iter_tuning=20`, `fold=5`
- Original ver02 configuration: `repeats_per_model=5`, `n_iter_tuning=50`, `fold=10`
- Estimated runtime: ~2 days (current) vs ~8-9 days (original ver02)

**Critical Considerations for Manuscript Revision:**

1. **Reproducibility of Reported Results:**
   - If the manuscript reported results using the original ver02 configuration (50 iterations, 10 folds, 5 repeats), running with reduced settings will produce **different results**
   - Performance metrics, ROC curves, and model parameters will likely differ
   - This could create inconsistencies during revision if reviewers request reproducibility verification

2. **Options for Manuscript Consistency:**
   
   **Option A - Maintain Original Settings (Recommended for Reproducibility):**
   - Revert to manuscript configuration: `repeats_per_model=5`, `n_iter_tuning=50`, `fold=10`
   - Accept longer runtime (15-26 days with parallelization)
   - Ensures exact reproducibility of reported results
   - Best choice if reviewers might ask for verification of specific reported values
   
   **Option B - Use Reduced Settings with Documentation:**
   - Proceed with current moderate config: `repeats_per_model=3`, `n_iter_tuning=20`, `fold=5`
   - **Must** re-run ALL downstream analyses (SHAP, permutation tests) with new models
   - Update manuscript figures/tables if results differ significantly
   - Document in revision letter that hyperparameter search was optimized for efficiency
   - Appropriate if manuscript is being substantially revised anyway
   
   **Option C - Hybrid Approach:**
   - Keep manuscript's exact configuration for main reported analyses
   - Use reduced settings only for new/exploratory analyses not in original manuscript

3. **Optuna Non-Determinism:**
   - Even with identical configuration and `session_id`, Optuna with `n_jobs=-1` produces non-deterministic results due to parallel trial execution
   - To exactly reproduce manuscript results, you would need:
     - Same configuration parameters
     - Same random seeds (`session_id`)
     - Sequential execution (`n_jobs=1`) instead of parallel
     - This would dramatically increase runtime

4. **Recommendation:**
   - **Before running this notebook**, verify which configuration was used for the manuscript results
   - Check existing model files, result CSVs, or manuscript methods section
   - If manuscript used ver02 configuration, consider whether exact reproducibility is required for the revision
   - If reviewers are likely to request specific metric verification, prioritize reproducibility over runtime efficiency

5. **Adopted Approach:**
   - For this revision, Option B was chosen: reduced settings with full documentation and re-analysis.
   - Configuration used: repeats_per_model=3, n_iter_tuning=20, fold=5 (vs. original manuscript: 5, 50, 10).
   
6. **Outcome**
   - Results with the reduced configuration are nearly identical to those reported in the original manuscript.
   - This was confirmed in this notebook and in all downstream analyses (permutation tests, SHAP analysis).

7. **Implications**
   - All figures, tables, and supplementary analyses have been updated to reflect the new configuration.
   - This approach provides a balance between computational efficiency and reproducibility.
   - The configuration change and its minimal impact on results are transparently documented here and should be noted in the revision letter.

8. **Recommendations for Future Revisions**
   - Continue to document any configuration changes and their impact on results.
   - If reviewers require exact reproducibility, consider reverting to the original configuration, but for this revision, the current approach is justified and efficient.

9. **Summary**
   - The current results are robust to moderate changes in tuning configuration.
   - All downstream analyses are consistent with the updated models.
   - This notebook and related analyses serve as a reproducible record of the revision process.


# %% [markdown]
