# Supplementary material for: Hierarchical Distribution of Reward Representation in the Cortical and Hippocampal Regions
Source: eNeuro. 2026 Feb 10;13(2):ENEURO.0256-25.2026. doi: 10.1523/ENEURO.0256-25.2026 (PMC12931971; doi:10.1523/ENEURO.0256-25.2026)
Supplement: Data 1 — The complete code, data, and computational environment required to reproduce the findings of this study are available at https://github.com/mokamotosan/soma_okamoto_lr_01_public.git. The repository contains a series of Jupyter Notebooks for analysis (/notebooks) and a Dockerfile to ensure a fully reproducible environment. The analysis is structured with individual notebooks for each of the six brain regions, which generate the results for Figs. 3-7 and Table 1. All analyses were performed within a Docker container based on a Python 3.10 image, utilizing key libraries such as PyCaret for modeling and SHAP for interpretation. To replicate all results, users should first build the Docker environment and then execute the Jupyter Notebooks in the sequence described in the repository's README.md file. Download Data 1, ZIP file. [file eneuro-13-ENEURO.0256-25.2026-s001.zip › soma_okamoto_lr_01_public-main/notebooks/draft01-err-rwd-classification-04-shap-analysis.ipynb]

# %% [markdown]
# SHAP Analysis: Objectives, Inputs, Outputs, and Exact Procedure

**Objective**
- Explain individual predictions via SHAP values to quantify feature contributions for a single tuned model at a chosen ROI and repeat.
- Produce publication-ready visualizations (bar, beeswarm, waterfall) and cross-ROI probability violin plots that reflect the current trained models and test splits.

**Inputs**
- Data: `../data/raw/RLtask_21-Nov-2024_so.csv` plus column names from `../data/raw/show_dataset_so_v3.m`.
- Model artifacts: tuned/final pipelines under `../models/draft01/tuned/` (files like `tuned_{roi}-{model_id}-r{repeat}.pkl`).
- Feature list: `{prefix}_{roi}-{model_id}-r{repeat}_features.txt` used to align feature columns for reporting.
- PyCaret experiment: `../models/draft01/pyexp/pc_exp_{roi}-{model_id}-r{repeat}` used to recover the exact test split and transformed arrays.
- Performance table: `../results/tuning/tuning_score_per_repeat.csv` (or discovered equivalents) used for model selection.
- Configuration: `TARGET_ROI`, `TARGET_REPEAT`, optional `TARGET_MODEL_ID`, `TOP_N_FEATURES`, `SAMPLE_ID_FOR_WATERFALL`, `COMPUTE_INTERACTIONS`.

**Outputs**
- Tables saved to `../results/shap_analysis/`:
  - `shap_importance_{roi}_{model_id}_r{repeat}.csv`: features ranked by mean |SHAP| from the computed SHAP values.
  - `shap_values_{roi}_{model_id}_r{repeat}.parquet` (CSV fallback): full SHAP value matrix with metadata columns.
  - `shap_base_values_{roi}_{model_id}_r{repeat}.csv`: base values indexed by the sample key used for explanation.
- Figures saved to `../results/shap_analysis/`:
  - `shap_bar_{roi}_{model_id}_r{repeat}.(svg|png)` and `shap_beeswarm_{roi}_{model_id}_r{repeat}.(svg|png)`.
  - `shap_waterfall_{roi}_{model_id}_r{repeat}_sample{sampleId}.(svg|png)`.
  - `prob_rwd_distribution_violin_repeat{repeat}.(svg|png)` and `prob_error_distribution_violin_repeat{repeat}.(svg|png)`.

**Exact Procedure Implemented**
1. Model selection
   - Filter metrics to `TARGET_ROI` and `TARGET_REPEAT` and exclude errored runs.
   - If `TARGET_MODEL_ID` is provided, select that model; otherwise pick the highest `test_accuracy` and tie-break with smallest `session_id`.
   - Record `roi`, `model_id`, `repeat`, `session_id`, and construct `tag = {roi}_{model_id}_r{repeat}`.
2. Load artifacts and test data
   - Load PyCaret experiment at `pc_exp_{roi}-{model_id}-r{repeat}` with the region dataset to recover `exp.X_test_transformed` (numpy) and `exp.y_test`.
   - Load the tuned/final pipeline artifact and extract the trained estimator if needed.
   - Load the feature list file and align reporting feature names; SHAP is computed on the numpy test array returned by the experiment.
3. Compute SHAP values
   - Initialize `explainer = shap.Explainer(tuned_model)` and compute `shap_values = explainer(X_test)` using the transformed test array.
   - Capture `shap_values.values` and `shap_values.base_values` for saving and plotting.
4. Visualizations
   - Bar and beeswarm plots use `TOP_N_FEATURES` for display and are saved as SVG and PNG.
   - Waterfall plot explains a single sample from the full transformed set loaded from the experiment (`X_all`). If `SAMPLE_ID_FOR_WATERFALL` is not set, the code chooses a sample by highest predicted reward probability and saves the figure.
5. Cross-ROI probability violins
   - For each ROI at `TARGET_REPEAT`, select the best model by `test_accuracy`, load its experiment test set, and plot predicted `P(Reward|x)` split by true class; save reward and error probability variants.
6. Save outputs
   - Persist the importance table, SHAP values (parquet preferred, CSV fallback), and base values.

**Rationale and verification**
- Recovering the original PyCaret experiment ensures identical test splits and transformations, avoiding leakage and mismatch.
- Using `shap.Explainer` keeps method model-aware (Tree/Linear handled internally) while remaining consistent across model types.
- Cross-ROI violin plots diagnose confidence calibration and separation, complementing feature-level interpretability.
- Saving SVG provides vector quality figures suitable for manuscripts; PNG offers quick previews.

# %% [markdown]
## 1. Configuration

# %% [code]
# Configuration & Imports
import os
import sys
import json
import pickle
import numpy as np
import pandas as pd
import shap
import matplotlib.pyplot as plt
import seaborn as sns
from sklearn.model_selection import train_test_split

# Add parent directory to path for imports
sys.path.insert(0, os.path.abspath('..'))
from src.data_processing import prepare_region_dataset

plt.style.use('default')
sns.set_palette('colorblind')

# ============================================================================
# CONFIGURABLE PARAMETERS
# ============================================================================
TARGET_ROI = 'dCA1'  # ROI for single-model SHAP analysis
TARGET_REPEAT = 0  # Which repeat to analyze (default 0)
TARGET_MODEL_ID = 'catboost' # With None, the best model will be chosen
TOP_N_FEATURES = 10  # Number of top features to display in SHAP plots
SAMPLE_ID_FOR_WATERFALL = None  # Sample index for waterfall plot (None = smallest available)
COMPUTE_INTERACTIONS = False  # Enable SHAP interaction values (slow, tree models only)

# Enforce custom ROI order consistent with permutation notebook
ROI_ORDER = ['M1', 'M2', 'PPC', 'LEC', 'vCA1', 'dCA1']

# ============================================================================
# PATHS AND CONSTANTS
# ============================================================================
TARGET_COLUMN = 'Error'  # Classification target
TEST_SIZE = 0.2  # Must match original train/test split proportion

PROJECT_ROOT = os.path.abspath('..')
RESULTS_DIR = os.path.join(PROJECT_ROOT, 'results')
MODEL_DIR = os.path.join(PROJECT_ROOT, 'models', 'draft01')
TUNED_SUBDIR = os.path.join(MODEL_DIR, 'tuned')
PYEXP_SUBDIR = os.path.join(MODEL_DIR, 'pyexp')
PYEXP_DIR = PYEXP_SUBDIR  # Alias for consistency with tuning notebook

# SHAP analysis output directory
SHAP_OUTPUT_DIR = os.path.join(RESULTS_DIR, 'shap_analysis')
os.makedirs(SHAP_OUTPUT_DIR, exist_ok=True)

# Legacy FIGURE_DIR for compatibility (deprecated, use SHAP_OUTPUT_DIR)
# FIGURE_DIR = os.path.join(RESULTS_DIR, 'figures')
# os.makedirs(FIGURE_DIR, exist_ok=True)

# Data paths
RAW_DATA_PATH = os.path.join(PROJECT_ROOT, 'data', 'raw', 'RLtask_21-Nov-2024_so.csv')
COL_NAMES_PATH = os.path.join(PROJECT_ROOT, 'data', 'raw', 'show_dataset_so_v3.m')

print('='*80)
print('SHAP ANALYSIS CONFIGURATION')
print('='*80)
print(f'TARGET_ROI: {TARGET_ROI}')
print(f'TARGET_REPEAT: {TARGET_REPEAT}')
print(f'TOP_N_FEATURES: {TOP_N_FEATURES}')
print(f'SAMPLE_ID_FOR_WATERFALL: {SAMPLE_ID_FOR_WATERFALL}')
print(f'COMPUTE_INTERACTIONS: {COMPUTE_INTERACTIONS}')
print(f'TEST_SIZE: {TEST_SIZE}')
print(f'MODEL_DIR: {MODEL_DIR}')
print(f'TUNED_SUBDIR: {TUNED_SUBDIR}')
print(f'PYEXP_SUBDIR: {PYEXP_SUBDIR}')
print('='*80)

# %% [markdown]
## 2. Load Performance Metrics and Select Model

# %% [code]
# Load performance metrics with path discovery
candidate_paths = [
    os.path.join(RESULTS_DIR, 'tuning_score_per_repeat.csv'),
    os.path.join(RESULTS_DIR, 'tuning', 'tuning_score_per_repeat.csv'),
]
per_repeat_path = None
for p in candidate_paths:
    if os.path.exists(p):
        per_repeat_path = p
        break

if per_repeat_path is None:
    # Fallback: search under RESULTS_DIR
    for root, dirs, files in os.walk(RESULTS_DIR):
        if 'table2_per_repeat.csv' in files:
            per_repeat_path = os.path.join(root, 'table2_per_repeat.csv')
            print(f'Found metrics file via walk: {per_repeat_path}')
            break

if per_repeat_path is None:
    raise FileNotFoundError('Could not locate table2_per_repeat.csv under results directory. Ensure metrics generation notebook has been run.')

per_repeat_df = pd.read_csv(per_repeat_path)
print(f"Loaded {len(per_repeat_df)} model records from: {per_repeat_path}")
print(f"ROIs: {sorted(per_repeat_df['roi'].unique())}")
print(f"Models: {sorted(per_repeat_df['model_id'].unique())}")
print("\nSample records:")
display(per_repeat_df.head())

# %% [code]
# Select tuned model for TARGET_ROI at TARGET_REPEAT
# If TARGET_MODEL_ID is provided, select that model; else auto-select best by test_accuracy

df_roi = per_repeat_df[
    (per_repeat_df['roi'] == TARGET_ROI) &
    (per_repeat_df['repeat'] == TARGET_REPEAT) &
    (per_repeat_df['error'].isna())
].copy()

if df_roi.empty:
    raise ValueError(f'No valid models found for {TARGET_ROI} at repeat={TARGET_REPEAT}. Check tuning_score_per_repeat.csv.')

selection_mode = 'auto'
if TARGET_MODEL_ID is not None:
    df_candidate = df_roi[df_roi['model_id'] == TARGET_MODEL_ID]
    if df_candidate.empty:
        print(f"Requested TARGET_MODEL_ID='{TARGET_MODEL_ID}' not found for ROI={TARGET_ROI}, repeat={TARGET_REPEAT}. Falling back to best-by-accuracy.")
    else:
        # If multiple rows (e.g., different sessions), choose smallest session_id
        selected_row = df_candidate.loc[df_candidate['session_id'].idxmin()]
        selection_mode = 'manual'

if selection_mode == 'auto':
    # Best by test_accuracy, tie-break by smallest session_id
    best_acc = df_roi['test_accuracy'].max()
    best_subset = df_roi[df_roi['test_accuracy'] == best_acc]
    selected_row = best_subset.loc[best_subset['session_id'].idxmin()]

roi = selected_row['roi']
model_id = selected_row['model_id']
repeat = int(selected_row['repeat'])
session_id = int(selected_row['session_id'])
random_state = session_id

tag = f"{roi}_{model_id}_r{repeat}"

print(f"Selected tuned model for {TARGET_ROI} at repeat={TARGET_REPEAT}:")
print(f"  Selection mode: {'manual (TARGET_MODEL_ID set)' if selection_mode=='manual' else 'auto (best by accuracy)'}")
print(f"  Model: {model_id}")
print(f"  Session ID: {session_id}")
print(f"  Test Accuracy: {selected_row['test_accuracy']:.4f}")
print(f"  Test AUC: {selected_row['test_auc']:.4f}")
print(f"  Tag: {tag}")

selected_model = pd.DataFrame([selected_row])
display(selected_model[['roi','model_id','repeat','session_id','test_accuracy','test_auc','n_selected_features']])

# %% [markdown]
## 3. Load Model Artifact and Test Set

# %% [code]
# Helper to load test set via PyCaret experiment (shuffle02 pattern)
def load_test_via_experiment(roi, model_id, repeat):
    """
    Load test set using saved PyCaret experiment with shuffle02 pattern.
    Returns: X_test_transformed (numpy array), y_test (Series), session_id (int)
    """
    import pycaret.classification as pyc
    
    # Prepare region dataset
    df_all, df_region = prepare_region_dataset(RAW_DATA_PATH, COL_NAMES_PATH, region=roi)
    
    # Construct experiment path with new format: pc_exp_{roi}-{model_id}-r{repeat}
    exp_path = os.path.join(PYEXP_DIR, f'pc_exp_{roi}-{model_id}-r{repeat}')
    
    if not os.path.exists(exp_path):
        raise FileNotFoundError(f'Experiment not found: {exp_path}')
    
    print(f'Loading PyCaret experiment: {exp_path}')
    
    # Load experiment with data parameter (shuffle02 pattern)
    exp = pyc.load_experiment(path_or_file=exp_path, data=df_region)
    
    # Extract test data using direct attributes
    X_test_transformed = exp.X_test_transformed  # numpy array
    y_test = exp.y_test  # Series with 'Err'/'Rwd'
    # Extract train data using direct attributes
    X_train_transformed = exp.X_train_transformed
    y_train = exp.y_train
    # All samples (transformed) and labels, 
    X_transformed = exp.X_transformed
    y_transformed = exp.y
    # session id
    session_id = exp.seed
    
    print(f'  Experiment loaded: session_id={session_id}, X_test shape={X_test_transformed.shape}')
    
    # return X_test_transformed, y_test, X_train_transformed, y_train, session_id
    return X_test_transformed, y_test, X_transformed, y_transformed, session_id

# Load test set for selected model
X_test, y_test, X_all, y_all, session_id = load_test_via_experiment(roi, model_id, repeat)
random_state = session_id

print(f'Test set loaded: shape={X_test.shape}, session_id={session_id}')

# %% [code]
# Load tuned model artifact
base_tag = f'{roi}-{model_id}-r{repeat}'
artifact_candidates = []

# Prioritize tuned_ prefix (generalization-focused)
for prefix in ['tuned', 'final']:
    candidate = os.path.join(TUNED_SUBDIR, f'{prefix}_{base_tag}.pkl')
    if os.path.exists(candidate):
        artifact_candidates.append(candidate)

if not artifact_candidates:
    raise FileNotFoundError(f'No tuned/final model artifact found for {base_tag} in {TUNED_SUBDIR}')

artifact_path = artifact_candidates[0]
print(f'Loading model artifact: {artifact_path}')

with open(artifact_path, 'rb') as f:
    tuned_pipeline = pickle.load(f)

# Extract trained model from pipeline (exact pattern from dCA1_ver02_pred)
if hasattr(tuned_pipeline, 'named_steps') and 'trained_model' in tuned_pipeline.named_steps:
    tuned_model = tuned_pipeline.named_steps['trained_model']
elif hasattr(tuned_pipeline, 'steps'):
    tuned_model = tuned_pipeline.steps[-1][1]
else:
    tuned_model = tuned_pipeline

print(f'Pipeline loaded: {type(tuned_pipeline).__name__}')
print(f'Trained model extracted: {type(tuned_model).__name__}')

# %% [code]
# Align features using saved feature list
features_txt_candidates = []
for prefix in ['tuned', 'final']:
    candidate = os.path.join(TUNED_SUBDIR, f'{prefix}_{base_tag}_features.txt')
    if os.path.exists(candidate):
        features_txt_candidates.append(candidate)

if not features_txt_candidates:
    raise FileNotFoundError(f'No feature list file found for {base_tag} in {TUNED_SUBDIR}')

features_txt_path = features_txt_candidates[0]
print(f'Loading feature list: {features_txt_path}')

with open(features_txt_path) as f:
    feature_names_after = [line.strip() for line in f if line.strip()]

# Align test set to expected features
if isinstance(X_test, pd.DataFrame):
    X_test_aligned = X_test.reindex(columns=feature_names_after)
else:
    # If X_test is already transformed array, assume correct alignment
    X_test_aligned = pd.DataFrame(X_test, columns=feature_names_after)

X_test_transformed_array = X_test_aligned.values

print(f'Aligned test features: {X_test_transformed_array.shape[1]} features')
print(f'Feature count matches: {len(feature_names_after) == X_test_transformed_array.shape[1]}')

# %% [code]
# Create SHAP explainer and compute values (exact pattern from dCA1_ver02_pred)
explainer = shap.Explainer(tuned_model)
shap_values = explainer(X_test)

print(f"SHAP values computed. Shape: {shap_values.values.shape}")
print(f"Base values shape: {shap_values.base_values.shape}")

# %% [markdown]
## 5. SHAP Visualizations (Single Model)

# %% [markdown]
### 5.1 Bar Plot: Mean Absolute SHAP Values

# %% [code]
# Bar plot of mean absolute SHAP values
shap.plots.bar(shap_values, max_display=TOP_N_FEATURES)

# %% [code]
# Save bar plot
shap.plots.bar(shap_values, max_display=TOP_N_FEATURES, show=False)
fig = plt.gcf()
fig.set_size_inches(12, 5)
plt.tight_layout()
bar_path_svg = os.path.join(SHAP_OUTPUT_DIR, f'shap_bar_{tag}.svg')
bar_path_png = os.path.join(SHAP_OUTPUT_DIR, f'shap_bar_{tag}.png')
plt.savefig(bar_path_svg, format='svg', dpi=600, bbox_inches='tight', facecolor='white', transparent=True)
plt.savefig(bar_path_png, format='png', dpi=600, bbox_inches='tight', facecolor='white', transparent=True)
print(f"Saved bar plot: {bar_path_svg} | {bar_path_png}")
plt.show()

# %% [markdown]
### 5.2 Beeswarm Plot: Feature Impact Distribution

# %% [code]
# Beeswarm plot showing distribution of SHAP values
shap.plots.beeswarm(shap_values, max_display=TOP_N_FEATURES)

# %% [code]
# Save beeswarm plot
shap.plots.beeswarm(shap_values, max_display=TOP_N_FEATURES, show=False)
fig = plt.gcf()
fig.set_size_inches(12, 5)
plt.tight_layout()
beeswarm_path_svg = os.path.join(SHAP_OUTPUT_DIR, f'shap_beeswarm_{tag}.svg')
beeswarm_path_png = os.path.join(SHAP_OUTPUT_DIR, f'shap_beeswarm_{tag}.png')
plt.savefig(beeswarm_path_svg, format='svg', dpi=600, bbox_inches='tight', facecolor='white', transparent=True)
plt.savefig(beeswarm_path_png, format='png', dpi=600, bbox_inches='tight', facecolor='white', transparent=True)
print(f"Saved beeswarm plot: {beeswarm_path_svg} | {beeswarm_path_png}")
plt.show()

# %% [markdown]
### 5.3 Waterfall Plot: Single Sample Explanation

# %% [code]
# Get the probability of the prediction
pred_proba = tuned_model.predict_proba(X_all)
# Extract the index of the top 5 neurons with the highest probability of the prediction
top_5_index = np.argsort(pred_proba[:, 1])[-5:]
# Extract the probability of the prediction for RWD
top_5_proba = pred_proba[top_5_index][:, 1]
# Show the probability of the prediction for RWD
print(top_5_proba)
# Extract the rows corresponding to the top 5 neurons
top_5_neurons_idx = X_all.index[top_5_index]
# Print the top 5 neurons
print(top_5_neurons_idx)

# Select sample for waterfall plot (default = sample with the highest probability for RWD)
if SAMPLE_ID_FOR_WATERFALL is None:
    # Use smallest available sample
    SAMPLE_ID_FOR_WATERFALL = top_5_neurons_idx[0]
    print(SAMPLE_ID_FOR_WATERFALL)

# %% [code]
# --- Waterfall plot for a test set sample (using X_test) ---
# Use the top 5 reward probability indices from the previous cell, or set manually:
# SAMPLE_ID_FOR_WATERFALL = 12422

# Select the sample from X_all for SHAP and prediction
idx_in_test = X_all.index.get_loc(SAMPLE_ID_FOR_WATERFALL)
sample_features = X_all.iloc[[idx_in_test]]
proba = tuned_model.predict_proba(sample_features)[0, 1]
print(f"Predicted probability for Reward (test set sample {SAMPLE_ID_FOR_WATERFALL}):", proba)

# Compute SHAP values for this sample
shap_sample = explainer(sample_features)
print(f"Using test set sample index {SAMPLE_ID_FOR_WATERFALL} for waterfall plot.")
shap.plots.waterfall(shap_sample[0])
# Optionally save the plot
waterfall_sample_path_svg = os.path.join(
    SHAP_OUTPUT_DIR, f'shap_waterfall_{tag}_sample{SAMPLE_ID_FOR_WATERFALL}.svg'
)
waterfall_sample_path_png = os.path.join(
    SHAP_OUTPUT_DIR, f'shap_waterfall_{tag}_sample{SAMPLE_ID_FOR_WATERFALL}.png'
)
shap.plots.waterfall(shap_sample[0], show=False)
fig = plt.gcf()
fig.set_size_inches(12, 6)
plt.tight_layout()
plt.savefig(waterfall_sample_path_svg, format='svg', dpi=600, bbox_inches='tight', facecolor='white')
plt.savefig(waterfall_sample_path_png, format='svg', dpi=600, bbox_inches='tight', facecolor='white')
print(f"Saved waterfall plot for test set sample: {waterfall_sample_path_svg} | {waterfall_sample_path_png}")
plt.show()

# %% [markdown]
### 5.4 SHAP Interaction Values (Optional)

# %% [code]
# Compute SHAP interaction values (optional, slow, tree models only)
if COMPUTE_INTERACTIONS:
    try:
        print("Computing SHAP interaction values (this may take a while)...")
        shap_interaction_values = shap.TreeExplainer(tuned_model).shap_interaction_values(X_test)
        print(f"SHAP interaction values computed: shape = {shap_interaction_values.shape}")
        
        # Summary plot for interactions
        shap.summary_plot(shap_interaction_values, X_test, feature_names=feature_names_after, max_display=TOP_N_FEATURES)
    except Exception as e:
        print(f"Could not compute SHAP interaction values: {e}")
        print("This is normal for non-tree models or if interactions are not supported.")
else:
    print(f"Skipping SHAP interaction values (COMPUTE_INTERACTIONS={COMPUTE_INTERACTIONS})")

# %% [markdown]
## 6. Feature Importance Table

# %% [code]
# Feature importance from SHAP
mean_abs_shap = np.abs(shap_values.values).mean(axis=0)
importance_df = pd.DataFrame({
    'feature': feature_names_after,
    'mean_abs_shap': mean_abs_shap
}).sort_values('mean_abs_shap', ascending=False)

print(f'Top {TOP_N_FEATURES} Features by Mean |SHAP|:')
display(importance_df.head(TOP_N_FEATURES))

importance_path = os.path.join(SHAP_OUTPUT_DIR, f'shap_importance_{tag}.csv')
importance_df.to_csv(importance_path, index=False)
print(f'Saved importance table: {importance_path}')

# %% [markdown]
## 7. Save SHAP Values

# %% [code]
# Save SHAP values
shap_df = pd.DataFrame(shap_values.values, columns=feature_names_after)
shap_df['roi'] = roi
shap_df['model_id'] = model_id
shap_df['repeat'] = repeat
shap_df['session_id'] = session_id

path_base = os.path.join(SHAP_OUTPUT_DIR, f'shap_values_{tag}')
try:
    shap_df.to_parquet(path_base + '.parquet', index=True)
    shap_values_path = path_base + '.parquet'
except ImportError:
    shap_df.to_csv(path_base + '.csv', index=True)
    shap_values_path = path_base + '.csv'
print(f'Saved SHAP values: {shap_values_path}')

# Base values
base_values_df = pd.DataFrame({'sample_id': X_test.index,'base_value': shap_values.base_values})
base_path = os.path.join(SHAP_OUTPUT_DIR, f'shap_base_values_{tag}.csv')
base_values_df.to_csv(base_path, index=False)
print(f'Saved base values: {base_path}')

# %% [markdown]
## 8. Probability Distribution Violin Plot (All ROIs)

# %% [code]
# Load best model per ROI at TARGET_REPEAT and collect predicted probabilities
import pycaret.classification as pyc

all_rois = sorted(per_repeat_df['roi'].unique())
prob_data = []
roi_to_model = {}  # Store best model for each ROI

for current_roi in all_rois:
    # Select best model for this ROI at TARGET_REPEAT
    df_roi_models = per_repeat_df[
        (per_repeat_df['roi'] == current_roi) &
        (per_repeat_df['repeat'] == TARGET_REPEAT) &
        (per_repeat_df['error'].isna())
    ]
    
    if df_roi_models.empty:
        print(f'No valid models for {current_roi} at repeat={TARGET_REPEAT}; skipping.')
        continue
    
    # Best by test_accuracy
    best_row = df_roi_models.loc[df_roi_models['test_accuracy'].idxmax()]
    roi_model_id = best_row['model_id']
    roi_repeat = int(best_row['repeat'])
    roi_session_id = int(best_row['session_id'])
    roi_to_model[current_roi] = roi_model_id  # Store for x-tick labels
    
    print(f'{current_roi}: best model = {roi_model_id}, session_id = {roi_session_id}, acc = {best_row["test_accuracy"]:.4f}')
    
    # Load test set for this ROI
    try:
        X_test_roi, y_test_roi, _ , _ , _ = load_test_via_experiment(current_roi, roi_model_id, roi_repeat)
    except FileNotFoundError as e:
        print(f'  Could not load test set for {current_roi}: {e}')
        continue
    
    # Load model artifact
    roi_tag = f'{current_roi}-{roi_model_id}-r{roi_repeat}'
    model_candidates = []
    for prefix in ['tuned', 'final']:
        cand = os.path.join(TUNED_SUBDIR, f'{prefix}_{roi_tag}.pkl')
        if os.path.exists(cand):
            model_candidates.append(cand)
    
    if not model_candidates:
        print(f'  No model artifact found for {roi_tag}; skipping.')
        continue
    
    with open(model_candidates[0], 'rb') as f:
        roi_pipeline = pickle.load(f)
    
    # Predict probabilities (positive class = reward)
    # Note: X_test_roi is numpy array from exp.X_test_transformed
    if hasattr(roi_pipeline, 'predict_proba'):
        probs = roi_pipeline.predict_proba(X_test_roi)[:, 1]
    else:
        # If pipeline doesn't have predict_proba, extract trained model
        if hasattr(roi_pipeline, 'named_steps') and 'trained_model' in roi_pipeline.named_steps:
            trained_model = roi_pipeline.named_steps['trained_model']
            probs = trained_model.predict_proba(X_test_roi)[:, 1]
        else:
            print(f'  Could not extract probabilities for {current_roi}; skipping.')
            continue
    
    # Collect data
    # y_test_roi is Series with 'Err'/'Rwd' strings, convert for comparison
    for i, (prob, true_label) in enumerate(zip(probs, y_test_roi)):
        prob_data.append({
            'roi': current_roi,
            'probability': prob,
            'true_class': 'Reward' if true_label == 'Rwd' else 'Error'
        })

prob_df = pd.DataFrame(prob_data)

print(f'\\nCollected {len(prob_df)} predictions across {prob_df["roi"].nunique()} ROIs')

# %% [code]
# Violin plot: predicted probability distributions by ROI and true class

# If some ROIs are missing in this repeat, keep only those present but preserve ordering
present_rois = [r for r in ROI_ORDER if r in prob_df['roi'].unique()]
prob_df['roi'] = pd.Categorical(prob_df['roi'], categories=present_rois, ordered=True)

fig, ax = plt.subplots(figsize=(14, 6))

sns.violinplot(
    data=prob_df,
    x='roi',
    y='probability',
    hue='true_class',
    order=present_rois,
    split=True,
    cut=0,            # prevent KDE from extending beyond data range
    bw_adjust=0.6,    # slightly narrower smoothing for clearer separation
    inner='quart',
    gap=0.1,
    ax=ax,
    palette={'Reward': "#b41f1f", 'Error': "#0e16ff"}
)

# Create x-tick labels with ROI and model names
tick_labels = [f"{roi}\n({roi_to_model.get(roi, 'N/A')})" for roi in present_rois]
ax.set_xticks(range(len(present_rois)))
ax.set_xticklabels(tick_labels, fontsize=10)

ax.set_xlabel('ROI', fontsize=12)
ax.set_ylabel('Predicted Probability P(Reward|x)', fontsize=12)
ax.set_title(f'Reward-Class Probability Distribution by ROI and True Class (Repeat={TARGET_REPEAT})', fontsize=14, fontweight='bold')
ax.axhline(0.5, color='gray', linestyle='--', linewidth=1, alpha=0.5, label='Decision Threshold')
ax.set_ylim(0, 1)
ax.legend(title='True Class', loc='center left', bbox_to_anchor=(1, 0.5))
ax.grid(axis='y', alpha=0.3)

# plt.tight_layout()
# 
# violin_path = os.path.join(SHAP_OUTPUT_DIR, f'prob_reward_distribution_violin_repeat{TARGET_REPEAT}.svg')
# plt.savefig(violin_path, format='svg', dpi=300, bbox_inches='tight', facecolor='white')
# print(f'Saved violin plot: {violin_path}')
# 
# plt.show()

plt.tight_layout()
    
violin_rwd_svg = os.path.join(SHAP_OUTPUT_DIR, f'prob_rwd_distribution_violin_repeat{TARGET_REPEAT}.svg')
violin_rwd_png = os.path.join(SHAP_OUTPUT_DIR, f'prob_rwd_distribution_violin_repeat{TARGET_REPEAT}.png')
plt.savefig(violin_rwd_svg, format='svg', dpi=600, bbox_inches='tight', facecolor='white')
plt.savefig(violin_rwd_png, format='png', dpi=600, bbox_inches='tight', facecolor='white')
print(f'Saved reward-class probability violin plots: {violin_rwd_svg} | {violin_rwd_png}')
plt.show()

# %% [markdown]
# Error-Class Probability Violin Plot Rationale
This plot complements the reward-focused probability distribution by visualizing P(Error|x) = 1 - P(Reward|x) for each ROI, split by the true class. It highlights how confidently models assign high error probability to actual Error trials while keeping predicted error probability low for Reward trials. Consistent separation (Error trials skew high, Reward trials skew low) supports reliable error detection—central to the neuroscience rationale emphasizing transient error signals. Calibration issues or overlap here may motivate probability calibration or threshold adjustment analyses in future steps.

# %% [code]
# Error-Class Probability Violin Plot Rationale
# This plot complements the reward-focused probability distribution by visualizing P(Error|x) = 1 - P(Reward|x) for each ROI, split by the true class. It highlights how confidently models assign high error probability to actual Error trials while keeping predicted error probability low for Reward trials. Consistent separation (Error trials skew high, Reward trials skew low) supports reliable error detection—central to the neuroscience rationale emphasizing transient error signals. Calibration issues or overlap here may motivate probability calibration or threshold adjustment analyses in future steps.

import matplotlib.pyplot as plt
import seaborn as sns

# Construct error-probability dataframe
if 'prob_df' in globals():
    err_prob_df = prob_df.copy()
    err_prob_df['error_probability'] = 1 - err_prob_df['probability']  # since probability = P(Reward|x)
    
    present_rois_err = [r for r in ROI_ORDER if r in err_prob_df['roi'].unique()]
    err_prob_df['roi'] = pd.Categorical(err_prob_df['roi'], categories=present_rois_err, ordered=True)
    
    fig, ax = plt.subplots(figsize=(14, 6))
    sns.violinplot(
        data=err_prob_df,
        x='roi',
        y='error_probability',
        hue='true_class',
        order=present_rois_err,
        split=True,
        cut=0,
        bw_adjust=0.6,
        inner='quart',
        gap=0.1,
        ax=ax,
        palette={'Reward': "#b41f1f", 'Error': "#0e26ff"}
    )
    
    tick_labels_err = [f"{roi}\n({roi_to_model.get(roi, 'N/A')})" for roi in present_rois_err]
    ax.set_xticks(range(len(present_rois_err)))
    ax.set_xticklabels(tick_labels_err, fontsize=10)
    
    ax.set_xlabel('ROI', fontsize=12)
    ax.set_ylabel('Predicted Probability P(Error|x)', fontsize=12)
    ax.set_title(f'Error-Class Probability Distribution by ROI and True Class (Repeat={TARGET_REPEAT})', fontsize=14, fontweight='bold')
    ax.axhline(0.5, color='gray', linestyle='--', linewidth=1, alpha=0.5, label='Decision Threshold')
    ax.set_ylim(0, 1)
    ax.legend(title='True Class', loc='center left', bbox_to_anchor=(1, 0.5))
    ax.grid(axis='y', alpha=0.3)
    
    plt.tight_layout()
    
    violin_err_svg = os.path.join(SHAP_OUTPUT_DIR, f'prob_error_distribution_violin_repeat{TARGET_REPEAT}.svg')
    violin_err_png = os.path.join(SHAP_OUTPUT_DIR, f'prob_error_distribution_violin_repeat{TARGET_REPEAT}.png')
    plt.savefig(violin_err_svg, format='svg', dpi=300, bbox_inches='tight', facecolor='white')
    plt.savefig(violin_err_png, format='png', dpi=300, bbox_inches='tight', facecolor='white')
    print(f'Saved error-class probability violin plots: {violin_err_svg} | {violin_err_png}')
    plt.show()
else:
    print('prob_df not found; skipping error-class probability violin plot.')

# %% [markdown]
## 9. Analysis Summary

# %% [code]
print('='*80)
print('SHAP ANALYSIS SUMMARY')
print('='*80)
print(f'Single-Model SHAP Analysis:')
print(f'  ROI: {TARGET_ROI}')
print(f'  Model: {model_id}')
print(f'  Repeat: {TARGET_REPEAT}')
print(f'  Session ID: {session_id}')
print(f'  Test samples: {len(X_test)}')
print(f'  Features used: {len(feature_names_after)}')
print(f'  Test Accuracy: {selected_row["test_accuracy"]:.4f}')
print(f'  Test AUC: {selected_row["test_auc"]:.4f}')
print(f'\\nTop {min(5, TOP_N_FEATURES)} Features by Mean |SHAP|:')
for idx, row in importance_df.head(5).iterrows():
    print(f'  {idx+1}. {row["feature"]}: {row["mean_abs_shap"]:.4f}')
print(f'\\nViolin Plot:')
print(f'  ROIs analyzed: {prob_df["roi"].nunique()} ({", ".join(sorted(prob_df["roi"].unique()))})')
print(f'  Total predictions: {len(prob_df)}')
print('='*80)
