# Supplementary material for: Hierarchical Distribution of Reward Representation in the Cortical and Hippocampal Regions
Source: eNeuro. 2026 Feb 10;13(2):ENEURO.0256-25.2026. doi: 10.1523/ENEURO.0256-25.2026 (PMC12931971; doi:10.1523/ENEURO.0256-25.2026)
Supplement: Data 1 — The complete code, data, and computational environment required to reproduce the findings of this study are available at https://github.com/mokamotosan/soma_okamoto_lr_01_public.git. The repository contains a series of Jupyter Notebooks for analysis (/notebooks) and a Dockerfile to ensure a fully reproducible environment. The analysis is structured with individual notebooks for each of the six brain regions, which generate the results for Figs. 3-7 and Table 1. All analyses were performed within a Docker container based on a Python 3.10 image, utilizing key libraries such as PyCaret for modeling and SHAP for interpretation. To replicate all results, users should first build the Docker environment and then execute the Jupyter Notebooks in the sequence described in the repository's README.md file. Download Data 1, ZIP file. [file eneuro-13-ENEURO.0256-25.2026-s001.zip › soma_okamoto_lr_01_public-main/README.md]

# Hierarchical distribution of reward representation in the cortical and hippocampal regions

This repository contains the Jupyter Notebooks and associated code used for the analysis in the paper "Hierarchical distribution of reward representation in the cortical and hippocampal regions" (Soma, Okamoto et al.).

## Overview

This repository reproduces the analyses for reward vs. error classification across six brain regions (M1, M2, PPC, dCA1, vCA1, LEC) using PyCaret-based pipelines. The workflow includes:

- Model screening and hyperparameter tuning with deterministic seeds
- Test-set evaluation with Accuracy and AUC, saved alongside experiment metadata
- Family-wise error–controlled permutation testing using Aggregated MaxT (Westfall–Young style)
- SHAP-based interpretation (bar, beeswarm, waterfall) and cross-ROI probability plots

Saved PyCaret experiments ensure the exact train/test split and transformations are recoverable for every tuned model, enabling reproducible figures and tables used in the manuscript.

## Repository Structure

```
.
├── data/
│   ├── raw/         # Source CSVs and metadata (read-only)
│   ├── interim/     # Intermediate exports
│   ├── processed/   # Cleaned or model-ready data (if produced)
│   └── external/    # Optional external inputs
│
├── models/
│   └── draft01/
│       ├── tuned/   # tuned_{roi}-{model_id}-r{repeat}.pkl (+ feature lists)
│       └── pyexp/   # pc_exp_{roi}-{model_id}-r{repeat} (PyCaret experiments)
│
├── results/
│   ├── tuning/              # Per-repeat metrics tables
│   ├── perm_anova/          # Permutation test figures/tables
│   └── shap_analysis/       # SHAP tables and figures
│
├── notebooks/
│   ├── draft01-err-rwd-classification-01-initial-screening.ipynb
│   ├── draft01-err-rwd-classification-02-tuning.ipynb
│   ├── draft01-err-rwd-classification-03-perm-anova.ipynb
│   └── draft01-err-rwd-classification-04-shap-analysis.ipynb
│
├── experiments/     # Misc. exploratory materials (R/Rmd, demos)
├── references/      # Reference notes/materials
├── reports/         # Manuscript assets (if any)
└── run_analysis.py  # (Optional) helper entry-point
```

- data: Data staging areas used by notebooks.
- models/draft01: Saved tuned/final models and PyCaret experiments for exact split recovery.
- results: All generated tables/figures from tuning, permutation testing, and SHAP.
- notebooks: Reproducible analysis notebooks (end-to-end pipeline).

## Requirements

The following Python libraries are required to run this analysis. We recommend installing them using `pip`.

```bash
pip install pandas numpy pycaret shap matplotlib seaborn
```

Alternatively, you can create a `requirements.txt` file with the content below and install them all at once.

**requirements.txt:**
```
pandas
numpy
pycaret
shap
matplotlib
seaborn
```

**Installation command:**
```bash
pip install -r requirements.txt
```

## Analysis Workflow and Notebook Descriptions

Run the notebooks below in order; each saves intermediate artifacts so later steps are fully reproducible.

### 1) Initial screening (baseline models)
- Notebook: notebooks/draft01-err-rwd-classification-01-initial-screening.ipynb
- Purpose: Compare baseline classifiers under a consistent setup to identify candidates and establish expected performance ranges per ROI.

### 2) Hyperparameter tuning and test evaluation
- Notebook: notebooks/draft01-err-rwd-classification-02-tuning.ipynb
- What it does:
    - Sets up PyCaret per ROI/model/repeat with fixed `session_id` seeds
    - Tunes models, evaluates on held-out test set, and saves:
        - tuned_{roi}-{model_id}-r{repeat}.pkl and feature lists
        - pc_exp_{roi}-{model_id}-r{repeat} (experiment for exact split/transform recovery)
        - per-repeat summary tables (Accuracy, AUC) in results/tuning/

### 3) Permutation testing with Aggregated MaxT
- Notebook: notebooks/draft01-err-rwd-classification-03-perm-anova.ipynb
- What it does:
    - Builds null distributions by shuffling labels and predicting with tuned models
    - Aggregates repeats within each of 18 conditions (6 ROIs × 3 models) before computing the Max statistic
    - Applies Westfall–Young style control over the 18 conditions; exports CSVs/figures to results/perm_anova/

### 4) SHAP interpretation and cross-ROI probability plots
- Notebook: notebooks/draft01-err-rwd-classification-04-shap-analysis.ipynb
- What it does:
    - Loads tuned model + experiment to recover transformed test arrays
    - Computes SHAP values via shap.Explainer and saves importance tables and figures
    - Produces violin plots of predicted probabilities (Reward/Error) across ROIs

## License

This project is licensed under the **MIT License**. See the `LICENSE` file for details.

## Citation

If you use this code in your research, please cite our paper:

> Soma, S., Okamoto, M., Mimura, Y., & Isomura, Y. (under review). Hierarchical distribution of reward representation in the cortical and hippocampal regions.

## Contact

For questions regarding the research, please contact:

* **Shogo Soma** - soma@koto.kpu-m.ac.jp
* **Masahiro Okamoto** - mokamoto@fmu.ac.jp
