# Supplementary material for: Hierarchical Distribution of Reward Representation in the Cortical and Hippocampal Regions
Source: eNeuro. 2026 Feb 10;13(2):ENEURO.0256-25.2026. doi: 10.1523/ENEURO.0256-25.2026 (PMC12931971; doi:10.1523/ENEURO.0256-25.2026)
Supplement: Data 1 — The complete code, data, and computational environment required to reproduce the findings of this study are available at https://github.com/mokamotosan/soma_okamoto_lr_01_public.git. The repository contains a series of Jupyter Notebooks for analysis (/notebooks) and a Dockerfile to ensure a fully reproducible environment. The analysis is structured with individual notebooks for each of the six brain regions, which generate the results for Figs. 3-7 and Table 1. All analyses were performed within a Docker container based on a Python 3.10 image, utilizing key libraries such as PyCaret for modeling and SHAP for interpretation. To replicate all results, users should first build the Docker environment and then execute the Jupyter Notebooks in the sequence described in the repository's README.md file. Download Data 1, ZIP file. [file eneuro-13-ENEURO.0256-25.2026-s001.zip › soma_okamoto_lr_01_public-main/results/initial_screening/initial_screening_table01.csv]

Model	M1	M2	PPC	LEC	vCA1	dCA1	Mean
CatBoost Classifier	0.6265	0.6533	0.674	0.7452	0.8134	0.8162	0.7214333333333333
Light Gradient Boosting Machine	0.6258	0.6476	0.6685	0.7261	0.8159	0.8175	0.7169
Gradient Boosting Classifier	0.6234	0.623	0.6751	0.7261	0.8158	0.8111	0.7124166666666666
Extreme Gradient Boosting	0.6028	0.6367	0.6674	0.7272	0.8167	0.8074	0.7097000000000001
Random Forest Classifier	0.6107	0.6339	0.6707	0.7197	0.7789	0.8073	0.7035333333333335
Extra Trees Classifier	0.5925	0.631	0.6562	0.7133	0.7757	0.8136	0.69705
Ada Boost Classifier	0.606	0.6041	0.6441	0.7	0.7612	0.7579	0.6788833333333333
Quadratic Discriminant Analysis	0.5467	0.5686	0.5842	0.6675	0.7226	0.7351	0.63745
K Neighbors Classifier	0.5451	0.5704	0.5876	0.6599	0.7218	0.7339	0.63645
Logistic Regression	0.5214	0.5509	0.6152	0.639	0.721	0.7276	0.6291833333333333
Ridge Classifier	0.5253	0.5515	0.6074	0.6396	0.7194	0.7162	0.6265666666666667
Linear Discriminant Analysis	0.5253	0.5503	0.6086	0.6396	0.7194	0.7162	0.6265666666666667
Decision Tree Classifier	0.5451	0.5629	0.5776	0.6082	0.6961	0.7035	0.6155666666666667
Naive Bayes	0.5348	0.5126	0.5731	0.6477	0.7009	0.673	0.6070166666666666
SVM - Linear Kernel	0.519	0.5057	0.5389	0.5919	0.6704	0.6475	0.5789
Dummy Classifier	0.4937	0.4886	0.4878	0.473	0.422	0.4588	0.47065
