# Supplementary material for: Hierarchical Distribution of Reward Representation in the Cortical and Hippocampal Regions
Source: eNeuro. 2026 Feb 10;13(2):ENEURO.0256-25.2026. doi: 10.1523/ENEURO.0256-25.2026 (PMC12931971; doi:10.1523/ENEURO.0256-25.2026)
Supplement: Data 1 — The complete code, data, and computational environment required to reproduce the findings of this study are available at https://github.com/mokamotosan/soma_okamoto_lr_01_public.git. The repository contains a series of Jupyter Notebooks for analysis (/notebooks) and a Dockerfile to ensure a fully reproducible environment. The analysis is structured with individual notebooks for each of the six brain regions, which generate the results for Figs. 3-7 and Table 1. All analyses were performed within a Docker container based on a Python 3.10 image, utilizing key libraries such as PyCaret for modeling and SHAP for interpretation. To replicate all results, users should first build the Docker environment and then execute the Jupyter Notebooks in the sequence described in the repository's README.md file. Download Data 1, ZIP file. [file eneuro-13-ENEURO.0256-25.2026-s001.zip › soma_okamoto_lr_01_public-main/results/perm_anova/permutation_out_of_sample.csv]

roi	model_id	repeat	session_id	tag	n_test_samples	true_accuracy	true_auc	perm_mean	perm_std	perm_auc_mean	perm_auc_std	perm_accuracies	p_value	p_value_auc	n_permutations
M1	catboost	0	123	M1-catboost-r0	542	0.6125461254612546	0.5362751106571332	0.49971217712177124	0.020888971343425235	0.49929792305073206	0.025767227806827272	[0.47232472 0.4797048 0.49077491 0.53874539 0.4797048 0.50922509 0.50922509 0.50553506 0.49446494 0.52398524 0.48708487 0.49815498 0.50553506 0.49446494 0.51291513 0.43173432 0.49815498 0.48708487 0.52398524 0.49446494 0.48708487 0.49077491 0.50184502 0.51660517 0.47601476 0.53874539 0.53505535 0.49446494 0.47232472 0.45387454 0.49077491 0.48339483 0.46125461 0.50184502 0.51291513 0.53505535 0.46…	0.000999000999000999	0.07992007992007992	1000
M1	catboost	1	124	M1-catboost-r1	542	0.6586715867158671	0.5300170241743276	0.5001623616236163	0.021351914426341333	0.5003520326864147	0.023561959508192645	[0.48523985 0.5295203 0.51107011 0.48523985 0.46678967 0.5295203 0.49261993 0.51107011 0.50369004 0.49261993 0.52583026 0.5295203 0.50369004 0.5 0.50738007 0.48154982 0.48523985 0.49261993 0.51845018 0.53321033 0.48523985 0.5 0.50369004 0.49630996 0.5 0.52214022 0.52214022 0.50738007 0.48154982 0.48892989 0.48154982 0.53690037 0.47785978 0.4704797 0.48892989 0.5 0.5 0.5295203 0.54428044 0.5073800…	0.000999000999000999	0.1088911088911089	1000
M1	catboost	2	125	M1-catboost-r2	542	0.6512915129151291	0.5135308137555329	0.49860885608856087	0.021802114232781812	0.4990448076268301	0.024392837538544	[0.47785978 0.48154982 0.49261993 0.48154982 0.49630996 0.51845018 0.51476015 0.45940959 0.48892989 0.48892989 0.5295203 0.47785978 0.5 0.50369004 0.54428044 0.50738007 0.48523985 0.45571956 0.55166052 0.55166052 0.45202952 0.53690037 0.47416974 0.48523985 0.48892989 0.5295203 0.51107011 0.47785978 0.50738007 0.50738007 0.47785978 0.47785978 0.52214022 0.51845018 0.5295203 0.48892989 0.51107011 0…	0.000999000999000999	0.2887112887112887	1000
M1	lightgbm	0	123	M1-lightgbm-r0	542	0.6291512915129152	0.5181681988423561	0.5000036900369004	0.022648230577234314	0.5000589717398707	0.024915344963951768	[0.46678967 0.48892989 0.51476015 0.53690037 0.47416974 0.51107011 0.50369004 0.53321033 0.50369004 0.50738007 0.5295203 0.52214022 0.45940959 0.49630996 0.5295203 0.41881919 0.52214022 0.48523985 0.52214022 0.49261993 0.49261993 0.49261993 0.48892989 0.50369004 0.4704797 0.51476015 0.51476015 0.48523985 0.48892989 0.48154982 0.5 0.45940959 0.42250923 0.48892989 0.50369004 0.51107011 0.45202952 0…	0.000999000999000999	0.24175824175824176	1000
M1	lightgbm	1	124	M1-lightgbm-r1	542	0.6494464944649446	0.5508818522301667	0.5003284132841329	0.021709236620477093	0.5000346339802519	0.024318688245993297	[0.51291513 0.50553506 0.49815498 0.5202952 0.49077491 0.52767528 0.49077491 0.5202952 0.51660517 0.50922509 0.50553506 0.51291513 0.48339483 0.48708487 0.49077491 0.4797048 0.50184502 0.49077491 0.51660517 0.52398524 0.5202952 0.49446494 0.50553506 0.4797048 0.51291513 0.50553506 0.50922509 0.51660517 0.48708487 0.48339483 0.47232472 0.53505535 0.48339483 0.50553506 0.4797048 0.52398524 0.527675…	0.000999000999000999	0.015984015984015984	1000
M1	lightgbm	2	125	M1-lightgbm-r2	542	0.6383763837638377	0.529410963568267	0.49892619926199266	0.021587604926972034	0.49968418794688463	0.024718482128939415	[0.4501845 0.48339483 0.46863469 0.50184502 0.47232472 0.5202952 0.49815498 0.47601476 0.47601476 0.48339483 0.51660517 0.49446494 0.50553506 0.51660517 0.54612546 0.51291513 0.4797048 0.46125461 0.53505535 0.53874539 0.47232472 0.52398524 0.48708487 0.48339483 0.50922509 0.52398524 0.52398524 0.4797048 0.5202952 0.49815498 0.49815498 0.50553506 0.5202952 0.5202952 0.52398524 0.47601476 0.5276752…	0.000999000999000999	0.11388611388611389	1000
M1	xgboost	0	123	M1-xgboost-r0	542	0.5867158671586716	0.5281988423561457	0.5009298892988929	0.022352151733320447	0.49943773918964934	0.024930432510954607	[0.48339483 0.51660517 0.50922509 0.54612546 0.45387454 0.48708487 0.50184502 0.50922509 0.50184502 0.49815498 0.50922509 0.50922509 0.45756458 0.4797048 0.52398524 0.45387454 0.51291513 0.48708487 0.53874539 0.49077491 0.51291513 0.52398524 0.50184502 0.51660517 0.46125461 0.53505535 0.53874539 0.5202952 0.50553506 0.48708487 0.48339483 0.47601476 0.46125461 0.50553506 0.52767528 0.49077491 0.46…	0.000999000999000999	0.12787212787212787	1000
M1	xgboost	1	124	M1-xgboost-r1	542	0.6623616236162362	0.5549199863806605	0.5011180811808118	0.021961514631039618	0.4991349472250596	0.02516807055412229	[0.52583026 0.48154982 0.48892989 0.50738007 0.48892989 0.50738007 0.47416974 0.48892989 0.51107011 0.49630996 0.51476015 0.5 0.50369004 0.49630996 0.45940959 0.46678967 0.5 0.48892989 0.51476015 0.52214022 0.47416974 0.49261993 0.52583026 0.49630996 0.50738007 0.50369004 0.49261993 0.5295203 0.48523985 0.47785978 0.47785978 0.53690037 0.45202952 0.46678967 0.4704797 0.50738007 0.5 0.54059041 0.5…	0.000999000999000999	0.013986013986013986	1000
M1	xgboost	2	125	M1-xgboost-r2	542	0.6439114391143912	0.5638815117466803	0.49961992619926193	0.02118042319352407	0.4999530064691863	0.02420971962287379	[0.47785978 0.51107011 0.50738007 0.47785978 0.48154982 0.49630996 0.51845018 0.48154982 0.48523985 0.46309963 0.53321033 0.49261993 0.5 0.52214022 0.54059041 0.5 0.4704797 0.45571956 0.54797048 0.54059041 0.42250923 0.51845018 0.48154982 0.4704797 0.53690037 0.50738007 0.5295203 0.49261993 0.50369004 0.49261993 0.48154982 0.5 0.50738007 0.49261993 0.48154982 0.50369004 0.52583026 0.50738007 0.49…	0.000999000999000999	0.005994005994005994	1000
M2	catboost	0	123	M2-catboost-r0	750	0.6666666666666666	0.4828722049501639	0.5010293333333333	0.018776250530923366	0.49852153869138666	0.02139835327644264	[0.49333333 0.50133333 0.488 0.52533333 0.52533333 0.496 0.50133333 0.53866667 0.48266667 0.48 0.50133333 0.53066667 0.48 0.512 0.50933333 0.49066667 0.496 0.48533333 0.50666667 0.53066667 0.51466667 0.52533333 0.49866667 0.50133333 0.48266667 0.456 0.45866667 0.504 0.49333333 0.49333333 0.48266667 0.49066667 0.50133333 0.50933333 0.504 0.51466667 0.46666667 0.496 0.46933333 0.52533333 0.47733333…	0.000999000999000999	0.7532467532467533	1000
M2	catboost	1	124	M2-catboost-r1	750	0.6253333333333333	0.522997132917381	0.500632	0.017283791970771026	0.5005678424313998	0.020631342049726175	[0.516 0.516 0.52933333 0.47333333 0.51066667 0.48666667 0.49466667 0.54533333 0.51333333 0.516 0.49733333 0.492 0.48933333 0.484 0.49733333 0.48666667 0.47066667 0.49466667 0.50266667 0.516 0.492 0.49733333 0.548 0.50533333 0.49733333 0.48666667 0.47066667 0.492 0.492 0.48666667 0.54266667 0.51066667 0.49733333 0.49733333 0.49466667 0.5 0.52133333 0.48933333 0.492 0.5 0.484 0.492 0.51333333 0.50…	0.000999000999000999	0.14485514485514486	1000
M2	catboost	2	125	M2-catboost-r2	750	0.6653333333333333	0.5524007370465491	0.5012613333333333	0.018294824234678448	0.5005655622825678	0.021172633014424777	[0.48666667 0.47066667 0.492 0.51333333 0.508 0.516 0.52133333 0.46533333 0.49733333 0.484 0.484 0.50266667 0.49733333 0.51066667 0.54 0.48666667 0.5 0.49733333 0.492 0.53733333 0.52666667 0.468 0.48133333 0.508 0.52666667 0.51333333 0.51866667 0.48666667 0.516 0.508 0.524 0.48666667 0.508 0.5 0.49733333 0.47066667 0.508 0.48933333 0.516 0.5 0.51066667 0.48666667 0.46266667 0.476 0.52133333 0.502…	0.000999000999000999	0.003996003996003996	1000
M2	lightgbm	0	123	M2-lightgbm-r0	750	0.672	0.5173839116113288	0.50136	0.0186315670003596	0.49891035564630304	0.020646443198649878	[0.50933333 0.52533333 0.496 0.52 0.504 0.51466667 0.528 0.504 0.496 0.49333333 0.45866667 0.50133333 0.48533333 0.52 0.50666667 0.47466667 0.48533333 0.50666667 0.50133333 0.53333333 0.50933333 0.504 0.496 0.49333333 0.49333333 0.45866667 0.48533333 0.50666667 0.48266667 0.472 0.48266667 0.49333333 0.51733333 0.50933333 0.496 0.504 0.49066667 0.49066667 0.488 0.544 0.48 0.51466667 0.49866667 0.4…	0.000999000999000999	0.1838161838161838	1000
M2	lightgbm	1	124	M2-lightgbm-r1	750	0.6293333333333333	0.5011240671309964	0.4995733333333333	0.018102012165625247	0.5001730031801139	0.02068431363865363	[0.504 0.51733333 0.52266667 0.46933333 0.51733333 0.49333333 0.49866667 0.53066667 0.51733333 0.512 0.48266667 0.50933333 0.48533333 0.49066667 0.512 0.488 0.496 0.48533333 0.52266667 0.504 0.49333333 0.51733333 0.536 0.50666667 0.504 0.48266667 0.464 0.49066667 0.48266667 0.49066667 0.512 0.528 0.49066667 0.512 0.50666667 0.51733333 0.544 0.46133333 0.49066667 0.52 0.46666667 0.504 0.52 0.496 0…	0.000999000999000999	0.48451548451548454	1000
M2	lightgbm	2	125	M2-lightgbm-r2	750	0.6693333333333333	0.4907371176926743	0.5005226666666667	0.01818024989438325	0.5006805017038866	0.021576151363330763	[0.48533333 0.47733333 0.52 0.51466667 0.52533333 0.496 0.51733333 0.48533333 0.49866667 0.50133333 0.48533333 0.47466667 0.47466667 0.50133333 0.544 0.48 0.48533333 0.50666667 0.47466667 0.51733333 0.52533333 0.472 0.48266667 0.48 0.54133333 0.528 0.51466667 0.47733333 0.50133333 0.49866667 0.50133333 0.488 0.49333333 0.48533333 0.47733333 0.47466667 0.49866667 0.49866667 0.496 0.48533333 0.504 …	0.000999000999000999	0.6663336663336663	1000
M2	xgboost	0	123	M2-xgboost-r0	750	0.656	0.5089747511756462	0.500872	0.018814475939788727	0.4992431577749162	0.020969631041226174	[0.49333333 0.51733333 0.49866667 0.512 0.53333333 0.50133333 0.50666667 0.51733333 0.51733333 0.496 0.48266667 0.488 0.49066667 0.544 0.536 0.49333333 0.46933333 0.488 0.48 0.54666667 0.496 0.52 0.50933333 0.49333333 0.50133333 0.46133333 0.45866667 0.504 0.47466667 0.50666667 0.49066667 0.488 0.49866667 0.488 0.50666667 0.48533333 0.488 0.464 0.49333333 0.52533333 0.48266667 0.504 0.49866667 0.…	0.000999000999000999	0.32867132867132864	1000
M2	xgboost	1	124	M2-xgboost-r1	750	0.6093333333333333	0.5152353782343608	0.5004879999999999	0.017309010832511487	0.5008601212285057	0.020560763607353087	[0.52133333 0.51066667 0.52933333 0.47866667 0.516 0.49733333 0.516 0.52933333 0.50266667 0.492 0.492 0.5 0.51066667 0.48133333 0.5 0.48666667 0.5 0.484 0.50266667 0.52133333 0.484 0.49466667 0.51066667 0.51066667 0.48133333 0.49466667 0.46266667 0.49466667 0.50533333 0.48133333 0.516 0.516 0.5 0.48933333 0.49733333 0.48133333 0.54 0.49733333 0.49733333 0.51066667 0.468 0.51066667 0.50533333 0.48…	0.000999000999000999	0.23776223776223776	1000
M2	xgboost	2	125	M2-xgboost-r2	750	0.6453333333333333	0.5203612666386835	0.5007280000000001	0.018195866881123183	0.5010430133536329	0.021579612218760997	[0.472 0.47733333 0.504 0.52533333 0.504 0.49333333 0.52266667 0.47466667 0.512 0.488 0.48 0.49066667 0.50133333 0.52 0.536 0.472 0.52 0.50133333 0.496 0.52533333 0.53866667 0.47733333 0.48266667 0.496 0.52 0.51466667 0.54133333 0.48 0.50666667 0.496 0.52266667 0.488 0.49866667 0.488 0.50933333 0.488 0.504 0.49333333 0.512 0.49866667 0.50133333 0.47733333 0.472 0.46666667 0.528 0.48266667 0.488 0…	0.000999000999000999	0.1888111888111888	1000
PPC	catboost	0	123	PPC-catboost-r0	388	0.7190721649484536	0.5767062827364335	0.5027371134020618	0.025025249763602424	0.5002861263991918	0.029932649878750165	[0.4871134 0.5128866 0.53350515 0.4871134 0.52835052 0.4871134 0.4871134 0.49742268 0.4871134 0.50257732 0.50257732 0.50773196 0.50773196 0.44072165 0.49226804 0.51804124 0.46649485 0.53350515 0.51804124 0.49226804 0.53865979 0.47680412 0.54381443 0.50773196 0.4871134 0.53865979 0.56958763 0.49226804 0.4871134 0.52835052 0.52319588 0.45618557 0.5128866 0.47680412 0.49742268 0.55412371 0.49742268 …	0.000999000999000999	0.006993006993006993	1000
PPC	catboost	1	124	PPC-catboost-r1	388	0.7139175257731959	0.5504639600116987	0.49994329896907214	0.02589860160505287	0.49936308526760786	0.02889738711678233	[0.49226804 0.50257732 0.52835052 0.53865979 0.49226804 0.50257732 0.50773196 0.5128866 0.50773196 0.46649485 0.53350515 0.47164948 0.47164948 0.52319588 0.45103093 0.50257732 0.56958763 0.48195876 0.50257732 0.47164948 0.54896907 0.51804124 0.45618557 0.50773196 0.49742268 0.48195876 0.51804124 0.4871134 0.48195876 0.50257732 0.46134021 0.4871134 0.49742268 0.4871134 0.5128866 0.52319588 0.48711…	0.000999000999000999	0.03896103896103896	1000
PPC	catboost	2	125	PPC-catboost-r2	388	0.6469072164948454	0.5476855175347637	0.5001185567010309	0.024960097287152577	0.5006171864614076	0.028770564754733115	[0.5128866 0.50257732 0.50257732 0.52835052 0.47680412 0.4871134 0.49742268 0.52835052 0.54896907 0.50257732 0.49226804 0.5128866 0.53350515 0.56443299 0.47164948 0.4871134 0.53350515 0.47680412 0.47680412 0.50257732 0.47164948 0.53350515 0.5128866 0.52835052 0.5128866 0.47164948 0.52319588 0.56443299 0.54381443 0.5128866 0.46649485 0.50773196 0.50773196 0.49742268 0.52319588 0.4871134 0.50257732…	0.000999000999000999	0.04695304695304695	1000
PPC	lightgbm	0	123	PPC-lightgbm-r0	388	0.7087628865979382	0.562016431363165	0.501659793814433	0.02472524973139694	0.4996248172077318	0.02940122940065682	[0.46649485 0.48195876 0.51804124 0.49742268 0.54381443 0.50257732 0.49742268 0.50257732 0.51804124 0.49226804 0.5128866 0.5128866 0.47164948 0.46134021 0.49226804 0.52835052 0.47680412 0.51804124 0.52835052 0.50257732 0.55412371 0.49226804 0.53865979 0.50773196 0.5128866 0.54896907 0.54896907 0.50257732 0.4871134 0.52835052 0.53350515 0.46134021 0.50773196 0.4871134 0.52319588 0.53350515 0.51804…	0.000999000999000999	0.02197802197802198	1000
PPC	lightgbm	1	124	PPC-lightgbm-r1	388	0.6597938144329897	0.5421552205471803	0.4993917525773196	0.02622697229732763	0.5000961154981255	0.029338672483801575	[0.51030928 0.49484536 0.53092784 0.50515464 0.48969072 0.52061856 0.51546392 0.49484536 0.48969072 0.48969072 0.51546392 0.45876289 0.46391753 0.5257732 0.46391753 0.4742268 0.56701031 0.52061856 0.51030928 0.46907216 0.53608247 0.5257732 0.46907216 0.5257732 0.5 0.48969072 0.51030928 0.4742268 0.5 0.51030928 0.48969072 0.48453608 0.51030928 0.49484536 0.51030928 0.53608247 0.48453608 0.53092784…	0.000999000999000999	0.07692307692307693	1000
PPC	lightgbm	2	125	PPC-lightgbm-r2	388	0.6365979381443299	0.5249926883092713	0.5014278350515464	0.024364202945369288	0.5003489138815772	0.02891161502084373	[0.50773196 0.48195876 0.48195876 0.49226804 0.4871134 0.46649485 0.4871134 0.52319588 0.53350515 0.51804124 0.54381443 0.48195876 0.54896907 0.54381443 0.45103093 0.49742268 0.50773196 0.49742268 0.49226804 0.50257732 0.50257732 0.54381443 0.49742268 0.50773196 0.49742268 0.49226804 0.52319588 0.56958763 0.52319588 0.5128866 0.49742268 0.51804124 0.49742268 0.51804124 0.49742268 0.48195876 0.492…	0.000999000999000999	0.19080919080919082	1000
PPC	xgboost	0	123	PPC-xgboost-r0	388	0.711340206185567	0.5178804073276435	0.502520618556701	0.02571223667200962	0.49897303980218555	0.029832792677944336	[0.45876289 0.50515464 0.5 0.47938144 0.52061856 0.49484536 0.52061856 0.52061856 0.48969072 0.48453608 0.48969072 0.50515464 0.47938144 0.43298969 0.51546392 0.52061856 0.46907216 0.5 0.5 0.5 0.53092784 0.49484536 0.53092784 0.5 0.51030928 0.53608247 0.55670103 0.46907216 0.5 0.5 0.51030928 0.44329897 0.49484536 0.4742268 0.51546392 0.54123711 0.51546392 0.5 0.52061856 0.48969072 0.46907216 0.51…	0.000999000999000999	0.26173826173826176	1000
PPC	xgboost	1	124	PPC-xgboost-r1	388	0.711340206185567	0.6140357874026217	0.5021340206185567	0.02602893939532066	0.49917195767195766	0.029358843087025098	[0.50515464 0.48453608 0.5257732 0.5 0.51546392 0.49484536 0.49484536 0.5 0.49484536 0.46907216 0.51546392 0.48969072 0.46907216 0.53092784 0.48969072 0.48969072 0.55670103 0.48969072 0.5 0.4742268 0.53092784 0.52061856 0.4742268 0.48453608 0.51546392 0.48453608 0.53092784 0.48969072 0.46907216 0.52061856 0.48969072 0.46907216 0.49484536 0.50515464 0.51546392 0.55670103 0.46907216 0.54123711 0.51…	0.000999000999000999	0.000999000999000999	1000
PPC	xgboost	2	125	PPC-xgboost-r2	388	0.6237113402061856	0.4988168355002526	0.5014845360824742	0.025548014226703313	0.49971883225652075	0.028685463552410858	[0.51546392 0.48969072 0.48969072 0.47938144 0.51546392 0.46907216 0.5 0.51030928 0.56185567 0.4742268 0.5 0.5 0.53092784 0.52061856 0.45876289 0.5 0.5257732 0.49484536 0.48453608 0.49484536 0.5 0.5257732 0.48453608 0.5257732 0.52061856 0.49484536 0.51546392 0.58247423 0.54123711 0.53092784 0.49484536 0.46391753 0.51546392 0.50515464 0.50515464 0.49484536 0.52061856 0.56185567 0.56185567 0.5 0.5 …	0.000999000999000999	0.5154845154845155	1000
LEC	catboost	0	123	LEC-catboost-r0	739	0.7807848443843031	0.5336639482771288	0.4992070365358593	0.018632487504943042	0.5006595253838807	0.02137950107802966	[0.48308525 0.51826793 0.46955345 0.49120433 0.50744249 0.49661705 0.48308525 0.48037889 0.53721245 0.51556157 0.51556157 0.50744249 0.47496617 0.50202977 0.48579161 0.49932341 0.50202977 0.49932341 0.50744249 0.50202977 0.50473613 0.50744249 0.51556157 0.51826793 0.46684709 0.49120433 0.51285521 0.51014885 0.51556157 0.50473613 0.48579161 0.52097429 0.53991881 0.49391069 0.48037889 0.52909337 0.…	0.000999000999000999	0.06593406593406594	1000
LEC	catboost	1	124	LEC-catboost-r1	739	0.7658998646820027	0.5724083461905811	0.5015696887686062	0.018020598014235875	0.5001348541620748	0.02132091730592909	[0.51420839 0.52503383 0.47090663 0.51420839 0.51962111 0.50067659 0.49526387 0.47631935 0.52232747 0.51150203 0.49526387 0.49255751 0.50879567 0.51420839 0.50879567 0.48714479 0.49526387 0.47902571 0.50879567 0.52774019 0.48714479 0.45466847 0.50338295 0.47902571 0.47090663 0.50879567 0.47090663 0.51691475 0.47361299 0.51420839 0.53044655 0.48443843 0.51691475 0.51420839 0.52232747 0.49797023 0.…	0.000999000999000999	0.000999000999000999	1000
LEC	catboost	2	125	LEC-catboost-r2	739	0.7645466847090663	0.5915068694438321	0.5016481732070365	0.01867174959860191	0.5003474175299389	0.020753873942338703	[0.50473613 0.47496617 0.52638701 0.51826793 0.49391069 0.50744249 0.51826793 0.49932341 0.49932341 0.48849797 0.47767253 0.49391069 0.50744249 0.49120433 0.50202977 0.52097429 0.53179973 0.49661705 0.50202977 0.53179973 0.51556157 0.49120433 0.52909337 0.50202977 0.48308525 0.50744249 0.51285521 0.51556157 0.49661705 0.50744249 0.50744249 0.47496617 0.52368065 0.49120433 0.51014885 0.51014885 0.…	0.000999000999000999	0.000999000999000999	1000
LEC	lightgbm	0	123	LEC-lightgbm-r0	739	0.7483085250338295	0.5320916905444126	0.4994127198917456	0.01863931828729642	0.500468382190875	0.020897800566893658	[0.49120433 0.50744249 0.44790257 0.49932341 0.49120433 0.50744249 0.48579161 0.49932341 0.51285521 0.51285521 0.51826793 0.51285521 0.48037889 0.49661705 0.48849797 0.49932341 0.49932341 0.49661705 0.49391069 0.50744249 0.51556157 0.51556157 0.51556157 0.50202977 0.45331529 0.49391069 0.50202977 0.48849797 0.53179973 0.51014885 0.49932341 0.52368065 0.54262517 0.49120433 0.49120433 0.52638701 0.…	0.000999000999000999	0.07492507492507493	1000
LEC	lightgbm	1	124	LEC-lightgbm-r1	739	0.7577807848443843	0.5668172801410624	0.5021380243572395	0.017906288576756	0.5003388950113878	0.021621939671632368	[0.49797023 0.52774019 0.46820027 0.52503383 0.52774019 0.49255751 0.51150203 0.47090663 0.51691475 0.50608931 0.48985115 0.50608931 0.50879567 0.52232747 0.51962111 0.49526387 0.49526387 0.48714479 0.52232747 0.51691475 0.48985115 0.45466847 0.51691475 0.49797023 0.46008119 0.52232747 0.47631935 0.54127199 0.47361299 0.52774019 0.51691475 0.48985115 0.50067659 0.51691475 0.52232747 0.50338295 0.…	0.000999000999000999	0.000999000999000999	1000
LEC	lightgbm	2	125	LEC-lightgbm-r2	739	0.7794316644113667	0.5976085519065462	0.5022408660351827	0.018085272562224777	0.5005202262875615	0.020625088475835406	[0.51150203 0.47361299 0.52232747 0.48714479 0.50879567 0.51962111 0.50879567 0.50067659 0.49255751 0.48985115 0.50338295 0.48443843 0.50338295 0.48714479 0.48985115 0.50338295 0.50879567 0.51962111 0.50879567 0.52774019 0.51150203 0.47090663 0.49255751 0.50608931 0.50338295 0.49526387 0.50608931 0.50879567 0.48443843 0.50067659 0.48985115 0.48173207 0.51691475 0.49797023 0.50067659 0.51150203 0.…	0.000999000999000999	0.000999000999000999	1000
LEC	xgboost	0	123	LEC-xgboost-r0	739	0.7496617050067659	0.5532694144441995	0.49991880920162385	0.01882731966824654	0.5005146278745132	0.0214763978602964	[0.48173207 0.53315291 0.48714479 0.52232747 0.51150203 0.49526387 0.48173207 0.50067659 0.50608931 0.48714479 0.51691475 0.50608931 0.47090663 0.51691475 0.50067659 0.50608931 0.49526387 0.50608931 0.49255751 0.49526387 0.50338295 0.51420839 0.50879567 0.52503383 0.46278755 0.50879567 0.51691475 0.49255751 0.51691475 0.51962111 0.49797023 0.49797023 0.53856563 0.50067659 0.47361299 0.54668471 0.…	0.000999000999000999	0.01098901098901099	1000
LEC	xgboost	1	124	LEC-xgboost-r1	739	0.7658998646820027	0.5470501800014694	0.502449255751015	0.018228087660846812	0.49997785614576445	0.021058181559644295	[0.50067659 0.52774019 0.48714479 0.51962111 0.53044655 0.49255751 0.51962111 0.48443843 0.52232747 0.51962111 0.47902571 0.48173207 0.51691475 0.51962111 0.51962111 0.50608931 0.50067659 0.47361299 0.50879567 0.52774019 0.48714479 0.47090663 0.50067659 0.51420839 0.49255751 0.51691475 0.49797023 0.54939107 0.49255751 0.52503383 0.51962111 0.48985115 0.51962111 0.52503383 0.54397835 0.50608931 0.…	0.000999000999000999	0.008991008991008992	1000
LEC	xgboost	2	125	LEC-xgboost-r2	739	0.7564276048714479	0.5880390860333554	0.5024005412719892	0.018301523964281897	0.500161993975461	0.02080164500731492	[0.50202977 0.46684709 0.53450609 0.50202977 0.49661705 0.51826793 0.51556157 0.49391069 0.49391069 0.47496617 0.49391069 0.48037889 0.49391069 0.48579161 0.49661705 0.51285521 0.52638701 0.51285521 0.49932341 0.51826793 0.52097429 0.49120433 0.51285521 0.49391069 0.49932341 0.51285521 0.50202977 0.51285521 0.49932341 0.51556157 0.49120433 0.48308525 0.51556157 0.52638701 0.48849797 0.51285521 0.…	0.000999000999000999	0.000999000999000999	1000
vCA1	catboost	0	123	vCA1-catboost-r0	534	0.8277153558052435	0.5984466019417476	0.5096441947565543	0.021291525426174095	0.49986489032722037	0.02482897362823452	[0.53183521 0.50561798 0.48314607 0.53932584 0.50187266 0.51685393 0.46441948 0.50561798 0.5093633 0.46441948 0.49812734 0.48689139 0.50561798 0.5093633 0.50187266 0.49438202 0.49438202 0.49812734 0.48689139 0.5093633 0.52059925 0.50187266 0.52808989 0.47940075 0.52434457 0.5093633 0.49812734 0.5093633 0.53558052 0.50561798 0.51685393 0.49438202 0.5505618 0.48314607 0.48689139 0.52434457 0.505617…	0.000999000999000999	0.000999000999000999	1000
vCA1	catboost	1	124	vCA1-catboost-r1	534	0.7546816479400749	0.5572887450557353	0.5093932584269664	0.020938954496327898	0.5003602373247034	0.02479746804320487	[0.48127341 0.49250936 0.49625468 0.51872659 0.50749064 0.49625468 0.51498127 0.52621723 0.48876404 0.52247191 0.53370787 0.52621723 0.50749064 0.52621723 0.5 0.49250936 0.48501873 0.50749064 0.51123596 0.50374532 0.51498127 0.51872659 0.5411985 0.52621723 0.51498127 0.51872659 0.51872659 0.51498127 0.54868914 0.54494382 0.4588015 0.48876404 0.51498127 0.51123596 0.51498127 0.50374532 0.50374532 …	0.000999000999000999	0.008991008991008992	1000
vCA1	catboost	2	125	vCA1-catboost-r2	534	0.8258426966292135	0.5491837468536498	0.5062584269662922	0.021090086511859025	0.5000493563466378	0.02615945373992087	[0.51872659 0.48876404 0.52996255 0.48501873 0.51123596 0.5411985 0.50749064 0.52621723 0.47752809 0.50749064 0.51123596 0.49625468 0.53370787 0.52996255 0.49625468 0.52247191 0.48501873 0.52996255 0.49625468 0.48876404 0.48501873 0.5 0.50374532 0.51872659 0.50749064 0.48876404 0.53370787 0.49625468 0.53370787 0.48127341 0.50749064 0.50374532 0.48501873 0.54868914 0.51498127 0.48501873 0.52247191…	0.000999000999000999	0.026973026973026972	1000
vCA1	lightgbm	0	123	vCA1-lightgbm-r0	534	0.8314606741573034	0.5877957569219705	0.5162022471910114	0.020578036062273385	0.5002769723121179	0.024270334262625776	[0.53183521 0.51685393 0.48314607 0.56554307 0.49812734 0.51310861 0.48314607 0.49812734 0.53183521 0.47191011 0.49812734 0.50187266 0.50187266 0.53558052 0.52059925 0.49438202 0.50561798 0.52434457 0.49812734 0.53183521 0.53932584 0.52434457 0.53932584 0.49812734 0.53558052 0.51310861 0.5093633 0.49438202 0.54681648 0.52434457 0.52808989 0.52434457 0.51310861 0.49812734 0.5093633 0.52059925 0.51…	0.000999000999000999	0.000999000999000999	1000
vCA1	lightgbm	1	124	vCA1-lightgbm-r1	534	0.7752808988764045	0.5879899316792521	0.5109363295880149	0.02122429314702094	0.5009437828119382	0.02511921972568524	[0.48314607 0.51310861 0.50561798 0.51685393 0.5093633 0.50187266 0.52808989 0.51685393 0.49812734 0.51310861 0.54681648 0.52808989 0.5093633 0.52059925 0.50187266 0.48314607 0.48314607 0.52059925 0.50561798 0.49812734 0.50561798 0.51310861 0.54307116 0.53558052 0.51685393 0.49812734 0.52434457 0.51310861 0.55430712 0.53558052 0.45692884 0.49812734 0.52059925 0.52808989 0.50187266 0.49812734 0.50…	0.000999000999000999	0.000999000999000999	1000
vCA1	lightgbm	2	125	vCA1-lightgbm-r2	534	0.8295880149812734	0.56532182668105	0.5078876404494382	0.02098005657905894	0.5004592233009708	0.025366245530414902	[0.53370787 0.5 0.52996255 0.51123596 0.5 0.5411985 0.5 0.48501873 0.49250936 0.52996255 0.50374532 0.49250936 0.52621723 0.5411985 0.50374532 0.51498127 0.48501873 0.51872659 0.49250936 0.46629213 0.51123596 0.50749064 0.50749064 0.50374532 0.52996255 0.5 0.5 0.47752809 0.51123596 0.51123596 0.51123596 0.46254682 0.5 0.52621723 0.51872659 0.50749064 0.52996255 0.51498127 0.5 0.51123596 0.4775280…	0.000999000999000999	0.007992007992007992	1000
vCA1	xgboost	0	123	vCA1-xgboost-r0	534	0.8239700374531835	0.6013520316432936	0.5104906367041199	0.020880745696137754	0.4999445379359942	0.02492982377844585	[0.52808989 0.5093633 0.48689139 0.55430712 0.50561798 0.52059925 0.46816479 0.49438202 0.52434457 0.45692884 0.49438202 0.49438202 0.51310861 0.5093633 0.50187266 0.48689139 0.49438202 0.5093633 0.4906367 0.52434457 0.51685393 0.52059925 0.53932584 0.49812734 0.52808989 0.52059925 0.49812734 0.5093633 0.53932584 0.51685393 0.50187266 0.50561798 0.52808989 0.49438202 0.50561798 0.51310861 0.50561…	0.000999000999000999	0.000999000999000999	1000
vCA1	xgboost	1	124	vCA1-xgboost-r1	534	0.7640449438202247	0.5530960086299892	0.5099325842696629	0.02110010647175875	0.5008509097446961	0.02520783385829265	[0.50187266 0.5093633 0.47940075 0.52808989 0.51310861 0.49438202 0.49438202 0.5505618 0.46816479 0.5093633 0.53932584 0.52434457 0.49438202 0.54307116 0.49438202 0.4906367 0.49812734 0.52059925 0.5093633 0.48314607 0.52059925 0.51685393 0.53932584 0.52434457 0.49812734 0.52434457 0.53558052 0.51685393 0.53932584 0.52808989 0.46441948 0.50187266 0.51310861 0.52434457 0.50561798 0.49438202 0.50936…	0.000999000999000999	0.02097902097902098	1000
vCA1	xgboost	2	125	vCA1-xgboost-r2	534	0.8071161048689138	0.5525062927004674	0.5084569288389513	0.021114906439321048	0.5008706220783891	0.02564657197124648	[0.52621723 0.49250936 0.5411985 0.50374532 0.51498127 0.53745318 0.51123596 0.51498127 0.48501873 0.53370787 0.50374532 0.50374532 0.51872659 0.5411985 0.50374532 0.52247191 0.48501873 0.52621723 0.5 0.48127341 0.51123596 0.50749064 0.48876404 0.51498127 0.51872659 0.50749064 0.51872659 0.5 0.53745318 0.5 0.50749064 0.47003745 0.49625468 0.54494382 0.51498127 0.48127341 0.52247191 0.52247191 0.5…	0.000999000999000999	0.02097902097902098	1000
dCA1	catboost	0	123	dCA1-catboost-r0	339	0.8348082595870207	0.5403355751716408	0.5030619469026549	0.02769447405680801	0.501861583998879	0.03200617437932857	[0.50442478 0.49262537 0.49852507 0.5280236 0.45132743 0.49852507 0.49852507 0.49852507 0.46902655 0.46902655 0.42182891 0.5339233 0.49852507 0.51622419 0.49852507 0.47492625 0.48672566 0.46312684 0.46902655 0.52212389 0.5339233 0.51622419 0.5339233 0.5280236 0.48082596 0.49262537 0.43362832 0.48672566 0.51622419 0.48672566 0.48672566 0.51032448 0.49262537 0.46902655 0.51032448 0.46312684 0.53982…	0.000999000999000999	0.1108891108891109	1000
dCA1	catboost	1	124	dCA1-catboost-r1	339	0.7964601769911505	0.5521052262855541	0.5050501474926253	0.025811303160386108	0.49858625823175	0.03093861684278108	[0.48967552 0.50147493 0.48967552 0.50737463 0.49557522 0.53687316 0.50737463 0.50147493 0.56047198 0.51327434 0.48967552 0.52507375 0.51917404 0.50737463 0.53097345 0.49557522 0.48967552 0.54277286 0.53687316 0.51917404 0.51327434 0.4719764 0.48967552 0.50147493 0.48967552 0.51327434 0.48967552 0.52507375 0.48967552 0.55457227 0.53687316 0.47787611 0.50737463 0.54277286 0.46017699 0.51327434 0.5…	0.000999000999000999	0.04695304695304695	1000
dCA1	catboost	2	125	dCA1-catboost-r2	339	0.7935103244837758	0.6132303488860866	0.5030914454277285	0.026981024907322473	0.4984572124141797	0.03111790498876874	[0.46312684 0.53982301 0.47492625 0.51032448 0.5339233 0.50442478 0.47492625 0.5339233 0.51032448 0.51622419 0.56932153 0.51032448 0.45722714 0.52212389 0.52212389 0.51622419 0.52212389 0.46312684 0.55752212 0.50442478 0.47492625 0.55752212 0.51032448 0.46312684 0.45722714 0.51032448 0.49852507 0.52212389 0.48082596 0.51622419 0.50442478 0.51032448 0.5280236 0.51032448 0.43362832 0.49852507 0.486…	0.000999000999000999	0.000999000999000999	1000
dCA1	lightgbm	0	123	dCA1-lightgbm-r0	339	0.8141592920353983	0.5047113633179207	0.5024660766961652	0.028055424251100573	0.5020561160151323	0.031778413993778905	[0.50737463 0.49557522 0.48377581 0.50737463 0.44247788 0.51327434 0.50737463 0.48377581 0.46017699 0.47787611 0.40707965 0.52507375 0.48377581 0.50147493 0.50147493 0.47787611 0.49557522 0.46017699 0.4660767 0.53097345 0.51917404 0.52507375 0.52507375 0.51327434 0.4660767 0.50737463 0.44247788 0.49557522 0.49557522 0.49557522 0.46017699 0.50147493 0.46017699 0.4660767 0.49557522 0.46017699 0.554…	0.000999000999000999	0.4515484515484515	1000
dCA1	lightgbm	1	124	dCA1-lightgbm-r1	339	0.7964601769911505	0.5620008406893653	0.5033805309734513	0.026581867808223962	0.49856601162953623	0.03145487635636534	[0.48377581 0.51327434 0.48377581 0.50147493 0.51327434 0.54277286 0.51917404 0.51917404 0.57227139 0.51327434 0.45427729 0.53097345 0.51917404 0.51327434 0.52507375 0.50737463 0.50147493 0.54867257 0.52507375 0.52507375 0.50737463 0.4719764 0.49557522 0.49557522 0.48377581 0.51327434 0.48377581 0.53097345 0.47787611 0.53687316 0.51327434 0.4660767 0.53097345 0.55457227 0.47787611 0.51327434 0.53…	0.000999000999000999	0.02097902097902098	1000
dCA1	lightgbm	2	125	dCA1-lightgbm-r2	339	0.7699115044247787	0.5915125402830321	0.5029321533923303	0.026864714098969223	0.49953320722992856	0.03134745247421409	[0.46902655 0.55162242 0.50442478 0.51622419 0.55162242 0.51032448 0.49262537 0.5280236 0.51622419 0.51622419 0.54572271 0.53982301 0.46312684 0.52212389 0.52212389 0.51622419 0.5339233 0.46902655 0.58702065 0.52212389 0.48672566 0.53982301 0.52212389 0.49262537 0.46312684 0.52212389 0.48672566 0.51032448 0.52212389 0.49262537 0.50442478 0.51032448 0.5280236 0.49852507 0.43952802 0.51622419 0.504…	0.000999000999000999	0.000999000999000999	1000
dCA1	xgboost	0	123	dCA1-xgboost-r0	339	0.8377581120943953	0.5461503432814909	0.5037699115044247	0.027728412099939648	0.5015086871234412	0.03129703086488535	[0.49557522 0.50737463 0.51327434 0.52507375 0.46017699 0.51327434 0.51917404 0.48967552 0.4719764 0.48377581 0.42477876 0.52507375 0.52507375 0.50737463 0.50147493 0.4660767 0.48377581 0.47787611 0.48967552 0.54867257 0.52507375 0.50737463 0.50737463 0.53097345 0.4660767 0.50737463 0.43067847 0.48967552 0.50737463 0.47787611 0.4719764 0.51327434 0.4660767 0.48377581 0.50147493 0.43657817 0.52507…	0.000999000999000999	0.06793206793206794	1000
dCA1	xgboost	1	124	dCA1-xgboost-r1	339	0.7876106194690266	0.5403881182569708	0.5049911504424779	0.026372924680163053	0.4981046483116155	0.030685043860008733	[0.48082596 0.51032448 0.49852507 0.48082596 0.46312684 0.5280236 0.5280236 0.51622419 0.55752212 0.49852507 0.48082596 0.52212389 0.48082596 0.51622419 0.51032448 0.52212389 0.49262537 0.5339233 0.54572271 0.52212389 0.50442478 0.48672566 0.49262537 0.48082596 0.51622419 0.50442478 0.49262537 0.56342183 0.50442478 0.51622419 0.5339233 0.49262537 0.49852507 0.55162242 0.45722714 0.5280236 0.50442…	0.000999000999000999	0.08291708291708291	1000
dCA1	xgboost	2	125	dCA1-xgboost-r2	339	0.7728613569321534	0.5658014571948997	0.5030737463126843	0.02773084720809684	0.4996994360375508	0.03134312089412111	[0.44837758 0.54867257 0.48377581 0.50737463 0.56047198 0.52507375 0.47787611 0.51327434 0.48377581 0.53097345 0.53687316 0.54277286 0.4719764 0.52507375 0.52507375 0.52507375 0.51327434 0.4719764 0.56047198 0.51327434 0.50147493 0.55457227 0.51917404 0.4719764 0.4719764 0.53687316 0.49557522 0.51327434 0.49557522 0.48967552 0.48967552 0.54867257 0.53687316 0.51327434 0.43657817 0.50737463 0.4955…	0.000999000999000999	0.016983016983016984	1000
