# Supplementary material for: Hierarchical Distribution of Reward Representation in the Cortical and Hippocampal Regions
Source: eNeuro. 2026 Feb 10;13(2):ENEURO.0256-25.2026. doi: 10.1523/ENEURO.0256-25.2026 (PMC12931971; doi:10.1523/ENEURO.0256-25.2026)
Supplement: Data 1 — The complete code, data, and computational environment required to reproduce the findings of this study are available at https://github.com/mokamotosan/soma_okamoto_lr_01_public.git. The repository contains a series of Jupyter Notebooks for analysis (/notebooks) and a Dockerfile to ensure a fully reproducible environment. The analysis is structured with individual notebooks for each of the six brain regions, which generate the results for Figs. 3-7 and Table 1. All analyses were performed within a Docker container based on a Python 3.10 image, utilizing key libraries such as PyCaret for modeling and SHAP for interpretation. To replicate all results, users should first build the Docker environment and then execute the Jupyter Notebooks in the sequence described in the repository's README.md file. Download Data 1, ZIP file. [file eneuro-13-ENEURO.0256-25.2026-s001.zip › soma_okamoto_lr_01_public-main/results/perm_anova/permutation_test_summary.csv]

roi	model_id	repeat	session_id	tag	n_test_samples	true_accuracy	true_auc	perm_mean_accuracy	perm_std_accuracy	p_value	n_permutations
M1	catboost	0	123	M1-catboost-r0	542	0.6125461254612546	0.5362751106571332	0.49971217712177124	0.020888971343425235	0.000999000999000999	1000
M1	catboost	1	124	M1-catboost-r1	542	0.6586715867158671	0.5300170241743276	0.5001623616236163	0.021351914426341333	0.000999000999000999	1000
M1	catboost	2	125	M1-catboost-r2	542	0.6512915129151291	0.5135308137555329	0.49860885608856087	0.021802114232781812	0.000999000999000999	1000
M1	lightgbm	0	123	M1-lightgbm-r0	542	0.6291512915129152	0.5181681988423561	0.5000036900369004	0.022648230577234314	0.000999000999000999	1000
M1	lightgbm	1	124	M1-lightgbm-r1	542	0.6494464944649446	0.5508818522301667	0.5003284132841329	0.021709236620477093	0.000999000999000999	1000
M1	lightgbm	2	125	M1-lightgbm-r2	542	0.6383763837638377	0.529410963568267	0.49892619926199266	0.021587604926972034	0.000999000999000999	1000
M1	xgboost	0	123	M1-xgboost-r0	542	0.5867158671586716	0.5281988423561457	0.5009298892988929	0.022352151733320447	0.000999000999000999	1000
M1	xgboost	1	124	M1-xgboost-r1	542	0.6623616236162362	0.5549199863806605	0.5011180811808118	0.021961514631039618	0.000999000999000999	1000
M1	xgboost	2	125	M1-xgboost-r2	542	0.6439114391143912	0.5638815117466803	0.49961992619926193	0.02118042319352407	0.000999000999000999	1000
M2	catboost	0	123	M2-catboost-r0	750	0.6666666666666666	0.4828722049501639	0.5010293333333333	0.018776250530923366	0.000999000999000999	1000
M2	catboost	1	124	M2-catboost-r1	750	0.6253333333333333	0.522997132917381	0.500632	0.017283791970771026	0.000999000999000999	1000
M2	catboost	2	125	M2-catboost-r2	750	0.6653333333333333	0.5524007370465491	0.5012613333333333	0.018294824234678448	0.000999000999000999	1000
M2	lightgbm	0	123	M2-lightgbm-r0	750	0.672	0.5173839116113288	0.50136	0.0186315670003596	0.000999000999000999	1000
M2	lightgbm	1	124	M2-lightgbm-r1	750	0.6293333333333333	0.5011240671309964	0.4995733333333333	0.018102012165625247	0.000999000999000999	1000
M2	lightgbm	2	125	M2-lightgbm-r2	750	0.6693333333333333	0.4907371176926743	0.5005226666666667	0.01818024989438325	0.000999000999000999	1000
M2	xgboost	0	123	M2-xgboost-r0	750	0.656	0.5089747511756462	0.500872	0.018814475939788727	0.000999000999000999	1000
M2	xgboost	1	124	M2-xgboost-r1	750	0.6093333333333333	0.5152353782343608	0.5004879999999999	0.017309010832511487	0.000999000999000999	1000
M2	xgboost	2	125	M2-xgboost-r2	750	0.6453333333333333	0.5203612666386835	0.5007280000000001	0.018195866881123183	0.000999000999000999	1000
PPC	catboost	0	123	PPC-catboost-r0	388	0.7190721649484536	0.5767062827364335	0.5027371134020618	0.025025249763602424	0.000999000999000999	1000
PPC	catboost	1	124	PPC-catboost-r1	388	0.7139175257731959	0.5504639600116987	0.49994329896907214	0.02589860160505287	0.000999000999000999	1000
PPC	catboost	2	125	PPC-catboost-r2	388	0.6469072164948454	0.5476855175347637	0.5001185567010309	0.024960097287152577	0.000999000999000999	1000
PPC	lightgbm	0	123	PPC-lightgbm-r0	388	0.7087628865979382	0.562016431363165	0.501659793814433	0.02472524973139694	0.000999000999000999	1000
PPC	lightgbm	1	124	PPC-lightgbm-r1	388	0.6597938144329897	0.5421552205471803	0.4993917525773196	0.02622697229732763	0.000999000999000999	1000
PPC	lightgbm	2	125	PPC-lightgbm-r2	388	0.6365979381443299	0.5249926883092713	0.5014278350515464	0.024364202945369288	0.000999000999000999	1000
PPC	xgboost	0	123	PPC-xgboost-r0	388	0.711340206185567	0.5178804073276435	0.502520618556701	0.02571223667200962	0.000999000999000999	1000
PPC	xgboost	1	124	PPC-xgboost-r1	388	0.711340206185567	0.6140357874026217	0.5021340206185567	0.02602893939532066	0.000999000999000999	1000
PPC	xgboost	2	125	PPC-xgboost-r2	388	0.6237113402061856	0.4988168355002526	0.5014845360824742	0.025548014226703313	0.000999000999000999	1000
LEC	catboost	0	123	LEC-catboost-r0	739	0.7807848443843031	0.5336639482771288	0.4992070365358593	0.018632487504943042	0.000999000999000999	1000
LEC	catboost	1	124	LEC-catboost-r1	739	0.7658998646820027	0.5724083461905811	0.5015696887686062	0.018020598014235875	0.000999000999000999	1000
LEC	catboost	2	125	LEC-catboost-r2	739	0.7645466847090663	0.5915068694438321	0.5016481732070365	0.01867174959860191	0.000999000999000999	1000
LEC	lightgbm	0	123	LEC-lightgbm-r0	739	0.7483085250338295	0.5320916905444126	0.4994127198917456	0.01863931828729642	0.000999000999000999	1000
LEC	lightgbm	1	124	LEC-lightgbm-r1	739	0.7577807848443843	0.5668172801410624	0.5021380243572395	0.017906288576756	0.000999000999000999	1000
LEC	lightgbm	2	125	LEC-lightgbm-r2	739	0.7794316644113667	0.5976085519065462	0.5022408660351827	0.018085272562224777	0.000999000999000999	1000
LEC	xgboost	0	123	LEC-xgboost-r0	739	0.7496617050067659	0.5532694144441995	0.49991880920162385	0.01882731966824654	0.000999000999000999	1000
LEC	xgboost	1	124	LEC-xgboost-r1	739	0.7658998646820027	0.5470501800014694	0.502449255751015	0.018228087660846812	0.000999000999000999	1000
LEC	xgboost	2	125	LEC-xgboost-r2	739	0.7564276048714479	0.5880390860333554	0.5024005412719892	0.018301523964281897	0.000999000999000999	1000
vCA1	catboost	0	123	vCA1-catboost-r0	534	0.8277153558052435	0.5984466019417476	0.5096441947565543	0.021291525426174095	0.000999000999000999	1000
vCA1	catboost	1	124	vCA1-catboost-r1	534	0.7546816479400749	0.5572887450557353	0.5093932584269664	0.020938954496327898	0.000999000999000999	1000
vCA1	catboost	2	125	vCA1-catboost-r2	534	0.8258426966292135	0.5491837468536498	0.5062584269662922	0.021090086511859025	0.000999000999000999	1000
vCA1	lightgbm	0	123	vCA1-lightgbm-r0	534	0.8314606741573034	0.5877957569219705	0.5162022471910114	0.020578036062273385	0.000999000999000999	1000
vCA1	lightgbm	1	124	vCA1-lightgbm-r1	534	0.7752808988764045	0.5879899316792521	0.5109363295880149	0.02122429314702094	0.000999000999000999	1000
vCA1	lightgbm	2	125	vCA1-lightgbm-r2	534	0.8295880149812734	0.56532182668105	0.5078876404494382	0.02098005657905894	0.000999000999000999	1000
vCA1	xgboost	0	123	vCA1-xgboost-r0	534	0.8239700374531835	0.6013520316432936	0.5104906367041199	0.020880745696137754	0.000999000999000999	1000
vCA1	xgboost	1	124	vCA1-xgboost-r1	534	0.7640449438202247	0.5530960086299892	0.5099325842696629	0.02110010647175875	0.000999000999000999	1000
vCA1	xgboost	2	125	vCA1-xgboost-r2	534	0.8071161048689138	0.5525062927004674	0.5084569288389513	0.021114906439321048	0.000999000999000999	1000
dCA1	catboost	0	123	dCA1-catboost-r0	339	0.8348082595870207	0.5403355751716408	0.5030619469026549	0.02769447405680801	0.000999000999000999	1000
dCA1	catboost	1	124	dCA1-catboost-r1	339	0.7964601769911505	0.5521052262855541	0.5050501474926253	0.025811303160386108	0.000999000999000999	1000
dCA1	catboost	2	125	dCA1-catboost-r2	339	0.7935103244837758	0.6132303488860866	0.5030914454277285	0.026981024907322473	0.000999000999000999	1000
dCA1	lightgbm	0	123	dCA1-lightgbm-r0	339	0.8141592920353983	0.5047113633179207	0.5024660766961652	0.028055424251100573	0.000999000999000999	1000
dCA1	lightgbm	1	124	dCA1-lightgbm-r1	339	0.7964601769911505	0.5620008406893653	0.5033805309734513	0.026581867808223962	0.000999000999000999	1000
dCA1	lightgbm	2	125	dCA1-lightgbm-r2	339	0.7699115044247787	0.5915125402830321	0.5029321533923303	0.026864714098969223	0.000999000999000999	1000
dCA1	xgboost	0	123	dCA1-xgboost-r0	339	0.8377581120943953	0.5461503432814909	0.5037699115044247	0.027728412099939648	0.000999000999000999	1000
dCA1	xgboost	1	124	dCA1-xgboost-r1	339	0.7876106194690266	0.5403881182569708	0.5049911504424779	0.026372924680163053	0.000999000999000999	1000
dCA1	xgboost	2	125	dCA1-xgboost-r2	339	0.7728613569321534	0.5658014571948997	0.5030737463126843	0.02773084720809684	0.000999000999000999	1000
