# Supplementary material for: Hierarchical Distribution of Reward Representation in the Cortical and Hippocampal Regions
Source: eNeuro. 2026 Feb 10;13(2):ENEURO.0256-25.2026. doi: 10.1523/ENEURO.0256-25.2026 (PMC12931971; doi:10.1523/ENEURO.0256-25.2026)
Supplement: Data 1 — The complete code, data, and computational environment required to reproduce the findings of this study are available at https://github.com/mokamotosan/soma_okamoto_lr_01_public.git. The repository contains a series of Jupyter Notebooks for analysis (/notebooks) and a Dockerfile to ensure a fully reproducible environment. The analysis is structured with individual notebooks for each of the six brain regions, which generate the results for Figs. 3-7 and Table 1. All analyses were performed within a Docker container based on a Python 3.10 image, utilizing key libraries such as PyCaret for modeling and SHAP for interpretation. To replicate all results, users should first build the Docker environment and then execute the Jupyter Notebooks in the sequence described in the repository's README.md file. Download Data 1, ZIP file. [file eneuro-13-ENEURO.0256-25.2026-s001.zip › soma_okamoto_lr_01_public-main/results/perm_anova/permutation_test_summary_multiple_corrected.xlsx]

## Sheet: permutation_test_summary_multip
roi	model_id	agg_true_acc	perm_mean	perm_std	p_uncorrected	p_maxt	p_bonferroni
M1	catboost	0.640836	0.499494	0.0127144	0.000999001	0.000999001	0.017982
M1	lightgbm	0.638991	0.499753	0.0129203	0.000999001	0.000999001	0.017982
M1	xgboost	0.630996	0.500556	0.0128373	0.000999001	0.000999001	0.017982
M2	catboost	0.652444	0.500974	0.0104586	0.000999001	0.000999001	0.017982
M2	lightgbm	0.656889	0.500485	0.0106455	0.000999001	0.000999001	0.017982
M2	xgboost	0.636889	0.500696	0.0108061	0.000999001	0.000999001	0.017982
PPC	catboost	0.693299	0.500933	0.0143654	0.000999001	0.000999001	0.017982
PPC	lightgbm	0.668385	0.500826	0.0140316	0.000999001	0.000999001	0.017982
PPC	xgboost	0.682131	0.502046	0.0148325	0.000999001	0.000999001	0.017982
LEC	catboost	0.77041	0.500808	0.0104621	0.000999001	0.000999001	0.017982
LEC	lightgbm	0.76184	0.501264	0.0102732	0.000999001	0.000999001	0.017982
LEC	xgboost	0.75733	0.50159	0.0104038	0.000999001	0.000999001	0.017982
vCA1	catboost	0.802747	0.508432	0.012232	0.000999001	0.000999001	0.017982
vCA1	lightgbm	0.81211	0.511675	0.012027	0.000999001	0.000999001	0.017982
vCA1	xgboost	0.798377	0.509627	0.011973	0.000999001	0.000999001	0.017982
dCA1	catboost	0.80826	0.503735	0.0152741	0.000999001	0.000999001	0.017982
dCA1	lightgbm	0.79351	0.502926	0.0152659	0.000999001	0.000999001	0.017982
dCA1	xgboost	0.79941	0.503945	0.0156528	0.000999001	0.000999001	0.017982
