# Supplementary material for: Hierarchical Distribution of Reward Representation in the Cortical and Hippocampal Regions
Source: eNeuro. 2026 Feb 10;13(2):ENEURO.0256-25.2026. doi: 10.1523/ENEURO.0256-25.2026 (PMC12931971; doi:10.1523/ENEURO.0256-25.2026)
Supplement: Data 1 — The complete code, data, and computational environment required to reproduce the findings of this study are available at https://github.com/mokamotosan/soma_okamoto_lr_01_public.git. The repository contains a series of Jupyter Notebooks for analysis (/notebooks) and a Dockerfile to ensure a fully reproducible environment. The analysis is structured with individual notebooks for each of the six brain regions, which generate the results for Figs. 3-7 and Table 1. All analyses were performed within a Docker container based on a Python 3.10 image, utilizing key libraries such as PyCaret for modeling and SHAP for interpretation. To replicate all results, users should first build the Docker environment and then execute the Jupyter Notebooks in the sequence described in the repository's README.md file. Download Data 1, ZIP file. [file eneuro-13-ENEURO.0256-25.2026-s001.zip › soma_okamoto_lr_01_public-main/results/shap_analysis/_old/shap_base_values_dCA1_catboost_r0.csv]

sample_id	base_value
7327	0.06724516946682751
10799	0.06724516946682751
7738	0.06724516946682751
9937	0.06724516946682751
6763	0.06724516946682751
6703	0.06724516946682751
9888	0.06724516946682751
6902	0.06724516946682751
9950	0.06724516946682751
9854	0.06724516946682751
9962	0.06724516946682751
9837	0.06724516946682751
9913	0.06724516946682751
10763	0.06724516946682751
9959	0.06724516946682751
7669	0.06724516946682751
6742	0.06724516946682751
7748	0.06724516946682751
7360	0.06724516946682751
9974	0.06724516946682751
9985	0.06724516946682751
10158	0.06724516946682751
6886	0.06724516946682751
9951	0.06724516946682751
6714	0.06724516946682751
10075	0.06724516946682751
7753	0.06724516946682751
10236	0.06724516946682751
7765	0.06724516946682751
10172	0.06724516946682751
7320	0.06724516946682751
9935	0.06724516946682751
10528	0.06724516946682751
7840	0.06724516946682751
10739	0.06724516946682751
7803	0.06724516946682751
6905	0.06724516946682751
10155	0.06724516946682751
10845	0.06724516946682751
10516	0.06724516946682751
10046	0.06724516946682751
10024	0.06724516946682751
10168	0.06724516946682751
9997	0.06724516946682751
8282	0.06724516946682751
6952	0.06724516946682751
10314	0.06724516946682751
9915	0.06724516946682751
8012	0.06724516946682751
6741	0.06724516946682751
8298	0.06724516946682751
6655	0.06724516946682751
7382	0.06724516946682751
6726	0.06724516946682751
9953	0.06724516946682751
10037	0.06724516946682751
8054	0.06724516946682751
7317	0.06724516946682751
10003	0.06724516946682751
7311	0.06724516946682751
6927	0.06724516946682751
10012	0.06724516946682751
7762	0.06724516946682751
7328	0.06724516946682751
7804	0.06724516946682751
10757	0.06724516946682751
9880	0.06724516946682751
10518	0.06724516946682751
10071	0.06724516946682751
8306	0.06724516946682751
10192	0.06724516946682751
8392	0.06724516946682751
8022	0.06724516946682751
7374	0.06724516946682751
8414	0.06724516946682751
6650	0.06724516946682751
8068	0.06724516946682751
8034	0.06724516946682751
8278	0.06724516946682751
8296	0.06724516946682751
6694	0.06724516946682751
9942	0.06724516946682751
8276	0.06724516946682751
10004	0.06724516946682751
8329	0.06724516946682751
8293	0.06724516946682751
10114	0.06724516946682751
10520	0.06724516946682751
10744	0.06724516946682751
10082	0.06724516946682751
8376	0.06724516946682751
8309	0.06724516946682751
8066	0.06724516946682751
10788	0.06724516946682751
7731	0.06724516946682751
6914	0.06724516946682751
10200	0.06724516946682751
7773	0.06724516946682751
10036	0.06724516946682751
6880	0.06724516946682751
8285	0.06724516946682751
9857	0.06724516946682751
8331	0.06724516946682751
10752	0.06724516946682751
10791	0.06724516946682751
6681	0.06724516946682751
10122	0.06724516946682751
7332	0.06724516946682751
10519	0.06724516946682751
8400	0.06724516946682751
7667	0.06724516946682751
9898	0.06724516946682751
6708	0.06724516946682751
7844	0.06724516946682751
8317	0.06724516946682751
9919	0.06724516946682751
9938	0.06724516946682751
10522	0.06724516946682751
9827	0.06724516946682751
9872	0.06724516946682751
10191	0.06724516946682751
8412	0.06724516946682751
7702	0.06724516946682751
6950	0.06724516946682751
8291	0.06724516946682751
10828	0.06724516946682751
10185	0.06724516946682751
10867	0.06724516946682751
7345	0.06724516946682751
6685	0.06724516946682751
7850	0.06724516946682751
10202	0.06724516946682751
6939	0.06724516946682751
6728	0.06724516946682751
6915	0.06724516946682751
9824	0.06724516946682751
7363	0.06724516946682751
10866	0.06724516946682751
9897	0.06724516946682751
10255	0.06724516946682751
6965	0.06724516946682751
10190	0.06724516946682751
10826	0.06724516946682751
9856	0.06724516946682751
8025	0.06724516946682751
9934	0.06724516946682751
6924	0.06724516946682751
9970	0.06724516946682751
10558	0.06724516946682751
7671	0.06724516946682751
6677	0.06724516946682751
10021	0.06724516946682751
9957	0.06724516946682751
6651	0.06724516946682751
7358	0.06724516946682751
9964	0.06724516946682751
7714	0.06724516946682751
9844	0.06724516946682751
10556	0.06724516946682751
8059	0.06724516946682751
7687	0.06724516946682751
9946	0.06724516946682751
10773	0.06724516946682751
7678	0.06724516946682751
6727	0.06724516946682751
7849	0.06724516946682751
9895	0.06724516946682751
8294	0.06724516946682751
10505	0.06724516946682751
9868	0.06724516946682751
9881	0.06724516946682751
6713	0.06724516946682751
6654	0.06724516946682751
7998	0.06724516946682751
6959	0.06724516946682751
9955	0.06724516946682751
10809	0.06724516946682751
6664	0.06724516946682751
9967	0.06724516946682751
6718	0.06724516946682751
6702	0.06724516946682751
10124	0.06724516946682751
8395	0.06724516946682751
9870	0.06724516946682751
10868	0.06724516946682751
6935	0.06724516946682751
9903	0.06724516946682751
10020	0.06724516946682751
7323	0.06724516946682751
8257	0.06724516946682751
10795	0.06724516946682751
6968	0.06724516946682751
8042	0.06724516946682751
9945	0.06724516946682751
7341	0.06724516946682751
6751	0.06724516946682751
9841	0.06724516946682751
8268	0.06724516946682751
10486	0.06724516946682751
10514	0.06724516946682751
6879	0.06724516946682751
7709	0.06724516946682751
10088	0.06724516946682751
10855	0.06724516946682751
8090	0.06724516946682751
6735	0.06724516946682751
7357	0.06724516946682751
8057	0.06724516946682751
7783	0.06724516946682751
10162	0.06724516946682751
10756	0.06724516946682751
9912	0.06724516946682751
7699	0.06724516946682751
9894	0.06724516946682751
9968	0.06724516946682751
9848	0.06724516946682751
6684	0.06724516946682751
6653	0.06724516946682751
7316	0.06724516946682751
8284	0.06724516946682751
10778	0.06724516946682751
6683	0.06724516946682751
6680	0.06724516946682751
6933	0.06724516946682751
10149	0.06724516946682751
9877	0.06724516946682751
7381	0.06724516946682751
9896	0.06724516946682751
7786	0.06724516946682751
8273	0.06724516946682751
8013	0.06724516946682751
10550	0.06724516946682751
6665	0.06724516946682751
7704	0.06724516946682751
6660	0.06724516946682751
8396	0.06724516946682751
10066	0.06724516946682751
10187	0.06724516946682751
10877	0.06724516946682751
6920	0.06724516946682751
9994	0.06724516946682751
9829	0.06724516946682751
8388	0.06724516946682751
10164	0.06724516946682751
10839	0.06724516946682751
6913	0.06724516946682751
9859	0.06724516946682751
6761	0.06724516946682751
10854	0.06724516946682751
9965	0.06724516946682751
7846	0.06724516946682751
7346	0.06724516946682751
6887	0.06724516946682751
9987	0.06724516946682751
8403	0.06724516946682751
10875	0.06724516946682751
10254	0.06724516946682751
9842	0.06724516946682751
6895	0.06724516946682751
8047	0.06724516946682751
10104	0.06724516946682751
8359	0.06724516946682751
7371	0.06724516946682751
8040	0.06724516946682751
6744	0.06724516946682751
10796	0.06724516946682751
10210	0.06724516946682751
9918	0.06724516946682751
6699	0.06724516946682751
9981	0.06724516946682751
9943	0.06724516946682751
9863	0.06724516946682751
7782	0.06724516946682751
10118	0.06724516946682751
8416	0.06724516946682751
9931	0.06724516946682751
7337	0.06724516946682751
9883	0.06724516946682751
10011	0.06724516946682751
6899	0.06724516946682751
8299	0.06724516946682751
9843	0.06724516946682751
7794	0.06724516946682751
10842	0.06724516946682751
8018	0.06724516946682751
9836	0.06724516946682751
9826	0.06724516946682751
6900	0.06724516946682751
10803	0.06724516946682751
6765	0.06724516946682751
8407	0.06724516946682751
8318	0.06724516946682751
10018	0.06724516946682751
8023	0.06724516946682751
10540	0.06724516946682751
8007	0.06724516946682751
10850	0.06724516946682751
6893	0.06724516946682751
9846	0.06724516946682751
9947	0.06724516946682751
7387	0.06724516946682751
7366	0.06724516946682751
6676	0.06724516946682751
7331	0.06724516946682751
9866	0.06724516946682751
7828	0.06724516946682751
9969	0.06724516946682751
8077	0.06724516946682751
7752	0.06724516946682751
7372	0.06724516946682751
9879	0.06724516946682751
10798	0.06724516946682751
8283	0.06724516946682751
9840	0.06724516946682751
6888	0.06724516946682751
6929	0.06724516946682751
9865	0.06724516946682751
10770	0.06724516946682751
10494	0.06724516946682751
7772	0.06724516946682751
8036	0.06724516946682751
8255	0.06724516946682751
7681	0.06724516946682751
8062	0.06724516946682751
10044	0.06724516946682751
9873	0.06724516946682751
10108	0.06724516946682751
10738	0.06724516946682751
9847	0.06724516946682751
8044	0.06724516946682751
7344	0.06724516946682751
9904	0.06724516946682751
10014	0.06724516946682751
6967	0.06724516946682751
9885	0.06724516946682751
6670	0.06724516946682751
6743	0.06724516946682751
8325	0.06724516946682751
9990	0.06724516946682751
