# Supplementary material for: Hierarchical Distribution of Reward Representation in the Cortical and Hippocampal Regions
Source: eNeuro. 2026 Feb 10;13(2):ENEURO.0256-25.2026. doi: 10.1523/ENEURO.0256-25.2026 (PMC12931971; doi:10.1523/ENEURO.0256-25.2026)
Supplement: Data 1 — The complete code, data, and computational environment required to reproduce the findings of this study are available at https://github.com/mokamotosan/soma_okamoto_lr_01_public.git. The repository contains a series of Jupyter Notebooks for analysis (/notebooks) and a Dockerfile to ensure a fully reproducible environment. The analysis is structured with individual notebooks for each of the six brain regions, which generate the results for Figs. 3-7 and Table 1. All analyses were performed within a Docker container based on a Python 3.10 image, utilizing key libraries such as PyCaret for modeling and SHAP for interpretation. To replicate all results, users should first build the Docker environment and then execute the Jupyter Notebooks in the sequence described in the repository's README.md file. Download Data 1, ZIP file. [file eneuro-13-ENEURO.0256-25.2026-s001.zip › soma_okamoto_lr_01_public-main/results/shap_analysis/_old/shap_base_values_dCA1_xgboost_r0.csv]

sample_id	base_value
7327	0.0046684192
10799	0.0046684192
7738	0.0046684192
9937	0.0046684192
6763	0.0046684192
6703	0.0046684192
9888	0.0046684192
6902	0.0046684192
9950	0.0046684192
9854	0.0046684192
9962	0.0046684192
9837	0.0046684192
9913	0.0046684192
10763	0.0046684192
9959	0.0046684192
7669	0.0046684192
6742	0.0046684192
7748	0.0046684192
7360	0.0046684192
9974	0.0046684192
9985	0.0046684192
10158	0.0046684192
6886	0.0046684192
9951	0.0046684192
6714	0.0046684192
10075	0.0046684192
7753	0.0046684192
10236	0.0046684192
7765	0.0046684192
10172	0.0046684192
7320	0.0046684192
9935	0.0046684192
10528	0.0046684192
7840	0.0046684192
10739	0.0046684192
7803	0.0046684192
6905	0.0046684192
10155	0.0046684192
10845	0.0046684192
10516	0.0046684192
10046	0.0046684192
10024	0.0046684192
10168	0.0046684192
9997	0.0046684192
8282	0.0046684192
6952	0.0046684192
10314	0.0046684192
9915	0.0046684192
8012	0.0046684192
6741	0.0046684192
8298	0.0046684192
6655	0.0046684192
7382	0.0046684192
6726	0.0046684192
9953	0.0046684192
10037	0.0046684192
8054	0.0046684192
7317	0.0046684192
10003	0.0046684192
7311	0.0046684192
6927	0.0046684192
10012	0.0046684192
7762	0.0046684192
7328	0.0046684192
7804	0.0046684192
10757	0.0046684192
9880	0.0046684192
10518	0.0046684192
10071	0.0046684192
8306	0.0046684192
10192	0.0046684192
8392	0.0046684192
8022	0.0046684192
7374	0.0046684192
8414	0.0046684192
6650	0.0046684192
8068	0.0046684192
8034	0.0046684192
8278	0.0046684192
8296	0.0046684192
6694	0.0046684192
9942	0.0046684192
8276	0.0046684192
10004	0.0046684192
8329	0.0046684192
8293	0.0046684192
10114	0.0046684192
10520	0.0046684192
10744	0.0046684192
10082	0.0046684192
8376	0.0046684192
8309	0.0046684192
8066	0.0046684192
10788	0.0046684192
7731	0.0046684192
6914	0.0046684192
10200	0.0046684192
7773	0.0046684192
10036	0.0046684192
6880	0.0046684192
8285	0.0046684192
9857	0.0046684192
8331	0.0046684192
10752	0.0046684192
10791	0.0046684192
6681	0.0046684192
10122	0.0046684192
7332	0.0046684192
10519	0.0046684192
8400	0.0046684192
7667	0.0046684192
9898	0.0046684192
6708	0.0046684192
7844	0.0046684192
8317	0.0046684192
9919	0.0046684192
9938	0.0046684192
10522	0.0046684192
9827	0.0046684192
9872	0.0046684192
10191	0.0046684192
8412	0.0046684192
7702	0.0046684192
6950	0.0046684192
8291	0.0046684192
10828	0.0046684192
10185	0.0046684192
10867	0.0046684192
7345	0.0046684192
6685	0.0046684192
7850	0.0046684192
10202	0.0046684192
6939	0.0046684192
6728	0.0046684192
6915	0.0046684192
9824	0.0046684192
7363	0.0046684192
10866	0.0046684192
9897	0.0046684192
10255	0.0046684192
6965	0.0046684192
10190	0.0046684192
10826	0.0046684192
9856	0.0046684192
8025	0.0046684192
9934	0.0046684192
6924	0.0046684192
9970	0.0046684192
10558	0.0046684192
7671	0.0046684192
6677	0.0046684192
10021	0.0046684192
9957	0.0046684192
6651	0.0046684192
7358	0.0046684192
9964	0.0046684192
7714	0.0046684192
9844	0.0046684192
10556	0.0046684192
8059	0.0046684192
7687	0.0046684192
9946	0.0046684192
10773	0.0046684192
7678	0.0046684192
6727	0.0046684192
7849	0.0046684192
9895	0.0046684192
8294	0.0046684192
10505	0.0046684192
9868	0.0046684192
9881	0.0046684192
6713	0.0046684192
6654	0.0046684192
7998	0.0046684192
6959	0.0046684192
9955	0.0046684192
10809	0.0046684192
6664	0.0046684192
9967	0.0046684192
6718	0.0046684192
6702	0.0046684192
10124	0.0046684192
8395	0.0046684192
9870	0.0046684192
10868	0.0046684192
6935	0.0046684192
9903	0.0046684192
10020	0.0046684192
7323	0.0046684192
8257	0.0046684192
10795	0.0046684192
6968	0.0046684192
8042	0.0046684192
9945	0.0046684192
7341	0.0046684192
6751	0.0046684192
9841	0.0046684192
8268	0.0046684192
10486	0.0046684192
10514	0.0046684192
6879	0.0046684192
7709	0.0046684192
10088	0.0046684192
10855	0.0046684192
8090	0.0046684192
6735	0.0046684192
7357	0.0046684192
8057	0.0046684192
7783	0.0046684192
10162	0.0046684192
10756	0.0046684192
9912	0.0046684192
7699	0.0046684192
9894	0.0046684192
9968	0.0046684192
9848	0.0046684192
6684	0.0046684192
6653	0.0046684192
7316	0.0046684192
8284	0.0046684192
10778	0.0046684192
6683	0.0046684192
6680	0.0046684192
6933	0.0046684192
10149	0.0046684192
9877	0.0046684192
7381	0.0046684192
9896	0.0046684192
7786	0.0046684192
8273	0.0046684192
8013	0.0046684192
10550	0.0046684192
6665	0.0046684192
7704	0.0046684192
6660	0.0046684192
8396	0.0046684192
10066	0.0046684192
10187	0.0046684192
10877	0.0046684192
6920	0.0046684192
9994	0.0046684192
9829	0.0046684192
8388	0.0046684192
10164	0.0046684192
10839	0.0046684192
6913	0.0046684192
9859	0.0046684192
6761	0.0046684192
10854	0.0046684192
9965	0.0046684192
7846	0.0046684192
7346	0.0046684192
6887	0.0046684192
9987	0.0046684192
8403	0.0046684192
10875	0.0046684192
10254	0.0046684192
9842	0.0046684192
6895	0.0046684192
8047	0.0046684192
10104	0.0046684192
8359	0.0046684192
7371	0.0046684192
8040	0.0046684192
6744	0.0046684192
10796	0.0046684192
10210	0.0046684192
9918	0.0046684192
6699	0.0046684192
9981	0.0046684192
9943	0.0046684192
9863	0.0046684192
7782	0.0046684192
10118	0.0046684192
8416	0.0046684192
9931	0.0046684192
7337	0.0046684192
9883	0.0046684192
10011	0.0046684192
6899	0.0046684192
8299	0.0046684192
9843	0.0046684192
7794	0.0046684192
10842	0.0046684192
8018	0.0046684192
9836	0.0046684192
9826	0.0046684192
6900	0.0046684192
10803	0.0046684192
6765	0.0046684192
8407	0.0046684192
8318	0.0046684192
10018	0.0046684192
8023	0.0046684192
10540	0.0046684192
8007	0.0046684192
10850	0.0046684192
6893	0.0046684192
9846	0.0046684192
9947	0.0046684192
7387	0.0046684192
7366	0.0046684192
6676	0.0046684192
7331	0.0046684192
9866	0.0046684192
7828	0.0046684192
9969	0.0046684192
8077	0.0046684192
7752	0.0046684192
7372	0.0046684192
9879	0.0046684192
10798	0.0046684192
8283	0.0046684192
9840	0.0046684192
6888	0.0046684192
6929	0.0046684192
9865	0.0046684192
10770	0.0046684192
10494	0.0046684192
7772	0.0046684192
8036	0.0046684192
8255	0.0046684192
7681	0.0046684192
8062	0.0046684192
10044	0.0046684192
9873	0.0046684192
10108	0.0046684192
10738	0.0046684192
9847	0.0046684192
8044	0.0046684192
7344	0.0046684192
9904	0.0046684192
10014	0.0046684192
6967	0.0046684192
9885	0.0046684192
6670	0.0046684192
6743	0.0046684192
8325	0.0046684192
9990	0.0046684192
