# Supplementary material for: Hierarchical Distribution of Reward Representation in the Cortical and Hippocampal Regions
Source: eNeuro. 2026 Feb 10;13(2):ENEURO.0256-25.2026. doi: 10.1523/ENEURO.0256-25.2026 (PMC12931971; doi:10.1523/ENEURO.0256-25.2026)
Supplement: Data 1 — The complete code, data, and computational environment required to reproduce the findings of this study are available at https://github.com/mokamotosan/soma_okamoto_lr_01_public.git. The repository contains a series of Jupyter Notebooks for analysis (/notebooks) and a Dockerfile to ensure a fully reproducible environment. The analysis is structured with individual notebooks for each of the six brain regions, which generate the results for Figs. 3-7 and Table 1. All analyses were performed within a Docker container based on a Python 3.10 image, utilizing key libraries such as PyCaret for modeling and SHAP for interpretation. To replicate all results, users should first build the Docker environment and then execute the Jupyter Notebooks in the sequence described in the repository's README.md file. Download Data 1, ZIP file. [file eneuro-13-ENEURO.0256-25.2026-s001.zip › soma_okamoto_lr_01_public-main/results/shap_analysis/_old/shap_base_values_vCA1_xgboost_r0.csv]

sample_id	base_value
13436	0.004264156
11962	0.004264156
13236	0.004264156
11346	0.004264156
11899	0.004264156
12118	0.004264156
12352	0.004264156
11898	0.004264156
11453	0.004264156
11688	0.004264156
13058	0.004264156
11446	0.004264156
12074	0.004264156
12309	0.004264156
12446	0.004264156
13401	0.004264156
13148	0.004264156
12578	0.004264156
12664	0.004264156
12329	0.004264156
12175	0.004264156
12812	0.004264156
12271	0.004264156
12054	0.004264156
12558	0.004264156
12237	0.004264156
12193	0.004264156
12747	0.004264156
12962	0.004264156
12380	0.004264156
12884	0.004264156
12784	0.004264156
12332	0.004264156
11329	0.004264156
11568	0.004264156
12150	0.004264156
12064	0.004264156
11672	0.004264156
11853	0.004264156
13032	0.004264156
11958	0.004264156
11610	0.004264156
12046	0.004264156
13413	0.004264156
12537	0.004264156
12610	0.004264156
13157	0.004264156
12435	0.004264156
13194	0.004264156
12638	0.004264156
13467	0.004264156
12337	0.004264156
12517	0.004264156
11292	0.004264156
11986	0.004264156
11780	0.004264156
12434	0.004264156
11706	0.004264156
12143	0.004264156
11716	0.004264156
12619	0.004264156
11592	0.004264156
12955	0.004264156
12239	0.004264156
12207	0.004264156
12679	0.004264156
12431	0.004264156
11525	0.004264156
11294	0.004264156
12432	0.004264156
12081	0.004264156
11643	0.004264156
12407	0.004264156
12466	0.004264156
13365	0.004264156
12475	0.004264156
12629	0.004264156
13263	0.004264156
12181	0.004264156
12447	0.004264156
13092	0.004264156
12452	0.004264156
12416	0.004264156
12519	0.004264156
13403	0.004264156
11999	0.004264156
11266	0.004264156
11497	0.004264156
13357	0.004264156
11376	0.004264156
13453	0.004264156
13022	0.004264156
11468	0.004264156
12904	0.004264156
12107	0.004264156
13187	0.004264156
12912	0.004264156
11808	0.004264156
11265	0.004264156
13162	0.004264156
12401	0.004264156
13110	0.004264156
12888	0.004264156
13253	0.004264156
11692	0.004264156
12344	0.004264156
11719	0.004264156
11855	0.004264156
11803	0.004264156
12306	0.004264156
11677	0.004264156
11556	0.004264156
13466	0.004264156
11546	0.004264156
12311	0.004264156
11869	0.004264156
12355	0.004264156
11857	0.004264156
11697	0.004264156
13196	0.004264156
11491	0.004264156
13052	0.004264156
11959	0.004264156
11852	0.004264156
12084	0.004264156
12716	0.004264156
12087	0.004264156
12104	0.004264156
12692	0.004264156
13214	0.004264156
12375	0.004264156
11336	0.004264156
11831	0.004264156
13326	0.004264156
12381	0.004264156
11507	0.004264156
12613	0.004264156
11718	0.004264156
13210	0.004264156
11823	0.004264156
13408	0.004264156
13448	0.004264156
12179	0.004264156
13031	0.004264156
12189	0.004264156
11565	0.004264156
12499	0.004264156
11679	0.004264156
11276	0.004264156
13358	0.004264156
13312	0.004264156
13248	0.004264156
13172	0.004264156
12652	0.004264156
11761	0.004264156
11614	0.004264156
13441	0.004264156
12140	0.004264156
11506	0.004264156
12016	0.004264156
12148	0.004264156
12049	0.004264156
12421	0.004264156
12531	0.004264156
13460	0.004264156
12100	0.004264156
12599	0.004264156
12194	0.004264156
12546	0.004264156
11527	0.004264156
11302	0.004264156
12378	0.004264156
13024	0.004264156
11984	0.004264156
12040	0.004264156
12847	0.004264156
12636	0.004264156
12402	0.004264156
13252	0.004264156
11573	0.004264156
11888	0.004264156
11607	0.004264156
12465	0.004264156
13136	0.004264156
13375	0.004264156
13264	0.004264156
13081	0.004264156
13044	0.004264156
11400	0.004264156
12162	0.004264156
12890	0.004264156
11729	0.004264156
13338	0.004264156
12327	0.004264156
12836	0.004264156
12171	0.004264156
12562	0.004264156
12247	0.004264156
12224	0.004264156
12445	0.004264156
13215	0.004264156
11685	0.004264156
11462	0.004264156
13116	0.004264156
11583	0.004264156
12350	0.004264156
12096	0.004264156
11916	0.004264156
12052	0.004264156
11904	0.004264156
13392	0.004264156
11894	0.004264156
13134	0.004264156
11908	0.004264156
11368	0.004264156
12368	0.004264156
11306	0.004264156
13462	0.004264156
12108	0.004264156
11613	0.004264156
13310	0.004264156
12818	0.004264156
13152	0.004264156
13036	0.004264156
13376	0.004264156
13226	0.004264156
12837	0.004264156
11617	0.004264156
13030	0.004264156
13066	0.004264156
12549	0.004264156
12858	0.004264156
13001	0.004264156
13450	0.004264156
11472	0.004264156
11976	0.004264156
13192	0.004264156
11536	0.004264156
12572	0.004264156
12648	0.004264156
13463	0.004264156
13073	0.004264156
12364	0.004264156
13163	0.004264156
12738	0.004264156
12855	0.004264156
12268	0.004264156
11469	0.004264156
11947	0.004264156
12665	0.004264156
13217	0.004264156
12326	0.004264156
11872	0.004264156
12383	0.004264156
11325	0.004264156
12543	0.004264156
11534	0.004264156
13070	0.004264156
13049	0.004264156
11541	0.004264156
12270	0.004264156
11638	0.004264156
11356	0.004264156
11932	0.004264156
12730	0.004264156
12139	0.004264156
12436	0.004264156
11987	0.004264156
11663	0.004264156
13361	0.004264156
13308	0.004264156
11492	0.004264156
11937	0.004264156
13332	0.004264156
13324	0.004264156
12414	0.004264156
11764	0.004264156
11314	0.004264156
12307	0.004264156
11665	0.004264156
12238	0.004264156
12442	0.004264156
12770	0.004264156
11287	0.004264156
12298	0.004264156
12137	0.004264156
12034	0.004264156
12272	0.004264156
12746	0.004264156
13060	0.004264156
12419	0.004264156
12141	0.004264156
12392	0.004264156
12341	0.004264156
11981	0.004264156
11967	0.004264156
12184	0.004264156
11670	0.004264156
11890	0.004264156
12449	0.004264156
11885	0.004264156
13342	0.004264156
11892	0.004264156
13182	0.004264156
12612	0.004264156
12408	0.004264156
11897	0.004264156
12233	0.004264156
12103	0.004264156
12467	0.004264156
13314	0.004264156
12177	0.004264156
12388	0.004264156
11876	0.004264156
11748	0.004264156
11578	0.004264156
13000	0.004264156
11623	0.004264156
12982	0.004264156
12269	0.004264156
13087	0.004264156
12164	0.004264156
12448	0.004264156
13178	0.004264156
12394	0.004264156
11700	0.004264156
11267	0.004264156
12313	0.004264156
11873	0.004264156
12196	0.004264156
11686	0.004264156
11805	0.004264156
11640	0.004264156
13334	0.004264156
11821	0.004264156
12598	0.004264156
12832	0.004264156
11788	0.004264156
11790	0.004264156
13025	0.004264156
12559	0.004264156
11762	0.004264156
13090	0.004264156
12056	0.004264156
13254	0.004264156
12019	0.004264156
12936	0.004264156
11636	0.004264156
12276	0.004264156
12555	0.004264156
12948	0.004264156
11270	0.004264156
13047	0.004264156
12303	0.004264156
12220	0.004264156
12654	0.004264156
13237	0.004264156
12617	0.004264156
11626	0.004264156
12860	0.004264156
11884	0.004264156
11540	0.004264156
11486	0.004264156
12998	0.004264156
12934	0.004264156
13177	0.004264156
12560	0.004264156
13265	0.004264156
13021	0.004264156
12112	0.004264156
12227	0.004264156
12498	0.004264156
11561	0.004264156
12489	0.004264156
12152	0.004264156
13125	0.004264156
12312	0.004264156
11396	0.004264156
11516	0.004264156
13124	0.004264156
13302	0.004264156
11487	0.004264156
13424	0.004264156
12920	0.004264156
13416	0.004264156
12396	0.004264156
12105	0.004264156
12363	0.004264156
13470	0.004264156
12830	0.004264156
11680	0.004264156
13337	0.004264156
11523	0.004264156
13223	0.004264156
12134	0.004264156
13372	0.004264156
12879	0.004264156
12533	0.004264156
12299	0.004264156
13320	0.004264156
13464	0.004264156
12379	0.004264156
12571	0.004264156
12487	0.004264156
12479	0.004264156
11880	0.004264156
11315	0.004264156
12101	0.004264156
12037	0.004264156
12095	0.004264156
13261	0.004264156
12805	0.004264156
12582	0.004264156
11611	0.004264156
11618	0.004264156
13347	0.004264156
11994	0.004264156
11488	0.004264156
12972	0.004264156
11871	0.004264156
11582	0.004264156
13449	0.004264156
11963	0.004264156
13027	0.004264156
13379	0.004264156
13296	0.004264156
11589	0.004264156
12169	0.004264156
11386	0.004264156
11683	0.004264156
11642	0.004264156
12367	0.004264156
11829	0.004264156
13010	0.004264156
13364	0.004264156
12980	0.004264156
11971	0.004264156
12048	0.004264156
11441	0.004264156
12246	0.004264156
11535	0.004264156
12453	0.004264156
13455	0.004264156
13026	0.004264156
13197	0.004264156
12261	0.004264156
12953	0.004264156
13286	0.004264156
12468	0.004264156
11975	0.004264156
11840	0.004264156
11451	0.004264156
13123	0.004264156
12365	0.004264156
12758	0.004264156
12875	0.004264156
11324	0.004264156
13444	0.004264156
11988	0.004264156
12133	0.004264156
12852	0.004264156
12331	0.004264156
12984	0.004264156
13131	0.004264156
13121	0.004264156
11998	0.004264156
11512	0.004264156
12068	0.004264156
11504	0.004264156
11980	0.004264156
11720	0.004264156
11621	0.004264156
11622	0.004264156
12874	0.004264156
12280	0.004264156
12556	0.004264156
11524	0.004264156
11380	0.004264156
12300	0.004264156
11781	0.004264156
13255	0.004264156
12291	0.004264156
11675	0.004264156
12964	0.004264156
13430	0.004264156
12504	0.004264156
13190	0.004264156
11893	0.004264156
11413	0.004264156
13062	0.004264156
13016	0.004264156
13076	0.004264156
11902	0.004264156
11936	0.004264156
12236	0.004264156
13440	0.004264156
12550	0.004264156
12774	0.004264156
12390	0.004264156
11279	0.004264156
12644	0.004264156
12043	0.004264156
13280	0.004264156
13304	0.004264156
12099	0.004264156
11789	0.004264156
12541	0.004264156
13086	0.004264156
13283	0.004264156
13390	0.004264156
12752	0.004264156
12067	0.004264156
12788	0.004264156
13323	0.004264156
12065	0.004264156
12000	0.004264156
11563	0.004264156
11728	0.004264156
13219	0.004264156
11906	0.004264156
12232	0.004264156
12642	0.004264156
11687	0.004264156
12222	0.004264156
13328	0.004264156
11278	0.004264156
12106	0.004264156
13341	0.004264156
11596	0.004264156
12059	0.004264156
11736	0.004264156
12846	0.004264156
11587	0.004264156
11543	0.004264156
