# Supplementary material for: Hierarchical Distribution of Reward Representation in the Cortical and Hippocampal Regions
Source: eNeuro. 2026 Feb 10;13(2):ENEURO.0256-25.2026. doi: 10.1523/ENEURO.0256-25.2026 (PMC12931971; doi:10.1523/ENEURO.0256-25.2026)
Supplement: Data 1 — The complete code, data, and computational environment required to reproduce the findings of this study are available at https://github.com/mokamotosan/soma_okamoto_lr_01_public.git. The repository contains a series of Jupyter Notebooks for analysis (/notebooks) and a Dockerfile to ensure a fully reproducible environment. The analysis is structured with individual notebooks for each of the six brain regions, which generate the results for Figs. 3-7 and Table 1. All analyses were performed within a Docker container based on a Python 3.10 image, utilizing key libraries such as PyCaret for modeling and SHAP for interpretation. To replicate all results, users should first build the Docker environment and then execute the Jupyter Notebooks in the sequence described in the repository's README.md file. Download Data 1, ZIP file. [file eneuro-13-ENEURO.0256-25.2026-s001.zip › soma_okamoto_lr_01_public-main/results/shap_analysis/_old/shap_importance_dCA1_catboost_r0.csv]

feature	mean_abs_shap
Post_Outcomne_contra__skewness	0.6147952309008758
Post_Outcome_ipsi__quantile(25)	0.6039077638403041
Post_Outcomne_contra__quantile(75)	0.3973030546130847
ks-stat_ActionI	0.3525298921704184
Post_Outcome_ipsi__skewness	0.3282143245588312
Post_Outcome_ipsi__mean_spk_per_s__50_to_100_ms	0.306242870227984
Pre_Action_ipsi__skewness	0.30167025052239455
Post_Outcomne_contra__kurtosis	0.2971547013333536
Pre_Action_contralateral__skewness	0.2838719237127348
Post_Outcome_ipsi__quantile(75)	0.1913712978463852
Pre_Action_contralateral__kurtosis	0.18527064666618742
Post_Outcomne_contra__std	0.16883605000684596
Pre_Action_contralateral__std	0.1457999996886293
Pre_Action_ipsi__std	0.13749904858058024
diff_per_sum_ActionC	0.1368845072861584
diff_per_sum_OutcomeC	0.12841625742259566
Pre_Action_ipsi__kurtosis	0.12297121262207932
