# Supplementary material for: Hierarchical Distribution of Reward Representation in the Cortical and Hippocampal Regions
Source: eNeuro. 2026 Feb 10;13(2):ENEURO.0256-25.2026. doi: 10.1523/ENEURO.0256-25.2026 (PMC12931971; doi:10.1523/ENEURO.0256-25.2026)
Supplement: Data 1 — The complete code, data, and computational environment required to reproduce the findings of this study are available at https://github.com/mokamotosan/soma_okamoto_lr_01_public.git. The repository contains a series of Jupyter Notebooks for analysis (/notebooks) and a Dockerfile to ensure a fully reproducible environment. The analysis is structured with individual notebooks for each of the six brain regions, which generate the results for Figs. 3-7 and Table 1. All analyses were performed within a Docker container based on a Python 3.10 image, utilizing key libraries such as PyCaret for modeling and SHAP for interpretation. To replicate all results, users should first build the Docker environment and then execute the Jupyter Notebooks in the sequence described in the repository's README.md file. Download Data 1, ZIP file. [file eneuro-13-ENEURO.0256-25.2026-s001.zip › soma_okamoto_lr_01_public-main/results/shap_analysis/_old/shap_importance_dCA1_xgboost_r0.csv]

feature	mean_abs_shap
Post_Outcome_ipsi__quantile(25)	1.0709103
Post_Outcomne_contra__skewness	0.834744
Post_Outcomne_contra__quantile(75)	0.8302387
Post_Outcome_ipsi__mean_spk_per_s__50_to_100_ms	0.6562686
ks-stat_ActionI	0.614941
Post_Outcome_ipsi__skewness	0.59681946
Pre_Action_ipsi__skewness	0.57792854
Post_Outcomne_contra__kurtosis	0.5621817
Pre_Action_contralateral__skewness	0.5118034
Pre_Action_contralateral__kurtosis	0.42000186
diff_per_sum_ActionC	0.38025326
diff_per_sum_OutcomeC	0.36779404
Pre_Action_contralateral__std	0.3630469
Post_Outcomne_contra__std	0.34008095
Pre_Action_ipsi__std	0.3252536
Pre_Action_ipsi__kurtosis	0.29931727
Post_Outcome_ipsi__quantile(75)	0.2353742
