# Supplementary material for: Hierarchical Distribution of Reward Representation in the Cortical and Hippocampal Regions
Source: eNeuro. 2026 Feb 10;13(2):ENEURO.0256-25.2026. doi: 10.1523/ENEURO.0256-25.2026 (PMC12931971; doi:10.1523/ENEURO.0256-25.2026)
Supplement: Data 1 — The complete code, data, and computational environment required to reproduce the findings of this study are available at https://github.com/mokamotosan/soma_okamoto_lr_01_public.git. The repository contains a series of Jupyter Notebooks for analysis (/notebooks) and a Dockerfile to ensure a fully reproducible environment. The analysis is structured with individual notebooks for each of the six brain regions, which generate the results for Figs. 3-7 and Table 1. All analyses were performed within a Docker container based on a Python 3.10 image, utilizing key libraries such as PyCaret for modeling and SHAP for interpretation. To replicate all results, users should first build the Docker environment and then execute the Jupyter Notebooks in the sequence described in the repository's README.md file. Download Data 1, ZIP file. [file eneuro-13-ENEURO.0256-25.2026-s001.zip › soma_okamoto_lr_01_public-main/results/shap_analysis/_old/shap_importance_vCA1_xgboost_r0.csv]

feature	mean_abs_shap
Pre_Action_contralateral__mean_spk_per_s_-_50_to____0_ms	1.259949
ks-stat_ActionI	0.98509383
ks-stat_ActionC	0.8832566
Post_Outcomne_contra__quantile(25)	0.71282494
diff_per_sum_ActionC	0.4960186
ks-stat_OutcomeI	0.48459828
diff_per_sum_OutcomeC	0.45733693
ks-stat_OutcomeC	0.42593518
Pre_Action_ipsi__std	0.4186489
Post_Outcomne_contra__kurtosis	0.3772669
Post_Outcome_ipsi__quantile(75)	0.37249583
Pre_Action_ipsi__quantile(25)	0.36745745
ACG_and_FS_per_RS__ACGmed250	0.36549103
diff_per_sum_ActionI	0.25600895
ACG_and_FS_per_RS__SpikeWaveDuration	0.23791803
Cv	0.23070657
Pre_Action_contralateral__kurtosis	0.23035751
