# Supplementary material for: Hierarchical Distribution of Reward Representation in the Cortical and Hippocampal Regions
Source: eNeuro. 2026 Feb 10;13(2):ENEURO.0256-25.2026. doi: 10.1523/ENEURO.0256-25.2026 (PMC12931971; doi:10.1523/ENEURO.0256-25.2026)
Supplement: Data 1 — The complete code, data, and computational environment required to reproduce the findings of this study are available at https://github.com/mokamotosan/soma_okamoto_lr_01_public.git. The repository contains a series of Jupyter Notebooks for analysis (/notebooks) and a Dockerfile to ensure a fully reproducible environment. The analysis is structured with individual notebooks for each of the six brain regions, which generate the results for Figs. 3-7 and Table 1. All analyses were performed within a Docker container based on a Python 3.10 image, utilizing key libraries such as PyCaret for modeling and SHAP for interpretation. To replicate all results, users should first build the Docker environment and then execute the Jupyter Notebooks in the sequence described in the repository's README.md file. Download Data 1, ZIP file. [file eneuro-13-ENEURO.0256-25.2026-s001.zip › soma_okamoto_lr_01_public-main/results/shap_analysis/_old/shap_values_dCA1_catboost_r0.csv]

	diff_per_sum_ActionC	ks-stat_ActionI	diff_per_sum_OutcomeC	Pre_Action_contralateral__std	Pre_Action_contralateral__kurtosis	Pre_Action_contralateral__skewness	Pre_Action_ipsi__std	Pre_Action_ipsi__kurtosis	Pre_Action_ipsi__skewness	Post_Outcomne_contra__std	Post_Outcomne_contra__kurtosis	Post_Outcomne_contra__skewness	Post_Outcomne_contra__quantile(75)	Post_Outcome_ipsi__mean_spk_per_s__50_to_100_ms	Post_Outcome_ipsi__skewness	Post_Outcome_ipsi__quantile(25)	Post_Outcome_ipsi__quantile(75)	roi	model_id	repeat	session_id
0	-0.17490018092196938	-0.45954042276945695	-0.18738652940226325	0.10244487910632875	-0.07840610255106849	-0.8120945222169702	-0.03558025515170705	-0.11769199534255463	0.36012716152855295	-0.14988041620203013	-0.30772096354347195	-0.09550225349846038	-0.3185719174825466	0.14935729066942008	-0.3156901773523479	-0.703942775897416	-0.23370488729614683	dCA1	catboost	0	123
1	-0.0715931798674215	-0.05554384511310891	-0.07766513684254031	0.06031378154469591	-0.15002655401599804	0.17244455928455632	-0.4211595314986465	-0.44114783874811664	0.36210140443755495	-0.1921587385021329	-0.30541321254990916	-0.6595090532088803	0.15327840558866254	-0.34362475654862384	-0.3206154945096842	-0.5003102719414289	-0.17505390944596827	dCA1	catboost	0	123
2	-0.07944631493704989	-0.6670466481698468	0.388626116036646	0.06796048167637955	0.014864174230872718	-0.12268596801408234	0.09104776208837762	0.1240998273342765	-0.45993213151351114	0.30217453706508624	-0.29446345488824566	0.9982898327507358	0.44545042841033766	-0.037989909186778796	0.4937323023313349	0.9460864325635409	0.21371702076237323	dCA1	catboost	0	123
3	-0.10538280884918141	0.3318005799865415	-0.14245030195112304	0.14358893251829816	0.28900707375214896	-0.14696484309663438	0.12565888193347366	0.17788404503842817	0.21411045498372416	-0.1103048743800985	-0.28314271831090404	-0.8325339435992486	-0.595212323642022	-0.44434600103982785	-0.2950212381041183	-0.4388300664680157	-0.29192547140468006	dCA1	catboost	0	123
4	-0.10253158355216356	-0.0404494262457617	-0.13069318534856145	0.07116852457004584	-0.12312586161181566	0.3595352240918506	0.11887218359965689	-0.022737465129344818	0.3915358767775328	-0.2231257025455764	-0.2872892400669759	-0.4367846483173592	-0.29965828648901804	-0.24654458347416816	-0.29753746022457805	-0.2735350707169277	-0.10382438948421749	dCA1	catboost	0	123
5	0.14676750070857222	0.040222744554503684	-0.14878248557736018	-0.21567367787122457	-0.13039313385462276	0.39653382501606504	0.08953054787655257	0.03116660613714907	0.5661120784973314	0.3246769543938727	0.41148718232120574	-0.33814819517620226	-0.32896574091465636	0.08602541227214855	-0.19924501951142332	-0.6680106793984734	-0.09367360484274355	dCA1	catboost	0	123
6	0.2937589471343339	-0.3095587970001675	0.33280851099422687	0.17437481307930805	0.013788893822593785	0.41575775073504456	0.11175916435813002	0.12564423134346386	0.6508007783635142	0.47871700665458566	0.1919431037318128	-0.13383817395713496	-0.174511588655922	0.6780278485105783	-0.07576735487361769	-0.5925254027130626	0.030156166447625286	dCA1	catboost	0	123
7	0.004216035585006879	-0.00975734486454364	-0.03878622915016637	-0.05918992776207456	-0.17694408755348198	-0.5636487160835408	0.12537280837353315	0.07767023491101385	0.11204742120042543	0.10022140139686105	0.3315752159014825	0.9900660967761659	0.27398196135846664	0.1159932565642686	-0.21054276365400312	-0.8752120869396977	0.155328807061517	dCA1	catboost	0	123
8	0.2449865341708385	-0.4361216199864667	-0.1544874750853014	0.15642615042679262	0.2702468196992478	0.400130313366768	0.12123213255025803	0.1791504661061438	0.3158110274687955	0.42877741622607	0.45001660628561413	-0.38181242200492316	-0.3227262330832344	-0.19558500043870708	-0.19529768770747274	-0.24861604059944667	-0.025895475277154988	dCA1	catboost	0	123
9	-0.02503409086540455	0.019383311942303957	0.18025613024155593	0.019302062122158407	0.09380778326349984	0.23163772415643352	-0.12840406299970528	-0.14095355869273465	0.2709581437974488	0.4376560205547892	0.5828621973477577	1.090410047929539	-0.10813404755308915	-0.16235298908301968	0.412814555472194	0.47601978953429364	0.11422836507065351	dCA1	catboost	0	123
10	-0.04371001007712638	0.5223784457244256	0.006920342308177955	0.12755585685233672	0.33317133114806624	0.2678941722247701	0.1997307667384986	0.19347630366434293	0.22000009394580466	0.054956481754957036	0.486165851962448	-0.8293732149218445	-0.4681946078472103	-0.12706162818919067	0.5138642455671859	0.9598792078391172	0.22913161399753856	dCA1	catboost	0	123
11	-0.11400201207324998	-0.44335937844763196	-0.16915643284517656	-0.10809741970648558	-0.13597663692990902	-0.5023904639847059	-0.5253216523097601	0.02587081617876653	0.46014984643143475	0.48642506209476666	0.34898177137903014	-0.35356385736944673	-0.4322371573191979	0.5800067556441902	-0.2915277513488085	-0.5950884431106713	-0.14523311640685335	dCA1	catboost	0	123
12	-0.06466328699518586	-0.25513005214522033	0.224357302897127	0.09099625208495593	-0.005673914976175375	-0.6891704657504512	-0.028666108728683505	0.0003011754861989317	0.0880908571556434	0.39210628073107767	0.5722619338030271	-0.43688034457308855	-0.3357163418684434	1.0707134398467706	-0.1565815374047895	-0.7096376811085252	0.04778520022043366	dCA1	catboost	0	123
13	-0.06102322054132967	0.11845370374230657	-0.16864411129698642	0.07143794922666752	-0.11975020295887734	-0.1621995327707725	0.1757597314097089	-0.11382612915959417	0.3466660742221248	-0.11465898729402224	0.2646321261214556	-0.3389989499312827	-0.4107901657777067	-0.30361341731247943	-0.18364933232036273	-0.16224344951323366	0.24114900848502943	dCA1	catboost	0	123
14	-0.1101218400855514	-0.1229926191210182	-0.17817675810775693	0.056536496006472745	-0.20774562630253404	-0.6930641307709159	0.07881361725130659	-0.08010588604667705	-0.3578468010869977	-0.1854939697462453	-0.25220720885197034	-0.8513552650678046	-0.6326195502961298	-0.4718859773040173	-0.3507389256056419	-0.5235719709048998	-0.21274197482321622	dCA1	catboost	0	123
15	-0.07073697248861428	0.2295818690764341	0.030244677902265323	-0.3864959844630778	-0.30149169958579847	0.17012934796782495	0.17984488880880325	0.13842782676270088	0.2646805946382961	-0.19350078032110057	-0.289682450568409	-0.7576085580620417	-0.5260961663230489	-0.13970529444009644	0.15646766771565673	-0.18422462761783903	0.22100359499002897	dCA1	catboost	0	123
16	0.4769860687064852	-0.242010435685952	0.027763337682333616	-0.4015227978353797	-0.24764559575371087	0.12070026178253199	0.11043916703508941	-0.10538044776936023	-0.18634710596942475	-0.016569121087627724	-0.17008961666879316	1.0929149668045948	0.5138736785020885	-0.18169241406034012	0.3438878165318535	0.7550499956936255	0.15238306252793823	dCA1	catboost	0	123
17	0.2485556209112356	-0.3507169194166468	0.4576965976944	0.09479291320321427	0.023594126787468903	-0.37063692127238074	0.033491231033570934	0.14617383977729678	0.3346724803327563	-0.11248751476637747	0.973122023575462	0.7771771722891613	-0.1989375234124807	0.5440209456608269	-0.2799059597155431	-0.6895030503016948	0.25558122198829736	dCA1	catboost	0	123
18	-0.12704082907704148	0.44904122406033564	0.10611056524808214	0.10769005459211808	0.288107960498731	0.4394442771769569	0.10250933013053885	0.07412215082051729	0.30892114940250903	-0.1227667659444236	-0.2040286677711325	1.0766864077325273	0.22628883393241622	-0.15727929870828256	-0.30228059090850434	-0.48239078894575677	-0.10102525501760781	dCA1	catboost	0	123
19	-0.09366456051607637	0.9158912095638386	-0.045802623552163524	0.08090505075231626	-0.10469612644601281	0.2896799361400941	0.1613433753592925	0.18132123741336736	0.36030614155698826	-0.23739056902576933	-0.18019448286007964	-0.8933768307478737	-0.42388872778699055	-0.2543759370805672	0.25526502759586117	0.14960532394820145	0.19602466510950164	dCA1	catboost	0	123
20	-0.001774008777603053	-0.2491888654864521	-0.14816745973502843	0.11281224878102826	0.2560277656779756	0.09369058939442605	0.11654148156372553	0.20174304521021208	0.4977192247830199	0.4500184851434666	-0.15471739001257778	-0.07604877763534165	-0.11835889981702859	-0.32040977453824104	-0.2009179376573323	0.39616627832481655	0.08026904449839499	dCA1	catboost	0	123
21	-0.11389812340081787	-0.0005144330037420508	0.33201026226071484	0.055295884593032446	-0.1391953882201713	-0.6064628537140432	0.09287289518504349	-0.3921891061684492	-0.13440279880811512	-0.1899594375871262	-0.2794791360290561	-0.8664573498664438	-0.474487971655963	-0.39411823433763027	-0.22695162138465255	1.1160881971259984	-0.1580783420757724	dCA1	catboost	0	123
22	-0.1347841594041646	0.3510173687056958	-0.008137859456800168	0.18008810277747303	0.15132426154717624	-0.2088743608729677	0.17910894865968988	0.18150776910953495	0.15276010652097538	-0.04926982201368302	-0.2553033394708008	1.178069142177798	0.5472377069201516	-0.08328687395254007	0.573553845725593	0.4235390714500657	0.2586959409384113	dCA1	catboost	0	123
23	-0.1423319702099093	-0.6412625274616537	-0.11452901984930514	0.10144950027106919	0.037245558369608515	0.0025625623978032877	0.13651393374840867	0.05649636898780681	0.1155725481869921	-0.13455320934940057	-0.2740534213515066	0.7137545672431257	0.34279784044536704	-0.1166808447866847	0.4694331525074419	-0.8068149423670179	0.1400390652427453	dCA1	catboost	0	123
24	0.4558433519640499	0.3427363956803187	-0.1515244672254258	-0.12376044896619721	-0.10903983002059321	-0.4200477804635529	0.06906582910586959	0.11370355660453346	0.2220609708266072	-0.08191863279834963	-0.2890283988993573	-0.6844886145782796	0.3325483011072452	0.3331422843962494	0.22223433111598556	-0.18521870332989226	0.2830340066354703	dCA1	catboost	0	123
25	-0.17142030543359799	-0.6777840567824222	-0.191063698571613	0.03902776339526654	-0.2129146542141667	0.11670696518847791	-0.3166172501561982	0.07709170244440489	-0.7437387540705367	-0.17158666445510104	-0.22557881381277498	-0.1531862352787874	-0.2734585031667783	-0.3823773935871659	-0.47149568925654906	0.2574227181762671	0.227311520965657	dCA1	catboost	0	123
26	0.08089428501443517	-0.49425599424738764	-0.038136886151407735	0.1054422027068652	-0.09895934608093304	0.20268032678953576	0.13971307838625027	0.07355710870633893	0.30548362120549605	-0.11734764011651595	-0.25231959889500616	-0.36651879252587294	0.5052420034424203	-0.388534700110893	-0.36637789025958895	-0.36898192047258593	-0.19111847088140949	dCA1	catboost	0	123
27	-0.09091333841408496	-0.2827202230696809	0.3066396948110822	-0.21160488160593283	0.004256238535794121	0.19889383036348218	0.03872672568808621	-0.13851272194378778	-0.2331273820034263	0.304461379893712	0.7153111649951834	-0.25358964706686055	-0.28663417528170015	0.6034194956557577	0.5271023028392721	0.3869906058991952	-0.11590683838853981	dCA1	catboost	0	123
28	-0.07386263413522749	-0.49074588343720627	-0.14013782618159976	0.021214735234561338	-0.03510198532107312	-0.5833925278934846	-0.1979157214909629	0.051261625719219536	-0.4639321883790555	-0.22423175662792116	-0.2481578746828052	-0.5814944333344156	-0.49138862054022503	0.2350920751830438	-0.29432198022971773	-0.47520243896740383	0.09630428053605944	dCA1	catboost	0	123
29	-0.10705234862115441	-0.22067770777951823	-0.1143069029793593	0.06865468270071597	-0.13865619928100262	-0.6601044465934071	0.12208757974269925	0.12239265759655046	0.3080045602893751	-0.19707943241952372	-0.26690855514583656	-0.7426858314658695	-0.10376640542964144	-0.2122319106759423	-0.32228045947543327	-0.5959532694043356	-0.2111764084007958	dCA1	catboost	0	123
30	-0.15586933255397117	0.23199131642511842	0.19465837629242305	0.13012572470919212	0.07382241365965614	0.2785514023051263	0.1223900785222273	-0.08112634946646091	0.36344055475981313	-0.08337247326737089	-0.2538619982286824	-0.18477170327991668	-0.25176391593277553	-0.2994269693864703	-0.19790277218704533	-0.5642095252370978	-0.2247060729685815	dCA1	catboost	0	123
31	-0.18175146890615976	-0.6210216439441961	-0.019000931990288794	0.03942963652406423	-0.2340782710753093	-0.5914087476881361	0.04232708489676256	0.07507236512688999	-0.47649685218101073	-0.08233779724485088	-0.24515246202937627	-0.7812455431024931	-0.028085385754667756	-0.3267030291621013	-0.4319510896135777	-0.6216000414884106	0.26913853558368905	dCA1	catboost	0	123
32	-0.03465520032101739	1.2736267330311188	-0.019760620715882783	0.25518744012800526	0.3846878154687654	0.21569326250445423	0.1837824184541258	0.18797045389555864	0.2324993721721169	-0.09661690312163439	-0.1330808435615744	0.06630630527892048	0.545067754451105	-0.1762474723938412	-0.35201513031146403	-0.5806934046587529	-0.18566999534495704	dCA1	catboost	0	123
33	0.08524094829232398	-0.2738302661557595	-0.006030334802004721	0.05259806198146883	0.04548343663761816	0.3830129140159195	-0.015844969682288972	0.03025483653614487	-0.030820520845479364	-0.26318568034745277	-0.19736144193973976	-0.5578502963930771	-0.29221318048426176	0.2568852581651852	0.017137757464167017	-0.6948557055324335	-0.1409979418228308	dCA1	catboost	0	123
34	0.2038680739843969	-0.6857228731134154	-0.10910830893576595	-0.0832853795729816	-0.5741984420089171	-0.056166682982596604	-0.2575754971746607	-0.6859737242464522	0.1137523687629453	-0.15417806564791722	0.3902022416480583	0.914709982718968	0.2501837803906869	0.07361016524581904	0.33062940867491003	0.9871879501458344	-0.04781427806544739	dCA1	catboost	0	123
35	0.2184140643786982	-0.07139641256360751	-0.11863615418811696	0.09971385193739989	0.1845308216097585	0.5185170093739895	0.13108429246335662	0.027161038989129655	0.3805800730793101	-0.2100357397834105	-0.20779028619187395	-0.6259936753843074	-0.3307349247958804	-0.4392930092566536	-0.26803931618449983	-0.3625752836405569	-0.05074576095627339	dCA1	catboost	0	123
36	-0.07951155447302909	0.24924248477091723	0.039372616994150275	-0.35867115436624797	-0.18967903560548477	-0.37769517370877675	0.04197975457435888	-0.1823196238930799	0.20642089795457733	0.22608496791836696	0.299302803641185	1.171666052628173	0.0462051496725295	-0.20283305155205722	0.435411765085703	-0.3676399312955551	0.2995232284791116	dCA1	catboost	0	123
37	-0.14840104083441374	-0.6558483249717643	-0.15940866455224684	0.08601066650088303	0.23321757331255635	0.1758674959413276	-0.26765523574397976	0.06494369410930717	-0.2040704117049436	0.003787426700210964	0.31403343317759064	-0.15122361727615985	-0.18487066390497411	-0.3736817991430098	-0.33911070620548717	-0.30821258057811224	0.2716245312322257	dCA1	catboost	0	123
38	-0.0715931798674215	-0.05554384511310891	-0.07766513684254031	0.06031378154469591	-0.15002655401599804	0.17244455928455632	-0.4211595314986465	-0.44114783874811664	0.36210140443755495	-0.1921587385021329	-0.30541321254990916	-0.6595090532088803	0.15327840558866254	-0.34362475654862384	-0.3206154945096842	-0.5003102719414289	-0.17505390944596827	dCA1	catboost	0	123
39	0.07124640045895911	0.1096792631985596	-0.11998049800993958	0.1507220470382379	-0.14901755148644755	-0.5468491231387369	0.036878714685283746	0.057009336780954996	-0.2161562679198588	-0.05500976586259489	-0.21648727346029092	1.3168639548394931	0.7723138651555257	-0.17403320934290256	-0.5077242209741968	-0.4976943517991063	-0.3585530161573062	dCA1	catboost	0	123
40	-0.08550654754033671	-0.6265491429453708	-0.0993336500066835	-0.23053712558206546	0.016890292891365885	0.26622769804127744	0.05906507112912902	-0.6722386980185513	0.31017522938725733	0.4678685952828114	0.7055085865885533	-0.48233080863075756	-0.22918298207871926	0.36850546336509743	0.1850481077767905	1.036369214671864	0.03791244009843171	dCA1	catboost	0	123
41	0.00466412681958391	0.4507799967061472	0.1517563455447812	-0.021191365310714846	-0.26617700396665894	-0.5702030091268678	0.08985516929703226	0.1129126288707156	-0.14772635309800952	-0.07830333577065224	0.3330671184482969	0.30985447176799474	0.03974377249242007	-0.2412900134440618	-0.45950838046459347	0.21343002679250456	-0.29780496613989665	dCA1	catboost	0	123
42	0.24702427853648892	0.5975064231120087	0.2297940037365516	0.23243520868943315	0.3105796176908626	0.19946274608264933	0.1299174334182349	0.15602370149922404	0.2367006655821173	-0.02805813617258862	-0.26251443314531453	1.0797933352200182	0.6032577616242246	-0.16772131309337263	-0.2671046190976672	-0.8144233919574583	-0.10558714500939724	dCA1	catboost	0	123
43	0.29805305824732753	-0.21813993813317273	-0.10109735897829834	-0.1094396241203896	-0.46584068213074525	-0.2369444515672858	0.1369410794684068	-0.11535584541027652	0.3872020642206125	-0.08643257172965725	0.38601836929527794	0.06550408718789705	-0.3773684324828888	0.7881415834123062	-0.16581899640212983	-0.7237880754333753	-0.12723769815383693	dCA1	catboost	0	123
44	0.04111327378477454	0.10672299315184497	0.14788522189026565	0.003520655585169078	-0.023503069889683977	-0.07013929091169349	0.13335302267100474	0.10387328960487326	-0.16326036553591058	0.0029911329617192885	-0.19378377934587868	1.463562071728229	0.7604249323943733	-0.08336543443934963	0.6860113098833128	1.2043464206565817	0.39848642350155644	dCA1	catboost	0	123
45	-0.026991206325628538	0.2917127053392044	0.13220172723450485	-0.09085541847021748	-0.06671738884024557	0.17205384238838825	0.0986670954169889	-0.02801368907674132	0.17433353576080676	-0.1541107907325563	-0.3187499019507751	0.7770698552127248	0.3928171567151573	0.22906467470503258	0.46956349259080804	1.162928283941888	0.17134657252512703	dCA1	catboost	0	123
46	-0.10616818880946326	0.2982975062915771	0.1354503025827433	0.08977340077375891	-0.02997691096065872	0.2693881973168027	0.15487068046295507	0.09560372313545847	0.30892790029198297	-0.007134880751108039	0.3514368432386535	0.039076830653536815	0.3443532310373102	0.3814037087380283	-0.27126554726159674	-0.8687046089693058	-0.04152222432771932	dCA1	catboost	0	123
47	-0.14288631932459783	0.1365486737595771	-0.13584023549551885	0.05100751106352928	0.14337963069906393	-0.5370074883103472	0.10894134764203568	0.05316536815309214	-0.14946610817883704	-0.16574918499207542	-0.3029378458957638	-0.9069911892172979	-0.6622934199980597	-0.3795008622923538	-0.38473128176387944	-0.38167371877694345	-0.10419211022517726	dCA1	catboost	0	123
48	-0.052530876687841885	1.1865089584442141	0.021494045157843308	0.13967742929134971	0.20875487778259724	0.2553053187059969	0.1537531993316429	0.17897533546566682	0.04640099263651588	-0.03011809479052055	0.3620782372908234	0.23359813459065135	-0.19796054768903512	-0.21529998122100538	-0.10524571725463266	0.6260491943297425	-0.0564081636175527	dCA1	catboost	0	123
49	-0.19170769135662283	0.07967896103811278	0.050011936539692416	-0.41636750591370797	-0.5148995009490556	0.1610770064627392	-0.11911751115009299	0.02899872316627045	-0.1934951458639165	-0.05316983030861698	-0.23533946213804985	0.11501945270834066	0.4575019470041656	0.39653582915226543	-0.18623160249497817	-0.6976888506654536	-0.40291211655660314	dCA1	catboost	0	123
50	0.0021570728813107938	-0.4496157121227023	0.08785297148252659	-0.0907548025201157	-0.4133121834865424	-0.03735128987037708	-0.31285070989007424	-0.19490736837727016	-0.003437271140366671	-0.15661720906006704	-0.27166045388963767	0.8271550078338347	0.3282116472648037	0.28373398622946816	0.21229357000436144	-0.29354624916576777	0.10928208377483618	dCA1	catboost	0	123
51	-0.14753129230611556	0.15480243059835708	-0.0851418779845453	0.05572835882941334	-0.2240081539908287	-0.5860013663547498	0.11090794112491706	0.04714427405853643	-0.7120775522684527	-0.10751486804430015	-0.1530936872787894	-0.4821535491976556	-0.2354581636953557	-0.39326200486393764	-0.47016496815032227	-0.7105508685362457	-0.07074036826437713	dCA1	catboost	0	123
52	-0.11840170027767749	0.42236997299509355	-0.12611729739519575	0.10928077037677603	0.3113021405222984	0.35846645935355603	0.055194574220514915	0.16990100731483673	0.29941903829538974	-0.1854880165986157	-0.3537139911817245	-0.8680815808166626	-0.020711354260019514	-0.31683643127754063	-0.09743686806055014	-0.16022736604551943	-0.1915045561149849	dCA1	catboost	0	123
53	-0.06258428959105658	0.5074414299460331	0.06550448344563536	-0.4226955128229999	-0.2787548405213018	0.48687387386668757	0.15475580743206055	0.1390344527879945	0.39541820862576005	-0.14761595359111057	0.3589283194412423	-0.10024484274397133	-0.34826897624303554	-0.3266704229815034	-0.27991631780831433	-0.5188230739648217	-0.24025638532963095	dCA1	catboost	0	123
54	0.1955356131565644	-0.2146091867620206	-0.14963002089410354	0.030966233137906928	-0.17503224711029414	-0.4236885831511132	0.12967246838831062	-0.1841650602414522	-0.4807253166602461	0.23573194232698427	0.31155563397883085	-0.8887292066629902	-0.6469632817434344	-0.2839465637184005	0.42263050652348744	0.6021184186045421	0.3987607076023047	dCA1	catboost	0	123
55	-0.12480929214043283	-0.02168808652530516	-0.1825558561881503	0.05248063791683457	-0.07372846299368084	-0.5445548358128526	-0.32064027214266877	-0.11919377386655264	-0.7152784422926152	-0.1679100828259178	-0.1962772513982222	-0.2741249870665366	-0.4760264473106107	-0.5004218910061841	-0.5382207854736599	-0.1607166259001683	-0.3710421220119023	dCA1	catboost	0	123
56	-0.11077336343023764	0.008103367865213252	0.4205064731816246	0.08021223951631982	0.09726108668531555	-0.36338446829467336	0.08643957874896523	-0.04017270312279546	0.11238080229040444	0.06553897908128438	-0.29192353873327814	0.949651919465478	0.6822482207392131	0.3402729503767663	0.2604671473514828	1.3342954063717054	0.18230182954941698	dCA1	catboost	0	123
57	-0.177774367573951	-0.3852123641796376	-0.09950634449471615	0.025896904519643646	0.08053145986212516	0.3380566085767504	-0.143834197273023	-0.009977483645235681	0.37879819042709056	0.08751614680126547	-0.32743878255833125	-0.3983466971746761	-0.39498287570748963	0.8940462446675852	-0.04359300430708535	-0.5593288151636626	-0.0318033631372371	dCA1	catboost	0	123
58	-0.16157451193128172	-0.08705591418549863	-0.10153247817410117	0.059392064847892646	0.24946607945951121	0.15652660857864556	0.15194977091247439	0.13429252239263087	0.3361162501008044	-0.2045726228652036	-0.3040489209636798	-0.6814804126795861	-0.11433129762530007	-0.3442518262209735	-0.23431315303960404	-0.442545016971041	-0.18619279209996004	dCA1	catboost	0	123
59	-0.0353244672526983	0.5950512511800163	-0.059163245809895015	0.10985175321566404	0.3553122107670581	0.2547721625712566	0.08522293780244425	0.16215541041519138	0.32232166268846557	-0.17956139909417124	-0.24738932075862705	-0.4461247002445045	-0.2758795653040785	-0.272905453968061	0.25875432454509956	-0.14315626980550614	-0.15262234725475582	dCA1	catboost	0	123
60	0.09135649797051068	-0.468345454239306	-0.09268335831076206	0.09048654939818934	-0.14291671931551503	-0.22189422597009817	0.11946375499948617	0.09754305622739019	-0.13169164579667766	-0.06514029357703403	-0.13641359736312994	0.19412096040806665	-0.014118386548131854	0.07996312057561872	-0.42345790435560776	-0.29003524649893203	0.2985351679550652	dCA1	catboost	0	123
61	-0.11232016541676346	0.39370576968152937	-0.16215399174619285	0.09508185966869233	-0.09296663726769255	0.060244051521024584	-0.34587172633382746	0.0477001718868454	-0.1568495288237786	0.15129297456993535	0.5575234322034693	1.1865340051319049	-0.5984606914693463	-0.17194955031218323	0.5871457502725627	0.5694891374606348	0.22694596948323123	dCA1	catboost	0	123
62	0.3628896797560729	-0.32499378978501453	0.04254110741710869	0.15846431757468232	0.15774771828982007	0.4432179690989779	-0.047010352727380154	0.11633622160455001	-0.27116537094499715	0.6418421355344661	-0.09634741990189341	-0.23663568032324336	-0.08315763376095262	0.7961050289890166	0.38057006157297996	-0.49425721505986525	0.12734262551043563	dCA1	catboost	0	123
63	-0.1285550716041879	0.5339839957704005	-0.11935309990515142	-0.024113675626719632	-0.08032305715161431	-0.06601873542789825	0.13675330834379823	0.1294069168350551	0.11051735217065459	-0.03987228356042169	-0.25212900081247464	1.1670884511352746	0.8412835654692354	-0.09755065328106774	0.7513919059708284	0.5645442113857446	0.34126261821854603	dCA1	catboost	0	123
64	0.2779169926012083	-0.45493961781003317	-0.1345931298802239	0.18053627679352574	0.07576078763398539	0.05669873545920942	-0.15131121187549612	0.0461629774350812	0.2326279651360546	-0.18692781761381375	-0.3874788756914926	-0.6738034320767212	-0.550561218576986	0.7404154537476049	0.1530404721727563	0.9170336145690314	-0.03361444098134664	dCA1	catboost	0	123
65	-0.14260732044734084	-0.11337916731598101	0.047142145535534453	0.01671873203467919	-0.08780765884038903	-0.21114669116686768	0.09492272992025093	-0.13259487488427277	-0.6982710642925397	-0.12243325166122578	-0.2132948134440181	-0.8583129283608117	-0.4416411400112816	-0.20104175621612547	-0.09592617874698953	-0.5222970079419155	0.3503331646354784	dCA1	catboost	0	123
66	0.3514519589895898	-0.06514022944809689	-0.08185067578046185	0.17720423124843757	0.18007479601838236	0.18667087709516342	0.1883997376800274	0.18545335701250484	-0.04660442066276831	-0.023181694179888378	-0.20078290872251084	-0.05376736493268163	0.5491635340934597	-0.0018865735032720943	0.6064321610243316	0.9468498481734828	0.4113201423830696	dCA1	catboost	0	123
67	0.08581086326376076	-0.060997422425196235	-0.18644752621770008	0.058703780462456556	0.05468420644720778	0.28577154374319347	0.04957239347727768	0.1440665634681077	0.42201307111557596	0.0008168995631682002	0.17214681032670764	-0.21496555170773024	-0.4678065987967121	-0.1489941011334173	-0.2176818912213277	0.37412420492937987	-0.14966352305487263	dCA1	catboost	0	123
68	-0.1543735557272195	-0.5097648571135792	-0.16607614440729165	0.02981595351703927	0.21423484820523425	0.3158267651064564	-0.2653662351593463	-0.6040023088253382	0.25353635256627044	-0.062485571923212975	-0.33585876221654815	-0.32175702093253744	-0.4345393990551061	0.6941386620100116	-0.5243032591624441	-0.198522934984428	-0.06666332842847777	dCA1	catboost	0	123
69	-0.0326814030100379	0.6867618819114785	-0.026672193003913703	0.12824636717981044	0.1187866292306058	0.18090546440013008	0.09015850301758861	0.08352908565219237	0.22936819538359815	-0.14137260418633826	0.2995937808181071	-0.19620516810965197	0.16988816863314118	-0.25845111050847996	0.4449897699727857	0.6948150297452733	0.3453796082541914	dCA1	catboost	0	123
70	-0.05592918308494401	0.2705341942632388	0.213275318363891	0.13686330932683163	-0.10445464894627084	0.04674195141517831	0.1526143682925595	0.1385013763238575	0.3455738809830455	0.44323924923861013	0.7249234302497146	-0.6030916333482174	-0.3922601000892086	-0.4144160681853618	0.4014281913107372	0.5144239900976461	0.14429668921890013	dCA1	catboost	0	123
71	0.022623114196775953	0.5657041000856247	-0.07010705914079268	0.13911321303349444	0.029624070716939076	0.2525176807629322	0.12893561875642004	0.10071818361563493	-0.06984940114990655	-0.009443246351483407	-0.23539518873665224	1.223216372181023	0.6870005662368166	-0.06326392424901353	0.6189006258666245	0.8683946527200145	0.38560408358199194	dCA1	catboost	0	123
72	-0.03248285490862624	0.1453793017142091	0.24165364521687044	0.14490236403361062	0.26242544137843266	0.3344845677955697	0.09082757117720708	0.18637186615905832	0.2558952896020599	0.6242709911795497	0.2451346197824628	-0.5856188155154233	-0.25968375008336136	-0.041382132026676344	-0.2931938522027138	-0.22084849781133484	-0.21710835432819672	dCA1	catboost	0	123
73	0.3351700144485243	-0.3711934031968781	0.27687378039767885	0.05168155697054628	0.27071914121972446	0.23008011206808363	-0.11666435343318057	0.06498233706776925	-0.36935608007975057	0.06491233349663035	-0.11486052934946925	1.0735083355932968	0.6886845968103903	0.47296603116886476	0.5275771254090215	1.1337363584325164	0.19962252657836804	dCA1	catboost	0	123
74	-0.16000270269638375	-0.24407575961467556	-0.1345648745150393	0.13878540510385906	0.04147033750366405	0.41770890460400956	0.16387330541148687	0.07855990843056743	0.38797354973261	-0.24382570300612724	-0.3067407071019931	-0.5560866242618371	-0.29567097411045346	-0.21948935605877506	-0.25016781770443686	-0.2827551294507916	-0.07363707649067917	dCA1	catboost	0	123
75	0.29280435277521094	-0.0831091439353714	0.045623071331511236	-0.39619985920909834	0.05978763911217486	-0.14599696771409532	0.14392112174832894	-0.043634129291355066	-0.1638648635224663	0.04925502240813801	-0.17918822088521494	1.4428051584110626	0.7563151054693112	0.1000016074350332	0.5626968299001192	0.5793242105679524	0.21914009914814403	dCA1	catboost	0	123
76	-0.0014684477752650946	0.03377264172454967	0.2828016520699259	0.12880304787399804	-0.0979530194470758	-0.40346674371045776	0.11700721442564901	0.13685976807602707	0.2692696618398522	0.4768105707505169	0.4886271090305754	-0.5198494491064645	-0.33383009266482505	-0.3395051066033873	-0.224753513624286	-0.7045188477134073	-0.1723424758914836	dCA1	catboost	0	123
77	0.013086550616718423	-0.02865763391475575	0.2554039151998046	0.019643672336685694	-0.027589127489192962	0.1338599070791645	0.12166730340989933	0.16274403323273617	-0.1260383076416702	-0.06732702990568183	-0.2301081562461868	1.0945684510447227	0.8126350445011588	0.050152952219535724	0.548248100230347	1.0945361416766333	0.23523230964596076	dCA1	catboost	0	123
78	-0.04671098199646727	1.126136538518989	-0.004545162245943372	0.1556271281445852	0.2695989341060674	0.27480070773929555	0.02927486224216873	0.16808899842849928	-0.055964025834835715	0.3180912342347227	0.5392155507734459	-0.07053924486685456	0.03933027387585407	-0.2414290355417156	0.3468144425124849	1.0548594210105735	0.2515923031053598	dCA1	catboost	0	123
79	-0.22273939172045026	-0.695263049755227	-0.24139663844951292	-0.15295253168296039	0.0643903981770633	-0.45396540595327217	-0.08044706925470958	-0.050083590973118465	-0.04033873070981304	-0.08031845581090018	-0.29250757853383774	0.8747298077438463	0.6119616906462845	0.07986151386152315	0.38441934489932006	1.1109279810282586	0.13752785076729948	dCA1	catboost	0	123
80	0.14588925935963193	-0.5123253456131668	0.35020163518813735	0.0549818417352654	-0.052515238455748646	0.09306193031426718	0.07379860647348735	-0.030915872170463588	0.3048637122872718	0.40057067134226115	0.36088515241649777	0.681572280053547	0.012735032434195458	0.42901004979384544	0.380594370819828	1.1866875435149715	0.09729838171736721	dCA1	catboost	0	123
81	0.20349213276090455	0.7366616965869236	0.035596836536046075	0.267312898808753	0.3403693251907752	0.27443356323281426	0.21301070449196888	0.19935658519944235	-0.13847741209866124	0.02146221537078813	-0.21275656673599663	0.2693295516844131	0.21577540039618986	0.040465983329903456	0.5452313822818267	0.48937907863450336	0.35224444571216773	dCA1	catboost	0	123
82	-0.12618155499093395	-0.6301574409571882	0.27930778664652994	0.05410648428405211	0.0628658873104635	-0.49832212454326597	0.11693782936496828	0.18775696100570313	0.3335012640101695	0.26678469246190706	0.3699204408208056	-0.07381111772586674	-0.5657099331574414	-0.44282405133693226	-0.16227925530026518	0.673962307032765	0.05459887662893444	dCA1	catboost	0	123
83	0.03941238996855999	0.28492524399300473	0.04566631927865722	0.007614659136982416	0.1648524687968493	0.28659468516608444	0.05425720917250524	0.07579199903862079	0.32946760186108753	0.17832285319553076	0.5342730288813388	-0.7224821984881706	-0.4212721025140334	-0.32205573802406723	0.393662331706012	1.0195554029243457	0.12981060987157922	dCA1	catboost	0	123
84	-0.10386978743637759	0.1735147514442163	-0.16356411818917715	0.10489263469989162	-0.009101873286966614	-0.2198704892880195	0.12598230635599797	0.16955377551417442	0.33085996342437235	0.36411592151520017	0.33045356893320604	-0.3667690349464438	-0.5105909344897683	-0.3784307868101039	-0.46026825334209726	-0.47717569201146676	-0.2551001188006981	dCA1	catboost	0	123
85	-0.11180111175518917	0.3404601230244253	0.16161173112808863	0.03992626612438934	-0.05720559086099814	-0.39839067139759277	0.14021413206741795	0.0017143034257384574	-0.3426758534355394	-0.07978590611552973	-0.20702383953243433	-0.8108433547722984	0.45089872779223666	0.43905836126700115	-0.41049256550763097	-0.3963691542590013	0.2668142173326584	dCA1	catboost	0	123
86	-0.0024783158040416354	-0.1677982051142615	-0.04222691790766939	-0.07425530242493247	0.1623796681717812	0.2741370735221218	-0.08814152817474347	0.07382817428701816	0.12103429216636731	-0.0737218698288488	-0.18838129092573513	-0.6415252422078972	0.7174620340479296	-0.30455923489205594	0.356241520562675	0.2629459204903438	0.0051151582483354085	dCA1	catboost	0	123
87	0.18351639949457574	0.313067459454435	-0.16181678307272473	0.12040838123742911	-0.006394010606586045	0.47549378511202234	0.07551495521554202	-0.15517233794805074	0.31050213737290777	-0.2040041995239191	-0.2543591140817546	-0.4504976105209278	-0.25320475746338633	0.7284360199222706	-0.17194223781656837	-0.31977337967048897	-0.14837688553214456	dCA1	catboost	0	123
88	0.14192364245954373	0.13585141429400263	-0.0772238678962804	0.10521277062874519	0.003075437868083777	0.21094045549531307	0.11249422007206065	0.0514481815513232	0.355202503819071	0.03072321235417367	0.33804125147548053	0.5075698267969957	0.3141845726088868	0.4641385235929181	-0.3039466258339298	-0.640955333875715	-0.26103154809451273	dCA1	catboost	0	123
89	-0.06397418475383111	-0.5471430547662682	-0.12654788311092266	-0.23798282040181223	0.046438363876157296	-0.5168465413344964	0.05885442185759092	-0.08869345659198362	-0.517576117895294	0.13336618865459735	0.26798727431271024	1.0131701519036878	-0.4985838773141496	0.13589427509024238	0.3468043591461667	-0.6658538360283366	0.22693990149411777	dCA1	catboost	0	123
90	0.021975086874767208	-0.12381740420178385	-0.05540366775168794	0.11948552165917717	0.061047886835840275	0.2779600094686904	0.11767827045811749	0.12852307686859446	0.3305261447011932	-0.09509102956760165	-0.14775545899150025	-0.3922251520027565	-0.1471628122608708	-0.35767256629906863	-0.051447798317986376	0.6524534370706383	0.16823628697797544	dCA1	catboost	0	123
91	-0.10335158464165231	0.361572304040065	0.012813280987786783	-0.018403419521941564	-0.22100791608807382	0.24503038337392577	0.15583402540616148	0.15240123663922026	-0.15341098782236967	-0.07362392632945139	-0.2507042089471843	-0.5208501950792396	0.6255558074120047	-0.23511603426363253	0.34461977200581084	0.027627586907926435	0.4030873498244652	dCA1	catboost	0	123
92	-0.11004104830232009	-0.3186060310717642	0.37971394766403255	-0.053967637531670984	-0.5661284099097061	-0.274667059039291	0.09413213907138679	-0.06180859253756283	0.10309693569640098	-0.15610557411111378	-0.24673843995721964	0.9973953080785738	-0.18457181054926167	0.27504573651530845	0.4457492714848354	1.1876686587844523	0.19041535626412817	dCA1	catboost	0	123
93	-0.0694123607133465	0.7079457618942432	-0.109691969431124	0.21576586844311277	0.4179012128550129	0.4090550200985687	0.1934583937098744	0.19290563409693307	0.29360348077735565	-0.1380671694814635	-0.2628184444427909	-0.3073269674999913	-0.1335760155213321	-0.2986468675292287	-0.18602998398458392	-0.22933955243249304	0.2990586551669889	dCA1	catboost	0	123
94	0.4394061780789327	-0.5182686981556854	0.034865093594718684	0.12587282356468663	0.04656582146583845	0.07699319985013137	-0.11073370292987289	-0.49101451899918813	0.28891336629307335	-0.045736545072995294	0.41353091285806515	-0.010745438883291129	0.8184802572224464	0.6361683362883395	0.3265571685490986	-0.276887671630002	-0.07137012855499181	dCA1	catboost	0	123
95	-0.0478679306672711	0.3449375903900567	0.25264967982443515	-0.5114060712094581	0.07635631032125687	-0.2167033622202569	-0.27974131020441856	-0.10680281482740228	0.18775584115745944	0.27351357688560723	0.5107927401155278	0.7888974579858933	0.3527419001940135	0.46644933151818774	-0.33397317676691013	0.9999344558548743	0.09374266772755364	dCA1	catboost	0	123
96	-0.16588162093059655	0.4325289514662153	-0.09648609295402068	0.10888561213592525	0.09996541578725393	0.3509065118210252	0.12005454366349289	0.0891413589136994	0.19604920688325123	-0.1065768828010473	-0.23675422273259258	1.1408687599992984	0.5011986736113857	-0.16690433519836628	-0.3084048436894775	-0.474756065344803	0.20838977201811196	dCA1	catboost	0	123
97	0.2184140643786982	-0.07139641256360751	-0.11863615418811696	0.09971385193739989	0.1845308216097585	0.5185170093739895	0.13108429246335662	0.027161038989129655	0.3805800730793101	-0.2100357397834105	-0.20779028619187395	-0.6259936753843074	-0.3307349247958804	-0.4392930092566536	-0.26803931618449983	-0.3625752836405569	-0.05074576095627339	dCA1	catboost	0	123
98	-0.10537003633796399	0.4044716694920376	-0.14987937284237618	-0.061398557989143975	-0.2654396896257126	-0.35487020268917197	0.13534491616886063	0.12539525797282336	-0.22106142150849917	-0.04552260941295255	-0.19833340992898904	0.2267518256077192	0.5641622333099091	-0.12479435500278299	0.4418092401348562	-0.13611282414009176	-0.21222274841976965	dCA1	catboost	0	123
99	-0.10550112101637212	0.2420890183246591	-0.0683366825187115	0.06610820600103709	-0.08579498397307682	0.2275774731272236	-0.08043634682739385	0.010795524530676389	0.41932423167146327	0.3704995233714556	-0.17266695748914287	0.8375698062967616	-0.19919094770509005	-0.3648750790776122	-0.3119025949971463	0.11584818632752727	-0.0200925790396108	dCA1	catboost	0	123
100	0.26503875341278205	-0.3038932848894157	-0.1458201525113966	0.06550965586728134	-0.31522947828905085	-0.17724419234236533	0.01810913165886943	-0.3794550616284092	0.2403379262604682	-0.06015225525594682	0.9768475411565982	-0.2556876161920925	0.2631260218021695	0.5783688242841101	-0.3693837489608161	-0.601759214208253	-0.2128367527126612	dCA1	catboost	0	123
101	-0.09722476346509251	-0.6557198741001881	-0.1681578540784833	-0.42616766614666457	-0.05264747873931236	-0.46613257608980696	-0.3200204816151873	-0.43753368411616583	0.02776923207346594	-0.05562571142954109	-0.30814935514198344	1.0054987734215775	0.7575000075126574	-0.03397653203958107	0.19145472900986718	0.9984777701065447	-0.13934749891768317	dCA1	catboost	0	123
102	-0.10340833707865228	0.3634028002875827	-0.04140465274262806	0.140535138851147	0.33996780395777193	0.464565285334953	0.06917353363263858	0.1714652893359426	0.19948541945235548	-0.22805263146867408	-0.3026286986196463	-0.7625567986154027	-0.41112603164224043	-0.3626723521272128	-0.2646718819914531	-0.5501938094255098	-0.250282211624468	dCA1	catboost	0	123
103	-0.051303946082780195	-0.15047309890931698	-0.10477153441146861	0.09246893709117926	-0.0639540525206756	0.4525123900046763	0.048864361625322955	0.07428702233299493	0.4804689673875282	-0.09588418180042921	0.5708059891440271	0.10296543032609022	-0.2928285796761367	-0.26510838501745826	-0.22166161424301242	-0.6629376414824748	-0.18983783767598317	dCA1	catboost	0	123
104	-0.10763478736827677	-0.6233800068790546	-0.023095713956213987	-0.5206890077636012	-0.36163924060490726	-0.47895541000659203	-0.34687550364561975	-0.39766728623199044	0.11147777785149776	-0.27338012370663095	-0.3140310802750877	-0.5399455003117485	-0.39222901746762645	0.519672560566583	0.36447250466704334	-0.2887137409312959	0.11137960960797647	dCA1	catboost	0	123
105	0.18228707968201668	-0.33775502342799857	-0.10442853557818992	0.07212980239685918	0.08232858863068153	0.3551409146349862	0.075953896210954	0.033264754926296054	-1.1247455247790545	0.15049311587143316	0.46323453181000934	-0.4158689272029129	-0.16338876094716737	0.6714200414304636	-0.2054335281546014	-0.6597786900561775	-0.14645259613259573	dCA1	catboost	0	123
106	-0.10489099807636275	0.20483971227390696	-0.11438032219786783	0.11696810059601608	-0.05131347559367019	-0.17549089840145576	-0.08552782863599326	0.01422087856056883	0.21773295662866196	0.024566023055875307	0.2954618620037105	1.05315336919029	0.6458179004317087	-0.10466360101750079	0.4989158373698786	0.7505188257855697	0.0992546744659402	dCA1	catboost	0	123
107	-0.091524961934757	0.9302328093999193	0.19559517678350768	0.15767333483217547	0.32354882579249394	0.3521689061405264	0.13710462129107695	0.1591816337625168	0.2997873602126173	-0.06890481568249694	-0.24860684184536774	1.1607135904583163	0.5387085985670836	-0.1194187249866068	-0.1217869840132987	-0.23452977404967984	0.07339174581675313	dCA1	catboost	0	123
108	0.05325419580017283	-0.1389683667065089	0.036831279352997764	0.1494768439440002	-0.1566297736863104	0.1991802863562117	0.17994381283817548	0.11958154897875745	0.2796062388345164	-0.10224315281006807	-0.3029596583005751	0.05747580838077216	-0.4096945284618795	0.12074600665879962	-0.3411213818102762	-0.36611082644979437	0.09797180297495217	dCA1	catboost	0	123
109	-0.10313741284265635	-0.5872325180538818	0.16067904865840918	-0.02653948162608304	0.12524335600243686	0.006907058788168537	0.10661918942639768	-0.08652693734209262	-0.021848174287752074	0.3180057541674653	-0.2905767431469934	0.7376962029677476	0.25552698871430585	0.33069299235241584	0.45135895602361364	-0.19525194028424409	0.11746002007939532	dCA1	catboost	0	123
110	-0.1324549332118838	0.2360650073111855	0.10839735616458068	-0.04041358565649711	-0.39182263105196796	0.19672858929327197	0.023103204303116923	-0.05567616212800739	-0.6801634829898426	-0.12492166918187161	-0.18735421014019402	-0.720976523913369	-0.5040258402175424	0.012353674880305454	0.15091880022697254	-0.5328754460907564	0.2673186486320944	dCA1	catboost	0	123
111	0.07800620463097935	0.4331327311163822	-0.03470143159078168	0.21131374720533685	0.22684055218658547	0.26742614445458635	0.1941700275817683	0.22445261664554847	-0.06031001374372433	0.02647247087700723	-0.21261525497562608	1.2727016073018973	0.47020801710588056	-0.04379574989941913	0.6420751385247724	0.4131705516941845	0.4490157534200439	dCA1	catboost	0	123
112	0.22722157086485498	0.30451749837193154	0.14452111825119854	-0.41292588869615965	-0.5181020131898338	0.0030827042088280073	0.04993628815868098	-0.13306865866635023	-0.39651335599111265	-0.006908191647534471	-0.061477792975711154	1.066560130249302	0.5248879074642542	-0.15677091299736784	-0.002049950322952297	0.11504380991223485	0.019827104437515997	dCA1	catboost	0	123
113	0.06770198561116017	-0.3565067113080042	0.3215023098833196	-0.12432578271922447	0.1262079839499604	0.14375852745880122	0.06270347352642809	0.0441878813550356	0.3326067974463771	-0.027986193660768613	0.42297770835730003	0.6526451077820448	0.23682516129521014	0.4938829633069917	-0.11332876989849917	1.1269333733462643	-0.1874633622471092	dCA1	catboost	0	123
114	-0.1277650997062138	-0.22680378359624773	0.22142126363127082	-0.45570040587706645	-0.5108466816915949	0.14428384386835097	-0.22512309991050508	-0.14047975305360805	-0.6321522456025046	0.1769341746032838	0.29234519986976976	1.3279994307458323	-0.449867042485289	-0.3241748628853502	-0.29777257540367347	0.45284369598846713	-0.05944493643475749	dCA1	catboost	0	123
115	-0.005075409123102639	0.3891499725830976	-0.1051327585779245	-0.08015395440125797	0.31520745709097264	0.15377523326412074	0.029848856160036037	-0.21875056110070012	0.24751196762716418	-0.11802037892683127	0.35252937087302055	-0.03646671206513868	-0.09528644379959952	-0.3933932422764042	-0.2453125897897226	0.09363031310107775	-0.24167129428646775	dCA1	catboost	0	123
116	0.23048220167598374	0.46576558107173927	-0.12161667278445722	0.02253470511823525	0.22981675736105417	-0.058858090624942815	0.18103229771072532	0.14841438518382494	-0.14272723191462533	0.033702087626605266	-0.09330461739001361	0.33132023898821805	0.5354477240512258	-0.13054532782316425	0.7272574001181731	0.9361234251830646	0.5026033285800973	dCA1	catboost	0	123
117	0.35961338531117726	0.128859784669797	0.037437212968795694	-0.23282394771681078	-0.2936642102083299	-0.058930599535703496	-0.030709311446827713	-0.017683592350067348	0.14912323158117555	-0.028467720570337432	-0.267750815549416	0.8578170150229526	0.40925493383022354	0.2908188439043975	0.3653735225359476	0.10801679532064613	-0.21400318409831137	dCA1	catboost	0	123
118	0.006290494799109326	0.23238055197198576	0.112673782410559	-0.008812306199085742	0.18698145796471075	0.25581359018721067	0.13035214028616054	0.05973695548248623	-0.7558987166170154	0.30810741365833677	0.7242806503996422	-0.32583352704641544	-0.5415144823276277	-0.31312837894339535	0.2462952853354015	1.2590735717864179	-0.1793710322527315	dCA1	catboost	0	123
119	-0.09042104439165681	0.10115811151498452	0.16342117958796165	0.023134243032897187	0.09446028157777873	0.15986453339682274	-0.04088418450859149	-0.16155298387138292	-0.31460068125349044	0.1347430360784644	-0.323898848896638	-0.702084385414395	-0.49137053835658095	0.0020691066508335574	-0.2642568089502829	-0.21944108328787995	-0.21312276311718933	dCA1	catboost	0	123
120	0.18692408305409622	-0.5048285368736373	-0.22163036395292904	-0.29686195176860203	-0.004507493759824359	0.2772747850874854	0.03937850083946571	-0.040929520046185504	0.17412049208908462	0.3237280142092956	-0.01004029971721067	0.6212581440295447	-0.2764756384161412	0.0033302396071414097	0.38119021575381523	-0.9539557823850132	0.13478847038224734	dCA1	catboost	0	123
121	0.17952025670758656	-0.41666193155205605	0.4795260442005673	0.08161296491951674	0.24466310611532752	0.3626739108174323	0.12761277550010852	0.0630005226845837	0.18345618115744503	-0.25142699705894966	-0.21396363043383917	0.7068764367219359	-0.27983022183761164	0.49042526794325114	0.4173849520233234	1.3090038828651875	0.035043484312267836	dCA1	catboost	0	123
122	-0.04616653795833132	-0.3934749664321263	0.33660974364757185	0.06123014256569912	0.11946845951158354	0.1299205533216711	0.0906702055984404	0.13863248470358822	0.1718433752304089	0.42626168283751126	-0.291737766164499	0.9998239252901	0.33214537711338116	-0.09897754943182195	0.28367692918776044	0.9033360348859674	0.16907488021786762	dCA1	catboost	0	123
123	-0.1296535234934225	-0.08260906751411816	0.3914593165771966	0.04365774983432291	0.09528581475026919	-0.36282584382540456	0.03681480282323774	-0.4531726453639014	0.11603343058744525	-0.10578811429208466	-0.2655028707684312	0.9944362799559255	0.83319467924341	0.22240634335794693	0.6512529142648165	1.1985898042842364	0.1996579927243071	dCA1	catboost	0	123
124	0.1825527961480803	-0.2657908736720594	-0.04583721002949705	-0.373059102358907	0.08590484990707904	0.27980573707219275	0.07153987048903314	0.04572319223473389	-0.8356410606182116	-0.1050872706980977	0.40923007535144856	-0.27671359978033727	-0.28932289975256786	0.9020622037542547	-0.15024479149948214	-0.56035032366907	-0.13341637088930391	dCA1	catboost	0	123
125	-0.10315877195417632	0.389318759697839	-0.1333729796012953	0.07741443343196219	0.09230165274809428	0.19144294032775053	0.16181991086233713	0.17011553790045408	0.18895148479165128	-0.07968192420169225	-0.2271385254831486	0.06933007372909476	0.5599158504168865	-0.03190795473956948	0.5127315138020018	1.0050769389063086	0.2419799474305494	dCA1	catboost	0	123
126	-0.15165855589173344	-0.5029653218872462	-0.015474821583413349	0.05296025163430395	-0.012537440339361067	0.06391161022523961	0.15466408618770044	0.011993591442756033	-0.762651408490252	-0.13037710445268189	-0.2525577522648014	-0.6433794467193971	-0.38380727963573447	0.17656313006722088	-0.25347045680999	-0.5950816044270509	0.20389311213556974	dCA1	catboost	0	123
127	-0.004855051821348812	0.15046799081939424	-0.08660532483866594	0.051015100822118034	-0.026093860086367725	-0.11555652203106907	-0.21751616064095583	-0.13399426190446218	-0.27658925802914003	-0.11910357017737622	-0.2059172840758337	-0.1247613923111552	-0.2750661208493694	-0.4118102007663925	0.3365179504641133	-0.7226924210603635	-0.2201366668502535	dCA1	catboost	0	123
128	-0.11132456759079354	0.07788768872730256	-0.13275913122996313	0.030563741672538936	0.19789540686856763	0.18886530005378402	-0.14032530873616905	0.04427447249350301	0.48825241011942133	-0.23852432835169218	-0.3072309020713169	-0.7322922832439236	-0.46751649075194324	-0.3991689517695871	-0.22044446764426365	-0.28271114821840665	-0.18726669045570324	dCA1	catboost	0	123
129	-0.13901904462621592	0.09771542918407262	-0.1519545081708267	0.056338773634373444	-0.1961298481105169	-0.7876055240489607	0.07561717309651303	0.03664188220329396	-0.8766729021092646	-0.11876897884509825	-0.01986228375325565	-0.6917061920740637	-0.5108422249182545	-0.4243674866525927	-0.4077557694266032	-0.7588471616906084	-0.4371843500555197	dCA1	catboost	0	123
130	-0.13735602140899694	0.09067040799153164	0.07780578305462015	0.11405650757125248	-0.18255242004102815	0.015709267135417083	0.1628781084390558	0.11933794363669974	0.2878550624166756	-0.1067217285960537	-0.27729075935939407	-0.49020543128477123	-0.10771188984639432	-0.35742076049341315	0.39031567212493884	-0.2966188132413009	0.1951932338970426	dCA1	catboost	0	123
131	-0.06937214372772016	0.5241805309583388	-0.12943926465981287	0.1577046791041934	0.3560863765567887	0.2831055469540666	0.02032509533381178	0.15968992492078746	0.28901339132062803	-0.2015678624840968	-0.21969291466710508	-0.8676616667134819	-0.4028793502627042	-0.3746252574241208	-0.26419526774303786	-0.2085270771979942	-0.15492737490072014	dCA1	catboost	0	123
132	-0.12357362301972956	-0.5341050217101886	-0.020537165697880465	-0.335977683313101	-0.3569864040547495	0.25216083523464194	-0.1502726654923033	-0.04996741475634514	-0.4878991356090051	-0.15256894593830864	-0.19444852165788964	0.020303815324168015	-0.2729805027120788	0.5586908318683544	-0.3247727530114804	-0.7055165005137237	0.2521754012960542	dCA1	catboost	0	123
133	0.06788416071269315	0.050638989065861874	0.014689296907869912	0.09748015380856724	-0.17739814808003462	-0.15869889147675434	0.12271570284832903	-0.3454913178976622	0.20848933716267282	-0.11303632614120813	-0.10130650465478169	-0.12272346591192017	0.16911242782236882	-0.31742749521379676	0.25766488932855935	0.7267279357603206	-0.12800545959838203	dCA1	catboost	0	123
134	-0.16805539661229246	-0.45464416552052644	0.29301180075820854	-0.30888450165998504	0.00047476705163679994	-0.5836039969381267	-0.23131087717851148	-0.021331017363758253	-0.40031991374519355	-0.19769655274486772	-0.24090949972456593	-0.7232454183452374	-0.4291199254430455	0.8674100132675892	-0.2583968839118481	0.34463574313640905	0.17894600175649694	dCA1	catboost	0	123
135	-0.1000584532008818	0.3371132944045526	0.0420251909053296	0.017568964067368253	0.13310302544192637	0.35232215291152386	0.08753885318052229	-0.17096334714681502	0.42115678926917777	-0.21517567735620344	0.4008575413733708	-0.6764665021010993	-0.3264714474716485	0.3183802573155424	0.19590669194212096	0.10329023723971524	-0.16662079141848632	dCA1	catboost	0	123
136	-0.1335438618470185	-0.32231257153700577	0.19090729440898596	0.025060553682577938	-0.016050576881791286	0.30460289637362686	0.08695533884492387	0.08595245116320778	-0.8425024419904875	-0.13765457922840266	-0.17080195644829602	-0.4462689798877855	-0.3594053270527263	0.7263023140522454	-0.43128432910976944	-0.7466405057831147	-0.12821831047333576	dCA1	catboost	0	123
137	-0.1062319255009651	0.4252583077300036	-0.08114056747171797	0.10297150778838066	0.34052113811350454	0.1334180617730719	0.11597522850917111	0.15921183439924383	0.2709638299934038	-0.12213071708467473	-0.23590550218864137	1.1784344841304064	0.5261399819924839	-0.1705174118514651	-0.36390002434006674	-0.5317776901098213	-0.16887394286633586	dCA1	catboost	0	123
138	0.26368300396330374	-0.3078217440756651	-0.11728610917474172	0.004948863888387877	0.13872879310672465	0.26485056848692445	0.07191015243456883	-0.1767954062075735	-0.8823260750905957	-0.038685650120628925	-0.2258866298906214	-0.7449162927862236	-0.5219998991254932	-0.4513558388279614	-0.28486201283285256	-0.5728303363764178	-0.19435216544293937	dCA1	catboost	0	123
139	0.30091633325561934	-0.32118578830830563	-0.009778787291908684	-0.3455143158202468	0.08248420665582007	-0.7951436598005097	-0.09311071183169999	-0.019297982994606333	0.19153957892498288	-0.27285283622153034	-0.27725739027177987	-0.41099051191133135	-0.35538597901688895	0.8232146180277803	0.23730601019519945	-0.6612724533639706	-0.06703066996218798	dCA1	catboost	0	123
140	0.44668096521709255	-0.6452022432268116	0.11896193456613251	-0.29256790098618185	-0.5634671208197738	-0.06898738226159778	-0.1422560665493039	-0.08188412317154893	-0.23570973013260174	-0.05139466542617873	-0.17079616050501997	0.19629216599265745	0.6233063871764313	0.011640696746237477	0.2999759875714971	0.4381154132930407	0.4221469488876151	dCA1	catboost	0	123
141	-0.06980694404851961	-0.13865275742581518	0.2837790674763573	0.19912794229906292	0.03426960808412224	0.19508226143938032	0.08892590329991525	0.11244974948042899	0.41034056927899315	0.4022133006260284	0.6314027341656193	-0.6443210822449128	-0.42752939848673616	0.18337528838316153	0.29474085140878153	1.177159318725347	0.0074365507026700065	dCA1	catboost	0	123
142	0.485102033951027	-0.4236933618257324	0.15790501849001917	-0.2849561464762552	-0.14057141636814124	-0.04599834594215647	-0.05594719134052929	0.04444632981607149	0.38959483944386425	0.023334149791800124	1.1192015181815167	-0.11277856830023561	1.0469209048328156	0.6267066583747299	-0.05464392241671539	-0.5985850361052715	0.23758504616289386	dCA1	catboost	0	123
143	-0.044165008014300795	-0.13613009515143962	-0.13055393254635705	-0.3014499382623437	-0.5130232648181678	0.01875267941335694	-0.07053761103452155	-0.05848271874690749	-0.36487644537471103	-0.0594272623238446	-0.21932042975425042	0.15233416269056516	0.3234891632768315	0.1579002625673946	0.4633699715099125	0.997537569152718	0.23662371430718834	dCA1	catboost	0	123
144	-0.15702964395808902	0.06604480341756463	-0.02269188308545861	0.18567016410362575	0.23338882785771342	0.30956161164133	0.12981449341191836	0.18679416428787088	-0.21968510075027786	-0.08590052254856136	-0.23997664709077715	0.32805465606005096	0.4934746522849914	-0.21315252302106863	-0.2087471411059786	-0.3034310885254447	-0.20414446906225409	dCA1	catboost	0	123
145	0.2759950658184445	0.5318917373251659	-0.033892004446580026	0.01028914872843567	0.14333751765465985	-0.06192575422333849	0.18199444466732717	-0.01848819488433055	-0.12792569249334637	0.022358201665717194	-0.16251400338470642	1.3435517529114624	0.7573738605886314	0.11588524610092399	0.8223146087591635	1.0222451185408772	0.4937044350912084	dCA1	catboost	0	123
146	0.13512273291128052	-0.02795110166044993	0.21091822588942477	-0.5506606510667319	-0.5115834411630837	-0.07865534255588681	0.16421353839965208	0.15923711524026832	0.026866962998712836	-0.07724826638166461	-0.2412127994632966	1.2556887997071435	0.9026106075625935	-0.06200510370958555	0.5026287682230571	1.165456107518969	0.2714930485061698	dCA1	catboost	0	123
147	0.02583647509267759	0.7422093376313865	-0.09869467745770748	0.15300131299218964	0.2306671829775995	0.2777679456094726	0.19669799706527766	0.20436071483658066	-0.11517671006446632	-0.0635070657929033	-0.2086577261587204	-0.15728399534057103	-0.11600532590710366	-0.1543482718124333	0.4911730170645614	0.5188657446123587	0.43781576414001455	dCA1	catboost	0	123
148	-0.14174422923735425	0.42510029354419604	-0.2006957533030069	0.03118702969055583	0.06600342186887097	0.14109689162138336	0.13470584275024225	0.08279899551967365	-0.26667148258829004	0.20030076088941892	-0.2198768644571594	0.9095810726713476	0.5285629976355877	0.05927013229407895	0.5492272987838991	1.175150249947159	0.2604283073998276	dCA1	catboost	0	123
149	-0.030891832673311272	-0.4494878331179843	-0.0848725955911361	-0.04932815099286568	-0.22485038222957207	-0.3516220943021532	0.11664529491111099	-0.14625465941822938	-0.6511926672946655	-0.11316412717743976	-0.16750970031542423	0.0774378212230775	0.4713194298577273	0.48647376816695564	-0.5070988738505724	-0.7758397498559944	-0.2960367113128883	dCA1	catboost	0	123
150	-0.15392047166958284	-0.12413144843095192	-0.1258037632139211	0.10285813182610454	-0.16421117306416302	0.36837316768755113	0.10172778533238992	0.06895060837773473	-0.18252937469073363	-0.19133110985434898	0.1491089235683871	-0.42723390356540364	-0.32608963753219655	-0.4178742197262075	-0.2760512349838766	-0.6297656652262923	-0.14889852976365392	dCA1	catboost	0	123
151	-0.19493475491116025	0.13185520942648307	-0.20809403273578542	0.0267047232531515	0.0359277822784612	-0.3887850919728911	-0.20666121526634088	-0.16676284634327626	-0.8260243408079195	-0.2002397480246793	-0.2208116246554193	-0.6944725395341378	-0.44176750989446784	-0.4447861652279099	-0.4195898725877668	-0.6741067663638735	-0.4756990475773854	dCA1	catboost	0	123
152	0.3563018184405401	0.10766772067709092	-0.05352971026664701	0.10589657068060301	0.32991050946519096	-0.248597984432515	0.09724044829793849	0.19519212030380703	-0.07132445844154481	-0.05783496061623471	-0.2633603548088136	-0.5114531450341478	-0.4886859424385632	-0.32705246665949833	-0.45321120004148663	-0.26778431848695733	-0.2983171742505745	dCA1	catboost	0	123
153	0.1370101595073077	-0.12036799088949572	-0.12388081455498381	-0.1486468224939051	0.02355082707332604	-0.8053266666778081	0.14005011088385186	0.04830037942869357	-0.8485888847918188	-0.1578705967197583	-0.11902712115783984	-0.46615895534152146	-0.3434129881521928	0.32983725999799984	-0.3485281076816305	-0.5624631901104535	-0.16713450058764348	dCA1	catboost	0	123
154	-0.0014450926267505619	1.2872680336416151	0.27625899939003534	0.26155407829819083	0.33442933456085105	0.3550346367588812	0.1348265962529365	0.21315625041080813	0.2540674207722004	-0.017242599970542328	-0.22263317658949025	1.2065343512730522	0.5262860257288675	-0.019299503130536046	-0.12147203110237147	-0.4633730377922197	0.09471407254534851	dCA1	catboost	0	123
155	0.21748152246787186	0.37845446012455575	-0.09318036926778998	0.17362107823388093	0.26197383283766273	0.22610488187628977	0.2264677545731963	0.20786088385950113	-0.11165578235459524	-0.010431035769432398	-0.15242931473955065	0.6440468548566829	-0.13007380533180446	-0.05774999258898094	0.6572581623508276	0.609126070392172	0.49570249153954327	dCA1	catboost	0	123
156	0.030946386232491685	-0.1429716501313551	-0.13741980975213947	0.16370798311987841	0.08269486291752862	0.26156767629852257	-0.07637771376609045	0.046299700017734625	0.33028295594092716	0.3448051737656118	0.6357313261226517	0.972553446619678	-0.1503531830147699	0.012486395742514781	0.14071414127341617	0.9311252380875298	0.05732988671643896	dCA1	catboost	0	123
157	0.12462651476370387	0.42369240244988393	-0.13467284397234058	0.1154532599170192	-0.154952782855475	-0.1866831998318249	0.14453608252911873	0.004655951145034964	-0.21849449613165092	0.028979721068759675	-0.15815091063112618	-0.14852788237359332	0.541997475936588	-0.20480442234926055	0.7899436879926983	0.504110900376098	0.5604860179489038	dCA1	catboost	0	123
158	0.06814862814516623	-0.22374285558475004	0.3058146967846413	-0.13428864061194398	-0.5319288666328181	0.0938559670892873	-0.3723174367605679	-0.026268610456883144	-0.6033597782002788	-0.14448501251621138	0.5829001621780002	0.8157444232043668	-0.17129440389147146	0.47177047258528587	0.23009731294780553	1.3195905070362934	-0.20051848268692707	dCA1	catboost	0	123
159	0.2983481690892608	-0.38415638253565304	0.343310297028135	0.059984157190195106	-0.4981826039148833	0.41535082399545264	0.042117256226393625	0.11556310928854616	-0.3418935517863414	-0.19147559952563054	-0.1852436645366889	-0.28160791027066184	-0.236619102646919	0.7060123918572611	-0.2594796102220519	-0.5123065092738937	0.006078439720233317	dCA1	catboost	0	123
160	0.3714180422186899	-0.516797155399007	0.21973971286702212	-0.23194436364075954	0.1060006555042831	0.17428004771875175	0.07155214917121726	-0.004949912865482313	0.14548410557768232	-0.0809850042933839	-0.224198486864687	0.8601267814137727	0.5797018388778177	0.1596478883953986	-0.21975450965985885	0.35913091623805676	0.18663745271692914	dCA1	catboost	0	123
161	-0.0979303222277254	0.5338977492048129	-0.16002738402807462	0.06771427765002928	0.29152652095030346	0.2928639066471474	0.16829268650712298	0.11987983573993499	0.22942709612289844	-0.18825465705183944	-0.3436069572952291	-0.8658178413231236	-0.01911119410195241	-0.2949162049399699	0.324918687946596	0.539941830462619	0.1597413578331184	dCA1	catboost	0	123
162	-0.09978577107213969	-0.28105850994379256	-0.1741568606774779	0.1496879095332862	0.30510894000058325	0.24547647082089974	0.12022494568083616	0.18575773029953702	0.3346506421774543	-0.16039711350006336	0.2937079795356162	-0.6792782565836164	-0.5351058539397489	-0.3451083553202117	-0.27488860313877816	-0.21179157242112695	-0.17812956184482442	dCA1	catboost	0	123
163	-0.0904662801639354	-0.07434688045062159	0.08838594521390078	0.15900043538982497	0.042689210239532246	-0.05527147981932175	0.1259318168534202	0.057547328507944855	0.23618623182477214	0.1816689637650491	0.13664405014761957	1.1149761966634666	0.3780091173607401	-0.23987755353670756	0.3419798154535499	1.1274650638941897	0.09082642549989706	dCA1	catboost	0	123
164	-0.06145485234429841	-0.06301553727228824	-0.0816907837524366	-0.11878595381863524	0.0014530534098182706	-0.6223064548276531	-0.10893992839258346	-0.12888669252105148	0.26414908741230936	-0.1973040972904122	-0.2970298059377788	-0.7719714330697608	-0.40018235059776197	-0.006599219291418857	-0.14453645176214447	-0.4938455966588971	-0.17114692608016752	dCA1	catboost	0	123
165	-0.11785670492427383	-0.44853214544114384	-0.17672129386341895	-0.14407512419701848	0.06399138441158805	0.2694376346404535	0.07046102398986838	0.09326315265680021	-0.8889344416495074	0.2583583576479866	-0.03365517603592294	-0.0012582737865270118	-0.27572457077765594	0.048452533948193766	0.27524151470740965	0.41199607353713674	-0.11385141059401907	dCA1	catboost	0	123
166	-0.0054271452236767615	-0.3853515416200982	0.10178712744605974	-0.03252213263049133	-0.35809107103906046	0.1531034130955325	-0.1463403620648008	0.02915251559865548	-0.21878352142968238	-0.17782863451364953	-0.3151384136380051	-0.5888596794034807	-0.4909888314264439	-0.18654273736918445	-0.2183346164384843	-0.5588527472382674	-0.1833102767692057	dCA1	catboost	0	123
167	-0.02433577259799449	-0.2316206891865401	0.2876493194240387	0.12291210376950283	0.12064850466664447	0.08079968652078642	-0.07371782203876631	-0.004783928922637895	-0.2515477171754639	0.3412541590924834	0.6981444547196951	0.7804271538914597	-0.440366100083496	0.37246596986385533	0.31723304807076647	0.4415564777038419	0.19178441059718718	dCA1	catboost	0	123
168	0.22673062424837218	-0.47141487769797746	0.04089439698039234	-0.09846016876780106	-0.4645355253563328	0.11946287262543767	-0.11871458116757032	-0.18065608053970872	0.19344572009773572	-0.24127220535280386	-0.29331537786042466	-0.6977324207621356	-0.04590863337808092	-0.33728737664900676	0.06940183226248979	-0.597971803282344	0.16701723803296206	dCA1	catboost	0	123
169	-0.06169902717698528	1.182496108381418	-0.13390093321070426	0.16164722443330762	0.2939644370369488	0.22603824608149697	0.13945637912328218	0.1833734040736776	0.2626193103657374	-0.11678566364213049	-0.1099804288728211	-0.05740642454989794	-0.04922455839390515	-0.16223505492224005	0.620214419298718	0.7232864398060679	0.37897849652056115	dCA1	catboost	0	123
170	0.38530340521254713	-0.25542699553313825	-0.07275485228945101	0.15922808250927822	0.2963367407710627	0.1401069079089255	-0.10431895926675697	-0.04506364897956608	-0.15107037960280248	-0.0934870075616956	-0.3002401603983324	-0.28413943254777624	-0.6578022963057136	-0.28149266907781284	-0.037183436738355474	-0.15710156566200154	-0.07155759225948519	dCA1	catboost	0	123
171	-0.11988193060182294	0.21017528896778798	-0.05562736263422881	0.14882134277844153	0.24419316967992785	-0.5217180182932933	0.09908481205461592	-0.02423954257551072	-0.1267288434055489	-0.1497925795195819	-0.24512191288448393	-0.5090369623961304	-0.33057537417707883	-0.11950122532490902	-0.4036285718883085	-0.2749890040270353	-0.21737918027373856	dCA1	catboost	0	123
172	-0.17901998041132625	0.5643123952705197	0.09684434146576992	0.15401839074697618	-0.09002986146168496	-0.0906710446410994	0.14656741586683186	0.1198444749222132	-0.09506421313813189	0.00024477268493398397	-0.19888282820498884	1.3858530815541326	0.7648263477126696	0.2311724689353708	0.7372091743814897	0.6352644871568837	0.40473796936983986	dCA1	catboost	0	123
173	-0.19131503372354622	-0.07638341578844425	0.24910580145812689	-0.3689300094911792	-0.5939835312855102	0.1232778575726633	0.07587667362575908	-0.11216959881446553	-0.410866920532563	-0.1648382553936357	0.270938501540431	0.9088800076366841	0.7552522695759589	0.14035501640225992	0.44419942314506006	1.1419158474377225	0.2542988573199892	dCA1	catboost	0	123
174	0.23612100203620495	-0.48235223818683665	-0.09454692706563099	-0.0065224240017330345	-0.4525475524619906	0.05712317236736626	-0.08075185062874578	-0.371366399562618	0.1565773721055152	-0.1384450150697577	-0.25341904891217215	-0.5917312585714439	0.5384765374526022	0.6438019853672985	0.309314820538688	-0.2356850585554475	-0.06133923986196705	dCA1	catboost	0	123
175	-0.11155372849758563	-0.08999163676573362	-0.14117835802263526	-0.23496433985715023	0.062958360002153	0.2476946540307403	-0.5058759630529035	0.09779158752171455	-0.9862190946561796	0.32185045628774783	0.3721870186419909	-0.3825503223656953	-0.37990807802510934	0.44523906936108265	-0.2781569562853446	-0.6632576125140733	-0.2164187395135975	dCA1	catboost	0	123
176	0.1443945871764436	-0.40924432690310014	0.1117396927123153	0.10681005498434847	-0.5625268979885034	0.2384643048105385	-0.21949667246137441	-0.04901000112335544	0.3432722853447969	-0.2016841713285647	-0.2252416852136738	-0.07705417941368005	-0.31453434004409714	0.770367283929986	-0.1574858651880532	-0.6740074795174085	-0.13746135174305987	dCA1	catboost	0	123
177	0.555100900010498	0.31183634133979593	0.03411399406136491	-0.306571329115063	-0.00046878484291070687	-0.12531265786915985	0.04146792078745765	0.05981272853546151	0.10638404384311667	0.03726259407097456	-0.19533337543473983	0.6615113521263829	0.4674090850154248	0.24291903664414707	0.3131738457652574	-1.0085702509921703	0.16777576990544846	dCA1	catboost	0	123
178	0.181070865690639	0.1945268870963373	0.0019419071231112708	0.0636568982133745	-0.3258818755516512	0.19741461855573866	-0.16050926699259283	-0.03636911421447346	-0.08904912264535716	-0.04798900423107989	-0.24863476852741206	0.10548559042499457	0.5071319274006625	-0.26200696467132645	-0.4012858455683142	-0.27087401450912	-0.2372629307633453	dCA1	catboost	0	123
179	-0.18218165501951258	0.3442173150177695	-0.041204642139458215	-0.06697979674061909	0.020915033605347643	0.2698397777212446	0.1024345122927839	0.15236986052434445	0.17250346161361632	-0.09994307543351709	0.38160614173292845	1.1019484091421254	-0.136922555481033	-0.12651816188854062	0.4959415078745291	0.5216349991770782	0.31100695732764805	dCA1	catboost	0	123
180	-0.1446620933481995	-0.4733143228290968	0.3564988614787316	0.0862813862653072	0.11658656807462975	0.15071544319494046	0.06333275500038024	-0.02900139733716455	0.30385248660350594	0.3099169496153158	0.6949257228175537	0.8149698736244949	-0.25445787244241086	0.23276773841719858	0.40458443644234016	1.3830609011590909	0.08370025408800601	dCA1	catboost	0	123
181	-0.03978754205201264	-0.12316691615295994	0.4891399205314997	-0.31527672504205456	-0.15155952923894825	-0.6306880657475863	0.07017777113103398	0.03218367219377742	0.3919810596109983	0.36533803673393206	0.11572066545305404	0.9903329680194353	-0.21324294423965798	0.11436144619982759	-0.31015128056677893	-0.5650291215574259	-0.14507785824842373	dCA1	catboost	0	123
182	0.269785309108524	0.3405552253117436	0.037032656695074606	-0.02858962072929109	0.22637875915000255	0.24302591497195472	0.07927473079067321	-0.09147477905243817	-0.509665202035694	0.023604235066666594	0.25000765203800274	0.42715517205744763	0.30015881985180387	0.12263674019690547	-0.3364183017593846	-0.6160630232339437	-0.2851538789320266	dCA1	catboost	0	123
183	-0.04943273010024124	-0.11897570986539997	-0.12235107483449255	-0.44776444971039303	-0.4540339463209949	0.07742651485283351	0.12302688612377707	0.16091462978734777	0.1262515772446883	-0.11158516480655421	-0.2546441253900598	0.3033772584232666	0.05772988011436824	-0.1528785197573562	0.5016415655588178	0.8057866371076294	0.20190368979841775	dCA1	catboost	0	123
184	-0.03568870405347863	0.31071434044695084	-0.11341817620777149	0.02996847878014828	-0.30322867282806154	0.40656054058891156	0.1468853929578613	0.17253146807200917	-0.12228294671244015	0.2843973782827485	0.4822569713013286	1.0136017767184184	0.21655905339726741	-0.09727353367103544	-0.2744627458465129	-0.45120846671621956	-0.09698143480671555	dCA1	catboost	0	123
185	-0.07828245271758695	-0.44289146678078284	-0.20908246594879076	-0.23483494348592318	-0.1257395273982641	-0.6669489602725168	0.055809519834403756	0.0647749895767265	0.2298751358580805	0.26295410721890705	0.5658336763620045	-0.03211495754388776	-0.4798215065451231	0.036585565384881544	0.14832555653180546	-0.6796966201823288	0.15393392303213177	dCA1	catboost	0	123
186	-0.018147356570125662	-0.11460291550333601	-0.15160550803419504	0.004164624994295414	0.1427697700954369	-0.5059189562375842	0.12766946948715516	0.0844424644918729	-0.6527312801087298	0.3856940640882665	0.5152515566392718	-0.7671018633458974	-0.5539644115990247	-0.3693533989431107	-0.2615066820208895	0.5794329998089298	0.29207710172575585	dCA1	catboost	0	123
187	-0.10543597691498516	0.4632812675683408	0.012258254294129273	-0.04880826743839948	0.020559312524725763	0.19930037174275697	0.11160624679299927	0.04868695346702981	-0.1689386338212804	-0.12031271492224781	-0.15839741638513502	-0.039418497624564154	-0.23845913758692494	-0.178056981132993	-0.043569012318192185	0.47502695001672735	-0.24246564641648685	dCA1	catboost	0	123
188	-0.15581064290614483	-0.007192534530189214	-0.10237166325915492	0.07819733083034774	0.1672784722760923	0.22913265009074701	0.11364995131239881	-0.15135371258304164	0.4997508094693231	-0.185117139873648	-0.34675598014741615	-0.5878820616153813	-0.27183493573217427	-0.3443527293707456	-0.18533034845251484	-0.5969136701576947	-0.25087198978473424	dCA1	catboost	0	123
189	-0.05743899018692121	0.07085059219360264	0.0715284107671827	-0.7275648644671443	-0.37674317201866137	0.2543852597746046	-0.14640547091075684	-0.023909669087337007	0.2761200021758693	0.26243700769087586	0.5028118006802549	-0.6825931520248444	-0.5983270880161143	-0.4200650287666351	0.05704500168151757	-0.19077264160535526	0.09192362117361762	dCA1	catboost	0	123
190	-0.18485067070181851	0.2965946966703732	0.013017814678431765	0.10512808945429808	0.1536302736742703	0.3130567685935982	0.10435173045070929	-0.13334468977630717	-0.1767455634643038	-0.20817514581381336	-0.295445554553044	-0.6640672066327324	-0.24673574549932525	-0.21320817259898434	-0.25071199480662304	-0.6673880661635431	-0.22966860494821048	dCA1	catboost	0	123
191	-0.0685771024055217	0.39928458679417206	0.23275573134126812	0.06129329689706849	0.1439397537241083	0.17741585121483697	0.1441743848869208	0.0911835529382977	0.22265704221661098	0.33880787830194914	-0.15701242623090567	-0.04216413407620013	0.3609296629605672	-0.17657045209408959	0.4654894618332505	1.0792946832395311	0.2567789027666581	dCA1	catboost	0	123
192	-0.16834359000048996	0.4194899508224213	0.23014263942967603	0.09206844203073099	0.0779802579948665	-0.04180259169020691	0.15383095012689524	0.15690389326758775	0.1890299174369306	-0.050208905770007584	-0.20711436442545972	1.3573954736324516	0.9257144146595184	-0.0740777604124954	0.7067061193505558	1.286146113491944	0.3915716272318541	dCA1	catboost	0	123
193	0.37867009431543147	-0.35260751459974576	-0.1792943556089607	-0.21662748919207242	-0.00941394872253389	-0.645574649382258	0.05580303840625105	-0.03273616397218706	-0.672427874564194	-0.0203570825318226	-0.2216650034482439	-0.14461293767410785	-0.4423269496617574	-0.22621726424531402	-0.428822689497985	-0.7417781558778641	-0.3981668846065401	dCA1	catboost	0	123
194	-0.025912173100464415	0.5015335410445405	-0.002474970854461951	0.13820703502782272	0.036673854831323904	-0.04481560429937044	0.04465148211202286	0.1362111303348934	0.260228848640157	-0.07594495174936725	-0.2575950053645557	-0.4142838962282294	0.48499233908574385	-0.25838396414020903	0.43746071973450734	-0.22018557575157105	-0.044620764293125344	dCA1	catboost	0	123
195	-0.1342469885172971	0.35959716380385726	-0.12646866581691868	0.14003602323001593	-0.23261994862659646	-0.46977729459779816	0.15086532146840506	0.028284261252033847	-0.5791228365084792	-0.10217947593057718	0.18740834518839125	-0.9917531095661286	0.1335364249269047	-0.3224128608468836	0.3984205696169469	-0.26394679645971475	0.04911059080131704	dCA1	catboost	0	123
196	-0.15281639909740885	-0.29980382743443396	0.18250213220812997	0.03492747911436509	-0.178819711504605	-0.7206537671604608	-0.47882955262048976	-0.45765914289536685	-0.24048653180418667	-0.22661534742231118	-0.29304698343978125	-0.6347718708913809	-0.48828995068558617	-0.2563452340901906	-0.2808890224032312	-0.519757943088989	-0.1570271078977575	dCA1	catboost	0	123
197	-0.09050356068281198	0.39813517113151636	-0.05124741437281376	0.15992764228794834	0.2004337895479941	-0.09989813097204309	0.13591583561754203	0.10351986437963791	-0.21413104794538618	-0.07914950113973526	-0.24768902500991993	1.3526477359767886	0.6874471567474619	0.0639093606492085	0.3908393927483594	0.03601189032912473	-0.05122104392660467	dCA1	catboost	0	123
198	-0.11398027510891	0.42571272231296353	-0.13977634375854367	0.06835551587109973	0.254588194400466	0.4028428455774845	0.13282779879679402	0.19380167128876616	-0.07529833393900746	-0.024397559974472686	-0.22668542534927216	-0.5600897618738768	-0.3290902073886778	0.025537128528537664	0.04325933176418727	-0.4607445768383196	0.05519576975079591	dCA1	catboost	0	123
199	0.13940143675979777	-0.26377390877800067	0.08597875421913756	-0.09913147341788556	0.13407361186586875	0.49648477714066386	-0.10111847769877627	0.06475470331593908	0.4232487467511648	-0.1658142497359857	-0.13466114841399524	-0.14752066566521824	-0.1497680363475221	0.6498103414598533	-0.38431021865023185	-0.7658259508955194	0.028678713317829525	dCA1	catboost	0	123
200	0.0035783308583388503	0.36021335488522727	0.09824243976501425	0.08376682147357327	-0.22396425161869105	-0.13778170879266546	0.09052156781436904	0.08097662009619595	0.19028573490412742	-0.07083311478593547	-0.2586892488428633	0.9932756871963853	0.3159964944819391	-0.03605335388238786	-0.22341331242831075	-0.5380030415851171	0.09110480087298342	dCA1	catboost	0	123
201	-0.14816850967562709	-0.057839785469716395	-0.1788274171356372	0.022142032832060645	0.05252766784637233	0.33383187401714504	0.10539083637508909	0.12620174226848233	-0.5300917088711061	0.46303003582273744	0.33427140897279334	-0.5320275200959631	-0.46512165859498067	-0.3880224932910967	-0.25736891440544024	-0.5273186926800033	-0.1916724975724749	dCA1	catboost	0	123
202	-0.052081747592017946	-0.09935530238757682	-0.13403911489372405	-0.11046254315015727	-0.5211043849796814	-0.03816900157649293	-0.0011615068404321153	-0.055729138953058234	0.23793730417100167	0.12357603898389077	0.7551577253644665	0.5788721078971025	-0.4275806828182428	-0.23710799502536895	0.2251612070662932	0.517236129361531	-0.19402467074169194	dCA1	catboost	0	123
203	0.1443945871764436	-0.40924432690310014	0.1117396927123153	0.10681005498434847	-0.5625268979885034	0.2384643048105385	-0.21949667246137441	-0.04901000112335544	0.3432722853447969	-0.2016841713285647	-0.2252416852136738	-0.07705417941368005	-0.31453434004409714	0.770367283929986	-0.1574858651880532	-0.6740074795174085	-0.13746135174305987	dCA1	catboost	0	123
204	0.021200652383442237	0.17040314823080585	0.2512848076160987	0.09112806717037594	-0.050990363946690605	-0.4184840971951334	0.12238829504493756	0.12862289731230975	0.2991400833431697	0.21887477268064756	0.31632361057584957	1.0801303235643849	0.48609437403398703	0.06617140414322245	0.4011782317446273	1.2091274379249308	-0.25067772857072246	dCA1	catboost	0	123
205	-0.18767598464703544	0.18204662549066508	-0.12120343711573532	0.09289555469669188	-0.018961024934953625	-0.3078602016398768	0.14410872424940788	0.09647127460016046	-0.31370288824233916	-0.10564478570985658	-0.21809148680167006	-0.17787851882322903	0.18959853245379976	-0.31286291951705797	-0.45548567778699606	-0.7898985250319588	-0.3734037575899029	dCA1	catboost	0	123
206	-0.14936712842587213	-0.2501741395534048	-0.1360608207699167	0.15873165927076158	0.18800231419453958	0.3397020130489355	0.14163272221947143	0.039151025858755795	-0.3061883207342297	-0.19019328324887932	-0.28919851072175184	-0.7456601392792203	-0.5280551155848127	-0.34991058614901127	-0.16829577112779046	-0.27140299902669657	0.22756756229897623	dCA1	catboost	0	123
207	0.2328048263428873	-0.37078222950748974	-0.14225316201787622	-0.4015904819821082	-0.4915237833386305	0.41145937610043326	0.11512836537013375	-0.06581677500706766	-0.12574475123012094	-0.18306966731864177	-0.16449292536594337	-0.2805307074027463	-0.2567632363731885	0.8370273501526464	-0.09395872597097324	-0.457736992979301	-0.07681164693619061	dCA1	catboost	0	123
208	0.08089428501443517	-0.49425599424738764	-0.038136886151407735	0.1054422027068652	-0.09895934608093304	0.20268032678953576	0.13971307838625027	0.07355710870633893	0.30548362120549605	-0.11734764011651595	-0.25231959889500616	-0.36651879252587294	0.5052420034424203	-0.388534700110893	-0.36637789025958895	-0.36898192047258593	-0.19111847088140949	dCA1	catboost	0	123
209	0.015408485015265965	-0.4083024563200609	0.16323840935872783	0.15372045084518499	0.08152253572683159	-0.19152730501064477	0.11557827368872131	0.12048944353975734	0.20180017217548193	0.348014923773356	-0.3556849411864193	0.9631656497154282	0.3802740331197581	-0.006403750547144484	0.4883264920194824	1.0002056539943303	0.20214181073921828	dCA1	catboost	0	123
210	-0.07516167352081352	0.26666855508812504	-0.07967460338837627	0.10883853265938123	0.022875663509491283	0.409337592577864	0.1055816084156681	0.13235299510939466	0.4893768959340762	0.421016238010288	0.37952275976546157	-0.26098580013878825	-0.31788841418672314	-0.33506352423072	-0.25110709511478535	-0.24735090356617873	0.017041082474346884	dCA1	catboost	0	123
211	0.17061911312545905	0.1978180083896208	0.06541766855842654	-0.03931996238570574	-0.4751889881095878	0.1358880716141126	0.09193884128600124	-0.08669996467927779	-0.3650378374368583	0.16123012444389517	-0.08733929492195779	-0.0752937643395639	0.15078309897382416	0.18208317105472277	0.4884045580902178	1.0672391251306808	0.4704875725324578	dCA1	catboost	0	123
212	-0.12843065062521758	-0.1990098144274206	0.01754140766757179	0.14991642107807707	0.0800244322939842	0.19145922990211475	0.11044552320150014	0.19411673514600258	0.021288389877096775	-0.1753128049068987	-0.2903480086162502	-0.5319964736293404	-0.41871899862674716	-0.2853004440262705	-0.21461266624325065	-0.5258111006185215	-0.21935702753095465	dCA1	catboost	0	123
213	0.29168558409323153	-0.0799756757164587	-0.08116468676047396	0.21620413584553005	0.13790721199693567	0.020666677674045904	0.1702047980626172	0.09209852583724187	-0.13777998180938256	0.025927974306861872	-0.18036690625353288	1.3742399576822726	0.7286712243464912	-0.03323355226331704	0.7059426115909136	0.6047593415427575	0.42250367443094944	dCA1	catboost	0	123
214	0.4701479436216343	0.16364474110338348	-0.12184810926680478	0.22220730071774034	0.2506624336889315	0.2612720931172802	0.18450581963173768	0.22704952867804132	-0.06130089607018068	0.03941991158988991	-0.18961753390349617	0.6554805368301999	0.4982065882975295	0.1138451392013081	0.6956915211991372	0.7936625028718914	0.45020114506637826	dCA1	catboost	0	123
215	-0.07639712929352575	-0.42737509708756105	-0.09197554326334322	-0.3327802741161076	0.16599101439385228	0.17884270959274257	0.14122905887289686	0.15206260904119154	-0.08725872392497191	0.34786526682454894	0.34841760969772934	-0.8208487705634603	-0.5218231939408761	-0.074196791923007	0.4036374283218885	0.9348709891116153	0.04493679370419651	dCA1	catboost	0	123
216	0.15033788352231212	0.43617602122539717	0.09999227555653215	0.012503565227062098	-0.027563333399261414	-0.0965194519528418	0.08918698260252764	0.10036537276862816	-0.12935602313906594	0.03921710653217527	-0.20444294576472424	1.3879935016474678	0.7624803431179259	0.16351618792504444	0.5756264346521833	1.1110963050670852	0.22230971420450496	dCA1	catboost	0	123
217	0.09492269714907169	-0.1437191559702245	0.012717829781130193	0.13620562977900214	0.24158820195864097	0.20992500002442327	0.033183113871805565	0.12973418215735263	0.20602127023929	0.5149971888361722	0.47443878946964474	-0.40803094169100323	-0.10146674745114648	0.04522414628144731	0.14430956688499427	-0.6198630247990169	0.18274931980618012	dCA1	catboost	0	123
218	-0.09815267395793766	0.0994744990885155	-0.05942640383411384	0.07000414196747379	0.1985050713554423	0.2440175165068266	0.09151884662863258	0.06677891017177968	-0.5028475086116699	-0.13131590625321887	0.5950196233811644	-0.4542553134108556	-0.22322124945041188	0.7566445184954508	-0.19408420657140632	-0.5837852068031117	0.047911499302205646	dCA1	catboost	0	123
219	-0.11157175146891468	-0.5873275480314669	-0.1319626143107896	0.18182106054339728	0.012355668405724687	0.30101035375917484	0.020671616489433293	-0.11282867427166193	0.36272123047225796	0.3877752630403794	0.6192207002085328	0.6641490788203807	0.05845341391493378	0.5669241464827925	0.46828978761904105	-0.19777840576248906	0.1612709201851051	dCA1	catboost	0	123
220	-0.14750364404721375	0.22839877888753157	-0.08812464718609905	0.07870420003314049	0.2140601736137244	0.440228970071791	0.05820171318636154	-0.042288417362089915	0.37532737532842647	-0.16871530248163116	0.4067490136527629	-0.6457530085779368	-0.37290973002683847	0.034708774841998996	-0.2076787013832195	-0.5452976888958989	-0.17164758494855556	dCA1	catboost	0	123
221	-0.11093611750050889	0.22575466277054224	-0.14505178462690824	0.10525958963216042	0.16067876561179165	0.24340550254979687	0.06783568342387471	0.14492398598832126	-0.19547772511955747	-0.15929512351047825	-0.35017176608373785	-0.7517677449907155	-0.6068825502137053	-0.3770464826901632	-0.3295569319061061	-0.6558427651915907	-0.30729847901675766	dCA1	catboost	0	123
222	-0.16735501565024982	0.006369447032507705	-0.16037100090952136	-0.37221819117385513	-0.002887884239859871	-0.4434978867107536	0.07593600513988003	0.05989789088010264	-0.056499536868189815	-0.061266547712014015	-0.052645176761402276	0.6444995582403437	0.4676055344244806	0.264876720308434	-0.5023862442111672	1.1595111503155497	-0.13188078409530918	dCA1	catboost	0	123
223	-0.07556647250499379	-0.5658905560861992	0.11009235221228128	0.00777679245862758	-0.46139550542367946	0.11078135512101776	-0.16626767317489657	-0.09768230184583689	-0.7473162133293907	-0.13083902063733666	-0.08937132148415061	-0.15286919784943773	0.26262416974205666	0.22362718598571885	-0.2634716442789171	-0.5914962749445128	-0.3651838341064129	dCA1	catboost	0	123
224	-0.08629233075317302	-0.7140342119420606	-0.24346921085575074	0.07235888401956948	-0.13100372077312594	-0.21143084389784764	-0.24872511860295726	0.10686871377114962	0.21287958793710945	0.35809022784911626	0.3048265124281253	-0.04708226487311482	-0.3781368477273691	-0.46202498754122295	-0.3775686188757732	1.0579801821511834	0.17548675731000687	dCA1	catboost	0	123
225	-0.03359453830368436	0.19988213523164106	-0.15134130931417344	0.19718864061604602	0.18206554089768376	-0.5622304563406076	0.16471378286563246	0.19318832129005603	-0.19598544634225964	-0.10437436246007659	-0.21618032832475761	-0.35815631826529265	-0.27460551700487046	-0.12795411991467792	-0.12453788364606609	-0.30463973197184724	0.18830259189880957	dCA1	catboost	0	123
226	-0.1234065820473062	0.32066798143084563	-0.1843811610099625	0.08336139643510383	0.3240125823447646	0.25991773207885155	0.16421344679498961	0.176243500603588	0.3607794443728758	-0.203743412292881	-0.17594762854051219	-0.7892420007861649	-0.6210264321199082	-0.31408660818455564	-0.18201198222238638	-0.21424617248443786	0.22060592571671592	dCA1	catboost	0	123
227	0.08938368848751901	0.6794405839960268	-0.06997209417721977	0.21931515075559596	0.34132047668763116	0.25367433399086187	0.22356712857667566	0.24107019977724653	-0.016821428564422463	-0.021449591030725208	-0.207826989355104	0.11680645449738226	0.11043606581427093	-0.16820247765678356	0.6471444433917803	0.5865807885074784	0.49372798000708756	dCA1	catboost	0	123
228	0.3121517236992174	-0.506781683773641	-0.1440617509500797	0.11374391517098124	0.08229150292126235	0.23059302493385062	0.12444046633412771	0.1594330647747434	0.46715176434811717	0.4762762608142379	0.5328585271155452	0.34847446567577617	-0.01520896001756728	0.042226538161308926	0.13102547099092493	-0.22528669809428917	0.10220963993442225	dCA1	catboost	0	123
229	0.17485017981632925	0.2695674566884953	0.01959961368708143	0.10532899235913155	-0.18360996154685563	-0.02609326377907411	0.11927541362752378	-0.0253265326340289	-0.3999110232046051	-0.01862507766425351	-0.21331724642269453	0.7604703942389679	0.4479623238649905	-0.28376578632878835	-0.12408614145422348	-0.16204850998080758	0.04281550763719057	dCA1	catboost	0	123
230	-0.07534131835329878	0.557755618663914	-0.13984646404233303	0.1131565677737399	-0.03063187507476246	0.25594159886845896	0.11952901851174416	0.2117183111388498	0.30018090285874494	0.20468683093839607	0.30524442952086644	0.10872723648002025	-0.6037986584482015	-0.24951153656687144	0.41352054635289587	-0.16719431120156275	0.04368234762664953	dCA1	catboost	0	123
231	0.018178968849945777	-0.04383343484400261	-0.10004625145744123	-0.3524867178915114	0.013539765904753845	0.25575523958720936	0.07523390644505155	0.040667667104196	0.1955708761812885	-0.08402274053815355	0.0971401347704402	0.6262374883606184	0.2587585747669747	0.5554388617047329	-0.30365189620684824	-0.9017388685289182	-0.0734967348241532	dCA1	catboost	0	123
232	-0.0441338934716692	-0.22786503671095423	0.3259907832390267	-0.3167953736653106	-0.1115211461630255	-0.4296623617989773	-0.18462215785805136	-0.14908595274879985	-0.8033428620844193	0.22800291775562528	0.404973974962046	-0.12997571737254696	0.3336799191108999	0.6106541861324645	-0.46385624701012346	-0.8111880255326652	-0.3375484763548915	dCA1	catboost	0	123
233	0.0834867810693755	-0.5347083827559794	-0.03214073977488719	0.18194758498728414	0.03388402753189709	0.229207717739675	0.13222879840767052	0.06490559987766396	0.2455793223054856	-0.07207639282447892	-0.2117351771784061	1.0235800455614819	0.4229344708829227	-0.2294089624988288	0.2162087147442626	-0.27674252725991505	0.09112369677891442	dCA1	catboost	0	123
234	0.14808224037115222	-0.5238119809189898	0.2875247712534686	0.0018144357118389646	-0.5883841624437436	-0.1595493408802002	0.07035578306766503	-0.020303026223642974	0.16312241257204246	0.16860334305583133	-0.28344068754505325	0.7843973367216663	0.3689780164012644	0.43023441471645935	0.44625982199757175	1.1990386255928893	-0.1029889328574675	dCA1	catboost	0	123
235	-0.03682326487467189	0.40161733050935045	0.12742873171129115	0.08320882520165654	-0.2774783407939457	0.14697997632367774	-0.21288797766739115	-0.24947321244856444	-0.18501536879409225	-0.03201687004908793	-0.1459231481960361	-0.3483300205713005	-0.43774483132715053	-0.0012151598058370715	0.47547677337628286	1.0515351661439711	0.3291401273092806	dCA1	catboost	0	123
236	-0.030874252631943905	-0.40602625720455354	-0.005718874235078459	-0.026715484753837122	-0.007597443008700009	0.14661997459800052	0.04338640149911018	0.019436365831791078	0.37459064492610644	-0.1313922034858134	0.4965201012018273	-0.2791108512330469	0.4133897314172937	0.5953273654381898	-0.34011804355307973	-0.7353867050651199	-0.06895516237424887	dCA1	catboost	0	123
237	0.34064904431916576	-0.39879180090044086	0.15921990892717816	-0.08333503956913058	-0.4935390713786353	0.3512879752640276	0.02494865110207542	-0.12518854509209976	0.5319975480830468	-0.12001745294890546	0.3358507993409749	-0.3607118456169522	-0.26285281391197823	0.6086605734759849	-0.28093413462694655	-0.6571567550835203	-0.13942374044713593	dCA1	catboost	0	123
238	-0.11333022110072644	-0.49494850613037544	-0.08757321430291666	-0.3043138659879509	-0.05817843719728245	-0.4804456661758566	0.1411771315920202	0.11891497066054492	-0.11291142441100069	-0.05269068997372744	-0.27381040018600045	-0.5359678745455978	0.4395470935325611	-0.04585763992985887	0.2772015450382578	0.5430365117232376	-0.21841940238628696	dCA1	catboost	0	123
239	0.030080732100307206	1.0035766667947834	-0.08930752413896267	0.12756377510367312	0.0679627503346704	0.2545839558432045	0.15501980126725484	0.18516076008071908	0.23058598583322565	-0.054812546478396756	-0.26839573087715896	0.9694209307851717	0.5674621599413396	0.0276552680131872	0.5928088295217169	0.5766704727744998	0.3641678537082785	dCA1	catboost	0	123
240	-0.03190648664072068	0.5460548306582019	-0.09086794434138276	0.010002608927198885	0.10229354329994737	0.3055767089730433	0.22209430000586317	0.21706959617687518	-0.06387533098545382	-0.092121153725826	-0.2449895094425344	-0.8144589393476511	-0.21068306069806386	-0.21118850879909654	0.4352427706165063	0.5345993767924573	0.29839439380767546	dCA1	catboost	0	123
241	0.23499186481129683	-0.3090299372721105	-0.00021118830912459936	-0.1743134312592536	0.13614809194049984	0.3576712997014691	-0.11409953144008975	-0.12817476654395557	-0.4988237854198647	0.29569044243834125	0.576942584450012	-0.44703224760854743	-0.39465851834965415	0.5405943943161122	-0.14259812614400233	-0.6000737031636798	0.18697544084157328	dCA1	catboost	0	123
242	-0.1286948735689102	0.3539328649749871	-0.15945351166267654	0.06613476557412358	0.21570506350328825	0.3264946280989538	0.15873944020213573	0.159034570414479	0.2429559212970449	-0.275624827724306	-0.30524496445351995	-0.7086026941135041	-0.48353261243916207	-0.34825645261115584	-0.28939845575886464	-0.5548637010370804	-0.1951045308441833	dCA1	catboost	0	123
243	0.1518334148786767	-0.2936297264193349	-0.129512096634531	0.1486648019394639	0.12558937910631168	0.43550916797352024	-0.03527308511807311	0.11279117031315317	0.3987397168434648	-0.1978140483050487	-0.10118619042938234	-0.13510006662228854	-0.04700295269539832	0.774090783275856	-0.0929468362645347	-0.6721752993701773	0.1270477112092103	dCA1	catboost	0	123
244	-0.0999857397763349	0.31512113747373005	-0.14058434413089174	0.07424144041480123	0.2327409321974475	-0.10952577451401779	-0.11155044091660685	0.06833248508400004	0.5339343440277597	-0.002276208441304814	0.3810790107932425	-0.5879282917917776	-0.3909078567190216	-0.3651057900481233	-0.25547023313709166	-0.7624220975162932	-0.2774678560803253	dCA1	catboost	0	123
245	0.005589492971840257	-0.10025989708973247	-0.17605105756265588	-0.31544978992673633	-0.13758823721673644	-0.6882378136106458	-0.2312712515386017	-0.020334508388442	-0.22112838536287338	-0.039515701324276696	-0.2598548877831194	0.7418976166961675	-0.5264870672777572	0.46085434514075596	-0.3925521634957586	-0.6187557821640213	0.10910053923234904	dCA1	catboost	0	123
246	0.18543859418249695	-0.5270765397469069	-0.05788683539800168	-0.15334939361374952	-0.16408801641590756	0.36520851802446636	-0.33699121201632365	0.10661593794398229	0.22041822536733202	-0.2534112916017889	-0.16659686208467508	-0.6183090364488925	-0.288945398308357	-0.396323917691533	-0.10192933003638222	0.8534633718849396	-0.09551475534360644	dCA1	catboost	0	123
247	-0.152787415901732	0.049921220184310736	-0.17809276785715292	0.0669751490123375	-0.1278163773133318	0.029114588689391686	0.13070184609136512	0.062121261624711425	0.22135241412899875	-0.11091574441305109	-0.28519389146026175	-0.17580216711287538	0.25763600373838647	-0.3942351742745702	-0.1981223419876014	-0.6104912597045856	-0.11827870944928767	dCA1	catboost	0	123
248	-0.14888677129923464	0.4254076523936695	0.040462744132259504	0.04692750188795464	-0.36186027025159617	0.1905010350153058	-0.17985026727030215	-0.031642173539236686	0.3203480038426817	-0.03719439160090007	-0.28691841689896835	0.7567591635084617	0.404146917789705	0.38166380192779137	-0.2159008645901269	1.3221136258397372	-0.21710286297790254	dCA1	catboost	0	123
249	-0.026100807005647524	-0.0563981643482173	-0.09591969180737928	0.044892604120042194	-0.21252712502513452	-0.625553325118541	-0.15210718779633445	0.07028855625047922	-0.24013556963779165	-0.16057320822345433	-0.29728211709520497	-0.22209303412146178	-0.6126341417088145	-0.3841708223550331	-0.44430053658507757	-0.7517016734006295	-0.17921029256930823	dCA1	catboost	0	123
250	0.023060426686264183	-0.6084731137608362	-0.08866113304178737	0.13369770664417163	0.006792788798577011	0.1561878543645801	0.1039613880756593	0.0538975758022604	0.103457136720917	-0.11984283511316322	-0.1992044757378453	0.5160657709620524	0.2170789651581165	0.23544700475026795	-0.21785010897512402	-0.4498065944409686	0.11651550282017765	dCA1	catboost	0	123
251	-0.0186359294327177	0.5725989642019793	0.10022759806384872	-0.0675060514194378	0.11144536148015148	0.1010832525259561	0.07555955379125522	0.036299893872965706	-0.18923840452916915	0.3268180667583574	0.5630178572022275	-0.24054137239908874	-0.3848504942048072	-0.15444323196293647	0.38764202923299107	1.1736192632966111	0.1771098239011766	dCA1	catboost	0	123
252	-0.1614131937659187	0.0034507250662000836	-0.06394004608642517	0.0859111874383702	0.18393187326926097	0.350234150147553	-0.24597333370005992	0.15513344472989143	0.28908300802824	-0.15650907783782267	-0.2761520704827715	-0.14305423423358013	-0.31605486645774683	-0.3361494166033155	-0.2773331496803509	-0.6032023890891389	0.09609039203631593	dCA1	catboost	0	123
253	0.3330466411420242	0.2692826921411677	-0.0031660719095337364	-0.36663195679090027	-0.39306268773881375	0.025620577521731736	-0.12024327826512884	-0.1739431364492263	-0.6580727983100452	-0.08748709359658255	-0.2259247465054637	-0.8240980368277631	-0.5443992299705741	-0.4633781514063722	-0.3131238913044299	-0.6493850927020748	-0.3211662675264794	dCA1	catboost	0	123
254	0.4570122726602266	-0.25488704144050234	-0.10643027569437227	-0.04242253572382696	0.19475397669127423	0.21453955580149187	-0.00022973570410032439	0.05170565984596549	-0.33690623873026354	0.00432662000823491	-0.16970969741769096	0.9827477879879765	0.8362679698025026	0.5358809993572442	-0.4716034540074645	-0.8425068300416366	-0.12983840967534238	dCA1	catboost	0	123
255	-0.05292701670650459	-0.6287069909398014	-0.20177780656364355	-0.44474441620585037	-0.4671579002563816	0.10213826420404101	-0.21024047893587525	-0.03910762392632308	0.07507025749501844	0.0944008416509459	-0.25568504490133503	0.5737510718566007	0.14550462762620422	0.11312387986766785	0.024552050239477614	-0.9055545893436429	-0.4040530553341932	dCA1	catboost	0	123
256	-0.103576573338405	-0.08951439490690334	0.1109544413062247	-0.278784434274776	0.05472837872567874	-0.07358944594170898	0.04736773240162813	0.05874488158658841	-0.21345876166995373	0.2490314292142226	0.05158949381623579	0.8382780518651013	0.3966707170056496	0.25432831895197616	0.542957552865747	0.27478361404295537	0.20937349192728155	dCA1	catboost	0	123
257	-0.04434218274883207	0.308106160843511	-0.18603585176264834	0.005232458598521899	0.21564883210614244	-0.3571529558206095	0.10523368582365644	0.06235672999131765	0.2801014800377702	0.46286527367263025	0.6176874231486108	-0.7838543768290258	-0.5319030472659545	-0.312229161265232	0.4245860011593795	1.0179740566663855	0.19453951311393042	dCA1	catboost	0	123
258	-0.10766546893726445	0.2527615894841336	-0.05290617679962251	0.0647924996265902	-0.017880460842401153	-0.36254525707016344	0.04069894316126214	0.06951471683891167	0.2782592417831073	-0.20258773070643532	-0.30844729017175165	-0.7831353639844626	-0.4176512887480917	-0.2928233926954783	-0.02741243633448802	-0.2386240154020971	0.26257353735359207	dCA1	catboost	0	123
259	-0.09505869276863745	-0.4687134897319465	-0.10335895747760981	-0.5152011564078751	-0.35499845872947117	0.28678004559000886	-0.15025566847862476	-0.09198535286886897	0.20433928481202926	-0.15608757178947855	0.3948820815819066	-0.628030757385848	0.24123737878310755	-0.2182781559715459	0.2563450225414071	0.4185455176888428	0.23737690159058247	dCA1	catboost	0	123
260	-0.08031854331917182	-0.04632055740925724	-0.12727921532001532	0.15844513220546422	-0.14169939479204074	0.19899554373074407	0.11353163612799053	0.08451051055119577	0.46227631589415263	-0.19848506626540222	0.5858828363878764	-0.7500182210755273	0.5743389389664332	-0.3861096481936769	-0.2461682976325827	-0.3160855237202111	-0.09267785172551371	dCA1	catboost	0	123
261	0.18371691248457717	0.33222467773172226	-0.011952731112358063	0.04034568713152998	0.03359360655637431	0.44033304935483314	0.06276622193827053	0.017194888309572408	0.3810546225169619	-0.13905099305793248	-0.30982265116800434	-0.6692447114010991	0.35329924583105166	-0.3066548184776085	-0.16049065251976416	-0.6309583943793684	-0.17090037563868124	dCA1	catboost	0	123
262	-0.04185915215295051	-0.5526915756903485	-0.17633287913691767	0.02475106594145033	0.010712525670652076	0.18042232949287584	-0.05208976649947229	-0.02964297655747444	0.24571456064265332	-0.19529826126358205	0.7217596398870959	-0.4389902745877282	-0.4712701888979165	0.7760970061801012	0.3649653125396562	1.16505841386658	-0.0328851942131451	dCA1	catboost	0	123
263	0.2053735237928128	0.45114119224743554	-0.01139162632471152	0.12024193205229669	0.19187070542151724	-0.38857714305649727	0.12204631447895227	0.19337985841772096	0.18232689418205775	-0.04395637195141203	-0.14033167151265055	1.2326149620826004	0.5031207660899539	-0.10809792025533538	0.548393611169123	0.6600455910309583	0.27324686746565613	dCA1	catboost	0	123
264	-0.18515234664968752	0.3728551591247942	-0.08539281895072975	-0.4260999803819668	-0.43869484561723593	-0.34767780046331537	0.14389564876013297	0.15760891294854731	0.13679116919214476	-0.11866933604039498	-0.12121546264892594	0.20468160597646343	-0.31171492845234944	0.031519687109738216	0.35154849736036564	0.7193506993545091	0.37268382781698595	dCA1	catboost	0	123
265	-0.11730324587433713	0.4137181893782858	-0.11481294105793115	0.11067357384940361	0.10823111598818272	-0.23977603427374714	0.08444977246339157	-0.08793760407296031	0.19783838446521965	-0.10111984327923383	-0.2755220267512427	1.0453595481618314	0.6069381187416357	-0.15817433168398948	-0.31241447735679084	-0.2519640711196357	0.197390327591014	dCA1	catboost	0	123
266	0.03442995012809889	-0.5231122794961677	-0.06591050648583412	-0.4224242787936134	-0.36399246397219037	0.14014095117203076	0.04273992800415956	-0.06895953300082619	0.4123237706339064	0.4780370280567742	0.34760298285058056	-0.2532492007558174	0.2254385165254545	0.5412221365030043	-0.09446191862322387	-0.5114077384437626	0.07684896797838159	dCA1	catboost	0	123
267	0.05632516524552	0.2127193355251535	-0.06961486002149073	0.12929137759018663	0.14713699380274595	0.18621678062024635	0.16317063752482058	0.1910930370809125	-0.2393196976166477	-0.14613317493934136	-0.24494595708432473	-0.8191009065957544	-0.5476958951189018	-0.3061495597447541	0.32125217946885654	0.37295013571835256	0.02170889954753924	dCA1	catboost	0	123
268	0.07202106121016871	-0.3866797799350034	-0.09175678351987188	-0.2374111874688317	0.07680825131734038	0.3486372697433102	-0.033769612038242615	0.004071024161739372	-0.6661026497487194	0.11488118294065089	0.19808802853680005	-0.45006169752149167	-0.37576562875900565	0.7737390167620338	0.374357245046728	-0.8342153866586484	0.1590447283173643	dCA1	catboost	0	123
269	0.4048601651853032	-0.4128733891027346	0.06359621856919168	-0.4355325710078759	-0.4786584172171305	0.19319496684576254	-0.18466212307572938	-0.08574787491042622	0.281826595212886	-0.0798797698559233	-0.3130045341277689	-0.10594011991548216	0.5697660068904448	0.11722403922350762	-0.1705945299307637	-0.23322141838052576	-0.23234605442064138	dCA1	catboost	0	123
270	-0.12296374273011541	0.40188582811764156	-0.14214547168161515	0.04605382610013916	-0.0715696098808599	-0.37596500689336054	0.13568165269555568	0.0984478871504748	-0.3437469019452273	-0.17298309510880963	0.221619039168432	-0.8801660673558735	-0.7127152850696685	-0.35969307627778496	0.338387675822949	-0.24517357326478553	0.21258521432934024	dCA1	catboost	0	123
271	0.29376052037829936	-0.5007075633992588	0.02310529367407134	-0.46848677242008874	0.04383551373366162	0.2334554826072569	-0.21754218576449055	-0.0003457371897710365	-0.38043834164120754	0.29334842456581833	0.11562501268872294	-0.15029564064740067	-0.42246760598942706	0.8082514911839752	0.3861621165803339	1.1027305329100048	0.11410126664993119	dCA1	catboost	0	123
272	0.46833079429620394	-0.3018261349686652	-0.017909378585793702	0.2139214833954986	-0.02334019171122934	0.48438774987070304	0.020747237743845518	0.04851538331975697	0.7352107493085019	0.5681720609527302	0.3098486369428965	-0.3859057992951193	-0.26606795760914526	-0.46717485444176887	-0.18042130766437486	-0.48683078976482486	-0.03543800388317227	dCA1	catboost	0	123
273	-0.09363273650302131	0.14587260814172745	-0.13145512424370195	0.1576379337744797	0.06862857899774068	-0.1713024825136385	0.13428741153447982	0.1435239509313754	-0.21607027352343589	-0.07285626231092364	0.2324640014961383	0.13681085908796264	0.7415530436396172	-0.18786986192888327	0.23329458192215086	-0.2488779511428941	0.43533557398679196	dCA1	catboost	0	123
274	-0.24206015641121342	-0.09989806996792577	-0.06564392323942868	0.17694020136551186	0.26233459735276526	0.16517674397162407	0.044230463055461244	-0.1293493729568759	0.2738363725388518	-0.12098002717187435	-0.2933423140000426	0.49729456194298205	0.2562819086234205	-0.016852233027742514	-0.3097742337283226	-0.6882193321425698	-0.19480191602389862	dCA1	catboost	0	123
275	0.009833604681157083	-0.2487266208160895	0.054601263854894416	0.14572459867904528	-0.19188481281657596	-0.6801018067792538	0.1586335176921885	0.1465023443046425	-0.2425821870626782	-0.15070131542357304	-0.23437112641140193	-0.8681553300122645	-0.6465252525503297	-0.45318392153294873	-0.19102448903683752	-0.4986898495151002	-0.22651992656030995	dCA1	catboost	0	123
276	0.10070664092031678	0.2328491665776235	-0.0244368234334017	0.12063496998158954	0.06963582197583264	0.2710033930460009	0.10004722370100405	0.05075383685173248	0.2868751545650712	-0.08530211136559158	-0.2710393429417231	-0.678387641638566	0.39274531085415015	0.6641401558712913	-0.23358587757406607	-0.25338604474291754	-0.20207076064476745	dCA1	catboost	0	123
277	-0.10227770988406425	0.04856804413272512	-0.1413652001965708	-0.11574472726132992	0.07709661399097244	-0.7285466143115406	-0.247422744033435	-0.15192375324291194	-0.32758137055850306	0.397796271218865	0.3800453395219501	-0.47069028222745496	-0.5597126477718666	-0.465810128992855	-0.2855888996735214	-0.708846520270885	0.03935346430409156	dCA1	catboost	0	123
278	-0.09689431978264733	-0.3629597007406915	-0.11814210240885564	-0.4584379040660281	-0.43861403548586475	0.11133005296950331	-0.12616006753007789	-0.035263102323334294	-0.09025724212082531	0.5142675245195949	0.31773659829078854	-0.4973601428196636	-0.29963328326163347	-0.46988993166613385	-0.20456551695697678	-0.5411937369973809	-0.12530533359216697	dCA1	catboost	0	123
279	0.14243525075251395	-0.5116197321577552	-0.01939233569365199	0.12434464768074452	-0.0861568991716858	-0.6556389911043767	0.07055608091896003	-0.3274987312223687	0.19386473060491802	-0.15504026223774509	-0.3336402151509986	-0.6013655941040829	0.46364417017392184	0.4576128903352129	0.21208084599662513	-0.771262658915371	0.11893508810693347	dCA1	catboost	0	123
280	-0.053474179878519816	0.2021121122063615	0.2273233346607869	-0.43367324368993754	-0.3991640152528737	-0.24772552786343793	0.11208839300022921	-0.051658908539423204	-0.23806499935805994	-0.16091773907826765	0.2578236325199061	-0.686193776696681	-0.5141617817560379	0.4472976596192803	0.21803718232532968	-0.13029660641809146	0.21365414996629858	dCA1	catboost	0	123
281	-0.1890327514169278	-0.032231688230158345	-0.052404525818613455	-0.3333001484465072	-0.12266679019222765	-0.806954695063637	-0.05829688643779945	-0.029682166958526924	0.33009239002707025	-0.12145734111303369	-0.2754850928008353	-0.6004357780324876	0.13434320727404386	-0.2815272951800491	-0.3517217123435293	-0.7304800124527082	-0.15484945995105287	dCA1	catboost	0	123
282	0.40996854550552286	-0.438312463306339	-0.1529389644990663	0.10183926237281128	0.14615991778720283	0.32809568248612236	0.043915828445785086	0.10163579154675331	0.28933219393579557	0.6373585708555016	-0.031106739293802393	-0.42422815764467786	-0.15710013129284822	0.745060881052932	0.22291732853930743	0.38483151433007445	0.11771226447730085	dCA1	catboost	0	123
283	-0.11730324587433713	0.4137181893782858	-0.11481294105793115	0.11067357384940361	0.10823111598818272	-0.23977603427374714	0.08444977246339157	-0.08793760407296031	0.19783838446521965	-0.10111984327923383	-0.2755220267512427	1.0453595481618314	0.6069381187416357	-0.15817433168398948	-0.31241447735679084	-0.2519640711196357	0.197390327591014	dCA1	catboost	0	123
284	-0.05862035487581837	0.40021697111404003	-0.12350903396448278	-0.10391079602541463	-0.369489351770333	-0.1571054207564324	-0.11529091598900335	-0.3949861973223758	0.2362535839427483	0.20687068301840944	0.6660728693004058	0.6878163074419634	-0.4016392576423044	0.044545707625104645	0.36119558113116035	1.2845508962001102	-0.207445936004352	dCA1	catboost	0	123
285	-0.1628756617445291	-0.01932539217874397	0.045806381881048706	0.04406913965419629	0.04889975131639607	0.2040863456110514	-0.018376107502712753	0.0018515717813809857	-0.11258832060026625	-0.2045854636272835	-0.2567380616296082	-0.7713458627819046	-0.48401179570973135	0.5776892492537127	0.34283357802031633	0.30328728694699075	0.055845670583648206	dCA1	catboost	0	123
286	0.23317717633597196	0.39320380091786195	-0.09974032012032444	0.17195324720941635	0.3179683577538991	0.4366134993378638	0.13205967841531113	-0.011816249505044478	-0.3658447792416138	-0.07454971257495709	-0.19840594074276147	-0.4555632509216764	-0.40864568849844907	-0.3760051790222338	-0.29755020586482955	-0.6431956296034306	-0.225329360781906	dCA1	catboost	0	123
287	-0.08512552090285806	1.252349562601187	-0.14135871818451662	0.11518574971118195	0.3397999812765836	0.3237732333636389	0.12305654750399177	0.2141963884452934	0.24976162180750805	-0.14341400066325577	-0.27656551132479607	0.29885530285434037	-0.07646068892874187	-0.14577091886355678	0.3015638849892547	-0.2151199938804134	0.19339480407379994	dCA1	catboost	0	123
288	-0.09158474129116143	-0.6856555443474729	-0.20675112957466715	-0.49529541497571283	-0.17835078152806128	-0.605349049497042	-0.4628075713005841	-0.12302788811919979	0.130271229064322	0.3132635723328622	0.48869788726992286	-0.8383107589569335	-0.3728195400564447	-0.5331503900262247	0.36958164137723476	0.38836849174478916	0.09789457838269618	dCA1	catboost	0	123
289	-0.09051915080455591	0.1237631250691401	-0.20366447483060016	-0.21398367363723222	-0.1263041644438492	0.3591069646463029	0.017755463654943404	0.09069768997280372	0.6506049409884928	0.15378116214165627	-0.2759929202267342	-0.558359433017499	-0.33451318580195083	0.05653313490003232	-0.21813819105955204	0.012352814305324995	0.012330046913683454	dCA1	catboost	0	123
290	-0.1124787848619262	0.2972783574587473	0.08753823313314021	0.07618465181507765	0.32974044769853394	0.34629190135540866	0.12988431629181776	0.1685372192266011	-0.42758697355569025	-0.08687725274046382	-0.26456069630007034	-0.43891196794350495	0.0079763163232695	-0.3028459962786212	-0.25756741169141845	-0.29824582740462274	-0.3997673074903985	dCA1	catboost	0	123
291	-0.013008285053052864	0.7789553732819631	-0.09128286478894643	0.22277798437316787	0.30392090153914786	0.2508807640570338	0.21275759013892992	0.19053172900196347	-0.24077119427001545	0.11095458382618162	0.24868108488314608	-0.02042214216335497	-0.10094196577962708	-0.06724935418686713	0.5965761255946849	1.0558074668486088	0.33415497996123333	dCA1	catboost	0	123
292	-0.23875842672269043	0.30479910490165174	-0.1454594624933478	0.11786480264786389	-0.011232290259628422	-0.4391464502897617	0.09690507294126109	0.1192266707076683	-0.2464163334721105	-0.09653402819416924	-0.231898764194782	1.099349607251616	0.7463333699941068	-0.16246243594088797	-0.6893615851566047	-0.26755606671682686	-0.36203025288155144	dCA1	catboost	0	123
293	-0.09466448425524908	-0.030372745774899443	-0.1262723489925532	0.024632480021407742	-0.06902889273840869	0.30021401027445416	-0.5239934365395664	-0.3849076122689851	-0.17137702086104348	-0.20596758748895097	-0.2309577078711642	-0.5595975957327256	-0.3675559213132435	-0.18885070903028728	-0.2810663766533794	-0.20740850008830447	-0.0549968789030411	dCA1	catboost	0	123
294	-0.025431372197725167	-0.6699256967762345	-0.1909179974133918	0.11078846643616602	0.12243812021749254	0.13822185281405022	0.13779546905342768	0.051949426863050555	-0.4731826143086625	0.31013748571492566	0.3911120251743557	0.844864267136425	-0.4098960373668451	0.3981277582734302	0.46933944373729425	1.127804054253615	0.169597831651104	dCA1	catboost	0	123
295	-0.15037827572797904	0.0055372839293555565	-0.16037875058676215	0.0787051908814223	0.21017916456092475	0.2648867651611702	0.14657681759856933	0.04437747875418223	-0.14567024263865644	-0.17631461047215433	-0.26467724977777035	-0.923244062191888	-0.5326232188038843	-0.31125728971927813	0.3876238605831151	-0.12318178869757103	0.27723264143440257	dCA1	catboost	0	123
296	0.15916191306720923	-0.2381371354176311	-0.11953058637920921	0.1731772062709867	0.08350222538225449	-0.29485106087102836	0.11085476338951523	0.12621056897470886	0.5531985536130373	0.0828173953386446	-0.140277746237073	0.07789277082526452	0.14704881980853338	0.8326766585536705	-0.11040109593762489	0.04055376545614194	-0.08386479272168255	dCA1	catboost	0	123
297	-0.1018498370230488	0.3721146718181853	-0.19413385439498873	0.10297376479393891	0.36995680877500026	0.1772594849324774	0.15764963936030077	0.18950778230332074	-0.16951094385785132	-0.15808228473407118	-0.2627353957311635	-0.6348013919297444	-0.5519590969231851	-0.3771369731017609	-0.3808668305953414	-0.6246959238824649	-0.31830556644623476	dCA1	catboost	0	123
298	0.13202858128752654	0.25403145136002625	0.2061453382198389	0.12817910981489253	0.0945659739762134	-0.06971067456959824	0.14384271235637633	-0.16213206099543967	-0.2522633506645382	-0.05939353095970817	-0.17017734700422518	1.484887167424499	0.261501287673609	-0.10617172411170567	0.673416686799498	1.1329073409358301	0.4220399613698762	dCA1	catboost	0	123
299	-0.1702041049445374	-0.7183629841761937	-0.14357764788873834	0.09230286178676127	-0.20448148301092434	-0.5810469086538033	-0.5618268706537729	-0.16491422545791923	0.29624857995015375	-0.21107155619873114	-0.25034239668703817	-0.8652996739174557	-0.5002526308448711	-0.3738594551762946	0.12554532001568455	0.41896438652628143	0.13298374237478847	dCA1	catboost	0	123
300	0.14945112500506758	-0.39916137847221816	-0.01389636755989547	0.08433438597582657	0.150285483201643	0.15385328072609863	-0.8173495551443721	-0.10961395661834454	-0.3297578913817763	-0.11108961668470316	-0.24243056156230175	-0.2940487459987577	-0.27043536139006763	0.5672834365685927	-0.260848343430252	-0.4463932070591964	-0.011717343360531764	dCA1	catboost	0	123
301	-0.1354496698277693	0.4655093324489188	0.019946479070076933	0.07238551928691997	0.2899412714051063	0.5158460120836104	0.16886079452594147	0.21849946475553655	0.4287483313514283	-0.1981540065634389	-0.30605387845184623	-0.7622300128235673	-0.5402383196269489	-0.3119699041309594	-0.286550395025661	-0.5258154347801447	-0.22187913931293665	dCA1	catboost	0	123
302	-0.10404850691435856	0.3664597709190048	-0.12098703802077629	-0.2566961419729322	-0.02144543279373996	0.13169266897249604	0.09420687725118661	0.083296964554723	0.1393237544833216	-0.11707125692883501	-0.16983715737276636	1.1941203141338224	0.446849776169575	-0.24865347903241772	0.3832540442216647	1.2375668573689413	0.04771410498060261	dCA1	catboost	0	123
303	0.07089835813942304	-0.234720264211994	-0.08668900977392209	0.061080715690881526	0.058387258138820154	0.2801175097340169	0.13451161146879512	-0.1254578481470589	0.33260516906128723	-0.18385950075273888	-0.3044417761801459	0.5846310414205907	-0.1877726909677991	0.4248447755558094	-0.1592205611549989	-0.29451436914927914	-0.0397584112941487	dCA1	catboost	0	123
304	0.5043885335066312	-0.5898364926117375	-0.1258375871747533	-0.003891432585821089	-0.12492551550018435	0.18094527627130075	0.15294796554527743	0.03998464377443399	-0.19342273055311807	0.030392205819721293	-0.18057278296774903	0.765295945811466	0.6852513501628474	-0.019104895386120972	0.6574079211068848	0.7386995275866868	0.4704578447144647	dCA1	catboost	0	123
305	-0.08559216170306384	-0.5533630925632953	-0.1822995536422803	-0.5138760325598112	-0.6180367771074474	-0.017268627238191957	-0.23798784599016462	-0.022009376246719357	0.27400412146205266	0.29315436400878003	0.6411019186085499	0.5359272991487138	0.27925673288014036	0.2913057412877662	0.32199633911991915	1.091498158517524	0.038757859540177395	dCA1	catboost	0	123
306	0.055909460714843054	-0.0598811367894196	-0.12909720630402605	0.15855925323293243	-0.18576628220706817	-0.45251327164704264	0.13139804036483455	0.15132794533007385	-0.2575747741341962	-0.037760040361551415	-0.13224189772354517	0.23467441981441758	-0.5087874088442272	-0.23527539432088979	-0.29752500870580384	0.43600047815144716	-0.20412361766210227	dCA1	catboost	0	123
307	0.07170465815613057	0.38533023778539044	-0.10223045176653672	0.004467801054142596	-0.18374308921861554	-0.03604217518902381	-0.14218422837639225	0.06984951373338168	-0.04747181128549904	-0.06292790811710325	-0.23258108700249955	1.1144097707772886	0.7961986895127751	-0.18416311363085036	-0.36841465916087063	-0.39891058153862624	0.2837794485428349	dCA1	catboost	0	123
308	0.46833079429620394	-0.3018261349686652	-0.017909378585793702	0.2139214833954986	-0.02334019171122934	0.48438774987070304	0.020747237743845518	0.04851538331975697	0.7352107493085019	0.5681720609527302	0.3098486369428965	-0.3859057992951193	-0.26606795760914526	-0.46717485444176887	-0.18042130766437486	-0.48683078976482486	-0.03543800388317227	dCA1	catboost	0	123
309	-0.07602934067443887	0.643454829724318	0.10850830117912874	0.13122267799973542	0.23180962124774715	0.23507334311629835	0.16445248273734375	0.20173132999203477	0.33328716214646825	0.35316269569984415	0.730599927966255	-0.5783635242219326	-0.10074139216872598	-0.2858452042738968	0.4381975128395692	1.0794103597675542	0.2565629553969688	dCA1	catboost	0	123
310	0.03418549030398781	0.27075302313251604	-0.0720929741295313	0.06489716770737021	0.273538107559629	-0.6609593626965315	0.17876504466108975	0.16093724342324228	-0.10102438050375985	-0.08686131785212703	-0.2619158080985567	-1.002477988905719	-0.5917052469020118	-0.32041369641743794	-0.5008782264170827	0.5440199919032932	-0.3630227715486529	dCA1	catboost	0	123
311	0.14539838582181974	0.4615591168576914	-0.0799957508278325	0.22808714889311246	0.32600270499695555	0.29158082875635005	0.18992038086447502	0.1568031565772071	0.29331989075172066	-0.06938998179849631	-0.19787160716724878	-0.03861024166520709	0.5119215543600889	-0.21758896700451688	-0.36078700095155347	-0.3180253788356733	-0.21168493102523636	dCA1	catboost	0	123
312	-0.0783846083785302	0.3541018565490652	-0.08342622395241081	0.11895174541846948	0.0733453244015005	-0.06236907715255651	0.12914087403605873	0.02266314634738856	-0.08363377387986566	0.12347515607581988	-0.2947645577245193	1.0070237805899611	0.35839806404848745	0.04074030783830522	0.3003263521947532	1.0227333908818468	0.04326383518037039	dCA1	catboost	0	123
313	-0.02265831842238755	0.460639483281114	-0.1650534327275162	0.09415987561295329	0.2954483997275689	0.19703121791692849	0.1368147714133567	0.11452658350153501	0.2106198826689243	0.38206703305564044	0.5339925248458746	-0.4839519379737026	-0.5249598952389516	-0.20139283428860064	0.5177423211459032	1.0508388934275041	0.24931425674503974	dCA1	catboost	0	123
314	-0.1071763271423918	0.5114289671985213	0.15406682032975083	0.17292314739764236	0.37628463325709666	0.0787622519511426	0.12427104151944363	0.08249989353890574	0.3478314912441893	-0.14466332716733482	0.05542082877900441	0.678451794044573	0.025678783216137452	-0.15043680715277477	-0.21398991405844042	-0.45929996567506576	-0.11854841127434418	dCA1	catboost	0	123
315	-0.10603474833073748	0.16709921620044715	0.12565516292330423	-0.22859776532175907	-0.2354219478599715	-0.5755051765622201	0.05603118593891063	0.030191482669057287	-0.02861526667280622	0.009608609805941377	-0.14819353089966578	-0.8196546693388717	-0.6121992500070729	-0.46977677131733436	-0.4323800267965027	0.4300527773039527	-0.013582691835374807	dCA1	catboost	0	123
316	-0.06433803209082677	-0.4724789681222642	-0.1865684673126836	-0.34821862293358397	0.10305525150021871	-0.514240849634963	0.036417518675416614	0.05034887500289286	-0.24360434756343463	0.271121104090165	0.4923826111158026	-0.5735222250537982	-0.5780780953949289	-0.3592145279110144	-0.387856210791446	0.7011488212340106	0.15548658183787067	dCA1	catboost	0	123
317	0.23906972147970906	-0.4845642274270105	0.39131037062068996	0.09599949718615298	0.1399461912730426	-0.331623800701159	0.11247659002086202	0.1581794112595761	-0.34560649034839563	0.534450352638652	-0.21603317003562106	-0.5741672172089785	-0.35744352764580256	0.7095876024120324	-0.22298397182149493	0.8639171544374351	0.12467710710054622	dCA1	catboost	0	123
318	-0.08575449918070105	0.3531736561941381	-0.10822217597252354	0.21610032516529956	0.23138246367858298	0.2338560604414422	0.18552033646656418	0.1829511808095653	-0.13642881733578044	-0.10213470833964805	-0.20606859568611252	1.239449451841101	0.5819913807391286	-0.1379596324564662	0.36640538554602725	-0.5343218272351128	-0.022360303905115494	dCA1	catboost	0	123
319	0.14307842759521236	-0.2738744053174566	-0.0737012148340234	0.1991179859790215	-0.02094434210235304	-0.02631724305362111	0.11643273963058032	0.1478292419960193	0.3953927852558625	0.0061769500960141	0.34824719739520055	0.8591185673630783	-0.015640180884970514	-0.0363672780718426	0.5628257147421615	0.48226223034212984	0.16358087633515445	dCA1	catboost	0	123
320	0.11259378423647347	0.20640016189460653	-0.10398450627571071	-0.5214214311667719	-0.27716686765217907	0.22975251241807534	-0.32613304093648976	-0.18386737516454277	0.20772419981471735	-5.875381908608567e-05	0.39597088633584604	-0.7512429292147258	-0.5596740117946208	-0.23932127407262227	0.22270935468883332	-0.18792362156061204	0.1905554329453368	dCA1	catboost	0	123
321	-0.1112321278024311	0.28928229873596073	0.14454536102886256	0.11299511319959198	-0.04083540713830158	0.09251831586797175	0.1671368342236046	0.1199953814651151	-0.023021081819313657	-0.11801118677255848	-0.221920534564892	-0.7377982194765298	0.46764193486188527	0.02848595184208372	-0.21324238283992228	-0.5602665466524749	0.09228757181571498	dCA1	catboost	0	123
322	-0.1665428440995178	0.14651205727489605	-0.1298590593192697	0.06541863763451153	-0.1921993883658256	0.12278563454295277	0.097014946804402	0.08405825710941882	0.21515252609858776	-0.22398345399874112	-0.2510165328091176	-0.34710975262564764	-0.5631662171151145	-0.4373539280415064	-0.36026488083032737	-0.7398027297822658	-0.2859962272587286	dCA1	catboost	0	123
323	-0.010034681400705186	1.1574771711455956	0.024774189010914528	0.1251711031160056	0.3843345317616592	0.36298531426273417	0.16360855003276215	0.19772303523637916	0.11347935341455347	-0.06359102384239898	0.32289104995895596	1.1716802199837772	0.487034911372066	-0.12555277802869963	-0.30691871771684676	-0.23951513253158052	-0.11093269397959989	dCA1	catboost	0	123
324	-0.12407178754279358	-0.1265591563473525	0.15035502665608447	0.0793556065522686	-0.01508664986257129	0.1161229456402541	0.09478122771740681	-0.011885363316742153	-0.4506444707808393	-0.11649112184327717	-0.1273324758519023	-0.19468445802944884	0.4462731583306539	0.06734802960047083	0.4857610007121447	1.1178738583618781	0.31593131860527424	dCA1	catboost	0	123
325	0.3243570177435784	-0.11700155203647615	0.1417713017915085	0.008454242364627478	-0.02026836581171196	-0.665861237054431	-0.18085264227455122	-0.0743518047433913	-0.7088358837317981	-0.08288391304161738	-0.18865736665401028	-0.6647121844801022	-0.400075922422813	-0.5376627731486121	-0.2994994908451153	-0.6052988651601715	-0.13934667529727254	dCA1	catboost	0	123
326	-0.10323221566478843	-0.22904888520401706	-0.16219935379385242	0.09514737136553772	-0.05628957472783883	-0.3965533466830796	-0.18301367984325817	-0.018425023589113087	-0.27637856644769376	0.25993967279252184	0.4918193167273794	0.8459100872841415	0.594003768862127	-0.19441357516359137	-0.2772243124752178	0.5253686282006204	0.1815584247971696	dCA1	catboost	0	123
327	0.14062580163975685	0.37491902666568827	-0.0845790115700893	0.11334236366672219	0.11139460720694284	-0.4504471119741453	0.09805889337574983	0.1253262910095605	0.212949265870723	-0.052868500471905916	0.32700955230364914	0.9515090165728624	0.5918589238822558	0.2897725231055441	0.06508224653199146	-0.885425404041438	-0.24788542884394785	dCA1	catboost	0	123
328	-0.013891582775926862	-0.6166123335131947	-0.1390386256102771	0.02574785051074705	0.10605658174187328	0.3125132720896926	-0.6396131482984818	-0.5754361481943929	0.28917643783060376	-0.18287438938907707	-0.26130845035909567	-0.729540971933094	-0.4063715292294723	-0.24141173640618485	0.32744439693516525	1.1507973930696263	-0.01863606257693109	dCA1	catboost	0	123
329	-0.04114317338261817	0.2111251604432816	0.23076622662431473	0.08008702775228456	0.01605046951698007	0.18499147368634655	0.09509550608008331	0.12916510103653403	-0.25715043664218995	0.3614526484548264	0.5793795058001311	-0.6637912647324129	-0.4309700019759765	-0.21032143421557642	-0.06525922502142203	0.9972229774121402	-0.15265372945183495	dCA1	catboost	0	123
330	-0.08927100696463844	1.2484853102344577	0.15701982298129744	0.1257245016956907	0.08582031856295587	0.21466591780652486	0.0875814914297788	0.14769403570184558	0.19705926757046494	-0.08731353305319489	-0.17781196339689104	1.2059509863393152	0.6001738229452367	0.06933109166210473	0.42873052128587125	0.5029354876169098	0.26961615860193305	dCA1	catboost	0	123
331	0.21948870275763369	-0.45706430648367224	-0.13844009261424503	0.08601018009838932	0.17715008832125115	0.457604017364291	0.10246971139134543	0.15435550662140204	0.6404817761796876	0.3977412197555771	0.4958842149359733	-0.20082328286543966	-0.20363608995691176	0.5768573921937034	-0.33826748054189115	-0.5889865959174786	-0.0025317011047136747	dCA1	catboost	0	123
332	-0.08748848738412103	1.0048464559253052	0.1198852043263549	0.11017586921615766	-0.07659734600097222	-0.1126476180523518	0.10883161978473911	0.06377508881850641	-0.12507621059032203	0.020477150409636737	-0.19324679409658704	1.3809361133287608	0.7520752030808846	-0.0031159235008711016	0.644600551880311	0.5584466250359881	0.42613605149456185	dCA1	catboost	0	123
333	0.10638416211216464	-0.5022991166314372	0.03019422580915733	0.0754084695904639	0.20012583168426176	0.2576260109782159	-0.771754429285692	-0.4614231503926322	0.17493094714948468	-0.08880952965288906	-0.20918339442798656	0.938136430720375	0.39367186992269154	0.3890089705733736	0.12183635147195872	-0.6841365654106563	0.025191484006585194	dCA1	catboost	0	123
334	0.4145159184776413	-0.6358398464749493	-0.01093100041613203	-0.46034893447875974	-0.44662807415340455	0.0945090853894855	0.054457096440279726	-0.02619697792075039	0.19132109185636603	-0.066365850830838	-0.22459465965613723	0.9697335670250042	-0.01904913298443081	-0.17847022113421152	-0.11661975008030391	-0.1927000888648558	0.3357575200845989	dCA1	catboost	0	123
335	0.46266834891717906	0.24225087781738777	0.060089233315393904	-0.0377869235952997	0.0990721407115264	-0.15413502818534794	0.0747133286601471	0.06601493858065036	-0.03165375862215231	0.04343933471592455	-0.20178442572435182	1.4068689503835272	0.7339390405608488	0.12990818409876648	0.6829106191863009	0.9777902127834158	0.40533351781459437	dCA1	catboost	0	123
336	-0.10542745928319211	-0.43414432461987784	0.17734681815366518	0.11594365982148486	0.19563614391525402	0.15911451684027209	-0.20220937623823568	-0.08444988608094177	-0.7399157999538343	0.008218765817791315	0.22756939928720524	-0.538807400059592	-0.41725580339547386	0.24060170995544056	-0.23435863857056824	-0.7000303359763501	-0.21460619969497302	dCA1	catboost	0	123
337	-0.01745063544141317	0.031120974522701204	-0.03127858309121313	-0.057118903934067086	-0.37582840079716356	0.1995795193823898	-0.10305288080461321	-0.16937331687193996	0.24735410970461022	0.148266103163142	0.5330659439177773	-0.5556367284508857	-0.39971011338718143	-0.46076831819043607	-0.05432467911173043	0.1621942023290234	-0.04587864401262112	dCA1	catboost	0	123
338	0.2647639370760989	-0.3117239493693766	0.273072494640302	-0.017348118439998998	0.11297746222583173	0.10537925426767752	0.10276842349097627	0.07538283503381653	0.6276625600459179	0.311736534470614	-0.1162144292509111	-0.2508610527957435	-0.02712870201386166	0.8985323825286987	-0.41264503813802633	0.3555408995156502	0.12460495466812915	dCA1	catboost	0	123
