# Supplementary material for: Hierarchical Distribution of Reward Representation in the Cortical and Hippocampal Regions
Source: eNeuro. 2026 Feb 10;13(2):ENEURO.0256-25.2026. doi: 10.1523/ENEURO.0256-25.2026 (PMC12931971; doi:10.1523/ENEURO.0256-25.2026)
Supplement: Data 1 — The complete code, data, and computational environment required to reproduce the findings of this study are available at https://github.com/mokamotosan/soma_okamoto_lr_01_public.git. The repository contains a series of Jupyter Notebooks for analysis (/notebooks) and a Dockerfile to ensure a fully reproducible environment. The analysis is structured with individual notebooks for each of the six brain regions, which generate the results for Figs. 3-7 and Table 1. All analyses were performed within a Docker container based on a Python 3.10 image, utilizing key libraries such as PyCaret for modeling and SHAP for interpretation. To replicate all results, users should first build the Docker environment and then execute the Jupyter Notebooks in the sequence described in the repository's README.md file. Download Data 1, ZIP file. [file eneuro-13-ENEURO.0256-25.2026-s001.zip › soma_okamoto_lr_01_public-main/results/shap_analysis/_old/shap_values_dCA1_xgboost_r0.csv]

	diff_per_sum_ActionC	ks-stat_ActionI	diff_per_sum_OutcomeC	Pre_Action_contralateral__std	Pre_Action_contralateral__kurtosis	Pre_Action_contralateral__skewness	Pre_Action_ipsi__std	Pre_Action_ipsi__kurtosis	Pre_Action_ipsi__skewness	Post_Outcomne_contra__std	Post_Outcomne_contra__kurtosis	Post_Outcomne_contra__skewness	Post_Outcomne_contra__quantile(75)	Post_Outcome_ipsi__mean_spk_per_s__50_to_100_ms	Post_Outcome_ipsi__skewness	Post_Outcome_ipsi__quantile(25)	Post_Outcome_ipsi__quantile(75)	roi	model_id	repeat	session_id
0	-0.63583165	-0.6754065	-0.8329037	0.07385117	-0.12134399	-1.511468	-0.37369055	-0.61967635	0.5288507	-0.36263028	-0.45552826	-0.30129668	-0.59175116	0.30372274	-0.5137316	-1.4835635	0.5081724	dCA1	xgboost	0	123
1	-0.33674568	0.005885163	-0.13853955	-0.12364225	-0.24886213	0.06611336	-0.9314232	-1.0527431	0.21511523	-0.33210436	-0.38356733	-0.77921844	0.5223297	-0.8335857	-0.40765244	-0.8201645	-0.21882816	dCA1	xgboost	0	123
2	0.18218063	-0.7435142	0.57402116	0.12276087	0.043474447	-0.11439254	0.34779963	0.6913022	-0.6593145	0.5922168	-0.411786	1.9846828	0.598867	0.2658321	1.0077434	2.0639217	-0.06277017	dCA1	xgboost	0	123
3	-0.41170388	0.33195278	-0.31772715	0.13502242	0.45560125	-0.10695499	0.08571174	0.37032858	0.08538404	-0.13781969	-0.8063586	-0.730349	-1.7947619	-1.0820721	-0.41143924	-1.2173653	-0.45760417	dCA1	xgboost	0	123
4	-0.33050588	0.16077897	-0.3378357	0.10639567	-0.32518628	0.433706	0.2899414	-0.22261535	0.46361116	-0.5316522	-0.5208292	-0.7514435	-0.78351235	-0.4358174	-0.41573766	-0.31905293	0.27012587	dCA1	xgboost	0	123
5	0.5921316	0.13623774	-0.030435406	-0.48495197	-0.57727844	-0.093177885	0.11705633	-0.15702406	0.6996332	0.3227839	0.8540591	-0.25847104	-0.71272725	0.4041946	-0.15345573	-1.0864719	0.022669064	dCA1	xgboost	0	123
6	0.78810084	-0.6203389	0.3178425	0.72308695	0.15432465	0.69708097	0.2996817	0.42169666	1.3818809	0.5755348	0.59475446	-0.16901566	0.15146518	1.8378817	0.16719286	-0.62563235	0.21754012	dCA1	xgboost	0	123
7	0.17492108	0.42138854	0.6640259	0.07960883	-0.39889514	-1.4455248	0.20362596	-0.024520269	0.17372805	0.38033482	0.35010052	1.8336276	0.7593476	0.36629775	-0.56985915	-0.7849798	0.11154379	dCA1	xgboost	0	123
8	0.67040473	-0.6238306	-0.8165854	0.37420174	0.5429261	0.67367357	0.19555745	0.33588418	0.3571113	0.5015497	0.9404019	-0.23529461	-0.43810976	-0.26161638	-0.4116957	-0.12299433	0.23449296	dCA1	xgboost	0	123
9	-0.2652533	0.17037211	0.24602476	0.15552752	0.03382411	0.34887087	-0.44931903	-0.6900157	0.4097535	0.9120796	1.1607093	1.8728753	0.025138622	-0.077380605	0.90244406	0.9567203	0.09537521	dCA1	xgboost	0	123
10	0.09076623	1.1991141	-0.13740763	0.47428274	0.8677426	0.7361292	0.5198489	0.4689492	0.2496325	-0.024677457	0.77818424	-0.6828958	-1.3825052	-0.6317699	0.9007671	2.0988886	0.29977497	dCA1	xgboost	0	123
11	-0.36541623	-0.7395571	-0.13898706	-0.28121132	-0.24953921	-1.5085572	-1.4303676	0.0618273	0.8101116	0.83982337	0.46507487	-0.5233813	-0.4430816	0.7816986	-0.5919241	-1.0735765	-0.093196295	dCA1	xgboost	0	123
12	0.05731224	-0.21274738	0.49115688	0.39100525	0.01850389	-1.7003658	-0.29911026	-0.20399795	0.23195533	0.3929739	0.76288736	-0.4567123	-0.1800527	1.5717467	0.082451195	-1.2971922	0.15110831	dCA1	xgboost	0	123
13	-0.37181878	0.31096026	-1.0345429	0.12256404	-0.65943974	-0.01951572	0.24159302	-0.62985057	0.49206406	-0.2793194	0.53407365	-0.6038017	-0.7664199	-0.76659966	-0.26115304	-0.43389112	0.47303787	dCA1	xgboost	0	123
14	-0.31603318	-0.02328238	-1.0030733	-0.17583133	-0.5311606	-1.1494956	0.0024278807	-0.24203478	-0.5626029	-0.50251055	-0.3139563	-0.9238787	-1.3712722	-0.864538	-0.73383534	-1.1086651	-0.2832031	dCA1	xgboost	0	123
15	-0.27729446	0.5414058	-0.01453675	-0.19855648	-0.64083654	0.47614354	0.02369206	0.08599658	0.43187612	-0.44181582	-0.39642796	-0.5430585	-1.268628	-0.24867426	0.098446384	-0.21446621	0.40081432	dCA1	xgboost	0	123
16	1.0838559	-0.08888519	0.4351975	-1.2096242	-1.1067415	0.4168783	0.23876217	-0.07175115	-0.48106056	-0.014326643	-0.21314315	1.815501	0.77730167	0.19248316	0.31330338	1.1786165	0.3089352	dCA1	xgboost	0	123
17	0.14208914	-0.30327916	0.6518651	0.12080865	0.12612943	-0.60602576	0.04391158	0.35026443	0.43404502	-0.100452006	1.6357472	1.2387662	0.088549614	1.2353748	-0.4572914	-1.1581104	-0.105795905	dCA1	xgboost	0	123
18	-0.43207645	0.88588345	0.7303115	0.05796153	0.5868787	1.0436251	0.19139278	0.20128742	0.38041475	-0.24042857	-0.083436586	1.6503252	1.1095262	-0.0725104	-0.84099656	-0.5673876	-0.20996441	dCA1	xgboost	0	123
19	-0.11420845	1.868834	-0.06838414	-0.05926549	-0.52018714	0.60909134	0.39346156	0.18743148	0.33346373	-0.5405389	-0.19218925	-0.9703111	-0.88584554	-0.5114695	0.47850412	0.73032737	0.42352745	dCA1	xgboost	0	123
20	-0.16073467	-0.076935604	-0.63815844	0.28589147	0.6366013	-0.25256482	0.042507447	0.28921512	0.9332572	0.8645787	-0.028883658	-0.070140205	0.03803667	-0.43729156	-0.31386292	1.0399985	0.5346289	dCA1	xgboost	0	123
21	-0.35208762	0.0232834	0.83638096	0.028050857	-0.41638497	-0.68450564	0.013977705	-0.63887066	-0.5189424	-0.34899044	-0.5532889	-0.9856966	-0.86530715	-1.1000689	-0.2735903	2.334767	0.004738425	dCA1	xgboost	0	123
22	-0.42961442	0.7691309	0.35405907	0.41035005	0.45134553	-0.23523195	0.5968493	0.49225953	0.20397083	-0.3790803	-0.66423494	1.7485046	1.4167262	-0.49281755	1.0462312	0.7040411	0.22743714	dCA1	xgboost	0	123
23	-0.40683448	-1.6069343	-0.022593815	0.21331179	0.4045047	-0.27253506	0.28759015	0.017504219	0.27640188	-0.3266753	-0.5706972	1.3822911	0.85591763	-0.0036666356	1.2295437	-0.92981905	-0.25585517	dCA1	xgboost	0	123
24	1.4862645	0.7301363	-0.5740156	-0.5093545	-0.43156016	-1.1789949	0.11440925	0.27100447	0.25134605	-0.36234707	-0.15567829	-0.6905234	1.1492429	0.36731616	0.17367674	-0.50298256	0.3286772	dCA1	xgboost	0	123
25	-0.65240604	-1.2376193	-0.8554509	0.16628279	-0.6064777	0.109486125	-0.48630133	0.1691041	-1.9753419	-0.23817801	-0.43880543	-0.31231475	-0.38338348	-0.6689018	-0.8888694	0.8802923	0.09441635	dCA1	xgboost	0	123
26	0.53546065	-1.0449282	0.3243009	0.013762183	0.035583407	0.18169607	0.23243362	0.17280456	0.42021275	-0.24410404	-0.5609341	-0.4310398	0.965342	-0.72129124	-0.66781193	-0.25645316	-0.025459325	dCA1	xgboost	0	123
27	-0.31475818	-0.03883434	0.58646494	-0.056102492	-0.40995863	-0.071776	-0.2196444	-0.20968075	-0.033715054	0.36865157	1.7534131	-0.61356354	-0.7566609	0.8369045	1.2161689	1.3292758	-0.05314077	dCA1	xgboost	0	123
28	-0.2618479	-0.883094	-0.57880133	0.07557854	-0.045535855	-1.4959687	-0.6826645	-0.05267688	-0.6717369	-0.50664955	-0.45227876	-0.7123114	-0.7327901	0.45948514	-0.6246836	-0.91379017	0.20314696	dCA1	xgboost	0	123
29	-0.504858	-0.55879843	-0.26538113	0.17649241	-0.23512548	-1.3215116	0.48296914	0.3484791	0.30840388	-0.2638526	-0.44238433	-0.9006514	-0.41947183	-0.20768505	-0.38510275	-1.3237077	-0.12693207	dCA1	xgboost	0	123
30	-0.48381457	0.5735628	0.6793172	0.34973556	-0.3295659	0.46655756	-0.09303729	-0.10318411	0.6858613	-0.2307971	-0.51789385	-0.4295497	-0.084505856	-0.68858695	-0.22265223	-0.737327	-0.08789639	dCA1	xgboost	0	123
31	-0.66362405	-1.1421671	0.05779582	0.16592157	-0.2660766	-1.5606761	-0.24637352	0.08501983	-0.84989727	0.06838489	-0.45069417	-0.6254812	-0.13888445	-0.76380736	-0.6821522	-1.1164336	0.35650724	dCA1	xgboost	0	123
32	-0.055361725	1.3887365	-0.28359225	1.1210923	0.6104959	0.39360318	0.5737057	0.4421681	-0.24314378	-0.08230439	-0.25643632	-0.30830386	1.1761966	-0.58573645	-0.48805943	-1.0532349	-0.25829315	dCA1	xgboost	0	123
33	-0.003457148	-0.33522263	0.060350765	0.5128708	0.1950005	0.1147761	-0.012555715	-0.22496882	-0.050662432	-0.5080566	-0.25661606	-0.730113	-0.37655494	0.73825705	-0.1807083	-1.1610835	0.030699078	dCA1	xgboost	0	123
34	0.52553445	-0.978166	-0.19361056	-0.11787976	-1.2036052	-0.12848267	-0.43800384	-1.1710154	-0.07977711	-0.21966462	0.44033036	1.5145717	0.15160125	0.22562954	1.0013611	2.0569115	0.043132994	dCA1	xgboost	0	123
35	0.2855637	0.07386255	-0.08270742	0.031866524	0.52947813	0.8905477	0.14261939	0.051748917	0.38881692	-0.6326577	-0.58083284	-0.587506	-1.2448531	-0.7876921	-0.1914135	-0.6476105	0.35611847	dCA1	xgboost	0	123
36	-0.035293393	0.82988757	0.22039098	-0.88434607	-0.49279538	-1.0542437	-0.41031006	-0.48728022	0.4386927	0.8198801	0.35863158	2.0222259	0.35317606	-0.38426134	1.0113906	-0.3007704	0.30916068	dCA1	xgboost	0	123
37	-0.3981536	-1.4051567	-0.7386558	-0.001907127	0.543568	0.27806646	-0.47786787	0.13580184	-0.7415903	-0.10508793	0.5013249	-0.45226264	-0.29075566	-0.70086145	-0.3024525	-0.4581452	0.26900283	dCA1	xgboost	0	123
38	-0.33674568	0.005885163	-0.13853955	-0.12364225	-0.24886213	0.06611336	-0.9314232	-1.0527431	0.21511523	-0.33210436	-0.38356733	-0.77921844	0.5223297	-0.8335857	-0.40765244	-0.8201645	-0.21882816	dCA1	xgboost	0	123
39	0.18204182	0.4381972	-0.43133166	0.7633521	-0.17496872	-1.0493937	0.088575214	0.3275053	-0.36827838	0.16711117	-0.39961383	2.7329826	2.231059	-0.09550694	-0.78666484	-0.09354572	-0.13182497	dCA1	xgboost	0	123
40	-0.34858614	-0.93465924	-0.16542284	-0.6999987	0.16816607	0.26147383	0.15291634	-1.5267367	0.61621386	0.35313144	1.1839662	-1.0235971	-0.60775197	0.80512184	0.3566671	1.6454588	-0.0036738254	dCA1	xgboost	0	123
41	0.09315685	0.80660254	0.75845057	0.00082095386	-0.47948614	-1.3031553	0.044241466	-0.061721444	-0.6372855	-0.1161116	0.45170754	-0.015717618	0.26734748	-0.48719966	-0.6402111	1.1657076	-0.1396933	dCA1	xgboost	0	123
42	0.8876892	0.6148891	0.86085117	0.66365945	0.44936365	0.37270224	0.19105121	0.034818336	0.29992846	-0.2963873	-0.72157526	0.76187253	1.2656976	-0.81644756	-0.5160597	-1.8332708	-0.31359312	dCA1	xgboost	0	123
43	0.9198837	-0.2835982	-0.4175056	-0.5880621	-0.4565753	-0.042936206	0.52862936	-0.53645694	0.6319061	-0.1413379	0.49996206	-0.17756279	-0.7276259	1.3552438	0.23449937	-1.3873054	-0.1194261	dCA1	xgboost	0	123
44	0.18445757	0.43994316	0.3658445	0.30632734	0.061053887	-0.24658136	0.28951707	0.31423488	-0.45227337	0.1791957	-0.39861232	2.4739783	1.535047	-0.4275349	1.5922241	2.193373	-0.004922211	dCA1	xgboost	0	123
45	0.20619905	0.4633755	0.2308466	-0.4766642	0.5282035	0.18221037	0.28085983	-0.23488638	0.39297438	-0.1017479	-0.49068627	1.2058337	0.84153366	0.55177337	1.0281063	2.1801589	-0.24134064	dCA1	xgboost	0	123
46	-0.34062463	0.55442375	0.33167103	0.4667343	0.07836492	0.6566623	0.19439004	0.39315915	0.6499784	0.17018732	0.7429095	-0.31738472	0.46934873	0.5136394	-0.45028248	-1.4913119	-0.21350773	dCA1	xgboost	0	123
47	-0.20961764	0.29954678	-0.10474158	-0.09071324	0.2559846	-0.81913745	0.39837503	-0.058433697	-0.66408503	-0.60623	-0.5266394	-0.9693265	-1.1907511	-1.3087453	-0.85426116	-0.93825865	-0.11309581	dCA1	xgboost	0	123
48	-0.35114527	1.4721949	0.0119798845	0.106589876	0.58201855	0.4881512	0.23263478	0.23324774	-0.27727613	-0.021713894	0.80867296	0.092863105	-0.012950722	-0.39739272	-0.27174535	1.3793223	0.111015104	dCA1	xgboost	0	123
49	-0.57262075	0.1332117	0.3709777	-0.45909745	-1.0776135	0.4431679	-0.31209219	0.12178965	-0.34740487	-0.075212255	-0.4697676	-0.28374392	0.84596145	0.61028755	-0.38150102	-1.0973701	-0.14202505	dCA1	xgboost	0	123
50	-0.0012465594	-0.3465542	0.021628808	-0.19856855	-1.1090468	-0.28099453	-0.72001684	-0.52337617	-0.013602855	-0.201281	-0.35061797	1.6678967	1.0894938	0.61701465	0.55143064	0.030039538	0.2530564	dCA1	xgboost	0	123
51	-0.4791749	0.4589763	-0.37517732	-0.06918184	-0.36782202	-1.0408005	-0.010702111	0.17322697	-1.6152998	-0.09413595	-0.41299847	-0.91756046	-0.30818626	-0.93054384	-0.9314781	-1.3116325	-0.05563271	dCA1	xgboost	0	123
52	-0.404415	0.9706419	-0.48125657	0.5667754	0.62188643	0.56150794	-0.11602459	0.30736107	0.29434958	-0.30767748	-0.8097268	-1.0783725	0.5245067	-1.0647246	-0.44043717	-0.2903082	-0.48325607	dCA1	xgboost	0	123
53	-0.26681858	0.55527204	0.52616125	-0.32441533	-0.69400185	1.1214253	-0.09276564	0.34254292	0.47061357	-0.46024802	0.40868038	-0.35085145	-1.085682	-0.7424577	-0.15214154	-0.7381831	-0.21739893	dCA1	xgboost	0	123
54	0.40580717	0.0026078313	-0.8492632	-0.15636435	-0.29701948	-0.9736787	0.31838572	-0.42397153	-0.79409856	0.820822	0.6049635	-0.87965673	-1.2802334	-0.56061417	0.1761863	1.0134107	0.33680198	dCA1	xgboost	0	123
55	-0.31049582	0.009598112	-0.91176194	0.33376497	-0.37176815	-0.85795665	-0.61765033	-0.27718872	-1.3179108	-0.35852793	-0.3482026	-0.77561045	-0.9761324	-0.92261827	-0.6407441	-0.59176093	-0.23771335	dCA1	xgboost	0	123
56	-0.035922	0.16568735	0.4654032	-0.15979272	-0.1587246	-0.70884275	0.03892829	-0.36135042	0.38431704	0.095886536	-0.6567723	0.9415854	1.3655978	1.0276715	-0.1978319	1.7731798	-0.46995717	dCA1	xgboost	0	123
57	-0.66230845	-0.6603923	0.09110056	0.023075098	0.07270739	0.6354656	-0.31171596	-0.28337815	0.7944257	-0.13460976	-0.7212992	-0.42026865	-1.0074751	1.790362	-0.057370823	-0.7722137	-0.241311	dCA1	xgboost	0	123
58	-0.5378803	-0.08502623	0.033764392	-0.3362458	0.53183025	0.20256177	0.39248127	0.16594139	0.5004606	-0.5885511	-0.6448478	-0.9588203	-0.19177829	-0.6177945	-0.30136493	-0.68620396	-0.03978499	dCA1	xgboost	0	123
59	-0.66018546	1.0870696	-0.5287614	-0.09806811	0.69285905	0.21192762	0.015245574	0.37814736	0.68913406	-0.5397081	-0.3785233	-0.56579775	-0.363972	-0.41934833	0.23316112	-0.3570313	-0.43200374	dCA1	xgboost	0	123
60	0.27848652	-0.8722031	-0.23162873	0.05077604	-0.32721367	-0.3454567	0.21126708	-0.15132421	-0.6274574	-0.1016092	-0.31136918	-0.35978183	-0.104379565	0.18149261	-0.87300247	-0.41029885	0.21702617	dCA1	xgboost	0	123
61	0.035895523	0.6099955	-0.34317994	0.25055182	0.007901384	0.15496404	-0.78832734	0.0041494397	-0.314911	0.09607538	1.6934336	1.6906046	-1.2106576	-0.26023978	1.4038064	1.1722007	-0.057280503	dCA1	xgboost	0	123
62	1.0224886	-0.9131479	0.015026023	0.54840225	0.29355738	0.9369209	-0.40924835	-0.015543709	-0.3667451	1.0126739	-0.25407842	-0.2532658	0.16554864	1.9257896	0.33261383	-0.3687706	0.09047569	dCA1	xgboost	0	123
63	-0.38210255	0.9888737	0.031208295	-0.012416951	0.07382068	-0.2044054	0.18167576	0.25267997	0.044062324	-0.46007004	-0.8584062	1.4282982	1.8637217	0.12907751	1.6223128	0.86241966	0.082562536	dCA1	xgboost	0	123
64	1.0166118	-0.65975046	-0.52282405	0.21110661	0.17303868	0.19834061	-0.21046369	-0.031297393	0.5205003	-0.3195905	-0.52785254	-0.8728976	-0.6043865	1.8525612	0.11144516	1.5773748	0.09320474	dCA1	xgboost	0	123
65	-0.3927854	0.09521869	0.19322841	0.0042419815	-0.25388196	0.021891212	0.3230365	-0.33311436	-1.5329071	-0.22968404	-0.3304017	-0.89649475	-0.97235703	-0.0896801	-0.29943147	-0.5980887	0.5816748	dCA1	xgboost	0	123
66	0.69628054	0.15956403	-0.27089906	0.39591858	0.12934212	0.37969247	0.32601246	0.17043	-0.057283387	-0.070510894	-0.508338	0.10974017	0.8765053	-0.30854443	1.0290536	1.9068483	0.03233987	dCA1	xgboost	0	123
67	0.4221791	-0.09636417	-0.925033	0.30049685	0.12929504	0.46279258	-0.085292466	0.40503386	0.87810075	-0.16332804	0.3012793	-0.78879213	-1.4188898	-0.10382507	-0.2549588	0.8291968	-0.11936386	dCA1	xgboost	0	123
68	-0.57199526	-0.79925805	-0.53372645	0.5292193	0.5035313	0.9187159	-0.50960773	-0.9998955	0.46862036	0.0076058498	-0.6487362	-0.23875178	-0.82038975	1.3490998	-1.3521258	-0.24605435	-0.17269279	dCA1	xgboost	0	123
69	-0.22931471	1.4361054	-0.08849288	0.28554466	0.08610552	0.45392126	0.060429648	0.28572044	0.31443515	-0.26069504	0.69222116	-0.46549794	0.96775514	-0.398612	0.78170204	1.1921633	0.56540126	dCA1	xgboost	0	123
70	-0.16048494	0.54545957	0.3743416	0.23208629	-0.15756346	-0.04483928	0.27584702	0.23327786	0.4652899	0.58644116	1.7916944	-0.6709653	-0.6263698	-0.68760544	0.9143577	0.678549	0.090203084	dCA1	xgboost	0	123
71	0.014193762	0.8485728	0.0819664	0.097355515	0.15002981	0.40361094	0.23693308	0.2498649	-0.41501886	0.13287167	-0.49514458	1.852366	1.2646534	-0.4647272	1.4460181	1.7348807	-0.028879086	dCA1	xgboost	0	123
72	0.014263765	0.4778959	0.5110392	0.211227	0.78667617	0.66435707	0.22773845	0.6374275	0.2611721	1.4371529	0.72477645	-0.6342077	-0.6671614	0.2681216	-0.29918957	-0.32297477	-0.29901895	dCA1	xgboost	0	123
73	0.8415706	-0.32577237	0.25421217	0.1010685	0.31273162	-0.037028	-0.49811462	-0.21590286	-0.63445395	-0.02055835	-0.5331177	1.4878578	1.3641751	1.1581839	1.1910473	1.7480793	-0.33345866	dCA1	xgboost	0	123
74	-0.6963222	-0.5727266	-0.2038523	0.1787088	0.069354944	0.6472242	0.18041073	-0.07547044	0.52311313	-0.36316514	-0.7038295	-0.7992982	-0.3920234	-0.4084612	-0.42124635	-0.41867605	-0.2879557	dCA1	xgboost	0	123
75	0.55375445	0.02853287	0.3060594	-0.5375039	0.39253765	-0.6603304	0.4351305	-0.04185842	-0.5985904	0.1603455	-0.5737835	1.9957452	1.4804928	0.12035906	0.7321015	0.61268795	0.18030496	dCA1	xgboost	0	123
76	0.121366076	0.27562532	0.53896195	0.4767052	-0.05848476	-0.5160435	0.17678142	0.42587474	0.17073075	0.99565303	1.290831	-0.5162365	-0.66067773	-0.58754957	-0.7294966	-1.172982	-0.14774553	dCA1	xgboost	0	123
77	-0.0009846212	0.07985456	0.33115527	-0.22823487	0.39201072	0.09667533	0.28257808	0.8950836	-0.23900817	-0.33707625	-0.5774908	1.3900566	1.4559557	0.47226247	1.0430778	1.9210186	-0.15668134	dCA1	xgboost	0	123
78	-0.22740805	1.3965602	-0.09688984	0.31693152	0.77511525	0.5078526	0.1297933	0.34603575	-0.41423115	0.662856	1.068406	-0.18324567	0.24634463	-0.68802655	0.9547464	2.4272995	0.39336312	dCA1	xgboost	0	123
79	-0.21416438	-0.69900644	-0.39042488	-0.2233161	0.18389867	-1.095877	0.11922666	-0.100729614	-0.0149530405	0.049621973	-0.65531605	1.4579711	1.901674	0.726068	0.9850316	2.5535686	-0.07099023	dCA1	xgboost	0	123
80	0.10384078	-0.50543016	0.3364786	0.060894694	0.450016	-0.059847098	0.12302432	-0.4331919	0.44397786	0.364443	0.52208436	0.9488145	-0.11019159	0.9483511	1.0040218	2.2067986	-0.4084658	dCA1	xgboost	0	123
81	0.41982275	1.2428297	0.49996245	0.82978487	0.6165389	0.7798508	0.5327321	0.31205815	-0.22984111	0.10230772	-0.5455722	0.0852324	1.1799431	-0.1768691	0.770387	0.9058576	0.67272764	dCA1	xgboost	0	123
82	-0.46158612	-0.8573492	0.83181715	0.11851844	0.24849102	-0.8494203	0.2721387	0.2956459	0.8734441	0.4048944	0.57651824	0.12879652	-0.8406745	-0.7805929	-0.33859643	1.4015	0.2614661	dCA1	xgboost	0	123
83	-0.08090081	0.71471107	0.023241958	0.06548997	0.07348444	0.4199659	-0.08070614	0.031829428	0.70673865	0.23983556	0.9956206	-0.8871366	-1.3001289	-0.98473	0.49898666	1.6398473	-0.13935846	dCA1	xgboost	0	123
84	-0.59024787	0.4020678	-0.39791563	0.16470584	-0.2640965	-0.11400095	0.3205379	0.3331884	0.6585062	1.0078444	0.532239	-0.74419075	-1.2845669	-0.9452741	-0.94433916	-0.9565354	-0.28982648	dCA1	xgboost	0	123
85	-0.3994858	0.65440744	0.3176546	-0.1643242	-0.06696912	-0.5346349	0.20499063	-0.14964075	-0.75521374	-0.235436	-0.53563374	-0.66604334	0.535651	0.5878188	-0.7555949	-0.29969054	0.46319363	dCA1	xgboost	0	123
86	0.5562577	-0.010845273	0.12967779	-0.026257154	0.11743252	0.031468548	-0.3428515	-0.14522643	0.4535762	-0.16434433	-0.57890105	-1.2216201	1.665433	-0.3216576	0.676354	0.039392356	0.12692507	dCA1	xgboost	0	123
87	-0.066829234	0.47537047	-0.66238874	0.26958406	-0.27528268	0.91335964	-0.79408115	-0.18807957	0.076341026	-0.593534	-0.54407656	-0.5807864	-0.5128279	1.0402118	0.06524141	-0.6902144	0.07279406	dCA1	xgboost	0	123
88	0.3057831	0.32388783	-0.44873884	0.56292164	0.0085485885	0.3924762	0.29006487	-0.017606826	0.70269376	0.12868781	0.6624314	0.72012377	0.39113835	1.0626236	-0.3274174	-0.5409359	0.094252326	dCA1	xgboost	0	123
89	-0.3614846	-1.1389139	0.08075361	-0.78715557	0.24877144	-1.0808663	0.28162086	-0.22430252	-1.1168416	0.55177927	0.3968402	1.7037069	-1.4567688	0.32026994	0.28733256	-1.0615253	0.012191236	dCA1	xgboost	0	123
90	0.19320804	-0.1496035	-0.21652414	0.25512516	-0.10464999	0.62249786	-0.09793821	0.22482796	0.6585409	-0.16129355	-0.30127308	-0.8632841	0.10360524	-1.0074569	0.014530906	0.7745508	0.43208808	dCA1	xgboost	0	123
91	-0.20756704	1.2796783	-0.119762145	-0.48678586	-0.16865775	0.3569219	0.2912009	0.21558845	-0.511662	-0.19659227	-0.5853437	-0.60929745	0.9462338	-0.5343254	0.5088764	0.44745803	0.63708335	dCA1	xgboost	0	123
92	-0.02567986	-0.21659495	0.6656048	-0.20636505	-0.9419339	-0.61955535	0.1998164	-0.3710792	0.31222332	-0.34367523	-0.6216651	1.0911857	-0.045885324	1.0614657	1.359043	2.4623456	-0.32263318	dCA1	xgboost	0	123
93	-0.00274768	1.2603458	-0.71633476	0.8126039	1.0846634	1.2927558	0.2968553	0.19660379	0.4745845	-0.1895146	-0.5874137	-0.21634974	0.48536286	-0.5229118	-0.12803431	-0.05819124	0.7826324	dCA1	xgboost	0	123
94	1.3489981	-0.94626576	0.70490444	0.30194762	-0.28367922	-0.17368156	-0.27396262	-0.7495798	0.41000572	-0.12368853	0.5181717	-0.14913648	2.0476215	1.3140796	0.45259306	-0.25603944	0.12277667	dCA1	xgboost	0	123
95	-0.18166293	0.72198117	0.4153311	-0.8452085	0.33460832	-0.12356001	-0.82351	-0.24629658	0.14369218	0.546215	0.67280686	1.0970232	0.5022645	0.8635668	-0.5088308	1.9804972	0.3773215	dCA1	xgboost	0	123
96	-0.4991727	0.65195036	-0.7054815	0.13524322	-0.035865832	0.61163014	0.21996371	0.2426885	0.6749219	-0.14278285	-0.48676118	1.9269711	1.0835776	-0.12109937	-0.9194918	-0.23729953	0.3404919	dCA1	xgboost	0	123
97	0.2855637	0.07386255	-0.08270742	0.031866524	0.52947813	0.8905477	0.14261939	0.051748917	0.38881692	-0.6326577	-0.58083284	-0.587506	-1.2448531	-0.7876921	-0.1914135	-0.6476105	0.35611847	dCA1	xgboost	0	123
98	-0.5056228	0.94237983	-0.8083718	-0.22830106	-0.6516354	-0.82045484	0.13309245	0.16712199	-0.26471964	-0.14710137	-0.31349662	-0.343996	1.2349	-0.26907462	0.63721347	-0.56272143	-0.29280603	dCA1	xgboost	0	123
99	-0.618465	0.75127953	-0.09372126	0.0025103502	-0.12376941	0.11172126	-0.27446485	0.024255646	0.9091758	0.85802644	-0.2122807	1.2749306	-0.121912226	-0.6554396	-0.6289103	0.65012425	0.54178953	dCA1	xgboost	0	123
100	0.6848673	-0.4460902	-0.4652921	-0.13441484	-0.7532987	-0.45419756	0.21391581	-0.93408954	0.25801957	-0.3803701	1.4949855	-0.35850257	-0.05924933	0.9270141	-0.97019297	-1.172835	-0.0137747275	dCA1	xgboost	0	123
101	-0.10006979	-1.5589089	-0.16562495	-0.95344365	0.099993706	-1.2573947	-0.59220386	-0.85359794	0.3683257	-0.22015208	-0.41695923	0.81773114	1.6944761	0.06662387	0.09795192	1.9714516	0.32438263	dCA1	xgboost	0	123
102	-0.18322834	0.40794188	-0.2977642	0.7009311	0.3789545	0.784773	-0.18058237	0.28469968	-0.11030827	-0.6834056	-0.47636533	-0.75018156	-0.9946805	-1.1794409	-0.4181624	-1.1221453	-0.3241309	dCA1	xgboost	0	123
103	-0.19506201	-0.039690994	-0.6194771	0.2726088	-0.22778045	1.1188136	-0.13067997	0.21003625	0.48493835	-0.36034217	1.1809782	-0.16164503	-0.4652064	-0.8107567	-0.22873624	-1.2018443	-0.16153611	dCA1	xgboost	0	123
104	-0.085592	-1.2564524	0.08812104	-1.6405189	-0.7395977	-1.4254898	-0.6854498	-0.7673613	-0.00074656215	-0.47868797	-0.38536337	-0.7039241	-0.6047995	1.0064944	0.46477938	-0.4716178	0.100973226	dCA1	xgboost	0	123
105	0.5680426	-0.5417419	0.12608874	0.20458463	-0.11481552	0.5365214	0.19545208	-0.10185406	-2.7480707	0.100457266	1.2747747	-0.5746514	0.03977748	0.7128031	-0.20014177	-0.9758813	-0.17490934	dCA1	xgboost	0	123
106	-0.19859584	0.46216008	0.23210393	0.36832657	-0.08771837	-0.26747906	-0.22521086	0.07951654	0.46957693	0.2466775	0.6601394	1.5590321	1.2713956	-0.30634305	0.7088196	1.0903819	0.25664344	dCA1	xgboost	0	123
107	-0.42500484	1.0438515	0.73885226	0.39408278	0.6640757	0.9032741	0.29227877	0.22561865	0.4388306	-0.007955543	-0.32834068	1.6740451	1.650579	0.10159301	-0.20448248	0.1789615	0.4565705	dCA1	xgboost	0	123
108	0.1406694	-0.11659087	0.87709016	0.32306328	-0.28664976	0.6567073	0.486114	0.36945644	0.41005337	-0.18311903	-0.5737707	-0.325571	-0.6540519	0.25211883	-0.44515792	-0.5615239	0.32589972	dCA1	xgboost	0	123
109	-0.48734307	-1.0790975	0.25237873	-0.30479375	0.22562703	-0.44925517	0.26399273	-0.57176626	0.049447816	0.42921615	-0.41170698	1.6256993	0.5622307	0.65271413	1.0457692	-0.42357892	-0.2730325	dCA1	xgboost	0	123
110	-0.33164153	0.4905397	-0.018611247	-0.1364459	-0.87174577	0.033777904	0.0042751147	-0.46727917	-1.4022443	-0.2292191	-0.24850254	-0.5475074	-1.0585473	0.24034704	0.0145088285	-0.6182014	0.4606444	dCA1	xgboost	0	123
111	0.1763972	1.0218266	0.087623045	0.8608012	0.46547887	0.5283765	0.34305227	0.74263185	-0.19215597	0.073935136	-0.45373964	2.044897	1.1848639	-0.48710138	1.2361566	1.0899458	0.19526601	dCA1	xgboost	0	123
112	0.35227686	1.1474906	0.729332	-0.6179284	-1.4457405	-0.105111726	0.12665205	-0.23383829	-0.7877154	0.100028425	0.056008037	1.0547968	1.2096932	-0.2736006	-0.25408447	-0.008375132	0.3424928	dCA1	xgboost	0	123
113	0.24667183	-0.32218406	0.53260267	-0.41373852	0.06436885	-0.07156254	0.2590748	0.10768172	0.5290314	0.17174144	0.62421227	0.9123848	1.1090426	1.3288928	-0.44086772	2.2068188	0.36366874	dCA1	xgboost	0	123
114	-0.4668033	-0.018167531	0.13446961	-0.85472935	-1.183794	0.026088	-0.75434273	-0.46940646	-1.1312531	0.17324191	0.6036971	2.002911	-0.7127704	-0.7384544	-0.78764313	0.66058743	0.14442296	dCA1	xgboost	0	123
115	-0.17430398	0.72744954	-0.2408126	-0.40869644	0.68698514	0.5711602	-0.13598791	-0.46039927	0.83280724	-0.028584512	0.65729105	-0.07119666	0.21670869	-0.9459426	-0.3151673	1.0626447	-0.19389983	dCA1	xgboost	0	123
116	0.5971147	1.2735289	-0.5590126	0.45520073	0.32644722	-0.34616798	0.42583865	0.28839973	-0.4024956	0.023680003	0.06983455	0.045878835	1.2316172	-0.52293396	1.508403	2.2524743	0.64874405	dCA1	xgboost	0	123
117	0.75973195	0.27105245	0.3132841	-0.28872073	-1.0713812	-0.11698111	-0.007932409	-0.06937875	0.074855424	0.0899325	-0.5356804	1.6884638	0.77456415	0.50416666	0.8505703	0.5001374	0.022077236	dCA1	xgboost	0	123
118	0.101051204	0.6998138	0.2650572	0.13334061	0.45653823	0.40587628	0.53863	0.29253694	-1.8853028	-0.06546969	1.5978771	-0.6094287	-0.6888487	-0.5871932	0.3305214	2.560508	-0.25401908	dCA1	xgboost	0	123
119	-0.071299955	0.29867825	0.194192	0.0335994	0.28696916	0.3066709	-0.094694115	-0.28982493	-0.66683245	0.26816836	-0.46664327	-0.90294564	-0.643651	0.64672124	-0.005923804	-0.42054567	-0.18433824	dCA1	xgboost	0	123
120	0.51489216	-0.82817656	-0.41044655	-0.8382842	-0.23931508	0.59841514	0.25741246	-0.30679008	0.51222324	0.6755027	-0.024535568	0.75091624	-0.4218117	0.08226471	1.1879945	-1.3245697	-0.2775754	dCA1	xgboost	0	123
121	0.43273577	-0.38405442	0.6628575	-0.071798824	-0.018492777	0.1901495	0.31412905	-0.15539151	0.4235094	-0.75926125	-0.14204319	0.9177307	-0.44473624	1.3055147	1.0590734	2.7725418	-0.48694542	dCA1	xgboost	0	123
122	0.051623914	-0.34756288	0.42533517	0.07395487	0.6534061	0.30868816	0.2929441	0.24007563	0.26992399	0.6870156	-0.5036872	1.6525942	0.36206707	0.23157777	0.35424575	1.8147334	0.05808964	dCA1	xgboost	0	123
123	0.019079108	0.1345855	0.58543026	-0.1628512	-0.03254963	-0.87949634	0.23274538	-0.38971442	0.14102383	-0.33050072	-0.5266034	1.1058455	1.8178777	0.43350416	1.2796346	2.1301332	-0.16880701	dCA1	xgboost	0	123
124	0.53876954	-0.3123493	-0.025721978	-0.7202206	-0.10290971	-0.106884435	0.4593634	-0.17103027	-1.5732137	-0.026664527	0.9486221	-0.50699806	-0.026634406	2.1307657	0.15693587	-1.1396632	-0.09468831	dCA1	xgboost	0	123
125	-0.35149723	0.9796295	-0.6261424	-0.040636867	0.5294776	0.33237708	0.572084	0.5428336	0.16390738	-0.17700954	-0.71093774	0.06802278	1.0560073	0.19903933	1.268411	2.1694744	0.46272516	dCA1	xgboost	0	123
126	-0.43627414	-1.0953579	-0.021987353	0.1524196	-0.08023687	0.05238969	0.18130119	-0.2677125	-1.8415151	-0.14168614	-0.47778073	-0.64925194	-0.87119985	0.4283806	-0.1819841	-1.1755135	0.39718533	dCA1	xgboost	0	123
127	-0.08212945	0.6446142	0.0030689172	0.037858706	-0.24112596	-0.1897564	-0.4440968	-0.21022695	-0.5078716	-0.23764835	-0.60575986	-0.49463516	-0.42770442	-1.0051291	0.4552859	-1.4892648	-0.47363868	dCA1	xgboost	0	123
128	-0.13067088	0.2533219	-0.07977088	0.025107026	0.36491838	0.4648764	-0.30451098	-0.005881672	0.9141335	-0.6468195	-0.8749976	-0.91176707	-1.2712698	-0.9730249	-0.4165994	-0.3575309	-0.3364334	dCA1	xgboost	0	123
129	-0.17606091	0.24916661	-0.20618233	-0.053531196	-0.36184785	-1.2599642	0.29130208	0.24629281	-1.6044865	-0.42821574	-0.035494052	-0.79875845	-1.2791175	-1.1238793	-0.3984581	-1.2833916	-0.30004442	dCA1	xgboost	0	123
130	-0.6575358	0.23654492	0.9931504	0.022245694	-0.23622672	0.118315674	0.44680148	-0.030257894	0.5395379	-0.19986567	-0.47373214	-0.700282	0.34590286	-0.97365534	0.4669497	-0.015963644	0.58441013	dCA1	xgboost	0	123
131	-0.3051877	0.8304321	-0.60268116	0.4898902	0.7180729	0.23097716	-0.15040211	0.19361001	0.43985057	-0.42535776	-0.35708866	-0.7358167	-0.79847366	-0.79330707	-0.37207404	-0.5577676	-0.3613517	dCA1	xgboost	0	123
132	-0.48995265	-0.98018104	0.31560388	-1.09196	-0.50781924	0.26352236	-0.48867834	-0.28838524	-1.1569598	-0.3022165	-0.26298586	-0.46328378	-0.4314072	1.1870117	-1.0198622	-0.8598176	0.41894206	dCA1	xgboost	0	123
133	0.17677961	0.27087393	0.06137638	0.4732808	-0.5556568	-0.1024737	-0.0070541427	-0.86322683	0.15203586	-0.08701867	-0.027375367	0.016421063	0.5962825	-0.6019028	0.13058999	2.4803767	0.019976588	dCA1	xgboost	0	123
134	-0.31361604	-0.7282808	1.0609857	-0.8711492	0.095792264	-0.7049338	-0.6712794	-0.1992502	-0.959613	-0.18389322	-0.3893422	-0.5210468	-0.4715833	1.717808	-0.26460508	0.82883453	-0.09181652	dCA1	xgboost	0	123
135	-0.25321674	0.95639867	0.16980204	-0.2280672	0.5782869	0.68794954	0.15297785	-0.29696703	0.6489628	-0.26407805	0.86940897	-0.92924815	-0.5296688	0.38750678	0.22416683	0.75451255	-0.26175755	dCA1	xgboost	0	123
136	-0.07233906	-0.3638326	0.44415832	0.12645888	0.04153107	-0.02238191	-0.07629206	0.24294962	-1.1963575	-0.070005976	-0.21550769	-0.4265139	-0.65220976	1.5046334	-0.86660045	-1.249063	-0.09351644	dCA1	xgboost	0	123
137	-0.2649455	0.5506675	-0.38182428	-0.04714135	0.6383106	0.29726678	0.31449348	0.6510552	0.3907973	-0.3027936	-0.50369996	2.1532383	1.5178783	-0.15947866	-0.46926934	-0.44006088	0.0056004333	dCA1	xgboost	0	123
138	1.4876491	-0.22815317	-0.63673115	-0.10488417	0.26453373	0.31538743	0.22520706	-0.41039792	-1.7309947	-0.19380279	-0.43435296	-0.7282178	-1.2748513	-1.040909	-0.6504044	-0.91433954	-0.3091685	dCA1	xgboost	0	123
139	0.602923	-0.5419364	0.10938313	-0.5567737	0.08001509	-2.029056	-0.5659144	-0.2914588	0.2887893	-0.41074052	-0.25497648	-0.6503245	-0.3413125	1.5841885	0.5087418	-1.2824852	-0.04152404	dCA1	xgboost	0	123
140	0.9357928	-1.1938387	0.11461963	-0.5796365	-1.2459079	0.33950293	-0.53497076	-0.24487555	-0.56541985	0.031148639	-0.20568302	0.14431283	1.6101023	0.036534533	0.33931324	0.85452324	0.18074264	dCA1	xgboost	0	123
141	-0.19405536	0.20210057	0.4711152	0.3355711	0.20223404	-0.037670843	0.34414765	0.40742433	0.852014	0.39525643	1.7973442	-0.8278553	-0.4578056	0.4372196	0.7187088	2.146745	-0.28446355	dCA1	xgboost	0	123
142	0.96167976	-0.83206487	0.4486029	-0.9852809	-0.40902847	0.014968162	-0.29558566	-0.14285366	0.45696062	-0.087829776	1.7469355	-0.08256476	2.6765623	1.0384779	-0.07830312	-0.6309441	0.025826521	dCA1	xgboost	0	123
143	-0.17800333	0.02502118	-0.02908749	-0.40120125	-1.328589	-0.10484239	-0.2527776	-0.33833984	-0.74076176	-0.103266664	-0.5000603	-0.39291972	0.44893748	0.29471993	0.9280288	2.502629	-0.045907915	dCA1	xgboost	0	123
144	-0.5018991	0.18862168	0.048328806	0.63917285	0.57528716	0.8614073	0.24248287	0.61564887	-0.22328636	-0.14801316	-0.22480318	0.31220153	1.0428089	-0.22553608	-0.34710854	-0.3742954	-0.39498666	dCA1	xgboost	0	123
145	0.4633167	0.9760641	-0.02637163	0.25864458	0.5160471	-0.19801088	0.42017943	-0.11726037	-0.36150965	0.079978175	-0.1402725	1.9379541	1.4890422	-0.22643368	1.5661118	1.8844635	-0.11419741	dCA1	xgboost	0	123
146	0.23010369	0.21019769	0.33003077	-1.1928432	-0.9530318	0.029192466	0.43320966	0.73732376	0.27028707	-0.07424409	-0.50766087	1.3798335	1.5687528	0.13863657	0.73149705	1.8405529	-0.085939944	dCA1	xgboost	0	123
147	-0.24641435	1.3053006	-0.88412714	-0.07504049	0.34678912	0.6018739	0.57848746	0.33406016	-0.5244949	-0.2098587	-0.6463475	-0.12446211	0.18851285	-0.40577033	0.849014	1.289012	0.6239711	dCA1	xgboost	0	123
148	-0.31786397	0.75098217	-0.08445688	-0.04378403	0.17346899	0.1468221	0.33872494	0.04855317	-0.34209535	0.73186094	-0.38948867	1.365282	1.0767722	0.45424774	1.3450327	1.7277861	-0.17705888	dCA1	xgboost	0	123
149	-0.203681	-0.71862125	-0.008386588	0.07273417	-0.57173496	-0.5628736	0.4036988	-0.40304962	-0.83572245	-0.073094696	-0.1599343	-0.3179066	1.3949943	1.0018554	-1.0071268	-1.1129298	-0.06784199	dCA1	xgboost	0	123
150	-0.35804558	-0.03282066	-0.21355332	0.13714668	-0.2819248	0.41033328	0.1671603	0.31687203	-0.5983503	-0.5475089	0.524482	-0.5294895	-0.7907998	-0.83969134	-0.37604663	-1.0258291	-0.28269547	dCA1	xgboost	0	123
151	-0.44874185	0.25168788	-0.9806769	-0.1770183	0.006640468	-0.595	-0.43021777	-0.3653324	-1.5596999	-0.3508557	-0.41821882	-0.80078614	-0.8597037	-0.9299259	-0.69569945	-1.1213833	0.17630607	dCA1	xgboost	0	123
152	0.65688777	0.22441992	0.016894061	-0.0664335	0.76459616	-0.1663534	0.04685592	0.7316366	-0.49600193	-0.11779246	-0.39484808	-0.76052266	-0.84499234	-0.92202914	-0.5768809	-0.5704135	-0.2970468	dCA1	xgboost	0	123
153	0.12494354	0.08513191	-0.08411314	-0.59035635	0.021791447	-1.0282749	0.15023594	-0.003848087	-1.1740489	-0.26540145	-0.28349477	-0.48800364	-0.6960814	0.6932603	-0.5307126	-1.0532829	0.15131114	dCA1	xgboost	0	123
154	0.2189586	1.511049	0.7996496	0.8378412	0.63565844	1.1598158	0.26667857	0.676806	0.3214235	0.046341594	-0.42363995	1.6355894	1.2577319	0.05905633	-0.37930796	0.11230935	0.4214794	dCA1	xgboost	0	123
155	0.21826772	1.0866129	-0.48028496	0.42856085	0.47461557	0.47615325	0.68551934	0.23923375	-0.2180772	-0.030396879	-0.056022286	0.8469675	0.30686864	-0.3541666	1.3410141	1.3774087	0.2090453	dCA1	xgboost	0	123
156	0.18146789	0.15189904	-0.690553	0.3541656	0.23459293	0.6046282	-0.08948255	0.046086732	0.6864204	0.59866667	1.1029531	1.3761402	-0.0024337163	0.4541239	-0.19498846	1.2526252	0.24825059	dCA1	xgboost	0	123
157	0.43604922	1.2722968	-0.73648596	0.47099492	-0.14035887	-0.38075033	0.2930074	0.019076621	-0.4798678	0.0186061	-0.21093899	-0.21108244	1.4535619	-0.5065447	1.8376138	1.2652532	0.3766863	dCA1	xgboost	0	123
158	0.08099645	0.051789835	0.5309595	-0.30565462	-0.95166796	0.21853739	-0.8628053	0.1356015	-1.0197229	-0.28629667	1.5018405	1.0840597	-0.4325015	1.0440544	-0.06971967	2.3362486	0.16064537	dCA1	xgboost	0	123
159	0.6268636	-0.3673726	0.5517494	0.19920562	-1.0889719	0.2584473	-0.46795955	0.39933467	-0.23741402	-0.48147258	-0.23986991	-0.31410557	-0.23805656	1.7163461	-0.94126415	-0.84983885	0.14545572	dCA1	xgboost	0	123
160	0.6734761	-0.76681066	0.5673319	-0.54799587	0.08739355	0.2980726	-0.012776213	-0.14823039	0.4219031	-0.48291257	-0.5456112	0.7638495	1.7108542	0.36884102	-0.9688424	0.35470805	-0.24404524	dCA1	xgboost	0	123
161	-0.49221745	1.8299699	-0.7444762	-0.07972728	0.6861461	0.66250724	0.43907475	0.38945737	0.79099405	-0.36490124	-0.5974296	-0.87169355	0.5184977	-0.58871293	0.4816409	0.9181095	0.53934973	dCA1	xgboost	0	123
162	-0.46949184	-0.06561524	-0.9877332	0.8062994	0.7616706	0.59304595	-0.04769362	0.1437936	0.3333768	-0.3622933	0.5603533	-0.8848657	-1.0064994	-0.99465024	-0.08358047	-0.42385945	-0.14267713	dCA1	xgboost	0	123
163	0.21137944	0.03456015	0.15032826	0.55912495	0.18693025	-0.057366073	0.18938339	0.10451458	0.3759579	0.45893535	0.3978758	2.124622	0.47189233	-0.5469532	0.6276755	2.1069753	0.21776874	dCA1	xgboost	0	123
164	-0.112270534	0.06436635	-0.13344201	-0.4157621	-0.117867365	-1.3080459	-0.1289416	-0.43055615	0.059513275	-0.40083736	-0.20739852	-1.1176869	-0.72784483	0.21478711	-0.27925614	-0.6701486	-0.21597199	dCA1	xgboost	0	123
165	-0.5668134	-0.92702234	-0.8282897	-0.04854484	-0.042020433	0.07063694	0.11162805	-0.15401545	-2.1488109	0.5641039	-0.07344377	-0.18010314	-0.51820016	0.3392577	-0.17424372	0.6198286	0.4543195	dCA1	xgboost	0	123
166	-0.10793543	-0.49691284	0.4395136	0.37140667	-0.64993346	0.25489715	-0.3962035	-0.096823104	-0.3418284	-0.2885002	-0.28603935	-0.6419253	-0.85588557	-0.31557816	-0.32775968	-0.9428404	-0.35057142	dCA1	xgboost	0	123
167	0.005769454	-0.10443721	0.4788139	0.17191182	0.327979	-0.16260566	-0.8742146	0.03822848	-0.089701	0.7529189	1.7007581	1.1344948	-0.7608721	0.59594256	0.16299884	1.0982541	0.07661912	dCA1	xgboost	0	123
168	0.786754	-0.9742635	0.00081485184	-0.35051858	-1.190446	0.3891955	-0.27474564	-0.8196618	0.5670744	-0.2975464	-0.47414157	-0.5394559	-0.05885753	-0.6279159	0.106305666	-0.95974624	0.4393215	dCA1	xgboost	0	123
169	-0.22386496	1.6905639	-0.030840697	0.5242871	0.6717051	0.47957596	0.17449422	0.35491934	0.48975936	-0.16441597	-0.051429987	-0.09205623	0.6868862	-0.49116296	1.4434925	1.5987506	0.32643318	dCA1	xgboost	0	123
170	0.5432375	-0.0675406	0.0016963594	0.51589257	0.44172493	0.50964844	-0.32250148	-0.34886852	-0.4972805	-0.39112222	-0.68031985	-0.63661855	-1.7835622	-0.46281955	0.029444465	-0.36223307	0.09744359	dCA1	xgboost	0	123
171	-0.3983514	0.57736003	-0.07985368	0.52753377	0.42446545	-1.0599422	0.08093593	-0.49457124	-0.5250182	-0.3047837	-0.60313517	-0.8494333	-0.69519895	0.27333248	-0.67296207	-0.9214651	-0.39847255	dCA1	xgboost	0	123
172	-0.40910804	1.2441196	0.29275423	0.21716374	0.016661108	-0.41976038	0.2806094	0.27804536	-0.26956236	0.0977059	-0.6504996	1.8628949	1.6207551	-0.012195822	1.4001938	0.85377014	0.292759	dCA1	xgboost	0	123
173	-0.044086967	0.12369335	0.1943357	-1.1032633	-1.2003022	0.1682782	0.293268	-0.39006236	-0.81131756	-0.348263	0.30923954	1.345356	1.4648541	0.39490622	0.7995924	1.694937	-0.23681223	dCA1	xgboost	0	123
174	0.57631487	-0.8598037	-0.13413987	-0.00032026786	-0.8210085	-0.011323882	-0.37051445	-0.7090169	0.6171369	-0.43391085	-0.3512034	-0.43937534	1.300588	1.0451229	0.29037762	-0.041069724	0.22709076	dCA1	xgboost	0	123
175	-0.45330745	0.12190563	-0.55315375	-0.4760841	0.11955742	0.15405777	-1.2363948	0.180102	-2.3400338	0.22760482	0.4822643	-0.500538	-0.8945207	0.5872532	-0.15320829	-1.2833716	-0.20194732	dCA1	xgboost	0	123
176	0.5707423	-0.5359587	-0.06980703	0.36257786	-0.960687	-0.16900294	-0.3329757	-0.43725386	0.6338412	-0.42789814	-0.35667765	-0.19327867	-0.6990972	1.8295192	0.1251686	-1.1381645	-0.10508094	dCA1	xgboost	0	123
177	1.2023536	0.6076344	0.5533173	-0.6549074	-0.19275774	-0.7131941	-0.05708146	0.3821359	0.447262	-0.34815115	-0.49156624	0.33808914	0.9922557	0.24402936	0.39475304	-1.5209614	0.17599978	dCA1	xgboost	0	123
178	0.4434165	0.62593645	-0.015666489	-0.13442183	-0.72015685	0.5493711	-0.49843875	-0.4534937	-0.33355883	-0.23488542	-0.6279692	-0.2848744	1.3814446	-0.8467933	-0.8626078	-0.35592926	-0.38079464	dCA1	xgboost	0	123
179	-0.29049	0.89692426	0.116888836	0.0441745	-0.6090046	0.7390861	-0.22129516	0.09309196	0.590239	-0.05194402	0.6636649	1.2746397	0.34817463	-0.31266332	1.3538182	0.93462807	0.3841404	dCA1	xgboost	0	123
180	-0.12137896	-0.5899352	0.40579692	0.03598698	0.20589402	-0.08377896	-0.059889603	-0.295732	0.45976695	0.26098943	1.4622846	1.2916704	-0.6099508	0.47884467	1.1830378	2.7925773	-0.32428232	dCA1	xgboost	0	123
181	-0.018975154	0.24515814	1.2045827	-1.0677159	-0.48329502	-1.4069326	0.21047857	-0.032408513	0.7108593	1.0351837	0.27809986	1.7509029	-0.59559226	0.2751346	-0.74236643	-0.80550367	-0.134178	dCA1	xgboost	0	123
182	0.7376092	0.5134611	-0.3142701	0.20177707	0.3538808	0.29145727	0.18391325	-0.32198733	-1.202454	0.060553815	0.38909078	0.55907685	1.160456	0.24518773	-0.33220312	-0.7865071	-0.2857477	dCA1	xgboost	0	123
183	-0.1931341	0.19050603	-0.4722769	-0.6133894	-1.4932374	-0.044236742	0.27205184	0.6173642	-0.019756954	-0.26930368	-0.43532506	0.33546856	0.2967079	-0.24050216	1.1265357	1.7415682	0.041544855	dCA1	xgboost	0	123
184	-0.24120688	0.7565558	-0.47732943	0.3960025	-1.0626028	0.9898821	0.29675862	0.10773502	-0.37406355	0.9407692	0.7320524	1.8276212	0.7972222	-0.088202104	-0.31797454	-0.28127858	-0.12414519	dCA1	xgboost	0	123
185	-0.30436718	-0.80887246	-0.28419393	-0.5917812	-0.39151365	-1.8291212	0.24377863	0.032923684	0.43130088	0.87233394	1.466169	-0.3678396	-0.8518866	0.14066395	0.0006066549	-1.0162519	0.08129505	dCA1	xgboost	0	123
186	-0.19103953	0.18913235	-0.22202158	0.007464306	0.07206969	-1.0039059	0.4974611	0.28041905	-1.0956217	0.83624506	1.0633452	-0.73601276	-0.7275068	-0.97082746	-0.5029302	0.9462503	0.5741728	dCA1	xgboost	0	123
187	-0.20128539	0.77082443	0.29854104	-0.16917785	0.11761546	0.31776744	0.14525244	0.2717082	-0.58776784	-0.17892008	-0.29047784	-0.07491921	-0.151273	-0.562878	-0.3334138	1.4216902	-0.26181242	dCA1	xgboost	0	123
188	-0.5695693	0.013032415	-0.020586282	0.20316882	0.27830192	0.26459554	0.18568133	-0.53944206	0.94698936	-0.32854146	-0.7185445	-0.47821036	-0.59509516	-0.867037	-0.2526045	-1.161014	0.24580717	dCA1	xgboost	0	123
189	0.036824975	0.420011	-0.12951311	-1.4119737	-0.8903348	0.62987405	-0.3860561	0.04437529	0.61757696	0.38067323	1.1096444	-0.7845236	-0.9134865	-0.6627541	-0.022934556	-0.059809208	0.21793453	dCA1	xgboost	0	123
190	-0.7034251	0.5178905	-0.28637156	-0.13839196	0.21370292	0.31181076	0.108124584	-0.47599715	-0.63398254	-0.24028187	-0.6457579	-0.6459049	-0.18802245	-0.2857489	-0.5338095	-1.375932	-0.046264004	dCA1	xgboost	0	123
191	-0.30880025	0.8702656	0.51916265	0.02312046	0.61104614	0.20938677	0.2971623	0.18061134	0.39759222	0.67203176	-0.11566654	-0.009102289	0.46040162	-0.14849348	1.0155877	2.3815234	0.15384287	dCA1	xgboost	0	123
192	-0.20419578	0.5609383	0.3708138	0.11737327	-0.22384235	-0.084594056	0.29324204	0.22676104	0.37041762	-0.40568987	-0.6280721	1.5644815	1.5988454	-0.41051278	1.4574163	1.9208808	0.10055313	dCA1	xgboost	0	123
193	0.87619185	-0.5549166	-0.4793899	-0.5378603	-0.08285778	-0.9891225	-0.03608131	-0.14074159	-0.9638526	0.063764594	-0.32277492	-0.4092921	-0.9671173	-0.19653681	-0.6387734	-1.2523052	0.39097393	dCA1	xgboost	0	123
194	-0.07048372	0.9672575	0.22058493	0.11327428	0.1474105	0.17588727	0.050865795	0.34960413	0.24775244	-0.17620927	-0.98242444	-0.6880926	1.2428849	-0.7314007	0.70897293	-0.036656924	0.042278983	dCA1	xgboost	0	123
195	-0.5102166	1.0348066	-0.7037994	0.39068073	-0.45671794	-1.0354373	0.4229991	0.17807055	-1.4003731	-0.03239504	0.2043591	-0.95819163	0.44625705	-0.52764183	0.7307442	-0.36387432	0.25161016	dCA1	xgboost	0	123
196	-0.52902544	-0.47033626	0.36574727	-0.08927211	-0.25096834	-1.2013487	-0.6774025	-0.772426	-0.39120707	-0.5462572	-0.33901727	-1.0686339	-0.76132035	-0.22167301	-0.5316565	-0.925436	-0.06605767	dCA1	xgboost	0	123
197	-0.26556668	0.7841649	-0.093674324	0.15232597	0.5370135	0.22854337	0.26028115	0.24009304	-0.6904923	0.061057337	-0.61665726	1.978393	1.3043689	-0.23682377	0.422713	0.45384765	0.41222912	dCA1	xgboost	0	123
198	-0.3660691	0.95909643	-0.72449064	-0.18528582	0.5733276	0.73211783	0.28156134	0.23866755	-0.8036705	-0.23795998	-0.3596706	-0.5709309	-0.5026267	0.09679812	0.13466266	-0.92979693	0.21863842	dCA1	xgboost	0	123
199	0.06619862	-0.3468931	0.07180844	-0.65907025	-0.065332316	0.100080505	-0.61153835	-0.014041514	0.44817114	-0.30920738	-0.1844393	-0.10846536	-0.24463284	0.96805584	-1.3408778	-1.1968483	0.32809192	dCA1	xgboost	0	123
200	0.2006016	0.54839575	0.7717691	0.10168987	-0.012446014	-0.27711594	-0.47407863	0.042690784	0.32921657	-0.1082587	-0.33525702	1.3148639	0.8851152	-0.07710338	-0.62355494	-0.21923825	0.16465823	dCA1	xgboost	0	123
201	-0.6969434	0.050332468	-1.0496181	0.092694044	0.24807388	0.4420685	0.16870563	0.11679342	-1.1769414	1.0184001	0.79665065	-0.43242744	-0.9722425	-1.1629158	-0.36342806	-1.0917245	-0.17908084	dCA1	xgboost	0	123
202	-0.13760978	0.110138476	-0.50649214	-0.24787164	-1.0083042	0.3434645	0.07338142	-0.34049273	0.5429395	0.34648526	1.928304	1.0619364	-0.8715923	-0.36485094	0.16940255	0.7355369	-0.04791276	dCA1	xgboost	0	123
203	0.5707423	-0.5359587	-0.06980703	0.36257786	-0.960687	-0.16900294	-0.3329757	-0.43725386	0.6338412	-0.42789814	-0.35667765	-0.19327867	-0.6990972	1.8295192	0.1251686	-1.1381645	-0.10508094	dCA1	xgboost	0	123
204	-0.011010028	0.46328884	0.4172119	0.059991457	-0.19140078	-0.68879205	0.25263417	0.31202757	0.5421871	0.40286124	0.4897566	1.8024505	0.8510939	0.3807725	0.37170812	2.2184339	0.18517157	dCA1	xgboost	0	123
205	-0.53273827	0.41711292	-0.040121112	-0.07699759	-0.40879574	-0.48874715	0.13361847	0.27054128	-0.688341	-0.29850537	-0.5302379	-0.6034005	0.90959966	-0.6334789	-0.96490926	-1.4672887	-0.49370486	dCA1	xgboost	0	123
206	-0.35226858	-0.22540484	-0.29811698	0.36195275	0.36228168	0.67635244	0.4307317	-0.24685866	-0.69323033	-0.3839564	-0.51522654	-0.9788845	-0.9396665	-0.9965845	-0.3488975	-0.46160084	0.33006606	dCA1	xgboost	0	123
207	0.61746603	-0.7038522	-0.04165795	-0.8920292	-1.0248915	0.5461835	0.15992725	-0.08796503	-0.20021792	-0.2953735	-0.21428587	-0.112827055	-0.18019636	2.4086556	-0.23825718	-0.90598494	-0.2695025	dCA1	xgboost	0	123
208	0.53546065	-1.0449282	0.3243009	0.013762183	0.035583407	0.18169607	0.23243362	0.17280456	0.42021275	-0.24410404	-0.5609341	-0.4310398	0.965342	-0.72129124	-0.66781193	-0.25645316	-0.025459325	dCA1	xgboost	0	123
209	0.21951284	-0.41809726	0.499948	0.41966665	0.54446805	-0.16323318	0.38543275	0.32049358	0.3030066	0.71485746	-0.63555986	1.5376201	0.6454942	0.28767005	1.3302479	2.1684432	-0.31687078	dCA1	xgboost	0	123
210	-0.68554014	0.3973499	-0.29748785	0.2796502	0.050473	1.0956528	0.097285844	-0.074547864	1.0713447	1.1587512	0.5604798	-0.53605855	-0.8566368	-0.49391592	-0.17289202	-0.23226525	0.15980962	dCA1	xgboost	0	123
211	0.34349164	0.55771947	-0.11427335	0.1901993	-1.4320599	0.052804023	0.1474746	-0.34565744	-0.7642784	0.474468	0.04981478	-0.23128082	0.58884054	0.28856725	1.0195336	2.1643522	0.15513647	dCA1	xgboost	0	123
212	-0.42705178	-0.014865636	0.7805029	0.4933902	0.15529764	0.48316142	0.007133555	0.61554736	-0.0871003	-0.29009017	-0.5073893	-0.72272086	-0.5056734	-0.6159352	0.08540504	-0.84863794	-0.06758407	dCA1	xgboost	0	123
213	0.6148948	0.12853658	0.081618905	0.6082872	0.36463296	-0.04206383	0.5210371	0.14638841	-0.38662678	-0.22017837	-0.64909935	1.9835329	1.383012	-0.3392093	1.4954405	0.65682113	-0.0461719	dCA1	xgboost	0	123
214	0.787437	0.61339843	-0.57606184	0.6377116	0.30120316	0.46453157	0.32047376	0.5468188	-0.061966106	0.081499934	-0.3247477	1.1128099	1.1472281	-0.37302262	1.333965	1.3375181	0.32649267	dCA1	xgboost	0	123
215	-0.0022995276	-0.0883575	-0.5470225	-0.22961928	0.29827043	0.30002573	0.4831007	0.3041711	-0.3743961	0.37845454	0.6410749	-0.8038059	-0.70629597	0.3938784	0.5645966	2.1426077	-0.25576952	dCA1	xgboost	0	123
216	0.23917761	1.1439341	0.60200006	-0.07962398	0.26483026	-0.048115596	0.23098826	0.26274398	-0.38570866	0.1437905	-0.5842075	1.7860022	1.3665268	-0.1613613	0.9792654	1.8651707	0.38293916	dCA1	xgboost	0	123
217	0.23786542	-0.15060836	-0.07139647	0.23751864	0.40318802	0.3707134	-0.67274165	-0.12279722	0.87902874	1.0769873	1.0894344	-0.43679655	0.44786602	0.19922498	-0.003895482	-0.88157713	0.22828475	dCA1	xgboost	0	123
218	-0.34573478	0.31436086	-0.22690533	0.16830073	0.5137323	0.54601175	0.24893431	0.14923488	-0.80710787	-0.13941833	1.5658482	-0.40891093	-0.15714616	1.433402	-0.46480364	-1.1596148	0.11395045	dCA1	xgboost	0	123
219	-0.082089424	-1.234708	-0.32391647	0.33807966	-0.015742252	0.6211061	0.19887361	-0.0271415	0.8170588	1.0956541	0.96058464	1.3598082	0.13592333	1.3932122	1.0260409	-0.25665426	-0.09342688	dCA1	xgboost	0	123
220	-0.6977968	0.49592972	-0.45880753	0.0545135	0.57528675	0.67387927	-0.020415027	-0.13416526	0.28578588	-0.36903745	0.4440901	-0.7237222	-1.3209597	0.24038859	-0.4623269	-1.421999	-0.28727552	dCA1	xgboost	0	123
221	-0.4640838	0.32090598	-0.94829994	-0.22452681	0.2147003	0.34751055	0.0127677135	0.1851209	-0.58138937	-0.34235078	-0.80656683	-0.5901157	-1.7735065	-1.2634457	-0.45186245	-1.3692253	-0.08232696	dCA1	xgboost	0	123
222	-0.36244726	0.07029496	-0.25715208	-1.0027258	-0.17477569	-1.0972565	0.11791091	-0.02553933	-0.16790417	0.10283789	0.082375646	0.55068684	0.59197795	0.4059689	-1.2750427	2.3377295	0.08763808	dCA1	xgboost	0	123
223	-0.22597556	-1.0757287	0.6836295	-0.081738316	-0.6058328	0.08527338	-0.20796493	-0.103586346	-1.6330668	-0.16492964	-0.14446022	-0.36867586	-0.1156298	0.24775957	-0.2484319	-1.2202904	-0.13677184	dCA1	xgboost	0	123
224	-0.30116102	-1.2985928	-0.8767473	0.20954354	-0.47215375	0.013451265	-0.58453506	0.27133697	0.45730063	0.64643097	0.57083017	-0.067109555	-0.5379046	-1.1789185	-1.1520793	1.8227022	-0.19934143	dCA1	xgboost	0	123
225	-0.2534426	0.63595897	-0.771753	0.61299026	0.42668796	-1.3359448	0.15977389	0.6722017	-0.47595528	-0.33168483	-0.48651704	-0.816583	-0.16650368	-0.45927197	-0.15662031	-0.2744513	0.2201902	dCA1	xgboost	0	123
226	-0.43822467	0.44680044	-0.80506265	0.277683	0.8323651	0.61401474	0.1939624	0.18665823	0.8415976	-0.36105767	-0.20131962	-0.7406056	-1.8492819	-0.37175655	-0.18940452	-0.39420986	0.395206	dCA1	xgboost	0	123
227	0.13285668	1.3546661	-0.4714796	0.6477421	0.784372	0.549587	0.5655444	0.70146006	-0.340523	-0.07475415	-0.52257246	0.06623432	0.5625455	-0.53636384	1.2515343	1.3959363	0.4563175	dCA1	xgboost	0	123
228	0.39429116	-1.2911994	-0.052430287	0.2874004	-1.2245029e-05	0.5146147	0.22763102	0.36921695	0.7655972	1.0699083	1.2258638	0.29916537	0.07551409	0.20100659	0.19567536	-0.2167061	0.20246817	dCA1	xgboost	0	123
229	0.43523735	0.4989734	-0.13221748	0.07377356	-0.038257886	-0.21299458	0.1768433	-0.12872043	-0.96473956	-0.14000028	-0.3322697	0.951987	1.1041797	-0.57875836	-0.52697885	-0.35270533	0.11277226	dCA1	xgboost	0	123
230	-0.5196231	0.87626666	-0.6198197	0.22932634	-0.074341945	0.32951885	0.22204511	0.46443015	0.53302133	1.1138425	0.54090834	-0.23260197	-1.5167165	-0.49073133	0.61013913	-0.4515846	0.30457288	dCA1	xgboost	0	123
231	0.02992043	-0.056972448	-0.17451411	-0.9925491	0.12394072	0.59596926	0.06947287	0.2153768	0.49362877	-0.024891615	0.60802025	0.18712302	0.5697588	1.1804982	-0.5386186	-1.8415681	0.014795344	dCA1	xgboost	0	123
232	-0.0017996796	-0.25547138	0.75989145	-0.77690214	0.08379655	-0.6685625	-0.8258594	-0.09906989	-1.2580247	0.9307425	0.5617331	-0.339295	0.45921344	0.87414473	-0.90338963	-1.563679	-0.2205912	dCA1	xgboost	0	123
233	0.12113543	-0.9660333	0.21608199	0.43712193	0.23090136	0.30747324	0.18248422	0.057471883	0.4773325	0.06629962	-0.45039234	2.136278	1.1392183	-0.7940641	0.27334994	0.029701447	0.36782846	dCA1	xgboost	0	123
234	0.24264035	-0.2532723	0.27467853	-0.001428796	-0.9378814	-0.043201473	0.22164017	-0.056977604	0.68459934	0.32303494	-0.3180498	1.2916816	0.5810112	0.8925648	1.0272045	2.1879735	0.115491115	dCA1	xgboost	0	123
235	-0.070407346	1.4215294	0.033789158	0.4844395	-1.1229941	0.17483075	-0.57235247	-0.4954031	-0.25889748	-0.11430911	-0.12705372	-0.8268133	-0.6104562	0.51291215	1.0251313	2.3629162	0.07682929	dCA1	xgboost	0	123
236	-0.17949004	-0.7876136	0.43862265	-0.041626424	-0.22160959	-0.43574727	0.03302175	-0.30465394	0.36337575	-0.21741395	0.8757648	-0.43497157	1.544795	0.75004447	-0.6667713	-0.964239	0.10704553	dCA1	xgboost	0	123
237	0.7312254	-0.35283965	0.29635575	-0.5109903	-0.928106	0.8271467	-0.24152738	-0.83439237	0.699947	-0.3397144	0.33147666	-0.60802037	-0.77425647	1.0789591	-1.0180025	-0.8853844	-0.042199787	dCA1	xgboost	0	123
238	-0.54626685	-1.1449336	-0.27111918	0.10138402	-0.09235585	-1.0409296	0.29594883	0.25175986	-0.25192416	-0.1979569	-0.52053964	-1.1355472	0.6629315	0.017380511	0.09407277	0.58869857	0.14665788	dCA1	xgboost	0	123
239	0.0820701	1.6133481	0.07561255	0.14019962	0.37849274	0.48079073	0.2963342	0.14940748	0.34096676	-0.15123932	-0.6442871	1.0345441	1.2437552	-0.15818541	1.6096838	0.97224665	0.14111295	dCA1	xgboost	0	123
240	-0.1840266	1.7594649	-0.11126074	0.23216204	-0.27397385	0.53745204	0.70795804	0.31139228	-0.5292022	-0.15002985	-0.34851354	-0.89699644	0.055290446	-0.55247307	0.53566295	1.0121568	0.6690235	dCA1	xgboost	0	123
241	0.55525076	-0.49630997	0.16902582	-0.33605197	0.25190514	0.73117745	-0.36712188	-0.6165201	-1.2804015	0.30062172	0.9650166	-0.31302074	-1.139502	0.69704825	0.19154444	-1.1271428	-0.043747194	dCA1	xgboost	0	123
242	-0.54403794	0.6218225	-0.9423482	-0.2886157	0.25741285	0.35388502	0.49679607	0.12741165	0.43121818	-0.6351679	-0.69170535	-0.58789885	-0.7657537	-1.1460272	-0.72406083	-1.0986191	-0.47783285	dCA1	xgboost	0	123
243	0.85898346	-0.34131762	-0.2722035	0.20861	0.3785462	0.26844335	-0.048683934	-0.02158582	0.5511711	-0.22126429	-0.30052066	-0.02135159	0.24255145	2.0566463	0.18536817	-1.0750401	0.55186427	dCA1	xgboost	0	123
244	-0.17084797	0.4494941	-0.2992315	-0.058181904	0.29004228	-0.02568066	-0.6110126	-0.108154066	0.9952583	-0.14680162	0.6380741	-0.49989474	-0.9495041	-0.6206484	-0.7406591	-1.67493	-0.27686596	dCA1	xgboost	0	123
245	-0.024145184	0.15427977	-0.30273253	-1.0967071	-0.1898374	-1.1674589	-0.91311234	-0.16122034	-0.40114298	0.011829206	-0.33378792	1.5794606	-1.2825161	0.92461795	-0.47123107	-0.91639435	0.05645056	dCA1	xgboost	0	123
246	0.44728094	-0.73602444	0.06875472	-0.5492871	-0.5333518	0.15367757	-0.62040246	0.662343	0.12125917	-0.2616105	-0.4784702	-0.78779787	-0.32003295	-0.9740094	-0.30414724	1.4860373	-0.23677593	dCA1	xgboost	0	123
247	-0.344521	0.033486597	-0.8426618	-0.081703566	-0.11646907	-0.07828188	0.1891513	0.30819	0.28128794	-0.3974986	-0.60265046	-0.63025445	0.42503124	-0.9331741	-0.46999133	-1.2104938	-0.27004477	dCA1	xgboost	0	123
248	-0.18982053	0.61516184	0.42701492	0.37600812	-1.275414	0.3440911	-0.35558096	-0.4319705	0.6850329	-0.15932651	-0.45205167	0.7589663	0.6576961	0.7530471	-0.34629866	2.0898337	0.1904479	dCA1	xgboost	0	123
249	-0.11444766	0.010241315	-0.30855498	-0.13931036	-0.38072684	-1.4186093	-0.37743196	0.056423053	-0.6616322	-0.4841681	-0.48182184	-0.6088136	-1.3565787	-0.9787624	-0.67507315	-1.3953251	-0.27602074	dCA1	xgboost	0	123
250	0.1740577	-1.3237289	0.0714047	0.53820366	0.20130971	0.091580525	0.3740204	0.21572024	-0.016739769	-0.15692204	-0.36055866	0.09049374	0.29865643	0.5132566	-0.17129964	-0.592487	0.06163347	dCA1	xgboost	0	123
251	0.08235475	1.08336	0.21096525	-0.2043384	0.10386522	0.13708808	0.09655914	0.07831685	-0.4101535	0.1655032	1.0747898	-0.5261255	-0.92853016	-0.001419453	0.5858286	2.5471861	0.17367145	dCA1	xgboost	0	123
252	-0.33293205	0.28439245	-0.14445016	0.15575306	0.12284792	0.9347767	-0.66798294	0.145233	0.42483786	-0.35383433	-0.67830557	-0.41384974	-0.47259915	-0.8969493	-0.15377745	-1.1254399	0.36124462	dCA1	xgboost	0	123
253	1.0991597	0.63274527	0.30423954	-0.67932427	-0.5159949	0.052811008	-0.15196039	-0.31443745	-1.2216327	-0.17191972	-0.29403973	-0.5671366	-1.4837949	-0.99389935	-0.47174466	-1.3000629	-0.45315915	dCA1	xgboost	0	123
254	1.1573223	-0.0033297995	-0.23460943	-0.3554644	0.32712844	0.23399767	-0.14820561	-0.16995059	-0.62401146	-0.1377527	-0.6565651	0.8135343	2.0929704	0.67273456	-1.0575176	-1.3356544	-0.015792485	dCA1	xgboost	0	123
255	0.059778083	-1.3137462	-0.64013004	-1.0856205	-0.7337096	0.23617895	-0.49435046	-0.19364373	0.20234492	0.48594442	-0.32481173	1.1581866	0.09107333	-0.040517535	-0.084183596	-1.7491449	-0.04950313	dCA1	xgboost	0	123
256	-0.06198268	0.15293281	0.40332064	-0.5005514	0.059428774	-0.15886778	0.06969256	0.21205086	-0.42586768	0.20263155	0.33042175	1.5695912	0.7939822	0.23602755	1.8878396	1.0032552	0.10028738	dCA1	xgboost	0	123
257	-0.07786583	0.8951195	-0.6612544	-0.2013224	0.7317756	-0.7739695	0.24674657	0.21845186	0.52530617	0.7919779	1.3088545	-0.8604023	-1.1245629	-0.6848681	0.97168624	2.2493343	0.21538821	dCA1	xgboost	0	123
258	-0.56460905	0.653164	-0.13706462	0.2561176	-0.40215307	-0.41123047	-0.059076667	0.08973922	0.3878972	-0.61763453	-0.3888292	-0.6166463	-0.58787245	-0.9280788	-0.28083235	-0.42451662	0.64770424	dCA1	xgboost	0	123
259	-0.14052351	-1.037885	-0.50885075	-1.4858634	-0.78814775	0.86586756	-0.053214207	-0.19682455	-0.09890439	-0.2755727	0.5930063	-1.1095954	0.3463824	-0.32459795	0.08062077	0.38911703	0.13739374	dCA1	xgboost	0	123
260	-0.08894769	-0.08609045	-0.7865801	0.40225774	-0.18435107	0.09793649	0.2462474	0.3615934	0.87788194	-0.29961485	1.1551645	-0.81079423	1.4728642	-1.0888824	-0.46586952	-0.22981673	-0.15137522	dCA1	xgboost	0	123
261	0.6211867	0.6220187	0.0058697374	0.5925168	0.29060265	0.83652586	-0.051018294	0.051254183	0.88944495	-0.23171872	-0.6050399	-0.32127735	0.79349434	-0.43135554	0.32016942	-1.3883618	-0.10474458	dCA1	xgboost	0	123
262	-0.10949145	-0.8474029	-0.11726893	0.13036197	-0.39273462	-0.051086064	-0.14039525	0.14338824	0.31254104	-0.16306935	1.6581901	-0.44612625	-0.4975115	1.5302279	0.7732128	3.0721362	0.10779894	dCA1	xgboost	0	123
263	0.39057052	0.9261836	0.06225873	0.05197447	0.43275726	-0.2966762	0.24645974	0.5831172	0.5198887	-0.15162638	-0.04688505	1.793618	0.918089	-0.49271563	1.7422825	0.9580748	0.21143295	dCA1	xgboost	0	123
264	-0.26447195	1.0900452	-0.12533383	-0.33654982	-1.0872918	-0.92678493	0.21973969	0.5030399	0.46625713	-0.20836271	-0.07873274	0.10635536	-0.1415332	0.22531362	0.038817108	1.318906	0.40233168	dCA1	xgboost	0	123
265	-0.6447629	0.63359284	-0.62297004	0.26817963	0.14420481	-0.03704993	0.2577879	-0.1359763	0.46797034	-0.016736906	-0.28855366	2.0478344	1.5814227	-0.19953716	-0.46999532	0.11005323	0.26840138	dCA1	xgboost	0	123
266	0.18332869	-1.0892286	0.22272404	-1.3447791	-0.29669982	0.44446528	-0.49999025	0.09897877	0.82703906	1.0641469	0.24953768	-0.25294465	0.09849532	1.3421545	0.14310682	-0.869122	0.06303923	dCA1	xgboost	0	123
267	-0.18057072	0.6174902	-0.15287451	-0.01772805	0.44907996	0.5058661	0.4169509	0.6167907	-0.3588201	-0.33304906	-0.75967395	-1.2117201	-1.2095906	-0.84407216	0.55296016	0.73846287	0.25462854	dCA1	xgboost	0	123
268	0.24453136	-0.86070734	0.075224996	-0.3879372	0.18356271	0.45207217	-0.21964669	-0.17745289	-1.6426382	0.10020225	0.5450537	-0.37934232	-0.5138479	1.6515957	0.9638737	-0.89716667	-0.25711855	dCA1	xgboost	0	123
269	1.57202	-0.63611454	0.042624135	-0.9401835	-0.8044202	0.43392104	-0.40323478	-0.30372113	0.4134206	-0.27061257	-0.74928516	-0.26050624	0.9573007	-0.12271378	-0.13532475	-0.421623	-0.06338214	dCA1	xgboost	0	123
270	-0.2636184	0.7647153	-0.9325008	-0.06034338	-0.42094746	-0.6389984	0.36922476	0.31013915	-0.77076834	-0.37941325	0.25010714	-0.803236	-1.8993529	-0.55101585	0.76136017	-0.7234721	0.29692218	dCA1	xgboost	0	123
271	1.1136104	-0.98397815	0.30322635	-1.2647396	-0.22326735	0.093744814	-0.6192454	-0.1842442	-1.0197153	0.458301	0.1168496	-0.42693686	-0.61855274	1.168279	0.4828665	1.9874395	-0.39029327	dCA1	xgboost	0	123
272	1.2987206	-0.4533156	0.002847846	0.73339385	0.07229662	0.8902358	0.03840632	0.077413954	1.4381404	1.6976191	0.45931917	-0.2741612	-0.29102328	-1.0740645	-0.47649145	-0.67421603	-0.06757898	dCA1	xgboost	0	123
273	-0.3966783	0.40516248	-0.8795141	0.08643524	0.023829173	-0.81470245	0.27860713	0.060337998	-0.380492	-0.22376522	0.4925165	-0.30330065	1.9585025	-0.31953323	0.20944552	-0.13085204	0.43169156	dCA1	xgboost	0	123
274	-0.72748214	0.14949542	-0.009362842	0.85791576	0.4151524	0.2572525	-0.7358542	-0.41803604	0.11129992	-0.4060489	-0.47007504	0.7347886	0.28477284	-0.010835077	-0.12811786	-1.285799	-0.1034248	dCA1	xgboost	0	123
275	-0.07179016	-0.23014806	-0.04830953	0.6114117	-0.5024663	-1.2928973	0.19073418	0.38862967	-0.38275918	-0.43818033	-0.5893919	-0.96316653	-1.8662395	-1.0035201	-0.36313453	-0.96529365	-0.3026067	dCA1	xgboost	0	123
276	0.421468	0.59746486	0.13854235	0.39926448	-0.047454316	0.69732964	-0.49844363	-0.040800247	0.08492772	-0.04413534	-0.49342933	-0.51464707	1.1141733	1.0747836	-0.008697707	-0.3671516	-0.32539198	dCA1	xgboost	0	123
277	-0.3735054	0.2336378	-0.4727117	-0.309861	0.1428643	-1.884896	-0.534373	-0.56252426	-0.5330351	0.96668196	0.6894222	-0.618406	-0.78958416	-1.135298	-0.23818162	-1.1739774	0.12073032	dCA1	xgboost	0	123
278	-0.4205716	-0.79655325	-0.31550846	-0.91263765	-0.5808407	0.0454468	-0.33204132	-0.015945634	-0.3581661	0.8802557	0.4903996	-0.41339675	-0.90240914	-1.0736011	-0.0043120496	-0.7918854	0.03154303	dCA1	xgboost	0	123
279	0.3951966	-0.86703956	0.17115249	0.29147175	-0.1037893	-1.6170852	-0.27013227	-0.4059336	0.3787183	-0.34850234	-0.38426998	-0.5255243	1.5820239	0.79924583	0.33395305	-1.1497326	0.25165945	dCA1	xgboost	0	123
280	-0.27501902	0.22302744	0.6819114	-1.1385689	-0.6809585	-0.08358283	-0.06928758	-0.10589664	-0.25204924	-0.36128488	0.20799913	-0.4678549	-1.067926	0.3148813	0.08885898	-0.5469121	0.3648068	dCA1	xgboost	0	123
281	-0.60393393	0.23955658	0.28698954	-0.7699877	-0.14281093	-1.6768463	-0.47008383	-0.052359447	0.6059295	-0.21407172	-0.17050362	-0.43131527	0.44851488	-0.33307603	-0.44437432	-1.1918001	-0.18232678	dCA1	xgboost	0	123
282	1.2652323	-0.6521686	-0.72773135	0.014609767	0.55708784	0.3029205	0.06243856	0.076799735	0.48483005	1.3675355	-0.06262993	-0.3907159	-0.3407173	1.6812694	0.20661575	0.41378993	0.12270159	dCA1	xgboost	0	123
283	-0.6447629	0.63359284	-0.62297004	0.26817963	0.14420481	-0.03704993	0.2577879	-0.1359763	0.46797034	-0.016736906	-0.28855366	2.0478344	1.5814227	-0.19953716	-0.46999532	0.11005323	0.26840138	dCA1	xgboost	0	123
284	-0.18850702	0.30816713	-0.36937746	-0.26684684	-0.9958368	-0.109475106	-1.0237308	-0.3183234	0.15961796	0.2561712	1.3950381	1.0168517	-0.5864477	0.1911146	0.5570543	2.253074	-0.06211532	dCA1	xgboost	0	123
285	-0.45956424	-0.057243038	0.060170572	-0.1347129	0.060247503	0.058128014	-0.14407049	-0.16038685	-0.55753034	-0.37522072	-0.72924846	-0.97449386	-0.732239	1.426867	0.7522159	0.54909277	0.12505195	dCA1	xgboost	0	123
286	0.46265543	0.73800063	-0.32069066	0.4228678	0.63476884	1.0147269	0.11069658	-0.23998435	-0.8663461	-0.18295963	-0.34704104	-0.44259515	-0.8097124	-0.92769796	-0.25757158	-1.2460463	-0.38923407	dCA1	xgboost	0	123
287	-0.3240767	1.9874904	-0.3297084	0.2620713	0.44077724	1.0082222	-0.11330807	0.32646516	0.56100863	-0.36864275	-0.64235085	-0.080946155	0.3027881	-0.35721257	0.56183046	-0.16300376	0.5399797	dCA1	xgboost	0	123
288	-0.1814924	-1.3397108	-0.5649168	-0.76927793	-0.29215646	-1.2064121	-0.87055916	-0.32577753	0.49002752	0.20798644	1.0836376	-1.3350457	-0.6523369	-0.8033889	0.89132476	0.49343795	-0.066694036	dCA1	xgboost	0	123
289	-0.40695405	0.107759856	-0.4093541	-0.735925	-0.6475919	0.25024107	-0.30195212	0.22450662	0.951149	0.086982265	-0.57172203	-1.0706624	-0.8198319	0.11723366	-0.53127116	-0.015556293	0.35374606	dCA1	xgboost	0	123
290	-0.15773435	0.64184093	0.09419391	-0.040003795	0.53245157	0.30752218	0.1710001	0.27235433	-1.3469236	-0.07827793	-0.6769428	-0.4789383	0.1698588	-0.5034084	-0.36674175	-0.51163065	-0.2520638	dCA1	xgboost	0	123
291	-0.037471287	1.0146389	-0.40989432	0.3101213	0.82609063	0.7288095	0.62660956	0.31452724	-0.5917298	0.024227872	0.5330864	-0.053121105	0.26762843	-0.47244295	1.0947827	2.5142825	0.48144826	dCA1	xgboost	0	123
292	-0.45389268	0.43606302	-0.4640667	0.020751696	-0.50319254	-0.6516977	-0.15368131	0.1601881	-0.5791393	-0.28049582	-0.42495322	1.5622458	1.7407749	-0.43434802	-1.3707114	-0.13896042	-0.18187462	dCA1	xgboost	0	123
293	-0.39508864	-0.02086392	-0.2734721	-0.10480101	-0.2546973	0.22680679	-0.91462404	-0.82160914	-0.412101	-0.38031322	-0.58641106	-0.6144259	-0.72008914	-0.10200703	-0.50404626	-0.35528857	0.3430474	dCA1	xgboost	0	123
294	-0.19324766	-0.79177666	-0.12564415	0.2802395	0.1393918	0.16999488	0.33628243	0.07924758	-1.0414729	0.6532675	0.5977402	1.6265193	-0.9842254	0.86370724	1.0438684	2.1547952	-0.42359304	dCA1	xgboost	0	123
295	-0.46750036	0.004930429	-0.79451096	-0.14415582	0.45743987	0.4017242	0.18661204	0.007443249	-0.40944633	-0.45597473	-0.4460343	-0.9781739	-1.17696	-0.6306312	0.63615143	-0.1470533	0.44945496	dCA1	xgboost	0	123
296	0.7003494	-0.43698174	0.051859263	0.6278832	0.18630332	-0.04117393	0.22217445	0.10758158	1.0691093	0.13229258	-0.040966928	-0.132783	0.6214696	1.5535299	-0.006090519	-0.046638012	-0.038271885	dCA1	xgboost	0	123
297	-0.5546219	0.506231	-0.93965787	-0.37812546	0.9740063	0.28992137	0.42391732	0.5842776	-0.70048654	-0.34481433	-0.41774362	-0.68343824	-1.350444	-0.98706675	-0.23648044	-1.2174592	-0.3349623	dCA1	xgboost	0	123
298	0.4050347	0.53714556	0.22511214	0.34521696	0.38784134	0.1296234	0.34121388	-0.25002506	-0.6595759	0.024105195	-0.23892473	2.271156	1.057535	-0.4794599	1.4456997	2.2676435	-0.12533908	dCA1	xgboost	0	123
299	-0.33737603	-1.4271214	0.057074834	0.18217121	-0.18184155	-1.1556296	-0.9802487	-0.32190004	0.65467656	-0.45798862	-0.5518852	-0.9963649	-0.6836868	-0.82572013	0.14887832	0.527025	0.034658313	dCA1	xgboost	0	123
300	0.4459543	-0.55742764	0.10102384	0.0379008	-0.04567982	0.32861176	-1.7561029	-0.2599724	-0.5177287	-0.2991963	-0.5416468	-0.3242138	-0.13361794	1.0284119	-0.648951	-0.84240985	0.29853636	dCA1	xgboost	0	123
301	-0.18281583	0.5682098	0.101407886	-0.18221074	0.6407467	0.864842	0.57385397	0.761663	0.769861	-0.50872594	-0.48736593	-0.53564304	-0.9646782	-0.65232444	-0.18462859	-1.0240687	-0.12703466	dCA1	xgboost	0	123
302	-0.337019	0.7048459	-0.40370637	-0.6151313	-0.1854397	0.36276504	0.12376151	0.18662757	0.3688045	-0.14764051	-0.045100495	1.8827658	1.0345416	-0.7187514	0.74517846	2.733262	0.35648763	dCA1	xgboost	0	123
303	0.2881654	-0.16691339	0.31182253	0.25934708	0.56423694	0.4995532	0.5422406	-0.5790119	0.34267128	-0.44667113	-0.4401733	0.7324107	-0.16980933	0.6083394	-0.5452218	-0.17230758	0.59149873	dCA1	xgboost	0	123
304	1.1579045	-0.74345225	-0.11751348	0.24357326	-0.744765	0.2506626	0.15640457	-0.16168939	-0.69714236	-0.0046966267	-0.6675868	1.1012549	1.0376071	-0.22117728	1.4072543	1.097661	-0.119954675	dCA1	xgboost	0	123
305	0.04544472	-0.92211604	0.19441427	-1.7785091	-1.1757207	-0.12328148	-0.65684676	-0.303504	0.18823111	0.27323034	1.1293021	0.7538835	0.33131415	0.48941913	0.8012283	2.2759845	-0.25241098	dCA1	xgboost	0	123
306	0.009995718	-0.11738731	-0.26594666	0.45444924	-0.67239374	-1.1261904	0.27075136	0.2355705	-0.35334626	-0.15590608	-0.18061978	0.060903408	-1.0823481	-0.56174636	-0.46262723	1.3931618	-0.20857604	dCA1	xgboost	0	123
307	-0.2959441	0.5467833	-0.4792161	-0.31183916	-0.36736432	-0.03556501	-0.0373718	0.21269025	-0.74639636	-0.07941415	-0.44697562	2.1919582	1.9944031	-0.53049725	-0.52302915	0.15839206	0.20218676	dCA1	xgboost	0	123
308	1.2987206	-0.4533156	0.002847846	0.73339385	0.07229662	0.8902358	0.03840632	0.077413954	1.4381404	1.6976191	0.45931917	-0.2741612	-0.29102328	-1.0740645	-0.47649145	-0.67421603	-0.06757898	dCA1	xgboost	0	123
309	-0.016915832	1.2156278	0.19255787	0.19781671	0.73367256	0.31905246	0.5207914	0.47344834	0.5056346	0.18052799	1.4109522	-0.47642434	0.23244305	-0.6733453	1.0134243	2.4438255	0.529155	dCA1	xgboost	0	123
310	0.14056326	1.1722739	0.018460035	0.40261257	0.5353778	-1.1900665	0.6784898	0.25574163	-0.3539859	0.1918484	-0.34486344	-1.0527971	-1.1082593	-0.72874945	-0.7551446	1.2367616	-0.19382499	dCA1	xgboost	0	123
311	0.22940898	0.8912861	-0.56006634	1.1699467	0.6451945	0.7635676	0.6490352	0.40363407	0.31726855	0.0338543	-0.42020464	-0.3695253	1.478508	-0.47309384	-0.6310423	-0.22301942	-0.33965984	dCA1	xgboost	0	123
312	-0.242763	0.76776385	-0.06261562	0.4196714	0.50907177	0.06661131	0.43251914	-0.027106298	-0.15539087	0.50167274	-0.54613936	1.9625056	0.76288563	0.33004874	0.53791195	2.3513434	0.35502568	dCA1	xgboost	0	123
313	0.12750407	1.3284931	-0.7771	0.18563205	0.3681539	0.31380713	-0.14536183	0.03140478	0.5902909	0.68469656	0.9831873	-0.55575335	-1.0809726	-0.121069804	0.75874937	1.9067718	0.07905466	dCA1	xgboost	0	123
314	-0.40414107	0.8776276	0.7857134	0.2745741	0.6204862	-0.15167399	0.23464218	0.18001401	0.8826399	-0.37627238	0.18832812	0.8178712	0.6874435	-0.24577507	-0.47018218	-0.40734026	-0.22683619	dCA1	xgboost	0	123
315	-0.36702967	0.2961278	0.13497478	-0.69731027	-0.696731	-1.105391	0.18558508	-0.16653247	0.15144625	0.20467584	-0.3568264	-1.2088248	-1.3467746	-1.0209699	-0.9049734	0.8548728	0.20626909	dCA1	xgboost	0	123
316	-0.30603796	-0.4105464	-0.5908221	-0.059831556	-0.22954987	-1.1520169	-0.33658627	-0.070577	-0.37939918	0.20718467	1.0705669	-0.740116	-0.55670893	-0.71219707	-0.48949084	1.7784264	0.31612012	dCA1	xgboost	0	123
317	0.3200106	-0.6496515	0.7306579	0.08805751	-0.08526181	-0.2034289	0.31435755	0.65327674	-0.38702068	0.8151585	-0.40850633	-0.79557383	-0.3746322	1.8511062	-0.15023005	1.3407987	0.29066887	dCA1	xgboost	0	123
318	-0.28644624	0.8481176	-0.4575	0.9508844	0.6582277	0.71207833	0.43168256	0.59356844	-0.12615916	-0.0901184	-0.20260344	2.4779975	1.5125775	-0.18185882	0.51829845	-0.16588368	0.33366033	dCA1	xgboost	0	123
319	0.2981833	-0.13891739	-0.09465601	0.52743274	-0.0138147585	0.14167452	0.16778974	0.3845964	0.598707	0.14459388	0.7842732	1.1854458	0.34340802	-0.38342687	1.6658477	0.69951075	0.04410307	dCA1	xgboost	0	123
320	0.73563784	0.5750841	-0.3528955	-0.98177725	-0.89100987	0.3347461	-0.531012	-0.6510304	0.28481287	0.3645264	0.41844353	-0.5752618	-1.4347782	-0.40856048	0.14872542	-0.19256207	0.22485156	dCA1	xgboost	0	123
321	0.045815915	0.58474696	0.080706194	0.36721247	-0.16167137	-0.1075756	0.3205793	0.18401295	-0.19715765	-0.13284287	-0.30931312	-0.68298423	1.1131622	0.3369883	-0.59312546	-0.80152637	0.25277144	dCA1	xgboost	0	123
322	-0.53719443	0.4841488	-0.71569586	0.06612593	-0.3969203	0.124319166	0.1162464	0.14282879	0.42982414	-0.5110966	-0.7120566	-0.5917478	-1.5133574	-1.0395548	-0.6993542	-1.2916708	-0.12299578	dCA1	xgboost	0	123
323	-0.017841356	1.1478808	0.28629127	0.0958819	1.1091884	0.7187692	0.439708	0.54229707	0.21119563	0.023977764	0.7836595	1.8912783	1.3881713	-0.21449456	-0.284237	0.14359115	-0.1933484	dCA1	xgboost	0	123
324	-0.25708193	-0.16248262	0.10905645	0.19862658	0.0044553448	0.033845533	0.20620331	-0.19773182	-1.0553716	-0.027614944	-0.052611575	-0.39005977	0.6199244	0.351256	0.8783062	2.7624748	0.019632336	dCA1	xgboost	0	123
325	0.98729205	0.030939845	0.17782931	0.09543443	-0.123130806	-1.0307063	-0.51114947	-0.34386683	-0.99536365	0.06821803	-0.29524168	-0.86603576	-0.5164541	-0.9514243	-0.057295308	-0.8242771	0.5488888	dCA1	xgboost	0	123
326	-0.21352635	0.03372596	-0.022934327	0.1536459	-0.16591045	-0.7485121	-0.5486418	-0.11363679	-0.709264	0.8599831	1.243985	0.89010817	0.80652225	-0.31326783	-0.76843923	0.661218	0.058784235	dCA1	xgboost	0	123
327	0.42560437	0.4673258	-0.43821895	0.37660173	-0.30399108	-0.9217339	-0.50793093	0.17740034	0.60130006	-0.12105724	0.4452323	2.1435177	1.3285539	0.7979396	-0.11598868	-1.1556668	-0.32193086	dCA1	xgboost	0	123
328	0.120960906	-1.3615736	0.18361135	-0.118178256	-0.0932309	0.087192565	-1.3454212	-1.0634617	0.38312897	-0.2752053	-0.5505788	-0.84134805	-0.58432305	-0.18671529	0.78132254	2.2003987	-0.09084091	dCA1	xgboost	0	123
329	-0.15093194	0.5049339	0.33414432	0.17124474	0.1216093	0.28890717	0.19575378	0.32636073	-0.45176163	0.13691029	1.2202691	-0.7447227	-0.41830903	-0.18992867	-0.123235114	2.2770753	0.061446264	dCA1	xgboost	0	123
330	-0.36802098	1.9168338	0.7690525	0.26584327	0.40200758	0.67167526	0.22599117	0.16785674	0.27877405	-0.1599966	-0.48578182	1.6387507	1.3942556	0.099683546	1.1703062	0.710132	0.32691982	dCA1	xgboost	0	123
331	0.5377941	-0.7544784	0.083691254	0.6060802	0.36905044	0.9698485	0.1777648	0.35077024	1.269822	1.049613	0.91068006	-0.11511985	-0.18791692	1.0581185	-1.4207866	-0.71015084	0.27807447	dCA1	xgboost	0	123
332	-0.40613675	1.6885265	0.26416805	0.3043051	0.06089577	-0.41773096	0.36384138	0.094652444	-0.40954807	0.1071257	-0.49396893	1.934022	1.6194279	-0.25897118	1.2311726	0.9367357	0.23693392	dCA1	xgboost	0	123
333	0.1418138	-0.7552234	0.40377325	0.11740278	0.45830703	0.986361	-1.4291198	-0.95378745	0.45938212	-0.06913445	-0.18645492	1.4072558	0.62837017	1.3486309	0.2530713	-1.2957791	0.34753495	dCA1	xgboost	0	123
334	1.0661395	-1.2197822	0.47709885	-1.0086749	-1.11628	-0.051905036	0.015496635	-0.23295833	0.17002057	-0.29946274	-0.5524148	1.508611	-0.012799038	-0.3702294	-0.38419825	-0.21412995	-0.10424302	dCA1	xgboost	0	123
335	0.65228873	0.6700139	0.007099782	0.082262315	0.48325273	-0.5360435	0.16217785	0.2401979	-0.033947337	0.06178388	-0.5633288	1.7640412	1.625734	-0.069414444	1.4695873	1.8429455	0.07811348	dCA1	xgboost	0	123
336	-0.10017422	-0.5327275	0.56442624	0.40796039	0.4273512	0.23074247	-0.628719	-0.10144753	-1.5338418	-0.10299507	0.16030374	-0.61631894	-0.7589927	0.3771633	-0.048269052	-1.303748	-0.29578704	dCA1	xgboost	0	123
337	-0.100530125	0.2448072	-0.1463493	-0.6668499	-1.1350585	0.10116915	-0.2182794	-0.6716099	0.65227157	0.14789024	1.0050648	-0.8270794	-0.9775455	-0.94589263	-0.25035557	0.013748424	0.050981227	dCA1	xgboost	0	123
338	0.80557907	-0.4761388	0.6310293	-0.26577565	0.4491985	0.10753107	0.11830478	-0.2506446	0.86249864	0.4483797	-0.44996667	-0.5255332	0.13037354	1.8121754	-1.5159917	0.12015535	0.23821059	dCA1	xgboost	0	123
