# Supplementary material for: Hierarchical Distribution of Reward Representation in the Cortical and Hippocampal Regions
Source: eNeuro. 2026 Feb 10;13(2):ENEURO.0256-25.2026. doi: 10.1523/ENEURO.0256-25.2026 (PMC12931971; doi:10.1523/ENEURO.0256-25.2026)
Supplement: Data 1 — The complete code, data, and computational environment required to reproduce the findings of this study are available at https://github.com/mokamotosan/soma_okamoto_lr_01_public.git. The repository contains a series of Jupyter Notebooks for analysis (/notebooks) and a Dockerfile to ensure a fully reproducible environment. The analysis is structured with individual notebooks for each of the six brain regions, which generate the results for Figs. 3-7 and Table 1. All analyses were performed within a Docker container based on a Python 3.10 image, utilizing key libraries such as PyCaret for modeling and SHAP for interpretation. To replicate all results, users should first build the Docker environment and then execute the Jupyter Notebooks in the sequence described in the repository's README.md file. Download Data 1, ZIP file. [file eneuro-13-ENEURO.0256-25.2026-s001.zip › soma_okamoto_lr_01_public-main/results/shap_analysis/_old/shap_values_vCA1_xgboost_r0.csv]

	Cv	ACG_and_FS_per_RS__ACGmed250	ACG_and_FS_per_RS__SpikeWaveDuration	diff_per_sum_ActionC	ks-stat_ActionC	diff_per_sum_ActionI	ks-stat_ActionI	diff_per_sum_OutcomeC	ks-stat_OutcomeC	ks-stat_OutcomeI	Pre_Action_contralateral__mean_spk_per_s_-_50_to____0_ms	Pre_Action_contralateral__kurtosis	Pre_Action_ipsi__std	Pre_Action_ipsi__quantile(25)	Post_Outcomne_contra__kurtosis	Post_Outcomne_contra__quantile(25)	Post_Outcome_ipsi__quantile(75)	roi	model_id	repeat	session_id
0	0.015480379	0.5436748	0.13710935	1.0520502	-0.74614495	0.29287797	-0.9395891	2.2000484	-0.06074913	-0.68158686	2.8693297	0.3380825	0.3435133	1.0084431	-0.14141749	1.2498028	-0.4398024	vCA1	xgboost	0	123
1	0.23204947	-0.19232449	0.25071898	-0.28067565	0.18289863	-0.3068447	0.5450759	0.13244209	1.0002006	0.09597659	0.6252711	0.2756803	0.27032328	0.1700985	0.59383625	0.9088429	0.569957	vCA1	xgboost	0	123
2	-0.18648905	-0.20068952	-0.27731043	1.3964659	0.35328978	0.077095464	-0.14115676	-0.34047747	-0.5642887	1.1093729	-0.10979816	0.20572498	0.35882127	0.40983272	-0.4891391	0.8455389	-0.12026996	vCA1	xgboost	0	123
3	0.051621705	-0.47124952	-0.7187046	-0.65668124	-0.94889355	0.3432274	0.06472009	1.0647695	-0.22549519	-0.08235136	-0.78954715	-0.09752223	0.08435016	0.22797973	0.086017765	0.77787817	0.042329352	vCA1	xgboost	0	123
4	-0.003233946	-0.43625265	0.24160355	-0.45035434	-1.0355284	0.06443119	0.28397846	0.014858904	-0.2719328	0.34236544	-0.89560115	-1.5948302	0.08948659	-1.5481106	-0.48911896	0.88964653	-0.15451695	vCA1	xgboost	0	123
5	0.11762672	-0.042809144	0.07216131	-1.2071979	2.356978	-0.37021	3.0112445	0.48101535	-0.6402439	0.8170526	0.91629744	-0.38746488	-0.048445676	0.37470207	-0.32222763	-0.121368386	-0.055815432	vCA1	xgboost	0	123
6	0.5260166	-0.16770625	-0.30476233	0.43555695	0.9702678	0.34042266	0.81670755	0.2118423	0.19323035	0.69253105	2.491341	0.18844548	0.43313506	0.41060743	0.36863324	0.51834965	0.31693393	vCA1	xgboost	0	123
7	0.13529256	-0.27206075	0.33478427	-0.11914577	1.4421319	-0.3111747	0.6318699	0.11313607	0.5236827	-0.2539589	3.7195265	0.43656254	0.46655828	0.41869205	0.24058214	0.7980092	0.53907293	vCA1	xgboost	0	123
8	0.786679	0.21129517	0.20840466	0.6378796	-0.4378571	0.736529	-1.0828177	-0.24138786	-0.33677956	-0.98692423	-0.73040843	0.30652955	-0.4265103	-0.7367326	-0.12841101	-0.958812	-1.0870937	vCA1	xgboost	0	123
9	-0.48015448	0.027342213	-0.032787547	-0.098490894	0.66729426	-0.52294755	4.026852	0.4508902	-0.2601224	0.61097056	-0.9033842	0.18624604	0.2177875	0.35018903	-0.59843117	-0.41528344	-0.14161344	vCA1	xgboost	0	123
10	-0.04282156	-0.17569183	0.40352008	-0.123989254	2.2844043	-0.3497552	2.8569198	-0.40175515	0.063261375	1.1428097	-1.0657681	0.3624018	0.48425245	-0.27839586	0.33620548	1.2436297	-0.05046498	vCA1	xgboost	0	123
11	-0.21695021	-0.31638134	-0.41432968	-0.20907214	0.3671726	-0.12947837	0.76047677	-0.41129205	-1.5020262	-0.054326557	0.9773761	-0.18140455	0.07813184	-1.9520772	-0.27801782	-0.3306372	-0.5440152	vCA1	xgboost	0	123
12	-0.26030877	-0.29681864	-0.28355506	-0.67027855	-0.33183873	0.12429237	0.13616046	1.2438402	0.38802752	-0.30142334	-1.561964	-0.018551124	0.40727696	0.5591101	0.42556864	1.1673143	-0.20367628	vCA1	xgboost	0	123
13	-0.6273996	0.077353284	-0.30602807	1.3123585	-1.4302022	-0.14052151	-0.5788376	-0.41814455	-0.026926316	0.026023142	-0.35814607	0.21645802	0.16635403	-0.34402406	-0.06474679	0.9306204	-0.32245463	vCA1	xgboost	0	123
14	-0.30455837	1.2175884	0.26057664	0.54929554	1.2178322	0.30773583	-0.7826163	0.36394528	-0.28026146	0.38821775	1.3364683	0.05766801	0.42952475	0.2667904	1.2293427	-0.77019423	0.64556307	vCA1	xgboost	0	123
15	0.1992003	0.017276298	-0.015206696	0.4871445	-0.36221546	-0.23305072	0.87299865	-0.79838043	-0.47609428	-0.16028136	-1.5641606	0.4704089	-0.93194705	0.20270054	0.22629885	1.0062464	-0.35609978	vCA1	xgboost	0	123
16	-0.019865073	-0.3611002	0.31163296	-0.62050855	1.1906238	-0.20575812	0.5802998	0.63457394	0.5141312	0.103104696	3.851143	-0.14584039	0.29740882	-0.233927	0.1080713	0.911189	0.18070833	vCA1	xgboost	0	123
17	0.101441294	-0.45271444	0.086565785	-0.10579398	2.4746566	0.26530695	0.5284847	0.27068385	0.35321894	-0.030380018	-0.71574014	0.268337	0.7000954	0.05907429	1.7780143	-0.7239867	0.8296386	vCA1	xgboost	0	123
18	0.11313698	-0.16346473	0.35044757	-0.37827444	0.4601708	-0.32282233	0.37602985	0.6842207	0.07198475	-0.14719732	-0.91508365	0.015574098	0.05702404	0.22074091	-0.59419894	0.84728694	0.5081587	vCA1	xgboost	0	123
19	-0.36585706	-0.44986096	-0.105268	1.0292479	-0.76181984	0.25824144	-0.6975337	0.9059789	-0.36409605	-0.79421216	-1.2293745	0.18202665	0.18473852	-0.08656911	0.45266658	-1.6643031	-0.50700766	vCA1	xgboost	0	123
20	-0.39126143	-0.3139899	0.6449204	0.9758616	-0.50417227	0.6458101	-0.76303774	-0.49724308	-0.2768509	0.24294338	-2.289391	0.15285906	-0.9875383	-0.019372543	-0.0025758576	-1.0347714	-0.48607263	vCA1	xgboost	0	123
21	0.24755152	0.273025	-0.13173553	-0.13753705	-0.33441862	-0.4119324	-0.8638494	-0.44512013	-0.20317575	-0.8991878	0.8287344	0.18967988	0.26860815	0.16183361	0.6716585	-0.028559659	0.54035836	vCA1	xgboost	0	123
22	-0.1842142	-0.7477341	-0.7871312	1.0908084	-1.2609391	-0.10216732	0.2773746	0.6830512	-0.04039353	0.017211407	-0.9326943	0.010096107	-0.08738273	-1.1316774	0.19535714	-1.6486802	-0.47796682	vCA1	xgboost	0	123
23	-0.061205816	-0.29899603	0.19457613	-0.2639752	0.069007516	-0.28169876	0.65466666	0.66572744	0.29812932	0.20561473	2.385482	-0.11793118	0.25941336	0.06499684	0.20286666	0.5101634	-0.48608068	vCA1	xgboost	0	123
24	-0.027122442	-0.21734425	0.35795358	0.13558638	0.6004273	-0.19328547	3.5232172	0.6497621	0.5825178	-0.26552403	-0.03558337	0.29809016	0.36627367	0.12081021	0.16896936	-0.078959204	0.6482154	vCA1	xgboost	0	123
25	-0.45276985	-0.016598906	0.32213423	1.0171332	-0.7695608	-0.2060663	-0.9055914	-0.8480879	0.44671598	-0.22080192	-1.129759	-0.008151907	0.3658519	0.11094246	0.76846606	0.5873987	-0.008511844	vCA1	xgboost	0	123
26	-0.072472125	-0.22041318	-0.23629916	-0.83327556	0.97676957	0.058793977	2.2514923	-0.12929258	-0.4836988	-0.22635669	-1.5502473	0.23593965	-0.37101182	0.24329692	-0.21504124	-0.8727754	-0.3286908	vCA1	xgboost	0	123
27	0.1777204	0.08198822	-0.36553323	-0.42632857	-0.21044716	0.24917944	-1.0001681	-0.5556106	0.15502152	-0.54966176	-1.2115374	0.2288874	-1.7682695	-0.44022873	0.022284655	0.75947094	-1.3768694	vCA1	xgboost	0	123
28	0.5407435	-0.26857576	0.07574698	0.70981395	0.116681404	0.5174398	-0.20598942	-0.6094756	-0.76658076	0.046088777	-0.825646	-0.12057446	-1.2806652	-0.89449185	-0.054232176	0.5482127	0.7899028	vCA1	xgboost	0	123
29	0.35516682	1.129252	0.21844882	0.41658705	-0.46523315	-0.3728731	0.76754034	-0.0057075494	0.6039816	0.24547859	2.7779198	-0.1105765	-1.198895	0.0414933	0.486206	-0.86123365	-0.19838688	vCA1	xgboost	0	123
30	-0.0043263133	0.47189716	0.21672072	0.32854646	-1.131283	0.40544704	-1.6127868	-0.21213345	0.703224	-0.9037087	0.1092877	-0.36550856	0.23777023	0.003363573	-0.11892825	1.3331014	-0.3573562	vCA1	xgboost	0	123
31	0.14549743	-0.02891023	-0.072251655	-0.20970456	0.3422156	0.31574172	-0.6051903	0.17899124	0.83962727	-0.042986687	-0.8538524	0.06084151	0.76425654	-0.12668142	1.4787725	1.6267098	-0.93265384	vCA1	xgboost	0	123
32	-0.32500044	0.1520562	0.09501016	-0.51392627	-0.089171335	-0.29184914	1.1220479	-0.13083915	0.64001346	0.0137639325	2.3151865	0.15683626	0.22164676	0.4574836	0.06772097	0.18035062	0.01450005	vCA1	xgboost	0	123
33	0.1001351	0.21951872	0.0078650825	-0.1476081	-1.2118423	0.12755688	-0.92082053	0.021395134	0.32238752	-0.8140069	-0.0065938123	0.22531013	-0.6751939	-0.17484891	0.64016986	0.5071927	0.22072941	vCA1	xgboost	0	123
34	0.1488717	-0.16745745	0.18064225	0.8213701	0.2699155	0.38438055	0.5231007	-0.17072506	0.7349646	2.0945616	-1.7355539	0.24366185	0.42279515	0.35216376	-0.32122856	0.49261305	0.06558992	vCA1	xgboost	0	123
35	-0.12738349	-0.35810947	0.6410744	0.6555058	1.0986788	-0.1431128	0.69888574	0.16890264	0.4794786	0.78170246	-0.36963266	0.3282521	0.41724566	0.2586338	-0.46006662	-0.36587065	-0.20091623	vCA1	xgboost	0	123
36	0.22501598	-0.27703804	0.30786014	-0.1636482	2.571433	-0.053489838	1.0715023	-0.18702292	0.07786945	0.45501748	-0.67158735	0.04856179	-0.7910704	0.14972657	-0.0055719316	1.1432365	0.16021433	vCA1	xgboost	0	123
37	-0.33824354	0.71148205	-0.19227666	0.09846246	1.8596996	0.32297066	-0.019364571	0.14049861	-0.6316505	0.86923295	0.75425804	0.24873164	0.4733805	-0.0086233085	-0.022168733	-0.76258194	-0.08721329	vCA1	xgboost	0	123
38	0.11806828	-0.34865162	0.25625014	-0.2898762	-0.66138	0.41791064	-0.36478296	-0.29984072	1.0835366	-0.7519725	0.3953416	-0.68361163	-0.8428445	-0.18620773	-0.03085454	-0.39286977	-0.22353128	vCA1	xgboost	0	123
39	-0.25090444	-0.19941452	0.18363892	0.3587711	-0.27840832	-0.34626147	0.47982275	-0.059122413	0.8711913	-0.14804466	3.0048554	-0.14538513	0.44733298	0.42237622	0.304074	0.8225718	-0.072833076	vCA1	xgboost	0	123
40	-0.07585885	-0.23837192	-0.31283963	0.67243594	0.83793306	0.15553318	-0.07907275	0.2046263	-0.27675438	0.3148429	0.68644977	0.16680618	0.6201443	0.52530295	-0.03370421	0.5456843	0.25756818	vCA1	xgboost	0	123
41	-0.2015785	-0.4154178	-0.0034051156	0.5597984	-1.1154952	-0.06599868	3.09013	0.35249022	0.16545697	0.16807579	2.2379725	-0.15023652	0.3162272	0.15440384	0.38770548	-0.9016482	-0.38226414	vCA1	xgboost	0	123
42	-0.13511054	-0.1999498	-0.023730766	0.26106796	0.22632903	-0.19682485	0.87479836	0.049129747	-0.12324324	-0.8443883	-1.2976071	0.30617663	0.49049354	0.057544608	-0.39334995	1.0506811	0.2664857	vCA1	xgboost	0	123
43	0.038558237	0.45383245	0.2471953	-0.561015	-1.4877414	0.68380916	-0.942593	1.845347	0.591235	-0.78013515	0.038938873	-0.008511683	-0.07879798	0.33946568	-0.038668305	0.6987354	-0.0065816753	vCA1	xgboost	0	123
44	-0.25215882	0.9544127	0.084286705	-0.23606327	-2.1448636	-0.012518885	-0.6443283	-0.13510156	0.24320158	-0.55528927	-0.67379206	-0.17888656	0.22736059	-0.24549924	0.7655161	-0.3999712	0.70601803	vCA1	xgboost	0	123
45	-0.033600148	-0.29151	0.37217566	-0.26925176	1.8342055	0.36285466	3.44712	0.599227	0.080467194	1.1810548	-1.0422524	0.36578733	0.81191206	0.47547272	0.14608379	-0.11411398	-0.078777045	vCA1	xgboost	0	123
46	-0.30434126	-0.33857143	-0.2685415	0.4846967	0.18715113	-0.46153468	0.26958767	-0.26794928	-0.9665782	-0.11512905	-1.856911	0.31614822	0.1402728	-1.3983608	-0.2730744	-0.6987252	-0.84052205	vCA1	xgboost	0	123
47	-0.0037904535	-0.42942405	0.35632312	-0.45519382	-0.27271965	0.17525874	-0.5025514	1.4528892	0.737036	0.03713608	0.0053773653	0.1557952	-0.096261345	0.008844685	-0.08089396	1.1664277	-0.0011302452	vCA1	xgboost	0	123
48	0.34083703	0.09805315	-0.27431324	0.35523823	0.27424628	-0.13458559	3.6242626	0.5317363	-0.2246775	-0.8412686	1.6100237	-0.0013381108	0.3598195	-0.033513226	-0.11244071	-0.46752083	0.29407182	vCA1	xgboost	0	123
49	-0.07404157	0.91871333	0.2014098	0.5452221	-0.48894405	0.043397434	-1.0719776	0.04621738	-0.45418918	-0.06974814	0.96082747	0.0025667325	0.10666755	0.50231236	-0.22662163	-0.24741483	0.7902759	vCA1	xgboost	0	123
50	0.71846896	-0.20439179	-0.11115173	-0.22269273	0.52025694	-0.20248245	0.5775916	-0.18038711	-1.1900185	0.28714105	1.344367	0.038252145	0.35486978	0.25984317	0.38993883	0.6158737	-1.197294	vCA1	xgboost	0	123
51	-0.09400389	0.062968776	0.24993894	-0.33043468	-1.5979333	-0.08546504	-0.923166	-0.751195	0.7241158	-0.6689003	-1.2815987	-0.24438013	0.0041103032	0.19972533	0.2788331	1.3668671	-0.910681	vCA1	xgboost	0	123
52	-0.2767838	0.92005056	0.0128983855	0.9243056	-0.82346106	0.019688249	0.6208291	0.90541935	-0.038215697	-0.42692968	1.3074616	0.06251727	0.5296522	0.20994379	0.033655755	-0.49650097	-0.8568626	vCA1	xgboost	0	123
53	0.10543625	0.9169677	-0.03149111	-0.48592314	0.20405583	-0.3112139	0.7013187	-0.056344774	1.0229008	0.48786932	1.0210894	0.21752033	0.08846186	0.39497814	-0.26711506	0.60571194	-0.08470601	vCA1	xgboost	0	123
54	-0.074298725	0.92719746	-0.19409253	0.2027596	0.2997051	0.6460123	0.38383248	-0.11760485	-0.08887391	0.07819719	-0.63788366	0.02626169	0.31982547	0.43217528	-0.32466772	-0.34562156	1.6880045	vCA1	xgboost	0	123
55	-0.13595338	-0.1415153	-0.2249118	-0.37569547	1.7148752	-0.3630616	3.5072849	0.497829	-0.13704574	1.3513757	-1.0207694	0.09383325	0.39194882	0.43698144	0.06316097	0.43144906	-0.037264235	vCA1	xgboost	0	123
56	-0.037416305	-0.4046964	-0.04413309	1.0419084	-0.45487428	0.4309607	-0.19848348	-0.029234715	-0.45955205	0.92158186	0.79899603	0.119397014	0.45535713	0.22551295	0.012269024	-0.44198593	-0.17498589	vCA1	xgboost	0	123
57	0.08868713	-0.26979706	0.37749237	0.5776381	0.55090535	0.44149703	-0.017880995	-0.009778577	-0.2239884	2.2263212	-2.0023272	0.3518629	0.5978664	0.4165283	0.2529321	-0.18605985	-0.012649769	vCA1	xgboost	0	123
58	-0.28517893	-0.6723615	-0.019502962	-0.30361998	-1.3665198	0.04861023	-0.26774803	-0.6593568	-0.3525895	-0.21974802	-1.1394742	-1.1013236	0.054748014	-0.049161702	-0.20835827	-1.5956328	-0.5386376	vCA1	xgboost	0	123
59	0.53095776	-0.22185135	-0.08543478	-0.31319156	0.43923566	0.503899	-1.0211781	-0.31169316	-1.1925228	0.05031536	4.1328907	0.07041436	-0.924617	0.51853126	0.20759282	0.13534403	-0.55879056	vCA1	xgboost	0	123
60	-0.61779565	0.39217472	0.36957842	0.99256706	-1.3180518	-0.20402518	-0.7758682	-0.6234087	0.3276041	0.09400463	-0.71995234	0.13998127	0.13176411	0.013576644	0.279538	0.7736165	0.031349942	vCA1	xgboost	0	123
61	0.34376281	-0.20405139	0.07031986	0.5561569	0.13029192	0.21993124	0.45885098	-0.19348319	-0.4425381	0.68764573	-1.7259266	0.1496842	0.2991087	0.48679262	-0.2401347	0.2755791	0.013069784	vCA1	xgboost	0	123
62	0.77016765	0.686419	-0.21871823	-0.0023600329	-0.23024845	0.23082252	-0.6914576	-0.17525576	-0.8612815	-0.28949806	0.015104639	-0.04821036	-1.4131674	-0.7589136	0.5952027	-0.4665166	1.0215183	vCA1	xgboost	0	123
63	-0.28528455	-0.16581245	-0.5187984	-0.36167115	-0.52323216	-0.21022949	-0.09605898	-0.10649696	-0.13853882	-0.107027814	-1.129722	-0.95851755	-0.3409878	0.08650828	0.78322285	-1.2778342	0.5560244	vCA1	xgboost	0	123
64	0.35070452	-0.0012143962	-0.14903256	0.39335382	0.8350743	-0.15786475	3.8858695	0.49090496	-0.05440523	1.1893252	-1.0318077	0.061589222	0.18306412	0.29840738	-0.29865324	-0.20027974	0.31858647	vCA1	xgboost	0	123
65	0.044125184	0.59668136	0.04276306	-0.417341	1.3783203	0.23787044	-1.1179662	-0.19434491	-0.21341942	-0.5249117	0.27118	-0.077440806	-1.049681	-1.0200388	-0.56177545	-0.047262043	0.76717484	vCA1	xgboost	0	123
66	-0.44149923	-0.676473	0.37643245	-0.24624637	-1.5453148	0.68476146	-0.8909409	-0.11233723	0.7933101	-0.079881154	-0.99689573	-0.74935585	-0.088361606	0.24893399	1.0252117	-0.9939786	0.23163785	vCA1	xgboost	0	123
67	-0.10256093	-0.32191056	-0.08396496	-0.75540364	0.74426836	0.21493818	0.12783691	-0.028104886	-0.6149078	-0.29051208	-2.1950743	0.25442737	-0.12989208	0.10826288	1.2179977	-0.77752364	-0.5768838	vCA1	xgboost	0	123
68	0.14394857	0.50522244	0.35742524	0.21169831	0.23207413	0.35474646	-1.6208246	-0.5755594	0.42803285	-0.3600312	0.5284225	-0.08059566	0.37559456	-0.3514271	0.76742554	-0.6922193	0.7785839	vCA1	xgboost	0	123
69	0.3546996	-0.16209602	0.17616212	1.6139795	-0.4527832	-0.42968857	0.81447124	0.01948359	-0.67606956	0.2332362	-0.78129834	0.5236894	0.4298464	0.40579203	-0.23440258	1.1888914	-0.1404759	vCA1	xgboost	0	123
70	-0.2711402	-0.21114439	0.37477636	0.29688957	0.012355516	-0.18873294	-0.330582	-0.37964162	-0.033994503	0.097230025	1.3644885	0.12368293	-1.6563897	-0.41173375	-0.38862973	0.8867245	-0.227774	vCA1	xgboost	0	123
71	0.056469746	-0.030576985	-0.113713436	0.5823884	-0.1564196	0.24613671	-1.3711288	-0.21888542	-0.43076044	-0.47235462	-1.3989918	-0.03396353	-1.684168	0.18666402	-0.19501908	0.69782424	-0.98170793	vCA1	xgboost	0	123
72	-0.19834293	-0.29975495	0.23425779	-0.6498956	-0.2548195	-0.3252955	0.21265703	1.3072301	-0.29509646	-0.64432865	-1.2723733	-0.42222005	-0.57121027	0.13681443	0.13750319	-0.38039377	0.67662174	vCA1	xgboost	0	123
73	-0.043334555	-0.63904196	0.15019271	-0.21170107	1.9633924	-0.017291121	0.44000545	0.37371975	0.4987988	-0.032068983	4.1672525	-0.14680897	-0.5462645	-0.010387573	0.7654429	-0.833772	0.03492683	vCA1	xgboost	0	123
74	0.037202504	-0.4268487	-0.20067284	-0.36666375	-0.6972838	-0.15847817	-1.7249931	0.68604404	-0.1967619	-0.97016823	0.547922	0.056616534	-0.81393987	0.7095534	-0.52771115	-0.86662495	-0.9920135	vCA1	xgboost	0	123
75	0.158136	0.5721874	-0.38062996	0.66642547	-1.221386	0.16693586	0.29548118	1.4110535	0.30850708	-0.9456507	-0.7651493	0.012724271	0.014236155	0.14087862	0.19314572	1.0123576	-0.37048638	vCA1	xgboost	0	123
76	0.03881083	-0.26268345	-0.12151463	-0.45482302	-0.9255228	-0.18591423	0.25923353	-0.6608007	0.9594587	-0.08488767	-0.0028019887	-0.49272433	-0.19931462	0.11359897	0.8931603	0.65196085	-0.36342987	vCA1	xgboost	0	123
77	-0.20425856	-0.29245585	-0.12231231	0.12010038	1.0943563	0.0082310485	-0.043800615	-0.108579874	0.22865643	-0.44348782	0.7767006	0.036874503	-1.3684883	0.21073012	0.26931554	0.05795935	0.843029	vCA1	xgboost	0	123
78	-0.45882192	-0.5499744	-0.6981162	0.21448143	-0.8786647	0.6109425	-0.8575194	0.7976021	-0.21942215	-0.27633348	-1.4251301	-0.6488877	-1.6805902	0.20623541	0.3207028	-1.0556793	0.6327162	vCA1	xgboost	0	123
79	-0.31508413	0.9465156	0.1690532	-0.056974925	-0.7107217	-0.13976452	0.28690258	1.0520574	0.48342782	0.17198162	0.17798996	-0.053991716	0.19022922	0.38426468	0.36677173	-1.0727811	-0.2591046	vCA1	xgboost	0	123
80	0.23009557	0.6505854	-0.11232752	1.0640317	0.6357634	-0.03465388	0.6593031	0.24605192	-0.5633995	0.8893661	0.889542	0.19239327	0.53229296	0.24452083	0.10632619	1.0697196	-0.5281106	vCA1	xgboost	0	123
81	0.1424437	-0.4745959	0.032308415	-0.12752132	2.3033435	0.3840478	0.11848188	0.12599768	-0.31543714	0.02754512	-1.2168561	0.08427913	0.6314179	0.16188039	1.7850368	-0.7527393	0.7903706	vCA1	xgboost	0	123
82	0.37285033	1.1391072	0.14588946	0.7687142	-1.1631814	0.4988148	-1.1760756	0.9604564	0.36645165	-0.4810555	0.9887314	0.14844371	-0.24926518	0.7057431	0.5518683	-1.0765076	-0.5077001	vCA1	xgboost	0	123
83	-0.31022152	-0.6491171	-0.3812694	-0.3829917	-0.8548188	0.106333464	-0.7440287	0.8311022	-0.404348	-0.045008216	-0.73353475	-0.47913584	-1.4799236	-0.33676684	0.3262888	-1.168029	0.633881	vCA1	xgboost	0	123
84	0.7680428	0.50352985	-0.008574321	0.9816846	-1.0698365	0.0573587	-1.4717098	-0.65803546	0.46469367	-0.548053	0.00052485615	-0.38407606	0.33489525	0.2810127	-0.13165484	0.5516065	-0.7345894	vCA1	xgboost	0	123
85	-0.3219678	0.80430907	-0.036614407	-0.6205078	-0.13525823	0.10599512	-1.1409187	0.25678265	-0.6671468	0.42169845	-1.4039296	0.103669405	0.2372567	-0.0070956536	0.8328841	-0.38982502	-0.29685488	vCA1	xgboost	0	123
86	-0.21097998	-0.2980574	-0.037180845	-0.46855035	0.80845	0.13299982	0.6774096	-0.026363144	-1.5889311	0.08163482	2.4517703	-0.021117395	-0.119098045	-0.091342166	0.2396591	0.18493685	0.949708	vCA1	xgboost	0	123
87	0.093617015	-0.37915528	-0.23772712	-0.12916507	0.38991547	-0.19193417	-1.0826339	-0.04925202	-0.33480757	-0.34127012	-1.2448238	0.0010024616	0.6613794	0.37101537	0.76130486	-0.84830636	-1.2005664	vCA1	xgboost	0	123
88	-0.12860201	-0.28300443	-0.5587598	-0.076488756	1.1449934	0.43243858	-0.9460767	-0.3895625	-1.0904657	-0.3503956	0.41257823	0.1440113	-0.44575137	-0.2310839	0.032964423	-0.39322087	1.4448721	vCA1	xgboost	0	123
89	0.2573909	-0.3964382	-0.1328578	-0.51680446	-1.6675814	1.207278	-0.74295235	-0.32431385	0.39631194	0.20089312	-0.5209364	-1.5277745	0.13648546	-0.44619048	0.1652155	0.41901335	0.20410672	vCA1	xgboost	0	123
90	-0.022854108	-0.005122142	0.15074229	1.4554446	-0.019761138	-0.035281733	0.51857096	-0.1599099	0.09767516	0.037162013	-1.2650355	0.35459125	0.24865553	0.24407554	0.10224627	0.90989345	0.000913281	vCA1	xgboost	0	123
91	-0.36696744	0.6253995	0.14187835	-0.5179752	0.18955077	0.011740062	1.0815494	-0.75605524	1.4911346	0.24576186	2.192508	0.29855818	0.36390916	0.32517254	0.07172673	0.6884099	-0.23189303	vCA1	xgboost	0	123
92	0.04505799	-0.14084259	0.13370463	-0.76271355	1.28231	-0.3607406	0.89864284	-0.9854146	0.34240302	0.61433727	1.5307416	0.08191043	0.24721295	0.2424437	0.044292256	0.6614687	-0.1253644	vCA1	xgboost	0	123
93	0.2366285	0.35992882	0.3294678	0.7141226	-0.46748468	0.68606246	-0.9701636	1.8418084	1.1547862	-0.7446582	0.16535495	0.0473536	-0.35543168	-1.0102727	0.03918925	-0.4824762	0.33829635	vCA1	xgboost	0	123
94	-0.22743024	0.9303448	-0.005503213	-0.44442546	-0.4774823	-0.03507194	-0.79611933	-0.2825219	-0.038443267	-0.13722225	-0.2844607	0.24507679	-0.18298008	-1.3171854	-0.5746885	0.88908875	0.069433235	vCA1	xgboost	0	123
95	0.01818184	-0.24062443	-0.06329336	0.4285833	-0.7667248	0.16823506	-2.2066727	-0.40722108	-0.27328393	-1.245735	-0.10827049	0.18352182	-1.823375	0.113694854	-0.148169	0.55270165	0.23176414	vCA1	xgboost	0	123
96	-0.1128974	-0.35224438	0.29584682	-0.38379398	-1.7463886	0.46350566	-1.2612141	-0.88605374	0.83091605	0.00029187254	-0.38942254	-0.08145047	-0.020120203	0.20282029	-0.49646467	-0.43865135	-0.14255524	vCA1	xgboost	0	123
97	-0.15430135	-0.40906212	-0.038891014	-0.29143712	1.9943471	0.39049056	0.5753649	-0.57708925	-0.77544135	0.86711925	1.9566214	0.08282352	0.2896598	-1.7103777	-0.4946119	0.15961352	-0.10075266	vCA1	xgboost	0	123
98	0.437206	-0.3044631	0.23203541	0.48073813	-0.3783737	0.32418308	-0.9197096	-0.4568768	0.39947495	-0.8719891	-0.065516464	-1.1829351	0.25319326	0.024515547	1.0230346	-0.29022872	-0.42499515	vCA1	xgboost	0	123
99	-0.0017509004	0.944298	-0.05251093	-0.14534102	1.0115391	0.35297698	0.33881798	1.0594099	0.083911076	0.51793057	0.82664144	0.19566733	0.47616857	0.20906734	0.1803364	0.84235966	0.06858841	vCA1	xgboost	0	123
100	-0.36675635	-0.6250785	0.4849245	0.7715326	-0.87623626	0.41950226	-0.21214636	0.35982323	1.010765	0.5755321	-0.9239961	-0.401435	-0.4664889	-0.42216462	1.0514705	-1.1426347	-0.4724436	vCA1	xgboost	0	123
101	-0.106200196	0.88157254	-0.029983684	-0.42362064	1.1782981	0.33411774	0.93260837	-0.19435807	0.754186	0.41464967	4.239884	0.18538609	0.46824273	0.44363734	0.7431826	-0.6053159	-0.11713688	vCA1	xgboost	0	123
102	-0.46825632	0.98846525	0.31664547	0.71041155	-1.5614685	0.12829417	-1.0067518	1.3125801	0.6127549	-0.1592414	-0.1756927	-0.081350684	0.11935006	0.07465102	0.19279587	-0.75294	0.008519079	vCA1	xgboost	0	123
103	-0.030217342	-0.43367058	0.030956907	-0.47003803	0.03285452	-0.25336602	-1.1859201	0.2861829	-0.53687066	-0.33185208	-0.077508405	0.15175535	-0.20219576	-0.008708557	0.1756622	0.4687494	0.044135492	vCA1	xgboost	0	123
104	-0.23556687	0.2976681	0.36248007	-0.14888553	1.6731893	0.101812355	1.3032393	0.17738023	-0.32370952	0.6737171	-1.1557009	0.27566382	0.28949815	0.39952034	0.053019885	1.0701332	0.05768076	vCA1	xgboost	0	123
105	-0.26706848	-0.19382536	0.46168795	0.73669547	-0.3786895	-0.04148584	0.32035094	-0.06770963	-0.17719091	-0.07599831	0.45883685	-0.16436759	0.37813216	0.24457069	-0.031696953	0.8038476	-0.022390852	vCA1	xgboost	0	123
106	0.16525032	-0.3761356	0.26642475	1.418549	-0.56798387	0.046172295	-0.76184154	-0.36265266	0.086245835	-0.49944058	-1.0139354	-0.040305264	0.33334208	-0.33240306	-0.3874437	-0.3669634	-0.54416907	vCA1	xgboost	0	123
107	-0.20789152	0.5172677	0.2481345	-0.18637942	-0.981866	0.3001719	-1.5232081	-0.2808266	0.62606883	-0.49164745	-0.7822814	-0.14605467	-1.2729266	0.30541456	1.0260605	0.38343123	-0.2899392	vCA1	xgboost	0	123
108	0.38897836	-0.11339901	-0.1887351	-0.32052118	-1.7460158	0.027322527	-1.1960608	-0.16471581	0.3343559	-0.120855846	-0.26609367	-0.8984215	-1.1709623	-0.7169097	0.43496183	-0.4838894	-0.51294416	vCA1	xgboost	0	123
109	-0.19592808	0.47425625	1.0841283	0.55533004	-0.35646653	0.22356986	0.5153178	-0.3519257	-0.0054225535	-0.40634787	1.62307	-0.04512896	-0.07603041	0.24830589	0.49520552	-0.51577824	0.4932973	vCA1	xgboost	0	123
110	0.078842446	-0.06261553	-0.11780393	0.24811454	-0.61569786	-0.62287027	2.8163178	0.16455053	-0.08741699	1.7111095	-1.1549894	-0.577775	0.43447757	0.4166081	-0.46850145	-0.42711705	-0.12055426	vCA1	xgboost	0	123
111	0.076456524	-0.038084865	-0.21372004	-0.42144608	2.2087703	0.15018325	0.76090574	-0.027299298	0.44311237	0.7700414	-1.5107591	0.2598645	0.32471445	0.33552003	-0.48892012	0.13561845	-0.25703728	vCA1	xgboost	0	123
112	0.68389887	-0.37531266	-0.034767587	0.18254615	0.6249934	-0.14307085	3.5196843	0.65442693	-0.46740153	0.74368894	-0.4142654	0.44064695	0.454186	0.23064248	-0.09724839	-0.2490168	0.009428313	vCA1	xgboost	0	123
113	0.06382155	0.19385591	-0.332159	-0.44532067	1.9687439	0.073633604	3.7118773	0.43373877	-0.22951496	1.1942999	-0.09495223	-0.067469984	0.53180975	0.14101687	-0.20737489	0.8933921	-0.23744255	vCA1	xgboost	0	123
114	-0.29014072	0.8751852	-0.8062341	-0.43925187	-1.5707535	0.11445544	-0.49511677	1.085245	-0.04741705	0.10029438	-0.5436295	-0.20531124	-0.37274936	-0.09051417	0.09640558	-0.6566076	-0.39684367	vCA1	xgboost	0	123
115	-0.18686981	-0.16259366	-0.11204047	-0.40573615	0.6667335	-0.39212048	-0.8657909	-0.18469775	-0.39757603	0.16436909	-0.022250857	-0.10186499	-0.49384394	-0.83279055	0.485111	-0.5674188	0.111836344	vCA1	xgboost	0	123
116	-0.016519833	0.5114068	-0.09988022	-0.28498888	-0.32760805	-0.03290508	0.25796002	0.036400564	0.7019592	0.3565373	-1.1944098	-1.1772286	-1.4417841	-0.6110821	-0.27642095	1.0923297	-1.085468	vCA1	xgboost	0	123
117	0.08689801	1.0137955	0.10746293	-0.22877666	0.105793566	-0.14856179	-0.68194175	0.49927676	1.0574371	-0.35335287	-0.83508295	0.13103652	-0.97861755	-1.2000972	0.37843058	-0.5280083	-0.04780454	vCA1	xgboost	0	123
118	0.15239143	-0.15636781	-0.32043704	0.08929489	-1.0158389	0.4621184	-1.4170649	-0.14679743	0.83323765	-0.7203569	-0.7916012	0.094393276	0.14858203	-0.97708774	-0.56912935	1.4991515	0.22346838	vCA1	xgboost	0	123
119	0.008276086	-0.3125978	0.13477612	0.5104306	0.10184376	-0.28272644	1.0247537	0.023234129	0.8181003	0.3534438	2.365133	0.16639654	0.23078814	0.123962596	0.22493117	0.92129445	-0.71974474	vCA1	xgboost	0	123
120	0.01912122	-0.20750801	-0.44661582	-0.18853383	-0.321906	0.13675906	-0.8473191	-0.99485314	-0.4693176	-0.6080198	-0.53896034	0.1886369	0.34725183	-0.18703716	-0.8834817	-0.40002698	-0.61435556	vCA1	xgboost	0	123
121	0.22042719	-0.47957364	-0.023236677	0.26214305	0.12803605	-0.18370189	0.19114856	-0.4601056	0.45681423	0.30704883	2.6364179	0.0073754597	-1.0697216	-0.010744809	-0.35360345	0.773558	-0.77580315	vCA1	xgboost	0	123
122	-0.042175744	-0.098406024	-0.29242215	-0.48262417	1.7456063	0.05321997	-0.15685901	-1.0197656	0.040426925	0.22950782	0.15097082	0.04904154	0.22750609	0.22130953	0.50194335	0.23123789	0.032535337	vCA1	xgboost	0	123
123	-0.054984175	-0.40701735	0.069538325	-0.59562725	-0.92452496	-0.20439272	-0.22980492	-0.297872	0.34934723	0.14111137	-0.9451485	0.06742313	-0.22504199	-1.4605273	0.5306581	-1.2722738	-0.20758381	vCA1	xgboost	0	123
124	0.36094794	0.033890225	-0.19211213	-0.8046325	1.7547424	-0.40527964	1.2036014	-0.40066716	-0.3064923	0.684198	-1.0019354	0.18414548	0.41136086	0.4222508	-0.43833593	-0.20174095	0.24274182	vCA1	xgboost	0	123
125	-0.2472812	-0.16660525	-0.09862008	-1.2028892	-2.5459173	-0.047811948	0.3891364	-0.094035484	0.21871315	0.21029557	2.2728906	-0.023270838	0.26926115	-0.015354988	-0.2411953	-0.42836094	0.12698139	vCA1	xgboost	0	123
126	0.37129766	-0.521373	0.25845793	1.1084756	-1.1201065	0.33785608	-0.573135	1.5562116	-0.16739963	-0.104811236	-0.19498287	0.084116794	-0.52688783	-0.05573382	0.15564923	-0.9988175	0.017402511	vCA1	xgboost	0	123
127	0.38815546	-0.29715228	0.37181345	-0.4816665	-1.5001787	-0.27356136	0.27310205	0.84620905	0.24876815	0.13236602	2.9734137	-1.053639	-0.08401289	0.18180865	0.41228947	0.6593063	-0.6790991	vCA1	xgboost	0	123
128	-0.0014197815	0.3308752	-0.04592553	-0.38801438	-1.6409037	-0.22980742	-1.6690986	-0.20932026	0.81459326	-0.38111058	0.46668026	0.032038886	-0.98781705	-0.2579128	0.02266906	0.8742512	-0.4096056	vCA1	xgboost	0	123
129	0.21021539	0.6476133	0.05291784	1.3794254	-0.329035	0.09543495	1.1399021	-0.017137919	0.36988336	1.2751641	2.3139648	0.066336475	0.51427567	0.28671345	0.048501983	0.9783529	0.34584767	vCA1	xgboost	0	123
130	-0.27249905	-0.14081907	0.82413745	-0.71287644	0.029864447	0.15534493	0.42584106	-0.5112092	-0.051058196	0.5756285	-0.45774502	0.20135084	0.2977033	0.20881566	-0.37655887	-0.6489664	-0.029416054	vCA1	xgboost	0	123
131	0.0043804515	-0.03778813	-0.22320388	-0.31100082	2.4444585	0.20423998	0.6703796	0.7268256	-0.45567417	0.0026475447	-2.1538453	0.4539229	0.2790596	0.3852085	-1.0129176	0.6415378	0.21104719	vCA1	xgboost	0	123
132	0.23523523	-0.24462232	-0.40587708	1.0906055	-0.7218283	0.13525783	0.4869453	-0.12822838	1.0306393	-0.0025990424	-1.0230132	-0.13376386	0.33964914	-0.8794021	-0.25415748	1.1488794	-0.011958832	vCA1	xgboost	0	123
133	-0.16059251	-0.35371408	0.40743974	-0.3191005	1.5195187	-0.23517376	3.8676538	0.49043906	-0.35091057	1.7325449	-1.3048508	0.07222485	0.59679306	0.4536836	-0.25516433	1.061934	-0.04200705	vCA1	xgboost	0	123
134	-0.16027968	0.47063184	-1.0214276	-0.46630377	-1.9723097	-0.008610895	-0.28636953	1.3497684	-0.11757278	-0.63135517	-0.33250806	-0.17806709	0.012546155	0.21020295	0.11588293	-1.3402923	0.079699054	vCA1	xgboost	0	123
135	0.4898424	0.025278391	0.26716188	-0.10017101	-1.2616264	-0.43380773	-0.9008405	-0.46231905	0.7992062	-0.5777061	-0.30303022	0.47304615	-0.52042675	-0.21360902	-0.12587522	1.2182387	0.9717636	vCA1	xgboost	0	123
136	-0.1770995	-0.35724267	-0.020723999	-0.46707302	-0.34260005	-0.074895255	0.2338358	-0.12587863	-0.30250546	-0.268884	-1.7524301	-0.014085192	0.16133839	-0.011433836	-0.5307925	0.5397804	0.60864884	vCA1	xgboost	0	123
137	-0.11780308	-0.42583066	0.0011137724	0.4757663	0.22300735	-0.5332349	0.68772286	-0.19747719	-1.1996478	0.026210163	3.9112012	0.33764234	-0.5138838	0.5328351	0.3717885	-0.29386163	-0.3861126	vCA1	xgboost	0	123
138	0.12869287	-0.1897391	0.017741844	-0.49464902	-0.7026224	-0.24016933	2.433977	-0.81600773	0.58180153	0.69944024	1.1013776	0.015491364	0.38075078	0.5321205	-0.050476145	0.7714787	-0.015630532	vCA1	xgboost	0	123
139	-0.116392836	-0.25844017	-0.093019225	-0.57733613	1.5146565	-0.1414452	2.6484017	-0.34785274	-0.31669843	0.4671417	-1.92813	0.3860189	0.2557873	0.29252404	-0.31923887	-0.15498663	0.25756875	vCA1	xgboost	0	123
140	-0.58223623	0.61715573	0.20747985	1.1135117	-1.3063731	0.3080583	-1.2840732	-0.45579392	0.04437556	0.01369188	3.604783	0.12416849	0.24310607	-0.031156618	-0.35138145	-0.42089862	0.36194187	vCA1	xgboost	0	123
141	0.21090975	0.88643306	-0.0437923	0.63422304	-0.09491763	0.24242692	0.9235781	0.16353565	0.013935629	0.80651045	0.63523614	0.05733408	0.43446285	0.13219127	-0.26951566	0.7787962	0.09840984	vCA1	xgboost	0	123
142	-0.051111042	-0.5049727	0.17853943	-0.8876674	-0.72351336	-0.45197862	0.3691395	0.46640837	0.085306585	-0.0043476485	-0.82673806	-0.758465	0.32969987	0.16681604	-0.48671556	-1.3794174	-0.21398751	vCA1	xgboost	0	123
143	0.20627627	-0.28353667	0.17872284	-0.11052522	-0.8011528	0.4607721	-0.55759	1.2343088	0.5178127	-0.85143113	-0.3245019	-0.11367712	0.0029023336	-1.2347896	0.13108602	1.5132699	-0.050458737	vCA1	xgboost	0	123
144	-0.22773968	-0.07328219	0.3539235	-0.3148659	-1.7581564	0.13398209	0.14360097	1.3179712	0.6495025	-0.36544117	0.11865546	-0.10736492	-0.37670952	-0.058650248	0.10868811	-1.6800579	-0.54116344	vCA1	xgboost	0	123
145	0.29295322	-0.22063114	0.15578999	-0.470504	0.52744156	0.018877	0.28185016	0.043345988	0.23441567	0.032934647	-1.0345116	-0.10724275	0.21872015	0.17292802	0.15344043	0.7495952	-0.28375837	vCA1	xgboost	0	123
146	-0.25225574	-0.5645178	-1.0096569	0.8953606	-1.5396013	-0.105097786	-0.51656526	0.7644996	-0.3662851	0.08016981	-0.4456448	0.20503809	-0.63512284	0.41740838	0.1880677	-1.4378395	0.14647406	vCA1	xgboost	0	123
147	-0.19897126	-0.2956525	-0.29261246	-0.64716613	0.45500293	-0.7052789	0.12822914	-0.051185608	-0.64677316	-0.4808438	-2.4882414	-0.27571356	0.21205184	0.45704228	0.14541538	-0.603487	-0.549608	vCA1	xgboost	0	123
148	-0.09774729	-0.20113233	0.12252927	-0.8134055	1.0237888	0.10355351	0.6914427	-0.07543127	0.5054393	0.14982374	1.59495	0.2366413	0.3418782	0.21798132	-0.191894	0.41226265	-0.069688976	vCA1	xgboost	0	123
149	-0.075141326	-0.33853617	0.1450045	-0.100065455	1.5675867	-0.009030733	3.4580753	0.5990758	0.19599837	0.63927513	0.92776096	0.30869427	0.44138432	0.27335063	-0.3676386	0.7699058	0.2273896	vCA1	xgboost	0	123
150	0.19334278	-0.19312955	0.07790236	-0.25191417	0.73446536	-0.31335315	-1.0323083	-0.023470804	1.5901748	-0.9359295	0.12100305	0.17653212	-0.082759224	-1.2267207	1.8324245	0.51963806	-0.022860643	vCA1	xgboost	0	123
151	0.2976391	-0.15724322	-0.20972872	-0.13760477	1.4387836	-0.4354924	2.402758	-1.4171867	0.26311782	0.6425352	1.0426254	0.26094085	-0.29847264	0.053201094	-0.44097248	0.68340766	-0.7901939	vCA1	xgboost	0	123
152	0.13649842	-0.08676733	-0.039788935	-0.13704452	2.8174338	0.023644654	1.8107173	0.4188287	0.22190045	0.3740191	2.2795265	0.27102554	0.18768236	0.61836976	-0.38301125	0.9073093	0.26263967	vCA1	xgboost	0	123
153	0.04075031	0.04110778	-0.25295419	0.5847015	-0.33256537	0.1010766	1.2869748	0.19199549	-0.18974678	0.44792745	-0.863587	-0.43188313	0.21805386	0.27867594	-0.35133046	0.72452164	0.3626102	vCA1	xgboost	0	123
154	0.20527957	-0.20696127	-0.2750511	-0.44170415	0.8707036	0.11923099	0.33804813	-0.02827257	-0.32416645	1.5408479	-1.3326309	0.14412826	0.24393663	0.08269553	-0.04896274	-0.7336055	-0.62060714	vCA1	xgboost	0	123
155	0.09188878	-0.3989935	-0.23716435	-0.07389009	1.12464	-0.43993545	1.5837955	0.30038393	-0.21141309	0.21736927	-2.603136	0.21424235	0.4201196	0.14876583	0.3333736	1.1901058	-0.2717558	vCA1	xgboost	0	123
156	0.11368974	-0.059352316	-0.16908346	0.67310643	-0.6473366	-0.117259465	0.7289891	-0.599396	-0.11491933	-1.8648063	0.26544905	0.13015787	-0.17027736	-1.4992629	0.07720654	0.13205978	0.3411915	vCA1	xgboost	0	123
157	0.9305782	0.10171625	0.07047971	-0.45234427	-0.33166012	-0.17510782	0.8890292	0.26866144	0.24056059	0.38451937	0.77405524	0.3023521	0.33290267	0.264142	0.29593724	0.5662444	-0.034515392	vCA1	xgboost	0	123
158	0.20302342	-0.010144077	0.38800883	-1.1553632	0.05922643	-0.30506027	0.43516386	0.38159773	1.2971953	0.47529188	2.0064049	0.2727247	0.20395282	0.3297047	0.30457348	0.70617425	-0.08865692	vCA1	xgboost	0	123
159	-0.18398859	0.8280236	0.05051548	-1.2333304	0.7759852	-0.21147521	2.9289308	0.046750616	0.13768268	0.3866116	0.95497584	0.14069864	-0.022770938	0.18796551	-0.34198916	0.14911927	0.15507999	vCA1	xgboost	0	123
160	-0.11418629	-0.00046809763	-0.28482857	0.09504363	0.6748565	-0.3642893	-0.4049626	0.045783505	0.20902838	0.05776764	3.742433	0.2039048	-1.3054105	0.96826065	0.26804766	0.58121413	0.2357484	vCA1	xgboost	0	123
161	-0.536017	-0.3291115	-0.08501518	-0.60260826	1.1634825	0.12718579	-1.266982	-0.90739733	-0.111518815	0.31009263	0.047761343	-0.032984145	0.12311506	0.3267761	0.10405829	0.52679193	-0.84092426	vCA1	xgboost	0	123
162	0.18360573	-0.15997285	0.39501575	-0.5083561	-1.9177524	-0.36112937	0.041871563	1.1562598	0.5054136	0.12562747	-0.1403737	-1.1966351	0.059627585	-0.12251324	0.38960722	-0.58088434	-0.2116797	vCA1	xgboost	0	123
163	-0.24792527	-0.06390457	0.53939545	-0.40164357	0.867546	-0.044154868	0.062254667	-0.1293379	-0.02305681	-0.5386196	-0.65133834	-0.0177947	-0.39174825	-1.1764663	0.18773705	-0.9279186	-0.3552977	vCA1	xgboost	0	123
164	0.24787462	-0.15633932	0.21962436	-0.21045496	0.65430963	0.19410604	-0.7358088	0.6109908	-0.023003388	-0.24671853	-0.44186327	-0.23221178	0.5529934	0.022032378	1.420265	1.0632572	0.83430153	vCA1	xgboost	0	123
165	0.34042832	-0.18626076	-0.00205041	0.08180709	0.2744754	-0.31479743	-0.95438975	-0.18801992	0.662192	-0.69275445	3.1360674	-0.049983643	-0.5684179	0.014400541	-0.07604153	0.86758035	-0.5657907	vCA1	xgboost	0	123
166	-0.32120943	-0.35009274	-0.11338576	-0.65100324	0.33699498	-0.10249612	0.46156105	-0.15966547	-0.18998894	0.3686184	0.8175365	0.2656857	-1.0828297	0.16210607	-0.88152623	0.43813732	-0.5303523	vCA1	xgboost	0	123
167	-0.18270227	-0.16927719	0.83327556	0.31975564	1.7560178	0.07753449	0.7150287	0.0561767	-0.030761646	0.5592109	1.2275565	0.09956643	0.37635115	0.48523712	-0.40110296	-0.23302922	0.14931042	vCA1	xgboost	0	123
168	0.34002045	-0.21623158	-0.10015406	0.76028574	-0.017586753	0.21296915	1.0736239	0.16938394	-0.19582184	0.5934818	1.4554756	0.21166775	0.43090436	0.09854175	0.27939638	0.61720717	0.2991245	vCA1	xgboost	0	123
169	0.3166487	-0.088777125	0.08310416	-0.26619497	-0.49325538	-0.258769	-0.4364984	0.66355073	-0.2385666	-0.034274112	-1.6955594	-1.4163498	-0.019935487	0.20817041	0.38667223	-1.3346761	0.045905467	vCA1	xgboost	0	123
170	-0.043890808	0.2785967	0.020258995	-0.1778854	-0.6107489	-0.33844763	-0.49360996	2.0005634	0.2969802	-0.595547	0.22764948	0.4163822	-0.8676125	-0.28954425	-0.030865764	0.70935184	-0.38500303	vCA1	xgboost	0	123
171	0.16334994	-0.122809574	0.24607757	-0.3651004	1.7911537	-0.13919684	0.9410374	0.0261363	0.45258898	0.19182412	2.1219592	0.21925491	0.3622206	0.3515813	0.020189308	0.47090483	-0.2762652	vCA1	xgboost	0	123
172	0.48769775	0.30725223	0.058851454	-0.19752543	2.2929766	-0.46252576	0.75477564	0.09821984	0.41926056	0.49337554	2.6665773	0.30883005	0.18248333	0.33649674	0.3849909	-0.19620562	0.041548144	vCA1	xgboost	0	123
173	-0.29701734	0.39655054	-0.42152515	-0.6147009	0.17761353	0.15057036	-1.0470479	-0.4211756	-1.2003222	0.90654206	1.777971	0.22151572	0.030696029	-1.703599	0.14111973	-0.51499474	-0.28744745	vCA1	xgboost	0	123
174	0.10979936	-0.3338156	0.37935218	-0.39965683	0.63458335	-0.1294711	0.22228944	1.4599332	0.0818975	0.82187724	-1.1807117	0.20874162	0.44205266	0.3027678	-0.2928486	1.074522	0.05352408	vCA1	xgboost	0	123
175	-0.0447898	-0.15682581	-0.36137694	-0.567579	-0.11436882	-0.29703772	-0.9091147	-0.18753506	-0.685592	-0.90960515	-1.0693047	-0.29133445	-1.2976152	0.095014274	-0.2958335	-0.19437185	0.5641815	vCA1	xgboost	0	123
176	-0.09357115	0.7538841	-0.16843924	-0.44187325	0.68680775	0.49390283	-1.2058884	-0.7883032	0.12960629	-0.21885362	4.604536	0.03592509	0.13866201	0.4283702	-0.83068925	-0.65361446	0.62411964	vCA1	xgboost	0	123
177	0.44213712	-0.3677224	-0.004841865	-0.43320596	1.0976815	0.019501565	1.228596	0.043639917	0.46549293	0.2669048	1.1778648	0.40932482	0.33376145	0.4853111	0.6275991	-0.48112047	0.051539287	vCA1	xgboost	0	123
178	-0.0023714295	-0.19497256	0.09728346	-0.295395	2.1934855	-0.5419902	1.0870612	-0.08621019	0.3953592	0.5265371	2.5454853	0.1456627	0.0761528	0.3792805	-0.11632628	0.8242499	-0.06632572	vCA1	xgboost	0	123
179	-0.14201066	0.030272402	0.07292027	-0.53615016	0.84095025	0.574899	0.30155167	0.10010892	-0.86222804	0.26416564	-0.33043933	0.37675416	0.24047713	0.12572263	-0.016054388	1.0360417	0.4670769	vCA1	xgboost	0	123
180	-0.2811209	-0.058420055	-0.38259828	-0.26923585	0.12362756	0.13531932	-1.0485823	-0.31615913	-0.26272118	-0.042043574	-0.6628516	-0.2713676	0.07948169	0.08214884	0.6374119	-1.2232322	-0.37340873	vCA1	xgboost	0	123
181	0.5471941	0.49132553	-0.04060717	-0.32998532	-0.4553222	0.79676753	-0.53102106	0.03329227	-0.51375103	-1.0722357	-0.5556522	0.1490591	-0.02850162	-1.3270261	0.082838625	0.4774318	-0.084286705	vCA1	xgboost	0	123
182	-0.28699914	-0.15666695	-0.2738971	0.5936995	-0.8143869	-0.39848816	-1.1019912	-0.36957347	0.33023277	-0.1116202	-2.082097	-0.17387226	-1.1668063	0.012307566	-0.28483218	-0.39636716	-0.27941796	vCA1	xgboost	0	123
183	0.27797082	1.1154265	0.14133611	-0.43405807	-0.9538795	-0.2184067	-0.48084614	1.0322924	0.5864726	-0.049515385	2.7102149	-0.32992324	-0.95023435	0.5396802	-0.028192574	1.3825055	-0.682433	vCA1	xgboost	0	123
184	-0.4862737	-0.08796355	-0.080065064	-0.075863436	0.33457685	-0.20723838	-0.9279403	1.4019982	0.812658	-0.9319532	-0.050620176	0.18144856	-0.24243261	-1.0618042	-0.19567095	0.8585593	0.11702349	vCA1	xgboost	0	123
185	0.41581637	-0.23150428	0.05069468	-0.0011725482	0.4265984	-0.077727385	0.68794364	1.182739	0.293471	0.58752435	2.739206	-0.17948669	0.32655826	0.3747639	0.025638752	0.8574361	0.14564878	vCA1	xgboost	0	123
186	-0.18319298	-0.283405	-0.4275012	-0.5278624	-0.85791606	-0.4041398	-0.8960514	-0.34226108	-0.59158075	-0.35283172	-0.43591478	-0.024945505	-0.23699574	-1.5913768	-0.35255557	-0.52611256	-0.30867332	vCA1	xgboost	0	123
187	-0.07950568	1.2154593	0.049937584	1.0272166	-0.27700973	0.034814205	0.8797758	0.9311521	0.17290093	0.18892057	2.396344	-0.086146906	0.22005147	0.02414347	0.07326517	0.2861462	0.026099607	vCA1	xgboost	0	123
188	-0.0726835	0.8606827	0.1179743	-0.48758432	-0.09190869	0.23537226	0.29880166	0.11397133	-0.0076696607	0.58635783	2.9111452	0.099110395	0.33595735	0.3997125	-0.3620591	0.43045408	0.11940112	vCA1	xgboost	0	123
189	0.48195323	0.43496573	0.918626	0.13203698	-0.30253083	0.2770808	-0.4916803	-0.506526	-0.03530505	-0.5274564	0.06493402	0.047250837	-0.4771832	-0.008185843	0.048231255	-0.86740226	0.6058721	vCA1	xgboost	0	123
190	0.2778898	1.7227316	0.61044544	-0.30917293	-0.7731756	0.06615494	0.13358968	1.2488462	0.7583867	0.06820405	0.8350388	-0.89071584	0.20472908	0.14352119	0.35395944	-1.1597178	-0.06793754	vCA1	xgboost	0	123
191	-0.20860519	-0.5333485	-0.177615	-0.20070484	-0.74689484	0.06404325	-0.8186128	-0.39946058	0.12308307	-0.13231027	-1.2714596	-0.6110927	0.1881394	-1.4316658	0.9456186	-1.1380621	-0.66871166	vCA1	xgboost	0	123
192	0.017421743	-0.31729048	0.243208	-0.88785565	0.6095125	-0.47474664	0.82440543	-0.2728222	0.10005621	-0.35030526	-1.3954734	0.27633193	0.5140984	0.33256197	0.9243753	-0.20911646	0.48310092	vCA1	xgboost	0	123
193	-0.32565743	-0.43667105	-0.63196915	0.66178226	-1.3763267	0.2859124	-0.8971751	1.008406	-0.21727152	-0.3383576	-0.57198393	0.35129043	-0.3909204	0.03386484	-0.06641099	-1.2400649	-0.093620956	vCA1	xgboost	0	123
194	0.6306943	-0.05876687	-0.12693864	-0.046780147	0.97856885	-0.0983783	2.6618643	-0.4347289	-0.70635855	-0.34870148	1.6539285	0.18559916	0.7164709	0.32860348	0.10441688	-0.3596103	0.7382514	vCA1	xgboost	0	123
195	0.066110656	-0.16333668	-0.4327772	0.28714684	-2.270685	0.5178659	-0.36945182	-0.423094	-0.28419325	-0.21155216	-0.12267506	0.26225734	-0.047033124	0.46950203	-0.034343287	1.5903065	-0.34476998	vCA1	xgboost	0	123
196	0.30152586	0.9684247	0.148723	-0.038859505	2.0064478	0.31708676	0.081121095	0.69479287	0.417578	0.26782772	0.49260792	0.07845382	-0.8650627	0.20960568	0.79265594	-0.4596476	0.30703676	vCA1	xgboost	0	123
197	-0.040661715	-0.44459605	0.080502555	-0.32742885	-0.6792344	-0.03994171	-0.12054975	-0.03627563	-0.26539564	0.15251777	-0.980061	0.02247066	0.05069138	0.6964835	-0.809107	-1.4855822	-0.13212708	vCA1	xgboost	0	123
198	-0.16771433	-0.17063788	1.1165485	1.0771583	-0.059005737	0.16523662	0.051497694	0.04735929	0.80704916	-0.049731225	-1.0985501	0.24616593	0.40100667	0.16087426	0.271671	-0.27199018	0.581541	vCA1	xgboost	0	123
199	-0.09421004	-0.45215473	0.0850559	0.7038475	-0.3856591	0.098648004	0.4744461	0.17080028	-0.038097717	0.21266852	-2.1505973	0.09196905	-0.3639318	0.24183635	0.3040115	-1.5122291	-0.36636356	vCA1	xgboost	0	123
200	-0.33123645	0.049842495	-0.5228481	0.3104667	0.11777258	-0.23197071	-1.7434462	-0.32328364	-0.44625732	-1.5572795	0.2878762	0.0981326	-0.02453038	-1.6179827	-0.5470686	-0.49656007	-1.0339515	vCA1	xgboost	0	123
201	0.021279484	-0.33759943	-0.3288144	0.6053771	0.24048285	-0.56398565	0.18177837	0.001788972	-0.68314505	-0.019053496	-2.280019	0.2680077	0.3465111	0.24674484	-0.12490761	-0.6901295	-0.4318787	vCA1	xgboost	0	123
202	0.082610935	-0.23844068	-0.40060967	-0.6205139	-0.7090891	-0.19413428	0.4530374	-0.1951047	0.5208285	0.2137871	3.1344087	-0.19563307	-0.07476082	0.16647765	0.08991842	0.5882898	0.042582594	vCA1	xgboost	0	123
203	-0.2517745	0.8406521	0.19252011	1.1405244	-1.2604886	-0.1449639	1.0855377	-0.34150365	0.28526527	-0.05120336	3.5184143	0.00870312	-0.07410747	-0.25608703	-0.097844645	0.5243983	0.0358855	vCA1	xgboost	0	123
204	-0.13431937	-0.24324937	0.022909813	0.08466122	1.2799393	0.8222098	0.09239046	-0.04584464	0.20434025	-0.25063235	-0.5723922	-0.005269408	0.44581944	0.018244002	-0.066079624	0.7836966	0.7939773	vCA1	xgboost	0	123
205	0.019029958	0.0134318955	0.801682	1.097731	-0.29063928	0.25939143	0.22618829	-0.1847006	0.067424014	0.8728511	-0.8996384	0.31844324	0.3118407	0.16192608	-0.09172577	-1.1083132	-0.057055775	vCA1	xgboost	0	123
206	-0.007153284	-0.3884674	-0.019693801	-0.24321213	-0.87451494	0.19577873	0.6933912	-0.018339148	-0.17169163	-0.56992626	0.6693628	0.30995923	0.15085392	0.432495	1.0203773	-1.0920967	0.6413472	vCA1	xgboost	0	123
207	0.17861497	-0.34328672	0.16238235	-0.37522882	2.6981287	-0.008138632	0.9751635	0.39070913	0.03323783	0.55264795	0.86510944	0.10664563	0.3403642	0.34256807	-0.02700877	0.8284376	-0.08021851	vCA1	xgboost	0	123
208	-0.056896474	-0.034037337	0.14408705	-0.13298665	1.7021537	-0.26601598	1.074786	-0.052483425	0.5620901	0.3702319	2.6134846	0.30724594	0.34556475	0.24864808	0.4277227	0.5975039	-0.17789277	vCA1	xgboost	0	123
209	-0.021880738	-0.09267402	-0.09425298	-0.47446084	1.453071	-0.59908104	0.70756024	-0.9477804	-0.3921137	1.0673494	2.427778	-0.33349362	0.18548879	0.2474224	-0.49486846	0.26809412	0.023564259	vCA1	xgboost	0	123
210	-0.14924902	0.93683064	-0.061153434	-0.36191335	0.05147623	0.28558126	-0.8171829	1.1484689	-0.2697013	-1.0673075	2.329641	-0.16816892	-0.47138983	0.013127025	0.55404484	-0.5714273	0.35978195	vCA1	xgboost	0	123
211	-0.05900283	-0.28479502	-0.24244039	-0.7582017	0.3263223	-0.26687866	3.4493954	0.8377509	-0.9517276	0.28430194	-0.040800914	-0.09291693	0.49808824	0.09234697	-0.23227012	-0.44665006	-0.36961353	vCA1	xgboost	0	123
212	-0.036651213	-0.11310533	0.0133602545	0.79711044	-0.18099305	-0.0594395	0.6722636	-0.42489386	0.47423685	-0.44187218	2.9556465	0.19929	0.025519399	0.36939448	0.38797754	0.35492277	-0.3617549	vCA1	xgboost	0	123
213	-0.07034599	-0.14070359	0.011116093	-0.62371105	-0.2857614	-0.08713498	0.64367497	0.087191574	-0.00037908368	-0.019910846	-1.2064089	0.09111717	0.40943587	0.20487195	0.0937385	0.9027202	0.65235525	vCA1	xgboost	0	123
214	0.121337526	0.967691	-0.2365567	-0.26976293	1.2175732	-0.047798544	0.9938075	0.2915426	0.032730028	-0.25076982	-2.267246	0.3161228	0.43336645	0.64973766	-0.3076053	0.98348355	-0.2816432	vCA1	xgboost	0	123
215	0.5853283	0.8869567	-0.35923702	0.022084054	0.8981502	-0.050778158	0.635779	0.47264075	-1.1024201	0.15538606	3.320479	0.27451143	-0.2631924	0.619387	0.4664843	-0.9146316	-0.20405905	vCA1	xgboost	0	123
216	-0.07666753	-0.17202413	0.18267989	-0.8661674	0.84739774	-0.082502596	2.858468	0.50608766	-0.99360526	0.2923025	-0.49071857	0.098169506	0.2446614	0.21941021	0.29473722	0.9302362	-0.20952056	vCA1	xgboost	0	123
217	-0.17040163	-0.35695708	0.117347725	0.5261105	0.2978809	0.046778623	0.9481791	0.83091885	-0.0559277	-0.92167413	-0.5093347	0.15200159	0.49304125	0.26815516	0.15043613	0.9796974	-0.0048918896	vCA1	xgboost	0	123
218	-0.100002356	-0.36082375	0.03491639	1.1050029	0.030795734	0.3620009	0.9263948	-0.109908596	0.025777726	0.9146043	3.0474699	0.21850002	0.3715869	-0.0062612677	-0.0154403	0.88250434	0.21569388	vCA1	xgboost	0	123
219	0.33155963	-0.31612986	-0.044416495	0.5970052	-0.79002994	-0.012234295	-0.8064591	0.013146215	-0.15423346	-0.7149791	-1.2388868	0.4235213	-0.38026837	-0.81256324	0.6553493	-0.92475885	0.53158486	vCA1	xgboost	0	123
220	0.12529345	-0.22361447	0.27769637	-0.2193679	1.4824394	-0.38275865	0.15535714	-0.107770376	1.5487885	-0.013774077	4.0764384	0.0026936752	0.4877657	0.44593373	0.6635702	-0.27132472	-0.3755991	vCA1	xgboost	0	123
221	-0.3684296	0.24955861	0.0568743	0.52010894	-0.62065	0.41190296	-0.64907545	0.8720435	0.8342874	-0.6390353	0.3233907	-0.1676032	-0.7733618	-0.47346437	0.38339427	-0.9066017	0.48079062	vCA1	xgboost	0	123
222	-0.077698335	0.7959962	-0.13155513	-0.35682386	1.2550112	0.23419979	2.8741205	1.4509534	-0.33716205	1.2015002	-0.0037713312	0.13688454	0.6223069	0.40953782	0.3668463	-0.7848331	-0.08441576	vCA1	xgboost	0	123
223	0.26426288	-0.2370349	0.16103704	-0.05769098	1.1874734	-0.057013307	0.9576906	-0.09305409	0.56567025	0.38106048	1.481946	0.0746866	0.27967715	0.09743349	0.43436408	0.5899328	0.7049527	vCA1	xgboost	0	123
224	-0.04321249	-0.08738592	-0.07757293	0.4610724	-0.0035185516	-0.22224611	-1.0647019	-0.53152597	0.27381018	0.10729911	1.9713031	0.36239052	0.41998863	0.13280277	0.2587685	0.09708777	0.09238431	vCA1	xgboost	0	123
225	0.278498	-0.35706112	0.27434328	-1.1396022	2.589663	-0.36831158	3.1121845	0.6627048	-0.5207837	0.4510436	0.8537594	0.12712592	0.27458286	0.2568342	-0.40030387	0.5882357	-0.22098927	vCA1	xgboost	0	123
226	0.7053496	-0.23723671	-0.24252823	-0.33124462	0.8135764	0.23202309	-1.1352772	0.05764898	-0.33765063	-0.51893693	-1.4031545	-0.16425993	-1.6687331	-0.120764546	-0.1100198	-0.59773076	1.3580261	vCA1	xgboost	0	123
227	0.010845551	-0.25357544	0.2335416	-0.44982782	1.4517003	-0.4835488	2.7689793	-0.31352988	-0.6708624	1.2018025	-1.3273329	0.2585403	0.272532	0.31762338	0.35303858	-1.1821833	-0.22774954	vCA1	xgboost	0	123
228	-0.08522248	-0.18062665	-0.05117673	0.87134755	-0.087254345	-0.2128507	1.2326313	-0.052790344	-0.30780149	-0.16181327	0.460925	0.009719905	0.4943934	0.3406299	-0.5320996	0.22592324	-0.56804657	vCA1	xgboost	0	123
229	0.54232174	-0.09670922	-0.20467141	-0.501312	1.5544294	0.07089432	1.2872982	-0.86196214	0.3169296	1.2477512	2.4221401	0.34385687	0.435241	0.46440914	-0.018602315	0.3891867	0.17491902	vCA1	xgboost	0	123
230	-0.3987723	-0.3549593	-0.6871136	-0.514937	-1.7285839	-0.3281006	-0.57044995	-0.39396036	0.11503153	0.010476004	-0.088341944	0.2219038	-0.6272895	0.054576866	-0.10119209	0.58293563	-0.004284948	vCA1	xgboost	0	123
231	0.11825414	-0.36428085	-0.16272101	-0.17180939	1.265776	0.015693497	0.54750323	0.39227602	-0.25900748	0.49118927	-2.727372	0.048818544	0.3275892	0.37914556	-0.3809953	1.1835504	-0.09335658	vCA1	xgboost	0	123
232	-0.48243356	-0.37312865	-0.23200263	0.949105	-0.5034692	0.06982	-1.1305536	-0.89824593	-0.4051777	0.55217516	-0.7122452	0.030301148	0.26460418	-1.7042959	-0.4024829	0.23554987	-0.7048006	vCA1	xgboost	0	123
233	0.46287197	1.2587637	-0.15847027	0.49299577	-0.3221195	0.5060831	-0.6106052	-0.045009885	0.46177024	0.6286668	2.1160522	0.1580478	0.19694528	0.50279605	-0.64573026	-1.1308256	0.2142058	vCA1	xgboost	0	123
234	0.8037497	0.1724254	0.30492494	-0.16983224	-1.326758	-0.21931656	-0.29527017	-0.28759602	-0.10366442	-0.77402157	-0.50574553	-0.46193528	0.20643292	-0.4961127	-0.089550644	0.026437905	0.8180547	vCA1	xgboost	0	123
235	-0.09081935	-0.12688388	-0.26923504	-0.24732494	2.221083	0.3468321	0.777179	0.12261243	0.15298326	0.18414028	3.173551	-0.25755534	-0.45972082	0.04029676	0.0062706266	0.20588021	-0.3394895	vCA1	xgboost	0	123
236	0.38953608	-0.15198036	-0.07706195	-0.42447174	0.90590155	-0.17324245	1.2988597	-0.06499542	0.15344705	0.622344	2.77174	0.09194036	0.2961229	0.14785458	0.10292662	0.37568954	-0.95370156	vCA1	xgboost	0	123
237	-0.017878335	0.107345976	-0.17092647	0.43147972	0.27557984	-0.5254206	0.8085671	-0.5346086	0.3760736	1.6003181	-1.0166513	0.29154527	0.42850795	0.48566604	-0.17619348	-1.5133407	-0.057084367	vCA1	xgboost	0	123
238	-0.07445276	-0.3885919	-0.057979446	-0.053750228	1.2415069	0.2921792	1.9279794	0.5047149	0.13973476	1.5195007	-1.5043961	0.48147467	0.47530115	0.4808786	0.26621735	-0.24559769	-0.198853	vCA1	xgboost	0	123
239	-0.1473728	-0.40459275	-0.048130367	-0.39879924	1.3159224	0.3454222	0.39284605	0.5864524	-0.3638569	-0.104015626	-2.323691	0.21408184	0.14788947	0.24770416	1.0324711	-0.98647714	-0.32347918	vCA1	xgboost	0	123
240	-0.16090253	-0.54417706	-0.26631287	0.59140915	-0.5786424	-0.4786821	-1.5529339	-0.22902158	-0.776076	-0.8120171	0.3868459	-0.08942554	-1.1889846	-0.0037504449	-0.032002162	-0.7668013	-0.60959846	vCA1	xgboost	0	123
241	-0.2287068	-0.28086504	-0.21713808	0.64049363	-0.6848789	-0.04708063	-1.157641	-0.67864555	-0.19375251	0.04611237	0.37509862	0.12783372	-0.24869527	-1.7837756	0.06506219	0.33658093	0.16851793	vCA1	xgboost	0	123
242	0.53065044	-0.17540438	0.10296077	0.5264009	1.1435258	0.064774565	0.62112737	0.18393156	-0.32000569	0.8677071	-1.3344463	0.53261745	0.44012952	0.15664867	0.19576988	1.0745173	-0.007047517	vCA1	xgboost	0	123
243	0.41643158	0.6791935	0.61445457	-0.16118497	0.24003674	0.24812081	-1.1884716	-0.4759215	-0.025351897	-0.20673777	0.06912858	0.059154548	0.09811152	-1.1601858	-0.4434832	-0.7035693	-1.0063314	vCA1	xgboost	0	123
244	-0.23900907	-0.17342916	0.18359038	-0.057308547	-1.0262024	-0.12165326	-0.5651898	1.2860117	0.37407458	-0.33336002	1.4752396	0.19003838	-0.55647504	-1.115655	0.0041625975	-0.32271188	0.26052326	vCA1	xgboost	0	123
245	0.47434032	0.09903117	0.11287615	-0.08740573	0.1960465	0.026263291	-1.4958555	0.14495489	0.70831394	-0.79968846	0.7403284	-1.3492919	-1.2957488	0.21276602	0.86914647	0.50901145	-0.49768454	vCA1	xgboost	0	123
246	0.3040524	-0.28335285	0.12871055	0.561586	1.5041696	0.3884817	0.5201614	0.19916508	0.16500516	0.66904163	1.9687349	0.14073919	0.4621426	0.3734337	0.29490522	-0.5271221	0.022339623	vCA1	xgboost	0	123
247	-0.117452174	-0.12510224	0.19117658	-0.5647895	-0.21365654	-0.15203203	-0.27275997	-0.3165861	-0.38782305	0.34707826	2.187817	0.3253394	0.09708533	0.07615694	0.02928884	0.55154467	-0.3876424	vCA1	xgboost	0	123
248	0.102115236	0.42455587	-0.20497355	-0.5988769	-1.4650937	-0.43255666	-1.3884826	0.14958638	0.28312564	-1.3116839	-0.13661292	-0.60298765	-0.013467385	0.23144546	-0.23986168	0.21823366	-0.8895341	vCA1	xgboost	0	123
249	0.058903135	-0.21582223	-0.008846251	-0.3123029	1.6167748	0.31000718	-1.0845833	-0.05237926	0.25280192	-0.75073344	-0.8577079	-0.03541509	-1.2558454	0.3200479	-0.63379735	-0.39836723	0.6717172	vCA1	xgboost	0	123
250	-0.20590526	-0.28311002	-0.048058182	0.045781963	-0.5084204	0.2762441	-1.9353052	-0.35764623	0.7329389	-0.80073667	-0.08931254	0.45812324	-1.1261709	-0.03485322	0.057609715	1.0806818	0.8236381	vCA1	xgboost	0	123
251	0.0047996696	-0.026699986	1.0696315	1.0489376	-0.37871066	0.35163307	1.1168244	-0.286642	-5.890662e-05	0.7943257	2.7706907	0.06500785	0.37512526	0.15732004	0.37636614	-0.6621734	-0.21494533	vCA1	xgboost	0	123
252	-0.08244886	-0.4137505	-0.13099483	-0.6087054	2.1468909	0.20944305	0.52638704	0.1241236	0.12225196	0.94197696	-0.4920132	-0.06556286	0.45899892	-0.04472339	0.9264211	-0.16980097	-0.20119773	vCA1	xgboost	0	123
253	-0.29105198	1.8000536	-0.24375118	-0.18809266	-1.0456313	0.25833014	-1.065171	1.3763561	0.41598493	-0.40319726	-0.10145399	-0.78650266	0.33549213	0.21393752	-0.4223852	-1.0221025	-0.13384259	vCA1	xgboost	0	123
254	-0.14502424	-0.50969887	-0.038710468	0.16849603	-0.38195685	0.3805905	-0.60683393	-0.13541614	-0.10190186	-0.3396431	-0.15040034	0.1311621	0.8128811	0.1713969	1.6931969	-1.4112544	0.94527173	vCA1	xgboost	0	123
255	-0.15850033	-0.45032555	-0.17687316	0.19511056	-0.5403269	-0.3861565	0.07433948	-0.08436153	0.46423116	-0.3385116	-1.7758168	-1.3882929	0.21169887	0.16559292	-0.22372514	-0.46084943	0.44622105	vCA1	xgboost	0	123
256	-0.037334796	-0.4077723	-0.07238817	-0.25232932	1.7536736	0.035019953	3.4964197	0.5616666	-0.4070121	1.412193	-1.6533748	0.058054395	0.34750673	0.30947432	-0.38605028	0.76543593	-0.08029621	vCA1	xgboost	0	123
257	-0.3017879	-0.28598574	0.11770399	-0.37740687	0.5625416	-0.19032165	3.0589406	-1.6077527	0.15209092	-0.016720636	1.1955149	0.24910714	0.12700064	0.42726856	-0.37069607	0.60590357	-0.2623837	vCA1	xgboost	0	123
258	-0.05210774	-0.39119238	0.078299046	0.6427775	-0.8797407	0.4543553	-0.93123794	0.41233087	0.2719369	-1.032626	0.087159455	0.17257982	0.11323972	-1.4202993	0.77525204	-1.0052714	0.75847393	vCA1	xgboost	0	123
259	0.023658918	-0.19306679	-0.47250238	-0.124240085	-0.101281926	-0.43086803	0.47014353	-0.40388408	-0.3882365	-1.1897253	-1.2924656	0.25880015	0.13508384	0.01657134	-0.68532795	-0.74523765	0.56744415	vCA1	xgboost	0	123
260	0.4079527	-0.2135544	0.4230713	-0.1282076	1.7780915	-0.009784931	1.1106303	0.09824127	-0.5084848	0.2733306	1.0361391	-0.012815997	0.41250318	0.15565418	-0.0023421329	0.7258241	-0.040457346	vCA1	xgboost	0	123
261	0.101324	0.0528996	-0.2535928	-0.31549186	1.3589236	-0.06562927	0.89645505	-0.2063686	-0.6798965	0.7708215	-0.22264357	0.21218571	0.57353383	0.22201566	0.08128108	-0.6472112	-0.13580881	vCA1	xgboost	0	123
262	0.29184303	-0.52090204	-0.12624511	-0.32845375	0.0876718	0.11325586	0.52934945	-0.48884052	-0.29197413	-0.22275047	-0.87061393	0.24613114	-0.27895644	0.42231005	-0.083030604	-0.6060507	-0.18783844	vCA1	xgboost	0	123
263	0.4810176	0.5633242	-0.24803984	-0.16625766	-0.08938271	0.3279108	-0.9527965	-0.7145234	-0.55588096	-0.7884446	-0.09944288	-0.23031521	0.30632403	0.1278392	-0.6939885	0.027235748	1.4001967	vCA1	xgboost	0	123
264	0.77383447	1.0446357	0.22068276	-0.115787655	-0.36258128	0.20999387	-0.46427685	1.6861005	0.6659558	-0.36648452	0.98839265	-0.175366	-0.32940656	0.014494062	0.807905	-1.4846559	-0.12634009	vCA1	xgboost	0	123
265	0.05989477	-0.5933783	0.043172427	0.31244496	-0.30276176	0.7083067	-0.98594785	0.8726099	-0.112639666	-0.38728592	0.3764493	0.07061011	-0.92617345	-1.0505123	0.27575967	1.2533864	-0.026964352	vCA1	xgboost	0	123
266	-0.22404985	-0.298058	0.025024133	0.80769026	0.44995332	0.3810269	0.49683192	0.54386914	-0.5778612	0.946703	0.9816272	-0.05728259	0.46074253	0.4866	-0.2891232	0.9236482	-0.19920255	vCA1	xgboost	0	123
267	0.027789423	0.81489736	-0.14826953	-0.8654657	-0.4522369	-0.3470673	0.31224087	-0.113963574	-0.9596693	0.5364272	-0.90056336	0.18346335	0.36325812	0.16168174	0.6536153	-0.64597166	-0.18191497	vCA1	xgboost	0	123
268	0.42532426	-0.2986717	-0.5093348	0.56011575	-0.061475944	-0.09182945	0.34188917	0.038606994	-0.3203492	-1.3107607	-1.159331	0.07526894	0.44086435	-0.8425719	-0.4709385	1.1696476	0.069006056	vCA1	xgboost	0	123
269	-0.01826562	0.33656406	-0.05246729	0.53882706	-0.1397565	0.50898707	-1.0790555	-0.23818679	-0.6185308	-1.5288274	-1.4712241	-0.017068528	-1.4754266	0.07500439	-0.28119126	0.8626637	-0.9618791	vCA1	xgboost	0	123
270	0.19076803	-0.35545978	0.13813853	0.0600765	-1.1041739	0.6376324	-0.78110826	-0.2074042	0.9688208	-0.37410623	-0.20290619	-0.27121693	-0.32231826	-0.5667097	0.6990191	-0.20424962	0.8447257	vCA1	xgboost	0	123
271	-0.024036642	1.1471595	0.32998258	0.32173765	-1.400649	-0.44045874	0.4901769	-0.8536179	0.28984267	0.100211695	-0.6353579	-0.114926845	0.054599784	0.07541028	0.048528258	0.6190805	0.047628168	vCA1	xgboost	0	123
272	0.40689808	-0.18404318	-0.24234396	1.1478608	-0.21130209	0.49101934	-1.0444357	0.57600456	-0.0473932	-1.1257838	-0.21278822	-0.06091446	0.55159134	0.36897576	0.53572357	0.98137337	0.05614198	vCA1	xgboost	0	123
273	0.018961845	-0.17910817	0.09369797	-0.29113725	1.9902407	0.108178794	0.7730374	0.17456797	0.12616108	0.9355062	-0.43865442	0.33742705	0.51598644	0.3586374	0.06874938	1.0581437	-0.18731181	vCA1	xgboost	0	123
274	0.18719935	-0.29564616	0.16756947	-0.3740868	0.63499886	-0.7547041	1.2263345	0.072018646	-0.22324282	0.6351284	-2.310537	0.24428666	0.3583773	-0.075665966	-0.3885701	0.961047	-0.3179478	vCA1	xgboost	0	123
275	-0.15017754	-0.1916198	1.2164106	1.166353	-0.031687967	0.08905917	-0.36288998	-0.5737716	0.8758141	0.7475715	-1.711365	0.2654194	0.3002316	0.18057612	-0.16133305	-0.25627232	0.3280235	vCA1	xgboost	0	123
276	0.2763798	0.2996467	-0.011890281	1.576141	-1.7224491	0.08336601	0.13172676	-0.33380058	-0.077285215	-0.10130673	3.3966937	0.32187727	0.3429706	0.37284556	-0.45730272	-0.8676443	-1.2351842	vCA1	xgboost	0	123
277	0.4987747	-0.28193435	-0.227357	-0.4879243	-0.11519496	-0.13739441	-1.2721648	-0.09945877	-0.14936697	-0.70060587	0.81389576	-0.13065451	0.09510276	-1.7127645	-0.40085438	0.76253057	0.3268806	vCA1	xgboost	0	123
278	-0.34645346	0.90526056	-0.4389011	0.670165	-1.5891917	0.23181859	-0.35761884	0.6065173	-0.5592212	-0.21203381	-0.055559766	-0.28642386	0.25674537	0.06204622	0.5670243	-0.806153	0.54807115	vCA1	xgboost	0	123
279	0.35388178	0.5785943	-0.06383545	0.19748726	-0.84086645	-0.17863187	-0.6402913	-0.47683007	0.24665017	-0.6822753	1.1623534	0.3945462	-0.16863978	0.7059491	0.01357834	-0.18063566	0.2872977	vCA1	xgboost	0	123
280	-0.15692621	-0.11368576	-0.31006014	0.46716815	0.83547735	0.15195106	0.3645406	0.035149552	-0.034257296	0.4317373	1.6561184	0.08129747	0.50423294	0.06180149	0.33486518	0.6234409	0.14932084	vCA1	xgboost	0	123
281	-0.2225919	-0.22756754	0.8392972	0.7624271	0.0055346033	-0.34208852	2.9739845	-0.06178788	-0.49865898	0.6727212	1.4933674	0.11802698	0.07156216	0.13022335	-0.36568502	0.083612114	-0.103117496	vCA1	xgboost	0	123
282	0.21574134	-0.42393875	0.42799878	1.1081532	-0.8258016	0.74741405	0.38240904	1.1770148	0.69123805	0.28520975	-0.04359033	-0.1521078	0.12278687	0.39248553	0.5268807	-0.5975496	0.15045126	vCA1	xgboost	0	123
283	-0.4614006	0.046895348	-0.42648482	-0.55883795	-1.3865951	-0.13247897	-1.5193543	-0.26864406	0.47283813	0.034695167	1.2044554	-0.67317843	-0.18221273	-0.92175275	0.102067456	0.31893012	0.014352232	vCA1	xgboost	0	123
284	-0.17401245	-0.38214967	0.46432927	-0.33063546	0.9625735	-0.5898122	1.3785698	-0.9916423	0.45475322	0.027417645	2.7005725	0.09881374	0.30865517	0.37033996	-0.48320565	0.14637937	-0.2837286	vCA1	xgboost	0	123
285	-0.0027290853	0.028709222	-0.06502826	-0.4808053	-1.5179688	-0.28106645	0.6962068	-0.041495882	0.38739946	-0.21569988	0.8485583	0.024011737	0.2533632	0.38058493	-0.16756664	0.83557165	-0.6911835	vCA1	xgboost	0	123
286	-0.026941147	-0.23901276	0.1372187	-0.5183549	1.000538	-0.39828867	4.0855374	0.61905843	-0.3816155	1.1406021	-0.48000923	0.36271763	0.39410648	0.48371294	-0.027449153	-0.3740734	0.18584406	vCA1	xgboost	0	123
287	-0.0395682	-0.3791555	0.5401118	0.50348675	1.6400043	0.36862808	0.40996653	0.25439906	-0.1965823	0.5233791	-0.76984465	0.15754806	0.562733	0.18711084	0.15564251	0.43746534	0.07886974	vCA1	xgboost	0	123
288	0.3780588	0.27791065	-0.2561645	0.49778768	-0.09835745	0.19091274	-0.24779771	-0.67514586	0.77021366	-0.25826177	-0.6142802	-0.061937734	0.5350933	0.06801151	1.2364593	-0.3795186	1.5074815	vCA1	xgboost	0	123
289	0.21883859	-0.2423876	0.0029081418	-0.35792705	2.7167969	-0.48868325	0.8316854	-0.012626335	-0.8190269	0.7691613	-0.41318062	0.44695172	0.45749268	0.42147666	0.05154542	-0.6421636	-0.22547135	vCA1	xgboost	0	123
290	-0.30953947	-0.47879824	-0.35291082	1.0149491	-1.0828036	-0.13471176	0.5583681	-0.054767706	-0.15343139	-0.05657051	-2.1751065	-0.5278575	0.084556386	0.22190493	-0.101183645	-1.4488947	-0.31850556	vCA1	xgboost	0	123
291	0.39924717	0.47370762	-0.40605026	-0.2822622	0.94252104	0.22906119	-1.1505188	-0.058322497	0.39344382	-0.13294002	0.24070512	0.25794372	-0.5748206	0.16216135	0.7624231	-0.55793464	-0.2515408	vCA1	xgboost	0	123
292	-0.18903285	-0.04747879	0.68407637	0.039813336	1.3734629	0.3745909	0.45108268	0.34132427	-0.12904452	0.6827901	1.3779571	0.29613802	0.24329181	0.3511237	-0.071563795	-1.0065145	-0.07863219	vCA1	xgboost	0	123
293	0.090260275	-0.2523851	-0.63232446	0.96774924	-1.4249476	0.34543538	-0.7609806	1.4680605	0.04419363	-0.37827381	-0.35260707	-0.26925758	0.09536419	0.24719125	-0.17847186	1.8593898	-0.22892767	vCA1	xgboost	0	123
294	0.16660458	-0.38348803	-0.35511962	-0.64723635	0.19578028	-0.53797495	2.052179	-0.61948466	-0.4363085	-0.03645571	-0.77435833	0.101636834	-0.8631067	0.2090832	-0.38863716	-0.19960299	0.3363811	vCA1	xgboost	0	123
295	-0.027790012	-0.39518496	-0.044193912	-0.56099814	0.12841074	0.16641147	-0.6877899	-0.10883755	-0.92055	0.08269023	-0.8583957	0.21492235	0.19488783	0.24495517	-0.7437751	0.7209425	-0.21278782	vCA1	xgboost	0	123
296	0.55868924	-0.11593504	0.29436803	-0.5659284	1.575273	-0.16708876	0.44987756	0.16865046	-0.47613758	0.56446797	2.5366187	0.10199324	0.34775868	0.18862669	0.08661786	0.18313244	0.19772452	vCA1	xgboost	0	123
297	-0.13917647	-0.15851127	0.54446524	-0.026727736	0.7388077	-0.563045	2.0892515	-0.35842034	-0.12455298	0.0210545	-1.325956	0.26333192	0.11136475	-0.12127481	0.26489395	0.6531455	0.70988667	vCA1	xgboost	0	123
298	0.4752191	-0.116475366	0.07984865	0.8300721	-1.6217086	-0.27163363	-0.98522604	-0.18503551	0.63412684	-0.05221638	-0.6734763	0.028574605	0.30619138	-0.49037552	0.14118612	-1.0789295	-0.14013812	vCA1	xgboost	0	123
299	-0.123486206	0.7982456	-0.14610913	1.5966301	-2.0779433	-0.026886888	0.7484402	-0.2944198	0.10423374	0.16870493	0.08025388	0.1897934	0.4592006	0.27239624	-0.38668415	0.6894649	-0.32799497	vCA1	xgboost	0	123
300	0.058855902	-0.4713574	0.27426648	0.03881928	-0.72216094	-0.044994265	-0.7151439	1.3158339	0.26659825	-0.7555648	0.022656567	-0.11400944	-0.5458589	-0.37766227	0.07136931	-0.6750075	0.39499056	vCA1	xgboost	0	123
301	-0.04558495	-0.33459753	0.2991565	-0.5375142	0.8116318	-0.4556562	0.36698607	-1.1556916	-0.26719582	-0.15718958	-2.4625778	0.11326984	0.33724096	-0.23818068	0.009830608	0.6307638	-0.48956594	vCA1	xgboost	0	123
302	-0.06575692	-0.17465572	-0.121714324	-0.46194693	-0.10628961	0.44879943	-1.1418376	-0.34002998	-0.5958388	-0.28638533	-0.8728971	-0.21528631	0.34465322	0.32852235	-0.70998377	-0.33229038	0.9411466	vCA1	xgboost	0	123
303	0.04231882	-0.32228422	0.0010174047	-0.51125884	-0.5417533	-0.25810972	0.64400434	0.96057296	0.1776414	0.49034083	1.5179688	0.042812396	0.42573708	0.24891542	0.12738417	0.81705606	-0.14018139	vCA1	xgboost	0	123
304	-0.09469051	-0.43556255	-0.083020695	-0.27489847	1.2283878	0.10918897	3.7588997	0.49794054	0.23182297	0.26928946	-1.2921511	0.026209831	0.43214715	0.22174308	-0.5482754	0.17029722	0.31356516	vCA1	xgboost	0	123
305	0.5932632	-0.43118653	-0.012102406	0.6586545	0.48796493	-0.029052848	0.57535625	-0.00021503307	0.29668483	1.5615064	-0.46408057	0.48599234	-0.98248786	0.0122451205	0.31287742	-1.0069429	-0.15182161	vCA1	xgboost	0	123
306	-0.40660718	0.6244286	-0.15620285	-0.21063323	1.0503019	-0.1088045	0.95720625	-0.68586	0.35457104	0.34769157	1.2830712	0.17488806	-0.21565256	-1.3616111	0.5264696	-0.11553084	0.68232954	vCA1	xgboost	0	123
307	-0.47923028	-0.32913896	-1.087758	1.0180213	-1.8067896	0.11422112	0.5608062	-0.4050996	0.27440202	0.31113747	-0.6998981	-0.5755518	0.22060458	0.2036781	0.27507555	0.5398783	-0.46277586	vCA1	xgboost	0	123
308	-0.40775335	-0.11165864	0.39922073	-0.38933003	-1.7075131	-0.7310308	0.4523066	-0.6079931	0.68762755	-0.66519356	-0.6853913	-0.029655062	-0.19894946	-0.2824748	-0.48681346	0.321123	0.38762534	vCA1	xgboost	0	123
309	-0.4125188	-0.27091837	-0.070605785	0.68372804	-1.027788	-0.3971554	-0.4679103	-0.14906123	0.26465023	0.043126084	0.052881733	0.19661482	-0.15550902	0.2935217	0.4170609	0.9701776	0.7046585	vCA1	xgboost	0	123
310	0.39150923	-0.3063601	0.106875785	-0.089722715	1.8206248	-0.25420457	3.6658227	-0.34083554	0.42917708	0.5769696	0.7930081	0.011104122	0.54930043	0.48412067	0.1540078	0.46260962	-0.05662105	vCA1	xgboost	0	123
311	-0.112776436	-0.31954908	-0.053668767	-0.45404536	-0.5607533	-0.16329478	-0.3507439	1.1556476	-0.032000966	-0.0022182027	-0.23860234	0.1986925	-0.24819875	0.31811404	0.15778756	-1.1069908	0.11066878	vCA1	xgboost	0	123
312	-0.2898464	-0.20779094	1.0137814	0.99172807	0.7803339	0.109761745	0.8521741	0.04211639	0.3251386	0.36041844	1.7805625	0.2449713	0.47361988	-0.008665092	-0.2650565	-0.13757436	-0.2159404	vCA1	xgboost	0	123
313	-0.16416587	0.90085834	-0.11361139	-0.84066784	1.0688106	0.15552206	-0.19184029	1.2903649	-0.81999487	0.5600462	0.697824	-0.07124797	0.20574753	0.31584632	0.30201322	0.9322642	0.10786631	vCA1	xgboost	0	123
314	0.50885457	-0.059715696	-0.06512904	0.57057387	0.08267929	-0.102071054	2.857149	-0.5284694	0.222581	1.3617275	-0.8072218	0.21077865	0.40491745	0.27021968	0.048296064	-1.2944055	0.036110256	vCA1	xgboost	0	123
315	0.10260664	-0.28129452	-0.3445616	0.8460028	0.5631999	0.1349562	0.36818907	0.8539339	-1.1781985	0.22438502	1.8284745	0.43988377	0.3559152	0.38878402	-0.6045679	1.2965328	-0.08165229	vCA1	xgboost	0	123
316	-0.030777572	-0.29463676	0.13671602	0.7665769	-0.27003187	0.01639073	0.2520474	-0.086852565	-0.57908195	1.184566	-0.86637115	0.1823413	0.38967687	0.21693203	-0.44465348	1.3271462	-0.41642016	vCA1	xgboost	0	123
317	0.7750244	-0.038142864	-0.02131715	0.23720655	-0.57228184	0.299302	-1.4926344	-0.4917186	0.77059007	-0.9506455	0.6924849	0.09158276	-1.0847148	0.07668052	0.21429381	0.6958556	-0.2844717	vCA1	xgboost	0	123
318	-0.33468515	0.14927198	0.08693462	0.16854797	-0.27886897	0.311737	-1.8696803	-0.0490772	0.37274545	-1.1255645	0.6840167	-0.07250141	-1.5435137	-0.06876287	-0.108742446	0.6209059	0.6867101	vCA1	xgboost	0	123
319	0.08173862	-0.49213368	-0.23071451	-0.4261545	0.8927091	-0.32209077	0.3653289	0.8732599	0.22574215	-0.11156731	-0.66555303	0.010164481	0.27132663	0.19993617	-0.2736944	-1.3489063	0.04957311	vCA1	xgboost	0	123
320	0.14100747	0.16899143	-0.13123387	1.0993749	-1.2799823	-0.35632288	-1.1324112	-0.60703784	0.051049143	-0.7369313	-0.013891563	-0.1829402	0.24168034	0.008639518	-0.21180418	0.54714316	0.11862543	vCA1	xgboost	0	123
321	0.049453367	-0.2586493	0.90332454	1.2901235	-1.7063878	0.40777794	-0.61675036	-0.32255957	0.08363033	-0.34013876	0.8093301	0.052355386	0.36060268	0.31941396	-0.46804342	-1.5634017	-0.12851016	vCA1	xgboost	0	123
322	-0.03357008	0.82478976	0.42790008	0.016698673	1.1506811	0.33864805	0.031873316	0.16448487	-0.57763934	0.17641872	2.6673799	0.12937239	-0.10502048	0.2741952	0.7714895	-0.57820743	0.2207096	vCA1	xgboost	0	123
323	0.22562404	0.27476636	-0.1590649	-1.1812718	1.6664943	-0.39196876	0.6192286	0.030478733	-1.3078675	0.8583102	0.5945578	0.33607122	0.34796634	0.40583256	0.35533527	-0.40285894	-0.25652096	vCA1	xgboost	0	123
324	0.007078169	-0.26757815	1.0113539	0.9409021	0.72032964	0.27055657	0.7498912	0.026786884	0.19349115	-0.13049707	1.1615412	0.32897648	0.3797108	0.051617287	-0.558891	-0.21810128	0.024728341	vCA1	xgboost	0	123
325	0.22019304	-0.37756336	-0.20048511	0.7303494	0.40453458	0.37429455	0.3199137	0.38401857	0.41282073	0.99809104	-1.5787752	0.2860355	0.5170836	0.09476305	0.1769223	0.05600975	0.085816205	vCA1	xgboost	0	123
326	-0.3641337	-0.45711932	0.3207445	-0.29678988	-1.7256676	0.5317343	-0.41835263	-0.37544456	0.634294	-0.22742373	-0.4807115	0.009361643	0.08013608	-0.088856086	0.39161408	0.06676627	-0.5378235	vCA1	xgboost	0	123
327	0.28410056	-0.30716768	0.37155047	0.18191157	0.5249263	-0.43669513	2.79733	0.23141645	-0.12196815	0.050474036	-2.3655155	0.26156282	-0.39143723	0.1344641	-0.048100837	-0.76415473	-0.12079207	vCA1	xgboost	0	123
328	-0.023789022	-0.58161044	-0.21518242	-0.40952992	-0.3469152	-0.46411267	0.5642318	-0.07132488	-0.88888603	0.10136655	-0.38932908	-0.008783477	0.3103259	0.34521872	0.66820014	-1.3100727	0.18247278	vCA1	xgboost	0	123
329	0.19909777	0.020015636	0.8158929	-0.47713542	1.391779	0.0081855655	0.58157635	0.058280732	-0.5215027	0.43519306	2.6997342	-0.0034832554	0.3340922	0.3784777	0.07494579	0.15196387	0.083294906	vCA1	xgboost	0	123
330	-0.17362139	-0.24692272	-0.17795551	-0.560958	0.7527814	0.32060918	0.30678913	0.07334975	-0.14228193	1.2936596	-1.7099915	0.2216725	0.06866665	0.10200699	-0.3352501	-0.82974404	-0.112981334	vCA1	xgboost	0	123
331	0.48878065	-0.45049974	-0.0127558205	1.0040522	-0.62778735	-0.19474414	-0.64183795	-0.71730375	0.17146616	-0.041600462	-1.0352231	0.14542817	0.5103927	-0.45263115	0.50210744	-0.79999596	-1.3246996	vCA1	xgboost	0	123
332	0.43910873	0.048613243	-0.046733554	0.7308731	-0.6035715	0.29700148	-1.3850852	-0.015861608	-0.3014985	-1.0977869	0.54752535	-0.119625345	0.21095926	0.13139026	0.7658143	-1.0671022	-0.85185677	vCA1	xgboost	0	123
333	-0.22028175	-0.30943835	-0.029405294	-0.038518015	1.7249521	0.13488732	0.89925337	-0.10129388	-0.6017294	1.0340265	-0.22318064	0.43243122	0.40354264	0.31296337	-0.52677846	1.0766238	-0.24207945	vCA1	xgboost	0	123
334	0.11154337	-0.21639821	-0.255571	-0.10724194	0.64447004	0.18395329	0.16720091	0.2563145	-0.89439046	-0.50215584	-0.7660471	0.2858847	0.2391453	-1.3843338	-0.46972284	1.1958141	-0.8682659	vCA1	xgboost	0	123
335	0.118178025	-0.46537167	0.031564333	-0.6197524	2.7552054	0.28455472	0.50117	0.09243593	0.13714528	0.027389482	-1.0074743	0.1377179	0.6682982	0.388513	1.5435575	-0.60551035	0.6518658	vCA1	xgboost	0	123
336	0.038776517	-0.38332686	-0.2712475	0.22189061	0.7905601	0.094661206	-0.8611948	0.13086724	-0.17526643	-0.122413866	-0.2743395	-0.15792628	0.57692224	-1.9670907	1.005058	-1.0885936	1.1484052	vCA1	xgboost	0	123
337	0.46733958	-0.37929916	0.75792	-0.35217553	-0.03987606	-0.11445338	-0.7297074	-0.22676563	-0.006546467	-0.05227984	2.5864074	-0.02425139	-0.5272714	-1.2901224	-0.7404661	0.6193474	0.20578378	vCA1	xgboost	0	123
338	0.52278644	-0.037876558	-0.09960603	1.1336484	0.14346485	0.27905697	0.7540293	-0.9584717	0.19061266	1.9542929	-0.37932733	0.28413954	0.47951502	0.20590188	-0.39639327	0.7895392	-0.40008622	vCA1	xgboost	0	123
339	0.06497351	0.19339979	0.22571418	-0.27005512	-0.36824477	-0.11586274	0.30816698	-0.16993889	-0.08275948	-0.1962272	-0.119401254	0.24283865	-0.42215082	0.20917407	0.48424244	-0.07103812	-0.76267576	vCA1	xgboost	0	123
340	-0.23850739	-0.5711311	-1.103842	-0.16493642	-1.3588601	-0.21662489	0.350475	0.58845097	-0.20410195	-0.33404684	-1.0539439	-0.14753556	0.0457798	0.013809403	-0.08681778	-1.3357553	0.8012876	vCA1	xgboost	0	123
341	-0.18194576	0.22828281	-0.124189764	-0.48347157	1.0981942	-0.42829588	1.7968144	-0.9333896	-0.65361655	0.24441025	1.202793	0.16429791	-0.20302267	0.25625238	-0.2510326	-0.64812064	-0.18281321	vCA1	xgboost	0	123
342	-0.057275657	0.41355795	-0.29610246	0.7676548	0.6355168	-0.17398566	0.7323936	0.2858521	-0.4471514	0.58431196	1.4000925	0.3510678	0.5116469	0.5771742	-0.5568067	-0.84597254	0.113880455	vCA1	xgboost	0	123
343	-0.11113868	-0.2601693	-0.22694002	0.17739013	-0.14090662	-0.33428833	0.5391702	0.18728009	0.07704155	0.38420606	1.17729	-0.27680928	0.37810025	-0.0054520825	0.4340803	-0.72912127	-0.05391076	vCA1	xgboost	0	123
344	0.68314534	-0.21228516	0.27908367	-0.36771086	1.5760239	-0.12136824	2.8227794	-0.17139101	0.48026052	0.95898825	1.5833415	0.20843305	-0.07153305	0.16057023	0.00060546026	0.7901386	-0.04849689	vCA1	xgboost	0	123
345	0.062912606	0.66440845	-0.12857045	-0.42251292	0.67012376	-0.30230883	2.6965854	-0.5571571	-0.89072835	-0.66728294	-0.033303794	-0.20378596	0.25590405	-0.7838253	-0.6080426	-0.47734395	0.9677019	vCA1	xgboost	0	123
346	-0.22667582	-0.2141369	0.17497157	-0.44845453	-1.8633707	0.04352625	-1.1537981	-0.80516934	0.7486085	-0.43686497	0.7321411	0.23269437	0.13898121	0.1524068	0.48226917	-0.29890734	-1.3839803	vCA1	xgboost	0	123
347	-0.31849304	-0.309377	-0.18902524	-0.6158504	1.9651138	-0.5654718	0.4219187	0.04540454	-0.5071257	0.6944419	1.471102	0.092794746	0.268914	0.24439497	-0.1993421	-0.26889178	0.0847076	vCA1	xgboost	0	123
348	0.10941374	0.64799124	0.766942	0.6321131	0.27219626	-0.1581704	-0.75482744	-0.10719836	-0.115145326	-0.9375873	1.7368937	-0.03505665	0.05008722	-1.2844249	0.5237591	-1.06258	-1.2281907	vCA1	xgboost	0	123
349	-0.17577933	-0.20476082	-0.14417613	-0.5226426	0.44343147	-0.13114244	-0.3595412	-0.21718782	-0.13655514	-0.2611002	-2.498432	0.03654743	-0.5232614	0.03560567	-0.08495935	0.6059987	-0.524588	vCA1	xgboost	0	123
350	-0.1223383	-0.23161522	0.087626144	-0.58686996	0.7267217	-0.12006761	0.00930463	-0.0740539	-0.6587953	-0.056602795	-1.7209991	0.31038308	0.32518888	0.26065642	-0.5890604	-0.605435	0.87226087	vCA1	xgboost	0	123
351	0.49218866	-0.23900656	-0.14707293	-0.1723627	-0.2953295	-0.12062281	-0.73639846	-0.15670067	0.34106046	-0.5926744	3.2024426	0.37835187	-0.7966238	0.28626078	0.011452543	-0.32560295	0.7109347	vCA1	xgboost	0	123
352	-0.06903377	-0.3738599	0.022342378	0.26846835	-1.0207849	-0.3603183	-1.000894	0.09374505	0.19689174	-1.2131292	-0.17955907	-0.8300759	-1.4543079	-0.555868	0.28182033	0.6043023	0.31656685	vCA1	xgboost	0	123
353	-0.52222764	-0.48874104	-0.3204976	0.81669676	-1.1771549	0.1470186	-1.1263583	-0.28738067	-0.23866653	-0.43636978	-0.12710461	-0.13969082	-1.281255	-0.016296953	0.8524997	-0.8788028	-0.963317	vCA1	xgboost	0	123
354	-0.48581278	0.36024162	0.7637135	0.68850744	-1.8310263	0.31910902	-2.3255708	-0.5097058	0.1834297	-0.35368475	1.0990534	0.07560853	-1.2618002	-0.20817861	-0.15430173	-0.25178683	-0.18757549	vCA1	xgboost	0	123
355	0.38036948	0.12063651	0.030336274	0.5887605	-0.20314458	0.45589054	-1.1653858	-0.20437682	-0.4406366	-0.46713278	-0.42978272	-0.03266542	-0.39729726	-0.674546	-0.48662516	-0.74748534	0.7964012	vCA1	xgboost	0	123
356	-0.15498018	0.039001092	-0.11806196	1.1860067	-0.4502816	0.049300455	-0.90111196	-0.31343487	0.38174695	-0.36198986	-1.7533911	0.05574726	-1.0178186	0.116501905	0.9669812	-0.9943992	-0.60167444	vCA1	xgboost	0	123
357	0.21132714	-0.14824882	0.4950042	-0.35580516	-1.3207984	-0.48224476	2.611247	0.4679692	0.22637512	1.2940537	-0.9727476	0.16305043	0.45455602	0.13610564	-0.02919938	0.76792985	-0.16093116	vCA1	xgboost	0	123
358	0.2816681	0.5631098	0.08275567	-0.77280575	0.2920966	0.23356754	0.39273712	-0.29713657	-1.5006524	-0.54249454	1.382373	0.068666846	0.08463727	-1.511726	-0.79667515	-0.2751491	-0.13198517	vCA1	xgboost	0	123
359	-0.00591173	-0.21525113	-0.43640837	0.44215032	0.37401363	-0.054325785	3.7038918	1.1088747	-0.102246	0.1535506	-2.701783	0.33562568	0.37209618	0.12912747	-0.9950314	0.54267824	-0.106396206	vCA1	xgboost	0	123
360	0.09575646	-0.693112	0.5641379	-0.40737802	-0.87432355	0.17342651	0.3330237	0.9329722	1.0093824	0.14428353	0.45593822	0.030870471	-0.46377513	0.16068408	0.51131976	-1.7263054	-0.36387065	vCA1	xgboost	0	123
361	0.31655726	-0.019486714	-0.049790703	1.013004	-0.39013764	0.0056825373	0.56269455	-0.43996495	0.14918593	0.3544986	2.3392208	-0.001495488	0.30975708	-0.06270449	0.48425275	-0.9289122	0.17108805	vCA1	xgboost	0	123
362	0.11980631	0.11360481	0.12578732	-0.23481151	1.1300341	-0.33665687	0.8479637	-0.57240546	0.69620997	-0.21537964	2.979605	0.3594438	-0.08459806	-0.19695255	0.19279748	0.5965461	0.60322845	vCA1	xgboost	0	123
363	0.192508	-0.025424013	-0.06112306	0.9338758	0.18554123	-0.07572336	0.16100927	-0.06872406	-0.48889768	0.027599894	-1.4882058	0.13122144	0.6329648	0.34342042	0.13392206	1.431414	-0.13984141	vCA1	xgboost	0	123
364	0.95287	0.60659724	0.04676287	-0.3702588	0.20613505	-0.42450258	-0.5805121	-0.48918542	0.36859405	-0.75510114	0.07238771	-0.23896937	0.14706723	-1.1913478	0.011689508	-0.013366213	0.20321845	vCA1	xgboost	0	123
365	0.20712623	0.43563297	0.07081675	-0.16155194	-0.49273002	0.102395214	-1.149748	-0.04255692	-0.15872052	0.01340208	0.53496563	0.10257699	-0.0076753497	0.23390427	-0.03646013	-0.33825633	0.03174617	vCA1	xgboost	0	123
366	0.036942404	-0.19715385	0.30253467	-0.016389098	1.152123	0.16724804	1.3780713	0.5898662	0.582498	1.3296779	-0.586763	0.12671892	0.7075216	0.12816684	1.2467436	-0.79189	0.043123968	vCA1	xgboost	0	123
367	0.24949042	-0.2737391	-0.1605528	0.89549965	-0.87966293	-0.3189196	-1.1838706	-0.38319707	-0.19629562	0.59719133	0.95755225	0.0013002809	-0.95207083	0.20562656	-0.5472691	-0.53614104	-0.722283	vCA1	xgboost	0	123
368	0.109872326	0.26148042	0.040722556	0.83991164	-0.30691168	0.063512415	0.5765101	-0.50534177	-0.59898746	0.35405993	0.5989739	-0.14486717	0.34797183	0.31603274	-0.50668913	0.4190379	0.08509801	vCA1	xgboost	0	123
369	-0.06801225	-0.21166478	-0.49188966	0.63152456	-0.36353478	0.36782956	0.6738328	-0.013467072	-0.77974004	1.0333323	2.2721765	-0.9398605	0.35271215	0.5352379	-0.6248598	-0.30588058	-0.11747175	vCA1	xgboost	0	123
370	0.12613018	-0.3573704	0.35405174	0.38803354	0.034757074	-0.6523515	3.8415823	0.52433956	-0.1411495	0.01749953	-1.7088081	-0.22725795	-0.47340885	0.0032920465	0.39665553	-0.93217	-0.17692898	vCA1	xgboost	0	123
371	-0.05841257	-0.45356885	0.8599985	0.28470916	-0.61519676	0.28256246	-1.1354672	-0.092858605	0.23026805	-1.1149324	1.1174002	0.041912906	-0.25114495	-0.06713953	-0.11807214	-1.0513095	0.070348926	vCA1	xgboost	0	123
372	0.027067255	-0.29661405	-0.25861663	-0.5581936	-0.2836439	0.1707414	-0.92165536	1.9776874	-0.29613584	-0.14086998	-0.6930151	-0.01752307	0.19053371	-0.47213876	-0.68566614	-0.6058763	-0.1390405	vCA1	xgboost	0	123
373	-0.2611251	-0.3178864	-0.27158582	0.38354385	-0.86589414	-0.10636795	-0.5561985	-0.5114835	-0.08100729	-0.12434504	-1.0031334	-1.1215482	-0.49949363	0.0068350956	0.71413875	1.1159505	0.67473763	vCA1	xgboost	0	123
374	0.6114417	-0.15867998	0.44486514	-0.42809746	2.2537181	0.4713181	0.8932748	0.14260383	0.71541613	0.6538138	3.0930762	0.35582596	0.36104265	0.48482913	0.6295941	-1.1256541	0.029083002	vCA1	xgboost	0	123
375	-0.27059612	0.16090831	-0.012247948	0.48510435	0.35940894	-0.28043517	1.2149181	-1.0709149	-0.15814461	-2.0557082	0.68943685	-0.13695201	0.21888268	0.2748039	-0.12116403	0.34239665	-0.8061013	vCA1	xgboost	0	123
376	0.53173745	-0.28403276	0.06635744	-0.6032438	2.87437	0.14877261	0.67139125	-0.255204	-0.38256183	0.2668015	0.21303764	0.23461527	0.4492577	0.27864066	-0.035629224	-0.58489925	0.50241876	vCA1	xgboost	0	123
377	0.08837759	-0.086197674	0.06247962	-0.17383395	0.73568213	0.43063414	-1.205811	0.047301374	-0.18906942	-0.30598053	0.003507439	-0.055993646	0.38493934	0.43159443	-0.7280179	0.95282173	0.87524575	vCA1	xgboost	0	123
378	0.16661051	-0.23732199	-0.17203519	-0.4593732	0.59133106	-0.5337222	-1.2177972	-0.09515035	0.6775164	-0.362888	3.6613789	0.180237	0.20546633	0.3668849	-0.24631529	0.24985746	0.016606621	vCA1	xgboost	0	123
379	-0.16062862	0.55796987	0.22705236	-0.25911078	1.6487556	-0.31105772	2.8870583	-0.40931693	0.6354901	0.6768579	1.2411464	0.11334125	0.18457001	0.50102586	-0.21254817	0.60136443	-0.0788036	vCA1	xgboost	0	123
380	0.6448582	1.1861124	-0.2933361	-0.54533386	-2.6822274	0.116088115	-0.40742382	1.2634217	0.7454059	0.28134307	-0.17395163	0.20607975	0.07880928	0.3809419	-0.3594883	-1.2738836	0.12471899	vCA1	xgboost	0	123
381	-0.13877434	0.13005914	0.13248366	-0.42709872	-1.6365819	-0.03939873	-1.3787041	-0.09767629	0.3318694	-0.74408567	0.53450185	-1.4570645	-1.3328888	-1.0293984	0.30920342	-0.713578	0.13464732	vCA1	xgboost	0	123
382	-0.19888444	0.9804273	0.110279195	0.98013353	0.057603635	-0.0754865	-0.8282986	-0.21267872	0.61411303	0.14127326	3.208894	0.1819634	0.47579545	-0.008962128	0.36045334	0.72544837	-0.0695012	vCA1	xgboost	0	123
383	-0.21966766	1.2525015	0.13338628	-0.51809716	-0.90743613	-0.04684257	0.5074517	1.7141708	-0.061723623	0.19058873	1.2926296	0.06734985	0.28371605	0.42589867	-0.46166143	-0.75470114	0.056433626	vCA1	xgboost	0	123
384	0.7264312	0.66376877	0.095925815	0.9017621	-0.9174441	0.22108108	-0.8028098	2.1333396	-0.63184917	0.040171094	3.5758483	0.30503774	-0.1620618	0.25700834	-0.083724014	0.9316235	0.21848871	vCA1	xgboost	0	123
385	0.19577017	-0.18855438	0.07536491	0.61306965	-0.07896067	0.37744144	0.9789833	-0.22776392	-0.23326986	-0.000227049	2.5547075	0.090707205	0.33270523	0.41094133	-0.063954845	0.61320466	0.17726627	vCA1	xgboost	0	123
386	-0.1956487	-0.44969338	0.3890109	-0.47754574	-1.8390175	0.10104952	-1.6008729	0.58320785	0.009881976	-0.05355414	-0.72801644	-0.10316585	-0.29642668	0.26671842	-0.095188275	-0.18295987	0.27733716	vCA1	xgboost	0	123
387	0.23026645	-0.63557386	0.14293745	-0.137508	-1.2704897	-0.03389364	-0.058297236	-0.036583044	-0.2475011	0.24161056	-1.7149012	-1.1140282	0.03361951	0.14507818	-0.11033429	-1.2251844	0.069846734	vCA1	xgboost	0	123
388	-0.1846111	-0.076421574	-0.18041693	0.43722245	0.068787776	-0.06971527	0.58996755	1.5512859	-0.27138337	1.0647702	2.4016066	0.1961797	-0.28709006	0.5253609	0.05435761	0.63554627	0.16699451	vCA1	xgboost	0	123
389	0.2781454	-0.32499805	-0.05447243	0.08599135	-0.4778124	-0.22485335	0.573732	-0.017277662	0.09239678	-0.04340845	0.9950255	0.113210104	-0.7953456	0.7386983	0.40858528	-0.5810074	0.41333568	vCA1	xgboost	0	123
390	-0.28123412	0.019730119	-0.1594456	-0.23228638	1.1920575	-1.0402126	2.9283862	-0.34753275	-0.6763006	-0.054192714	-1.76904	0.13176402	0.093092695	0.40042913	-0.35676965	-0.14760464	-0.20360109	vCA1	xgboost	0	123
391	-0.085469626	-0.4990585	-0.12801358	-0.06515092	0.57764685	-0.53205246	0.27097055	0.6054499	-1.1254846	-0.66147983	-0.728253	0.19506341	0.23587957	0.17127912	0.47478202	-0.77873814	-0.70063865	vCA1	xgboost	0	123
392	-0.49954274	0.33447778	0.012911126	0.2969933	-0.77031666	0.548105	-1.3988687	-0.5525664	-0.9563286	-1.4923451	-0.5971404	-0.021279052	0.16558006	0.12370371	-0.30678147	-0.019239303	0.037752	vCA1	xgboost	0	123
393	0.6307884	-0.20078608	-0.17422646	-0.37755218	0.48346078	-0.38741863	-0.44358462	-0.31733704	-0.9739221	-0.5977394	0.17148827	0.15548903	-1.663538	0.54789215	0.41081804	-0.72803086	-0.6534451	vCA1	xgboost	0	123
394	0.15638286	-0.35144	-0.3439246	-0.27282828	1.8285365	-0.14935699	0.8979626	0.025391895	0.6813612	0.031345546	2.326153	0.2841691	0.24142624	0.4292198	0.2839911	0.4226426	-0.028351113	vCA1	xgboost	0	123
395	0.6837895	-0.47417533	-0.21677127	0.63186044	-0.10021775	-0.09202595	0.7939034	0.41344073	-0.031314947	0.08382469	1.2992489	-0.06592137	-1.9222271	0.24277025	0.13265917	0.044719554	-0.08409322	vCA1	xgboost	0	123
396	-0.12877382	0.04687506	-0.33465734	-0.262524	0.9241067	0.18281569	-1.4498907	-0.2603886	-0.47513238	-0.69751686	-1.9680005	0.0056000375	-0.5499251	0.39329156	-0.93827325	-0.74216354	-1.1389261	vCA1	xgboost	0	123
397	-0.12741709	-0.682161	-0.29904506	-0.3495217	-1.2596303	-0.19660722	-0.71061	0.12759753	-0.48745745	-0.37064078	-0.7237275	-0.5200376	0.15846935	0.113526106	0.44869077	-1.2500937	0.57323116	vCA1	xgboost	0	123
398	-0.20946473	-0.391736	0.036077835	0.8609429	-0.7682567	-0.103674285	-0.0931881	0.93241525	-0.065326706	-0.1653815	-1.6552982	0.17650217	0.029180875	0.6773005	-0.44877756	-1.3237457	0.24317217	vCA1	xgboost	0	123
399	-0.37099597	-0.3118965	0.23591651	-0.40309262	1.1474401	-0.050645143	-0.01615118	0.80652195	-0.092557214	0.34515998	-0.11660966	0.13314657	0.2970234	0.46478108	-0.32707617	1.1531503	0.11075938	vCA1	xgboost	0	123
400	-0.15992674	0.3023221	0.053877417	-0.39093575	0.12866116	-0.23752078	3.0374362	-0.5360451	-0.6053143	0.77696943	0.9114363	0.016091855	0.5561857	0.18929791	-0.32111624	0.40204257	-0.28626063	vCA1	xgboost	0	123
401	-0.2957308	-0.36657345	-1.0840709	0.48908654	-1.8279887	-0.29337072	0.026585694	0.6618662	-0.053764835	-0.065958135	-1.1853106	-0.41085383	0.1285759	0.0911699	0.31206244	-1.2016706	0.16106348	vCA1	xgboost	0	123
402	-0.026874058	-0.21408504	0.03149373	-0.36574554	0.5959064	0.06736127	0.25298664	0.11159151	-0.31418455	-0.20672077	-3.5001698	0.2751829	0.061724193	0.16319378	-1.5326031	0.24147396	-0.16116306	vCA1	xgboost	0	123
403	-0.20073994	-0.5296655	-0.14484769	-0.505429	-0.45240006	-0.05666748	0.38217396	0.28855726	-0.3221824	0.649545	-1.1624354	0.18668799	0.034102693	0.1935891	-0.013470365	0.5488146	-0.34761056	vCA1	xgboost	0	123
404	-0.093717635	-0.28067046	-0.01820673	-0.58135676	0.38600522	0.002281784	0.29901606	0.034403913	-0.18535793	-0.30600035	-3.079698	0.415504	0.23457237	0.516427	-1.498976	0.2879729	0.4391994	vCA1	xgboost	0	123
405	-0.13223867	0.257362	0.22342941	0.38462797	-0.73094726	0.21981108	-1.3008736	0.9160298	0.48994574	0.9557122	0.751721	-0.040356003	0.23094988	0.38063657	0.1427984	0.76245534	0.006695852	vCA1	xgboost	0	123
406	0.33715984	-0.3984635	-0.23330447	-0.65326357	0.500893	-0.011458535	-0.6633901	-0.37641278	-0.9656372	-0.26546127	-1.2763842	0.001617755	0.08853332	-0.65818924	-0.9896748	-1.0707669	-0.36324397	vCA1	xgboost	0	123
407	0.21932524	-0.47278497	0.18185996	-0.34601456	-1.2409377	0.104985476	-1.073334	1.4984521	0.29010662	0.40623897	0.5639456	-1.059629	-1.1721692	-0.082597785	-0.025549877	-1.0705802	-0.7351948	vCA1	xgboost	0	123
408	-0.24558267	-0.32955986	0.18093514	1.2526456	-0.9276763	-0.14984515	0.606642	-0.7416434	0.19252972	0.5698164	-1.0311817	-0.106843844	-0.7638555	-0.0076854895	-0.009412339	0.63537073	-0.24837439	vCA1	xgboost	0	123
409	-0.11625647	0.5849578	-0.10382852	-0.027811356	-0.8808576	-0.13103977	-1.0176283	1.4955009	-0.03547366	-0.97493726	0.3791818	-0.076173	-0.8307545	-0.30310336	0.7258859	-0.7807127	-0.40325338	vCA1	xgboost	0	123
410	0.13006042	-0.05108925	-0.08167219	-0.4666711	-0.35651776	0.07573575	0.10012679	-0.58457625	0.86252326	0.28443038	0.8707972	0.3066793	0.13726848	0.16980678	0.41080362	0.6329456	-0.19422555	vCA1	xgboost	0	123
411	-0.20938262	0.051342044	0.21162474	-0.18324435	0.51164377	-0.24981546	-0.8805329	1.8880544	-0.54073083	-1.0176166	-0.4515455	0.3280676	0.120701425	0.26822147	-0.6796472	0.9971042	0.6606856	vCA1	xgboost	0	123
412	0.004208208	-0.29498115	0.23587447	-1.2849448	1.3432573	-0.2819472	2.5048099	0.06855473	0.39780435	-0.19603671	1.8968211	0.101006895	-0.32971793	0.25564587	-0.16715711	0.5554129	-0.029471237	vCA1	xgboost	0	123
413	-0.058244623	-0.3031362	-0.07012691	-0.18042918	-0.5670525	-0.12545538	0.52533245	-0.12560576	-0.08102103	-0.5687775	0.53080976	0.21586572	0.2926459	0.14323197	-0.053497046	-0.15814334	0.809756	vCA1	xgboost	0	123
414	0.17716426	-0.1355067	-0.15047608	0.63415235	0.08946279	0.02414378	0.62609065	-0.26422575	-0.06773373	0.07531284	4.238779	0.12383643	0.29276738	-0.061714366	-0.067176774	-0.46346173	0.23523104	vCA1	xgboost	0	123
415	-0.13523512	-0.5015646	-0.23719728	-0.7756555	1.0129836	0.007763217	0.16893645	-0.08592603	-1.0224439	-0.5212659	-0.37295637	0.2132965	0.50003946	-0.021801483	1.3423365	-0.8116145	-1.5134706	vCA1	xgboost	0	123
416	0.048320882	-0.29830515	0.13243473	-0.4278929	1.0389161	-0.018364543	0.47450772	0.72345126	-0.4036812	0.46421376	-2.1231623	0.041462127	0.34190533	0.2535406	-0.47862008	1.4831113	0.03197047	vCA1	xgboost	0	123
417	0.25293213	0.5336209	-0.035613716	-0.034581527	-0.7199874	0.17450194	-0.49448964	-0.48290905	0.98714066	0.16403624	1.4836347	0.019162174	0.0869984	-0.02740924	1.2374952	-0.33601937	0.2683939	vCA1	xgboost	0	123
418	-0.33472535	0.06912212	0.37646928	-0.67024094	0.4544627	-0.23520547	0.47871253	0.07532343	1.106775	-0.22424786	-0.8544159	-0.009393284	0.015215776	-0.47860038	0.03762369	1.0651189	0.15029803	vCA1	xgboost	0	123
419	-0.02335539	-0.39539605	0.10954487	-0.24417387	-1.0064694	-0.15247902	0.9298442	-0.09324453	0.025776386	0.11750466	-0.11586774	-1.2207067	0.2346913	0.6575922	-0.59213287	-0.28211138	0.47049472	vCA1	xgboost	0	123
420	-0.032034125	-0.3316456	0.021300085	-0.4361731	1.8357626	0.3881066	0.47472534	0.057169627	0.036850486	1.4027367	-0.29341334	-0.08600118	0.3928764	0.0546232	-0.33382967	0.61348337	-0.25831178	vCA1	xgboost	0	123
421	0.21216314	1.1459599	-0.1250706	-0.17544398	-0.6604123	0.0036344975	-1.0587968	1.8330648	-0.033940367	0.1617472	0.53502595	0.27690423	-0.38304424	0.42814022	-0.49919313	-1.0039021	0.08075102	vCA1	xgboost	0	123
422	0.35704052	-0.39260328	0.18759747	-0.7293135	0.67193735	-0.27581346	-1.1099688	-0.027390294	-0.1336689	0.07764407	-1.1010869	0.07818733	0.33529004	0.4578874	-0.022130072	-0.4686664	-1.7379118	vCA1	xgboost	0	123
423	-0.15001729	0.16572838	-0.08277169	0.26568678	-0.27621615	0.3400662	-2.1649742	-0.36438474	-0.040103577	-1.5760248	-0.12121382	-1.023399	-1.2681594	0.40148747	-0.24878038	-0.43228334	0.6143246	vCA1	xgboost	0	123
424	0.28753728	0.5584396	0.27714923	0.7504223	-1.2153523	-0.12571678	-1.2952061	1.2062309	-0.19578266	-1.3750187	-0.18252462	-0.06605245	0.11043757	0.22591408	-0.55271024	0.414984	-0.5433198	vCA1	xgboost	0	123
425	-0.15390894	0.41530272	0.14089516	-0.6056434	0.11080576	-0.14582111	-0.7565205	-0.26713234	1.1620959	0.080449745	2.7789938	0.023068396	-0.3160072	-1.5626012	-0.13726588	1.814903	-1.043569	vCA1	xgboost	0	123
426	0.8284288	0.510154	0.0094015775	-0.42742887	-0.105949715	-0.06079735	-1.1391363	-0.2022134	-1.0185729	-0.75037235	-1.0196952	-0.006566372	0.31055635	-0.14734441	-0.9597173	-0.70628375	-0.76175076	vCA1	xgboost	0	123
427	0.013091886	-0.095125675	-0.37676316	1.1886187	-0.9952481	-0.081620805	-1.1444682	-0.27792662	-0.3201131	-0.2923521	1.0802155	0.26000762	0.22729729	0.119530484	-0.8312662	-1.1172389	0.38861614	vCA1	xgboost	0	123
428	0.50452185	-0.39547303	-0.08462656	-0.40965322	-0.25841925	-0.036395073	0.9429564	-0.2113438	-0.78911185	0.60051775	1.9842242	0.19011174	0.18703532	0.47504672	-0.510162	0.21617898	0.016600635	vCA1	xgboost	0	123
429	-0.11154945	-0.20858122	0.11953951	-0.33955386	1.7216489	-0.48183328	3.7211857	0.42910227	-0.61759096	1.3858862	-1.4908488	0.22778939	0.51511943	-0.19546172	-0.377944	-0.22782274	-0.24077222	vCA1	xgboost	0	123
430	-0.1094643	-0.14867906	-0.09779004	1.6706764	-0.83864284	0.22404537	0.70923424	0.019146323	0.011310238	0.72321343	1.1652404	0.50395346	0.4116702	0.037573513	-0.12744686	-0.5270644	-0.10033069	vCA1	xgboost	0	123
431	-0.12902054	-0.4586203	0.5943925	-0.5848994	-0.8812961	0.09209673	0.62685794	-0.0043771137	0.9595126	0.015924376	-0.15217765	-0.16335005	0.12592915	0.32656214	0.46454456	-0.61863977	0.013799556	vCA1	xgboost	0	123
432	0.20975754	-0.21815021	-0.5143706	-0.3620804	0.8380526	-0.7395188	2.5358577	-0.26307955	-0.27429932	0.07459459	-2.331969	-0.036234412	-0.8984924	0.39745224	-0.4452857	0.95086855	-0.15194702	vCA1	xgboost	0	123
433	0.46871266	0.16548449	0.14218421	-0.31006792	0.16352716	-0.18158577	-0.7377708	-0.0064178677	0.47680926	-0.12478256	2.2031007	0.28200588	-0.51285243	0.40010503	-0.14753425	1.0288315	-0.03275591	vCA1	xgboost	0	123
434	0.9185291	-0.38500208	-0.30593252	-0.6054946	0.6716609	0.25263885	0.4516111	1.4817485	-0.90815294	0.42223582	1.7878262	0.4482765	0.31844345	0.13779107	-0.19481325	0.8452993	0.13729098	vCA1	xgboost	0	123
435	-0.30568704	0.30314314	0.017875709	0.5037506	-0.38316107	0.25489736	-0.8138008	-0.09927334	0.6812051	-0.15812546	1.7229096	0.17195767	-0.60933304	-0.20318323	0.9708642	-0.4561527	1.1645195	vCA1	xgboost	0	123
436	-0.17183605	-0.08793612	-0.24051237	-0.14423545	0.6929479	0.16144139	-0.95526457	-0.37011546	-0.68397564	0.038597204	-0.06102671	0.25579658	0.04752732	0.120788276	0.61960286	-0.7420897	1.0909396	vCA1	xgboost	0	123
437	-0.12801966	-0.26024002	-0.23255232	-0.38903782	1.1241353	-0.25987607	0.8120141	0.5723259	0.32528767	0.010065913	4.075507	0.20821302	0.42933893	0.44057176	-0.5373863	-0.24712223	0.53653824	vCA1	xgboost	0	123
438	-0.11333735	-0.19236961	-0.20552793	-0.31070018	1.1224686	0.17782225	-1.5296812	-0.10438989	-0.6007161	-1.1174985	-0.42158926	0.046085034	0.36350745	0.52589464	-0.124716476	-0.51718456	-1.1178876	vCA1	xgboost	0	123
439	0.046178844	-0.24878122	0.053150255	-0.28718203	1.7616717	-0.1069888	2.7095542	-0.22832802	0.4447841	0.0068013268	2.3001006	0.06744184	0.55440116	0.12366865	-0.48760155	0.007188633	-0.35494116	vCA1	xgboost	0	123
440	-0.023979677	-0.39695826	-0.15971239	-0.47205314	1.8827277	0.1646461	0.3169617	0.06870327	-0.0667929	0.3341559	-2.0031466	0.12221413	0.3242675	0.07790337	-0.24602751	0.8070149	-0.23259696	vCA1	xgboost	0	123
441	-0.27182797	-0.38932973	-0.165971	0.8568128	-0.6654018	0.09835638	-0.013232667	1.4395958	-0.44553858	-0.16051348	-1.4471207	-0.13641211	-0.9222451	0.30039555	-0.10777198	0.92460793	-0.24201731	vCA1	xgboost	0	123
442	-0.1799418	-0.3124965	0.086013675	-0.37433696	1.4154638	0.12180048	0.3023126	-0.06671151	0.003417367	-0.53399014	-1.6553124	0.17624933	-0.8651651	-0.2393727	-0.24086331	-0.731169	-0.68916136	vCA1	xgboost	0	123
443	0.057809938	-0.0890454	0.061164707	-0.32775897	-0.048434764	0.34419426	0.9758974	0.052965138	0.57936716	0.15355994	3.458759	0.2914713	0.36653486	0.6958773	0.3182394	0.2961639	-0.48901194	vCA1	xgboost	0	123
444	-0.089335725	-0.39186892	-0.06198106	0.9796788	-0.7060492	-0.07440301	-0.9972564	-0.48241803	0.67836875	-0.75755054	-0.24005604	0.23171876	0.16908532	-1.0704257	0.5628933	-0.7255885	-0.8290037	vCA1	xgboost	0	123
445	-0.026571456	-0.40585205	-0.42804348	0.68353665	-1.0564284	-0.50917405	0.38440606	0.6387056	-0.060803	0.09875345	-0.5121042	-0.034587834	0.56062347	-0.5278192	-0.4023534	1.3074503	-0.37110233	vCA1	xgboost	0	123
446	-0.24873777	0.4359542	-0.19111593	0.39990076	-0.012343595	0.21384208	-1.2054054	-0.2744126	0.06221725	-0.6970392	-0.9854328	0.13243379	-1.4785448	-0.13975489	0.03146616	-0.5032283	-0.43761662	vCA1	xgboost	0	123
447	0.114475146	0.32499707	0.07951896	0.5448489	-0.28443307	0.016968383	0.48425552	-0.5397764	0.46477556	0.17907321	3.9091327	0.11840627	-0.27216882	-0.28712338	0.31677595	0.9248231	-0.9949159	vCA1	xgboost	0	123
448	-0.38389322	0.65150076	-0.21862686	-0.5464683	-0.06564049	-0.2545542	-0.12922987	-0.59592646	0.6223659	0.26872107	-0.23577647	-0.009234829	0.30020586	0.14479697	-0.09137137	0.9596981	0.017928097	vCA1	xgboost	0	123
449	-0.19612472	0.38327348	0.0027340283	0.78335434	-0.35852724	0.16677494	0.734198	0.19305359	-0.7146249	-0.26591682	0.41711172	-0.21236756	0.34477755	-0.14423378	-0.06464738	1.1542393	-0.968395	vCA1	xgboost	0	123
450	-0.14524618	-0.036780972	-0.037393764	-0.45162448	1.3139669	-0.7291631	1.6638013	0.41952673	-1.1751789	0.5428308	2.2235742	0.14511487	0.3069846	0.40591842	-0.11076692	-0.9172816	-0.022849295	vCA1	xgboost	0	123
451	-0.13260977	0.71182495	0.103681654	0.53305	-1.0781933	-0.2627971	-1.37241	-0.15210585	0.31940457	-0.25270936	0.8098463	0.35953027	-1.5335052	-1.1196454	0.47567418	-0.8149166	0.09416687	vCA1	xgboost	0	123
452	-0.382334	-0.465752	0.2631822	-0.18219846	-0.45426425	-0.052325215	-0.95538384	1.219754	0.9243035	-0.61045516	0.46250167	-0.03912399	-0.09089363	-0.0024895119	1.0790838	-1.6964467	-0.65357965	vCA1	xgboost	0	123
453	-0.04195882	-0.42763793	0.2385407	-0.17380486	0.81120604	-0.020843197	0.39218152	0.5202427	0.2539748	0.22159617	-0.8712549	-0.111846976	0.4306524	0.10471455	0.54130507	-1.3485113	-0.2228727	vCA1	xgboost	0	123
454	-0.07186093	-0.07753142	-0.030086182	0.0024762377	-0.20555669	0.12987223	0.6855687	-0.2158846	0.5165846	-0.56708497	2.0861423	0.32220218	-0.54873633	0.17109711	0.32202178	0.3624505	0.3784672	vCA1	xgboost	0	123
455	-0.35375726	-0.052145015	0.078206986	0.11972276	0.56200653	-0.23983769	-0.9951141	-0.25560838	-0.61077076	-0.32718608	-0.23940137	-0.06348769	-1.2071234	0.08657488	-0.76710826	-0.9897841	1.1966724	vCA1	xgboost	0	123
456	0.20473835	-0.3677707	-0.27471578	-0.5476241	1.655836	-0.796845	2.7090154	0.636747	-0.055048704	-0.063035905	-1.3682501	0.01350658	0.43532094	0.22329368	-0.0750716	0.5177028	0.5885678	vCA1	xgboost	0	123
457	0.5402407	-0.081884734	0.13971104	-0.38095826	2.5435812	0.1345577	3.8520725	0.5369475	0.048020534	0.55531883	-0.24891359	0.39380458	0.47490257	0.008771781	-0.27994218	0.9420004	-0.02064585	vCA1	xgboost	0	123
458	0.42895755	-0.39232814	-0.32443637	-0.2925589	2.3557153	0.21122563	0.85096234	-0.048982814	-1.257484	-0.32108298	1.2412616	0.30300546	-0.5453534	-0.010562146	-0.17992537	-0.5519821	-0.007175155	vCA1	xgboost	0	123
459	-0.2676835	-0.387729	-0.18821868	-0.9186301	-1.7907679	-0.2593779	0.38535008	-0.23196365	-0.9357155	-0.13403653	0.8252543	-0.8879555	0.25777596	0.05940046	-0.011848601	-0.85845053	-0.18358836	vCA1	xgboost	0	123
460	0.28786728	0.020205475	0.1005546	-0.29296157	0.40480292	-0.5816271	2.3302402	-0.49909633	-0.13019048	-0.14983763	-0.67128086	0.1074919	0.20413885	-0.12503408	0.6199228	-0.9615996	-0.4264233	vCA1	xgboost	0	123
461	0.06936838	1.5496441	0.5123869	0.79273725	-1.5848641	0.10610126	-0.6673983	1.3044838	0.39447272	-0.11480844	0.491696	0.19824025	-0.07387398	0.3284369	0.22421943	-1.2899487	0.109266564	vCA1	xgboost	0	123
462	-0.30071354	0.49294728	0.21241668	-0.2053991	-0.49343765	0.26868767	-0.6776014	1.07109	1.0617981	-0.17899302	-0.60886836	-0.10697371	0.16275126	-0.8184386	0.76566553	-0.9788573	0.06351417	vCA1	xgboost	0	123
463	0.28407124	0.22958389	0.39649978	0.5966675	-0.3874729	0.93149346	-1.1300225	-0.34677118	1.0987531	-0.3059462	-0.30342272	0.2482544	-0.6942508	0.095122226	0.97785336	-0.23671156	0.8016528	vCA1	xgboost	0	123
464	-0.40012163	-0.36655298	-0.28828588	-0.3493561	-0.5910414	-0.18906805	-1.6700268	-0.31425855	-0.1985781	-1.2234021	0.06982044	0.20367295	0.11427222	-2.0384905	-0.2917702	0.44544712	-0.18979499	vCA1	xgboost	0	123
465	-0.03634072	0.8792393	-0.22415006	-0.8984907	0.5780369	0.22386633	0.5584352	0.2733189	-1.2231253	0.5852188	1.8376182	0.0047129523	0.33947468	0.56625307	-0.04336803	0.5006096	0.15750529	vCA1	xgboost	0	123
466	0.019267228	-0.1513229	0.30109733	-0.4371415	1.2314898	0.117996894	0.32440493	-0.98685104	0.6934925	0.12329636	2.245175	0.1936464	0.2699876	-0.7473483	-0.3944627	0.5214692	-0.22377267	vCA1	xgboost	0	123
467	0.1007443	-0.565833	-0.27509874	-0.5062412	-0.11049625	-0.17418791	0.58459574	0.7110988	0.2316496	-0.24111135	-0.8286945	0.28603685	0.3149117	0.13188896	0.44595376	-1.2991066	-0.05840776	vCA1	xgboost	0	123
468	0.15440737	1.0539647	0.039780065	-0.25236064	0.120978825	0.43279737	-1.1594479	0.044918492	1.2844455	-0.53482205	0.5042605	0.16108258	0.3392781	0.32098356	0.78000253	-0.3169599	1.1052953	vCA1	xgboost	0	123
469	-0.045152016	-0.40776932	-0.20021318	-0.90884614	0.4389364	-0.37798268	0.358241	-0.32883364	-0.078077674	0.24988893	-0.78612024	0.22003213	0.19783254	0.32935095	-0.6507936	-0.41407084	0.29496476	vCA1	xgboost	0	123
470	1.1226747	-0.04520572	-0.22231886	0.4530706	-1.5852754	-0.24088758	-0.5214389	-0.16176704	0.43597984	0.2366002	-0.12603	0.07450042	0.15466946	0.24192858	0.220277	-1.0151049	0.10885189	vCA1	xgboost	0	123
471	0.7275373	-0.44642502	0.19123927	1.1696726	-0.48902225	0.14921649	-0.72631794	-0.14161982	-0.1838387	1.5739877	-0.83292556	-0.19861998	-0.6181985	0.16987236	0.20391287	0.7937987	-0.18745907	vCA1	xgboost	0	123
472	-0.5362279	0.51123667	0.0128594395	-0.009622031	1.0412312	-0.32729843	0.37722105	-0.050864868	-0.5358754	-0.17719398	0.6921768	0.09267884	0.29767445	-1.016683	0.7331221	-0.22725219	-0.26593927	vCA1	xgboost	0	123
473	-0.19942228	-0.1485335	0.007993067	-0.18221614	-0.19062701	0.15647425	0.44638616	0.65969753	-0.40664852	-0.19036625	-1.116114	-0.118026465	0.51943976	0.0531352	-0.22229694	1.0194303	0.6061555	vCA1	xgboost	0	123
474	0.13265029	0.8962301	1.0958024	0.62809265	0.9431318	0.107511364	0.43967688	0.42435595	-0.29954824	-0.89437115	1.6868781	0.037326567	-0.91443914	0.42134035	0.014623139	-1.0869906	-0.107925266	vCA1	xgboost	0	123
475	0.38474286	-0.27651638	-0.01843322	0.22516283	0.70142853	-0.26686996	3.3160543	0.5487308	-0.22551237	0.037372362	0.8162843	0.021474175	0.61897695	0.2338739	0.06250864	0.41357157	0.3258996	vCA1	xgboost	0	123
476	-0.164956	-0.26326692	-0.021385388	0.3937798	0.4754615	0.31201184	0.49365014	-0.16191785	-0.031153496	0.19962597	-1.5550708	0.1266887	0.35717505	0.46776173	-0.5747349	-0.54014146	0.43304297	vCA1	xgboost	0	123
477	0.2742817	-0.23962125	0.2401485	-0.2886071	2.8919296	-0.3258816	0.92917204	0.43373173	-0.5378806	0.3384572	-0.2439661	0.38368458	0.46497276	0.69071466	-0.017920792	1.0422643	-0.29031074	vCA1	xgboost	0	123
478	0.5722888	0.13018782	1.1630235	-0.44294235	1.2405677	0.1253869	0.38248983	0.2768594	-0.50799704	-0.08757761	2.208505	0.003586695	0.27287257	0.31306988	-0.59765685	-0.056179665	0.048298255	vCA1	xgboost	0	123
479	-0.28117898	-0.23568048	-0.38844803	-0.23487641	1.569166	-1.0817701	2.3695316	-0.16614522	-0.59998214	-0.072059825	-2.2262385	0.24720237	-0.7142151	0.40071929	-0.4495798	-0.5431274	-0.3093839	vCA1	xgboost	0	123
480	0.22804746	-0.1616697	-0.050670337	1.3274522	-1.3332305	0.33363575	-1.9156362	-0.27714068	-0.16903448	-0.24247469	0.6312846	-0.05792439	-0.058661137	0.1516236	-0.026115242	-0.50043255	-0.7625984	vCA1	xgboost	0	123
481	-0.35955346	-0.49824253	-0.83294255	-0.5138579	-1.7149545	0.7440184	0.092921354	-0.3305756	0.3245092	-0.18564714	-1.7737211	0.2292935	0.1584503	-0.04751594	0.044815853	0.21997355	0.25623327	vCA1	xgboost	0	123
482	-0.2900178	-0.071280524	-0.22721945	-0.44076085	0.30693564	-0.20168641	0.4282676	0.0796995	0.010775091	-0.041344535	-1.3441241	0.26016968	0.3245287	-0.20297198	-0.5395511	0.931006	0.48442584	vCA1	xgboost	0	123
483	0.07643047	0.010209847	0.081729956	0.5390061	-0.9493811	-0.11339082	-0.61820596	-0.70056283	0.8234476	-1.2280201	1.6706804	-0.08786394	0.17764618	0.14219773	0.5211562	1.1196479	-0.24156503	vCA1	xgboost	0	123
484	-0.16511413	-0.34891313	-0.14080736	0.5799361	0.87089145	-0.55890346	0.88830286	0.024987265	-0.81653553	1.258219	0.8857714	0.5875022	0.49321878	0.087918326	-0.017191272	-0.37312603	-0.17746642	vCA1	xgboost	0	123
485	0.15475191	0.12931299	0.48440522	0.20156997	-0.7733081	-0.41779226	0.61878145	-0.08039194	0.10179196	0.020016586	3.1767175	0.12492049	-0.13447838	-0.95185596	-0.11957841	-0.22602347	0.32365063	vCA1	xgboost	0	123
486	0.47491044	-0.101597965	-0.36682	0.10131038	-0.44219583	0.22019222	0.59090585	-0.09833144	-0.047042303	-0.95203567	0.8702266	0.12700881	0.26234224	0.6883221	0.02605868	-0.25263783	0.3148825	vCA1	xgboost	0	123
487	0.121264786	-0.34223092	-0.28723103	-0.3602492	-1.1969697	0.4048339	-0.9108515	0.015860371	-0.5567678	0.15960166	-0.8006548	-0.9471517	-0.0010438988	0.3145969	-0.9813074	-0.37741467	0.9083694	vCA1	xgboost	0	123
488	0.005415719	-0.4031599	0.0663993	-0.54892623	0.4469928	-0.5619334	0.54113317	-0.2859511	-0.022828856	-0.27364403	-1.6038014	0.1455697	-0.92256355	0.34008873	0.9165063	-0.8328341	0.872815	vCA1	xgboost	0	123
489	0.46552435	-0.2337328	0.15583214	-0.09442507	1.7321224	-0.19131778	3.3666294	0.46474868	0.098480895	1.2247778	-0.64095116	0.082834855	0.62170553	0.3093733	0.43165284	-0.16643827	-0.07393743	vCA1	xgboost	0	123
490	0.6039075	0.48622814	-0.024470387	0.1686587	-0.056759626	0.34703743	-0.9662159	-0.3759297	0.6018194	-0.91305345	2.931687	0.28711662	0.42414135	-0.009646717	0.56017184	0.06872983	0.29227525	vCA1	xgboost	0	123
491	-0.049609404	0.2036085	-0.27767974	-0.14904559	0.7173627	-0.4288447	1.1566056	-0.3372934	-0.96217024	0.15156065	0.9688488	0.12085647	0.05929011	0.2862472	0.2246388	0.5345535	0.046333876	vCA1	xgboost	0	123
492	0.15075251	1.685149	0.24614882	-0.3094926	-0.5733221	-0.07722421	-0.0802021	1.3605967	0.7847047	0.08544861	0.24877594	-0.41955054	-0.4509274	-0.20480916	0.22563465	-1.0474854	-0.5584111	vCA1	xgboost	0	123
493	0.7245197	-0.3798776	-0.24265705	-0.40396196	-0.985984	-0.17235483	-0.81186664	-0.28317717	0.6413148	-0.037714258	2.9545093	-0.7039994	-0.18679036	0.5484988	-0.4432954	0.76542443	-0.038446795	vCA1	xgboost	0	123
494	0.07679772	-0.18862894	0.089052156	-0.2247281	2.503194	-0.42190522	0.77485687	0.5065457	0.57623225	-0.035556532	2.4129202	0.1726584	0.2652733	0.45374408	0.66835636	-0.7723453	0.15142998	vCA1	xgboost	0	123
495	0.33787596	1.1063353	-0.22868368	0.22289848	-0.48214152	0.01827418	-1.3624452	-0.013937905	-0.10406227	0.08493209	1.1320345	0.22968327	-0.357674	0.25902942	-0.6434335	-0.38992423	0.4513991	vCA1	xgboost	0	123
496	0.026759807	-0.2963183	0.2434565	-0.30339554	2.3655162	-0.010190301	3.2959075	0.48688126	0.0055962317	0.31382018	-0.775627	0.049695972	0.40927657	0.042064715	0.002587594	-0.22625372	0.3082684	vCA1	xgboost	0	123
497	0.50275826	-0.5652048	0.04130598	0.4438709	-1.0198084	-0.22073047	-0.60667807	-0.0067467885	-0.054589223	-0.160465	-0.9255574	0.13279898	-0.004660287	-0.5569513	0.6237211	-1.0540503	0.13683984	vCA1	xgboost	0	123
498	-0.18832584	-0.310383	0.4374125	0.50561047	0.8702435	0.034390986	2.7154984	-0.5506428	-0.39421323	0.60635656	0.62368834	-0.04808974	0.3255047	0.015450421	-0.42805594	-0.6107736	-0.087518476	vCA1	xgboost	0	123
499	-0.3575977	0.6209224	-0.051192157	-0.6333172	-0.813631	-0.25573078	-1.4733646	-0.6063029	-0.053117678	-0.031118315	1.4925474	-0.50250554	0.10374202	0.11224554	-0.043129135	0.7317781	-0.11056626	vCA1	xgboost	0	123
500	-0.08327779	-0.10999618	0.21179281	-0.03424082	1.4175293	0.027268946	0.3344728	1.3282832	0.8125359	0.58008045	1.7747751	-0.3613248	0.12106297	0.12835093	-0.22693008	1.4000815	0.1271603	vCA1	xgboost	0	123
501	-0.12792917	-0.38587704	-0.12741067	-0.68210137	1.6124047	-0.038875867	0.41912973	-1.26866	-0.15955858	-0.012035506	-1.5126532	-0.15196466	0.036330387	0.23890564	0.353676	0.54739296	-0.33878195	vCA1	xgboost	0	123
502	-0.20842625	-0.42480388	0.06698993	-0.7582224	-0.78596497	-0.20786867	1.9450517	-0.029137043	0.15869184	0.110358365	3.1169713	-0.16290715	-0.06879321	0.33559737	0.050184384	0.5039049	0.015340279	vCA1	xgboost	0	123
503	-0.002703159	-0.450116	0.13777559	-0.26850703	0.1586715	-0.11287405	-0.8629042	0.010248134	0.95913446	-0.48541072	2.6467984	-0.1532782	-0.38442922	-0.31009582	0.38148314	0.8446078	0.68624306	vCA1	xgboost	0	123
504	-0.0075517157	-0.5553402	-0.17555979	-0.184988	0.047237083	0.49313203	-1.4390488	-0.1253708	0.5267231	-0.8735064	0.3490627	0.0926278	0.07022841	0.16937701	0.65793616	-1.1492101	-0.5164876	vCA1	xgboost	0	123
505	0.28936172	-0.5761337	-0.048721317	0.68307894	-0.51979584	0.090147175	-0.6695706	-0.253728	-0.016923374	0.63715464	-1.5592418	0.076093756	-1.5148438	-0.7824803	0.44966516	-0.82859045	-0.06314804	vCA1	xgboost	0	123
506	-0.6179115	-0.44380075	-1.1855853	0.51166636	-0.95114595	0.34145308	-1.0907265	1.5688252	0.08810872	0.20631583	-0.19457412	-0.27693337	-1.0897255	-0.18094133	0.23702118	1.0498822	-0.2918232	vCA1	xgboost	0	123
507	0.09008616	0.0897439	-0.2153607	0.94684684	0.3580029	0.08908751	0.61452544	0.33561456	-0.3244541	1.5286523	1.6294047	0.51733166	0.3024519	0.42533854	-0.1062222	0.25790498	0.205792	vCA1	xgboost	0	123
508	0.08836408	0.37984604	-0.06554553	0.18667766	0.14113356	0.47719204	-1.5843592	2.2600725	-0.30980843	-1.5050935	0.69437253	0.028431036	-0.48079455	0.32521504	-0.050321408	-0.8480137	-0.82301754	vCA1	xgboost	0	123
509	-0.10749706	1.1903713	-0.2637699	1.4660083	-2.1164305	0.059799165	-0.6147574	1.2582823	-0.36998603	0.58158123	3.2246628	0.36047268	0.39624602	0.581867	0.029210154	0.77433854	0.38936633	vCA1	xgboost	0	123
510	0.23680454	0.79771775	-0.16926397	-0.4489214	-0.9580147	0.7870769	-0.95073473	-0.2938891	0.70313454	-0.5626943	-0.7913325	0.16511282	-0.16714539	-0.74142563	-0.38107172	-0.84251535	0.13007626	vCA1	xgboost	0	123
511	-0.3788616	-0.49729657	-0.24293074	-0.90746355	-0.22791733	-0.06928887	-1.1171775	-0.19188201	-0.57728183	-0.09832139	-0.7062446	0.08992198	0.29585475	-0.104309104	-0.41597193	-0.8840095	-0.46906582	vCA1	xgboost	0	123
512	-0.19365843	0.058503672	-0.1867335	-0.3328987	1.8400905	-0.68805724	-0.05148301	0.22688723	-0.6297639	-0.25108126	-1.2502487	0.13854872	0.64279205	-0.035589993	1.5469218	-0.8006492	-0.30625272	vCA1	xgboost	0	123
513	0.5064017	0.63053375	0.21188307	0.039145913	-0.21030012	0.111379944	-0.78730285	2.2895823	-0.1736623	-1.0831081	-0.95604956	-0.095748045	-1.6570584	-0.5810389	0.31786537	-1.0831972	-0.82624745	vCA1	xgboost	0	123
514	-0.015731506	-0.29816684	-0.2539677	-0.8906167	0.19161254	0.5454396	-1.2902515	-0.00706389	-0.8062625	0.8156129	-0.75413686	0.032075536	0.23998286	0.078351796	-0.6651304	0.50142926	-0.6850459	vCA1	xgboost	0	123
515	-0.38597554	-0.27500543	0.098100804	0.5458193	0.5759839	-0.12952256	0.83619946	0.105613925	-0.2144711	0.8997791	1.4604555	0.24346383	0.45473638	0.194792	0.1661962	0.78080195	-0.015931208	vCA1	xgboost	0	123
516	-0.011424819	-0.21256034	-0.2613257	-0.65837413	0.58596236	0.3501994	0.35862622	-0.06824112	-0.5482912	0.20328738	-0.8917398	0.26650795	-0.16095176	-1.1163373	0.07320285	-0.3864691	0.60965806	vCA1	xgboost	0	123
517	-0.2741158	-0.14402626	-0.21407449	1.0502225	-0.15069818	-0.3235709	1.9948703	-0.24437506	-0.7941165	0.7484424	1.8839868	0.18412465	-0.028746443	0.37451866	-0.073036514	-0.22928004	-0.33591726	vCA1	xgboost	0	123
518	0.06712724	-0.22020061	-0.08036296	0.795255	-1.112921	-0.009419281	-0.7749583	-0.8318316	0.49999905	-1.147654	0.30593273	0.29063937	0.11832517	0.09229936	0.3880952	0.6325045	-0.41962668	vCA1	xgboost	0	123
519	-0.071002655	0.046696078	-0.05328102	-0.749791	1.1512976	-0.15330364	1.0520028	1.385168	0.58635116	-0.18711543	4.1475797	0.06182688	0.3365826	0.3095585	0.22324894	-0.80662394	-0.035008207	vCA1	xgboost	0	123
520	-0.14991447	-0.14899115	0.75051403	0.90186524	0.8708799	0.22223076	1.0814493	-0.013780575	-0.16282351	0.46257472	2.5296254	0.52768284	0.2741466	0.47072834	-0.10736439	0.5969849	0.1471445	vCA1	xgboost	0	123
521	0.45600343	0.038555957	-0.39052013	0.53198344	-0.20347767	-0.4475361	0.6149012	0.036163874	-0.21723443	0.5836886	-2.3984547	-0.0054492466	0.30348197	-0.011907851	-0.61408126	0.72151214	-0.3125012	vCA1	xgboost	0	123
522	-0.23873867	-0.39885032	-0.32622108	-0.2632278	1.1186869	0.08650446	0.23210151	0.112665474	0.08970046	-0.28776237	-0.4791525	0.38370612	0.4139867	-1.4738129	0.11742023	1.0309923	0.4747969	vCA1	xgboost	0	123
523	0.29699013	0.43546617	0.5574405	0.4544726	-0.71375436	-0.09587276	-0.54779625	-0.3198651	0.08737984	-0.031518713	3.8105094	0.17325786	-0.28852284	0.37673476	-0.68330264	-1.2185673	0.10863688	vCA1	xgboost	0	123
524	0.040099155	-0.29529515	-0.22588192	-0.2661745	1.087909	-0.51798385	2.550734	-0.50979024	0.28598222	0.65611243	-1.8612431	0.32697952	0.4761133	0.19045383	0.7535491	0.94906527	-0.26032782	vCA1	xgboost	0	123
525	-0.28420502	0.9890496	-0.008656213	-0.76493746	-0.5673687	-0.19948302	0.6383225	0.037110724	0.19823055	0.34775937	1.7015271	0.27480927	0.18941304	-1.3817878	-0.46417314	0.8144362	0.08660411	vCA1	xgboost	0	123
526	0.2901715	0.77519673	0.26952818	-0.46673134	-1.5077637	-0.25246763	-0.3328604	-0.43413377	0.4301127	0.3648551	3.1570413	-0.121647865	-0.14821927	-0.654179	-0.09475853	0.7988425	-0.32729897	vCA1	xgboost	0	123
527	0.010166906	-0.39241332	0.24989133	-0.14497502	0.59395087	-0.36602873	-0.22689775	0.4633538	-0.0205786	-0.2540007	-0.6312605	0.21927664	0.38989455	0.110088676	-0.69208705	-0.9732515	0.2946587	vCA1	xgboost	0	123
528	-0.4308466	0.38701728	-0.21563089	0.2707618	-0.50875694	0.08691529	0.5192995	0.14203835	-0.07217192	-0.24274287	0.42343873	0.020837702	0.045610674	-0.06791496	-0.22363661	-0.62848717	0.64529675	vCA1	xgboost	0	123
529	-0.2653042	-0.20296083	-0.33527565	0.90582573	-0.2030759	0.48580468	-1.5565307	-0.59817046	-0.09991636	0.10223644	0.99696004	0.24274525	0.307804	0.054109834	0.010646883	0.38450614	-0.43810046	vCA1	xgboost	0	123
530	0.1970498	-0.254647	0.08715829	0.16211933	0.3744408	-0.20370203	-0.24505444	0.5324417	0.4714655	0.4537284	3.715633	-0.0033928584	0.37546575	0.3956499	0.21797529	0.7967378	0.24453025	vCA1	xgboost	0	123
531	-0.14459202	-0.16601619	-0.04550113	-0.12685001	-0.28169858	-0.26664436	0.69753355	0.016567154	0.15314402	-0.7493571	2.2613475	-0.12010368	0.25470686	0.18776561	1.0225942	-0.7350584	0.07583665	vCA1	xgboost	0	123
532	0.39636207	-0.7130813	0.10987803	-0.22062199	-0.41332963	0.26291412	-0.3108158	0.99781173	1.0678263	0.050392136	-0.7435978	0.021279521	-0.37946427	-0.881789	-0.19943449	-1.3925359	0.04333224	vCA1	xgboost	0	123
533	-0.044910755	-0.2326025	-0.11919439	-0.23680025	1.4123032	0.12180465	0.20635955	0.098870374	0.04801252	1.4864444	-1.7024145	0.280687	0.22141264	0.20305923	-0.1263887	-1.2686796	-0.57560325	vCA1	xgboost	0	123
