# Supplementary material for: Hierarchical Distribution of Reward Representation in the Cortical and Hippocampal Regions
Source: eNeuro. 2026 Feb 10;13(2):ENEURO.0256-25.2026. doi: 10.1523/ENEURO.0256-25.2026 (PMC12931971; doi:10.1523/ENEURO.0256-25.2026)
Supplement: Data 1 — The complete code, data, and computational environment required to reproduce the findings of this study are available at https://github.com/mokamotosan/soma_okamoto_lr_01_public.git. The repository contains a series of Jupyter Notebooks for analysis (/notebooks) and a Dockerfile to ensure a fully reproducible environment. The analysis is structured with individual notebooks for each of the six brain regions, which generate the results for Figs. 3-7 and Table 1. All analyses were performed within a Docker container based on a Python 3.10 image, utilizing key libraries such as PyCaret for modeling and SHAP for interpretation. To replicate all results, users should first build the Docker environment and then execute the Jupyter Notebooks in the sequence described in the repository's README.md file. Download Data 1, ZIP file. [file eneuro-13-ENEURO.0256-25.2026-s001.zip › soma_okamoto_lr_01_public-main/results/shap_analysis/dCA1/shap_base_values_dCA1_catboost_r1.csv]

sample_id	base_value
7801	0.02962334096945921
7740	0.02962334096945921
9947	0.02962334096945921
10071	0.02962334096945921
10801	0.02962334096945921
6748	0.02962334096945921
10859	0.02962334096945921
10236	0.02962334096945921
10203	0.02962334096945921
10198	0.02962334096945921
10839	0.02962334096945921
7697	0.02962334096945921
7376	0.02962334096945921
10168	0.02962334096945921
7378	0.02962334096945921
10544	0.02962334096945921
7682	0.02962334096945921
10540	0.02962334096945921
10209	0.02962334096945921
7345	0.02962334096945921
9879	0.02962334096945921
9877	0.02962334096945921
10079	0.02962334096945921
8264	0.02962334096945921
7840	0.02962334096945921
9831	0.02962334096945921
8261	0.02962334096945921
10509	0.02962334096945921
6891	0.02962334096945921
10752	0.02962334096945921
7774	0.02962334096945921
8366	0.02962334096945921
6679	0.02962334096945921
8060	0.02962334096945921
8057	0.02962334096945921
7374	0.02962334096945921
10812	0.02962334096945921
6690	0.02962334096945921
8021	0.02962334096945921
9889	0.02962334096945921
10849	0.02962334096945921
6922	0.02962334096945921
10202	0.02962334096945921
10162	0.02962334096945921
7802	0.02962334096945921
7361	0.02962334096945921
9928	0.02962334096945921
9948	0.02962334096945921
8272	0.02962334096945921
8072	0.02962334096945921
10491	0.02962334096945921
10190	0.02962334096945921
8327	0.02962334096945921
9868	0.02962334096945921
8312	0.02962334096945921
8291	0.02962334096945921
8036	0.02962334096945921
6762	0.02962334096945921
7822	0.02962334096945921
10841	0.02962334096945921
9828	0.02962334096945921
7674	0.02962334096945921
6882	0.02962334096945921
6674	0.02962334096945921
9861	0.02962334096945921
8070	0.02962334096945921
7389	0.02962334096945921
10045	0.02962334096945921
6928	0.02962334096945921
10792	0.02962334096945921
8041	0.02962334096945921
8297	0.02962334096945921
9843	0.02962334096945921
10018	0.02962334096945921
7736	0.02962334096945921
10820	0.02962334096945921
10528	0.02962334096945921
8066	0.02962334096945921
6692	0.02962334096945921
9975	0.02962334096945921
9854	0.02962334096945921
7735	0.02962334096945921
10555	0.02962334096945921
8270	0.02962334096945921
10531	0.02962334096945921
7771	0.02962334096945921
9941	0.02962334096945921
7748	0.02962334096945921
10506	0.02962334096945921
9874	0.02962334096945921
6708	0.02962334096945921
10508	0.02962334096945921
10853	0.02962334096945921
8341	0.02962334096945921
6892	0.02962334096945921
7692	0.02962334096945921
9937	0.02962334096945921
8346	0.02962334096945921
9949	0.02962334096945921
6711	0.02962334096945921
7332	0.02962334096945921
6673	0.02962334096945921
8311	0.02962334096945921
6919	0.02962334096945921
10876	0.02962334096945921
6880	0.02962334096945921
8074	0.02962334096945921
10320	0.02962334096945921
7795	0.02962334096945921
6668	0.02962334096945921
10151	0.02962334096945921
10098	0.02962334096945921
10125	0.02962334096945921
8047	0.02962334096945921
9992	0.02962334096945921
8407	0.02962334096945921
10846	0.02962334096945921
7377	0.02962334096945921
9925	0.02962334096945921
8049	0.02962334096945921
6721	0.02962334096945921
10194	0.02962334096945921
7341	0.02962334096945921
6896	0.02962334096945921
10818	0.02962334096945921
6899	0.02962334096945921
9834	0.02962334096945921
10314	0.02962334096945921
8078	0.02962334096945921
10118	0.02962334096945921
9902	0.02962334096945921
9845	0.02962334096945921
10525	0.02962334096945921
7360	0.02962334096945921
8269	0.02962334096945921
10484	0.02962334096945921
8329	0.02962334096945921
8081	0.02962334096945921
6876	0.02962334096945921
10513	0.02962334096945921
6735	0.02962334096945921
7711	0.02962334096945921
7680	0.02962334096945921
10132	0.02962334096945921
7669	0.02962334096945921
6924	0.02962334096945921
8347	0.02962334096945921
6694	0.02962334096945921
6959	0.02962334096945921
8381	0.02962334096945921
7387	0.02962334096945921
9981	0.02962334096945921
6970	0.02962334096945921
9938	0.02962334096945921
7371	0.02962334096945921
8044	0.02962334096945921
8382	0.02962334096945921
8048	0.02962334096945921
8090	0.02962334096945921
6908	0.02962334096945921
6664	0.02962334096945921
9918	0.02962334096945921
10538	0.02962334096945921
8339	0.02962334096945921
10838	0.02962334096945921
10155	0.02962334096945921
8256	0.02962334096945921
9844	0.02962334096945921
9964	0.02962334096945921
9829	0.02962334096945921
8050	0.02962334096945921
7725	0.02962334096945921
8253	0.02962334096945921
10802	0.02962334096945921
8271	0.02962334096945921
7709	0.02962334096945921
7797	0.02962334096945921
7715	0.02962334096945921
10808	0.02962334096945921
10523	0.02962334096945921
10011	0.02962334096945921
9917	0.02962334096945921
7777	0.02962334096945921
6916	0.02962334096945921
7818	0.02962334096945921
6929	0.02962334096945921
9870	0.02962334096945921
9920	0.02962334096945921
8040	0.02962334096945921
10809	0.02962334096945921
7741	0.02962334096945921
9934	0.02962334096945921
7681	0.02962334096945921
10517	0.02962334096945921
10110	0.02962334096945921
10739	0.02962334096945921
10124	0.02962334096945921
10111	0.02962334096945921
9914	0.02962334096945921
8282	0.02962334096945921
10737	0.02962334096945921
8069	0.02962334096945921
10075	0.02962334096945921
9836	0.02962334096945921
6724	0.02962334096945921
9923	0.02962334096945921
7718	0.02962334096945921
10749	0.02962334096945921
6653	0.02962334096945921
7728	0.02962334096945921
8378	0.02962334096945921
8396	0.02962334096945921
8362	0.02962334096945921
7340	0.02962334096945921
7372	0.02962334096945921
6914	0.02962334096945921
7668	0.02962334096945921
8259	0.02962334096945921
7732	0.02962334096945921
10046	0.02962334096945921
7765	0.02962334096945921
9961	0.02962334096945921
9890	0.02962334096945921
9872	0.02962334096945921
7853	0.02962334096945921
6938	0.02962334096945921
6881	0.02962334096945921
6662	0.02962334096945921
8294	0.02962334096945921
6741	0.02962334096945921
6752	0.02962334096945921
10505	0.02962334096945921
9827	0.02962334096945921
8008	0.02962334096945921
9978	0.02962334096945921
10068	0.02962334096945921
10123	0.02962334096945921
6729	0.02962334096945921
7337	0.02962334096945921
8319	0.02962334096945921
10106	0.02962334096945921
9908	0.02962334096945921
6893	0.02962334096945921
7767	0.02962334096945921
9926	0.02962334096945921
6745	0.02962334096945921
10175	0.02962334096945921
10104	0.02962334096945921
8338	0.02962334096945921
10793	0.02962334096945921
10044	0.02962334096945921
7848	0.02962334096945921
8318	0.02962334096945921
9995	0.02962334096945921
6688	0.02962334096945921
10134	0.02962334096945921
6941	0.02962334096945921
10042	0.02962334096945921
9950	0.02962334096945921
10764	0.02962334096945921
7773	0.02962334096945921
6757	0.02962334096945921
10313	0.02962334096945921
10856	0.02962334096945921
9842	0.02962334096945921
10877	0.02962334096945921
6925	0.02962334096945921
8322	0.02962334096945921
10039	0.02962334096945921
7855	0.02962334096945921
10201	0.02962334096945921
8052	0.02962334096945921
6648	0.02962334096945921
6885	0.02962334096945921
10500	0.02962334096945921
9867	0.02962334096945921
9944	0.02962334096945921
6898	0.02962334096945921
6707	0.02962334096945921
8071	0.02962334096945921
7366	0.02962334096945921
9853	0.02962334096945921
10064	0.02962334096945921
10782	0.02962334096945921
8034	0.02962334096945921
8390	0.02962334096945921
8403	0.02962334096945921
6683	0.02962334096945921
10854	0.02962334096945921
8012	0.02962334096945921
10070	0.02962334096945921
7336	0.02962334096945921
10532	0.02962334096945921
10150	0.02962334096945921
7702	0.02962334096945921
10133	0.02962334096945921
10288	0.02962334096945921
10790	0.02962334096945921
9863	0.02962334096945921
7666	0.02962334096945921
6649	0.02962334096945921
9849	0.02962334096945921
10779	0.02962334096945921
10864	0.02962334096945921
7798	0.02962334096945921
8380	0.02962334096945921
10829	0.02962334096945921
7320	0.02962334096945921
10020	0.02962334096945921
10756	0.02962334096945921
7373	0.02962334096945921
8007	0.02962334096945921
7335	0.02962334096945921
10154	0.02962334096945921
8010	0.02962334096945921
10026	0.02962334096945921
10510	0.02962334096945921
8084	0.02962334096945921
10503	0.02962334096945921
10866	0.02962334096945921
10840	0.02962334096945921
8075	0.02962334096945921
10504	0.02962334096945921
8001	0.02962334096945921
10319	0.02962334096945921
8087	0.02962334096945921
7852	0.02962334096945921
9875	0.02962334096945921
7688	0.02962334096945921
9893	0.02962334096945921
10757	0.02962334096945921
8083	0.02962334096945921
6890	0.02962334096945921
10511	0.02962334096945921
10497	0.02962334096945921
6657	0.02962334096945921
8415	0.02962334096945921
8076	0.02962334096945921
6897	0.02962334096945921
