# Supplementary material for: Hierarchical Distribution of Reward Representation in the Cortical and Hippocampal Regions
Source: eNeuro. 2026 Feb 10;13(2):ENEURO.0256-25.2026. doi: 10.1523/ENEURO.0256-25.2026 (PMC12931971; doi:10.1523/ENEURO.0256-25.2026)
Supplement: Data 1 — The complete code, data, and computational environment required to reproduce the findings of this study are available at https://github.com/mokamotosan/soma_okamoto_lr_01_public.git. The repository contains a series of Jupyter Notebooks for analysis (/notebooks) and a Dockerfile to ensure a fully reproducible environment. The analysis is structured with individual notebooks for each of the six brain regions, which generate the results for Figs. 3-7 and Table 1. All analyses were performed within a Docker container based on a Python 3.10 image, utilizing key libraries such as PyCaret for modeling and SHAP for interpretation. To replicate all results, users should first build the Docker environment and then execute the Jupyter Notebooks in the sequence described in the repository's README.md file. Download Data 1, ZIP file. [file eneuro-13-ENEURO.0256-25.2026-s001.zip › soma_okamoto_lr_01_public-main/results/shap_analysis/dCA1/shap_base_values_dCA1_catboost_r2.csv]

sample_id	base_value
8314	0.056028006235216594
7366	0.056028006235216594
6669	0.056028006235216594
8363	0.056028006235216594
10849	0.056028006235216594
7783	0.056028006235216594
8392	0.056028006235216594
10762	0.056028006235216594
6882	0.056028006235216594
6900	0.056028006235216594
7681	0.056028006235216594
7352	0.056028006235216594
9964	0.056028006235216594
6756	0.056028006235216594
10321	0.056028006235216594
9864	0.056028006235216594
9879	0.056028006235216594
8046	0.056028006235216594
8339	0.056028006235216594
10127	0.056028006235216594
6736	0.056028006235216594
10045	0.056028006235216594
10199	0.056028006235216594
10013	0.056028006235216594
10796	0.056028006235216594
8346	0.056028006235216594
8386	0.056028006235216594
8404	0.056028006235216594
10765	0.056028006235216594
6716	0.056028006235216594
6744	0.056028006235216594
10017	0.056028006235216594
8003	0.056028006235216594
10110	0.056028006235216594
7747	0.056028006235216594
7703	0.056028006235216594
10318	0.056028006235216594
7310	0.056028006235216594
10151	0.056028006235216594
10502	0.056028006235216594
8007	0.056028006235216594
8384	0.056028006235216594
10186	0.056028006235216594
10183	0.056028006235216594
6691	0.056028006235216594
10192	0.056028006235216594
6712	0.056028006235216594
9875	0.056028006235216594
10489	0.056028006235216594
9993	0.056028006235216594
10793	0.056028006235216594
7778	0.056028006235216594
8409	0.056028006235216594
9852	0.056028006235216594
8024	0.056028006235216594
10313	0.056028006235216594
8303	0.056028006235216594
10155	0.056028006235216594
10191	0.056028006235216594
10857	0.056028006235216594
7359	0.056028006235216594
10866	0.056028006235216594
7850	0.056028006235216594
6915	0.056028006235216594
9845	0.056028006235216594
8402	0.056028006235216594
8311	0.056028006235216594
8091	0.056028006235216594
10524	0.056028006235216594
7686	0.056028006235216594
8377	0.056028006235216594
8005	0.056028006235216594
7314	0.056028006235216594
8079	0.056028006235216594
10789	0.056028006235216594
8272	0.056028006235216594
7750	0.056028006235216594
6914	0.056028006235216594
10025	0.056028006235216594
7794	0.056028006235216594
8064	0.056028006235216594
10798	0.056028006235216594
10005	0.056028006235216594
10288	0.056028006235216594
6909	0.056028006235216594
9961	0.056028006235216594
10756	0.056028006235216594
9876	0.056028006235216594
8016	0.056028006235216594
8397	0.056028006235216594
6725	0.056028006235216594
10150	0.056028006235216594
7841	0.056028006235216594
6731	0.056028006235216594
9921	0.056028006235216594
8025	0.056028006235216594
7363	0.056028006235216594
9997	0.056028006235216594
10314	0.056028006235216594
7682	0.056028006235216594
10511	0.056028006235216594
10876	0.056028006235216594
6699	0.056028006235216594
6689	0.056028006235216594
8365	0.056028006235216594
6730	0.056028006235216594
10556	0.056028006235216594
7677	0.056028006235216594
8262	0.056028006235216594
10126	0.056028006235216594
7318	0.056028006235216594
9841	0.056028006235216594
6929	0.056028006235216594
9877	0.056028006235216594
8256	0.056028006235216594
6952	0.056028006235216594
7767	0.056028006235216594
6905	0.056028006235216594
10558	0.056028006235216594
6718	0.056028006235216594
8280	0.056028006235216594
10124	0.056028006235216594
10754	0.056028006235216594
9963	0.056028006235216594
10550	0.056028006235216594
6672	0.056028006235216594
10804	0.056028006235216594
7780	0.056028006235216594
10776	0.056028006235216594
9887	0.056028006235216594
6750	0.056028006235216594
7772	0.056028006235216594
6661	0.056028006235216594
8070	0.056028006235216594
7687	0.056028006235216594
10209	0.056028006235216594
6968	0.056028006235216594
6933	0.056028006235216594
9950	0.056028006235216594
9872	0.056028006235216594
9878	0.056028006235216594
10042	0.056028006235216594
10749	0.056028006235216594
7852	0.056028006235216594
10838	0.056028006235216594
10024	0.056028006235216594
10850	0.056028006235216594
10840	0.056028006235216594
7377	0.056028006235216594
8310	0.056028006235216594
6922	0.056028006235216594
8385	0.056028006235216594
8043	0.056028006235216594
8354	0.056028006235216594
9934	0.056028006235216594
7714	0.056028006235216594
10181	0.056028006235216594
10737	0.056028006235216594
10254	0.056028006235216594
9989	0.056028006235216594
9871	0.056028006235216594
8002	0.056028006235216594
9941	0.056028006235216594
7380	0.056028006235216594
8322	0.056028006235216594
10237	0.056028006235216594
10490	0.056028006235216594
10012	0.056028006235216594
8061	0.056028006235216594
9919	0.056028006235216594
10750	0.056028006235216594
10122	0.056028006235216594
10519	0.056028006235216594
10788	0.056028006235216594
8368	0.056028006235216594
10496	0.056028006235216594
7758	0.056028006235216594
7699	0.056028006235216594
9896	0.056028006235216594
7823	0.056028006235216594
8050	0.056028006235216594
8090	0.056028006235216594
6703	0.056028006235216594
6949	0.056028006235216594
9837	0.056028006235216594
10048	0.056028006235216594
6656	0.056028006235216594
10538	0.056028006235216594
9832	0.056028006235216594
6966	0.056028006235216594
9917	0.056028006235216594
6711	0.056028006235216594
8013	0.056028006235216594
8088	0.056028006235216594
7746	0.056028006235216594
8333	0.056028006235216594
8259	0.056028006235216594
10010	0.056028006235216594
10509	0.056028006235216594
6765	0.056028006235216594
8293	0.056028006235216594
10533	0.056028006235216594
10026	0.056028006235216594
7317	0.056028006235216594
9944	0.056028006235216594
9826	0.056028006235216594
8279	0.056028006235216594
7770	0.056028006235216594
6663	0.056028006235216594
8395	0.056028006235216594
10875	0.056028006235216594
7840	0.056028006235216594
6927	0.056028006235216594
9965	0.056028006235216594
9929	0.056028006235216594
10046	0.056028006235216594
10858	0.056028006235216594
8401	0.056028006235216594
9990	0.056028006235216594
10098	0.056028006235216594
6903	0.056028006235216594
10173	0.056028006235216594
9975	0.056028006235216594
7707	0.056028006235216594
7788	0.056028006235216594
6743	0.056028006235216594
10738	0.056028006235216594
10791	0.056028006235216594
8317	0.056028006235216594
6694	0.056028006235216594
10500	0.056028006235216594
10068	0.056028006235216594
9978	0.056028006235216594
7326	0.056028006235216594
10084	0.056028006235216594
9886	0.056028006235216594
10803	0.056028006235216594
7998	0.056028006235216594
9858	0.056028006235216594
6688	0.056028006235216594
9892	0.056028006235216594
6740	0.056028006235216594
8044	0.056028006235216594
8278	0.056028006235216594
7742	0.056028006235216594
7838	0.056028006235216594
6666	0.056028006235216594
7803	0.056028006235216594
7696	0.056028006235216594
10553	0.056028006235216594
9827	0.056028006235216594
7355	0.056028006235216594
9986	0.056028006235216594
9859	0.056028006235216594
6935	0.056028006235216594
7362	0.056028006235216594
10736	0.056028006235216594
9890	0.056028006235216594
8087	0.056028006235216594
10206	0.056028006235216594
6923	0.056028006235216594
6698	0.056028006235216594
10090	0.056028006235216594
8416	0.056028006235216594
10745	0.056028006235216594
6697	0.056028006235216594
8304	0.056028006235216594
8381	0.056028006235216594
8291	0.056028006235216594
7798	0.056028006235216594
9925	0.056028006235216594
10018	0.056028006235216594
10763	0.056028006235216594
6917	0.056028006235216594
10503	0.056028006235216594
7766	0.056028006235216594
7378	0.056028006235216594
7316	0.056028006235216594
8057	0.056028006235216594
7375	0.056028006235216594
7369	0.056028006235216594
6681	0.056028006235216594
9825	0.056028006235216594
6673	0.056028006235216594
7358	0.056028006235216594
7731	0.056028006235216594
7720	0.056028006235216594
8264	0.056028006235216594
10198	0.056028006235216594
8049	0.056028006235216594
8370	0.056028006235216594
7340	0.056028006235216594
8350	0.056028006235216594
10032	0.056028006235216594
10505	0.056028006235216594
6749	0.056028006235216594
6680	0.056028006235216594
9923	0.056028006235216594
6683	0.056028006235216594
8394	0.056028006235216594
7737	0.056028006235216594
8336	0.056028006235216594
6696	0.056028006235216594
6751	0.056028006235216594
7332	0.056028006235216594
7382	0.056028006235216594
9938	0.056028006235216594
6654	0.056028006235216594
9916	0.056028006235216594
8344	0.056028006235216594
6719	0.056028006235216594
10114	0.056028006235216594
9974	0.056028006235216594
6662	0.056028006235216594
10120	0.056028006235216594
10079	0.056028006235216594
10320	0.056028006235216594
6916	0.056028006235216594
9870	0.056028006235216594
6913	0.056028006235216594
10088	0.056028006235216594
8020	0.056028006235216594
9947	0.056028006235216594
9935	0.056028006235216594
8074	0.056028006235216594
10795	0.056028006235216594
7785	0.056028006235216594
8271	0.056028006235216594
10485	0.056028006235216594
7730	0.056028006235216594
6670	0.056028006235216594
10159	0.056028006235216594
8068	0.056028006235216594
7356	0.056028006235216594
8257	0.056028006235216594
10809	0.056028006235216594
9956	0.056028006235216594
10753	0.056028006235216594
10775	0.056028006235216594
