# Supplementary material for: Hierarchical Distribution of Reward Representation in the Cortical and Hippocampal Regions
Source: eNeuro. 2026 Feb 10;13(2):ENEURO.0256-25.2026. doi: 10.1523/ENEURO.0256-25.2026 (PMC12931971; doi:10.1523/ENEURO.0256-25.2026)
Supplement: Data 1 — The complete code, data, and computational environment required to reproduce the findings of this study are available at https://github.com/mokamotosan/soma_okamoto_lr_01_public.git. The repository contains a series of Jupyter Notebooks for analysis (/notebooks) and a Dockerfile to ensure a fully reproducible environment. The analysis is structured with individual notebooks for each of the six brain regions, which generate the results for Figs. 3-7 and Table 1. All analyses were performed within a Docker container based on a Python 3.10 image, utilizing key libraries such as PyCaret for modeling and SHAP for interpretation. To replicate all results, users should first build the Docker environment and then execute the Jupyter Notebooks in the sequence described in the repository's README.md file. Download Data 1, ZIP file. [file eneuro-13-ENEURO.0256-25.2026-s001.zip › soma_okamoto_lr_01_public-main/results/shap_analysis/dCA1/shap_importance_dCA1_catboost_r1.csv]

feature	mean_abs_shap
Post_Outcomne_contra__skewness	0.6491728526282257
Post_Outcome_ipsi__quantile(25)	0.6318566336549905
Post_Outcomne_contra__quantile(75)	0.4504754960133841
Post_Outcome_ipsi__skewness	0.44595370769908493
Pre_Action_ipsi__skewness	0.40894300696765457
Post_Outcomne_contra__kurtosis	0.40204060551089593
ks-stat_ActionI	0.39478948357527033
Post_Outcome_ipsi__mean_spk_per_s__50_to_100_ms	0.3137714472771563
Pre_Action_contralateral__std	0.22927032818135057
Pre_Action_ipsi__std	0.1902426143572659
Pre_Action_contralateral__skewness	0.1784077785633423
Post_Outcomne_contra__std	0.14213598584993856
Pre_Action_ipsi__kurtosis	0.1364060831150674
Post_Outcome_ipsi__quantile(75)	0.10990645878991032
diff_per_sum_ActionI	0.10619913720544853
diff_per_sum_ActionC	0.0749226356789422
ks-stat_OutcomeC	0.07406917746508422
