# Supplementary material for: Hierarchical Distribution of Reward Representation in the Cortical and Hippocampal Regions
Source: eNeuro. 2026 Feb 10;13(2):ENEURO.0256-25.2026. doi: 10.1523/ENEURO.0256-25.2026 (PMC12931971; doi:10.1523/ENEURO.0256-25.2026)
Supplement: Data 1 — The complete code, data, and computational environment required to reproduce the findings of this study are available at https://github.com/mokamotosan/soma_okamoto_lr_01_public.git. The repository contains a series of Jupyter Notebooks for analysis (/notebooks) and a Dockerfile to ensure a fully reproducible environment. The analysis is structured with individual notebooks for each of the six brain regions, which generate the results for Figs. 3-7 and Table 1. All analyses were performed within a Docker container based on a Python 3.10 image, utilizing key libraries such as PyCaret for modeling and SHAP for interpretation. To replicate all results, users should first build the Docker environment and then execute the Jupyter Notebooks in the sequence described in the repository's README.md file. Download Data 1, ZIP file. [file eneuro-13-ENEURO.0256-25.2026-s001.zip › soma_okamoto_lr_01_public-main/results/shap_analysis/dCA1/shap_importance_dCA1_catboost_r2.csv]

feature	mean_abs_shap
Post_Outcome_ipsi__skewness	0.6403177065591964
Post_Outcomne_contra__skewness	0.6353148159159799
Pre_Action_ipsi__skewness	0.31207882623967154
ks-stat_ActionI	0.305298535821713
Post_Outcome_ipsi__quantile(75)	0.1898114687350237
Post_Outcomne_contra__kurtosis	0.18214296935008675
Post_Outcome_ipsi__mean_spk_per_s__50_to_100_ms	0.1704082964836526
Pre_Action_contralateral__skewness	0.15850889614022484
Pre_Action_contralateral__kurtosis	0.15777038046066383
Pre_Action_ipsi__kurtosis	0.14462408535794216
Post_Outcome_ipsi__std	0.12142733848752166
Post_Outcomne_contra__quantile(75)	0.11971036744938572
Post_Outcomne_contra__std	0.11770783768417381
Pre_Action_ipsi__std	0.11496021620092829
diff_per_sum_OutcomeC	0.1097459568843218
ACG_and_FS_per_RS__ACGmed250	0.061708014413582236
diff_per_sum_ActionC	0.057845215670499696
