# Supplementary material for: Hierarchical Distribution of Reward Representation in the Cortical and Hippocampal Regions
Source: eNeuro. 2026 Feb 10;13(2):ENEURO.0256-25.2026. doi: 10.1523/ENEURO.0256-25.2026 (PMC12931971; doi:10.1523/ENEURO.0256-25.2026)
Supplement: Data 1 — The complete code, data, and computational environment required to reproduce the findings of this study are available at https://github.com/mokamotosan/soma_okamoto_lr_01_public.git. The repository contains a series of Jupyter Notebooks for analysis (/notebooks) and a Dockerfile to ensure a fully reproducible environment. The analysis is structured with individual notebooks for each of the six brain regions, which generate the results for Figs. 3-7 and Table 1. All analyses were performed within a Docker container based on a Python 3.10 image, utilizing key libraries such as PyCaret for modeling and SHAP for interpretation. To replicate all results, users should first build the Docker environment and then execute the Jupyter Notebooks in the sequence described in the repository's README.md file. Download Data 1, ZIP file. [file eneuro-13-ENEURO.0256-25.2026-s001.zip › soma_okamoto_lr_01_public-main/results/shap_analysis/dCA1/shap_values_dCA1_catboost_r1.csv]

	diff_per_sum_ActionC	diff_per_sum_ActionI	ks-stat_ActionI	ks-stat_OutcomeC	Pre_Action_contralateral__std	Pre_Action_contralateral__skewness	Pre_Action_ipsi__std	Pre_Action_ipsi__kurtosis	Pre_Action_ipsi__skewness	Post_Outcomne_contra__std	Post_Outcomne_contra__kurtosis	Post_Outcomne_contra__skewness	Post_Outcomne_contra__quantile(75)	Post_Outcome_ipsi__mean_spk_per_s__50_to_100_ms	Post_Outcome_ipsi__skewness	Post_Outcome_ipsi__quantile(25)	Post_Outcome_ipsi__quantile(75)	roi	model_id	repeat	session_id
0	0.21366051369695202	0.15734576754496282	-0.4358508943312609	0.018363326059074144	0.09541800818540494	-0.3504371591029241	0.10936243360934444	0.09088545220470202	0.45324357216110633	-0.19971205591417607	-0.24723280193068564	-0.10808734742441324	-0.17876536454690972	0.8954266060382852	0.1973631180953726	-0.681508942899157	0.05660670711469576	dCA1	catboost	1	124
1	0.024730788776191788	0.004269136521413226	0.395873171640178	-0.016768507080726424	0.15302386503670723	-0.1606601272549262	0.07421907740898864	-0.2327956583105924	-0.2365404972970704	0.00883860926764554	0.6809558418610022	1.1900878309379463	-0.3358112403353206	-0.10028278849552458	0.5251648967449724	1.123762323644128	0.08827523730982548	dCA1	catboost	1	124
2	-0.13138551449436245	-0.3304498540381501	-0.6370684132656277	-0.013967693758410516	0.18447677522069905	-0.2062542357709118	-0.7965018687317291	-0.24108211126880233	0.37028084735093186	-0.11977892543785981	-0.27250492149544975	-0.7846171501737178	-0.6725614868885244	-0.402831822895766	-0.13976058684011702	0.48642467193006383	0.08287952564956833	dCA1	catboost	1	124
3	-0.12835965365147406	-0.3881343007489131	-0.5957507357668872	0.021154864145976175	0.13721097830551185	0.337320008537751	-0.3105093333382693	-0.6031956146258822	0.38714804801722874	-0.04720249407320193	-0.43298024555891085	-0.4777572128839298	-0.557530734398798	0.7529476773783875	-0.4633323971706313	-0.3080089938698997	-0.012960764884934957	dCA1	catboost	1	124
4	-0.07067815446000639	-0.02808601533545792	-0.7408774353526524	-0.17749128393055852	-0.18073828590998	0.1012763533938075	0.09543098581313376	-0.09628318000202434	-1.0918749255059697	-0.07448261462181124	0.5899401432821777	-0.822564760345454	-0.5586069543947589	-0.09545190046429967	0.5958674954980936	0.3595718802596078	0.04415062988151935	dCA1	catboost	1	124
5	-2.3505339831913098e-05	-0.05189759277966349	0.07621062501315878	-0.049017732159648233	-0.5313985327160003	0.15974644670107993	0.12899651001551515	0.13277243032122432	0.3311344913829007	0.04189884005973951	0.2592656463797322	0.4802506907526677	0.12500757922080516	-0.23575007131280978	0.2412235605626262	0.5515118657641471	0.0608121195840879	dCA1	catboost	1	124
6	-0.09357461872354944	-0.08298766618937181	-0.517699813507412	-0.03298180289901703	0.12708182597889375	-0.17142921040330503	-0.9773207762427787	-0.9039770496000108	-0.13808382718990989	-0.14505219835363395	-0.47102245263594256	0.8923623031264506	0.3613783711458074	-0.2519420637175146	0.5041300033162971	-0.4929553978463978	0.020656844636329448	dCA1	catboost	1	124
7	-0.05545436032832499	0.14937109167588236	-0.3400573866363701	0.010859403885980553	-0.12141821737568684	0.05799548772806287	-0.005489372719504687	-0.15899619294918638	-0.30127431192641213	0.3294241048294069	0.9122550051052029	-0.41813056776738294	-0.35845290882473113	0.4160784205032126	0.6699358726324167	0.45397023765610794	-0.06891983551220852	dCA1	catboost	1	124
8	-0.01692860255768546	-0.1649803426227805	0.33217480106725455	-0.08689766739499226	0.16089054863875218	0.33530967673419027	0.10791770998973822	0.09928101448792269	0.5378514032722918	-0.15810571037697135	-0.3604742922397262	-0.8761724664404452	-0.4385945462402874	-0.5619103165909891	-0.38525231159783313	-0.41082713679562044	-0.1740773242611528	dCA1	catboost	1	124
9	-0.031443059846554	0.09673980578127182	-0.36164488014263324	-0.013286936681463194	0.1818658854213284	-0.08606164575985685	0.1319327107240972	0.06713077696070875	0.1785145607699346	0.1514425339392634	0.30369381273358925	0.8852457522291218	0.39282998070523434	0.01325769169011993	0.3157658050670183	0.9760694570481866	0.08588465820997802	dCA1	catboost	1	124
10	-0.044558482622286025	0.040856965886362014	0.5558702222093795	-0.06779282140999347	0.1793310439620418	-0.09853818658575705	0.0585189806217548	-0.04174190911958912	0.6592377176553421	0.09648947654977959	0.8178245497271147	-0.598543662451379	-0.2691783937462521	-0.48541410857829104	-0.31252573680638396	-0.5932414033616669	-0.08258865257078549	dCA1	catboost	1	124
11	0.03307217564612449	-0.0746785747604307	0.37451857331573496	0.2848166270803207	0.15423435731965288	0.3421272306860041	0.08190300887761202	0.008503073057275908	0.5542496932178984	-0.2299559929913181	-0.4688174925017422	-0.44880044710065964	-0.74948602473628	-0.5349672122809599	-0.3555538878717685	-0.5122410637632867	-0.10101997560653687	dCA1	catboost	1	124
12	-0.024811762806780064	-0.001200237367727125	0.3927771464042626	-0.05206235204716498	0.07022264817156042	0.23556394837932546	0.18483473730690403	0.13050909579456985	0.24553989214485455	-0.08285922592663635	-0.4137063582748186	1.1018063822875754	0.506942044485499	-0.1469961954012826	-0.42657648533192	-0.5433005404829246	-0.0485706264843401	dCA1	catboost	1	124
13	0.03657360796116782	0.07514709977283318	0.47569709414546124	-0.033239433847295934	0.29539137125755094	0.1284314157516005	0.19102019212774163	0.13783828262889206	0.2203449720676893	-0.05175499794455778	-0.3758512804418532	1.1713014209411605	0.6019397985210192	-0.18978779344556634	-0.4345286287121406	-0.7011146287168952	-0.04214178757017468	dCA1	catboost	1	124
14	0.13884505678646386	0.08879691373104179	-0.3807834597014548	0.3309429179006714	-0.19297815186373865	-0.1725981357240271	0.10115009969152772	-0.7389362700134848	0.4742998918692839	-0.10195344860983656	0.8843890647791445	-0.47172673195903964	0.48105325039839286	0.6337170536775809	-0.45161459529989756	-0.5787720606727154	-0.15166737849058218	dCA1	catboost	1	124
15	-0.13895804381851753	-0.21683312307194272	-0.45290904767363593	0.31914011299934325	0.019775831223499657	-0.20144612353840183	-0.4770301825166165	0.11912434741358145	0.14530599049430837	-0.05500125743644743	1.052564137136947	-0.3852060566767646	0.5809340611803958	0.6842996240819169	0.5152478866397088	1.107949147545536	0.045003770658650154	dCA1	catboost	1	124
16	0.09568672555799013	0.02382973863907717	0.39575465124208814	0.0010068050420303008	-0.4941682204653213	0.17866410391708573	0.19118769728000326	-0.16874268058230202	0.203804081461618	0.005941539399351792	-0.21173375790541826	1.035422039353211	0.6838547551514348	-0.08160163586922468	-0.1376627761370383	0.2670379427757092	0.06654169302228655	dCA1	catboost	1	124
17	0.05140973611920398	0.15259320650201064	-0.483926098599972	0.034915537367668135	0.2320079364835791	0.12022019168921737	0.1602207527806419	0.09320476491387539	-0.458863102961278	0.16753672693559482	0.6112335116125795	1.1280470234711237	-0.40369043277444866	0.5990837524575016	0.5718654443135613	1.292775230329818	0.14881661710120794	dCA1	catboost	1	124
18	0.015081341772775089	0.08246077639270172	-0.482794321576872	0.08596444117180847	0.026042721043542542	0.1401876290898005	-0.17888962085512303	-0.42681842802483255	-0.8484534636739212	-0.193763147586865	-0.2985491403160617	-0.2815206221899244	-0.4697302689323612	0.7909712096601029	-0.45603808617108876	-0.5571827897941641	0.16965146628933203	dCA1	catboost	1	124
19	-0.09991006495395019	-0.42963836409721545	0.16073574637140656	-0.05712052491842215	-0.023838648474286357	0.00445049906631932	-0.1908333573890522	0.05582378667657779	0.5315106718842492	-0.164646705440213	-0.40791483567422604	-0.8477774056475166	-0.5078303850173764	-0.4371206165204157	-0.34444689346022345	-0.38959182887282406	-0.09669513505903794	dCA1	catboost	1	124
20	0.03638407125992222	-0.07330662472331974	0.4248244912517172	-0.047893456660680886	-0.2538956421899726	-0.30633082925117694	0.2295578073647555	0.12209636755985219	0.031587293443161475	-0.1739489146887362	-0.310269238314928	-0.9722722385943318	-0.5953461512886774	-0.39744705237660566	-0.5449662400838903	0.46220508361481666	-0.17790531348265107	dCA1	catboost	1	124
21	0.04229679484985749	-0.007613153246227731	0.30934074931623784	-0.07955497497440252	0.06778074372578585	-0.3060548733116131	0.11641278452868194	0.1679950384618047	-0.4912325916845289	-0.08056396473211659	-0.21611154652974862	-0.5100377967952968	-0.014594392804064424	-0.23611547714157696	-0.41946378541249757	-0.43700079393640034	-0.025418912921922176	dCA1	catboost	1	124
22	-0.10329135452232381	-0.033946568295918036	-0.670105352106953	-0.12078288930155907	0.06997063132014117	-0.13742936872895997	0.0796742481058828	-0.401273926300632	-1.0425072377562117	-0.21223223555495507	-0.33592267849709434	-0.796113648467704	0.0077640768501720525	-0.40358183362770156	-0.441145952893476	-0.6461812836917568	-0.23997801919326964	dCA1	catboost	1	124
23	-0.0906901681657571	0.1583455333884985	-0.4736259675639997	0.028914104914856124	-0.01237485403799417	0.0639845437649623	0.11939923502590657	-0.36148059288013346	-0.24963040352117866	0.2262798464181453	0.5645639028505882	-0.5796428475174169	-0.6445694321610836	0.7850784495438444	0.6791865424158946	1.2726065662433015	0.06503310711024522	dCA1	catboost	1	124
24	0.0951383705497845	0.220594644912305	-0.21433966004593427	-0.1319490087618134	0.13361534803904682	0.28483055680279196	0.05629854405936592	0.0897615714953024	-0.1090929749077663	-0.2776898435487937	-0.342962122562608	-0.4052235914136986	-0.4102017054158483	0.09957821221294874	-0.10719831106154419	-0.6387979226431463	-0.0679270448528206	dCA1	catboost	1	124
25	-0.03603927652719931	0.27646240025983815	-0.4316741724114431	-0.06603123295021866	0.2417585012045334	0.2153452672729332	-0.20108001836625433	0.043744713347118935	0.49752895791553925	0.1932859046017236	0.11495380013887195	-0.6398118461469655	-0.39658756096336206	-0.32022392811393363	0.48127510645550187	1.1589936773227247	-0.11864026761677268	dCA1	catboost	1	124
26	-0.019616582363324944	0.0005419316810132335	-0.3685754129254699	0.07243901402945153	-0.5969861276471099	0.04904079211107129	-0.22047476509632322	-0.1247783563984987	0.1055021973242986	-0.1535308982558728	-0.4318856654170713	0.873541288432702	0.42903806355861107	-0.22992376689979754	-0.41067367605863214	-0.8262565501107592	0.008695412207879876	dCA1	catboost	1	124
27	-0.022619306182998126	-0.009983132041908122	0.35358071314578704	-0.07116824662240263	-0.4640664818279874	-0.09505443115639284	0.1545485815946332	0.12415259425538022	-0.32830924328844896	-0.04392942807679832	0.7526718633433296	0.2993368451578524	0.04328658312128787	-0.04261911321823297	-0.3559266434563629	-0.7222242962303645	-0.10003439464361284	dCA1	catboost	1	124
28	-0.10757630031766828	-0.0006208183995023066	0.6814857863121272	0.22818666627831252	0.20749747890918357	0.47494282997444853	0.19005518495652776	0.15249621337801697	0.3651882749077041	-0.09773189169291141	-0.21459848496581072	-0.30686504278702936	-0.22824902529658886	-0.31693253493829504	-0.339006373001516	-0.48088695019295385	-0.07652338286937294	dCA1	catboost	1	124
29	-0.0028237904438415252	-0.1485043394267277	-0.18917593996264498	-0.08858049990673919	0.2327136676846162	0.30930686144695774	0.10406880561420426	0.06094211605552941	0.5350690371389307	-0.02109627379051273	0.8765688403622264	0.3670112971120797	-0.28752787690477305	-0.2881332933584085	-0.3346613002677184	-0.6378611846777911	0.008444138423864364	dCA1	catboost	1	124
30	0.39902277083914545	0.4294603240394095	-0.22461858502819643	0.15705996771947503	0.2553370917770082	0.3401490293173574	0.213826037766068	0.17801500373665474	0.761731908570499	0.6561828332949707	0.18899982419405828	-0.1255949279467753	-0.27762413607648806	-0.3908593601080254	-0.2792596088439587	0.2442780284417069	0.21549842344401862	dCA1	catboost	1	124
31	0.017317480112160322	0.22048055521158816	-0.21225249247246258	-0.05355856042892732	0.009212602290528074	0.20891320504083608	0.17633554931710538	0.051265484374237065	0.593524204560274	0.3014567304551071	-0.2751645306618025	-0.05083686744979179	-0.361392930339141	-0.6068493328588754	-0.3294657726630227	-0.45792047092931704	-0.0635770337982954	dCA1	catboost	1	124
32	-0.044582007265568116	-0.11325774112581394	0.17459525913328358	-0.10221074636378424	-0.1948191744180979	0.14116547223093578	0.04810198855808712	0.07135761501263617	-0.4215044878222966	0.05447185741755769	0.12906011240270537	-0.691319129616903	-0.7532807618591822	-0.5496725563847484	-0.3916752907962878	-0.4417966363984396	-0.12602911485810944	dCA1	catboost	1	124
33	-0.217873276814017	0.09685677555980822	-0.2785284442184597	-0.0625019312614163	0.29355239063842026	0.140934261520194	0.13997270525876923	0.10308003138927771	0.5831110044985608	0.34598541239826525	0.7371018201943231	-0.40317353613882534	-0.50961921983073	0.7440350368277487	-0.34808266293717244	-0.723391929007414	-0.05868151178691032	dCA1	catboost	1	124
34	0.21361825872901485	0.2058356226433648	-0.3311982177459195	0.029376022851061816	-0.6895425187561226	0.23777685257211012	0.1582019345655364	-0.08791614142740635	-0.2536638822576894	-0.24578749145274933	-0.2601977205317089	-0.12818599796211333	-0.3618680710753551	0.8062010409954024	-0.19681463804210597	-0.5187318906422123	-0.10599468287761722	dCA1	catboost	1	124
35	0.2619187979420548	-0.23646821213541186	-0.2224345905927438	0.368182321315928	0.11225395629973155	0.0011426449418324004	0.02595526668866275	0.020279644897758083	-0.42891847298604335	0.09117711793593936	-0.17929279919961458	1.1338475140507671	0.5414442430292985	0.5830807038247267	0.6670925115127383	1.0546858753131985	0.2054252841785637	dCA1	catboost	1	124
36	0.03255438457380736	0.04575926337924524	-0.2624687360352262	-0.06975361751582214	0.30459785914582194	-0.12028914880105651	-0.009708741249453555	0.12429038127698269	0.5919051770175698	0.42686523102637663	0.8403277148067381	-0.1567211348045492	-0.11532699547217308	0.14057130582523691	-0.3424902659701729	0.24775789139745252	0.004538850034926361	dCA1	catboost	1	124
37	-0.0952864856672524	-0.03311116415284846	0.5835164646587883	0.058178785720492295	0.1224227774121682	0.05765158256413127	0.2038738108351235	0.0722466092644626	-0.40024219155405555	0.005643087949978486	-0.18781719049711715	0.4464298551754065	0.6876700865918995	-0.10678006147494214	-0.23492321571648664	0.3870888264139829	0.22670143747585722	dCA1	catboost	1	124
38	-0.08973625371754564	0.10709963957719482	0.09307606481482583	-0.18572049496149798	-0.057743183128069496	0.11129666429286705	0.05324679079146047	0.12503854701974954	0.11128227644565707	0.0820487646858636	0.5812943161246564	-0.014168577633260392	-0.5044813651942565	-0.11284139902803743	0.650403354228913	0.49727921770235906	-0.08338615145426426	dCA1	catboost	1	124
39	-0.11635121215913655	-0.005129092540990705	-0.5288133141095497	-0.016284037802271487	0.21417374257168664	-0.019791199767658616	-0.6897736803610626	0.156171098830704	0.3082126651431729	-0.06810506258894848	1.0259250722223896	0.6189185027818485	0.15491575249550643	0.5521314007183986	-0.23722035946921904	-0.48785925643413375	-0.03193278720741268	dCA1	catboost	1	124
40	-0.07922011180450954	-0.6173925722780398	-0.7833763573253874	0.03199897014828911	-0.7582340295361315	-0.3893378403762915	-0.43963746510430585	-0.13365306368711194	0.17521084768368989	0.17221499856193154	0.6010753498263693	-0.8879421512644574	-0.38965803899839857	-0.359429286101368	0.5282737236916163	0.6897758067595642	-0.05597910996620853	dCA1	catboost	1	124
41	-0.022308273131197993	0.002808818150422783	0.41050987702020486	0.0012255056761393962	-0.05587882506421292	0.07058107242721666	0.08617402685981589	0.12934748173255434	0.46556485644618606	-0.09336803167889775	0.17776787907596517	-0.459905364827849	-0.16394956329590632	0.04680546184231421	-0.19392349348548746	-0.6590475690996074	0.01303790625612409	dCA1	catboost	1	124
42	-0.08701759745315014	-0.07808871015238404	0.4648098369505162	0.008845137870159461	0.17712322003792028	0.23030413359461077	0.09387989258144941	0.13401483910514153	0.46236168620585344	-0.17105117591859992	-0.33007545832545554	-0.8424959198523929	-0.3665509953468892	-0.5615692482254608	-0.3715074424012841	-0.32934039812970856	-0.08787901143552934	dCA1	catboost	1	124
43	0.031324042678752086	0.18729293286904444	-0.44824801295244476	0.11286168391400897	0.2854208543403099	-0.0359345007067487	0.1511099143743529	0.09633586591889151	0.18139927708671028	0.29271752151464797	-0.3922447881595287	0.8687880582789498	0.4405544499551238	-0.051170885138161204	0.6922595943947946	1.170064230732951	0.08647847731332786	dCA1	catboost	1	124
44	0.14436570218583128	0.09902120770334807	-0.30319426830566104	-0.05411619197663851	0.27545831154790534	0.057955815428829535	0.13613601633226147	0.13555895609619015	0.33249733407727794	0.07143659104406275	0.28047970875195144	0.8991260506041868	0.3051165621415703	-0.1190977927571923	0.7438442459304975	0.810020275530791	0.08869569044880268	dCA1	catboost	1	124
45	-0.03807814856521342	-0.030729426981636835	0.5817523123276566	0.0077618647252214925	0.2081571109973835	0.32485243143759895	0.22232924929015452	0.11907693347810502	0.45672506930610923	-0.08658321882018902	-0.3988363273358183	-0.350508014790213	0.5530491434550985	-0.22122113899769946	-0.4054406643847118	0.24579122294875258	-0.08098380757643998	dCA1	catboost	1	124
46	0.09464695368028109	0.004104995778481264	0.5499319946361709	0.046712724838549734	-0.2375639267473391	-0.03244479222315426	0.09694392563735478	-0.0778063510695982	-0.6033332978465105	-0.042728816730746404	-0.2636112800069218	-0.3058209703054306	0.5488040503273376	-0.2719117557231831	-0.12974217276647648	-0.5374094229124101	0.32405564168815404	dCA1	catboost	1	124
47	0.14674000679164453	0.0178634314298087	0.3566203077223373	0.0013872284255441192	-0.4638669796739024	0.19458464630980174	0.2344249639492833	0.12407509078930276	-0.17269414185976786	0.03370429989396034	-0.17728069906593308	1.330433334617128	0.6465642620058448	-0.018742594331467174	0.9699408579548235	0.9622645613873495	0.3904220235328089	dCA1	catboost	1	124
48	0.06152905183274697	-0.033393096477146944	0.4386759255047539	-0.004526759992196632	-0.2763389416052306	0.1799823919659518	0.013744183698009579	-0.09608705249082473	-0.5220723671726649	0.01943816603454672	0.22223811724958403	0.39237882559012033	0.6451978489035184	-0.1426709989929108	0.9421896525147138	0.9855939358274759	0.3575552437476995	dCA1	catboost	1	124
49	0.014200066928878497	-0.09476464253880265	-0.5458246930136165	0.10444782957649396	0.18457523894086156	0.3440170134894257	0.19426158427536105	0.17981013587007183	0.4098582962448203	-0.06146848938870867	-0.1494007162445568	0.2364876705974413	0.1975838218202239	-0.28988973851655714	-0.11401658399424405	-0.45468033846119177	0.10309549188729146	dCA1	catboost	1	124
50	-0.028813256656990874	-0.2868941981262569	-0.41823400723576615	-0.12319779025950192	-0.5617692222204574	0.19248314393327	0.04476078016220169	-0.1796475652257411	0.16258510978048518	0.25568321919661535	0.6963058063369689	-0.3655803330393702	-0.6305415967795376	-0.22792239237352932	-0.2935139826174414	-0.4283583983455662	0.11501341514834186	dCA1	catboost	1	124
51	-0.03511256212336786	0.25071325830147767	-0.2980231717350248	-0.034124831751733684	0.27566308025466857	0.10573085460334603	0.12989469620877223	0.09831590789750949	0.4490673230319748	0.2604027301060385	0.7494927719783032	-0.5852356128060676	-0.6687102965284067	0.06873501374193149	0.5493189616777588	1.1376547452174994	-0.08410466409380034	dCA1	catboost	1	124
52	0.04575845866865806	-0.39465577166039456	-0.30695343252743534	0.21360381296863243	0.21180860864197748	-0.42899779068211685	-0.10611009971185249	-0.066767983025591	-0.994936342600323	0.32347735166923913	0.47458809863852075	-0.4073305096744109	-0.6674959608771072	0.9569143394379548	-0.2967946297622349	-0.4033271840657668	-0.035552835010187286	dCA1	catboost	1	124
53	0.0066748447816191376	0.019564660378638476	0.9377748191090306	0.07169081788553161	0.2289841381250391	0.1707413048626604	0.19074161532260628	0.13976328714437186	0.3170889309638942	-0.016488087722988445	-0.08684896205124627	-0.2527762577647356	0.3583831706901844	-0.2725322330911021	0.864820445339582	1.0268285264636574	0.27730478056088576	dCA1	catboost	1	124
54	-0.05285926608500744	-0.14147035760103657	-0.5967945074107611	-0.021046203678107306	0.10115521410764251	-0.15575647854517483	-0.6481637170484629	-0.16621992409328526	-0.5226256412305688	-0.0687331361803899	-0.25796632899129607	-1.0013326640078815	0.2877280212610447	-0.4505385930423141	-0.45185998644944825	1.1258092114015341	-0.22639233274096138	dCA1	catboost	1	124
55	0.14116553397792153	0.18188202142055984	-0.26095984346209994	0.31103475665281316	-0.5547737932508653	0.16693744788701922	0.05141169300250616	0.015110838992129588	-1.065065680416543	-0.1109697094964207	0.5838939386141889	-0.3279057443594268	-0.5323301513041879	0.7843923639305302	-0.28588662771744844	-0.6036713344380282	-0.10727698082825496	dCA1	catboost	1	124
56	-0.04844120626197572	0.05009371710331777	0.29542864266077673	-0.029421225833401583	-0.6809052997070636	0.2818863850282898	-0.31155380325226556	-0.09276006753820987	0.3041417182222151	0.1186088110495036	0.5979577972287696	-0.6281471132959386	-0.60135020594873	-0.05231682995098941	0.5770438400697555	-0.3308360829948754	0.026760609947341824	dCA1	catboost	1	124
57	0.017589464511962995	0.1482127486395116	0.3850421696885559	-0.03143533170064212	0.24845952514928737	0.1377592719930983	0.1561945998426241	0.1064721230135974	0.19887580579606134	0.14783440503061326	0.2765031449059958	0.9408329899386654	0.500970198300258	-0.17810308282204745	0.6700757271097503	1.1181542197997363	0.08110740065468189	dCA1	catboost	1	124
58	0.003265478380929257	-0.0172701961422909	0.1444889020979246	-0.0603858901340687	0.20210602371612912	0.14741529393983843	-0.011622682983566055	0.028009387006273156	0.5617416959051992	-0.10193566602491283	0.8561044176130596	0.23467464570770188	0.39396738436724116	0.6080398428975113	-0.3144145382787011	-0.7590244146723052	-0.034110158944110805	dCA1	catboost	1	124
59	-0.07072430426675709	-0.08866024656957476	0.23661388538484066	-0.08049194215247879	0.148245769598284	-0.08012610413305887	0.11317196222700102	0.006211322304161705	-0.4527314291424713	-0.1968454939625893	-0.4218534863073327	-0.7624784145772249	-0.2054414098274555	-0.12238387526232357	-0.39858562806532566	-0.6057752877112254	-0.17849068231575213	dCA1	catboost	1	124
60	-0.05205459163283316	0.17851223654791532	-0.10810266482094397	-0.023583935228336458	-0.4279702789246444	0.03334987673309564	0.1706888620177331	0.09737665796764612	-0.44244198548007985	-0.14309366987370997	-0.403230542710615	-0.4117314412707128	-0.5951901376018731	-0.030385755305391962	-0.42267786671476076	-0.35613316985062393	-0.1008281667815586	dCA1	catboost	1	124
61	-0.01578887022077367	0.11997320721180532	-0.20178355685111773	-0.041354949827588874	0.23548888919288086	0.12270068639135337	0.14050633548244554	0.15154301975577056	0.5012023047594176	0.059714599933959854	0.30210066963209914	-0.05077242746816787	0.36900781336407723	-0.4200418351448749	-0.2147709824457516	0.34686512988854296	-0.05374327015196374	dCA1	catboost	1	124
62	0.0660073584526509	0.052319721771139	0.5754314899213633	0.3467595410918981	0.18046057806482796	0.2695331032019521	0.19818291696845883	-0.02145722772411957	-0.14186497300715709	0.27728385583142673	1.0354291548596963	-0.29504661436051427	-0.5361485186739775	-0.4559108949107154	-0.10317230488832693	-0.3055103087313756	-0.11473437311344963	dCA1	catboost	1	124
63	0.02574916791823928	-0.08613750742310923	-0.3213696582893772	-0.025872731083991983	-0.2117003864652211	-0.0506979631769889	-0.048174690839325	0.1063773211156897	-0.34589159721201485	0.030872169936550474	0.07711430891021784	1.5126921020290676	0.7389803648174563	-0.04789294571678878	0.6643994334247362	1.0795712781695288	-0.16045324988066306	dCA1	catboost	1	124
64	-0.030783520464482683	-0.19446698141781632	-0.44350148710655324	-0.19033259505109293	0.1739463877177567	-0.4014758212601536	0.12136405614798819	-0.10503170445509671	-0.919411755885103	0.009168952119722743	-0.19698512056351816	-0.8460650630541222	-0.7548660902431893	-0.5083830342467246	-0.3819523568879331	-0.5631553995852688	-0.14472083601050856	dCA1	catboost	1	124
65	0.013088239307839894	0.1568741281340277	0.3053831994491307	0.02643290404153361	0.2569188096296965	-0.14262718439076008	0.1352903386063788	0.1050597440532787	0.23239591899644566	0.09859880636388711	0.5452986225789145	0.9927460829135311	0.5048508712231221	-0.05042320059895486	0.5389757335557729	1.098994360098406	-0.10371668946038148	dCA1	catboost	1	124
66	-0.03471517671688886	-0.03732584176951569	-0.6328332387511741	0.058149386448153616	0.14315072984929925	-0.05833482565573915	-0.7758253080766311	-0.5069410576522129	-0.24414705485290822	-0.1783496956797186	-0.29643167423736605	-0.6600044216044125	-0.6842881798636766	-0.057807086658302545	0.8244133334351081	-0.0026591909431031378	0.1465157215518297	dCA1	catboost	1	124
67	0.11820023869244439	0.2259945741342489	-0.42180294210108876	-0.04193060217507383	0.21919222815320707	-0.41220961698384956	-0.25170390729065345	-0.015084357755366257	0.4432455001659061	-0.18598666004272382	-0.34459435520414855	-0.1416760170720204	-0.4122717895610042	0.9158673561637505	-0.2132616033987195	-0.6207387211615265	-0.06322008955088919	dCA1	catboost	1	124
68	-0.05361429379651797	-0.054015258584328596	0.5031372460501449	-0.022911386415539248	0.18695432032424203	0.30564056558285685	0.2450064896122319	0.19068103203991318	0.3850578119265687	-0.004026878031619156	0.6394491967647229	0.18732148572474558	-0.2910860645559294	-0.3620480753731872	-0.07011402633288283	-0.37914342887251257	-0.13421491013133852	dCA1	catboost	1	124
69	-0.002019027068783432	-0.0006631309412198854	0.6958767629297252	0.36207638640091067	0.21615765764825484	0.2202877612405011	0.2066207039467852	0.1393653759400093	0.5320936842268182	-0.021770711964133826	-0.025074003436707154	-0.20397897141423235	-0.3065000638174779	-0.43101943993942077	-0.35957131512981866	-0.5078081423698221	-0.08736191394793398	dCA1	catboost	1	124
70	-0.019074692628143024	-0.026888908386308585	0.07322233066204273	-0.03154568575034145	0.2235013917939856	0.07415142252560712	0.1267633095726901	0.09960028797507672	0.5202543027273513	-0.09713323904964397	-0.37345195909467516	-0.013770573266731284	0.2832798745220092	-0.22558886080065865	-0.4048489777437074	-0.4337047577098531	-0.061648638136548785	dCA1	catboost	1	124
71	0.028379332716888955	-0.039031496111845705	0.27009999278569885	0.11561542022293923	0.22333932936158943	-0.24357081586608512	0.112113587120187	0.05347960664709937	-0.2620063645130687	-0.10140587680257317	0.8466387761331381	0.9882101454428518	0.41497092624680953	0.5598365231803597	-0.23402378967014453	0.6472432307894774	0.14289346223664087	dCA1	catboost	1	124
72	-0.17427779848530192	-0.20495028758300673	-0.09221741893503746	-0.033521425075828094	-0.28742512404709797	-0.28057946603249306	-0.025733659649676856	-0.05253867537156805	0.43215689563057896	-0.16428842325226944	-0.32897234783374235	-0.6422562511003546	0.3945575479173067	-0.1523757996738428	-0.46872071770505275	-0.7662178649440955	-0.12594364873611258	dCA1	catboost	1	124
73	-0.06899793465894286	0.06337845059057837	0.4485126490204018	-0.042353201497334514	0.21750737202385306	-0.025236914704781073	0.1619212032040994	0.09807782330928234	-0.4282990780337915	-0.07580219137172632	-0.24095711954295965	1.4485117342645346	0.7378610976285173	-0.12834388981864298	-0.6606876668441436	-0.33529618722058013	-0.1814883637463751	dCA1	catboost	1	124
74	-0.010703666512317007	-0.07492785400142049	0.28384697156656247	-0.01739254624618631	0.22750621570383556	-0.15855616891236973	0.12739054445313033	0.11228134619226769	0.25707755337200033	-0.09247985756104544	-0.07148106269506677	0.9236703852477278	0.3344476600258978	-0.19680969550907032	0.49070448493357033	-0.365119083787546	0.029274599417576166	dCA1	catboost	1	124
75	0.037767222258150046	-0.05636910481391214	0.2522755605778459	-0.11903942392577024	0.17490454164711222	-0.24271347775041693	0.14266799699132066	0.11140044808896177	0.27158559642062136	-0.10902596666185428	-0.3554695255267016	1.079371603384145	0.5020610476148729	-0.3004604528282296	-0.4920995742114687	-0.5003602276731742	-0.12378130694445866	dCA1	catboost	1	124
76	-0.0073907832932078674	0.029194278232148436	0.7503330271218288	0.037246533384090535	0.27609790185391847	0.0940078461269444	0.2564953293954784	0.17646309571748914	0.4825949093596952	-0.07361088841485461	-0.2274506637230059	-0.09550100648518502	0.6532724402144628	-0.3330578348574596	-0.46364214292098327	-0.5456409386432696	-0.13401902991392273	dCA1	catboost	1	124
77	-0.1495013358823329	-0.2533462859749818	-0.44438234946699934	0.35479780286828083	0.10095190239822756	-0.13290022174500105	0.13898760976323632	0.00955156808672221	0.07490521651339968	-0.14847615355094806	-0.32120578820738077	0.9364033010062079	0.137557390475115	0.5487032402547145	0.7319537726809151	1.184254174047088	0.10999129324393431	dCA1	catboost	1	124
78	0.054328101250761936	0.20175888436443845	-0.23347290874969973	0.04757890160503924	0.2206340066620317	0.03226584416646996	0.15244615015190868	0.03930512883915856	0.23581411464710048	0.1971304425460875	0.8530518517651757	0.8231722528060814	-0.2853807818426467	0.055769758054348056	0.5271335915680386	1.3173719581519823	0.016939048398481656	dCA1	catboost	1	124
79	-0.013058195828072668	-0.04018206013486245	0.3512684532285168	-0.031752739899682886	0.13722307779371348	-0.3377697052042969	0.19660963311494653	0.03591098522985042	-0.3241601100480364	-0.18779549552031366	-0.3917200719302269	-0.9430312675903088	-0.4504972604253356	-0.4619406763454783	-0.4705426653345581	-0.5301693831013357	-0.2259179148152253	dCA1	catboost	1	124
80	0.00834484451824191	0.13176962412844648	0.05897218105947461	0.03295484752783464	0.2338053428824509	0.16155842174192397	0.010080265483569795	-0.06804357534655125	0.2566468327104555	0.26287996753461773	0.7528168183742857	0.9996550424129883	0.052815965800074964	-0.1344786751195413	0.6499558924371795	0.4394291804931103	-0.015159873037226325	dCA1	catboost	1	124
81	-0.009735720386964502	0.10568005896573787	-0.44586146859475406	0.3019041521640582	0.17045665634706506	-0.020231356028629514	0.15843997323418846	-0.016268706664224038	0.38329812929060686	-0.1017557570615304	0.8192378383859282	-0.3864955781342696	0.4201348886896859	0.5818079121772843	0.32709373043623435	-0.8213311531426565	0.04723090206562817	dCA1	catboost	1	124
82	-0.06407408217656026	-0.0029286589121538358	-0.4125768197683047	0.0701549306682074	-0.45541065998794655	-0.07834263892533647	0.11038192459693603	-0.027484450927532423	-0.3676437926968775	-0.16371544934144674	-0.3715324189317903	1.214794536961068	0.6323614146303094	-0.04622186130128565	-0.4279530166331331	-0.6947602350317484	-0.01509858845014621	dCA1	catboost	1	124
83	0.07149327421894991	-0.02803060874877158	0.9082282896468101	0.013021692785966522	0.23837140762110304	0.07381277210606768	0.10535631053123935	0.142180684338337	0.46779592895673855	0.0502204423474856	0.44875016757431685	0.21395067697359832	0.13342148436405793	-0.328360999283156	-0.39259541316585356	1.0302764812598482	0.012636560262035936	dCA1	catboost	1	124
84	-0.142980967772039	-0.29834182435280543	-0.4040673288577424	0.16792543907358856	-0.6117555144385469	0.08184032297117821	-0.22955413025043034	-0.05908293627375812	-0.6604583439257203	-0.15355005863996293	-0.287402845147084	-0.47619691548875637	0.3228553974310231	0.6419125487770899	0.5233370139234266	-0.4726850280130348	0.017959085202981305	dCA1	catboost	1	124
85	0.21366051369695202	0.15734576754496282	-0.4358508943312609	0.018363326059074144	0.09541800818540494	-0.3504371591029241	0.10936243360934444	0.09088545220470202	0.45324357216110633	-0.19971205591417607	-0.24723280193068564	-0.10808734742441324	-0.17876536454690972	0.8954266060382852	0.1973631180953726	-0.681508942899157	0.05660670711469576	dCA1	catboost	1	124
86	0.0708343618659381	-0.00901200401671129	0.3252934164120738	0.011935034546356523	-0.3901026464869774	0.08452807963123649	0.044700880268252766	-0.06842193595540917	0.029751573989661946	0.02396950070475886	-0.3649218565236601	1.5193487728334698	0.575347384125289	-0.24866877467079643	-0.5520923079468543	-0.5518815170922974	-0.09316763722371818	dCA1	catboost	1	124
87	0.3021212755990116	0.19797041130103918	-0.37772148819702855	0.0726929618828531	0.1919369053381953	-0.2305956341080078	0.11420378535852846	0.17459320170663048	0.2588148696856526	-0.080649252833007	1.175381758311592	0.7931651356080652	-0.41424014295239087	0.6246311277555316	-0.37187543362474235	-0.6296607936811256	0.04112922660717999	dCA1	catboost	1	124
88	0.25708080100682873	0.06916057523422135	-0.20523794376418975	-0.03864414842648726	-0.3360707900716912	0.1790433901679485	0.02060405192189333	0.13980456938219937	-0.4430874363221115	0.0315743894629922	0.6165882235959482	1.464614539887919	0.5899209596585004	-0.22401029316686374	-0.4679973681610258	-0.36017143657488093	-0.11296484032290764	dCA1	catboost	1	124
89	-0.038820740651973835	-0.07577243278614701	0.18702688715134744	-0.013776960597191041	0.21098257204058474	0.1152749909286704	0.12873507149637867	0.05381986643306577	-0.054898679899404765	-0.022233915496442682	-0.16880775644081794	1.2250004167721522	0.539038844772961	-0.20019155351887571	0.717096292739455	-0.6525095645600482	0.1299220654595835	dCA1	catboost	1	124
90	0.07926543688443291	-0.0389961642280225	0.2868196188115993	-0.01618830186417367	-0.5617333201861079	-0.24139580203347713	0.03288026641045939	-0.1244930829068408	-0.5573599480446124	0.025897055189020156	-0.13767783051267984	1.2984831871754492	0.6384341914237887	-0.20460497403169373	-0.3090100999242012	0.15041351412690565	-0.06360676683908639	dCA1	catboost	1	124
91	0.05733885049132489	0.09540223327828612	0.576739056254568	-0.00552194274143158	-0.1288456138500594	0.3009565983740352	0.20287760502588442	0.1308701190457812	-0.4169459867227885	-0.015722482208059826	0.4739435269614739	0.4488266824163906	0.5622015739362262	-0.19798930999008746	-0.41741850085478777	-0.46645917554167254	-0.09453330221694191	dCA1	catboost	1	124
92	-0.1764924195936998	-0.038482285078571585	0.061527661173120876	-0.08746346964451877	-0.5682133673408363	-0.10312278243325679	0.0535584809075061	-0.23529752609641488	0.4327155296823407	0.07532263371429801	0.5575627169160553	-0.22017339865445665	-0.7589160411804337	0.106272390916525	-0.316691126257687	-0.5955110109398072	-0.1368910715062808	dCA1	catboost	1	124
93	0.01388520963918029	0.08853773710424792	0.3926043607188804	0.19150983301142036	-0.05853654402706847	-0.19470600466341523	0.1410857552070866	0.12325109506611778	-0.3547095599333161	-0.13158960440707637	-0.17803737704374206	-0.6783515948988085	-0.8371657162054801	-0.3905223499273569	0.6357409516017019	-0.40458857688502886	0.12285798597846187	dCA1	catboost	1	124
94	-0.050051603691083656	0.0012826432132813706	0.883492660034048	0.03047745233370303	0.16147102453742535	0.27138227268826814	0.13069936294518011	0.13161218102867178	0.3658869790027838	-0.12141525109691718	-0.29674919692955093	-0.33658402924099734	-0.43768080135149695	-0.37343326083830264	0.331984949930007	0.347326870228161	0.17856590083802493	dCA1	catboost	1	124
95	0.13080317497875174	0.006800619101093065	0.15156442279454524	-0.027550319302331535	0.24399746665911679	0.0850126571007004	0.06821880760949468	0.11363266556246004	0.11322677228101072	0.01986276105972901	-0.3113810207918246	1.2748559252545257	0.6409233929153367	-0.05910067772405967	0.826497975252419	0.9170020567649335	0.25021668990296636	dCA1	catboost	1	124
96	-0.09533926654598654	-0.07809594476956261	0.5087817374866899	-0.09549962486389389	0.16616105603524253	-0.19319691264072777	0.18649933671927746	0.1080418656870047	0.32709148615486316	-0.09627052958166837	-0.3973985253357395	-0.9378296890915266	-0.698412467173472	-0.5675639286685177	-0.3450016609561373	-0.5401155477307348	-0.1638143774634511	dCA1	catboost	1	124
97	-0.00463094794510249	0.00030236024829898077	0.2028127941470551	-0.03348086275918662	0.2534222856241235	0.058502351645018255	0.11056832698544983	0.09947438038279127	0.16092603801916885	-0.026723880130954395	-0.3704537540085957	1.140745612126142	0.5041555406574991	-0.10105501889709065	0.7454370884048317	1.0958546099154451	0.08728780485576722	dCA1	catboost	1	124
98	0.03198183488493061	-0.006541224385908049	0.04271779062952753	-0.10336933986416658	0.13377280185464424	-0.23909926289542427	0.18283037824838014	0.07922861404624332	-0.8813259719092053	-0.105553340427417	-0.2912023857106236	-0.9009146035617238	-0.3891157430254043	-0.3386067117851654	-0.36573725066176166	-0.5323088028090249	-0.08977914982503298	dCA1	catboost	1	124
99	-0.02008958931637183	0.09603144447337389	-0.52381471954933	0.13503655451343266	0.15872647952076552	-0.08033752773721069	-0.31820125534353677	0.05837745115761255	-0.2865093804835111	0.42019643322726435	-0.3099266845347063	1.18362006539959	0.48112567465634803	0.5926577688704485	-0.2566864980822443	1.1652896555659347	0.11583446326863132	dCA1	catboost	1	124
100	0.05982850316105366	-0.045649323424558456	0.7022159461259453	-0.0136130254636753	0.21794886919980733	0.22099817061031213	0.19050285162380937	0.13196447652166451	0.31137181136579944	-0.040755249571971526	-0.32792462655753635	1.2811942173517255	0.6723294648387458	-0.020071242854041337	-0.2839136795424434	-0.3309841026730144	0.0018208637509424428	dCA1	catboost	1	124
101	-0.05140300319610565	-0.0646012980458261	0.44000944940618375	-0.0151292102389746	0.018885679524694988	-0.4244518964269386	-0.005331916077091516	0.13800177002296898	0.3316419973231747	-0.1209273853724664	0.5664179833522356	-0.29141099129654596	0.21538791555286346	-0.09749696398896676	-0.41666755714388565	-0.6953347868561767	-0.14282370660371388	dCA1	catboost	1	124
102	0.010066891686393143	0.018962306082732392	0.1782877365625874	-0.09853866599689515	0.18572439945406166	0.17750462504580425	0.17816230389567883	0.004839464177732492	-1.069417339975166	0.0014409763283076233	0.6513527120771146	0.4196880184858571	0.0011194563174975038	-0.2769221784239795	-0.08417159360281591	0.9702043715600225	-0.24073782658270973	dCA1	catboost	1	124
103	0.15513799668500364	-0.616294200412544	-0.35583496155062894	-0.03695150370398726	0.11844131698938021	-0.43550957032003856	-0.09154606494040667	-0.056949044601224595	0.4167587467026037	0.23597885821023823	-0.2913228726871413	-0.5918323328341923	-0.5089834741174688	0.0487202035622581	0.17613879315327638	-0.2698483967342631	0.018464206441972532	dCA1	catboost	1	124
104	0.05071098843915253	-0.015447384269480603	-0.4628786166121493	0.11049532989480106	0.22164077041646957	-0.050560971202582274	-0.8877464484662619	-0.23631120371296602	0.21293127047478833	-0.03265766037672579	-0.3985121628154631	0.9363286860667881	0.6490020590313137	0.1277348739949121	-0.3926095015203678	-0.4797370697182768	-0.054894406835842666	dCA1	catboost	1	124
105	-0.03541322848869932	-0.06059573859615311	0.1645172632553369	-0.018285207088899087	0.21920959288207745	-0.1411974391394054	-0.04286464102021891	0.06872925424605704	0.39867838655349075	0.14001710414486068	-0.24479168640783894	0.9708851442788321	-0.18746054182082186	-0.23894888819239818	-0.4499300081116803	0.26387546095286796	-0.07671981394493674	dCA1	catboost	1	124
106	0.042062752020864555	-0.021536894393989394	0.07538862629156003	-0.05640256567011529	0.14419022645312277	-0.012215350821841593	0.1127583544752179	-0.07945331200929977	-0.5682928355788494	-0.16994797983362372	-0.3909560007392734	-0.6667962190525842	-0.14828862529711334	0.11968007671313152	-0.38383717206151413	-0.5822217877513365	-0.1747774908799679	dCA1	catboost	1	124
107	0.027646329086615837	-0.24098782679651168	-0.2466913622186556	-0.06560065854566668	0.3029877263562866	0.0501569019839058	0.1773902717666313	0.18736048663023327	0.5744462165364508	0.23842805207545992	0.8928896361490105	-0.5815900223509715	0.23104990656940272	0.534656348781521	-0.21701107546164725	-0.46010721695110707	-0.06254841038927213	dCA1	catboost	1	124
108	0.06230079474782484	0.12636142587650367	-0.42623163337395226	0.07026608870557534	0.22158255912078204	-0.38522253682209207	-0.20216267998360435	0.04002015755716322	-0.7022466242606722	-0.17994322048328654	-0.2712000393804356	-0.41028985042559735	-0.4595419612772234	0.08528298032941796	-0.3175691952662854	-0.5814076729200696	0.021221950226821537	dCA1	catboost	1	124
109	0.3169856198745504	0.04709333936542724	0.21452180655470748	0.001539063857390448	-0.13842184840499663	-0.3873576500571934	-0.05796356891282566	-0.057211042266861904	-0.2927122731397566	0.012676228870655032	-0.27041833958414324	1.382708729005212	0.621956799928039	-0.2612708090251807	0.8558662669378734	0.3071429595569141	0.2427939163639111	dCA1	catboost	1	124
110	-0.1001407144353923	-0.09404616098582554	-0.6453760041785948	-0.13661100619263436	0.11138944662801832	-0.3066316971265662	-0.447459461112966	-0.5221575393866942	0.30589410097076697	-0.17919624961167305	-0.27616966551975186	-0.7338862189186087	0.2894617751708911	-0.4074254987976753	-0.4533416850588777	-0.5409667925704735	-0.005695519689340265	dCA1	catboost	1	124
111	-0.3590851684242134	-0.20877270811351398	-0.7901230793259937	0.2538597975804392	0.22269002039760785	-0.10621543718407603	-0.42585831975906613	-0.6367366226586941	0.10151210489700045	-0.16580410589784686	-0.3440675260234759	1.0802297153183449	0.5237005915546793	-0.1966624257246949	0.8279102303477297	0.848492059147061	0.11579591960247493	dCA1	catboost	1	124
112	0.07807294280327447	0.09772478011353276	-0.40834862941145056	0.006165713525528734	0.18643169210977115	-0.2849513323278499	-0.2709838442566847	0.03562288245821569	-0.9927652529169194	-0.24720495046850252	-0.3471266373542899	-0.7159491109885469	0.3246658353110504	0.8933118087794992	-0.2935265263086295	-0.7120272428606675	-0.20275974032551874	dCA1	catboost	1	124
113	-0.014483823154489464	0.13571714000304294	-0.48861150246700236	0.0098192732094725	-0.6768853648692186	0.1714559930210184	-0.09668005800572933	-0.2219364444733585	0.24735523429012135	-0.09824805819193523	0.574350188530738	-0.6558650911520374	0.39047270028399533	-0.1526611075034806	0.345928485040077	0.32439992824742797	0.03284312756763382	dCA1	catboost	1	124
114	-0.029789833051295	0.12826899254724905	-0.009315281544962051	-0.019691155178505643	0.21620792558842655	0.17403988766162148	0.042614453114065066	0.12582145869629557	-0.22407818694156598	0.10385286793925129	0.6767414517793866	1.0505396356649153	-0.4413341191445346	-0.13664578202166047	0.8135955724676567	0.4914500508884023	0.177660146419014	dCA1	catboost	1	124
115	-0.06894002259806815	-0.07772100074377077	0.4658005681048184	-0.03046293812129027	0.1679752522872006	0.0919103058470987	0.15401155441699063	0.11800771001420528	-0.6999076070806568	-0.027634864359180677	-0.3442654024053666	-0.5734050506209012	0.21216438944968924	-0.2777750519317123	-0.40726721829397583	-0.3777106000125481	-0.28292058561995076	dCA1	catboost	1	124
116	0.06912524778767191	0.1692685881098168	-0.3226869847895018	-0.035399803406497204	0.2878454888487597	0.06428367753266252	-0.028795352491524973	0.04095122130315468	0.6473717296599948	0.18682333761808625	0.7916468020686761	-0.2378590392890775	0.189982848763707	0.7505798145705042	-0.12205234422372072	-0.20196343230586006	-0.005051019848964137	dCA1	catboost	1	124
117	-0.023259258714413242	0.16257455922434466	0.324887640533844	0.016170894187217833	0.1654478459043011	-0.19355390840389383	-0.1432798855424969	-0.08036532848281604	0.513653425294085	-0.19999446172716143	-0.3297571512971712	-0.5194684385449019	0.2236087323661336	-0.3134730480888448	0.20789946282548882	-0.20670427485712597	-0.06874459876817886	dCA1	catboost	1	124
118	-0.061936192167355866	-0.030996615653989357	-0.26066714137450353	-0.11147049095897994	0.15181819207595681	0.0981406044464638	0.10828970494701677	-0.13684951733484055	-0.7597988278106672	-0.1343679272643759	-0.27678672177258173	-0.8786754660467281	-0.749064065730305	-0.26484422932713075	0.479750899046746	0.36417909221106515	0.1689879933091125	dCA1	catboost	1	124
119	-0.017012359054525007	0.04352531559890782	0.42139926411766143	0.0026157948122129343	0.232791664354504	0.1868587317165505	0.1595815171192775	0.15347082340610713	0.5047233143500327	-0.12207669325156482	-0.3373065775051188	-0.20632919722775667	0.533247219519847	0.00047283918422118113	-0.3629681447505232	-0.40626593270559097	-0.08438400623909102	dCA1	catboost	1	124
120	-0.05082355797224338	0.03719142702409605	0.0768762646210172	-0.05876431272287525	0.230520869730075	0.012165306927941167	0.163242070609128	0.09760863600409134	0.5846594992863343	-0.13849721846166618	-0.3256320837012148	-0.2421517421501098	0.4510315799565767	-0.1453235569562975	-0.39975877392438564	-0.4923042710433821	-0.09367761855663649	dCA1	catboost	1	124
121	-0.08292368066912115	-0.2835021954670015	-0.057521313122607144	0.36588649908508386	0.16161119825562917	0.011872110875014445	0.14879510859942005	-0.017063766262155958	-0.8086525055374593	-0.1670065327227397	-0.18637392008795212	-0.6653462300115542	-0.6006568139560085	0.865503835555379	0.6418549014624698	0.29364556608278974	0.09642752482186222	dCA1	catboost	1	124
122	-0.05696701315281122	-0.03229303470280759	0.47001577742973355	0.05881117444663211	0.20427350250179932	-0.01733304998128508	0.03530202991133701	0.14917209467930795	0.44462710590180954	-0.10088629927503658	-0.3357215579823725	-0.51971489153123	0.5773013156014987	-0.35839801920953507	0.22026453150578354	-0.3649837184752524	-0.09035765187541013	dCA1	catboost	1	124
123	0.007142350169208276	-0.04313718933019008	0.6113071826496811	0.14051243020181609	0.2353996616168481	0.38620384307680605	0.21493218159458646	0.13577497156084195	0.5123093202295492	0.07949970804569886	0.12836703954280998	-0.14158294698693386	0.4680008732494015	-0.2980962769119085	-0.44612165639518825	0.26580605154203923	-0.11759663806477577	dCA1	catboost	1	124
124	0.023910372498461747	-0.01197808884232865	0.3898835404132617	0.2559441197182875	0.19117525262591578	0.3795862393377353	0.06949997655177446	0.12096875940910946	0.5466594035248522	0.1821489179174042	0.8757174940939269	-0.5697389394234441	-0.4429645005113322	-0.406438362891598	-0.1349028502786645	0.3830921374208751	-0.10085679930862025	dCA1	catboost	1	124
125	0.17869185401445437	0.19968289136616654	-0.5051278848772504	0.04059821021108153	0.25502695231118794	-0.30555296041582397	0.1406949289570362	-0.23919001815393673	0.4622433823999588	-0.21973091004248746	-0.34769460677929237	-0.542586143214558	0.44707084064669	0.6998286228121103	0.2584427506363027	-0.6098038715642387	0.0605681022945221	dCA1	catboost	1	124
126	0.2121086545634418	-0.08362546177387849	-0.2691856160796742	0.038235292537688766	0.19909105048574208	0.2023549873771485	-0.1053944336950419	0.03796297535346965	0.396294526604311	-0.14200318976824333	-0.2798480885377091	-0.09085852549768926	-0.15495336202409024	0.9323921112681864	-0.2091978825632348	-0.6545391231398842	0.0863618391814172	dCA1	catboost	1	124
127	0.04734236380190387	-0.038805779225553755	0.22316721866246572	-0.05522909349457722	0.10894004596321719	0.06019673315409725	0.09532942874380326	0.11367223480643003	0.47776054255408323	-0.014690274764927801	0.8060721961598983	0.1512256731739545	0.46559733496841893	0.16723486706498422	-0.3476108206837894	-0.6442433333904783	-0.0718849347265863	dCA1	catboost	1	124
128	0.08748620399132734	0.12481005743634868	0.28963030037423904	-0.006973078217923663	0.08776174290960381	-0.13938646981464364	0.22840415724109964	0.15059852726718445	0.1950390069310254	-0.035753182699984336	-0.23748130325744649	0.9158245739620665	0.5648447637152434	-0.25826895631873953	-0.48791226431119583	-0.574666393705791	0.056252543681949894	dCA1	catboost	1	124
129	-0.05383030093885493	-0.037660524694009524	0.15448929804311182	-0.017703053878624198	0.18459748981511695	-0.14186235772929742	0.13141357425189315	0.0742133268736394	-0.48724846242874814	-0.07577605993906415	0.20788668195824764	0.12388777383721372	0.6392514338327765	-0.18412423372273956	-0.20460805284482722	-0.41933813798444497	0.19367037840434773	dCA1	catboost	1	124
130	0.347433832680262	0.069106163939786	-0.05776874173943397	0.04486601905699273	0.20539413152069727	0.011430868477039901	0.1697079919918722	-0.03225270125591079	-0.26375375317196337	-0.055242526578828756	-0.2126041416591168	1.4777096553009803	0.7822501570142264	-0.11174364149549919	0.8538741481275346	-0.5386199733138272	0.2893994284840988	dCA1	catboost	1	124
131	-0.10374440575271088	-0.5065611576903002	-0.3625460974069279	-0.01654404077559431	-0.1262223081688627	-0.3923290811174855	0.1358198131746475	0.006109640347566443	0.3638211302124198	0.013787180725432112	0.1183977535828335	-0.8585952012984855	-0.5338410710993011	-0.5714973902568665	-0.34598563523491804	0.4119307332443156	-0.042347525982059896	dCA1	catboost	1	124
132	-0.04087285938425976	0.12271206794029027	-0.49136215888135787	0.17069555096407715	0.19014082698417661	0.11916861388369317	-0.1922219523496837	0.0415031846505272	0.29634799814290647	0.3937364610547869	-0.33527558655922096	0.7203873710522511	0.26788503724426155	0.5534729962632168	-0.5774477292198229	0.38887219447799865	-0.027271117990964613	dCA1	catboost	1	124
133	0.05498202823051903	-0.04429975530420351	0.5041545768357557	0.00854189112899135	0.23843486035535819	0.255438320235532	0.12307016630083606	0.114351178982285	0.3370224958190812	-0.07473219856829419	-0.27014437892326815	1.2127711736082978	0.5936208450210406	-0.11627251291613014	-0.41776203958958064	-0.500129420076894	-0.025679249714156877	dCA1	catboost	1	124
134	0.031702559065417774	-0.010755773724059045	0.7717630703181403	0.016442209796904392	0.05765785869494908	0.1316823247748225	0.1941989642467411	-0.05553423693286258	-0.89198919070599	-0.06410345165301888	-0.23144913523769628	-0.21748369750369817	0.3788324319636736	-0.22254470250338815	-0.48107641014906033	-0.3147298506961589	-0.09498540832186995	dCA1	catboost	1	124
135	0.024866647188817294	0.05089773930937239	0.4957568008479599	0.0009683802617641401	0.0749178972620218	0.08236064253593126	0.08150260675186367	0.01675156293319948	-0.4127630626645341	-0.004735690675471102	-0.23955194656527135	0.21485348853753342	0.612195192309654	-0.27208494756288343	-0.31062842919301764	-0.377518617649572	-0.11539008150322451	dCA1	catboost	1	124
136	0.005212249865457836	-0.21190913536591577	0.2944995068248241	-0.042403952314824356	0.20059916954147106	-0.22527401898725036	0.21182964032501791	0.1433906646173273	0.5503206497498888	0.20215339202533456	0.4819522118393945	-0.4545884108487329	-0.7196641207533998	-0.5080221032259148	-0.35572074916883883	-0.45098168996335913	-0.07810050419939092	dCA1	catboost	1	124
137	-0.06318136341018699	-0.16742372561456947	-0.7690265587405019	-0.04310092192132824	0.21307312511145796	0.07023127641165601	0.16034713556403138	-0.807366647869819	0.285701690766659	0.04104501628205175	-0.021732329310547114	0.20737995217005709	0.4913639984033185	0.05572632243969008	-0.4062321583437522	0.9942468844474767	-0.02997730357783509	dCA1	catboost	1	124
138	0.1018429963964637	-0.06669727215400799	0.11426713523529469	0.0934021390078741	-0.6063550871612335	-0.2530983233640367	-0.6857572155942078	-0.6298103578010681	0.019879070051614395	0.0677997386192099	-0.34668601124904597	0.7897158290165531	0.4211132035319967	0.22959483663619518	0.650319436488799	1.0620698479567194	0.14184313509119142	dCA1	catboost	1	124
139	-0.0562948082474636	-0.11382915944368184	0.04603669100970424	0.06381202464194187	0.17977262743584627	-0.5367033752136221	0.006470619299853427	-0.06289483857980951	-0.947616030107654	0.0692830306802662	0.5873142523700391	-0.8020087900313368	-0.6895834991773672	-0.21025394754212479	-0.3688100688071502	-0.5039498511243689	-0.12886056528619383	dCA1	catboost	1	124
140	-0.0288623470150619	0.09014652976168236	0.3463540738054872	-0.08237681513031725	0.1714883292537409	-0.1210230399728016	0.14656866167330973	0.1009704044407786	-0.6085079179890365	-0.1544416279984535	-0.31472325617500413	-0.43843270311719623	0.5012094418940366	-0.33383778083380283	-0.5500111619509015	-0.7259730761251492	-0.21960300212532213	dCA1	catboost	1	124
141	0.2422616653559066	0.1886938307454512	-0.12368423880087326	-0.05205892197947606	0.17943521683954383	0.232295963169197	0.20088850644569273	0.04210667725236311	0.4031996029350983	-0.2716175307307235	-0.37839926959987774	-0.3249939057419105	-0.4905071132222099	-0.280571651684393	-0.3426234540303784	-0.2955150621480373	-0.04602689790430122	dCA1	catboost	1	124
142	0.0005550615022465461	-0.023303936379134697	0.551817358301149	-0.06068152459939298	0.2566543516349345	0.13425777739858905	0.17822201235868734	0.08755903797030384	0.2741108216621417	0.00048254739838548026	-0.2411640830687549	1.1402456993676982	0.6024634142238283	0.1226089582847078	0.5373291811101925	0.9442881053818963	-0.1204478921807513	dCA1	catboost	1	124
143	0.01710160208269323	-0.08392000497198908	-0.5131409713532207	-0.005505291907580748	0.18535706572769867	-0.2650373324543441	-0.024791420126973177	0.07647030651380775	0.29973940355755135	0.12555327380108414	0.650919224318958	0.930156585826818	-0.606614392369856	-0.20217225217644053	0.3239809220216835	-0.011459455962471636	0.01022199561334778	dCA1	catboost	1	124
144	-0.01278484277636683	-0.3106352449976135	0.25597488206324864	0.0808067077631975	-0.5649519911827472	0.045629879541682766	0.23853692326300163	-0.0879913803427155	0.3600415649807275	-0.19099397633591766	-0.41717219802475924	-0.5757513707119084	-0.7882289542873785	-0.059322991125512335	-0.09711003568630892	-0.35361936705816216	-0.039695690218670664	dCA1	catboost	1	124
145	0.1205240926208445	-0.058878799387247646	-0.03113453805490457	0.14673299680814167	-0.6479123403505911	0.025254192242044865	0.1666063981073742	0.09350864715258786	-0.019755269260046924	-0.18046097044694032	-0.28548593202856726	1.079990396250943	0.6052356546758053	-0.17984765967975042	0.8195477471468171	1.1004794102407072	0.14445800231748054	dCA1	catboost	1	124
146	-0.12575515355752806	-0.11394733189851006	0.5337500007566931	0.05630254182689482	-0.3762647787164846	-0.5357408170408827	0.23169689011205283	0.15889091426351556	-0.0627330023144602	0.20586487735913755	0.4549849278344634	-0.7299777959958251	-0.8006047335508361	-0.40977526001924314	-0.37169212871525736	-0.4325736411876515	-0.16875585578814714	dCA1	catboost	1	124
147	0.018585973721445263	0.14615946521610235	-0.3926833022713136	0.19243460503395104	0.07900445899424939	-0.009682518487603682	0.07984011996350138	0.015191030238544031	0.2870125399849205	0.271097703433943	0.6101205141207109	0.7549289461268979	0.24900271250589934	0.6266780852738555	0.5294632836503255	1.2608195536389817	0.0683707259439136	dCA1	catboost	1	124
148	0.06106750602872073	-0.021826862534776396	-0.5121055508933376	0.09792417299141169	0.03186607380483896	0.03400101306592752	-0.17294345884415724	-0.4907831065832796	0.1718590379689376	-0.14757380952729182	-0.2772694611183224	-0.609171814972431	0.550127229000824	0.6233245732858074	0.47031800759228815	-0.41743938905804806	-0.08124950511659988	dCA1	catboost	1	124
149	-0.07718396400912259	-0.035510606561682284	0.24579684535896318	-0.03615636446547216	-0.3599821404232547	-0.13971876471451458	0.14218806734474665	-0.02001418021849004	-0.906713698749144	0.036790929147223365	0.11450634825308656	0.14938478785892428	-0.8583551619890102	-0.374901713509149	-0.499038383471082	-0.5637593709477049	-0.22117145340899347	dCA1	catboost	1	124
150	0.026608244327950507	-0.31435960176822675	-0.37946976355238626	0.14365624205598726	0.1492130994786221	0.016047990997426105	-0.9871448329701376	-0.13083873329447473	-0.5369712689225615	-0.10996233717602667	-0.30042744207383937	-0.2363916470081435	-0.3407043877583657	0.7601248724774046	-0.3754498142158666	-0.5066237243528742	0.027392778061086514	dCA1	catboost	1	124
151	0.27667927064161135	-0.05429605575270772	-0.39995975762876057	0.11072992171458075	-0.5840318213855757	0.03664193366535197	-0.2193640317405161	0.005220127184225663	0.4194309731261269	-0.21539405956698343	-0.3695565468020744	-0.2774593181412641	0.5197574345103785	0.0012195707895257281	-0.3946601577489299	-0.31852855216728754	0.0743354409612998	dCA1	catboost	1	124
152	-0.005301242027157748	-0.1793778028835427	-0.31629855999030193	-0.06735862384685375	0.1982100417930896	0.24254514422054457	0.0333645794242838	0.1407205416758328	0.483892173953798	0.22213348143188405	0.6013277222084673	-0.5542411090845344	-0.5961524870451985	0.8886336368459146	-0.2930596786826755	0.46464675131140526	-0.07241927015776796	dCA1	catboost	1	124
153	0.1621375029401838	0.02271480830838358	0.5050423204128194	0.024178504568423898	-0.3483636938960977	0.015383572317037323	0.2484887381199851	0.08963152562717872	-0.3253120573299082	0.0513735890848317	-0.0905249809189712	0.433058927772348	0.6507761574833575	-0.10213770289349307	1.0497938803023676	1.1439651817298906	0.3602039687145607	dCA1	catboost	1	124
154	-0.01970796494675822	0.03438471318681733	-0.5172799044057736	0.05294087774412081	0.08126146354510044	0.04999197636178283	-0.09916206082839159	-0.21145175523850085	0.3228610804443188	-0.23781014843750456	0.7219922974013254	-0.5754245482527869	-0.5624404922450723	0.7641354468858089	0.5956643588403798	1.1127714295566096	-0.06332069412125502	dCA1	catboost	1	124
155	0.06502673836338652	0.17772806184672765	0.2700823559019312	-0.0932060215420711	0.20290251188850822	0.1481965190411702	0.16348216495372506	0.11983153503495354	-0.36393561356385534	0.36054369297065214	0.8803265398411637	-0.6121076501531165	-0.4677174653036359	-0.016122449549541455	-0.2218336282038865	1.2364004534359017	-0.022030607253984827	dCA1	catboost	1	124
156	-0.046711689826333745	0.10517000661056497	0.5228481400433583	-0.022547274875467035	0.23499857562151524	0.18684808964806873	0.08368927362290081	0.11078568357879066	0.23591769726208406	-0.0947178771754958	-0.25549875368167374	0.2980642404891941	0.5056337103186512	-0.21690451404185027	0.5509300565981425	0.8363080595969735	0.034344166703631	dCA1	catboost	1	124
157	0.034201726448784234	0.0419455297398585	0.6297975996439655	-0.03226094402803353	0.2474492965889114	0.1959543279178107	0.20974307419966176	0.15216500380253506	0.1998154136601555	0.006455908271588117	-0.19102597160052073	1.196549920298322	0.6341386767788686	0.19789016393292055	0.7948903397783558	0.8504768709459908	0.12272063346478337	dCA1	catboost	1	124
158	0.003811637385545169	0.11799268113546464	0.16559447854625897	0.061877419023690816	0.21965501369308066	-0.11427859681710283	0.10929202605781208	0.05659137629075914	0.2755244102697614	0.21328401340103761	0.25646066294336595	0.8438509371217514	0.5049345080767345	0.03197724378858778	0.4774444976623284	1.0903505467511063	-0.07415439899557105	dCA1	catboost	1	124
159	0.015297911601463385	-0.02104753911592459	0.47979604669308834	-0.046061441329999966	0.26546803875935726	-0.3294061071025046	0.17995021469914704	0.13387079643657215	0.12865767889072374	-0.07757279800326411	-0.3418802357790172	1.1157611164114791	0.5871118877707913	-0.07187721816137103	0.8895172795128129	1.1437218314183122	0.22438192579390792	dCA1	catboost	1	124
160	0.13306425547369913	-0.11220258204388002	0.2819529296264279	-0.06918378123579491	-0.2801817373974807	-0.3514675534221548	0.05548242391952308	0.07517296373504348	0.10144558205635797	-0.02612341597547361	-0.32177101582104534	0.7956509267963068	0.4272561168700422	0.46318853679843497	0.5419632551426884	-0.9709810566487878	0.03411003747221521	dCA1	catboost	1	124
161	0.023241995138801774	-0.057968939583899703	0.2739258033787549	-0.09221622550659371	0.1277725382793232	0.0003807599478563684	0.21792449821480725	0.15742534043655718	-0.48650796083313447	-0.08302869829968398	-0.2737842382417664	-0.9095299274545459	-0.4240830141004563	-0.41425770997776484	-0.046056705176428424	0.439675414667728	-0.08070622383819374	dCA1	catboost	1	124
162	0.30085042454438726	0.2253225687397129	-0.3774180487848076	-0.10204752517406745	0.22285171722903893	0.1500810633764821	0.08038837064112554	0.08927207201952567	-0.6227548982080499	0.5241990577550627	-0.2896572637883759	-0.32981978588264804	0.3420135068736536	0.8014041283267707	-0.40852263177983766	-0.35119223206842026	0.1832176806096927	dCA1	catboost	1	124
163	-0.11559614064950978	-0.176900306588159	0.4200669053584135	-0.10009947852581774	0.010226208487770661	0.045494220515834724	-0.29755847289786863	-0.13141193955420544	-0.8633794618522181	-0.08892556573863088	-0.2922759164186171	0.03735400855907795	-0.6004006460168021	-0.3457076989644629	-0.48113776932128954	-0.3785690151547174	-0.18071209266827923	dCA1	catboost	1	124
164	-0.002019027068783432	-0.0006631309412198854	0.6958767629297252	0.36207638640091067	0.21615765764825484	0.2202877612405011	0.2066207039467852	0.1393653759400093	0.5320936842268182	-0.021770711964133826	-0.025074003436707154	-0.20397897141423235	-0.3065000638174779	-0.43101943993942077	-0.35957131512981866	-0.5078081423698221	-0.08736191394793398	dCA1	catboost	1	124
165	0.016132910997994184	0.06215089910052982	-0.5570420446858787	-0.13425685488046912	0.18402430880081244	0.058879752042041315	-0.32145968245727796	0.0941872551600174	-0.4246064225115076	0.09455209264819772	0.6554467776032868	-0.3315747773652808	0.02409383826303432	-0.3082519558258929	-0.4758530270921803	-0.43010489930928214	0.08233651144056696	dCA1	catboost	1	124
166	-0.11379252279261431	-0.10533215911230856	0.6268296259955929	0.0495881943776823	0.04009591696289603	0.4066115684033997	0.12855812875612063	0.1606287111495028	0.34685819169569443	-0.13182443914867348	-0.39837794175079055	-0.5190780706881324	0.45030645532372077	-0.3510988008369552	-0.45875812008170214	-0.38732352550367544	-0.1660478325768351	dCA1	catboost	1	124
167	0.050424854859118885	0.007888221030251906	0.5136989767974638	0.049694472756130245	0.19665925682804988	-0.022874893707100663	0.2165826059747958	-0.020212542094404904	-0.4567911227016722	-0.010500203036533	-0.13670816023930474	-0.36807275330294104	0.6359983241013839	-0.16600215059044193	1.0707070783224493	0.4109493032507981	0.4387815906904832	dCA1	catboost	1	124
168	0.10749125413138486	0.003132208310503667	0.4359683971428558	0.025014383985903037	0.039055685327169805	0.18212278977255875	0.24902059252515957	0.13312578911271955	-0.3019994732316256	0.03909622931590848	-0.14388777045146092	0.6452687973795477	0.29835537924658023	0.019935481510896413	1.0204183267184672	0.8909720148316159	0.39744120827030116	dCA1	catboost	1	124
169	-0.06942957163472452	-0.0424913045031452	-0.39010752009477356	-0.06198535203766229	-0.4851291380737332	0.2771280029867916	-0.08651865695908771	-0.08405191792353432	-0.6047599471599163	0.2074361036728813	0.7813058073653792	-0.5588498385370401	-0.40429197277665274	0.42420521107983733	-0.3381893827693981	-0.6376999308939056	0.07166487885752304	dCA1	catboost	1	124
170	0.17727385886733912	-0.1090734898960044	0.3597946486065342	0.11323082988729267	0.20775571771138057	0.09221784706637681	0.08503014627766815	-0.0485732196929036	-0.09783963662753947	0.032839085700249133	-0.283893451152217	0.866891141078473	0.4769549935592508	0.5256850749584593	-0.4544069582228108	0.8653101875465061	-0.06065092653829219	dCA1	catboost	1	124
171	-0.04832310739390229	0.102829361502609	0.3380033563202199	0.03271623019286015	0.18047173864719873	-0.3129456871718059	0.1245916362398061	0.09412913918591968	-0.14527453026243448	-0.2140933729753276	-0.34749066244553045	-0.44483252955410185	0.08491933460061322	0.1609872061025734	-0.4329931432391163	-0.6874061861518623	-0.16592099406259428	dCA1	catboost	1	124
172	-0.015424477738892958	-0.08370234793927833	0.20785144589249668	-0.07620970042143063	0.17028978367841632	-0.1514680520335536	0.17385413541358943	0.1450868811578664	0.11995114014176068	-0.14188853161656373	-0.3692594460037234	-0.2078031295168553	-0.016423809558764327	-0.35455216073673484	-0.4297251049452	-0.6504108020363703	-0.1741187928950571	dCA1	catboost	1	124
173	0.4066761762652706	0.046490799603856256	-0.503330830988374	0.12388034253283757	-0.2025560277507536	-0.026423261092475683	0.0757824164846245	-0.1590799038905006	0.2847775075468101	-0.023725503640363403	-0.26756962354790476	1.3793099915466	0.6927808143271951	0.046281428082135	-0.3618669915006231	-0.38765703714642874	0.13956627869681662	dCA1	catboost	1	124
174	-0.019400878501797343	-0.07770929896895781	0.6520457409772141	0.034908033384216	0.15800950008587117	0.09577754851299103	0.20039347937844362	0.11922955181795754	0.34126056127189597	-0.21920092792698825	-0.020424779177222983	-0.7674376728761686	-0.3641433476165033	-0.5169039479910936	-0.29987956146554756	-0.3929807170004523	-0.1385313827933621	dCA1	catboost	1	124
175	-0.01669061374338626	-0.2562357357008401	-0.23881490130791005	0.1038018566255231	0.1767049546566449	0.3206316663574015	0.10720821330309403	0.12846263597961866	-0.8037164553332092	0.3821030141878023	0.710137311959914	-0.4522391153799061	-0.586009260659365	-0.4026802010936074	-0.32146702553376005	-0.46191660346645436	-0.13527064615235607	dCA1	catboost	1	124
176	0.1122225174020903	0.08371801007347675	-0.47927582720290596	-0.08520105676900937	0.25361274671429457	0.2636036152221662	0.17732355142041803	0.014557218599005353	0.5472643739912347	0.2227277203147743	0.7833810668710236	0.1346982341934574	0.37983817120997554	0.07540065466952565	-0.300892343543333	-0.33676440912391514	-0.0780069006119448	dCA1	catboost	1	124
177	0.1458972201246767	0.2937919695848815	-0.5398326582880586	-0.05550380361331938	-0.4529098169106809	0.22572280266771194	0.19173262838399469	0.10915770483281623	0.1347239134377995	0.41529025101745753	0.5774049973828083	-0.4695482164110074	-0.45933681020199507	-0.04893042167509234	0.5730273705748165	1.0535951971387048	-0.024227873644081042	dCA1	catboost	1	124
178	-0.19158175716586523	-0.18428660193846919	0.34580214094209494	0.07478984421702685	0.17037761749716732	0.13845029195950548	-0.29605661120508997	0.003940884012430152	0.3564421093865856	-0.1993233987623058	-0.4250834387410814	0.8606053553558239	0.4283081934769508	0.4450691089933654	-0.5435721728534292	1.0355065990096715	-0.06393734910879356	dCA1	catboost	1	124
179	0.017589325609839203	0.0029005123921049614	-0.25802846547177666	0.20162644790489123	-0.1690306577802442	-0.06561892938764187	0.07960239303560512	0.1016608028640323	-0.39643834809328266	-0.1981705319494614	-0.3410757226843567	1.1539625929201351	0.4341660847077093	-0.14923479400516404	-0.5460801516101644	0.45910644681051876	-0.08854090480534828	dCA1	catboost	1	124
180	-0.033609758820018334	-0.0015745927842284976	-0.43473663749588115	-0.14478103394548508	-0.5681660743638045	0.08751443614347365	-0.19275256612700076	0.02130824308262265	0.056920144659204384	0.5056215100115449	0.6115556666566982	-0.6905417638852289	-0.37149428276700314	-0.4775837423284926	-0.2797010220544136	-0.4918670923768676	0.12117769790784638	dCA1	catboost	1	124
181	0.22436884189457829	-0.1251795301239542	0.2596414379637302	-0.0214827704500236	-0.6258186781746934	0.1600241347179692	-0.0011512830245668712	-0.09466884121896238	-0.435901063065365	-0.03174643493177143	-0.10878209783287505	-0.49010868198907553	0.11054580536807106	-0.30325920991585903	0.5429773166081329	1.364508699573246	-0.21463822204276964	dCA1	catboost	1	124
182	-0.041595340322959196	-0.06554193799817813	-0.6679049270139862	0.13247431287878525	-0.14721686623094332	-0.15090882885076737	-0.8148696628131933	-0.6486469485692109	-0.5965112362875059	-0.23850592696191553	-0.3894012673343331	-0.8419430034638012	0.4204662426478629	-0.30567583724988895	0.5838594726187738	0.8687568550838869	0.06642332311913506	dCA1	catboost	1	124
183	-0.03403055815195968	-0.02062254757160343	0.8174428942774543	0.010279144420378156	0.22253061838161306	-0.213222841991653	0.2226902318378717	0.06088380277865302	0.3156836777953288	0.003833007426338871	0.6793957031751229	0.3147685704930828	0.3796514464684	-0.19658253670113898	0.7197508153567472	1.073650655543976	0.1607809372622164	dCA1	catboost	1	124
184	-0.04004553347737179	0.06319023442370866	-0.30317805565690015	-0.004698594086201661	-0.005556719787050937	0.053405291414392805	-0.6263337669542787	-0.21511325277324378	0.37424873199936126	0.315484248493076	0.9874547108295597	-0.5106026708323856	0.3640754603564864	0.653277096360258	0.5985764689971003	1.041395149526808	0.1033751066876672	dCA1	catboost	1	124
185	-0.09226209785348738	0.14242908239203855	0.2722682280586139	-0.05520588861262092	-0.18327629738071183	-0.35887370457532114	0.05272785652800823	-0.12660536865220667	0.21856732182417146	0.06674085262036325	-0.10957693870716129	-0.7283376933188683	-0.7080486518650648	-0.5100091424715716	-0.4946944169766794	0.4058811129044758	-0.07241656654653149	dCA1	catboost	1	124
186	0.04359752706424013	0.004727676442951485	0.07884692817859393	-0.002729248129490837	-0.6525502969971406	-0.1377131140873501	0.1305215474324063	0.09716517982596194	0.13018919523721834	-0.11075558563302013	-0.40933635253961553	0.41311670105212794	0.31953389215656575	-0.2202192548858056	0.7747014206840167	0.9651691545053267	0.14488746085825657	dCA1	catboost	1	124
187	-0.023627659520414766	-0.05570946497105925	0.7102049313156982	0.04355005746623933	0.1524841178530551	0.146151846176387	0.23218751156856515	0.07421688837408724	-0.5345033280145961	-0.039454687614078145	-0.2503637160020518	-0.28430134704636073	0.587974134042872	-0.18897025594124128	-0.547394130588638	-0.30823237302163625	0.19525281039203127	dCA1	catboost	1	124
188	0.004336112919253388	0.008561111967340343	0.39873174340499284	-0.057729272710630046	0.19965702367965116	-0.4487283851222473	0.13763492652713163	0.13855932248080152	0.1834968063318427	-0.011354021585053149	-0.1576498537379472	1.1378934682379571	0.489526476599931	-0.15865474137621766	0.856773240985115	0.9219167148274241	0.16418680379069417	dCA1	catboost	1	124
189	0.15641583359246888	-0.2830601490040689	-0.42781811185292407	0.01945563103797561	0.14652668939481528	0.12344122085495401	-0.1582985869554959	-0.05321457228740696	0.3444924509294601	-0.19230838238410639	-0.3980461125549659	-0.4163658053138864	-0.5918319086123075	0.7660391566581424	-0.3403675804438143	-0.6677097554155383	-0.03553004178295573	dCA1	catboost	1	124
190	-0.0305814492282529	-0.01407876652996404	0.04976609782821288	-0.05689520638451759	-0.4868523968359099	0.23398830924364872	0.185214728576044	0.02424815403162065	0.4774383135800676	-0.15150968776678045	-0.3398385930975267	-0.6180108630244768	-0.619954623638771	0.028194525452321595	-0.3049965373615984	-0.5378846358522713	0.012021666906858536	dCA1	catboost	1	124
191	0.1789019053111846	-0.008750096769121512	0.5368198146292251	0.0050142079844464	-0.33653568504081177	0.06076147239369845	0.2329472354306317	0.008997452328592318	-0.18564803510063252	0.04501313459756306	-0.10576805245333139	1.4517740798618772	0.7095210246771066	0.09080638808221812	1.0321151957588635	1.092686304445988	0.42217402961052536	dCA1	catboost	1	124
192	0.012853375374182357	-0.007677780038139664	0.333783869773327	0.05629026380705824	0.1126576173045097	-0.0865043806100088	0.106101275493082	0.05268069737372287	0.3896207748590182	-0.18118716801960794	-0.3944025858883791	-0.5058149256205307	-0.680901304573431	-0.503130710741678	-0.4176201150016185	-0.6027565361006936	-0.09459538111189343	dCA1	catboost	1	124
193	-0.04909831142306712	-0.43920694951338135	-0.34848142190563225	-0.10770577358471771	0.12837932654762865	-0.3857580524823545	-0.019989555728548804	-0.10129005746095919	0.5833007139657868	0.3123690980293022	-0.0030014172711813484	-0.6183625689860914	-0.5900110363801534	-0.29956797551264785	-0.35177691481523815	-0.1694436307589188	0.0065593954283444675	dCA1	catboost	1	124
194	-0.021351985376604297	0.014565776740389816	-0.7104648945173131	-0.049018067885450274	-0.5328330621867506	0.10798030242444395	-0.333870209205893	0.10464411027159518	0.28613963795732056	0.204991019144112	0.5620683573696399	-0.1949810466209499	0.4555534535871167	0.20612020204995102	0.6239021483215962	1.029558244104852	0.008596337295976295	dCA1	catboost	1	124
195	0.18257199561842416	-0.05263457129854587	-0.4734002652728508	0.013251623126119041	-0.4985946519129308	-0.013140504544075192	-0.1328257909424765	-0.8539423932292317	0.09965617190075976	-0.1376266938982729	0.6524148014187467	1.021604916001571	0.4558117114207901	0.16664942906369418	0.6016043876647967	0.960253814736913	-0.1603113112781536	dCA1	catboost	1	124
196	0.017075887406633763	0.1501067578729342	-0.3038611103185243	0.1516135909537344	-0.33715992370515335	-0.25924559054494467	0.17996639892673874	0.023811939207085412	0.21651007690609442	0.3962910263379117	0.057484903012820096	0.8172157367204382	-0.2057736725812709	0.007872070210120936	-0.3374175316580434	-0.5238291583903424	-0.02766163262380278	dCA1	catboost	1	124
197	0.05083492624475131	0.1655157694882884	-0.2673013096843706	-0.07705102019474853	0.24244599836901226	-0.31349730175843454	0.15867099901883341	-0.2519395656819494	0.5263180396756254	0.081046400109823	0.519000261765628	-0.29127573614690055	0.341410947316031	-0.2516239119080512	0.6156665862517723	-0.34431302141594305	-0.11007213629427029	dCA1	catboost	1	124
198	0.039130143719234595	-0.012722772876899378	0.7304869553012081	0.037748245924686015	0.20462399422795863	0.22059012019326088	0.2407474848164045	0.1127283625460758	0.2736749396690537	-0.011155580573069186	0.037096347349517896	0.13802021872363845	0.35904256917221095	-0.2592897222224176	0.8565067707563312	1.1653848948126797	0.2396726708157983	dCA1	catboost	1	124
199	0.13170820894412852	-0.012134952380163329	0.17518774818867158	0.03837570062398346	-0.2759458514850386	0.08193468296560062	0.1303093100945243	0.03582792612861376	-0.15656241858925804	-0.01874651334006493	-0.24380882279663543	1.462181971424263	0.6560549996820925	-0.06822661394476714	0.9341695379089375	1.066416186965546	0.34816330110366767	dCA1	catboost	1	124
200	0.0749833807571551	0.12239927224901115	-0.3757365942809307	0.15434321129979153	-0.2128686680877715	-0.4234890963635317	-0.7506703074253921	-0.824811263627476	0.3470345048867157	0.2512807118549468	0.6443981590339883	-0.4358995272366504	-0.5519343163848008	0.6668496898784352	-0.23811409117136018	-0.4315576249518465	0.05204433820629498	dCA1	catboost	1	124
201	0.059825772924579905	-0.006856998046593107	0.5528943057353917	0.0008752160924071146	-0.4534176022746375	-0.017503922631365663	0.14478085094080226	0.046900128141206615	0.2893383568528835	-0.09213078765018957	-0.42451418142254116	1.089594426642697	0.4905686007605562	-0.25174132910630886	-0.38629069338106536	-0.3964840732459581	-0.07915359867286348	dCA1	catboost	1	124
202	-0.10998058778841896	0.019479177133125556	-0.6688505292802973	-0.17682937584986982	0.12201708381864912	-0.031568463089927175	-0.38642040774145175	0.047068317801619644	-0.8630992580734288	-0.15580827694033356	-0.2869245511473385	-0.44025037740597495	0.01457831797365685	-0.3155813933115677	-0.6141597276581607	0.3853678560594014	0.054077258084213396	dCA1	catboost	1	124
203	-0.060948891664715454	-0.02222448586750022	-0.013091272148916755	-0.10357322001390637	0.20805679665469978	0.07728650996330799	-0.01803687827938231	-0.03706870865907342	-0.16454266426069358	-0.2046879943164839	-0.3165856271828115	-0.523404929812732	-0.5942207978307209	0.44320906141987537	0.7503131240397038	0.33754616560625744	0.01277042822798114	dCA1	catboost	1	124
204	-0.004506773790476811	-0.003975289414616331	0.59646085120575	-0.035754017670302986	0.21180011012899516	-0.1872825305782863	0.24570464512171847	0.15701344521740115	0.20628919355894149	-0.047021979761465785	-0.2671500818004765	-0.22967960921663372	0.4306383247527129	-0.24817593130814816	-0.10116909337764228	-0.36343819731212085	-0.15548697635189665	dCA1	catboost	1	124
205	0.027381746805370154	0.05330165704183255	-0.29103631620935455	-0.12565169775759505	-0.1841066389614179	-0.387843881164569	0.05104181230964253	-0.03390294076390563	-1.0145124389140654	0.33512556078380745	0.6356382252552554	-0.4237459384088083	-0.7697081957562047	-0.594105947573201	-0.39821804644813896	-0.42728373477753606	-0.08282555486197993	dCA1	catboost	1	124
206	0.030873213433980987	0.05881247701245106	0.5838552418966707	0.03517359250263599	0.22898923986649486	0.17634039761536044	0.23027433888810225	0.13553173172921065	0.12573559839147136	0.035151563093694244	-0.14113803288595966	1.3582021597200986	0.7190468853705115	0.05128110562641614	0.6667204014543169	0.39568518808289127	0.19829866705678703	dCA1	catboost	1	124
207	-0.021943266949910525	-0.24752096612921737	-0.418974186823011	-0.0308004302768728	-0.4158059171020391	0.12668618626362987	-0.14672531261220964	-0.4101018553636721	-0.8353414682256933	0.18969106670369001	0.6614349515383382	0.17321577652658965	-0.5710960307988742	-0.026429729170355774	-0.35795959921679416	-0.1885411884463866	-0.043987868866768115	dCA1	catboost	1	124
208	0.027789847473078683	-0.09801733279582973	-0.07839089961814186	-0.059341154097837426	0.14600109818969448	0.0994094692664493	-0.02428516766726794	0.042301436571017495	0.32320092332803513	0.31839072141483393	0.7714064918101794	-0.5282407951001767	0.015783499027919208	0.03663990424346074	0.01483832097055926	-0.6030293948409534	0.02056154844667589	dCA1	catboost	1	124
209	0.018860805442401957	-0.16477942513416846	-0.2707795000398108	-0.09933371133993305	-0.27974524241266563	-0.4184630410255627	-0.3113283488980579	-0.15942258515560337	0.42685734253943275	-0.03848544100396818	0.7480512779238973	-0.16231128725849286	-0.77245333398535	-0.4375651419592162	-0.30351426954757693	0.3422573984192296	-0.11674156168188347	dCA1	catboost	1	124
210	-0.0937925794388565	-0.11941237253257982	0.25746345087361255	-0.013759781431839466	0.15277766639837043	-0.27688346083557713	0.11752959493880556	0.13159620457676097	0.5251526543265712	-0.16040223643471302	-0.44006741658638876	-0.46084400439531575	0.4959684065766555	-0.38457779676785403	-0.40285667931974506	-0.3407932634332133	-0.1782702554886784	dCA1	catboost	1	124
211	0.0054217840711494655	0.02565890517063927	0.5370898178239729	-0.037952131394746916	0.18499185114106387	0.1445828266634587	-0.32285690990969357	-0.043665007284353304	-0.359949885772579	0.055817162889646194	-0.11855264801401669	-0.4570710527540839	-0.2741238538001906	0.04254050547725187	0.8920528221930297	1.3404525172879718	0.25558330594857415	dCA1	catboost	1	124
212	-0.0677006638722806	0.23479226742370252	-0.23734943877732334	0.03834059888839936	-0.1413510312124643	0.220392342070594	0.05004061112042626	0.13903572459010716	0.4733192317040365	-0.28813165117695255	-0.2909858217861436	-0.3558245688985829	-0.37399681043074223	0.19191228035493343	-0.3478151440202431	1.2248997860402737	-0.05168769885991248	dCA1	catboost	1	124
213	0.062060648048731584	-0.06821287606678678	0.6879491279949832	0.024363123356761128	0.26777313895565974	0.269336122823613	0.13010945441116736	0.16516217471037595	0.3353399768704516	-0.03815224309446286	-0.24256165500650703	1.153156458392095	0.5769844587317362	-0.04985342488526791	-0.2250503183982875	-0.3623334597219258	-0.002233179493275934	dCA1	catboost	1	124
214	-0.0010401374724705395	0.03874603496489926	0.7433014594832902	-0.0801491510034902	0.2222713416420034	0.1920394949915302	0.21911431525568587	0.0904237852717407	0.36247884337804986	0.28896752516911833	0.8973043647165443	-0.5635317989466058	0.1269739776897124	-0.19499594855011232	0.7045768930109214	1.2042073330689407	0.09936436851248832	dCA1	catboost	1	124
215	-0.08504644221513945	0.1366481518825227	0.22336589448696983	0.05481990786634959	-0.6913063808463178	-0.14663767251730006	-0.20119045966769625	0.024276977704497712	0.1361786766518775	0.11861622323364872	0.6717473910380325	0.8646240269975036	0.4155168755104325	0.6113817578292203	-0.5615705314450811	0.9534523606114145	-0.019671911455676556	dCA1	catboost	1	124
216	0.05532765365298745	-0.029407007104863152	0.4460464534697536	-0.013926630684184017	0.05723582440179044	0.12530283823447225	0.2031840173104925	0.12495929072317179	0.14492135759569696	-0.021974285193488315	-0.012267165545227485	1.1516777493283186	0.47283024501959764	-0.16281556312543982	0.8046892382765394	0.9843358130897151	0.1894777648831688	dCA1	catboost	1	124
217	-0.008639460679207428	-0.015726474446073856	0.5663262874032318	0.03190634568081452	0.19576184738436217	-0.058465289216180424	0.1920403055340165	0.043776858809056934	-0.5571161938386002	-0.08001173169741639	-0.27606546506213187	0.5972383382220448	0.6445918276307793	0.02249540465078211	-0.5437314432192173	-0.46140001935530817	-0.07528341639190105	dCA1	catboost	1	124
218	0.273888026786787	0.1750406500705474	-0.4541817577761174	-0.015332720522361166	-0.6449723329384347	0.18968066883071286	0.10199436758996253	0.09668896049532541	0.35099427363002356	0.36180004619301265	0.798021214041328	0.12432998476244572	-0.5565006359831308	0.5387763288648649	0.3131770746780578	-0.5126368782083001	-0.0037275852761131153	dCA1	catboost	1	124
219	0.014441209728222505	0.27119049274138174	-0.4222003103182836	-0.02968581047100837	-0.5455590333340093	0.133286358557183	0.16817423246336216	-0.6670127286594719	0.30877871578794924	0.46861509264746626	0.6998972234247475	-0.37655139726770964	-0.3279004338217175	0.2809978916946538	0.4744301408724138	1.1272571692226376	0.04457804103876158	dCA1	catboost	1	124
220	0.06230079474782484	0.12636142587650367	-0.42623163337395226	0.07026608870557534	0.22158255912078204	-0.38522253682209207	-0.20216267998360435	0.04002015755716322	-0.7022466242606722	-0.17994322048328654	-0.2712000393804356	-0.41028985042559735	-0.4595419612772234	0.08528298032941796	-0.3175691952662854	-0.5814076729200696	0.021221950226821537	dCA1	catboost	1	124
221	-0.006149969713801468	-0.16982814813058023	-0.2653573244610054	0.02741710281975309	0.0677677700694324	0.15799248095018073	0.019643495851057916	-0.09277776215168881	0.2735181155937753	-0.15690741016741713	-0.3757135126779027	-0.5062626772331158	-0.3367488936222913	0.7130964708138734	0.4801375938961898	-0.7088821487608552	-0.02603857685487699	dCA1	catboost	1	124
222	-0.04215449265580186	-0.014648725638406824	0.8595035864437571	0.013191385531064137	-0.21667929594142066	0.15599769707447483	0.12770006988931756	-0.05139692608517498	-0.4826284922211731	-0.0022792141796829494	-0.13414282004756292	0.23641461673955172	0.531188969702606	-0.20729079423445862	-0.18799732816734377	0.3517077965069655	-0.04571556318610423	dCA1	catboost	1	124
223	-0.04213932850152123	0.16467823055403175	0.1048164083417858	-0.10584749897084227	0.18543082596814695	0.04200598464330619	-0.028492382727934955	-0.0016613976678101867	-0.5527538494579799	0.15084489464490103	-0.4185525289473811	-0.4148817243543641	-0.5783122815950883	0.07140729559881903	-0.4323154900737563	-0.34445410741407156	-0.10558793460413374	dCA1	catboost	1	124
224	0.0475863750364601	0.23279830703641308	0.038274341137194676	0.09854514674551443	0.1485781368960699	0.24277220737057337	0.1662266172088348	0.11022977302901155	-0.5362872893416045	0.31131145831464047	-0.30308353556681494	-0.2826397421636896	-0.4251812399244366	-0.33813760326402315	-0.32913348860826347	-0.5972321007704222	-0.09887580146793508	dCA1	catboost	1	124
225	0.05612732658392886	-0.06466667989076029	0.12173482312525662	-0.023455193606512593	0.2105477062182425	-0.09176120770614618	-0.22191799406572138	0.08741544445878077	0.3173612233778301	-0.2357850200260555	-0.3970461206208695	-0.5978783708039579	0.3061383444977377	0.1865269684014522	-0.5138220068143814	0.8455081208196596	-0.03524771023425663	dCA1	catboost	1	124
226	-0.05853549051457236	0.0833196432226601	-0.4933616690175128	-0.1452121228206346	-0.43899347486840384	0.20599146379235952	-0.16077763147471238	0.060968373358352236	-0.8380405046835819	-0.2161622135415308	-0.31614109593434675	-0.7363764822447275	0.002671577267033947	-0.03705198551920626	0.4136190606814337	-0.6581804992364308	-0.13635259050778287	dCA1	catboost	1	124
227	-0.19535100008510115	-0.04121857771279206	0.17053690822784	0.033266484395529455	-0.09836327496999424	0.0711831516826209	0.14660784528132828	0.08351778681124178	-0.1480234391867106	-0.034674432348440275	-0.2598159168297251	1.4270668243402913	0.6522551165204665	0.08003670399506105	0.9378949548951876	1.0341815956801457	0.3132159509483456	dCA1	catboost	1	124
228	-0.034542257196779	0.05454428313183941	-0.360879448519399	-0.03421867073841215	0.10265488845520651	0.009576751471351442	-0.20946163719210362	-0.24305776678251226	-0.3220485264112477	0.1729515187189751	0.9797552904696135	0.8881867626023653	-0.606708075254952	0.5876026893514807	0.39714016601950225	0.41712494080711376	0.018944046773257346	dCA1	catboost	1	124
229	-0.16928105085742753	0.0012506013250209967	0.14499697607392584	0.00022144895835539354	-0.6131030812738226	0.07938055546129082	-0.1726497075375049	0.08567901671798779	-0.48783192333264486	-0.13012936450921211	-0.3971847632512271	0.22813764704904804	0.4496435759298979	0.3416207097686638	-0.3687832943155188	-0.5612316292598825	-0.14164355346794053	dCA1	catboost	1	124
230	0.004734856814332217	-0.012151270888291672	0.3636535011142701	0.0007736815643449694	0.17042209500127914	0.02863519473982386	0.19473791839460247	0.04777075752346475	-0.4181334565094423	-0.032099186142197735	-0.30618415415264894	1.7479364474894037	0.7092165135841323	-0.12569466843998503	-0.06647380453863576	-0.5188856893736489	-0.05366973075432919	dCA1	catboost	1	124
231	0.24799932843254732	0.25262062774178173	-0.5047437612896832	-0.056239576519102344	-0.09526725115391005	-0.006275676158272665	-0.05611737185162912	-0.09305506783405663	0.48383817175947197	-0.23389732153467704	-0.3759423992950188	-0.4589539646594286	0.20945381324457543	-0.3900689434243614	0.1605596741994549	-0.6271658620810511	0.02692719022064362	dCA1	catboost	1	124
232	0.06198155027466472	-0.09186672449362177	0.32986549348457994	-0.06968751328121615	-0.2860741355597663	0.27378269636984015	0.19964823738581794	0.08010727114156702	-0.9193900724964297	0.22815069985464953	0.8281963050660535	-0.34973195390910794	-0.6830911735770698	-0.3858095573250825	0.05949357114163423	1.2177466773889196	-0.1822282214285455	dCA1	catboost	1	124
233	0.006152724171669297	0.16692724083179572	-0.23295091162146248	0.016352677921580423	0.23613767345543876	0.024629175384615752	0.1699009311550774	0.1154493260161646	0.11199423319026437	0.09920291024557602	-0.25016201352325623	1.0532606359287846	0.5210530069271757	-0.20839921159318087	0.7674299896724469	1.1800457629588499	0.14876361919719683	dCA1	catboost	1	124
234	0.39676562238274377	-0.0007097842285389438	-0.5136730839523467	0.02029394008411193	0.06215840802864124	0.047883501955306884	0.1707755964108448	0.04928273690792091	-0.22384106598125725	-0.06239863064713786	-0.20806134559745407	1.5933215704803962	0.8194041458519512	0.20940238520455667	0.904190667043124	-0.42951465135938244	0.27389463565530286	dCA1	catboost	1	124
235	0.03474094078750614	-0.0017539977299977478	0.6003072614433952	-0.04483538985079835	0.01588371219543605	0.0744686825149956	0.12977654232412267	0.03436568728280248	-0.1762562664113207	-0.09072169787315125	-0.25731431606563143	1.406313044871	0.6543866953740785	0.08745177983470231	0.7243284404831443	0.5510907687396353	0.2535444567429703	dCA1	catboost	1	124
236	-0.04245605627146815	-0.07064573250891283	-0.4241786815760518	-0.12111770553243008	0.14890026105906565	0.2495616166730809	-0.11506199388831309	-0.06013893792788264	-1.0670407845920014	-0.19077716897370028	-0.24761173247114912	-0.5728171405690872	-0.04871790679551558	0.885443189998092	-0.30117124722599564	-0.706645764530414	-0.22348471344393997	dCA1	catboost	1	124
237	0.014448540954313461	-0.036909420500388763	0.5583209859913253	-0.06035821325769047	0.13645225792216556	0.12361407618409534	0.14890259882895993	-0.14867266918425823	-1.212162426296955	-0.16628810464012517	0.5443614463641088	-0.7613879921155909	-0.3755781423996875	-0.13281424575567502	-0.3551270917732483	-0.43085466161645364	-0.2226317754186093	dCA1	catboost	1	124
238	-0.06836325673607055	0.05849928306463459	0.28313370851003683	0.003925577516844887	-0.02576205799722018	0.11079069647363884	0.11310601333665152	-0.1362491738179724	0.5041729040756279	-0.16780062153357694	-0.36006516440630865	-0.6477829664115776	0.41356077006168973	0.8180508521872283	-0.34820752945899497	-0.3948593088992499	-0.0709269763121647	dCA1	catboost	1	124
239	-0.014411014873810747	-0.08357753619858127	0.5008646228544941	0.02590749864819133	0.13829955205445302	0.052271583889296265	0.20565408943648686	0.1251198182796145	-0.36218889859077563	-0.10341784648142037	-0.41111947768163404	-1.0083249276570516	0.5624866701531028	-0.35991040273966224	-0.428620090089654	-0.3757733666751031	-0.11916923771820546	dCA1	catboost	1	124
240	0.011915447147756683	0.08835576584557754	0.34649002462583584	-0.024626657606201613	0.17831970396716346	-0.2624831008899162	0.17883683605629702	0.05464478785188443	0.39112006762316637	0.060855976901119074	0.5651536540756362	-0.2109029714709292	0.4430155159882554	-0.4146742674869548	-0.11225914814077234	0.518112249585497	0.12207502310862858	dCA1	catboost	1	124
241	0.032064592123735816	0.01615507945247627	0.620867377372689	0.050134122642899744	0.21045788004312002	0.11228983709822478	0.24264483997980243	0.18239645067379773	-0.38457189005964276	-0.012712451705539436	-0.2662694717708824	-0.24721123896688707	0.6488634875352314	-0.2136540851450002	0.7508682400522052	-0.3448317921187627	0.2783494387900737	dCA1	catboost	1	124
242	-0.06712864072897767	-0.03066507868621528	0.5112728747162374	0.036909902228197504	0.13019181494342674	0.012934243314109802	0.22054393317005852	0.14456211300053814	-0.31125784332725	-0.18484010477030446	-0.37000084564346236	-0.7739978864739262	-0.4679412617967142	-0.527997887657953	-0.4195003993548823	-0.5660164794098151	-0.2133769944683139	dCA1	catboost	1	124
243	0.1122225174020903	0.08371801007347675	-0.47927582720290596	-0.08520105676900937	0.25361274671429457	0.2636036152221662	0.17732355142041803	0.014557218599005353	0.5472643739912347	0.2227277203147743	0.7833810668710236	0.1346982341934574	0.37983817120997554	0.07540065466952565	-0.300892343543333	-0.33676440912391514	-0.0780069006119448	dCA1	catboost	1	124
244	0.05700074310917909	-0.00471967587636438	0.6331176807536332	0.03127267787894991	0.1582574406095762	0.2002771532563297	0.2776946823775895	0.20638871513580836	0.04804151320892088	-0.010064012728784627	-0.18241920813564605	-0.3722969675204853	0.14432642954960404	0.08925099921318856	0.618467323344263	0.4927846341403047	0.22071696825803655	dCA1	catboost	1	124
245	0.009741234119589753	-0.08211565889531772	0.2251555053272364	-0.026282716542354808	-0.2542542078766674	-0.47680543761784305	0.08957509369328971	-0.13413323937075	0.2944032316235658	0.40999508821446295	0.8343804825981788	-0.5404719797009591	-0.008727135229217874	0.5739287120274411	-0.25625841721379655	-0.6260852695385866	-0.06391651467507056	dCA1	catboost	1	124
246	-0.15385104426262883	-0.004313754052442368	0.02666592129548347	-0.09488515244303465	0.232706689592722	0.07953876051990703	0.1017296465026262	-0.006306420948096098	0.5182435819890989	-0.1713898503090217	-0.3532934054868717	-0.5230994636325701	0.2865968887163952	0.21390582936192187	-0.39698341181226654	-0.46713584775046024	0.07586332724130064	dCA1	catboost	1	124
247	-0.009800296899178587	0.06714535411061165	-0.040342926113738894	0.012291922264682337	0.2417125182827731	0.13669570933156283	0.1826989252897304	0.1295951468902662	0.5906384465618156	-0.1628029016223088	0.9367183832786954	-0.5745299474102884	0.6072360081587502	-0.42818090818445814	-0.3031288215334117	-0.3360275004159776	0.010679793854345986	dCA1	catboost	1	124
248	0.04748060762259084	-0.011214648596179752	0.4256546975427541	0.021934899348803147	0.1802480390899019	0.09256374434941102	0.12051887506840325	0.058660799614021354	-0.24635173951297049	0.013740832804602716	-0.2434015748089136	1.504004803027794	0.7183006188979041	0.10573195374360045	0.8569953565673922	1.072416913406348	0.3117460930828669	dCA1	catboost	1	124
249	-0.044558482622286025	0.040856965886362014	0.5558702222093795	-0.06779282140999347	0.1793310439620418	-0.09853818658575705	0.0585189806217548	-0.04174190911958912	0.6592377176553421	0.09648947654977959	0.8178245497271147	-0.598543662451379	-0.2691783937462521	-0.48541410857829104	-0.31252573680638396	-0.5932414033616669	-0.08258865257078549	dCA1	catboost	1	124
250	-0.05236894375632752	0.002209481534321033	-0.02195148510343088	-0.005997861181546225	-0.009730179122064935	0.13797194109656435	0.12899952557693875	0.06653812328826383	-0.5735005369330736	-0.13193607680172742	-0.21108544062901585	-0.5101331964159703	0.4927928012681624	-0.04970005641705881	0.8654745339392479	1.3460977713489277	0.27892347762452946	dCA1	catboost	1	124
251	-0.032684154631230054	0.13674210015550683	0.1440760141278508	-0.0430072477148423	-0.6094953168245429	0.031923570710974083	0.14172208098770575	0.010272106555765539	-0.5182858161373909	-0.17818649346248852	-0.3879387790551904	-0.5500386830991557	0.3777122834075294	0.8058593032537786	-0.1480763661314435	-0.4658493250197929	0.0047081629613462345	dCA1	catboost	1	124
252	-0.013607293109822251	0.036161458916340816	0.7967487479368442	0.15468399839457767	0.125356181875292	0.3004887157471501	0.2443554371330225	0.12778192241253614	-0.37624967433661893	0.060424046193863386	0.11029555616511037	-0.14727586337907375	0.266416213197464	-0.1606628446315544	0.8740663759441845	1.234415846672374	0.29254675153645526	dCA1	catboost	1	124
253	0.05754556584611317	-0.08224256376429001	0.1329579531811114	-0.08286985367359005	-0.473032869283044	0.09527425426677946	0.056257709230457385	0.16010560338818372	-0.4312691996047923	-0.09573574755605742	-0.31397070790458803	-0.8282827572603587	-0.09041856176128622	-0.3060258397235173	-0.43048159244776285	-0.3632098085957681	-0.0898384536502196	dCA1	catboost	1	124
254	-0.00539721472488219	-0.045756104575354416	0.5577444102113311	0.0005446656631058972	-0.2701283641608069	0.17268638089649616	0.2093647741624351	0.10516711558480206	-0.30032091690237095	-0.022841807700126796	-0.26078222996509975	1.4152239488970813	0.6047120879991194	0.0626704929564946	0.05518677369062998	0.41907041936091777	-0.04294425567832117	dCA1	catboost	1	124
255	-0.0027602454099529203	0.08617449855439693	0.312484679386338	-0.07035131385105371	-0.2884242776097648	0.2968361974040703	0.06994421156629821	0.14886863291467212	0.37090947546342523	0.039418673252644275	-0.38935353115809485	-0.42622721539027963	0.031905168230690985	-0.06455361934012166	-0.3707606618326537	-0.5216957278723073	-0.0018477015255606577	dCA1	catboost	1	124
256	-0.000757035443712292	0.03261828567681558	0.5900350030035393	-0.010226745099756442	-0.15474042368195995	-0.5324719580200955	0.21820527553880698	0.15238461160119735	0.001081340420164462	-0.18527052965903362	-0.24212451903047344	-0.43605228239650184	-0.36036379804833835	-0.386603872824007	-0.4446910609022697	-0.6273014603081424	-0.15780790640988202	dCA1	catboost	1	124
257	-0.07938552524034316	0.10763685595719652	0.2702572623703813	0.05004265472985938	0.2102334398393029	0.08398002258550767	0.1975788831354385	0.12310625946927597	-0.11986159176528638	-0.10924256784793251	-0.27500606461223354	1.300053940250491	0.5711980554702614	-0.12197068016246121	0.9019458969722767	1.0735747700486313	0.19800902572957743	dCA1	catboost	1	124
258	0.3228701843867352	0.2939121296513547	-0.3526567895703524	0.3642955331952246	0.25081725857850606	0.29424674336656137	0.23066748888214877	0.19979396671675295	0.5469308311964056	0.5688451648783286	0.7620344634119326	-0.1806670983527249	-0.33802097743560666	-0.045022374475325144	-0.18143587883695544	-0.29456055677731907	0.25263912198519944	dCA1	catboost	1	124
259	-0.07269109494092915	-0.049556331525800947	0.6632960994223615	-0.022973574050544118	0.2397375619533726	0.15519996909950945	0.12545253111379595	0.05565000524011604	0.2807583590464596	-0.02214278465158595	-0.2840873866108751	1.3391860413167578	0.7064876828946207	-0.06758962615686195	-0.3214783024570016	-0.2729270535863977	-0.005552034114830046	dCA1	catboost	1	124
260	0.13718632317684176	0.21059066086015119	-0.3430510488600824	-0.14953818884085932	0.15348278678277577	0.25831580245437485	0.15152198974943337	0.08650596631245125	0.5766815078791555	-0.20893542628908315	-0.3478065682551641	-0.6809760081894995	-0.5102786289939308	-0.6852599656073266	-0.3578099924885059	-0.47756923321629374	0.007848223350963874	dCA1	catboost	1	124
261	0.022270215225078677	0.027995522337045924	0.48404150171508636	0.029651358298016246	0.1926136502033662	-0.09132283919096774	0.1575764296153707	0.16106045452433332	0.1518903973362436	-0.123700428854552	-0.30840953738669613	-0.2697957094026048	0.6277288393665451	-0.36447910165106806	-0.35636740719808646	-0.5519884932321723	-0.20726596823467489	dCA1	catboost	1	124
262	-0.10672679566814017	-0.3670713689834758	-0.47269213509769054	-0.018733918910962724	0.1304662386820399	0.11062171620296732	-0.23392606467033586	-0.6353428293553808	0.2779927619538129	0.26750715108670997	-0.307132868978352	-0.33114515752259815	-0.3307552955887942	0.2330498814919136	-0.4050682781648897	0.16727271596278726	-0.10455399449348055	dCA1	catboost	1	124
263	0.045996589778204075	-0.027755256295652193	0.5879556029406113	0.005307227567745937	0.2713203896039683	0.5301186040343063	0.23144780689402422	0.17418260475556396	0.43042784849685	0.0458205469880884	0.5808786777822997	-0.3960945655070138	0.057327969580247475	-0.3364326111325858	-0.3473816866431982	-0.4268283603515282	-0.06773977658851649	dCA1	catboost	1	124
264	0.038898879578825075	-0.4271653664907356	0.3596377724026813	-0.06756760294053245	-0.08260548311498998	-0.3780961104222064	0.12153798040499518	0.07748854768389052	0.39292142024869625	0.16114929710032433	0.6058883334373907	-0.7456099550913834	-0.6512589143068269	-0.23770884368944625	0.6961017600518097	1.2544101599072894	0.064517142423711	dCA1	catboost	1	124
265	-0.04639726076749528	0.0915308006713169	-0.553181854729628	-0.018166739019726087	-0.5060198577662403	-0.20070888565956818	0.15977771596439458	0.10187979971793834	-0.2810281332477071	-0.045810577850219796	-0.29964633949050806	-0.6512125713260122	0.3776339390542599	-0.06744445517964577	-0.10383301464530155	0.6864911084662207	-0.06526705402295198	dCA1	catboost	1	124
266	0.08088078166523037	0.15427322627547987	-0.3045388065916753	-0.024313572954493077	-0.09766454309195771	-0.4065399957409815	0.0012359239316432117	0.08689634128664589	0.036457611395940275	0.28770861078849425	0.7568302333066664	1.058390137568515	-0.4580636024233474	0.04569850812109771	-0.30414728279369363	-0.5244615399808282	0.05321618452102532	dCA1	catboost	1	124
267	0.05751716910185787	0.0654040746029692	0.7710246290032567	-0.053046252373944676	0.13731722454624065	0.16591041585452188	0.02801625725634317	0.01730102100358472	-0.661422714041107	0.18018030114520722	0.5807612892537483	-0.7843555351218101	-0.29235670672846115	-0.3831980308611775	0.9143145200440366	1.3063214009770192	0.30780470096937973	dCA1	catboost	1	124
268	-0.06394933303505944	-0.006995582387401318	-0.8159915056512866	-0.13483366095183472	0.06775606486718366	-0.3046070708089439	-0.516973495259923	-0.7307877773664455	0.1804065703257493	-0.19944805850823227	-0.236666103512231	-0.9429615349393768	-0.6499108273775936	-0.5155875577566055	0.809524119785167	1.0140580701866204	0.05084160829161591	dCA1	catboost	1	124
269	-0.09139732767073482	0.1899412457573398	-0.48697687044319415	0.03437776079163236	-0.5166242499638753	-0.31167890035248097	-0.5758667434730901	0.052174608109021525	0.563215005626987	-0.18096403763052457	-0.41353338369861725	-0.4850328825315208	0.40367315759671485	0.6800919813422567	-0.3620933726698283	-0.6522139689534074	-0.025523300302422076	dCA1	catboost	1	124
270	-0.10253269391692488	-0.3320264681972594	-0.5157880594898353	-0.030158245667076363	0.252155238608409	-0.3184985194261319	0.0565496588056297	0.11565387975511644	0.534916546108043	-0.1776112185340106	-0.31732061261382216	-0.7137869503870393	-0.15276170347034423	0.04169596492865005	-0.3685861565584845	-0.6430873608501977	-0.04657102019035924	dCA1	catboost	1	124
271	0.09738740565889113	0.23479403469156826	-0.2464889914880395	0.04624857938385088	-0.03155265481560373	0.06487466151070496	-0.09055547747785339	-0.031799697302079044	-0.9628908930541912	0.4647646980546531	-0.1345973832051519	-0.4740961520330295	-0.4074164449871901	0.8746035470762673	0.5435301666408124	1.2136530784639836	0.0369619856391514	dCA1	catboost	1	124
272	-0.12661366283940248	-0.0418088900038798	0.19098923616832972	0.011016586433908557	0.2244348973650529	0.030849927151874977	0.16011453297893555	0.1080208015288376	-0.161267932920523	-0.04277313076366413	-0.2989686531182894	1.2924332058618428	0.5480426727771632	-0.1324025878438266	0.3981345459736675	0.7805857950585541	-0.06783801674632105	dCA1	catboost	1	124
273	-0.07885762112980035	0.0372053154145262	-0.5947008268810794	-0.04773822824914621	0.12094612888020909	0.05431820808042935	-0.8183453406707918	-0.3417541530145984	-0.18451732636204543	-0.03388939670686946	-0.2582275085309268	1.3208005028323988	0.15488945777146615	-0.08717371057477091	0.6608286817754608	0.9616546372452528	0.12564096579166514	dCA1	catboost	1	124
274	0.04543063668764201	-0.05961567115942081	0.5078706674417603	-0.02577500248869574	0.23065077440161066	0.09773580672676546	0.21724596548351877	0.09533806726890791	-0.24475298352461733	-0.10969203210480583	-0.2827709935800008	-0.4148894466074323	0.5261249017204132	-0.27070835706184715	-0.5481571992241024	-0.4231308443806879	-0.21161974466604352	dCA1	catboost	1	124
275	-0.010962173422146698	-0.20288163401477832	0.08844535531010175	-0.08816621355547921	0.1767556608951648	-0.24652499161373537	-0.22808070530263663	-0.11667851713492666	-0.4259176237441992	-0.07797709233889519	-0.3215138015035036	0.3810178219298405	-0.7922988822763224	-0.4510731571762442	-0.5525015557699955	-0.2437413179737641	-0.11046861257783376	dCA1	catboost	1	124
276	0.2368832496383618	-0.06607424295970327	0.346443030774097	0.018253765886059595	-0.5592024454426638	0.01865341446601493	0.06127091617790746	-0.07376960977790345	-0.15872710734875914	0.0049521408322439325	-0.18977176545318378	1.4274564061597195	0.7318136596456224	-0.044048872928075807	0.950876691298579	0.7084370515198067	0.34499798050386843	dCA1	catboost	1	124
277	-0.017815258108004498	0.031016517293423876	0.23773832911358725	0.00419938264970463	-0.1873185967984204	-0.18041325338678943	0.1265983483506314	-0.21791562631447656	0.19777060267729119	-0.19842997030391213	-0.3545468250763946	-0.34015155675052855	0.4294163993019927	-0.20059442706564853	0.7563831437845592	1.2088082879785262	0.03892538877360295	dCA1	catboost	1	124
278	0.1979839696630621	-0.1753851823098306	-0.7031775064365443	0.055953603135539584	0.1148906185155387	-0.0769567182895086	-0.10212606732339921	-0.6688852798888775	0.154148695791784	-0.18091889810552977	-0.3350130519941487	-0.8495900427696339	0.43611167962166836	-0.3727082695799559	0.4803010840105047	0.8566081657532741	-0.003090255666327402	dCA1	catboost	1	124
279	0.18650495735884512	0.20998498340947344	-0.2587956279601522	-0.0003460245534732361	-0.06113059258343938	-0.47863382702614754	-0.12337331296962357	0.022825695854597757	0.608313927757593	0.38212643557169423	0.6329598442733494	-0.4292540599380503	-0.40267829060287896	0.021234663356853548	-0.263040733872858	-0.4114110660620035	0.06730641398544897	dCA1	catboost	1	124
280	0.01728746919576443	-0.005563584614800146	0.5304719040558589	0.14533759751685232	0.16306240108014805	0.4276812367317707	0.25047976672157213	0.2017291523704062	0.6131691234784801	-0.2659436351050233	-0.445907716566582	-0.5609973458789453	-0.7107462742013883	-0.49701832919904615	-0.31787638197004175	-0.4874150813081212	-0.12368120316966344	dCA1	catboost	1	124
281	-0.03913879693145218	0.04959310700898691	-0.49105385927653983	0.009769404217771796	0.2336334895815527	-0.10371805896742194	0.16902996210373314	0.11743033222299436	0.2932013334268823	-0.1951195708525168	-0.48010337974513984	0.785353575991499	0.24728765703934122	0.026425247695406235	-0.41563795881300514	-0.8498393109052598	-0.07231534573304116	dCA1	catboost	1	124
282	0.0016273914389951505	-0.01772583843456917	0.5420343364289761	-0.050998559881232176	-0.5590187214134705	0.1091228172638233	0.0335615181149492	0.04045296025502904	-0.14296764466497588	0.04777500823813713	-0.2733503623573489	1.4241482530411393	0.5932050644315111	-0.18686852026662557	-0.433018093793808	-0.4667655319541129	-0.07806042118380198	dCA1	catboost	1	124
283	0.009513311196532651	-0.06408634298813386	0.1380660078485387	-0.0011546049573077093	0.21043678953915432	-0.050432474496232275	0.18602794250943833	0.10748135332784262	0.19368427462309612	-0.06783866402386271	-0.22063489840119807	-0.2352019422273058	0.49069545308715157	0.498280441105623	0.756881758377428	1.1648246399478703	0.05790502553829796	dCA1	catboost	1	124
284	0.05787469490573523	-0.06807555901826541	0.03328481484048883	0.31038797934541806	0.1277965713696874	0.14350796658200912	0.10078368335381846	0.11839824185664448	-0.16252533579669085	-0.15746366513020754	-0.3010405294298249	1.1079985467696885	0.5386280517026718	0.2994488873747355	0.8251958597191976	1.1072035632165156	0.21016929750686697	dCA1	catboost	1	124
285	0.0942878040030029	0.14500655840007795	0.2116848403358281	0.009147929644473241	0.23302533943034742	0.10993585888798069	0.07288645291450545	0.03257540726422508	0.2586725597243121	-0.014338378888824633	-0.269108321231446	1.0510690521199963	0.7534255752781969	-0.08875933451536765	-0.08233406975522638	-0.5340691976343507	0.1147530027014811	dCA1	catboost	1	124
286	0.3175816402407836	0.06752425774595827	-0.26854538301877007	0.3657618087736264	0.029170198781715246	0.04833244548251793	0.02375817011281424	0.009254818381014574	-0.2697761366755542	-0.07306146197764345	-0.2656345471623708	1.2385222438675363	0.5928692087456858	0.5657736659702545	-0.5952829446653767	-0.637605751116305	-0.029239148191548	dCA1	catboost	1	124
287	-0.07835093719331288	0.10477143672557912	0.3699003580082588	-0.07300773921644362	0.1246609908117977	0.07955808336434797	0.11462629651787982	0.12357395731627493	-0.4465586526828262	-0.18850095268614087	-0.4181628675163	-0.83097510980825	-0.6955048490567374	-0.47008657233883017	-0.4334500954896766	-0.6290296381799829	-0.1934885842240895	dCA1	catboost	1	124
288	-0.19158175716586523	-0.18428660193846919	0.34580214094209494	0.07478984421702685	0.17037761749716732	0.13845029195950548	-0.29605661120508997	0.003940884012430152	0.3564421093865856	-0.1993233987623058	-0.4250834387410814	0.8606053553558239	0.4283081934769508	0.4450691089933654	-0.5435721728534292	1.0355065990096715	-0.06393734910879356	dCA1	catboost	1	124
289	0.06848284140557703	0.01986744790648118	0.8986228267529227	0.005368140056549925	0.22500595169163098	0.16961187924501273	0.2250739710908318	0.1406911853129291	0.17900263029691604	0.018093570529731727	0.5954699658449049	0.26658939522442077	0.01866722255517197	-0.266157321978033	-0.2985812311991653	0.5849440280591571	-0.09361148243210445	dCA1	catboost	1	124
290	0.004214246147257164	-0.11960981993636866	0.37853780310671836	-0.001665603587323141	-0.022372036384139878	0.2561847664946924	0.18677161352733865	0.11537428612380686	0.59712822652922	0.07482695553175976	-0.3674490335555831	-0.6096588581985223	-0.6862728937817658	-0.5015166356698946	-0.31744072629626247	-0.49472713712815836	-0.12569592610683505	dCA1	catboost	1	124
291	0.0012441657970773995	-0.07767420547390393	0.4551673304612246	-0.03539627910970359	0.24689888680775998	0.3852224152878967	0.20617457118258492	0.13699216821109508	0.2747568701097886	-0.08032688297605835	-0.43792848476523216	0.5594056598638926	0.03221015537399953	-0.05881208266651437	-0.3997663521214359	-0.6270066769560088	-0.10580724722526212	dCA1	catboost	1	124
292	0.14384727240127748	0.07355501070090688	0.051764838417812396	-0.035324362832280784	0.27851537126544285	0.10090626868018547	0.17281702106090596	0.09861966620612952	0.517547872220998	-0.18555385950211176	-0.33524220883499317	-0.2506919497258185	0.46513854072198585	0.41218599763364455	-0.4276078197568672	-0.38756298760318736	0.029541255754369364	dCA1	catboost	1	124
293	0.047484158331137394	0.024834102781924543	0.38868506962513977	-0.08383290609867454	0.1699467207238341	0.05433316837555551	0.18165350785141082	0.08869120703895476	-0.6551291979978743	0.08428318439503893	0.6313601714083352	0.062011523566832226	-0.7759246107828774	-0.4338673597965135	-0.21650050832930756	0.9382686869225895	0.14121810368391724	dCA1	catboost	1	124
294	0.019539911814013527	0.18193662780701908	-0.4781864944005059	0.0008470723149326359	0.19093910609385778	0.006875898537708836	0.14279255112702885	0.09466192403567034	0.1534329428324695	0.3778142846941506	-0.43560446284054966	0.8025748884571745	0.3803096954017121	-0.15566905756393382	0.377900934919735	0.9281388151484227	0.067328415767225	dCA1	catboost	1	124
295	-0.023444487973578676	-0.2765448943541015	-0.6069269973889362	-0.18911311805135264	0.0968602054422985	-0.2704965957481546	-0.34679955547741365	-0.03486853053178155	-0.9334128456298889	-0.13305022204325043	-0.32042499936125424	-0.6762545352276269	-0.4390397281317232	-0.22176252003367847	-0.4524511617562224	1.3527229442043784	-0.18790474197773993	dCA1	catboost	1	124
296	0.2201082672320019	0.19676363001781702	-0.31251933811430005	0.32987974888861177	0.19517534637590778	0.14854281121330964	0.10683792609613216	-0.6709641393082793	0.31785454233102894	-0.26465255717882535	-0.23026814989733502	-0.45444224518582577	-0.42970569608153014	0.8926541232217734	-0.3465935650737371	0.8313622718140093	0.0019662340333132314	dCA1	catboost	1	124
297	0.10186140596278738	-0.3328624064565112	-0.23554325248363198	-0.08709797921416809	0.2346064279530693	0.22505161661204187	-0.08802350824246281	0.07513849660164809	0.61991156227247	0.13830193623097178	1.044469580881124	-0.513327472968147	-0.38865644123280546	0.25727824249075887	-0.29306289972697	1.3435946261996898	0.24431004872675824	dCA1	catboost	1	124
298	0.18835568762565533	0.2116271988241198	-0.48829933688511296	0.061395606801368685	-0.43156335172167665	0.04391749814917592	-0.13379075134705265	0.04285462465668767	-0.5382865529564764	0.31140423806529766	0.08657517438009305	-0.44985052838381023	-0.5055418520563753	0.6931882462407585	0.6301097539071989	1.4067982483075505	0.05092107366289282	dCA1	catboost	1	124
299	0.030699864875571463	0.07059307025771977	0.5143104949937377	0.029323855141060815	0.25170718241810874	0.09486364645341844	0.10655455364069985	0.07064196583087604	0.12199414460578072	0.007636762515272965	-0.15785903403427382	1.288947461030541	0.6405434116124773	-0.13650185411567162	0.6339526319954412	0.38765813337480487	0.14033830340321904	dCA1	catboost	1	124
300	-0.09917301472699129	0.03823474447932368	-0.48884276443185964	-0.07043989232628944	-0.2865753906325961	0.0421330111261178	-0.19542416823076314	0.041501744576028	0.5805885423537195	0.1361813689487692	-0.3661701709453528	0.08583595402940646	0.09071951224115612	-0.06453175272419455	-0.37125307725994405	-0.5834462559203819	-0.013388963680750373	dCA1	catboost	1	124
301	-0.04363564439918505	0.09227804679013009	-0.3525508858928292	0.032944859160415	0.1401656056374792	-0.3506485674634336	-0.7913182793114475	-0.3610240598818415	-0.41917154247051713	-0.2151131533655677	-0.3449041199211292	-0.41528690466802654	-0.4622667690530129	0.22402097386814418	-0.365998919496543	-0.5826835417860725	-0.06631217165020013	dCA1	catboost	1	124
302	-0.02245779192786583	0.000807969435299549	-0.4930203225527203	-0.015339505422552715	0.17178256526525393	-0.2690046609212226	-0.7963314063457342	-0.3581276518886133	0.44435474783212625	-0.12572815106613996	0.32765641824382463	-0.4145688734921036	0.6714262420001861	0.32227138758030455	-0.35350169806482085	-0.43734757875427316	0.011653129073856155	dCA1	catboost	1	124
303	0.023910372498461747	-0.01197808884232865	0.3898835404132617	0.2559441197182875	0.19117525262591578	0.3795862393377353	0.06949997655177446	0.12096875940910946	0.5466594035248522	0.1821489179174042	0.8757174940939269	-0.5697389394234441	-0.4429645005113322	-0.406438362891598	-0.1349028502786645	0.3830921374208751	-0.10085679930862025	dCA1	catboost	1	124
304	-0.017430167493841735	0.20617807045905773	-0.29976097098409327	0.2946876357720884	0.13497190370098455	0.1242913769444625	0.16738370588765872	0.11750859211357911	-0.06300099799962179	-0.03272568090718991	-0.32436883667726557	0.9386827899973209	0.3150308417227723	0.7152393476538671	-0.43801181751122653	1.062620338309462	0.011386958238821878	dCA1	catboost	1	124
305	0.11860487728326806	0.021163631861076542	0.3283298038146285	0.014943733915405226	0.1976434554634344	0.04343311328762399	0.21189963257746974	-0.09272649177991538	-0.3496362177868523	0.03187872228097001	-0.08345424370089637	1.5008028502794464	0.7799497369324806	0.019448744646923796	0.6519532438852343	0.8459877717909854	0.3009099548068556	dCA1	catboost	1	124
306	-0.11852146681293202	-0.030731582032582715	-0.5595283004083683	-0.0320494182578656	-0.5070486401483324	0.018008908680477685	-0.8100952298837213	-0.18509503860122783	0.1629716097319739	0.10797733053945544	-0.35780948940980306	0.5428594370633943	0.3159040137291474	0.0794397262462077	-0.11651909371308768	-0.8507433566083139	-0.1045200616794724	dCA1	catboost	1	124
307	-0.059728020791831454	0.1193780125037393	0.21722617992667156	0.16689967643735593	-0.01226028332869686	0.12536312185783827	0.1166582142236148	-0.13413156836287027	0.5517682346809097	-0.14890090489213384	-0.4111341322085015	-0.3912901924275577	-0.15746334962069872	-0.3604783747747683	-0.3773531259728521	-0.48664757268039555	-0.0891163628921458	dCA1	catboost	1	124
308	-0.0057780685586650915	-0.008417136379803354	0.5119240084305879	0.022818146871980353	0.07260597286649344	0.11559076774843373	0.2106166687090082	0.026828913957410026	-0.3869011230052216	-0.08362815997444084	-0.21271935604963868	-0.19656057680807096	0.03880563726491095	-0.10505904193110467	-0.3200611203035923	0.46858459475672554	-0.16239338959992528	dCA1	catboost	1	124
309	-0.014423235089484553	-0.15184093648435149	0.5273676805800659	0.27120179806481887	0.23333909949604992	0.4908451110458694	0.13878763208258965	0.11564911375411861	0.5612600906676173	0.15923482152104307	0.758783953364216	-0.3151423797287601	-0.3349679552973183	-0.1801308625499323	-0.32640576269615756	-0.3615360932669898	-0.07470265567624841	dCA1	catboost	1	124
310	0.010589947255747599	0.052197988127961135	0.36984800492643555	0.0648849274844268	0.16507703165360726	0.4267822457260097	0.16159279007879776	0.13727744917598542	0.43478345187027206	-0.1644974525507785	-0.40775264922392884	-0.743661932726956	-0.5760435949863272	-0.33069927692110734	-0.33020249232276394	-0.36399171903994304	-0.1184578399031426	dCA1	catboost	1	124
311	-0.061328429414275985	-0.16812893319820932	0.08527144713495334	-0.06812845625471396	0.15628573801487303	0.1740890158232559	0.21788696065546048	0.02386967379233111	-0.3534684687629709	-0.1016823131138959	-0.27526977464271246	-0.9650313101213341	-0.6269695769822746	-0.4295378629368373	0.5208887262491572	-0.3400512857282206	0.1427589597833468	dCA1	catboost	1	124
312	-0.0667826140580037	-0.08173085710581876	-0.1774474051333426	-0.08713828556551066	-0.007032679223612653	0.06540165934118239	0.1375066395685953	-0.1888435263626995	0.4987663186703557	-0.1895721314042209	-0.3758399672821399	-0.4463953647586366	0.022110003025267857	0.1426157975099725	-0.30859979255515424	-0.535487489665441	-0.045209270861256784	dCA1	catboost	1	124
313	0.001635215351813269	0.08521434949651864	-0.4237431365237324	-0.0383101495828702	0.25254427208632785	-0.2737306196249528	0.178696683924054	0.15626984671420174	0.5708096385412388	-0.2008649452949061	-0.31927062749458573	-0.608272653326137	0.2185139285407316	-0.20323926274216184	-0.3453958391519197	-0.4330034541304471	-0.017640534513688338	dCA1	catboost	1	124
314	-0.010275755408535193	-0.06619182433256546	0.44047272172863794	-0.07290455426207768	0.24870002207246944	0.21640361496436286	0.21519933742966543	0.11900552158209506	0.22025006441806694	-0.013589261196746208	-0.36328235017313076	1.2251673804202727	0.5999606042124515	-0.10698283085191256	-0.5478021978891187	0.9568046711001836	-0.03823259229473784	dCA1	catboost	1	124
315	-0.01287441104021928	-0.174627569408917	-0.49955789427205477	0.040835712569115265	0.1654578691543703	0.21203402153479628	-0.7122864796837944	0.12903793846688394	-0.9388884294282647	0.22076758485127024	1.0820289676760702	-0.6845577478408073	-0.8041023794939951	0.07711258059101629	-0.31345603540226424	-0.3755793002700551	0.0817734192196399	dCA1	catboost	1	124
316	-0.02830939347102365	0.14704112971480807	-0.5816061971287696	-0.11151986566637158	0.19025203756714357	0.22333715331192913	0.1643225714598937	-0.17405218993629815	0.3449779582876954	-0.2616387183092579	-0.3969275400282895	-0.5991598488847258	-0.43990407972269846	0.19109499901039537	-0.3263203562912822	-0.37614538313083856	0.045863762654594166	dCA1	catboost	1	124
317	-0.007936653805242166	0.0834566727470994	0.16876849343472816	-0.0410405104735555	0.11164412900497055	0.22040179014998945	0.1722299109525186	0.14372517846937558	0.36314875923512213	-0.010418181075403822	0.5603713214026149	0.0806903059500286	0.4854206102309702	-0.30832620122380755	-0.2898158233088553	0.6407133931986664	0.015017129735711851	dCA1	catboost	1	124
318	0.12991069280231266	0.12852540195817574	-0.6302015688126014	0.04185533316445144	0.2524821379951352	-0.1728526292410745	0.07196488336122435	0.09842793420803472	0.2333459695552571	-0.2863741993913669	-0.43878467837293006	0.7960844236584328	0.3863858249327398	0.19823656630747596	-0.20823307161553314	-0.2895122109185912	0.037517514535802536	dCA1	catboost	1	124
319	0.037767222258150046	-0.05636910481391214	0.2522755605778459	-0.11903942392577024	0.17490454164711222	-0.24271347775041693	0.14266799699132066	0.11140044808896177	0.27158559642062136	-0.10902596666185428	-0.3554695255267016	1.079371603384145	0.5020610476148729	-0.3004604528282296	-0.4920995742114687	-0.5003602276731742	-0.12378130694445866	dCA1	catboost	1	124
320	0.05588012464394572	0.02498908671792259	0.8237935590213967	0.04287779420968517	0.2810042598582193	0.34473472574944974	0.23533507927633357	0.20381546318531735	0.3875271277937409	-0.019186640985766064	0.17034729564317927	-0.2709228292904844	0.12216770367639848	-0.08037375110964276	-0.32134226226266127	-0.3463337150748793	-0.07830869984589665	dCA1	catboost	1	124
321	0.0481961138369932	-0.006802325088018534	-0.18868915346414877	0.23355920851885104	-0.17872203212836293	-0.004694846494793275	0.02890499598584654	0.0427887300895588	-0.8437183051675722	-0.025326479462186528	0.9152532865494593	-0.027036926572000203	0.6138662038437847	-0.11597947922516198	-0.4371546365914905	-0.5350123442475784	-0.10461520734117213	dCA1	catboost	1	124
322	0.21602695790249035	0.247082314218746	0.27132082668806534	0.14397762837441408	0.2534576976681711	0.4406677677773374	0.1485774335061414	0.15007682414353124	0.5493368299049114	0.2577892432490222	-0.0891348239422647	-0.542373802943984	-0.31062455607122713	-0.0688068100633185	-0.29037899138029544	-0.5153365288556276	-0.1052858215834002	dCA1	catboost	1	124
323	0.09846326162448328	0.0817798761507007	0.08074935095993944	-0.04241194731430577	0.1997442666246309	-0.2959236981293244	0.15710609563613084	-0.11767193333931396	0.2927189263816484	-0.02695784497106731	-0.32203634645121354	0.333423847830965	0.5367227242750897	-0.2916159266927381	-0.4416940104348819	-0.3280004212257704	-0.10487365777512227	dCA1	catboost	1	124
324	-0.11548762239394933	-0.423168331888326	-0.5496806505905091	0.030777114740490465	-0.8851895997053979	-0.13994309445718295	-0.1732388402114149	-0.0324205556454752	0.26877865302876813	-0.24129636846042601	-0.2789130193217848	-0.7101639120533032	-0.26788415382090847	0.669948202513761	0.590531666086191	-0.35465685388071666	0.020277253703757606	dCA1	catboost	1	124
325	-0.12189896271741267	-0.07319573144458848	0.16273592209443508	-0.019684804652547183	-0.27717166755783385	-0.03654848514269663	0.12080663976237375	0.08995071524656666	-0.10026139547280229	-0.1234718378186237	-0.4079779677094778	1.2684444140166389	0.491406494104633	-0.37345898425706253	-0.5618325621510785	-0.48377155080851714	-0.17209974013270046	dCA1	catboost	1	124
326	-0.058922727148192404	-0.03330082928196185	0.33852535690332336	-0.028577868350098186	0.21629010323837694	-0.39556934126979426	0.1371976090403671	0.08814729794109082	-0.10072280685200381	0.17503673384185225	-0.346041843010895	0.8884233734818048	0.42432750818713	-0.1297365327651618	0.7295531411042941	1.0541619865580638	0.22432348996365653	dCA1	catboost	1	124
327	-0.1379800773190926	-0.32790199806934456	-0.5465503608358426	-0.1372631539208257	-0.08088492625740445	-0.05011865389471092	-0.6949756475809542	0.09456539199422176	-1.0292218910786552	-0.07449598034863035	0.0019649614779440427	-0.8129047721259858	-0.7428706848303168	-0.49522722228483346	-0.38392923213464325	-0.38486661439593284	-0.16556172348685813	dCA1	catboost	1	124
328	-0.020478997841575544	0.1835417862573302	-0.39441754745408075	-0.02670601064545614	-0.07679560805645065	0.10284789707605613	0.17582868267906324	0.10687357724611822	0.1866054746398255	0.06234317876644297	0.555546949739166	0.8824685996323913	0.3738924871208926	0.3295885034270492	0.5873008005972281	0.9491541238259528	0.11739551431744909	dCA1	catboost	1	124
329	0.05873214248918217	-0.10139626430066363	-0.43709149930628716	-8.521353291575796e-05	-0.011951236906457361	-0.252460711203124	-0.7661027125922204	-0.5129838229240872	0.458106053268764	-0.12786946961258672	-0.3627416135472488	-0.33448933224195126	-0.6365073192222552	-0.009410324615235536	-0.2822356001053309	-0.42499386549306245	-0.018521686983009197	dCA1	catboost	1	124
330	-0.0587435940693104	0.05040878323298658	-0.4440772896540906	-0.15330131000294325	0.17147689237776312	-0.2494459665219453	0.12307732981786088	-0.0630707950173189	-0.9953801414487342	-0.21176826959073652	-0.35422557864366505	-0.7941606935211234	-0.34373902874646045	-0.08520937800547662	-0.22565414168169423	-0.5451212073625605	0.225537792167648	dCA1	catboost	1	124
331	-0.022213274741642402	-0.018102432859228076	0.2604537766476913	-0.02817140483489919	0.1915027159900521	-0.040064439089641954	0.01509053412543325	0.03359186054849319	-0.5552343385262302	-0.03808682252041014	-0.23616443934465622	1.4467244149758693	0.599200938318224	-0.21857784474684636	-0.33098407513035183	-0.6618485856746126	0.07742058562746919	dCA1	catboost	1	124
332	-0.06365259116766912	0.010838598029589428	0.7925180463087361	0.28493906464995494	0.23312320505841966	0.5128392544356599	0.25808167867627557	0.18967200108776278	0.5155195988046097	-0.15599277844363352	-0.3438840789576515	-0.28720827320641684	-0.3046538201172621	-0.3294802692055476	-0.34451542824782444	-0.38376112754034203	-0.09686483105102446	dCA1	catboost	1	124
333	-0.03302045088153755	-0.03073460965805762	0.11604610509697556	-0.015627854642290852	-0.08920769009858297	0.0072138535627513465	-0.30258201843290977	0.07789712105451357	0.4558121759778759	-0.21207863574109986	-0.34015056170701813	-0.3890152073628775	0.20571091048775444	0.8144999041785609	0.4240524438407263	-0.7186746845899193	0.019748903632520503	dCA1	catboost	1	124
334	0.22653875120846875	-0.0348697104853098	0.5779059015293789	-0.020301348653403252	-0.2667187679446548	-0.25160750212699173	0.15466469517131573	0.099676007054163	-0.42391171705204067	-0.09888550885553848	-0.25126960879731697	-0.5434053261492783	0.476096950564071	-0.2535259924365239	-0.5476558914811911	-0.7576817542598382	-0.20310455745289918	dCA1	catboost	1	124
335	-0.019329163763031034	-0.17566779685467696	-0.49956248276461745	0.06315412976510663	-0.45010617253797786	0.04038869119970704	-0.6401787063313032	-0.05123335401007474	-0.8734911845455084	-0.08777959720866274	0.40384394862697265	-0.6827170457114817	-0.14776208708535962	0.8063727236302927	-0.2843339865073855	-0.6337765821420569	-0.09553781268395502	dCA1	catboost	1	124
336	-0.11880432315948852	0.16301471210394872	-0.43543806654429223	0.06248044287312199	0.12212329758778842	0.10917792448955835	-0.8299900192770198	-0.6093277753029527	0.4105169787092484	-0.22084638396550832	-0.28451599746150236	-0.30098630389976716	-0.4977461036927478	-0.029561883813485335	0.4188836433163302	-0.5027845767471381	-0.03153661348205372	dCA1	catboost	1	124
337	-0.00456258441029097	-0.11365343839112335	0.6673023123419316	0.03669980210058285	0.21809728370993156	0.05190436233554569	0.13884962262374012	0.06038153133390637	0.5214478434207616	-0.16122049017698256	-0.35936642690734427	-0.7395732125845332	0.3098980762612897	-0.3471031342362342	-0.30819325838915596	-0.48848079091600843	-0.14247781270256227	dCA1	catboost	1	124
338	-0.09325487089392553	-0.06191021546309064	0.3827510426647767	0.041713463362272246	0.2106143854520667	-0.3553031884306775	0.09037634516166544	0.11491113230745095	0.39832403854427423	-0.04473798083061207	-0.26949739849987325	0.4027582944441739	0.520168692617528	-0.3252018387020206	-0.01839157794044223	0.3034462342042372	0.13970917317121087	dCA1	catboost	1	124
