# Supplementary material for: Hierarchical Distribution of Reward Representation in the Cortical and Hippocampal Regions
Source: eNeuro. 2026 Feb 10;13(2):ENEURO.0256-25.2026. doi: 10.1523/ENEURO.0256-25.2026 (PMC12931971; doi:10.1523/ENEURO.0256-25.2026)
Supplement: Data 1 — The complete code, data, and computational environment required to reproduce the findings of this study are available at https://github.com/mokamotosan/soma_okamoto_lr_01_public.git. The repository contains a series of Jupyter Notebooks for analysis (/notebooks) and a Dockerfile to ensure a fully reproducible environment. The analysis is structured with individual notebooks for each of the six brain regions, which generate the results for Figs. 3-7 and Table 1. All analyses were performed within a Docker container based on a Python 3.10 image, utilizing key libraries such as PyCaret for modeling and SHAP for interpretation. To replicate all results, users should first build the Docker environment and then execute the Jupyter Notebooks in the sequence described in the repository's README.md file. Download Data 1, ZIP file. [file eneuro-13-ENEURO.0256-25.2026-s001.zip › soma_okamoto_lr_01_public-main/results/shap_analysis/dCA1/shap_values_dCA1_catboost_r2.csv]

	ACG_and_FS_per_RS__ACGmed250	diff_per_sum_ActionC	ks-stat_ActionI	diff_per_sum_OutcomeC	Pre_Action_contralateral__kurtosis	Pre_Action_contralateral__skewness	Pre_Action_ipsi__std	Pre_Action_ipsi__kurtosis	Pre_Action_ipsi__skewness	Post_Outcomne_contra__std	Post_Outcomne_contra__kurtosis	Post_Outcomne_contra__skewness	Post_Outcomne_contra__quantile(75)	Post_Outcome_ipsi__mean_spk_per_s__50_to_100_ms	Post_Outcome_ipsi__std	Post_Outcome_ipsi__skewness	Post_Outcome_ipsi__quantile(75)	roi	model_id	repeat	session_id
0	0.03310901864693577	0.12350229407578825	0.3599168938473186	0.06998149704134426	-0.0033907806422007287	0.05417674814369929	0.014270693234863322	0.028038388210538383	-0.23288477591138484	-0.00971256979818181	0.042705318746629	1.1545135871942305	0.21428321638362577	-0.0486974276647939	0.0884024420838434	1.4265291217893274	0.39807664557701233	dCA1	catboost	2	125
1	0.18645815210461453	-0.010950857860033048	0.4311852828093874	0.23675245797877184	0.2568941592332899	0.3400495262485442	0.15000969838232459	0.327532851143044	0.4358061811353221	-0.10175505294557619	-0.2749152992139933	-1.0733776536417525	-0.17528110691667362	-0.2604474351368323	-0.023101048272828235	-0.5142574274178184	-0.2508137104599617	dCA1	catboost	2	125
2	0.010566874112982091	-0.05489969610364259	0.3057170150818683	0.2087335471615309	-0.17914210258321117	-0.22769825785619	-0.06085058887737832	-0.031645195588397526	-0.29111560969419653	0.1818491652356677	0.24759075263926014	-0.7797321907266505	-0.12456453050465027	-0.12338925787628098	-0.18198667493991288	0.9400536473862434	0.3109634619840914	dCA1	catboost	2	125
3	0.02593014824405462	0.10926382822003826	-0.01728217934379352	0.15220003799738385	-0.2039243986553903	-0.15433078272986914	0.1490927070555209	0.008418723549464829	0.42610377080043077	-0.15824536475729273	-0.21122403830694694	-0.4626831335252108	-0.06136027629909848	0.019803150421733563	-0.0683519535598967	-0.4895286163028955	-0.14538457705416227	dCA1	catboost	2	125
4	0.08471623586494079	0.04938421924164104	-0.5572225529378787	-0.10796265403832435	-0.029031295755747734	-0.23200553554467654	-0.11779022260202789	0.05149697826226455	0.2992723336095066	0.26241559788450947	0.2641811539293599	-0.7611883900263179	-0.08555898142433853	-0.2720689320838164	-0.03540344461325294	0.8206352356337855	0.1924056936705688	dCA1	catboost	2	125
5	0.0012849145657533767	0.011027065361568276	-0.39068770937792185	-0.1516943410287991	-0.12029416463305702	-0.12828233902617045	0.09155437490172845	0.02098108851791432	0.2779306105918281	-0.17948132159391122	-0.33364821868824396	-0.6241757151647032	0.11928387993413445	-0.4192093546537663	-0.09368521245093397	-0.61603126347023	-0.25620980117894054	dCA1	catboost	2	125
6	-0.012402581679856415	0.10266469982966986	0.4058143826423416	-0.03485086016367332	0.14552244346641344	0.19818598867156478	-0.05647092175160148	-0.05131495510010957	-0.13527805290877062	0.09354126817042954	0.0023516661438501836	1.1551501245259659	0.24496478057597598	0.04359522909950978	0.09477243794290584	1.0924436630018213	0.3407292129535671	dCA1	catboost	2	125
7	0.07744302143296262	0.10940508394601184	0.5561775291078327	0.10167978647992992	0.4131687454262367	0.15189052539614	0.1464865722902434	0.20222496588577715	0.2631215912352914	0.019797423109281505	-0.2669626941468546	1.8793790536946007	0.16071864457617832	-0.013527391017934357	-0.009891622099952842	-0.85367993891398	-0.1629893497801877	dCA1	catboost	2	125
8	0.17719282663676542	0.0435428291241025	0.5621185577878962	0.24638219185591262	0.35768989823166475	0.29746672833318866	0.05090524819759818	0.09208551718324655	-0.308738473390291	0.11161682832266764	0.47226744079384	-0.31264267153945763	-0.12689994283697364	-0.023463567554665887	0.17668776150821552	0.22078683379805134	-0.15090699908167507	dCA1	catboost	2	125
9	-0.005607143438523169	0.05253692213894218	0.43621683652144994	-0.10703073353563411	0.37687793891306076	0.08689591904344225	0.008134136489324583	0.24059595458771463	0.24937631958266676	-0.04144710677891924	-0.16938963195887938	0.5349316909944323	-0.052964697328824285	-0.06496200516288521	-0.010068133974860675	0.3035241456279979	0.15689426123900976	dCA1	catboost	2	125
10	0.012220629590675972	-0.028903745797502295	0.1463108662192957	-0.0733604290855905	-0.13412845468218262	-0.12677643513247022	0.08181924887312941	0.016972862301860767	0.2803819423035001	-0.21934354894436148	-0.14947151137213113	-0.5846606279145258	-0.19289748761239534	-0.39353577368452053	-0.13990783944336793	-0.747361187428401	-0.251126731179814	dCA1	catboost	2	125
11	0.22936674895199788	0.07801398957334242	0.6398715481907452	0.39365842926831635	0.46560467232996566	0.32933190767399	0.21410150507608525	0.2633804557104838	0.4416829038404084	0.004702612647253013	0.32253159228759876	0.648201282207104	-0.016970074915733824	0.07606900240384419	-0.006641887033371136	-0.30756283684535873	-0.004584100056824287	dCA1	catboost	2	125
12	0.03979243029843602	0.11447165542658318	0.5080406640462285	0.07911311837787596	0.27660383131437943	0.17243730998828824	0.15672142675991754	0.28547808156717286	-0.1478184674792847	0.04008834003948513	-0.004247208798775633	1.0842004401098864	0.010579691831510411	0.09967754979542921	0.048025109806692654	1.1941141357801102	0.4073463121045497	dCA1	catboost	2	125
13	0.06827356541229232	-0.1007482328744247	0.3971325098244239	0.2416439179511436	-0.30761674731024485	-0.06319525556356473	0.04387027157984082	0.15452935822587507	-0.11660214716899543	0.012060648836410384	-0.025076726105130065	1.352692851145575	0.2446183481369872	-0.009528268829557058	0.12128734437849091	0.06034127478016518	0.07470636899975573	dCA1	catboost	2	125
14	-0.07092692079055013	0.05927686734100481	-0.37136928095354205	-0.027691372493331815	-0.24937126957802405	0.19844383822962422	-0.07109597989449322	0.09215882099194585	-0.409548768233894	-0.019400350731182233	-0.11723172112587402	0.08738625918583581	0.1419994088841907	0.34084793145830744	-0.08153953608029069	-0.6248730958943901	-0.19274681475350142	dCA1	catboost	2	125
15	0.023491503572444214	0.1351986067973894	0.39827406675595106	0.026541479455258702	0.3360546230030672	0.08770415636948675	-0.0391124243861396	0.20680336343364247	-0.24656990590773245	0.09134015271363422	-0.01776877859066672	0.49547019560866734	0.17763414008927628	0.043605927241284446	0.12342510777523008	1.2382238732276332	0.4019819133380723	dCA1	catboost	2	125
16	0.0339291320736815	-0.004367509726765191	0.14888381636014325	-0.007025018769956978	0.11323093533974776	-0.4010187906556419	0.005022413568178145	0.1439705056374812	-0.18425027116943793	-0.03280716653960633	-0.15442249793328106	-1.1814463065173344	-0.1978578110039382	-0.2787747206499995	0.0820515955688289	-0.8209930730058609	-0.3477901029216722	dCA1	catboost	2	125
17	0.020774697682049526	0.07319124404774646	-0.11624924868849258	0.15770551731229546	0.16391437282261756	0.026516738439717198	0.14905769345217243	0.16542773138467512	-0.5930508943422613	0.3097922178689204	0.35726700096669817	-0.07693837092421467	-0.09883979920947226	0.014520396547748973	0.29965599783601	-0.535718340004498	-0.1599421697849191	dCA1	catboost	2	125
18	-0.028030217255555014	-0.023064593440785538	0.3165487532533966	-0.15737632923247719	0.3260613677463538	-0.02521273521766933	-0.041838753576001655	-0.14986136196731273	-0.6427410978887399	-0.05488030329698229	-0.11259194544879873	0.333409399426725	-0.15486053769385227	-0.15796174036403057	0.11903476042028376	-0.6504450290597824	-0.22776611512038078	dCA1	catboost	2	125
19	-0.0008508288378762745	0.0022387371953132605	-0.48696645806569033	-0.08241807318644973	0.035102230944127386	0.11892265271811708	-0.06125067068802166	-0.5451462201612491	0.11083273610332631	-0.09581131029247615	-0.0650087833908699	-0.44790974352041457	-0.08083801600511645	-0.10386895515028151	0.1378842253883296	1.046722384139124	-0.1004490159637641	dCA1	catboost	2	125
20	-0.03867348545080233	0.12971056221911872	0.4535212509744123	-0.06514927291439948	-0.005261623492008921	0.1018056231281322	-0.06613842423972559	0.05129996120428012	0.03789750626490524	0.0585442520303088	0.022342462667324967	1.1690789451399326	0.2635397062863536	0.07822700956227947	0.07610171540321431	1.0704805451892019	0.31106458184660507	dCA1	catboost	2	125
21	0.13629675481194375	0.10397744450780583	-0.13747328384274418	0.24576316845636226	0.043795888485290486	-0.3540895610184286	0.10129231535818452	0.10645106401039314	0.4351424109846912	-0.13922730026000515	-0.15907107098716253	-0.23372888437065756	-0.05326140335074172	0.5404989708851429	-0.2954068220560684	-0.4926234848717329	0.19868772681624539	dCA1	catboost	2	125
22	0.08269654184622735	-0.058316690299690846	-0.3753256124596266	0.2389801179244877	0.11309761963036451	0.2097888304588109	-0.09070674775810848	0.14407969446039906	-0.49850664721436516	-0.007047095791133186	-0.023739024395329194	-0.30067417134772045	-0.0899623419167798	0.4753991887884115	-0.1405189713154233	-0.5699080897577887	0.1090154320217668	dCA1	catboost	2	125
23	-0.062123480161607667	-0.054921433786568004	-0.3674560606423411	-0.07891868206469999	-0.059624971999047725	-0.3446771196617078	-0.011956666004833126	0.0035514069432418752	0.5738304209800386	0.03269859772794292	0.21651593733748312	-0.5093595407872731	-0.1429156964650823	-0.17673634936794255	-0.2694335385946317	-0.4451433728152029	0.2255760452699599	dCA1	catboost	2	125
24	0.05320700987236465	0.052906964349928406	0.522970808532296	0.10382064637508916	0.2271018102685718	-0.025150312742834604	0.17428533941925844	0.11498478005244914	0.4022936615241866	0.013338840912937397	-0.12186441111412336	1.4006445525372018	0.21758564061432278	-0.012938337871238945	0.14217594528680147	-0.5633871457379686	0.17413746504059313	dCA1	catboost	2	125
25	0.15560853776127218	0.009352748890196164	0.23011065822073076	0.13821754696561991	-0.08534219458214956	-0.01862959560745615	0.050726303917460594	0.18420355172664638	0.06338911981656045	-0.044524246629216224	-0.16736279726577885	1.1460108658026382	0.20603929802150833	-0.0790604642993635	-0.027076401934720055	1.0805597386978798	0.31942261892757107	dCA1	catboost	2	125
26	-0.15272026154535154	-0.02435353739831097	-0.09916553155207053	-0.17635629749079315	-0.028648088493065257	0.1394166228885945	-0.08263725681449796	0.1368092602931862	0.3695105260827904	-0.22744367598924387	-0.33803916542833534	-0.7095334720685487	-0.10510967644250505	-0.40670543382672625	-0.06409935008705847	-0.6128482111028449	-0.227409586944355	dCA1	catboost	2	125
27	0.07635523828791319	0.010235881812663213	0.2801178069240752	0.22994171528260496	-0.21161141005823556	-0.2690616220076669	0.048308518358056586	0.1568702816937932	0.2557659576877573	0.10199744690152023	0.26055139987809367	-0.19674675789390036	-0.08091320084571983	0.011310503820362085	0.1147564465095108	0.9902825502681839	0.3427671288593608	dCA1	catboost	2	125
28	-0.07934261904039425	-0.03546416137778887	0.21828276834956928	-0.1391250981623874	0.07204449242406201	-0.06016832170275949	0.06249000875390772	0.10472715640529179	-0.48148109125328226	-0.06794122093065387	0.16372042753149635	-0.831514565409047	-0.14231624585386723	-0.39212958054833796	0.03426741359030934	-0.5295476529301952	-0.03654580418830501	dCA1	catboost	2	125
29	0.08803380682598151	0.11958216352174166	0.49723515286805836	0.09849563622295228	0.07607594296085729	0.10103076900859626	-0.006083070808186962	-0.11609406175702534	-0.2813155628610642	-0.01790344940394906	-0.0914274841742982	1.141861406459409	0.16360491849701836	0.10053674033266878	-0.024403232381746926	0.13714492112937102	0.23036461523595494	dCA1	catboost	2	125
30	0.06881180907271678	-0.1905215779742619	0.4175420835381679	0.08468032237139461	-0.28885824556530304	-0.15346437471685506	-0.0001216356673597685	0.175758784575887	0.041882031287603656	-0.03345921065558263	0.04269098158321692	0.40609247122409486	-0.11505740393103724	-0.11616111285943072	0.062306072984494865	0.18280575382940328	0.3265635596824014	dCA1	catboost	2	125
31	-0.07609363959699725	-0.07532550657229996	-0.42856472858886724	-0.0758938725297208	0.043683674087738475	0.06613353278013621	-0.03815023512433038	0.027016472266913207	0.365064898801455	-0.05612792369437005	-0.033295345716378516	-0.5685858626785787	-0.09629046413152248	0.5784259009000743	-0.3510146043740205	0.314931490763034	0.1875102865956554	dCA1	catboost	2	125
32	-0.023694237500627734	-0.0949347939145569	-0.06901742634431098	0.14670611683362095	-0.1063847517402876	0.1421383275159644	-0.35294929391898594	-0.0504228302553844	-0.09074664085525937	0.2013958889351529	0.10126876639125953	-0.5181825186338473	-0.09854272082650314	0.1095733457028716	-0.1809795999004313	-0.7506719608556163	0.2495244026567737	dCA1	catboost	2	125
33	-0.14259300010030138	-0.002394761121364853	-0.721256278372756	-0.08019219355452313	0.06244458482078514	0.03403510169859741	-0.10893753832157668	0.16467260649158175	0.2037705969500382	0.17716204691078669	0.2335865936717795	-0.03519564989538311	0.07323687096079395	0.052286362147224485	0.1033216632250766	0.6065984722633726	0.16812930745830656	dCA1	catboost	2	125
34	-0.08181561163272977	-0.059734852830821986	-0.6382154380825572	-0.16889423591477978	-0.11605406890116224	-0.07770631816776356	-0.3470188646818983	-0.5715616640415578	-0.15949751722881184	-0.18805108096954817	-0.18043066812251513	-0.6712950682574148	0.07224834782983655	-0.26248858130288355	-0.15014004949812976	0.6416768365598351	0.0417051964590135	dCA1	catboost	2	125
35	-0.027013533464119242	-0.028982142965194135	-0.50150685840392	0.05658870365228323	0.05594826943856119	0.03189706495062	0.026723066740292935	-0.06859991333287176	-0.6028283125130056	0.04500357690306646	0.250425935625564	-0.5934088670083343	0.12770688299416963	-0.08280971845637071	-0.14414453927736334	-0.6166100658557061	0.3045803590219033	dCA1	catboost	2	125
36	-0.01610627915496067	-0.006949776449218498	-0.36795702546289466	0.03388927192886997	0.040060786820921776	0.029413672579045824	-0.22030770091683394	-0.5826686907252923	0.1499662370686382	0.18763565380737185	0.08186347314154177	-0.3937235585165069	-0.08048598999382195	0.21695276941728714	-0.18743744375768367	-0.35620815778319204	-0.11154543914334195	dCA1	catboost	2	125
37	0.16346683356183467	0.014297827506720987	0.6005623269726243	0.13978172341417286	0.33779889590727497	0.22840088876174397	0.22982620336723686	0.34085159156139505	0.5351445649560506	-0.10038364414664538	-0.09436378920279	-0.46833678128281836	-0.10689983115582179	-0.13827544033260658	-0.03418131796470114	-0.708656124077464	-0.14411073814246003	dCA1	catboost	2	125
38	-0.016413148198449485	-0.04801743266245438	-0.3223669411054491	-0.07341671880591247	0.15042304166604803	-0.17674614858096227	-0.010560083938038452	-0.09803300601400075	0.20361816683889164	-0.1323730993060379	-0.09182542606030077	-0.44853252828295315	-0.03108534381564848	-0.09246575161987981	0.013308898720683394	-0.380070581430516	0.1378661104649536	dCA1	catboost	2	125
39	0.007721240528997441	0.1352746314650568	-0.13647961168113798	0.03030114533511725	0.07264038634260893	0.12428041723813618	0.18653861166271996	0.18173917657930835	-0.6299842127095594	0.17080578414885236	0.21880416028567717	-0.44003007244516523	-0.10578027384772642	0.24516770287235057	-0.2628365120917947	-0.6623781249980528	0.19133801779880374	dCA1	catboost	2	125
40	0.04675051608580131	-0.014378341106685162	0.0012185014290123678	-0.09630204888230119	0.23036339339096068	0.13860355360362633	0.11913938593693828	-0.0214091656210406	-0.2356820379147986	-0.07623085865126257	-0.046348391548098104	-1.1856555527783303	-0.20237371864953443	-0.10805309746159072	-0.12407971977324872	1.242610876199908	0.39233320146133527	dCA1	catboost	2	125
41	-0.028816185216998535	0.1092652378353476	-0.19717765653192895	-0.20791079377996977	0.01309101403069869	0.2677700756510025	0.09876542863161496	0.059421829150820914	0.4371962045195483	0.12280908034619718	-0.1930003545488484	-0.08315370801945249	-0.01632065639349103	-0.06454917452587294	-0.19643431162793532	-0.30148017233662516	-0.10882556449294982	dCA1	catboost	2	125
42	0.029000173632858454	-0.0018005949497891809	-0.1976037679525344	0.19358718147023016	-0.10219272389534263	0.021860335992032194	-0.005720513125479113	0.153333135583322	-0.5513663366530512	0.2577080843873173	0.27410857591426935	-0.3586803868501046	-0.10986162498580179	-0.05648098153064626	0.18493449984813642	1.0577011854925726	-0.02175849021510087	dCA1	catboost	2	125
43	-0.013725359510558168	-0.028157909074173548	-0.3956270318907786	-0.04048100788436648	-0.0930871681221493	-0.12585051954318702	-0.21699564529529802	-0.566853193372224	0.032681742683956905	-0.0981864951097552	0.30457783785004977	0.7527042215391639	0.11977744770420258	0.07187266351351032	0.05654742573361164	-0.357349553630178	0.05957042219982883	dCA1	catboost	2	125
44	-0.053090904766543864	-0.06788780396204944	0.3172578395386404	-0.05652897685792532	0.030464783487975988	-0.31101521423939243	-0.01281305435149515	0.07146513162584993	0.125998893614643	-0.07024070679993966	-0.19353560927085872	-0.473920608155882	0.07971319416938691	-0.23034446048001225	0.04109529703156429	-0.9751634184121016	-0.29317057571364447	dCA1	catboost	2	125
45	0.04870050661146998	0.03538637017934718	0.3123837726809476	0.25945257649700176	-0.1989361198939019	0.02355308292965789	0.12003326881260665	0.10007210010042368	0.32099408409814023	0.2740351073620544	0.3621717757085489	-0.5651168087728993	-0.08061518577383148	-0.07975542613175049	-0.07942867567738522	1.172681827149342	0.26727267094424034	dCA1	catboost	2	125
46	0.09117389452326649	-0.007613571770217332	0.2988429068521848	-0.03264577236771414	0.13614721374250258	-0.11677896466249917	-0.11082835396672634	0.05330847019730137	-0.2324368848277956	0.11136242186013628	0.49421601365686374	-0.9077934133782075	-0.17811622837743324	-0.22436115221998537	0.15346067001503833	-0.7993173774836146	-0.2642208254549574	dCA1	catboost	2	125
47	-0.07571851427892536	0.029296329332115095	-0.15749648421702558	0.08799400879396778	-0.04787702564612383	-0.09812732795334467	-0.11533848607519398	0.0788455050241382	-0.446822738182919	-0.025745548972880856	0.1137763152761259	-0.5218073433970251	-0.14350377982627902	-0.1835113304262534	0.16867976778696683	-0.29687571204478524	-0.20278467981119044	dCA1	catboost	2	125
48	0.10641607158210438	0.10658678418071836	-0.2524216692528736	0.07554727234115721	-0.0052949904873659855	-0.07082329665810506	0.029744848354116143	0.005571568358888607	0.2532162937340984	-0.08833990786102944	-0.10856400417722852	0.6526040028601263	0.13095534301586037	0.24739773784880872	-0.1501382197186723	-1.009124013747926	0.2044165736022309	dCA1	catboost	2	125
49	0.019617462627517623	-0.014457020796219435	-0.28001132960006503	0.08410105892237528	0.01800160084057527	-0.26990311344474766	0.14180644998215702	-0.26435321607119605	0.2810496099060559	0.00476136578502682	0.29478326915640507	-0.45843553166575907	-0.11268244100398539	-0.09750945850166856	0.08916527436003095	-0.3508482040424991	-0.15125728232647515	dCA1	catboost	2	125
50	0.054436508849372525	-0.033812803923823034	0.17678724339786359	-0.11816508053158352	0.1578166040246819	-0.42573443123366667	-0.3412159888425853	-0.09886528002476346	0.4052628975549791	-0.024738696909968064	0.31332897128401815	-0.8595414853854731	-0.17713562174238606	-0.22782283775869508	-0.16807953434666065	-0.573052387709135	-0.33565344250351786	dCA1	catboost	2	125
51	0.14196513268891991	0.17040481247360872	-0.14652103431257682	0.3008368666872973	0.1330608578760942	-0.04440507794565749	0.18609106925490715	0.27173946782668545	0.4144710374224119	-0.005287040213748151	0.43108512616641204	0.6905198635406197	-0.019550490940819527	0.34613375663007284	-0.06651864292636218	-0.6626502455199801	0.2218370195245149	dCA1	catboost	2	125
52	-0.11083220006990836	0.07609332355526359	0.5569497755815611	0.2620727304663898	0.2763843272267222	-0.018342598479439646	0.12490829181579738	0.13293770475788652	0.3317135605591941	0.020026102772310796	-0.37004265370603306	0.6653509046985736	0.1437386880614476	-0.12420831944322161	-0.02075359506753683	-0.5729486118983284	-0.08527352843713663	dCA1	catboost	2	125
53	0.061582767277418224	0.03903829236184869	-0.034560030220957445	0.09970255245925423	0.13180919473817787	-0.07951986242227052	0.12839495931905834	0.2382607209642427	0.4005523202178204	0.25218410245862144	0.21870042381079594	-0.5954151928326926	-0.08162227521403845	-0.021728255247857205	0.22773983560937866	0.7714507807543319	-0.24776855577174728	dCA1	catboost	2	125
54	0.02724503187569574	-0.0640079880349706	0.19663238012149742	-0.0522629252074422	-0.2938884004824237	-0.013123010650571072	0.01813802708112473	0.20039201134928006	0.10521822989253453	-0.09332863554936957	-0.21253948138281173	1.202762555070048	0.2582066943105987	-0.0390144335673897	0.09228638231367983	-0.15685398480656237	-0.0035792124090702664	dCA1	catboost	2	125
55	0.06884182283027508	0.07313475664982116	-0.24404352702042856	0.25589784336184684	-0.0380249077142474	0.153090171643067	0.07494102603159492	-0.6496926544463967	0.23859655463993923	0.1560899752363256	-0.03174721914895419	-0.24012597989542817	-0.045851832847762626	0.027172501065665572	-0.10374766696081726	-0.3550219104816977	0.15005505763240434	dCA1	catboost	2	125
56	0.13419210048362118	-0.007051712057496206	0.23376307138756466	-0.06186653000556376	0.20951907809161852	0.3997434924084587	0.14180255441008352	0.1814169472593664	0.5564566397315786	-0.2462996638824826	0.03082836529497687	-0.8935173617210963	-0.1828462106560183	-0.3517598588622101	-0.013268047663574933	-0.5879918745156523	-0.26889959847535866	dCA1	catboost	2	125
57	-0.05653043864698075	0.06825945129820465	-0.5646828382671063	-0.13315911765988242	0.12669336210822535	-0.011528768801269513	-0.11041444816249443	0.07531412600451995	-0.40069232257143894	0.057633029266268315	0.2594713323988445	-0.06895232409865988	-0.10929806524819964	-0.23843931895183115	-0.24574559327449766	-0.820708198864119	0.2749282590872663	dCA1	catboost	2	125
58	-0.17471787220685434	-0.00911243725964071	-0.5123813873306067	-0.219350000632004	-0.1111200742903203	0.05319391161567606	-0.00023427435176346853	0.009544544755129641	0.04206319376179944	0.2041846457706991	0.0724229630903245	0.5781216089160902	-0.09952395478771056	-0.1793756691260492	-0.20516856532983366	0.6151420909436586	0.14584726614820634	dCA1	catboost	2	125
59	0.010626623150075844	-0.06394050816062058	0.11714320697981974	-0.026863567724536856	-0.19231097629050423	-0.2968511378113492	-0.20720129772861803	0.1183874782941095	-0.22816100709532722	-0.1632342126037169	-0.16445923768171353	-0.8349774693165712	-0.08420756878373276	-0.28048861738637376	-0.05307295615494069	-0.911269579536037	-0.09861988077311419	dCA1	catboost	2	125
60	-0.07607939272095325	-0.06430593546449562	-0.06822197263512043	-0.16846979311076973	-0.01335679754041797	-0.4675260607715548	-0.040528700655794475	-0.23618050305350385	0.40057996564090226	-0.23528097175663762	-0.37467710008136773	-0.934140884775311	-0.1835765774934324	-0.4716075909115117	0.11340972584898296	-0.5684268051953599	-0.2885217185217523	dCA1	catboost	2	125
61	0.050462879185954115	0.09147916302738954	0.5457146993707536	0.0880650707449029	0.43382331190074525	0.11825651337007809	0.009517453752860384	0.15001659535835965	0.3215778744234434	0.03299104994464377	-0.16639796293099435	1.5599466681006	0.19697984433160307	-0.02795333358631327	0.08249048059622659	-0.6889345638950855	-0.21113480381195124	dCA1	catboost	2	125
62	0.047360502491494635	-0.040138526157513364	0.18552782446695099	0.02882266350715472	-0.21058292771938178	-0.05140300456852703	0.11538265017932071	0.13478127774977688	0.22969417007532486	-0.040531460722539756	-0.18417305979788037	-0.8000800244180751	-0.0017347367297916223	-0.15605496257132875	-0.12251586734895112	0.9327564492067012	0.14287861916342692	dCA1	catboost	2	125
63	0.10266267211298304	-0.03528863279588082	-0.17126286437598606	0.1839424666008403	0.06348639690544187	-0.2844685001524093	0.055852284190168876	0.008427598469813573	-0.5967809869091126	-0.16842717610653923	-0.17228111591764186	-0.3420224538620625	-0.07059803806198685	0.6784865101463	0.15326837763790274	-0.4664029577019115	0.2619520657110932	dCA1	catboost	2	125
64	-0.031516344299193026	0.04366446402689459	-0.03249795170125805	0.1526276049217312	-0.006086491629556228	-0.4628215692728472	0.1910663814469299	0.0853347921732941	0.4274950565323919	0.013736878007807055	0.2402225147047099	-0.5588041952636399	-0.09881780287811384	-0.3787080456109362	0.49116460776932086	-0.21890084018465317	-0.17241830476561693	dCA1	catboost	2	125
65	-0.07719047509317119	-0.010334527666690331	-0.28159821786270767	0.26005566014561154	-0.0835899876773864	-0.1456792179979048	-0.26073888039838333	0.15893573963230645	0.06332283550499297	-0.048391313681167065	-0.10884305725029787	0.8083020035740992	0.20737364448543652	-0.00871855179174027	-0.08787466601430247	0.9562876162871027	0.2399143197385476	dCA1	catboost	2	125
66	0.09040737743988238	0.03670091418765507	0.17035483361409795	0.19605977161490956	-0.17015489853974833	0.07799008211786836	0.0944321502573224	0.0009351877340013301	-0.7319718100414884	-0.0032919020736190546	0.23955519531088598	0.5982292906017251	-0.0692705388660306	-0.005908248536105172	0.18381374196352876	0.13686163917356023	-0.261562786277675	dCA1	catboost	2	125
67	-0.07164045634596737	-0.008934096158526151	-0.388475418145546	0.10604960755955857	0.04442422684882322	0.12045917672649192	-0.12167004475819555	-0.0034970311917539255	-0.5076182614551722	0.14601225067127632	0.1986828926659809	0.33375839825398285	-0.10936023249679096	0.28855806767401837	-0.3184941471372064	-0.6817510687159015	-0.14825536692827976	dCA1	catboost	2	125
68	0.027163431934124703	0.16081531507192218	-0.0965343388753979	0.30784855610237666	0.13269241632622536	0.28394964923056065	-0.0809386650655623	0.23031931004704256	0.4948673037159001	0.23451677730047982	0.02238995986887249	-0.08214490950891036	0.014356452135233868	0.4420113625919672	-0.339324087785683	-0.5356176031366472	-0.14890213004857167	dCA1	catboost	2	125
69	0.0073249312581687	0.05122316350136972	-0.4784063365741286	-0.0469302657583381	-0.001893762402083836	0.24525551879144744	-0.13449298495703207	0.3083474715250808	0.3488230533456594	0.02697220104036441	0.4944758568721985	-0.3345338943712366	0.020700992822870676	0.40697185152116383	0.1465563482364966	-0.5143099546184126	-0.028050115041614032	dCA1	catboost	2	125
70	0.035351135102544486	0.013424209102898597	-0.06414962553640216	-0.17266475799992184	0.05918244113437545	0.21582228242034715	-0.3203081044145762	0.05076476721400092	0.36544496931956294	0.23785967517807263	-0.1825837174243047	-0.6823963213273594	-0.11873061766966625	-0.24049255225839625	0.04252625683214731	-0.39015187808044116	-0.1436690816427551	dCA1	catboost	2	125
71	-0.06580744585615239	0.04591254342179202	-0.05855837939070159	0.19777815496538337	-0.11080179236652021	-0.44146277519721067	0.19356008403188205	0.06584850061245076	0.5071562160196964	0.33464934394446405	0.2879596681126057	-0.5097182986838522	-0.1139317060965804	-0.3042692443690308	0.17316479014261438	-0.1343262024871808	-0.03586500383296961	dCA1	catboost	2	125
72	-0.21004925155751109	-0.0007268151361578613	0.6400835344944982	0.2929482064701362	0.4003092489655032	0.2971389245227241	0.1383677601748996	0.16179314507990444	0.42614871483905287	-0.02428100918202311	-0.17302862113357567	0.39366335779558875	0.15770418664537952	0.012815612140843567	-0.03910657747849833	-0.5175104772017755	-0.041252672926657824	dCA1	catboost	2	125
73	-0.0326039706122973	0.0020718430863693646	-0.3070233764265335	0.0013845641190637105	0.0908752646510986	-0.01671297868499662	-0.0066063324135776326	-1.2065929202753738	0.11155464278569299	0.01071386039581123	-0.1145992184974134	0.6898160988201002	0.14696719811404457	-0.05742198497805428	0.03350495527405583	0.5709465968708388	-0.0026655392319798613	dCA1	catboost	2	125
74	-0.07759863248865458	-0.03188829819324311	0.2197036310272297	0.10615523101551318	-0.4491184956496709	-0.5866542474695327	-0.34181552800522413	0.03302638863466821	0.26033877606826056	-0.11144930219855036	0.3395132917381017	-0.7217082261161066	-0.1820042909156036	-0.17585829762673214	-0.055167257193638894	-0.76911760196694	-0.3078063503885687	dCA1	catboost	2	125
75	0.012244249261490028	0.05404391434625296	0.38072110033012524	-0.004072944929356921	0.2175801703215892	0.12225678672516561	-0.024525088303826457	-0.031667046638039834	-0.4403949576669112	-0.012459010363718957	-0.06639423563955826	0.41919556121444096	0.14507238094017313	-0.1123147251852913	-0.0162464265046224	1.1128211802146812	0.4093462191265359	dCA1	catboost	2	125
76	0.06935848364277297	-0.028023098303595256	-0.20641761038750864	-0.06027611773296576	0.05646052489558179	0.2581125840443659	-0.4393116327337117	0.013413754754761318	0.3800327651077653	-0.12750204944258367	-0.1829952322553017	-0.09352453739464173	0.005789818448086899	0.6474236067176188	0.24759488667789578	-0.33416239412275694	-0.1034403523396314	dCA1	catboost	2	125
77	-0.04317153714600012	-0.050567485986245574	0.233602982884997	-0.008354164963769678	0.10001794494927571	-0.1744607940974431	-0.012110628923396944	-0.022147293316107097	0.2205697859525451	0.0778676210649809	0.2170080322114833	0.6085916793534626	0.06958856918572079	0.06582736602058088	0.2041325546702101	-0.7452539556373875	0.046794751837996314	dCA1	catboost	2	125
78	-0.05860992920142493	-0.061395405410241924	-0.27824741183122526	-0.11901920017567104	-0.09167125218599555	-0.17210140475631885	0.0014330145208006058	0.2952414830335667	0.017540454494882785	-0.12202982422113955	-0.13753055767858696	-0.3576587165191164	-0.07073729729276644	-0.1009182987927744	-0.02514576111628235	-0.4846938558638584	-0.1566745298451307	dCA1	catboost	2	125
79	-0.01493902000183599	0.1713080725594354	-0.19459956981667936	-0.013246736664105108	0.1524797015411181	0.20928169762444354	0.12633617110479003	0.3166892550138492	0.36449902166443476	0.3335166398623989	0.05364984903056553	-0.31693272307658904	-0.02902958644077945	0.5243695525160675	0.24981982888704593	0.5469953314022691	0.18890440492450214	dCA1	catboost	2	125
80	-0.09383583818853841	-0.11736329095377357	0.10778275369899586	0.10060271243147122	-0.10510277558206703	-0.07821129344028642	0.06079537088199235	-0.020382447947917486	-0.08761137171853411	-0.051697516278077414	-0.08085230114395346	0.8859627401025563	0.23858082318168486	-0.1405338898496509	-0.014508056958922492	0.7586911661016692	-0.21700817206090017	dCA1	catboost	2	125
81	0.15726067522563011	0.057182790876759704	0.4959107960245841	0.050237514749064426	0.41762049216724595	0.028456947225440395	0.21454531664843018	0.17309367897592506	0.5258732855566967	-0.01077946846281502	-0.05584952998757108	0.34036815484078076	0.18857156153152624	-0.002995295720237379	0.04302540564443739	-0.7894925185358043	-0.07954868091278836	dCA1	catboost	2	125
82	-0.00012676120874162872	-0.007145392459875884	0.14428180999455129	-0.06172409122245546	-0.11598435913843201	-0.31068281330276043	-0.20762607011756928	0.03446108961046771	-0.2098527253997876	0.0005890298029135819	-0.15545208375482808	-0.8128392307384537	-0.17903369397243646	-0.22472072472739993	0.1041065615342228	-0.7399436247138267	-0.26284446165565045	dCA1	catboost	2	125
83	0.043026494166064785	0.04621710582249919	-0.2976232327261827	0.2562605319869895	-0.0452100379438022	0.2219980942361432	-0.22240559700232768	-0.7763935512368926	0.13609461781908663	-0.17942212643898472	-0.12684382318326234	-0.2868299098013833	-0.05950450971160668	0.2948595787618669	-0.008875732527183856	-0.37029081488893345	0.14083663233177088	dCA1	catboost	2	125
84	-0.13094637260067032	-0.029078857471092272	0.10884472262765071	0.1383314846501391	0.18773755329734312	0.21965152143993028	0.130291608060794	0.20352268168347049	0.5351082225636244	-0.02561989896796016	-0.25474459737144683	-0.37893927213536976	-0.10897440979060177	-0.21851186404276482	-0.0873997260279933	-0.7789117437636405	-0.19342618515005341	dCA1	catboost	2	125
85	0.054925590807481425	0.022763053888844923	-0.08638371956032058	-0.1370326260364319	-0.37491106861650486	0.04229088329314442	0.03238532875344673	0.0035330377914944327	0.14338243834919037	-0.1931853418961862	-0.1655991559148952	-0.6944860837872875	-0.1376071666595143	0.2598019946644012	-0.1572264974362036	0.6657257970717	0.17736306657467668	dCA1	catboost	2	125
86	-0.10861750997450757	-0.005412049139787895	0.3662065925091774	-0.11161512557479004	0.12768285163171214	0.2755609267217833	-0.2916019252268589	-0.09530953266399764	0.4786162918316691	0.11051251556769233	0.35137629230208156	-0.28726737149406395	-0.12216436155184907	-0.14413613057381872	-0.1999053217763707	-0.6788153231386598	-0.022649248642842346	dCA1	catboost	2	125
87	0.10710448799805838	0.158021789382492	0.5150136095486939	0.12318052618720711	0.23096110918709006	0.20355957957554474	-0.03907510097577849	0.15292031720626723	-0.10265386640472751	0.11845505132837666	0.008655993376265549	1.127024465926157	0.21685601348451286	0.12092944918296969	0.11931007723562012	1.1963853979060748	0.37081142081530843	dCA1	catboost	2	125
88	0.12660838798900242	0.06075581982642688	0.31265358793808784	0.049822875218583515	0.20914135315021612	0.26633639105230533	0.1623646599614058	0.18550591438643715	0.18812677752514317	0.3921602734168056	0.5703332781977312	-0.33294599057100716	-0.020047626158903178	-0.2314962633855177	0.313697115678122	-0.6492300729182547	-0.2088812768203311	dCA1	catboost	2	125
89	-0.034034746446575316	0.0004785171019725794	-0.26782117532801925	-0.15590105329483567	-0.07973363879641088	-0.13540307122162218	-0.26936113778589454	-0.012107947334809369	-0.09855677069567902	0.17785737516112893	-0.19288924946943345	1.0382760987464834	0.20789240393363725	-0.120552438930153	0.09857015422422864	-0.4014470779007974	-0.210791849885098	dCA1	catboost	2	125
90	0.14690810261399123	0.0870714903472809	0.5546452501466685	-0.16374956146041983	0.46411677585257255	0.23083548622821717	0.11086895335096264	0.24631042035188458	0.41229316391372184	-0.021441720191055835	-0.17169061302747096	0.7137087703806837	0.14513140333219962	0.025542719135422106	0.003293991978387477	-0.8690827045434176	-0.1520742178401392	dCA1	catboost	2	125
91	-0.017598385245130962	0.009566001995697343	0.2583818354962939	-0.06451644566267686	0.2756936314054752	-0.11438318509397224	0.014481121957681725	0.086031696240494	-0.6419283518554098	0.032011903959739865	0.21030494579146342	0.18058506558377932	-0.20576782346904518	-0.15214754154096105	-0.0740947593015224	-0.1494971575912821	0.40707253114077613	dCA1	catboost	2	125
92	0.018801555386014898	0.002602766329828028	-0.12224234441396435	-0.06154402360641528	-0.032505629038560434	-0.1722800728019368	0.002308376279092945	-0.022957196277729252	-0.34721106702549415	-0.10301809358360951	-0.23017785878773184	-0.33185143239207127	0.09171642443027092	-0.13329976964536264	0.07923643255989683	-0.41817062716386977	-0.22336649845936749	dCA1	catboost	2	125
93	-0.0030831388709566224	-0.04754603159949928	0.3530948665802555	-0.0035724916562960545	0.14964281107144162	-0.2543085413028304	-0.002860505247270376	-0.11926826354592929	0.07284639800461426	-0.08766916225867452	-0.1426974608581492	-0.8792199703069659	-0.18048196487083568	-0.17824250871004668	-0.26483260375618833	0.10114576740871108	0.07304660474886292	dCA1	catboost	2	125
94	0.04873036220491746	-0.015997098099506515	0.26902142969393195	-0.09674374287772478	0.2707847733689458	0.04089074784914867	-0.0214652071952778	-0.05597458911765597	-0.38717630280039156	0.02418842453012298	0.2627787706993223	1.2417652451182808	-0.19016489784042315	-0.0950172192908232	-0.14412237399125602	-0.6558161092367809	0.2420408205238818	dCA1	catboost	2	125
95	0.03908577388756875	-0.10426746673275043	0.06677007902394752	-0.0691346538682653	0.1881930801955863	0.09695515153431691	-0.21956264220832633	0.0732755451046052	-0.3808939056876313	-0.09038161617096586	-0.22072180445151268	1.0582715941293932	0.1388348482406366	-0.13274004654721114	-0.012926825358545243	-0.647225411977207	-0.16340059485576186	dCA1	catboost	2	125
96	-0.06747088652452013	-0.09247037794305628	-0.21996494218668752	0.211967296551314	0.03371738329240306	0.28717004438675975	-0.0846434807270801	0.09011746459387447	-0.5899713577474807	-0.027286330934452152	-0.06687219208327587	-0.3109427040122124	-0.09560196791366533	0.5420377337312109	-0.2248026428501419	-0.601087325690057	-0.14658751797651012	dCA1	catboost	2	125
97	0.01592381391706809	0.019717413073281145	-0.3564963688501579	-0.031216045000534154	-0.18321437498912876	-0.14446275001265138	-0.0017447079391878623	0.1035094017873519	0.40740705722162984	-0.1473817289416686	0.3609474849319033	0.06958728978374577	-0.11256973961270295	0.41564565657989616	0.06838805910636428	-0.5502808466713539	-0.1074804961516921	dCA1	catboost	2	125
98	-0.031978828220255134	0.029018314198029853	0.19619958626941242	-0.05222970209509405	-0.2499736280181789	0.12984818709661	0.10744693589887751	0.23616157675310345	0.39906923155553714	-0.04984476281267125	0.3420546036732814	0.10406598445139131	0.09074675941441643	0.04110443591864507	-0.2967903424458306	-0.7532585294837965	-0.07813429225490157	dCA1	catboost	2	125
99	0.09072549939438333	0.08692781800774545	0.4721936799323462	0.17621098499289103	0.33300919709682014	0.14151505030221836	-0.08947083301033203	0.008154002936868857	0.08975128946938642	0.03870157376291154	-0.10958865779749871	1.1850180608683758	0.1530107376475883	0.04889245010660301	0.0187152862716553	0.04161468629322754	0.27957665380420943	dCA1	catboost	2	125
100	-0.09160777366929694	0.002568798934264602	0.0789720527188083	0.16846869497025735	0.015820399796096295	0.10941119028021999	-0.015870560586010857	0.12952047508324166	0.141947750830669	-0.1583943029655753	-0.08735319070355815	-0.63367168494236	0.029761318952122813	0.3272830453735651	-0.17367546227071196	0.6588218371510839	-0.2069842464391347	dCA1	catboost	2	125
101	-0.03288088386556117	-0.006445601575544746	-0.30620445434957855	-0.13552162528686076	-0.07209640634953218	-0.07678792761051635	-0.2352094400243505	-0.026089441522564264	0.1807735387549305	-0.004745257029476326	-0.13868351529874404	0.8911174365110284	0.2124778467734485	-0.009732332449570835	-0.08224260805590175	-0.7578657902343318	-0.132850013003827	dCA1	catboost	2	125
102	-0.006378503091585767	0.15814175661593896	-0.3519228852977257	-0.1434364992322939	0.038624908555093394	0.06066288678596569	-0.03244269977372045	0.00551105527690104	-0.5277968084393996	0.030147665172509816	0.0717419132950572	-0.47826384735037897	-0.09413430521171305	0.3561637892457135	-0.08451881412854952	0.8459976364383318	0.14950579553761714	dCA1	catboost	2	125
103	-0.05123444846567724	-0.026469084066373272	0.1991809312760894	-0.17352423515254783	-0.12051159816571096	-0.3904446363692806	0.05688362388220523	-0.06167400662916824	-0.511958957560064	-0.10795363884878409	-0.13757754330893704	-0.9351569624511162	-0.1941484130385987	-0.43599166895605096	-0.0952661400283664	-0.8570057866223356	-0.2987933103067571	dCA1	catboost	2	125
104	-0.053463674051712255	0.09292434596320538	-0.16140054842472873	0.0710368250836214	-0.04310679310151379	0.27661946532371323	0.137611384930869	0.0338025964593731	-0.8782174334656561	-0.048183860348107045	0.458770859162507	-0.5076534750433218	-0.09017937388893241	-0.2945066437069418	0.23794869525065912	-0.502537923889657	-0.1462559371729291	dCA1	catboost	2	125
105	0.029340620311479	0.1322864744909063	0.48170627126858234	0.03398331034609354	-0.21928349008854678	0.015029656345827593	0.13705355652691215	0.020722983992983564	-0.09293833270724959	0.13150173392312522	0.0001127313242873483	1.2623603703494293	0.30449667478144005	0.08280512581700145	-0.005597336168444537	1.0758657587898857	0.30491672363166816	dCA1	catboost	2	125
106	-0.05961284417114425	0.024086069583750914	-0.24114952386175253	0.07450820751441004	-0.12673004265065704	-0.010444146090132942	-0.1867159984789303	-0.002063470281134054	-0.2994430371739969	-0.15060454509702523	0.1754288013582014	0.6175620462043694	-0.07179144020519306	0.14010784373295188	0.04968796649338266	-0.0003257316535874369	-0.18749868208177428	dCA1	catboost	2	125
107	-0.07302329926200142	0.01593990636019344	0.27264291226588655	-0.13160394413685964	0.19461470398867925	-0.2883009189596711	-0.2494651735782934	0.08841277073861752	-0.35505083852957464	-0.15628788228064067	-0.14171315145395022	-0.8983457638875816	-0.19662146451607493	-0.08615789939685545	0.06385894601450534	-0.6336775902243017	-0.35460731999998124	dCA1	catboost	2	125
108	0.030782132827195344	-0.009793069242676533	0.37381322452677235	-0.07830702151636539	-0.038374907461783826	0.13685479137143097	0.047519396119088904	0.034702223774296874	0.08185554435163866	0.030866494770482717	0.03734656332124993	1.6753071417257022	0.14185474376407226	0.03063392821425492	0.07826725463047342	-0.02405560336337071	0.04133701607373255	dCA1	catboost	2	125
109	0.06166859928881502	0.0010845940238919573	0.13138777821280587	0.0909233165121599	-0.17063206634557473	0.29774966757127164	-0.08450520966691663	-0.019167262398502843	0.6595383883592861	0.2949945686566549	0.3513242411353354	-0.451086876439165	-0.09614965552130604	-0.14351160872010138	-0.18672565269850228	-0.632795574178107	-0.17279404195256384	dCA1	catboost	2	125
110	0.1543638444376716	0.018481006755360196	0.6877958914252462	0.3958610657459334	0.3929516775501924	0.22561634889793497	0.04796849552035726	0.2444171209930311	0.27428389324329067	-0.02056675996344917	-0.22129468410085223	1.3045544828111282	0.17745441322839228	0.09041418539849808	-0.04293036206660357	-0.4327874314959267	-7.766100962581916e-05	dCA1	catboost	2	125
111	-0.037200121428480185	-0.04113969623283437	-0.23572265527064412	0.18054267909698768	-0.15597414219772998	-0.19504645802393855	-0.17613092817512427	0.006070610252023409	-0.17023935970468357	-0.12599177575238077	-0.1518294464545833	-0.444134252231455	-0.10762683947226172	-0.12754325180015513	0.04198648746969335	-0.34034724418502293	-0.11776549313732507	dCA1	catboost	2	125
112	-0.023415322440921604	-0.07137860828959013	0.10966724523523438	0.057539999141491396	-0.17224426201588264	-0.35032877953541597	-0.25136874504565415	0.0487881276597736	-0.03734765901143924	0.06653644438968236	-0.05339682375343613	-0.7780366190769655	-0.18551454639338635	-0.2887382090468132	0.0858123852172535	-0.7954643925110146	0.03210897554202464	dCA1	catboost	2	125
113	0.038779547620418395	-0.00037689296341124725	0.23792573430890862	-0.07359543647681079	0.20706862382145264	-0.3993505984204694	-0.14252079759691735	0.16148229255906468	-0.4722051676521613	-0.08003556133869898	-0.12209076828581819	-0.6642111022448474	-0.1081152747861229	-0.11609211540193815	-0.11158782353980316	-0.6899653696520416	0.023289260196971185	dCA1	catboost	2	125
114	-0.11668334799923476	-0.03474490830405182	0.38678298447275095	-0.03673892990954638	0.2118425143314193	0.2161102227846093	-0.2757027467061175	0.12241540450576976	0.16632552753620566	-0.1418994211761907	-0.3273343788422354	-0.5959709851428119	0.0035078135549538687	-0.25367029963647414	-0.07067843232979411	-0.8332810950766569	-0.21059220484539123	dCA1	catboost	2	125
115	-0.03671129965008336	-0.15476719699030234	0.11563699063147337	0.14135830673953345	0.09655931700243978	0.055837864288662345	0.049076109708349455	-0.08343624345540024	-0.005619228823923584	-0.12551190736458984	-0.057091248384279446	0.7587880902443651	0.18344587649616054	-0.2254307808225153	-0.06644608009943652	0.6855178445032054	0.23868968231969745	dCA1	catboost	2	125
116	-0.137892146388722	-0.02586009860946681	-0.7823878756520033	-0.24022858432532698	-0.5755093021058743	0.06105299345408932	0.09960875663570407	-0.19473979580724632	0.20047570062349507	0.027298343556783525	0.16634569367297242	0.04651428909191621	-0.02274915990360414	-0.23643925298858137	0.05657729438277085	-0.7301941343329963	-0.2223705540868513	dCA1	catboost	2	125
117	-0.05592155076128135	-0.028419786574407288	0.22620337199156818	0.003171351428639206	-0.31574722890603274	-0.09352701610682611	-0.09564813172918459	-0.1015389972191553	0.141159152210125	-0.007162514086107009	0.2007356818731769	1.0138624509281873	0.034278246785186005	-0.05715426439535917	-0.15747133296339375	0.15328781006264752	0.19943754865190122	dCA1	catboost	2	125
118	-0.008541305921448925	-0.026431802920765635	0.22839168041503083	-0.0968836883148337	-0.10335607175197517	0.09234626588451188	0.01545817794596995	0.14908126414008738	-0.20438543590189048	-0.1755400708880219	-0.1121046326718564	0.7499016668614277	0.13105293622881756	-0.35490375982366246	0.008028733740422003	0.7673818219714362	0.1852632592818623	dCA1	catboost	2	125
119	0.06652003168462534	-0.25108681139034134	0.48009185064232224	-0.05135670196931679	0.18899356074787768	0.14174563708960472	-0.06677902156348427	-0.011035692260130686	0.05130567142849655	0.007855921317931806	0.07013838864421508	0.8214653375795797	-0.04088248615882641	-0.009191465181008638	-0.0026814386278126534	0.7441751562658641	0.2480735045875728	dCA1	catboost	2	125
120	-0.018536502963984715	0.04716731356560721	0.2741071844501911	0.0407939853097408	-0.09689872517070099	0.019575824832992226	0.01911196172232206	-0.0318635046515491	-0.31634888489352203	-0.012488888022070942	-0.044167824168597866	1.0132022866841743	0.18199084390627052	-0.07520043619062103	-0.04418992805152612	1.0846125469332273	0.33967260061993193	dCA1	catboost	2	125
121	-0.033683158768485266	0.0059443593707741715	-0.2217366164927907	0.291190170228483	-0.07255080215434793	-0.28081921053576153	0.15037636490894374	0.0007866408169086787	0.3019994111656181	0.25932144731508977	0.16429814861990782	0.8324850647175176	-0.05531627271468489	0.00982801185606984	0.08111871610791051	-0.4783825336815627	-0.12474177173859134	dCA1	catboost	2	125
122	0.05260703387915305	-0.005384280290061364	0.2242508833674283	-0.07334498071196056	-0.14028715028286584	0.13795761403650597	0.10821478425396147	0.23966808278081134	0.32375138828338235	0.07355288927670955	0.22717265157812563	0.9969930638705085	-0.013389292294657141	-0.060548204036310296	0.24026095564617872	-0.16890318210619262	-0.0023866617076573537	dCA1	catboost	2	125
123	0.03891167710612903	0.01743176123653522	0.19996615916726343	-0.07807075133284591	0.22882113341020943	-0.4300169607156952	-0.16252292162089255	0.10635838295459545	0.2818418959867896	-0.049230170931915396	-0.20188389291612402	-0.9145719533283724	-0.20582577832086027	-0.23855686751339022	0.020175471683897356	-0.5744399051832619	-0.32826333304092215	dCA1	catboost	2	125
124	-0.015153658050517115	-0.019542716520973356	-0.0665203074603029	-0.018615199493384537	-0.05928740519160699	0.10523042906859786	0.09541253987311482	0.14546351846098957	0.15388424174354015	-0.09395128745692921	0.1672795791265765	0.8083913229483738	0.05596252215046553	0.19325750153743315	-0.3202466599409417	-0.8227365525487815	-0.1408666819073545	dCA1	catboost	2	125
125	0.04469736269614218	0.08246310334176814	0.5254679476247037	0.021034678198446663	-0.2311822565618968	0.05054649010403767	-0.1263527621747662	-0.10535999839317718	-0.04326593642520073	0.05838473823273354	-0.012164553060527475	1.1929462165823312	0.25271484878701084	0.05365905303619716	0.06527802935267209	1.0818502938872885	0.3067938262029523	dCA1	catboost	2	125
126	0.0828281412005916	0.0702350036666358	-0.2702171879575987	-0.09456690245971049	0.025144339389276186	-0.35809878373517384	0.26464600349196526	0.23124177351473607	0.45317742941990785	0.14587425658032765	-0.0246708406942968	-0.00729037688624233	0.029251208506989628	0.5943624233031396	0.2469864659233111	-0.3852565705224695	-0.19311950572715372	dCA1	catboost	2	125
127	0.06935848364277297	-0.028023098303595256	-0.20641761038750864	-0.06027611773296576	0.05646052489558179	0.2581125840443659	-0.4393116327337117	0.013413754754761318	0.3800327651077653	-0.12750204944258367	-0.1829952322553017	-0.09352453739464173	0.005789818448086899	0.6474236067176188	0.24759488667789578	-0.33416239412275694	-0.1034403523396314	dCA1	catboost	2	125
128	0.18467884695170664	0.08753553306004241	0.6150311233231157	0.11381011086556966	0.4928911595757153	0.25538799917105626	0.08293631951998744	0.23629822284736704	0.4411623908430378	-0.01653718786141296	-0.15340108050087625	0.676238868393418	0.16812878064393894	-0.06853984130258597	0.008315364039247083	-0.816319422965195	-0.247720398961719	dCA1	catboost	2	125
129	-0.05395283728869012	-0.04601587620329876	-0.10297493007868479	-0.16859924322569553	0.003192682710391902	-0.32785674740042575	-0.2809051632898016	0.11829594816609566	-0.46588286098338266	-0.055213595449346446	-0.09454333946037201	-0.9864077401286453	-0.20286667786588536	-0.2150738550406775	-0.0009434704780684183	-0.8947685963851203	-0.21228375211513953	dCA1	catboost	2	125
130	-0.07451309445845385	-0.09132250236493493	0.34284101895533575	0.16208804738785837	-0.1904714642410889	-0.010793678719586046	-0.24777893397934758	-0.08398002761284375	-0.19783914796183935	0.026446797510879607	-0.09593061391554092	1.0260743982333824	0.21742157848126442	-0.031360878830023795	-0.0743287105706718	0.15676908848022317	0.09038651893614554	dCA1	catboost	2	125
131	0.18314496966858207	0.062198258096420975	-0.22662060115911603	-0.10011622313906304	0.0691261791657563	0.04868061106150546	0.1715252212776888	0.2817548378408115	0.2827799643053759	0.13292617817833527	0.2244721466595086	0.9472535023060585	0.03523025357307009	-0.11537445862821664	0.16762412520621714	0.8510666945138057	0.22969882037935968	dCA1	catboost	2	125
132	-0.05801005176476467	0.003294568546019249	-0.33417110532201266	-0.06398255030524218	0.00235309026840619	0.16203371151259838	0.017403297800009775	0.10227894689425938	0.10194040585357148	0.2196875226808296	-0.24263989051301335	0.35292731503450797	0.13573966865449108	0.38781096076146965	0.1356877448372103	-0.50257924030105	-0.14924738014287733	dCA1	catboost	2	125
133	0.03518927583372512	-0.018762589601101595	0.16901340736675724	0.08527865292529675	-0.14770516195537056	-0.15628094657983402	0.10737634411135856	0.17725595340375638	0.05527484608789109	0.061359697082557535	0.04861762429027967	0.8095425252599846	0.1070605450855868	-0.0167971119228167	0.07710803324779344	0.5610088114614128	-0.2786304386438767	dCA1	catboost	2	125
134	-0.027773352484439802	-0.080216557383143	-0.22602391664511062	0.0030876127590580013	-0.027943774015946894	0.05299309292166007	0.09629760140066572	0.027860905510119677	0.10230537092221434	-0.18232496002808832	-0.19210895682919812	0.6850917902800783	0.2185869242577793	0.027353554970649056	-0.006112173583221803	-0.8164955057194229	0.17873357990618355	dCA1	catboost	2	125
135	0.04057184954999964	0.048538864960107043	-0.31882619930662437	0.1996575052484805	0.12529109301074148	0.08296721942009193	-0.10479367832749956	0.03493729477776608	-0.013563781051231068	-0.008196170153000294	-0.12207061902463116	-0.379172418064845	-0.0738458828702724	0.282391177861919	-0.037882600513044117	-0.32390939330720153	0.2178883406157956	dCA1	catboost	2	125
136	0.04341354905171355	0.01993962926772604	0.39453942980657064	0.11932928715647793	0.22352488609185153	0.04842275554695533	-0.20121302013476544	-0.08204701531298098	0.13621563913400292	0.03724395901409616	-0.002696740484704684	0.06823848409797419	0.07363306431954021	-0.029813452546979004	0.0026157389579754835	1.3443362747929055	0.3417204427284652	dCA1	catboost	2	125
137	-0.03300625965281775	0.09828762913980883	-0.3232434217603536	0.039833046790769065	-0.08962326180019968	-0.025886077463947214	0.013708179480660018	0.15073930380332662	-0.3587252082538164	-0.017093928405622617	0.061917011899800804	-0.030825784433285073	0.0828508525775968	0.08179965191861814	-0.008447939670609956	-0.5467143257453569	-0.19598723652808067	dCA1	catboost	2	125
138	0.013591932933604516	0.18338669411659217	-0.4319547456177577	-0.05634240953294289	0.08482431543583908	0.16982290281680756	0.2865850712624734	0.29460729444676304	0.39453901628800897	0.42438993794424645	0.47330478026866935	-0.23432749448793602	-0.027062098189226228	-0.12888018695498207	0.3576674020171368	-0.4101256465264215	-0.1399882106287	dCA1	catboost	2	125
139	-0.004096910165834425	-0.01531014745674924	0.16530465301120986	0.047773868303756295	0.07510073342482954	0.05616032542281924	0.06321807507197927	-0.03781921720385745	-0.44511283944271446	0.22610032047832831	-0.18355747365257036	-0.4781895734420257	-0.12411467687342737	0.10292301492722242	0.14428843834805238	-0.7167449452175748	-0.2177515605191413	dCA1	catboost	2	125
140	0.11835884111734005	0.03556254643756467	0.4974738905831638	0.028793254790422124	0.3314678393910729	0.07121744705763541	0.11291643597929102	0.1664230847405484	-0.3477747031594521	-0.08113009341859545	0.09243747841510126	0.07780652189148395	-0.13818870672943515	0.0003804486070419093	0.04329629109299598	1.3326899695953662	0.46837033322284444	dCA1	catboost	2	125
141	0.055798585726503695	-0.11043294415086048	0.2792280002606922	0.1057921028181551	-0.07287475406122487	0.02098979941277815	0.10545940660652399	0.05448657509245021	-0.20003456202849715	-0.0764840762628425	-0.011760725450395446	1.1299561450640334	0.27326376630814847	-0.004870550047350046	-0.08284376731066433	1.2890666677626352	0.33957331034063254	dCA1	catboost	2	125
142	0.0045739940344436715	-0.016274963029384408	-0.31076226033162024	0.12694249047079795	-0.041528516039076334	0.04442898476360506	0.04149514714990117	-0.10699716114348598	-0.31535825684803254	0.19727594795814274	0.1925169333275463	0.34012548007291643	-0.07427605896379703	-0.050208854373665575	0.11522302884465373	-0.39706880927012794	-0.13804686254782686	dCA1	catboost	2	125
143	0.020405480097623118	-0.05531182044470545	0.18302359705397622	0.14258996045354677	0.1487448850769043	-0.1739057852488749	0.07338260710689973	0.04951981453478386	-0.16748255754289185	-0.08236053177613452	-0.15696293558622185	0.6936979712909119	0.13306886895769965	-0.017191606034626127	-0.015082394244169154	1.064027232999843	0.32510078265052955	dCA1	catboost	2	125
144	0.23621489053127948	0.07558790113708548	0.6245120954595574	0.0873686046975673	0.39354907422058105	0.4906266803522965	0.1667203573858635	0.2582451114220879	0.68044682964354	-0.008887766465719156	0.2534035337090335	-0.040951200435340784	-0.10192726573598594	-0.06982247619931134	-0.046165653616528246	-0.5271058508819843	-0.12265766196098243	dCA1	catboost	2	125
145	0.030338447837530494	0.03346866087723829	0.5069716140841342	0.22147385561708788	-0.4866450395344457	-0.3595974944091549	-0.13179045574856418	0.07746262078239684	-0.22179484989277093	-0.10898350556301899	0.2968451673366617	0.6473266622038937	0.024549333398922662	-0.09262157194667951	0.0927758367322178	-0.6328433224058303	-0.25162808412258947	dCA1	catboost	2	125
146	0.0828281412005916	0.0702350036666358	-0.2702171879575987	-0.09456690245971049	0.025144339389276186	-0.35809878373517384	0.26464600349196526	0.23124177351473607	0.45317742941990785	0.14587425658032765	-0.0246708406942968	-0.00729037688624233	0.029251208506989628	0.5943624233031396	0.2469864659233111	-0.3852565705224695	-0.19311950572715372	dCA1	catboost	2	125
147	0.004574697026488471	0.08097401171804638	0.7202118841478435	0.009324143769102627	0.4126011168464141	0.25271004704319266	0.024951807599535077	0.18934160298787503	0.26540361803977885	0.1185798592093514	0.3296001551981534	-0.008142421204520588	-0.04456257231161753	0.01247068022670676	0.2590790017263207	-0.4769179050056602	-0.15619053493585822	dCA1	catboost	2	125
148	-0.10156039498179581	-0.02306334205490444	0.2884811633613176	0.01067133530523092	0.1561975953155639	-0.2476985227253246	-0.08704026586626118	-0.06808930028098183	0.22667282493932653	-0.16381110636147944	-0.2741910747753955	-0.623229232502336	-0.04166132551922981	-0.21181300249401713	0.08143117378339028	0.17734881925170715	-0.0698228395988242	dCA1	catboost	2	125
149	-0.03233285031484576	0.1031603118853678	0.39197869388754514	-0.06343467293321152	0.15336174472566094	-0.01912219208006404	0.146699168366622	0.29241051342985874	-0.05112960800118135	0.03913648749187693	-0.02051763132793025	1.114209781036184	0.25456400127008416	0.06691626745104347	0.09021749240969293	1.1725405620677092	0.348207931182162	dCA1	catboost	2	125
150	-0.07340515928564541	0.03591480872076055	0.4334315040527225	0.07673831447506373	0.20711271892490932	-0.1668240632536468	-0.2059406316114601	0.041626348040570915	0.2807490401285363	-0.09611344598046345	0.16297899351720868	-0.5172239974646244	-0.14200831688120494	-0.05716494543244028	-0.16182813582345168	-0.14566585846625385	0.08293131065966519	dCA1	catboost	2	125
151	0.10715343548863551	0.07973100715227718	0.21259263690026164	0.20988067373019825	0.06942074536495581	0.2765304106570346	-0.03384482144364582	0.015725483610537317	-0.21765089138024604	-0.12217969386912665	-0.27432918807356793	-0.5340346883061319	-0.07624791223639686	-0.03839428396370362	-0.042220545819225956	-0.5135433638776064	-0.15379822081613012	dCA1	catboost	2	125
152	0.14879616310787888	-0.04063964221246454	-0.20303119003409567	-0.27169901176022226	0.05832585361711157	-0.23864686892740755	0.20462738521981796	-0.05593295076239169	0.4384642101904691	-0.17292128048714114	-0.2333480759035895	-0.3700279236069666	-0.01457961628684543	-0.16050515169605103	0.09704606860838569	-0.46230322357831655	-0.20799066217784737	dCA1	catboost	2	125
153	-0.03342625957705495	0.027754695436682488	-0.26831942924716884	0.05557427275518851	0.0345844442511623	0.07375949389241462	0.0025474294471727168	0.23460255653647852	0.07265854659593685	0.1637606888277609	0.38314358381099156	0.6810036157854016	-0.0031593511553593178	0.21978387979305045	0.29360099937489054	-0.7022248449830898	-0.002542494156808244	dCA1	catboost	2	125
154	0.08630528282405009	0.13826831313988047	0.39115213048533615	-0.006060509054546198	0.11026789327609869	0.032144453101766134	0.05307904717999507	0.03722743884370059	-0.11948155248206442	0.02654623478256062	0.07774485064718392	1.1393249525572708	0.29200518629105054	0.10669693873298909	0.1054252218072528	1.3302348350645241	0.38602612362997263	dCA1	catboost	2	125
155	0.07447526366011549	0.08081111014301062	-0.03767239462670442	-0.016211802533577863	0.10007243298784292	0.09979557704007007	-0.003616344519766522	0.2689772765342668	0.408867337939676	0.29917678523696684	0.3499112833437196	0.7311029895357881	-0.0632349521382596	-0.04200662714429756	0.2544040353264558	-0.08069777257259868	0.09693428917517331	dCA1	catboost	2	125
156	-0.058727942665248646	0.05505762932417228	-0.37354546297815694	0.03466364214175431	0.011634135212780772	-0.016325090454427482	-0.21285493485529972	-0.3757716383894112	0.1545198745915995	-0.16587820033337627	-0.012037332550450695	-0.3843431536291675	-0.09856325880970854	0.24266814250613647	-0.03384915181256903	-0.41739238012620516	-0.18998274050901626	dCA1	catboost	2	125
157	-0.020213731543256657	0.03319395369006287	-0.2858466432526068	0.06675525889369413	-0.11482264437781199	-0.24449228018641145	-0.2519657717864012	-0.6590496310757252	0.13600924477625445	0.2581896899815585	0.3276965894083149	-0.2739174931307493	-0.071069615236048	0.27984137479549687	0.17747775012392122	-0.29893864162619704	-0.13012115748349107	dCA1	catboost	2	125
158	0.016071957036818827	0.01056909827895473	-0.016356820669660876	0.1629864349000445	-0.024459283516130914	-0.1725252873675866	-0.18073617621723642	0.09569531115757834	-0.3297029889714321	0.0952750403647297	-0.0252567264311025	0.6747304077150291	0.0991572594242539	-0.00608052541557423	0.014559943137371738	0.8948045312792049	0.23195095608826483	dCA1	catboost	2	125
159	-0.017967117092050094	-0.0008243809879465974	-0.189432313829105	0.15709601200109305	-0.3044293509252729	-0.0006665051532887606	0.08784590323994175	-0.003445530539426745	-0.18869954546753673	-0.15248333307306086	-0.09873889045320784	-0.42646223225591345	0.0009917229798121453	-0.09566463613473801	-0.039428862288406474	1.3775609729794702	0.27458749791039533	dCA1	catboost	2	125
160	0.09651829750277922	-0.16158565104376224	-0.08447096649920459	0.06673889322310428	0.16428809465163774	-0.11068179413011706	0.1024155408758691	0.06586095256497015	-0.5708619196118111	-0.06106757376070635	-0.22419598704801208	1.1452514495916473	0.14989038190694393	-0.12345712087555129	-0.08306232681843502	-0.9294734254360772	0.02908189443706493	dCA1	catboost	2	125
161	0.027165567074161782	-0.17773908757384085	0.29888700556111236	0.11452937462529056	0.15030929911544552	-0.12239666006487437	-0.05632357191501105	0.16623833192230467	-0.2849394043268087	0.02130220733614528	0.1046193725010315	0.7777067064372383	-0.1019532313360535	-0.026775733992435134	-0.06385223998695834	0.9670935526059462	0.323284012258758	dCA1	catboost	2	125
162	0.14893496021183403	0.10810783025770308	0.34312634743372045	0.16284001000280385	0.26132902809997804	-0.05728402099334687	-0.1518005001091942	-0.028747054089460745	-0.12414663901847023	-0.02272058185442022	-0.24771643299202087	1.7152104528394871	0.22732265416796407	0.06893043984792499	-0.017342668155950775	-0.8949814024198328	-0.2395402181212812	dCA1	catboost	2	125
163	-0.10151517309301901	0.027648758198523738	0.44953782488619304	-0.020090719734523754	0.26192461118272065	0.27749730899684516	0.14797063594077145	0.1490564861439517	0.5095461172245083	0.24438131649456443	-0.034631849852758016	-0.3362922177020596	0.03965895583021612	-0.36990057546337696	0.1439953830624041	-0.7669151757985454	-0.24166969699232685	dCA1	catboost	2	125
164	-0.10140489616463724	-0.004966747779684225	0.4558412298653266	0.08768286907774463	0.18592097599231674	0.05780884228061723	-0.042601443589802425	0.0073816736399597675	-0.6258632542924958	0.10081656418724265	0.14878021166649263	-0.6735225052174646	-0.10841374506304574	-0.11387776186926832	-0.05376718326244743	1.655534798038131	0.41028901104348536	dCA1	catboost	2	125
165	-0.014021970577598318	0.0009084842360675103	-0.44451407383441616	-0.05719926250608398	-0.3667056605868887	-0.008216756101396577	-0.0510160359939003	-0.0483612680630164	-0.35776484299847866	-0.1475244380030342	0.23243493573233043	-0.5605952491830822	0.127275446873497	0.1786184171450065	-0.11257583835398444	0.5963210768078396	0.21574339871047526	dCA1	catboost	2	125
166	-0.11255583038499738	-0.02405769978637153	0.22509436882317282	0.09968683872030412	-0.35893004888070645	-0.007254371985750449	-0.2716741420547135	-0.20325663601620528	-0.11231605086667192	-0.02252952879874237	-0.21006586344270323	1.1875897130961492	0.10721329019053889	-0.16895073805577554	0.01961221554940339	-0.6340343319109463	-0.121227785680593	dCA1	catboost	2	125
167	-0.03195642770960877	-0.047550293604430645	0.2247005299058436	-0.003720203215981654	-0.14630578130350375	0.007850086234498404	-0.23180625262177273	0.03962719300704963	-0.18248019585749115	0.039084724605968436	0.10258913112136364	0.8853577153669524	-0.16499739834193056	-0.058583351816356696	-0.1358175267857942	1.0403809675934639	0.3343312131478592	dCA1	catboost	2	125
168	0.008851364221407993	-0.027233433978121068	-0.15377305887134915	0.10416251848922221	0.0686547534995588	0.22852134586958234	0.07368194422615228	0.19289925258136284	0.4904332518323057	0.25747609809845473	0.33419807847502	-0.29740713713117634	0.057971532853720385	0.41363827030530964	-0.22483011398319291	-0.5204572279019701	-0.12734680904876053	dCA1	catboost	2	125
169	0.007896809606535831	-0.031989351090673024	0.32277354654817747	-0.12190108318987533	0.3063255861068436	-0.16358590841468001	-0.01239061698533125	-0.13955582018518767	0.28945721091873977	-0.05928714857137385	0.34562541805626823	0.1802722062288882	-0.04182207701911589	-0.27986207762641013	0.23571601248921284	-0.4494941431956227	-0.19953429519164956	dCA1	catboost	2	125
170	0.0233477631200469	0.023508561416690377	0.16073379330272958	0.08411123943054914	-0.2354093186663388	0.099168704429672	-0.18417865215415352	-0.45941577044148174	0.11254676902188979	-0.05368058328843069	0.27049331125060383	0.061662301575826514	0.11696729264426059	0.1285298118533864	-0.07078436683890701	-0.48190208545705737	-0.14420402617696174	dCA1	catboost	2	125
171	-0.09129035352640785	-0.004717457000927899	0.22350091486468301	-0.0220979465209112	-0.13272165628896013	-0.1369227518404154	-0.013362403496277351	0.07432313711066456	0.11775514424078937	0.10839357552333845	0.15801493527645757	1.0402114272764995	0.17743891910243823	-0.06562030187324991	0.13670410066577957	0.5763204104071532	0.06717430711386373	dCA1	catboost	2	125
172	-0.04216866657981117	0.03583782369986902	-0.04751858439670062	0.03605772932428672	-0.20003708933195172	0.020948067343465014	-0.0693344194348658	0.12613592664339496	0.4312739512816134	-0.08527654075275709	-0.23692891051498796	0.014787185600551046	-0.15780882603858334	-0.16497284970257442	-0.05810460607381445	-0.8992948664290121	0.09531033360060408	dCA1	catboost	2	125
173	0.19853584557820578	0.06924463236442703	0.6899307245306	0.058863647557105075	0.479539103795854	0.40293821004047337	0.14607592913486633	0.3576970965311399	0.47766002315528144	-0.04601405303774401	-0.07138313022317334	-0.3650696255483727	-0.05682895826296686	-0.03865553344011077	0.010572311669591139	-0.3460475324894578	0.25706691479258803	dCA1	catboost	2	125
174	0.020569400206879508	-0.009876787242974614	-0.34333114128474784	0.11066279878871664	-0.12366625032449381	-0.1375052265398928	-0.1237439186259626	-0.42467956423899367	0.11375761965888681	-0.06286072415812449	0.24407465697706807	0.43251294711477556	0.20403642871721306	-0.04344142284380541	0.09131624337484123	-0.39042671388807343	-0.12003761773210264	dCA1	catboost	2	125
175	0.09737585125659509	0.056488909116916904	0.2769317491563999	-0.029537079530030444	0.3368327071664895	-0.28290504295226876	-0.21464867682593766	0.04826436994811878	0.06797815462920129	-0.08921487403793228	0.0579492133967637	0.26548054859082476	0.21727378726838376	-0.059113834826102156	-0.0254228187325292	-1.0527153955351465	-0.31149226852032025	dCA1	catboost	2	125
176	-0.08232042248011581	-0.004777598334300268	-0.44969673966425777	-0.09480016866958133	-0.06881773182319816	0.07334485555817633	0.069558045713757	-0.18089122372815283	0.23393776895568746	0.19567894452326587	0.3024589031099929	0.35353628218602345	0.06274302427209723	0.21304215598744913	0.15808709502956345	-0.6204314151635306	-0.14676863221923753	dCA1	catboost	2	125
177	-0.07812012897342753	-0.01510986447244442	-0.32438373765106027	0.03386166566959934	0.09469103721683149	-0.019940428128039547	-0.1918765564727418	0.15668178667040789	-0.0903200181900052	-0.0534864665158743	-0.17654022294061442	-0.621951027093404	-0.14337033985867015	-0.20174868700009177	0.00989885994141525	-0.6121147518614886	-0.2315960836108362	dCA1	catboost	2	125
178	-0.03760444176387709	0.09736827292544936	0.6785772590171374	0.10935258107292363	0.3385059895288945	0.17419275190485586	0.20140305540643275	0.19368288961163346	-0.05516253233839759	0.03620421538734905	0.05151080461697639	0.24327993424654115	0.07528476934392764	0.03146872304771116	0.005378681861095489	1.889680989306559	0.48807655632731595	dCA1	catboost	2	125
179	0.04789050797751591	0.050595473086722076	-0.31738246635829714	0.08116625614226179	-0.20642139101611132	0.02580775441184171	0.07548887466154533	-0.07240508988460757	0.18288668864327096	-0.14549781262493952	-0.22903095371866022	0.5990037450077277	0.03637652922461123	0.21351673859501055	-0.1654598253122397	-0.8212506377040621	-0.19310638060769325	dCA1	catboost	2	125
180	-0.07784201205765945	-0.023371785673655603	0.12347223240857416	0.08363562978005872	-0.08215451087870732	0.0594680880220202	-0.2014315179264257	-0.09388317888390957	-0.20566431985612893	0.060762735821417106	-0.10880044320624957	0.7739071895004666	0.17191189096751588	0.2444628557765482	0.14545916215514773	-0.7410331796293539	-0.1458019596871797	dCA1	catboost	2	125
181	0.07394986958292932	0.018746090791774632	0.17014537976602523	0.1406550411412566	-0.12147044936574576	-0.17648105432502129	-0.051978151047683295	0.031031082673365885	0.14807330848551675	0.0464580373537563	0.06804433679369215	0.7332630588858593	0.12644528649574682	-0.04675930285741093	0.04835926747277326	0.5447599707885522	-0.29632035889135294	dCA1	catboost	2	125
182	0.09547326681472844	0.04220332085856587	0.005101597196766736	-0.09485577105696721	-0.006124252189439893	0.21021873584406467	0.06743113087968253	0.07861771830976297	0.4683980873705491	0.15841448058430319	0.4022954237696083	-0.31670889949915493	-0.09586249536167009	-0.0005024168402650012	-0.3683896956325917	-0.4536380224203666	-0.13165131809090003	dCA1	catboost	2	125
183	0.06241471903099716	0.03305923862665317	0.12226461079450007	-0.07622741708955623	-0.26167323947975984	-0.30097217995628733	0.007659036155761273	-0.012795379114858112	-0.5467083276991214	-0.09463650858146995	0.31124627644821257	-0.07090671557171468	-0.01249321325547778	-0.28614003652011094	0.16842072931575083	-0.3104595927960459	-0.19571618862375187	dCA1	catboost	2	125
184	-0.023977253377831048	0.00900509114762148	-0.22074713750996658	0.010694813312567957	-0.04209890821984659	-0.18449817076237232	-0.2673668879683937	0.07493922646800098	0.4288844573048807	0.13144206815792422	0.32453804897443767	-0.33356077568266157	-0.10889373634895323	0.4930077257254559	-0.0704758066694195	-0.3766535831212421	-0.1685552579621877	dCA1	catboost	2	125
185	-8.501360166103034e-05	-0.02832993071413789	-0.3295825933845317	0.12658361950369576	-0.18381097647297762	-0.019670025434269926	-0.12112417074053039	0.021600011436422952	-0.251251468890295	0.22497766771568967	-0.06953844585191449	0.7469474994460922	0.03484872989658573	0.2561776185880443	0.10494318498641354	-0.627642065905626	0.20392924118174055	dCA1	catboost	2	125
186	0.029407398268051915	-0.0073381466024804755	-0.46057546426898655	-0.1482020851660794	0.03903689260999694	-0.0846307078682293	-0.17469125635869437	0.11962425707337299	-0.23814234882428945	-0.057098986759626075	-0.008172611619990782	0.7397175087501537	0.15882516460642204	-0.03578541127901637	-0.04379812585546662	0.8765372919404454	0.09417473249522362	dCA1	catboost	2	125
187	0.012752092932338898	0.18324474626960158	-0.2320244784910647	0.21130763715978607	0.0633657722145359	0.09592523501828851	0.15786495290467947	0.04567682760322536	-0.3794534939452129	0.3475399914551188	-0.07225637287764135	-0.162373272948116	0.07442915621191266	0.48458999045821777	-0.29001136269839456	-0.9349478107185258	0.2353601653833545	dCA1	catboost	2	125
188	0.022416891129612017	-0.04173354750515282	-0.14955678296533756	-0.0821303216713424	0.055624348514380556	0.22679815182766475	0.15246869111758954	0.31053446028952664	0.4812053193193764	0.09031540960543157	0.34109628917234824	-0.09113342139725797	-0.0478264206079595	0.6035130429827466	0.4310649099648781	-0.14403010439517505	-0.02444786370646905	dCA1	catboost	2	125
189	0.10206042422254738	0.04662869061066885	0.46482076590053373	-0.16798524040636792	0.08905986861304055	0.2244148860600028	0.10860787361766229	0.1465434099929626	0.40539602144938636	0.25131133459917626	0.4062695799460313	-0.5827207033095946	-0.15052638054539866	-0.0141170798640907	0.2112006443198755	0.5305064599127588	0.001075352945424185	dCA1	catboost	2	125
190	0.09159290484168393	-0.007776483900273577	0.2576574661690684	-0.03548351233262914	-0.14755598009073342	0.07725969307615667	-0.013437088959326993	-0.06097140256402592	-0.5079301320262464	-0.08204248805838057	-0.01010396047765546	-0.5577899309670606	-0.05868366392225347	-0.13861466578868467	0.06013920182061671	1.2092167893989583	-0.17826385286518512	dCA1	catboost	2	125
191	0.004047713218681976	0.008732402338852401	-0.4195108896961921	-0.06527722773426685	-0.030921844356770176	-0.14598391559053994	0.011773042505536601	0.038611828857659354	-0.39640022925471324	0.24566117876876756	-0.17819309366813674	0.73126316156142	0.13763188589800424	0.16925723065201234	0.10297422328834786	-0.17349441943621335	0.22280758428378916	dCA1	catboost	2	125
192	0.0600356363100148	0.005063729907463342	0.5578290140579597	-0.06605813514718686	0.3036893361935835	0.11876173008330687	0.12271101988384779	0.17935584553495534	0.30578874238842724	-0.0139761961327977	0.2693590948638334	0.40863547923065036	-0.15577927566139457	0.005863559883542446	0.1012810439174752	0.5212504492449213	0.0315865157307844	dCA1	catboost	2	125
193	-0.05740016320083325	0.05408596374881572	-0.1693122570550052	-0.010946520253638561	0.042507886584165586	0.16514008458880836	0.1321617229082451	0.1320530163084271	-0.04879291103943533	0.26730314234853875	-0.1913690816853522	0.6113459845656803	0.0949485977091969	0.3560263097377408	-0.030011241665912024	-0.4083357953361586	-0.057017138218407294	dCA1	catboost	2	125
194	0.019608435682234644	0.18285438800612105	0.056841790852093114	0.3930549727744754	0.28637507637076115	0.4534303026945823	0.31776035929044893	0.3720197162668079	0.6178373050893455	0.48494637127347956	-0.1275078928368958	0.07028987695233077	0.06312123150139111	0.24423528412589615	0.4841617402908866	-0.3102486745498131	-0.009136561887894828	dCA1	catboost	2	125
195	0.12037164546207862	0.11470548554052462	0.19495319989225926	-0.08878814458703084	-0.19794064227194347	-0.30928181922161796	0.07813202249928528	0.025002465783543416	-0.963553586258666	0.1354298281655879	0.3561394181564828	-0.02701039411859999	-0.10714845648804645	-0.2700935303935673	0.08219228874875938	-0.6463817983734976	-0.20678166333981127	dCA1	catboost	2	125
196	0.026274698958224957	-0.08624714112539411	0.3260833372119922	-0.038444691323096386	-0.40015466905792496	-0.1134751215228656	0.11166804947281204	0.03080367680172832	-0.2891351689315938	0.02332220715737133	-0.19945727522789586	1.4019533321817395	0.15499123863634084	-0.07010159679186864	-0.06521512238773496	-1.1258377039540106	-0.06825230305959486	dCA1	catboost	2	125
197	-0.05028030495484683	-0.09900377011008146	0.22536226897474454	-0.17103689587216103	0.1603472592535042	-0.36048531635354086	0.012453720696172224	-0.01952657902103063	0.20329259572192732	-0.2780098943033395	0.16968765935920493	-0.9031086081660488	-0.15396239200912798	-0.16060649413365094	-0.01642515779936752	-0.45270090865272916	0.10472386185058681	dCA1	catboost	2	125
198	0.07469573639789095	-0.013559723874493635	0.32019833304124207	-0.05821968866262746	0.19009381093892108	-0.2139924344578042	-0.10311104413479044	0.09562477965166655	-0.27819742265510183	-0.06249351044572823	0.33197305058606275	0.7300394323439102	-0.0699393031180738	-5.853406281502787e-05	-0.13601222682050948	-0.8234602620624722	-0.2721772681296097	dCA1	catboost	2	125
199	0.026301845194321227	-0.024364293133027348	0.17159171428149422	-0.2388610731871687	-0.17055368248979225	0.3390049662553764	-0.43406223673081634	0.007591104253553084	0.551061686674722	0.1431545657696685	-0.18807057512007833	-0.5721141478815918	-0.1201304280534091	-0.04773842077191058	0.2676525973715968	-0.43273904999417595	-0.1871724561650831	dCA1	catboost	2	125
200	0.04628034935179423	-0.030324604431903716	0.2492869350722082	-0.014277220169660437	-0.06671968609866558	-0.16723619103745144	0.06974367451397506	-0.05491590591651801	-0.501061146340902	-0.07416625382424226	-0.17097771123638134	-0.7025596023906308	0.16687929773600887	0.21192854271334155	-0.141648196856477	-1.010644996315017	0.11456287506771423	dCA1	catboost	2	125
201	-0.07382672647161159	0.10490506895641698	-0.30994922875306335	0.05357263059007169	-0.19436121813627566	0.15445418445681272	0.008753090235854256	0.07640653394038718	0.3884980519752637	-0.10785786435453748	-0.17946677474255085	-0.28174977518859257	0.08587921939736913	0.0017389728456419903	-0.20803662807457124	-0.24067407367898705	0.18834368404425655	dCA1	catboost	2	125
202	-0.018912658464311026	-0.017337585542938273	-0.4695195649220947	0.022666810607583975	0.0715240570758798	0.12402746336697146	-0.23937106496814767	0.07898310789360444	-0.658141207472171	0.17172047299801296	0.25605799549180397	-0.523008310264904	-0.1535802945861335	-0.09061296006614146	-0.05531781645210109	-0.22562542729649876	0.13182014294661745	dCA1	catboost	2	125
203	-0.085258600983587	-0.06255603485406257	-0.20337757099870477	-0.09048107420538594	0.10879598083245387	0.0915868224125697	0.05345538403600044	0.14369216408752397	0.43292003618320135	0.06152592501341985	-0.22221902308863037	-0.2081457194305317	-0.09180461771770555	0.558778306216902	-0.4572022283387037	-0.24407157037856528	-0.06914753754509749	dCA1	catboost	2	125
204	-0.012704673113398186	0.15257444280530205	0.4263562438823044	0.014457749553469384	0.0018848645449511166	0.08310838687436209	0.010328978148959141	0.0887836829551057	-0.04825467186633525	-0.0005459732529977546	0.04796868392848984	1.2456399141333094	0.281963686364069	0.02503866217808787	0.13371952163623171	1.3871319705786462	0.40376551660260074	dCA1	catboost	2	125
205	0.09369274328145098	-0.10399696180528152	0.3995303632547551	-0.0316089630534501	0.2381301415311804	0.3559708884262419	0.10505847430729523	-0.07749015064473427	-0.7890385496504047	-0.027370663388774075	-0.04304545602340571	-0.713714096326658	-0.17249734018015675	-0.22561447377637833	-0.1874087953311388	-0.8871960513111329	-0.27258017662350564	dCA1	catboost	2	125
206	0.024159167230640443	-0.01804466659316087	0.3928406425910749	-0.3368498054590156	0.25134756736404595	0.15599332781164385	0.12467341277266498	0.09099953979022261	-0.29823711035210565	-0.10132811067003422	-0.1757714853644797	-0.6153744186509091	0.11156116435442535	-0.213288854174918	-0.09951249132322794	-0.8334539477254445	-0.04142811512689845	dCA1	catboost	2	125
207	0.04824898114403473	0.1934014870385022	-0.21649747072210193	0.3742861771184336	0.17227578632268292	0.3046793472102497	0.05170099654632752	0.21694214987718466	0.4828288153173348	0.12932857841654172	0.26101347575547373	0.5835469391545387	-0.014506481233293109	0.03814423329488344	0.46397713517301814	-0.2502388989096329	-0.07460244227310898	dCA1	catboost	2	125
208	-0.09079684708028155	-0.008973637086882813	-0.06398431270380778	-0.13054110559897733	-0.09173629097630837	-0.33369371394076963	0.12931641119719267	-0.05931215387288393	-0.8980344305991574	-0.07255985828651534	0.24976181750542029	-0.7062669590502088	-0.10064032491309825	0.22452190830891303	-0.14036566779756948	-0.8087974379001621	-0.07652289834981059	dCA1	catboost	2	125
209	-0.0683394325788324	0.002900131300536824	0.3551987137500122	-0.04510673466635452	0.16727124509467162	0.09990547305739636	0.06637627575696868	-0.006911482568100265	-0.7621388100361589	0.12871752450607654	0.24897857318897149	1.0671055046225613	0.06764875090842624	0.020387211541117594	0.1143914495625245	-0.9307729127617259	-0.2674724951070507	dCA1	catboost	2	125
210	-0.1733287757943196	-0.09066042487684645	-0.8461727010940092	-0.17813481008789395	-0.1654420321024257	-0.06273579069392042	-0.34044132044141306	-0.12952619606484236	-0.014569189110162539	-0.08739660678264861	-0.17155351046121797	0.6548001387852509	-0.00603099999619687	-0.21376534586984186	-0.24423550506760766	-0.20792722739447153	-0.297665087011598	dCA1	catboost	2	125
211	-0.009897307138917694	0.14875089676339817	-0.10671060815533223	0.04599472884259701	0.05704407009368202	0.2215092061357827	0.0949245510689339	0.10865243845990681	-0.20018184226161234	-0.2334946206501685	-0.1738975502855293	-0.4355262529082142	-0.06857234439309687	-0.027571961407289895	0.16454446938927306	0.08460340905343301	-0.18804904394538807	dCA1	catboost	2	125
212	0.059271632050618035	0.0023213024681770092	-0.5930200737997208	0.010176791876729879	-0.18288216062114732	-0.1373201573192838	0.1264641640648524	0.13621176633356336	-0.20855996011388675	-0.026158079589672454	-0.011534179415055206	0.4588462432414636	0.023294615137199697	-0.07855482102323885	-0.09582296228213079	-0.8612389206577589	0.25202990784564033	dCA1	catboost	2	125
213	0.04623998177933996	0.004441749125950818	-0.11693712687308447	-0.019193123359398854	-0.14165854743798897	-0.32755807587777835	-0.11182664320016254	0.08610074854673705	-0.3977239930936053	-0.11146569472245063	-0.13437298364509087	-0.45988879806472044	-0.2307276955122908	-0.18407977580841245	0.015115695322096057	-0.8736731127911063	-0.1611353554544266	dCA1	catboost	2	125
214	0.011117025321594304	0.14973681759736757	-0.2359877798252076	-0.1524638021609562	0.11985989566493187	-0.24649777210214963	0.13290451310710824	0.036815867153623553	-0.82635116868776	0.20794755191262249	0.3993961717473805	-0.5510186799165442	-0.14306511014718837	-0.319015808307997	0.18105979746119702	-0.24669955027451956	-0.10708495447924028	dCA1	catboost	2	125
215	-0.012782776713576543	-0.002832878588349211	-0.38723129283711405	-0.04382971543220789	-0.005167081288134631	0.08066935040587647	0.09292188890633804	-0.7513236904244522	0.18122994202255166	0.34047337651687914	0.26685470583778714	-0.3690486105267652	-0.07046799236263061	0.056967516590875365	0.13866205823982938	0.5391843684525178	-0.087480993697615	dCA1	catboost	2	125
216	0.1387315617078423	0.14950403356847453	0.09328201021514765	0.21603657820300173	0.025306800288127197	-0.16239026929592576	0.16397325677187347	0.2706693466583139	0.6162813096405115	0.3899545000327102	0.5165433794662649	-0.01381239699928237	-0.05625840677002811	0.10817558713664079	0.2407798769939007	-0.45316658543587124	0.2813830693958253	dCA1	catboost	2	125
217	0.018242648013069702	-0.03018407114178995	-0.09910742577365195	0.047030556060894464	-0.004541420505696315	-0.19583406975779832	-0.17858873347287577	0.10797351056036981	0.23969954615864805	0.22004323344791513	0.23647463330328355	-0.5343535136653786	-0.0687679210648023	0.16255112789503878	-0.08639135515167226	0.6378807616553428	0.13651311543815237	dCA1	catboost	2	125
218	0.08303387943225253	0.08115141726154912	-0.0796381733937213	0.13013932843880802	0.15329325273585337	-0.18431974012180077	0.13954682419040385	0.18768851545936163	0.46680951087823686	0.18611226413452953	-0.19667791227365772	-0.03398199935088378	0.006357335982062857	0.5489544763882928	0.34497924537848257	-0.3988301278971777	-0.13295867125300811	dCA1	catboost	2	125
219	-0.038440843564754294	-0.06510269531564217	-0.6332983088669233	-0.14496694161743762	0.05989684355141192	-0.047867046087733005	-0.05261056172236508	-0.5303977345250308	0.03844431863289507	-0.059797936279465204	-0.07620984417363286	0.8298931669424611	0.18796429509058338	-0.1299946918772141	0.02178771941463003	0.6765266674021059	0.13206015223824	dCA1	catboost	2	125
220	-0.12479852843477221	0.024235205764722954	-0.18775094650467788	-0.048257558930204246	-0.03378895301710173	-0.2136106094137418	-0.04120066380500479	0.04002094063252052	-0.33491713476675866	0.1683495179015578	0.21073584217793875	0.7438647643709442	-0.0910142320103976	0.35303066069545025	0.120579520459287	0.6088669647565743	-0.19485872165225948	dCA1	catboost	2	125
221	0.0334432753987747	-0.010072549755621475	-0.4346751618238782	0.056205400159566876	0.008940251440106683	0.1593903264177416	-0.18397700126632122	0.19735832914467835	0.3749461860672484	-0.15820608391125718	-0.16211794862203077	-0.48188638545468115	-0.05928307764706747	-0.21931305543611665	0.1504389375941246	0.0685056908758108	0.2693150020165065	dCA1	catboost	2	125
222	0.012981816507302112	-0.008492185181684583	0.169298270178731	0.07473068806139349	-0.06076300513355664	-0.3300918948048809	0.06744599903304946	0.032771786572389994	-0.30693244943358616	-0.1087603672180294	-0.21416786081836528	-0.9927591906671541	-0.19591859698234027	-0.39127415378717645	0.004098368721322148	-0.7994407674558129	-0.33264439822291364	dCA1	catboost	2	125
223	0.026553887683863193	-0.04281646803765364	0.23136911906545396	-0.15402058125301263	0.1088211905638172	0.11785480376289344	0.003997052696696468	-0.4238121137325756	-0.17401390146756116	0.08681757344849719	0.23952909384158105	-0.25450745622163196	-0.12631194277959243	-0.06006620792232215	-0.1607743347300109	-0.25977219941810664	-0.033810879422411344	dCA1	catboost	2	125
224	-0.08232042248011581	-0.004777598334300268	-0.44969673966425777	-0.09480016866958133	-0.06881773182319816	0.07334485555817633	0.069558045713757	-0.18089122372815283	0.23393776895568746	0.19567894452326587	0.3024589031099929	0.35353628218602345	0.06274302427209723	0.21304215598744913	0.15808709502956345	-0.6204314151635306	-0.14676863221923753	dCA1	catboost	2	125
225	0.014995482998678495	-0.051590862026531174	-0.21185329943849782	0.22567368949950561	0.1303018524647022	0.05043386611003254	-0.2380886114760297	0.14274225102516702	-0.4637190437969203	0.0534075774030272	0.12988012064853838	-0.548913415395971	-0.13547395431540585	-0.0026473351733215	-0.04487780601726611	-0.7053297834166228	-0.18570819263561938	dCA1	catboost	2	125
226	-0.11193972971662394	0.03843071276624374	0.32556373214659945	0.006531880639292548	0.1255121473770699	-0.191560317271136	-0.24555310524190374	0.0907613090436378	0.134621240200736	-0.01884098085636208	0.11995250139606825	0.9249027233909731	0.12684397246724133	-0.19084954556234804	0.10075406339988144	-0.12492259810852901	-0.21749124012143362	dCA1	catboost	2	125
227	-0.024297453083971764	-0.07776195429807829	-0.5472646399577156	-0.08134084341864949	-0.33160366705992417	-0.21593012349279078	-0.11320150741012372	-0.7157011534699596	-0.006946857880567128	-0.29106511845613675	-0.19530697046748466	-0.6350485463720394	-0.12753412955207638	0.06141292542446822	-0.09494075819632129	0.7195356961578958	0.08311452520873963	dCA1	catboost	2	125
228	0.020603596097336807	-0.028024730413647395	-0.3493774820707772	0.004565395950455108	-0.1886120749898368	0.08211580926120682	-0.047018004384081075	-0.033751274808734494	-0.5295462591678328	0.17044029050211254	0.21283645964071043	1.239589899859491	-0.09948409928348505	-0.16373761720000998	0.05455901409129656	-0.4972042915822919	-0.0613849609283692	dCA1	catboost	2	125
229	0.09155474576094695	0.07791785884147069	-0.2867731946231747	0.2191693985579724	-0.056169874666818054	0.011909664556704105	0.11831138341837681	0.06644687939445697	0.24035972428525693	0.33704176316339374	0.04249230537576578	0.5592610209715727	-0.0074576613944303755	0.05064436126850077	0.026535932905155383	0.4494793870947577	0.1871401065571154	dCA1	catboost	2	125
230	0.10487235763444787	0.08297539867575636	0.5477523857807342	0.05255638030233503	0.2933575513762501	-0.047990674214297174	0.18506495752608906	0.14357510280604446	-0.2921447614726558	-0.0511334234008069	-0.10106133825949411	-0.2824457430437262	0.22550965649235	-0.14855674205908687	0.051206686876067435	-0.867430524253322	-0.42230462554753495	dCA1	catboost	2	125
231	0.012362373372428948	0.0827998114257929	0.4526788885687461	0.09546449425691904	-0.04818109468572989	0.12750506901249647	0.07479098381513848	0.1497223704659298	-0.10385812310819617	0.05369896087508144	-0.04359128820541782	1.1844292219892405	0.2656300630412233	0.08825727918076132	-0.013227257156770986	0.9731354594568173	0.3371042386354989	dCA1	catboost	2	125
232	0.056233171047899905	0.1446372559129604	-0.41924978707049765	-0.012598441552755937	0.08266039507074087	0.07798564280393491	0.11597834315109572	0.14104693271783902	-0.03663093833309827	0.0530107651136688	0.03351614046322521	1.154097950599613	0.2638766786266645	0.1118854764731394	0.12437090017019412	1.2697421756919376	0.34981185378905	dCA1	catboost	2	125
233	0.039192549755602726	-0.021637593874954206	0.5536235695784218	-0.09817574746832575	0.1933235869969774	-0.062321428032452365	0.18781252081422128	0.1617672003184214	0.037833449993259355	0.0824032660609632	-0.057860218689358686	1.026798065288647	0.25992454563889433	0.09827207716576222	0.05958155247513841	0.9639843388592161	0.3061579427685596	dCA1	catboost	2	125
234	-0.05148162102362632	-0.11322807098659432	0.04861992234330511	0.050276446084125404	-0.2691255154171613	-0.07991661295770096	0.0009503561362014594	0.06244845922637511	-0.2714776933383857	-0.0974371176696764	-0.1505070939546636	1.001152836937129	0.15820925862407786	-0.07638526288494096	0.014858234087469016	-0.7452182830661459	-0.19473986109509586	dCA1	catboost	2	125
235	0.08538931677524982	0.10207573547841577	0.27390049360115637	0.05678801883365005	0.36153439625593564	0.17782906328524603	0.18197202448751482	0.19184888657664506	-0.06751049095038947	0.07464647031832229	-0.004487550773168295	0.2362349306267318	0.1825704034268663	0.0863032040533414	-0.009708751666975242	1.4312702476067312	0.4613504796113277	dCA1	catboost	2	125
236	0.08471623586494079	0.04938421924164104	-0.5572225529378787	-0.10796265403832435	-0.029031295755747734	-0.23200553554467654	-0.11779022260202789	0.05149697826226455	0.2992723336095066	0.26241559788450947	0.2641811539293599	-0.7611883900263179	-0.08555898142433853	-0.2720689320838164	-0.03540344461325294	0.8206352356337855	0.1924056936705688	dCA1	catboost	2	125
237	0.012688979296297644	-0.12027508443422395	0.047629995854169625	0.11704654260486931	-0.37571237770072546	0.05241878668509977	0.06010834931159227	-0.053807826761670126	-0.37265082135345423	-0.13576815885862972	-0.10541716357747892	0.6545728639468571	0.06352336490457426	-0.10162602418063456	0.006096368718349192	0.7656443260494278	0.22698852301971584	dCA1	catboost	2	125
238	0.002203368637656665	0.014656006425750174	-0.3529142176599118	-0.09052249158413267	-0.31669141059324907	0.0978157190333066	0.06195752144507111	0.11867091919907843	0.20633217965377543	-0.16760544965063257	-0.173496784820735	-0.4817401023268804	-0.07995997894337112	-0.13760014357231168	0.2574130341101266	0.8369236375135327	-0.06890454638078042	dCA1	catboost	2	125
239	0.1385386641945042	0.12125578374320353	0.5455658761744463	0.2595632632107655	0.2577553283109546	0.19611822821669203	0.1667440484776384	0.2046347588303727	-0.20210923753871954	-0.020764991763350837	-0.18941588811014015	1.3458518750055313	0.16593528063171872	0.19587467032098785	0.04575521440324588	0.06137437585834975	0.0704464883885535	dCA1	catboost	2	125
240	-0.014156020998677044	0.008667952591340245	0.18197371231040887	-0.14967918656041906	0.18525877902196836	0.07275697034923433	-0.08636285222563816	-0.04976335608259974	-0.2722026083672896	0.07411707165922808	0.19085902215165948	-0.7820565389306531	-0.09316188096918496	-0.04261194251352845	-0.07377760420004018	1.519174357841188	0.3221706035974364	dCA1	catboost	2	125
241	-0.07102877898978258	-0.10463679138595271	0.36014281803937076	-0.12827616994018923	-0.16421728025816595	-0.10479957339583636	0.0560952158735276	0.02753124728126428	-0.18713250496679062	-0.07251850648629714	0.09089671190702489	0.9574614767516008	-0.16500984782396616	-0.06548532146364562	-0.12189134319957759	0.7682489238736185	0.2624998138533067	dCA1	catboost	2	125
242	-0.0025136744625101183	0.07386151518385543	0.0978711350082403	0.15530856197390894	-0.04407621562779984	-0.0036277666117127795	0.20353042462116902	0.1508623455292298	-0.5656731234172584	0.3522365934607679	0.3717869171858715	-0.6005888688825091	-0.10226321375795021	0.062298847712132836	0.4079130747404802	-0.22080868092918268	-0.17948979063401138	dCA1	catboost	2	125
243	0.0725206082984482	0.0050002658306099994	0.3928925383530551	0.10103275701363718	0.3458467434868572	0.13367220516872255	-0.053033009180477944	0.15645222899220118	-0.24727905609639528	0.03946474535405166	0.2834524422345896	-0.07452773136209874	0.003966938954645583	-0.10072717582761498	0.10101957791021596	0.8624476002929947	0.41725359487072117	dCA1	catboost	2	125
244	0.0409402435465257	-0.033503059586479894	-0.35181388834165567	-0.1545146402916952	0.017689399813023567	0.03619507699347898	-0.1840239431939065	-0.8714945775924184	0.12642010879125015	0.04337290350143998	0.22100808382033404	0.6081443723520746	-0.09711397213704696	0.18173303253821033	-0.02923084879828674	0.565293988426891	0.11482780384567376	dCA1	catboost	2	125
245	0.1550503913350777	0.0039541159334798345	-0.5672070003368151	-0.16199411661963284	0.05873217734901532	-0.051240360353463896	0.11687161708994798	0.18840252319599263	0.14332958757367698	0.00806515465039718	-0.16443602131029306	0.8557646743433899	0.1445383923850175	-0.1665940710047168	0.10718579743336835	0.9198648125726069	0.20810618821163165	dCA1	catboost	2	125
246	0.0770507816924199	0.10114756815885269	0.5780365921312255	0.14275503282073237	0.33363215570358973	0.020037917462495235	0.23019284483404676	0.2921056282838152	0.09921969742358727	0.05389447917662227	-0.19224982636281213	1.007409921326495	0.18834417364594916	0.0904673720693399	0.08517969309303355	0.7012614912923862	0.1369690028768444	dCA1	catboost	2	125
247	-0.10961436071212893	0.022977791191724817	-0.18387155865091961	-0.233959137352556	-0.1424790819509971	0.15472125475653647	0.1322318415328326	0.049809244031171054	0.3996773273013175	-0.16542488898421126	-0.1881645809836854	-0.6897934948727734	-0.1709920681654956	-0.5890168394146703	0.06770167928137355	-0.6593970734154431	-0.252255362749904	dCA1	catboost	2	125
248	-0.005027714014427205	-0.13142545132738734	0.2686288159610475	0.0954464661592134	-0.1538170607864121	0.09034893438601181	-0.0028761466577551195	0.11251073028953472	0.18451599405613134	-0.11710842592335631	-0.1535725195239716	0.40677059701638496	0.06936470118826986	-0.13563555339376426	-0.1507102528353094	-0.1540139717987782	0.07374974072138242	dCA1	catboost	2	125
249	-0.042522086941509676	-0.047057463977524104	-0.47551439267697787	-0.20266613353323037	-0.0008406562269579402	0.07612382139466108	0.12135536556343036	0.12679264941211332	0.11183238351961952	-0.2268757181877236	-0.2745878014196339	0.6359889276541865	0.11493520353662755	-0.14144490148118782	0.23336303075634804	-0.018675521514816974	0.15579724222116464	dCA1	catboost	2	125
250	0.029658835875369268	0.006693731660334883	0.1928700352068697	-0.050584122626392385	0.19304652001705316	0.2472979029317813	0.06689272606436658	0.06700545777249041	-1.1210809240857973	0.25145298671190086	0.33103608627718745	-0.4367657219618198	-0.1311427351431877	-0.15360871735240028	0.26265564475396164	0.2592280859972096	-0.25273697464389133	dCA1	catboost	2	125
251	-0.026551738117029315	-0.04637863295091373	0.307330609352432	-0.14870417934025584	-0.12492193399554227	0.2849397808203752	0.14050120625818485	-0.15150860311255018	0.35835383252788694	-0.220020861282373	-0.2644754167751998	-0.626270045601899	-0.1349500286466668	-0.003462276428548053	0.03346113442175738	-0.2861858474983579	-0.2497918301651664	dCA1	catboost	2	125
252	0.14388029790278492	-0.015064147344110726	0.34722706249417723	-0.18148683882955507	0.37983625062031234	-0.02577227003784702	0.09238906852337168	0.1373540641388619	-0.2971976796243366	-0.12983790611743123	-0.03201032372605605	0.17362456970507276	0.04100294673619714	-0.17415676363158777	-0.09609780929476294	-0.9654801912538554	-0.0132125604382412	dCA1	catboost	2	125
253	-0.013155973362107453	0.06834402563675836	-0.481744120844987	-0.05129367984253637	0.02547315690315536	0.2160525452690587	-0.008519103244484582	0.19338525594578446	0.3040155404338524	-0.14123108849018706	-0.21418959991464587	-0.3808007251281477	-0.09863621298924526	-0.26956646025266573	-0.12104144648041656	-0.09145206761426683	0.18135971123956554	dCA1	catboost	2	125
254	0.101894336723258	0.09282023454655403	-0.38856705566805116	-0.20826980858456806	-0.051095238941044334	-0.3551008564273634	0.06543198463766448	0.21350595748763948	0.34283612686073806	0.12810527609503117	0.3434313006458175	0.012905726259388885	-0.1752256305571877	-0.11958127176041547	-0.18110544771227946	0.035526847789206915	0.16563167513281082	dCA1	catboost	2	125
255	-0.06937856420366326	0.0202145425012528	0.12734611285326464	0.11669783536247949	-0.16574906842753537	0.03223303893598674	0.017031069206810197	0.04005175219129071	0.2021905672710341	0.13746535784531821	0.08527159658522647	0.4562957579953165	0.10448641068851595	0.02263149031348554	0.14577236535732693	0.4248299158553626	0.12514088495450387	dCA1	catboost	2	125
256	0.05268738502720768	-0.022964593774976186	-0.32529651000585724	0.1487715431140812	0.08575841491044688	0.11821704147927903	-0.006774964779404471	-0.03770858618477877	-0.29965686874401354	-0.047319410046414885	-0.09742209246669255	0.7505769790957648	0.16934987086060657	0.17874483827594936	-0.22022541680131688	-1.0002161026695935	0.15480982334719837	dCA1	catboost	2	125
257	0.044602505250480345	0.04051066392134403	0.6473016266495301	0.17641869846157177	0.43914538657009483	0.16880021607629733	0.11293569400332738	-0.11402535209621063	-0.26399330518439296	0.03175891719796179	0.021012173942874135	0.6529151765415929	0.07665528576590164	-0.034285370503589915	0.018058437253354376	0.12396659054517747	0.04746370970452284	dCA1	catboost	2	125
258	0.09072904726748221	-0.2563005681208207	0.2813793025694408	0.19478637531846996	0.20458031013638678	-0.11260729789942749	0.15692380104380918	0.1171588591389514	-0.09698124917705127	-0.04888098122105913	-0.2599816328808971	1.6423220967585108	0.24923695164692505	-0.08903326815644415	0.0724134374353457	-0.8606497648753211	-0.2477112734667743	dCA1	catboost	2	125
259	0.02062699700993506	0.04726349723417039	0.21839392490617532	0.15692872343743366	-0.17645537088409569	-0.16330485039670048	0.13975798224419478	0.09771066308164705	0.37896377133235726	0.2864871071297016	0.20722686078662578	-0.4815449467267611	-0.07275482117562104	0.1594353842872587	-0.19007705087722565	-0.06584747346084646	0.21686088364555978	dCA1	catboost	2	125
260	0.003419403788540042	0.15107899599614508	-0.1593730372107227	0.03782395913765079	-0.40694812240108047	-0.074515519768155	0.1415507131589621	0.022078880999653123	0.47945634606393683	-0.08335174199717892	-0.13505103788686187	-0.2615993072314275	-0.07167717353861772	0.06831585960002388	-0.0926082152845865	-0.36985821186052004	-0.1773394500262419	dCA1	catboost	2	125
261	0.0976660007079823	0.035698130459445886	-0.3098035992126415	0.2614816286931354	0.018625440958269165	-0.04340726419035989	0.13379301136631275	0.062000801467660786	-0.052675047706624165	-0.11027286691835544	-0.013939770313485509	0.516621774857832	0.21954154911271237	0.17028175983286165	-0.07934064307723608	0.67867100711007	0.17950844255491738	dCA1	catboost	2	125
262	0.05381571462636291	-0.0658776387715237	-0.36232498965175314	0.05557706162358984	-0.26313008734597715	0.18273693984787712	-0.3180640999078356	0.11738805496483914	0.43705120712926904	0.34752960738273475	-0.018414764014859922	-0.36120326334012115	-0.052838981172321095	-0.1443767994572023	-0.10417316600081443	-0.5206953501894535	-0.18032085910687098	dCA1	catboost	2	125
263	-0.1529752694888714	-0.12054808387037695	0.014753269547840214	-0.04755023685603769	0.23338560385079074	0.0070431608186332945	-0.235536803316523	-0.12892113582446688	0.24185518375302706	-0.07244420712328888	-0.18518993556629174	1.0721879398248668	0.07847893893239954	-0.16758827623127048	-0.07869918833731829	-0.9198903254140541	-0.29879826844016566	dCA1	catboost	2	125
264	-0.004211157533121074	-0.02678609815492484	-0.3386182351185205	0.09157926295948686	-0.0976830176878174	0.03324608857729667	-0.18133107656482278	-0.25835720501542503	-0.23298877689300543	0.17885250499652602	0.1445538374935816	0.10147296845740293	-0.054631625804668196	0.06851226416013691	0.039141655845977515	0.734858542807132	-0.1388663131232594	dCA1	catboost	2	125
265	-0.03803568430610479	0.16301461439475748	-0.18648461642059364	-0.051454422192945014	0.024951818724299652	0.2420232778872593	0.28538422372260075	0.3047575302896956	0.50383993888793	0.13112098713478787	0.42861112968674403	-0.1433693855688748	-0.09255473376739348	0.4531730643656799	-0.3815290209717471	-0.3624141453262342	-0.07762192719921093	dCA1	catboost	2	125
266	-0.13203180135391537	-5.4890788272026034e-05	-0.3104353407780766	0.1626090000547691	-0.055463965850088635	0.023486009062021508	0.037502234076687097	0.01754268021921373	-0.43627934347456276	-0.07000287739969857	-0.03636788358881879	0.7141430468464042	0.1467518602628935	0.05993545832975967	-0.08538431858127465	0.8671061439178485	0.1952110159956751	dCA1	catboost	2	125
267	-0.009782350808863693	0.027723971422679457	0.2541634306316528	-0.05961190744397797	0.19813228761013926	-0.1701382526032347	0.09111950083695312	0.026070238856058615	-0.9198499405253973	0.15291104619615983	0.1711991400608686	0.5957998374571202	-0.19300439851209072	-0.18885223611491753	-0.08940067939451896	-1.0484079418366603	-0.3412439006332818	dCA1	catboost	2	125
268	0.021290007611182098	0.16527122595132757	-0.12835550400656434	-0.016889547446533346	0.13475212173555648	0.22896080727800952	-0.017743298244911918	0.1103545736767455	-0.739813202276049	0.06886907555958552	0.31972266073051897	-0.2052014266903647	-0.05194644681545492	0.5367531115118387	-0.20879649159896793	-0.5415233266543773	-0.17441068104642524	dCA1	catboost	2	125
269	0.054396951565562915	0.08478789255176637	-0.18008731748203646	0.11744574770052192	0.15376940006550316	0.2836508748116577	0.24565577174829428	0.2621423521384523	0.03900326686879885	0.08763889955484018	-0.10916876047164764	0.6729563763031409	0.2388230723832171	0.5381525623677825	0.4331930368596727	-0.37643805851509443	-0.06678214302875721	dCA1	catboost	2	125
270	0.006749548529394097	-0.030389266406963527	-0.04604090031023786	-0.11755971169812561	-0.06754574455274204	0.053775419339368274	-0.0020365237927981138	-0.07388610026522416	-0.3318246577988542	-0.05217223933816245	-0.00021640877314809195	-1.0308775602954272	-0.20997805625007782	-0.19716532396347078	-0.05717569192557043	1.108428007745887	0.4059781311183918	dCA1	catboost	2	125
271	0.07212672491276524	-0.14863914907685521	0.3143849064515935	-0.0018835631643732507	-0.08990430062439467	-0.1695296041196311	-0.011388838428880119	0.08229379989649334	-0.24395602887124096	-0.028395059148162517	-0.15412582550936182	1.9480497804514778	0.28082910251996623	-0.050983358206463436	0.08784353713380051	-0.9890782722008709	-0.28432085152607445	dCA1	catboost	2	125
272	0.004605556297132357	-0.027462225428458782	0.14043954838874034	-0.08260903839817389	-0.25176771430955747	-0.26328749499942083	0.1995934250442993	-0.07811146777502528	0.5665069412951111	0.060059528792393846	0.33394638162386286	-0.47273078974831667	-0.1393627619881862	-0.2336161490415374	0.1650068050115693	-0.4345531581868788	0.20401699576243465	dCA1	catboost	2	125
273	-0.03401315873039162	-0.03960874929184469	0.4783942717995399	0.2552160198716697	0.16429465756603748	-0.33845968360397255	0.035294230836987024	-0.017572799721724392	-0.4106521070494663	-0.12253608153905121	-0.15321278053016119	-0.5215781216566057	-0.16691497127976812	-0.33473890880942486	-0.18913225194232738	-0.8644076194268134	-0.19079975613187644	dCA1	catboost	2	125
274	0.11255309053242253	0.014620994800729366	-0.5035499154875724	-0.11737125303213729	-0.003971896765707416	-0.11574018326819936	0.09557488151815141	0.14264869080784315	0.10493627739136514	-0.029946923934383692	-0.22918401672533628	0.7289338464246605	0.19849716535030795	-0.02084391840342168	-0.2096869693341093	-0.20387077388536334	0.06962544091873694	dCA1	catboost	2	125
275	0.17948256997653603	0.1749181724146724	-0.1934606968599568	-0.08493820152513375	0.12072812854525423	0.12185875332493924	0.16542143081744287	0.2965463807299279	0.34457714278142415	0.1076839760910596	-0.020896721445686803	-0.2350025501982176	0.1536089869761542	-0.07799155088276548	0.05804228539374586	0.959442909011974	0.22665700987597573	dCA1	catboost	2	125
276	-0.02800216908114176	0.08454972325720547	-0.2963682778658313	0.0017338497841929079	-0.021590992639903002	-0.058620232847329756	-0.10797312632111876	-0.3261588971917059	0.1636703543257047	-0.07847856120188008	0.22479242810097566	-0.2954485651086917	0.23549872582825782	0.1812224339250157	-0.014490660037823575	-0.4165741663404758	-0.186246808914332	dCA1	catboost	2	125
277	0.0747761505203319	0.009833238455209798	0.10044229389441339	0.09860121851906185	0.12999797627154447	0.24845794417302972	0.016386294299651084	0.12050583309697681	-0.5087010045042528	-0.007049010643885855	0.4189842917218298	-0.5864326854067206	-0.09377893792632437	0.33962083093913215	-0.11213670138533506	-0.5086492075024299	0.0011263152597066602	dCA1	catboost	2	125
278	-0.015538871048474805	0.04291819444284883	-0.22509782180538176	-0.13108316762208888	-0.22727817350530535	0.22698844981117489	0.09993234994342828	-0.016546887653714513	-0.16430408371394753	-0.20490965541577758	-0.2206674914914088	-0.2710505014503531	-0.09492098157341534	0.5532965829446206	0.019756703699362617	-0.3259004101748778	-0.10583637317073677	dCA1	catboost	2	125
279	-0.10148432661073883	0.08967175263817342	-0.3173863187940116	0.2313288796602928	0.12051186423369292	0.14429474954725638	0.01577508091772541	0.14121394707560123	-0.327706836448449	-0.13878797606685675	-0.018264533335840785	-0.49691628302495683	0.021022762928717485	0.4211891517040237	-0.026892778990335483	0.9833600075337054	0.2162186745885491	dCA1	catboost	2	125
280	-0.02413101380901427	-0.032854735871499494	0.030271527719060897	-0.07303489380875032	-0.04032759093396553	0.1768929499908175	0.07245478662909201	-0.026797725882256502	0.5120585688307757	-0.18592295053824448	-0.38265290097118454	-0.5406341442615644	-0.12812232258327244	-0.05078720902263107	-0.24927697933132364	-0.6327595875969166	-0.03745654423633125	dCA1	catboost	2	125
281	0.03208705690973941	0.1611962720413603	-0.2063420986568772	-0.013853821171328214	0.0781437916501842	0.27081551251137287	0.16724214668793042	0.05573260129396512	-0.9063719678966278	0.08118834146892558	0.34788751941949714	-0.42701862461752665	-0.08640588884349898	0.2191999440279282	-0.3192588123876408	-0.4292999863371999	-0.10441266862098182	dCA1	catboost	2	125
282	0.037485006642260024	0.01021188194987094	-0.6411086564996369	0.18218846131120728	0.11167182355161855	0.11942168300535218	-0.09100861450140436	0.027873237576943367	-0.4000075117675169	0.25861132006446397	0.2117702205384604	-0.5798250570412673	-0.06730504432004428	-0.08210168540632337	0.010204086432408025	1.1946049425061243	0.2493506504369074	dCA1	catboost	2	125
283	-0.03031522232498127	-0.020420365344468668	0.3082225398472767	-0.0972661346627094	-0.15242841344020183	-0.43790489224991724	0.06124392588635293	0.10313609775270229	0.12417830253532203	-0.06760685805183109	0.3761287409977766	-0.22231937079434352	-0.00880910977786769	-0.03154425191799801	0.11311617822879566	-0.696869483827864	-0.28333534392462556	dCA1	catboost	2	125
284	0.18818247322186454	0.08307300007093063	0.6456170873952625	0.3849384466395046	0.4452334422637938	0.20977884131806124	0.118762479346374	0.2558022781204169	0.2494564895892337	0.09945563525753583	-0.24807964914612585	1.1369667632769405	0.14800636372104592	0.13271941622210426	-0.007986308983472142	-0.3394450587356271	0.03392926522453926	dCA1	catboost	2	125
285	0.04278775186156705	-0.05052824109196831	-0.379766008067167	-0.02341881812295307	-0.027310081958609286	0.052569067479968944	-0.15664644397168395	-0.6536169280371331	0.12068992293054359	-0.19382747458392474	0.14284375796298102	0.060103405093409494	0.18368291628218109	0.2083452230573792	0.053663948857832135	0.5252441083117121	-0.10757086486331155	dCA1	catboost	2	125
286	0.16349980951535203	0.09081949971252752	0.713371466164633	0.28174327819743117	0.43266127582644337	0.2648960872840644	0.19855321245226004	0.09574779618862402	0.39326852294267745	0.02214960106348489	0.45439014625330576	0.6884229603980226	-0.03639141905880403	0.01372306067865964	0.10815956439281424	-0.29078738469824383	-0.08809379846075756	dCA1	catboost	2	125
287	0.05770197502294679	-0.058414533905843335	-0.2686731007385434	0.21091029550787987	-0.036733073254465745	0.059128724607123	0.0798568163101225	-0.612660613247126	-0.15694299253110058	0.2747489711161252	0.16735767609284954	-0.34804308334130923	-0.04464041691212138	0.3048281970835676	0.12720539630477254	0.8378817204581575	0.11800703142153508	dCA1	catboost	2	125
288	-0.05708329072444236	-0.012060006912948422	-0.45031742960081794	0.10791843330255968	0.005903837242341254	-0.00824681699831673	0.1018315456171397	0.07862962633395026	0.15557670776863955	0.19929499439988616	0.038674828988200814	0.7583777154076728	0.08820749683673809	-0.07322304425839363	0.05125687414187367	0.4514581532935293	0.2406805685977669	dCA1	catboost	2	125
289	-0.0164768559993151	-0.02303209176146904	0.28360840795638725	-0.024713324271754974	-0.2788213405128954	0.13520123619439156	0.052244564608580686	0.11764335165419858	0.388948300055881	-0.10327953366622825	-0.23420647845502585	0.006940748634465777	-0.020080091483430373	-0.11561943153997273	0.015449494962952654	-0.6293049544126067	-0.16924906402703288	dCA1	catboost	2	125
290	0.016726024678376843	-0.05069935795435656	-0.26367894700831773	0.10221673360623902	-0.0799529407761964	0.0901000269175621	-0.2424710231647391	-0.3037303254629213	-0.20970929740102248	0.12719028003886385	0.24128684764839653	-0.38376319051328917	0.04271307880343124	-0.13916298584055622	0.10746123247325763	-0.01939685011921565	-0.09770219691357203	dCA1	catboost	2	125
291	0.16485622815274475	0.02651577281708916	0.6684823358574942	0.30003573110305687	0.45828094876490555	0.23431281281395702	-0.09752525935938457	0.2231163809972629	0.22028277558239062	0.048096500783711825	0.10222993531666695	1.2570701650565053	0.09631819185793813	0.15298678613974614	0.02104960664634101	-0.1807303131445174	0.04066663363097952	dCA1	catboost	2	125
292	-0.0696074876688675	0.03487289587845003	-0.35720466714896104	0.17037783445233612	-0.030291635177128646	-0.16160783070983112	-0.1158037092170749	0.006673442632364394	-0.4265325587539428	0.09894029320360026	0.10035447517761732	-0.5614571977429414	0.1710771992608385	-0.10326727723674033	-0.11928158513714573	1.1409786849230459	0.20243603051982864	dCA1	catboost	2	125
293	0.02946365781388722	0.008520261254052464	0.0936126404334238	-0.008075808783681552	-0.06474038453302945	-0.07394378639886441	0.0353610670722166	-0.02155344857996977	-0.48400165286918306	0.1644027994030721	0.22213881145921915	1.1823419786868976	0.2049947946102089	0.041929931426758014	-0.2049129473473461	-0.9482716885895573	0.2717140466967799	dCA1	catboost	2	125
294	-0.09478590408104234	0.06934440328926182	-0.475437401598393	0.06971888499605924	-0.10735212501028273	0.0017437723713540486	-0.029102370711664834	-0.049613669826229244	0.21138850274993115	-0.19971519008694266	-0.19638503034743615	-0.688109947315203	-0.012845656882013555	-0.30826893808765504	-0.3338641879785645	0.26225560487457833	0.17511854731348364	dCA1	catboost	2	125
295	-0.006416639732786648	-0.004433258333863044	0.2756616109858863	0.2570020556728364	-0.19988268700508546	0.18682194677471567	-0.029618227819139305	0.048341920380908926	-0.6220507735195078	-0.06634185196029983	0.2500588404889918	-0.013702919577652198	-0.14215863626324676	-0.06029056396900536	-0.11869266356016017	-0.8629585364551399	1.808162763328419e-05	dCA1	catboost	2	125
296	-0.05884515984225075	-0.043115306913558714	0.07098223719933032	-0.052081045475303955	-0.1131359098561841	-0.15211509628877684	0.13301629767577874	-0.0045388379424669174	-0.19685915396018513	-0.08536114073794297	0.121581076856079	1.268186741778681	0.15140550990963403	-0.05841229009832869	0.11597951089858057	-0.7950204152094495	-0.18828532326752204	dCA1	catboost	2	125
297	-0.05651566946518335	0.08162478328684714	-0.18213975647699354	0.02695793069554567	-0.1522040745797618	-0.3233336608145999	-0.08288284957130355	0.00010402211997967859	-0.8023979542304871	0.17157076152560483	0.369540517680626	-0.4491795593866338	-0.1762247750461541	-0.2363559190457324	0.06424322282936817	-0.6140008141722477	0.022468181869963723	dCA1	catboost	2	125
298	-0.03343862781028666	-0.013618235979970248	0.16632081703239737	-0.09088700682346844	0.06646671233281447	-0.009055509936428174	0.09281670090093311	0.11567088731150198	-0.38489419288703614	-0.1228479745713384	-0.15365222603347037	-1.010932299337691	-0.1955690937981565	-0.3509227294321365	-0.09736766285354363	-0.8917608175543473	-0.41611814823165	dCA1	catboost	2	125
299	0.11042991478583898	0.021112287994866117	0.41641157573722065	0.04760405043552749	0.1507257012619769	-0.0407459987663731	0.049870977595380235	0.19612002267070328	0.05737491621318885	-0.030877018751612664	0.004868900885241247	1.0100875658847188	0.2138994563756272	-0.08009990997146	-0.059553245249318446	0.9173252771775575	0.35207789126800554	dCA1	catboost	2	125
300	0.03714367124574635	0.08279121196355302	0.25643190146889483	0.046235949802128	-0.039755466852946786	-0.01245804340861198	0.21530243802295418	0.20777762292264318	0.5331189688654028	-0.14654215741215113	-0.14103443073665878	-0.33798199912368915	-0.13981597543978894	-0.020201464702045605	0.16812168552986007	-0.6390262170068596	-0.23288421575347357	dCA1	catboost	2	125
301	0.2506015141926142	-0.030363230608613352	-0.40686633136549527	-0.10716614944393216	0.027806707040215612	-0.006510617146253804	0.09802761015070936	0.0825245868582552	-0.005437960906953581	-0.11199467261721427	-0.14118471955983775	0.8050090804411525	0.20837462736894224	-0.2506391192689944	-0.2504975042445294	0.8138106927708264	0.19604221563878568	dCA1	catboost	2	125
302	-0.11140839227467432	-0.009741458123978078	-0.44533520465672766	0.17841355447314527	0.04232212291506151	0.05358403943215674	-0.2104165474013897	-0.8045502889445899	0.08399978084884899	0.09374854086884207	-0.11010962456730101	0.6064829296784685	0.1576532586062172	0.08102174482585789	-0.044961001789643164	0.5949818368178971	0.11828738896742227	dCA1	catboost	2	125
303	-0.06500101489759971	-0.03419604622533099	0.26124114263830034	-0.0025363103619172886	-0.2431904850987375	-0.29277862326516096	0.03793668148443951	-0.04520575955930788	-0.6050266285992444	-0.009674518664227829	0.21281143653116014	-0.9995531696836928	0.05481136977902063	-0.21429028219132565	0.14033946177503212	0.29304088755201607	0.041259251803153076	dCA1	catboost	2	125
304	0.14461425991335397	0.033761266007899866	0.6312329574904869	0.2868626621493988	0.418486430519899	0.14419662932548102	0.1478043844090525	0.1916320303708633	0.2020624706531969	-0.02603643429865499	-0.20071899233928236	1.3794495306866437	0.2029580938655819	0.1336003434957971	0.0038527559761184515	-0.3075905922225277	0.04888512377431457	dCA1	catboost	2	125
305	-0.09899953664093973	-0.0466585569317541	0.19604210064954444	-0.06769361617539175	0.13007476913553798	0.12087777036882474	0.04204175867682828	0.12982682855616412	0.33803720228848794	-0.22937523216101313	-0.4458807429820454	-0.8922667751909367	-0.04373922061752486	-0.2815867868143577	0.03959659054801353	-0.17834017952191575	-0.248829831092625	dCA1	catboost	2	125
306	-0.011261421855911042	0.1077500940900915	0.4563617219155344	0.04635163369455315	0.2655337641805522	-0.07533053044689178	0.14170311768349728	0.1468933581657426	-0.18742146611400204	0.040638773274726335	-0.009318686634131414	0.6589081212035643	0.19416249061447524	0.043308154616532625	0.0694960045910104	1.5451726064512787	0.4917744640194864	dCA1	catboost	2	125
307	0.04813055761704057	-0.10634353090897161	0.4826367576662946	0.06659977872611558	-0.11442450744890124	0.09219798465190315	0.19377670318427756	0.1817577784030489	-0.04441425298249852	0.10596602340621548	-0.031689070578040296	1.250682004303562	0.29666607311712484	0.17031361663438566	0.02677908320279281	1.072105316264755	0.31196646084457386	dCA1	catboost	2	125
308	-0.07426115454208917	0.09777094793052393	0.1959418106183342	-0.016004378071157323	0.19741963719191435	0.18716046678493703	0.13108407379033324	0.010572005514569159	-0.27798927680345126	0.039239831062602495	-0.05608740619225968	1.2812606366116779	0.015372958959948524	0.019598911629203318	0.01915147802330172	0.8141063349053264	0.005781892985679518	dCA1	catboost	2	125
309	-0.05056641676906153	0.042103980395805395	0.4065915650247215	-0.06278764945601449	0.22143919820284116	-0.0012526853903641125	-0.07265636267047199	0.11620328277446933	0.09437079816177804	-0.1593553540578491	-0.01889476667800408	0.9230611391731982	0.1830157856386328	0.02441273294607706	-0.02988802336301763	0.7995456714179044	0.31693259207191277	dCA1	catboost	2	125
310	-0.08224854319108181	-0.033885112390734926	0.1758920247556201	-0.03128378632360737	-0.10968474872259729	-0.429190875499294	0.10243344734534048	0.04328450894017329	-0.8549902122644517	-0.11512433783526346	0.1604536137671229	-0.8234647307548489	-0.16199758228261968	0.10798697618320313	-0.10025300858544678	-0.6875534135878245	-0.28993985207726175	dCA1	catboost	2	125
311	0.011139041987396854	0.022379875283546576	-0.14735984992789983	-0.0828255343738956	0.02393602073610111	0.08325747481365013	-0.01454739304687045	0.11320557402746179	-1.9675143759250086e-05	-0.16032520612830545	-0.12874678763098685	-0.6818699312678623	0.18294414311062174	-0.16644293258058446	0.06562409002794421	0.6073139766957132	0.02230948059033753	dCA1	catboost	2	125
312	-0.033400875537558605	0.015599986286184796	0.3058239734515247	-0.06274175614815401	-0.19162639855069166	0.21794174459894472	0.016884224312516075	0.07459012320644608	0.3708277702469228	-0.07317368317193733	-0.01823834659172588	-0.7054055685423908	-0.09748062508965556	-0.18671158353540604	0.172280786227633	0.08525522312274764	0.11135322642527351	dCA1	catboost	2	125
313	-0.01774790657387445	-0.29801252128467354	0.21510771068958023	-0.11727174594137452	0.05641057953934194	0.012859584879817679	-0.0016188229954933492	0.17586827983462472	-0.15845637482021455	0.05238226120766196	-0.021823693035295317	1.0379056295753306	0.24547518880898225	0.10407922152913439	0.03097661656423888	1.0074551966847562	0.26530352471462526	dCA1	catboost	2	125
314	0.03363739604010767	0.0062742191420393344	-0.5888546690248677	0.09952054459811098	-0.06247504180339765	-0.03187079105049633	-0.14603150036196644	0.04744217988841146	-0.3835495710830928	-0.06436739470972735	0.007217559076487614	0.9420334238128953	0.18455321703090083	-0.08941648524729576	-0.0710760345770183	0.9402982356584075	0.26401020294555794	dCA1	catboost	2	125
315	0.03875485550338152	-0.026156574303935944	-0.19004375002678703	-0.1247956210290457	0.11062257092693709	-0.05464269576100523	-0.1251356429942519	0.40612020602135246	-0.018095962019652967	-0.08093424146805756	-0.1347103781213153	-0.47309583794420085	-0.0562034724183138	-0.03153875033076192	0.007443692792717615	-0.4398291167732566	-0.17800484869993083	dCA1	catboost	2	125
316	-0.0564259504344341	-0.023416080542524614	-0.05365461354694588	0.03380528828731325	-0.0005875854129190982	-0.04788110207971489	-0.020321558494339753	0.2856072802471144	0.5403813072886434	0.2767927324432244	0.3671260221998396	-0.5400774258958552	-0.024592086263327293	0.30366711229748544	0.2290128955829928	-0.490174660836826	-0.1579465587318634	dCA1	catboost	2	125
317	-0.018081063149595972	0.021898890311288353	0.4623415142909979	-0.01893190673018181	0.11848838464428012	-0.05876786221538283	0.05802899234522535	0.06443583837611251	0.19761464080780425	-0.041654815124344886	0.16504499252751587	0.49125067001930467	0.048464303640186134	0.013013069518091561	0.0299420707031292	0.7402490929146996	0.26353461205180767	dCA1	catboost	2	125
318	-0.04788946730172593	0.030579854020518438	0.22922972655702026	-0.01660456063079815	-0.22771375821182135	-0.04050860537272363	0.09515267194264136	0.23157477278948085	-0.030239570508149932	-0.0575887207539279	-0.16128278591547293	0.550285873549168	0.03838677307753201	-0.08484325028915081	0.05241176910010169	1.1053713527660014	0.2826824146508966	dCA1	catboost	2	125
319	-0.002615906478427227	0.009729494834173071	-0.14298290056827068	-0.11239659663465416	-0.06162596876451193	-0.14338903692010332	-0.2076409582379927	0.0029842983297431874	-0.1848043281588864	-0.04697297450475137	-0.13146457691330377	1.1382736432890854	-0.14304143897983856	0.22236783156971607	-0.05123051647691107	-0.8289815945884699	0.09282893454118742	dCA1	catboost	2	125
320	-0.03228082611905109	-0.04324666456033577	-0.05301059609987008	-0.06067607328900215	-0.4231708525256733	-0.11849284046772446	0.04874958818144173	0.09022381883424786	0.135358592750919	0.11887038643125573	0.33203873954992075	0.8765593020330026	-0.13494993108418174	-0.036352830710413266	0.15492931504336435	0.04843477752598102	-0.1937023689652023	dCA1	catboost	2	125
321	0.038112001786699906	-0.08796792267628732	0.466782876530997	0.018125748302736385	0.16742635483289847	0.15184254879929715	0.14519051091924254	0.2504407116737089	-0.10719990406435408	0.01692275105158132	-0.10579688581459985	1.050435558114004	0.25251033547165863	0.012919560897826032	-0.10929228160794216	1.0564697081584236	0.2981814993691923	dCA1	catboost	2	125
322	-0.05448392456413888	-0.05139786419043368	-0.4473907470162988	-0.10882235697332383	-0.19586398565664342	-0.20987254843134012	-0.11535438073407712	0.05946112192994626	0.3008105561239778	-0.1187184948237181	-0.1412028271703793	-0.6657136517867319	-0.1381477527506529	-0.12754694889848686	-0.1508718103670509	0.09476746557917516	0.19386820102256083	dCA1	catboost	2	125
323	-0.0472683175361638	-0.024099535205557222	-0.3291108566599333	0.029097007259445563	-0.1915387954051505	-0.30277972626238076	-0.11785406916049096	0.10146801951278954	-0.36382864173577145	0.010308619462630718	-0.17211859142528438	-0.6969105880601234	-0.008561311911917342	-0.17559652202316972	-0.021405900337859343	-0.6424116077944464	0.12233120442363893	dCA1	catboost	2	125
324	0.08955677721393426	0.07864785966202877	0.054210902222326274	-0.06837718241410182	-0.021211430531623266	0.23658265915117813	0.10081935783508789	0.04462510703337482	-0.43984369816336244	-0.1582446076602735	-0.18988458658877685	-0.535843222661349	-0.11315667285992279	0.0077437315600526364	-0.1264421724417399	-0.6383450178050868	-0.17833566343407103	dCA1	catboost	2	125
325	-0.08896043539514539	-0.061011593020146394	0.21416888285452618	-0.10255492612921885	0.025106979986446676	0.14646475969337658	0.04657250714758078	-0.09906993037130568	-0.47731666376977167	-0.21683945708167623	-0.28679624549116234	-0.7287684325976219	-0.13060283234983713	-0.07648759584712528	-0.17209373987740786	-0.8653428263683639	-0.32466501806378745	dCA1	catboost	2	125
326	-0.0020018439662325685	-0.17247319406657877	-0.30871559509985214	0.04606629195277597	-0.1578045870640973	0.06062079296939496	-0.06923476804042651	-0.06049253679724124	-0.8997558556616099	0.16823810759971589	-0.10362750904206644	-0.36524957637469424	-0.08703419186079495	0.3249105062800248	-0.38168329961892905	-0.709158970663117	0.11882566275183769	dCA1	catboost	2	125
327	0.1641085953791749	-0.0037245816068680743	0.3105811252772489	-0.1899218517208006	0.2305026909324418	0.356335245068648	0.08902587026375347	0.12864721244252159	0.24290973370375582	-0.23992333256780315	0.18368458804277754	-0.7106279864207821	-0.10751927401927755	-0.24919598617669497	-0.04421873763862013	-0.3167124082783396	-0.27337052542566104	dCA1	catboost	2	125
328	-0.01626147999372115	-0.0065879255325922495	0.017508111317312624	-0.052483861404983165	0.23804599417020014	0.15062117981383616	-0.04655409697130483	0.1010498921585276	-0.38932577358489495	-0.08154055919413641	-0.12089472704270224	-0.7376112644421531	-0.02887615520210258	-0.1863056616250398	-0.14117147618845294	-0.06916014934215797	0.0013488943640803488	dCA1	catboost	2	125
329	-0.025109881080221344	0.1477510664033205	-0.1902922670287049	0.17271766206220096	0.24616725050783145	0.18429087263874544	0.16553795622364828	0.14595396586972786	0.27638945507346085	0.2660101548261646	0.3104543573900045	0.3223476284259827	-0.02400158560856299	0.38225314123887466	0.37919725491278894	-0.619226756684084	-0.0968127763886422	dCA1	catboost	2	125
330	-0.06337081793555562	0.1274618092117118	0.33761667830701414	-0.13900569656262604	0.10830365338771641	-0.04698964024176688	-0.007335230926692605	0.05125089993144542	-0.09526753855864918	0.01725692727134019	-0.00684088374885771	1.147953307910985	0.2571912927702059	0.06589194110699365	-0.0789554111468616	0.8827725772440772	0.25610491528616974	dCA1	catboost	2	125
331	-0.12247486472654613	0.14496945518316917	-0.03408465297887403	-0.19187363768188614	-0.08563884680383198	-0.410393616994578	-0.03759474680800471	-0.11322181004675042	-0.6904320036977822	-0.12694413288952489	-0.15234040001697183	-0.5200576748732982	-0.14200540479486942	-0.37006413387752396	0.06975653699074555	-0.5852327448509254	-0.2220380936028788	dCA1	catboost	2	125
332	0.0277007187702483	0.04131036542255151	0.014241921832891583	0.21547821065428802	0.03146433934746375	-0.4311466410932676	0.252561549254392	0.1778437175735969	0.45413360118112295	0.43527928995342385	0.41810205767886865	-0.509590469914755	-0.08250169224399054	-0.16574071183035147	0.1315110163661496	-0.6204850611838053	-0.22922877443507575	dCA1	catboost	2	125
333	0.02322154904678921	-0.08665153921744043	0.351574108191677	0.03096752263295295	0.18175591659086415	0.1577308097661988	0.09099875242995256	0.15309313243540712	-0.12654644564098766	0.08246344742786445	0.3031132991145675	1.274395555161892	-0.07405980377616629	-0.09065192568954496	0.17573586650995465	-0.04319412776294103	0.0900076712054382	dCA1	catboost	2	125
334	-0.0022986792976405577	-0.11399480155017087	0.22925642182107905	0.018198095396993845	-0.382320355614202	0.12321814594242099	-0.014640014898853852	0.09289652959602444	0.4820655731001955	0.3427789467357872	0.4351690862154079	-0.5742246180761728	-0.11730904186927155	-0.2980312000847039	0.18854039307717937	-0.07937980124582923	0.05199360635558471	dCA1	catboost	2	125
335	-0.06222778521798379	-0.07422066350415547	-0.4286287648663307	-0.027417104695041532	-0.4065205397865308	0.05589803567781435	-0.0739524590583068	-0.04251611553840138	0.27948902290044375	-0.24168089494434364	-0.1834296835876251	-0.16818554158524548	-0.1266082907896283	0.292956899713122	-0.42583354640748444	-0.686106704792196	-0.20919999123656927	dCA1	catboost	2	125
336	0.06743493855402143	0.1460851308542819	0.1914036504099176	0.07790737843541362	0.254571353233352	0.07833391600717018	-0.022224543258471202	0.11416531124641434	-0.022822548715477294	0.07245894276482802	0.04170827066765046	0.6573735193927197	0.18102984442024658	0.06981807034084368	0.1259313544476538	1.6641724420228179	0.43308133447887337	dCA1	catboost	2	125
337	-0.09801325698146478	-0.018474851673565787	-0.47448720782811177	-0.05842838198211632	-0.007663584417126588	-0.13295860760793637	-0.20128272112990916	0.06384437046129407	0.12113433506890574	-0.12903925763919968	-0.11197568985308873	-0.7616350471281026	0.030936632911637906	-0.22861413020827326	0.07906017727351881	1.2998714331000942	0.21106902217246928	dCA1	catboost	2	125
338	-0.12257278069469815	-0.08151223450523325	-0.5812088894714678	0.16147840080654255	-0.014266711546983005	-0.25038352931672525	0.09520921099525863	0.15129451906149313	0.27422326367814764	-0.1250030048502579	0.25308810550866956	-0.6363081847691672	-0.08777950114123124	-0.1520127095096041	-0.13528035513177028	0.9635665423045355	0.1642004421299562	dCA1	catboost	2	125
