# Supplementary material for: Hierarchical Distribution of Reward Representation in the Cortical and Hippocampal Regions
Source: eNeuro. 2026 Feb 10;13(2):ENEURO.0256-25.2026. doi: 10.1523/ENEURO.0256-25.2026 (PMC12931971; doi:10.1523/ENEURO.0256-25.2026)
Supplement: Data 1 — The complete code, data, and computational environment required to reproduce the findings of this study are available at https://github.com/mokamotosan/soma_okamoto_lr_01_public.git. The repository contains a series of Jupyter Notebooks for analysis (/notebooks) and a Dockerfile to ensure a fully reproducible environment. The analysis is structured with individual notebooks for each of the six brain regions, which generate the results for Figs. 3-7 and Table 1. All analyses were performed within a Docker container based on a Python 3.10 image, utilizing key libraries such as PyCaret for modeling and SHAP for interpretation. To replicate all results, users should first build the Docker environment and then execute the Jupyter Notebooks in the sequence described in the repository's README.md file. Download Data 1, ZIP file. [file eneuro-13-ENEURO.0256-25.2026-s001.zip › soma_okamoto_lr_01_public-main/results/shap_analysis/LEC/shap_base_values_LEC_catboost_r0.csv]

sample_id	base_value
6833	0.03598717853490487
10408	0.03598717853490487
7656	0.03598717853490487
9742	0.03598717853490487
9531	0.03598717853490487
10379	0.03598717853490487
9527	0.03598717853490487
6213	0.03598717853490487
7196	0.03598717853490487
6377	0.03598717853490487
7563	0.03598717853490487
7628	0.03598717853490487
8470	0.03598717853490487
8575	0.03598717853490487
7556	0.03598717853490487
8740	0.03598717853490487
9479	0.03598717853490487
8629	0.03598717853490487
8760	0.03598717853490487
6362	0.03598717853490487
9081	0.03598717853490487
7512	0.03598717853490487
9015	0.03598717853490487
9571	0.03598717853490487
10562	0.03598717853490487
10716	0.03598717853490487
9488	0.03598717853490487
10663	0.03598717853490487
8508	0.03598717853490487
8931	0.03598717853490487
10354	0.03598717853490487
8511	0.03598717853490487
10334	0.03598717853490487
7947	0.03598717853490487
6298	0.03598717853490487
8605	0.03598717853490487
6240	0.03598717853490487
7576	0.03598717853490487
9695	0.03598717853490487
7914	0.03598717853490487
6245	0.03598717853490487
9606	0.03598717853490487
9569	0.03598717853490487
6518	0.03598717853490487
10916	0.03598717853490487
7918	0.03598717853490487
7660	0.03598717853490487
10967	0.03598717853490487
8239	0.03598717853490487
9114	0.03598717853490487
9122	0.03598717853490487
10952	0.03598717853490487
7653	0.03598717853490487
8940	0.03598717853490487
9476	0.03598717853490487
9754	0.03598717853490487
7513	0.03598717853490487
6312	0.03598717853490487
9057	0.03598717853490487
6237	0.03598717853490487
7399	0.03598717853490487
9539	0.03598717853490487
7447	0.03598717853490487
7519	0.03598717853490487
6975	0.03598717853490487
9009	0.03598717853490487
7507	0.03598717853490487
10664	0.03598717853490487
8119	0.03598717853490487
9634	0.03598717853490487
7177	0.03598717853490487
7087	0.03598717853490487
8459	0.03598717853490487
8741	0.03598717853490487
7216	0.03598717853490487
10391	0.03598717853490487
7882	0.03598717853490487
8728	0.03598717853490487
7172	0.03598717853490487
8566	0.03598717853490487
8626	0.03598717853490487
9567	0.03598717853490487
10902	0.03598717853490487
6514	0.03598717853490487
7170	0.03598717853490487
8619	0.03598717853490487
7920	0.03598717853490487
10661	0.03598717853490487
9663	0.03598717853490487
8989	0.03598717853490487
6594	0.03598717853490487
8991	0.03598717853490487
7049	0.03598717853490487
7924	0.03598717853490487
10351	0.03598717853490487
6598	0.03598717853490487
9661	0.03598717853490487
8494	0.03598717853490487
6987	0.03598717853490487
6588	0.03598717853490487
6364	0.03598717853490487
10461	0.03598717853490487
10950	0.03598717853490487
6513	0.03598717853490487
8779	0.03598717853490487
10925	0.03598717853490487
7440	0.03598717853490487
7889	0.03598717853490487
10732	0.03598717853490487
6607	0.03598717853490487
9546	0.03598717853490487
10652	0.03598717853490487
9168	0.03598717853490487
6612	0.03598717853490487
9516	0.03598717853490487
8903	0.03598717853490487
9694	0.03598717853490487
10430	0.03598717853490487
8425	0.03598717853490487
9773	0.03598717853490487
8094	0.03598717853490487
7165	0.03598717853490487
10474	0.03598717853490487
7953	0.03598717853490487
7088	0.03598717853490487
9046	0.03598717853490487
8971	0.03598717853490487
6536	0.03598717853490487
9003	0.03598717853490487
7979	0.03598717853490487
8463	0.03598717853490487
8531	0.03598717853490487
6390	0.03598717853490487
10352	0.03598717853490487
10947	0.03598717853490487
10594	0.03598717853490487
9654	0.03598717853490487
10969	0.03598717853490487
10962	0.03598717853490487
6406	0.03598717853490487
7423	0.03598717853490487
7009	0.03598717853490487
10424	0.03598717853490487
8970	0.03598717853490487
9769	0.03598717853490487
6779	0.03598717853490487
7572	0.03598717853490487
9040	0.03598717853490487
8624	0.03598717853490487
8497	0.03598717853490487
9537	0.03598717853490487
8635	0.03598717853490487
7214	0.03598717853490487
8095	0.03598717853490487
6561	0.03598717853490487
8578	0.03598717853490487
8925	0.03598717853490487
8444	0.03598717853490487
6999	0.03598717853490487
9561	0.03598717853490487
7629	0.03598717853490487
8820	0.03598717853490487
7862	0.03598717853490487
7916	0.03598717853490487
8690	0.03598717853490487
8503	0.03598717853490487
6403	0.03598717853490487
6469	0.03598717853490487
7892	0.03598717853490487
10434	0.03598717853490487
10390	0.03598717853490487
9688	0.03598717853490487
9362	0.03598717853490487
7986	0.03598717853490487
7488	0.03598717853490487
6443	0.03598717853490487
8240	0.03598717853490487
8591	0.03598717853490487
9034	0.03598717853490487
8895	0.03598717853490487
8814	0.03598717853490487
6307	0.03598717853490487
8910	0.03598717853490487
7202	0.03598717853490487
7601	0.03598717853490487
6549	0.03598717853490487
8627	0.03598717853490487
10605	0.03598717853490487
9787	0.03598717853490487
7094	0.03598717853490487
8584	0.03598717853490487
10620	0.03598717853490487
7869	0.03598717853490487
8117	0.03598717853490487
7995	0.03598717853490487
8617	0.03598717853490487
8215	0.03598717853490487
7585	0.03598717853490487
7114	0.03598717853490487
8570	0.03598717853490487
8621	0.03598717853490487
6332	0.03598717853490487
8648	0.03598717853490487
10945	0.03598717853490487
8525	0.03598717853490487
7562	0.03598717853490487
7016	0.03598717853490487
9478	0.03598717853490487
7456	0.03598717853490487
7203	0.03598717853490487
9780	0.03598717853490487
9060	0.03598717853490487
6821	0.03598717853490487
8481	0.03598717853490487
9037	0.03598717853490487
7887	0.03598717853490487
7939	0.03598717853490487
8688	0.03598717853490487
9120	0.03598717853490487
8608	0.03598717853490487
6843	0.03598717853490487
7604	0.03598717853490487
10421	0.03598717853490487
7983	0.03598717853490487
7398	0.03598717853490487
8139	0.03598717853490487
6784	0.03598717853490487
8963	0.03598717853490487
10359	0.03598717853490487
6634	0.03598717853490487
7084	0.03598717853490487
7036	0.03598717853490487
8631	0.03598717853490487
10392	0.03598717853490487
10992	0.03598717853490487
7028	0.03598717853490487
9772	0.03598717853490487
6535	0.03598717853490487
9671	0.03598717853490487
7086	0.03598717853490487
9066	0.03598717853490487
7176	0.03598717853490487
6555	0.03598717853490487
7419	0.03598717853490487
6546	0.03598717853490487
7607	0.03598717853490487
8917	0.03598717853490487
6410	0.03598717853490487
8827	0.03598717853490487
7586	0.03598717853490487
7402	0.03598717853490487
7201	0.03598717853490487
7647	0.03598717853490487
7923	0.03598717853490487
6325	0.03598717853490487
10393	0.03598717853490487
10478	0.03598717853490487
7073	0.03598717853490487
8548	0.03598717853490487
7915	0.03598717853490487
8526	0.03598717853490487
6640	0.03598717853490487
6408	0.03598717853490487
6311	0.03598717853490487
6197	0.03598717853490487
7590	0.03598717853490487
8115	0.03598717853490487
8553	0.03598717853490487
8630	0.03598717853490487
8169	0.03598717853490487
7160	0.03598717853490487
8804	0.03598717853490487
7103	0.03598717853490487
10427	0.03598717853490487
6273	0.03598717853490487
7112	0.03598717853490487
9013	0.03598717853490487
9814	0.03598717853490487
6832	0.03598717853490487
9756	0.03598717853490487
10731	0.03598717853490487
7026	0.03598717853490487
7032	0.03598717853490487
10971	0.03598717853490487
7935	0.03598717853490487
10566	0.03598717853490487
6232	0.03598717853490487
7942	0.03598717853490487
6430	0.03598717853490487
10703	0.03598717853490487
10602	0.03598717853490487
7962	0.03598717853490487
10380	0.03598717853490487
9541	0.03598717853490487
7969	0.03598717853490487
10708	0.03598717853490487
7091	0.03598717853490487
9522	0.03598717853490487
8227	0.03598717853490487
7421	0.03598717853490487
8147	0.03598717853490487
8610	0.03598717853490487
7982	0.03598717853490487
8125	0.03598717853490487
10455	0.03598717853490487
9774	0.03598717853490487
7584	0.03598717853490487
9055	0.03598717853490487
6539	0.03598717853490487
6340	0.03598717853490487
8888	0.03598717853490487
6517	0.03598717853490487
9614	0.03598717853490487
7880	0.03598717853490487
8979	0.03598717853490487
7967	0.03598717853490487
9252	0.03598717853490487
7404	0.03598717853490487
7118	0.03598717853490487
9090	0.03598717853490487
8172	0.03598717853490487
6239	0.03598717853490487
10328	0.03598717853490487
8582	0.03598717853490487
7569	0.03598717853490487
10898	0.03598717853490487
6378	0.03598717853490487
8918	0.03598717853490487
8099	0.03598717853490487
10953	0.03598717853490487
6873	0.03598717853490487
6453	0.03598717853490487
10680	0.03598717853490487
10439	0.03598717853490487
9435	0.03598717853490487
10626	0.03598717853490487
6587	0.03598717853490487
10677	0.03598717853490487
6822	0.03598717853490487
10886	0.03598717853490487
6344	0.03598717853490487
6643	0.03598717853490487
8482	0.03598717853490487
10972	0.03598717853490487
10438	0.03598717853490487
8984	0.03598717853490487
9731	0.03598717853490487
6366	0.03598717853490487
9812	0.03598717853490487
10706	0.03598717853490487
7634	0.03598717853490487
8650	0.03598717853490487
6272	0.03598717853490487
9544	0.03598717853490487
10604	0.03598717853490487
9779	0.03598717853490487
6809	0.03598717853490487
7878	0.03598717853490487
8134	0.03598717853490487
6772	0.03598717853490487
10358	0.03598717853490487
7559	0.03598717853490487
10437	0.03598717853490487
6412	0.03598717853490487
9399	0.03598717853490487
6531	0.03598717853490487
9623	0.03598717853490487
8171	0.03598717853490487
10572	0.03598717853490487
8538	0.03598717853490487
8590	0.03598717853490487
7588	0.03598717853490487
7446	0.03598717853490487
7524	0.03598717853490487
6777	0.03598717853490487
9390	0.03598717853490487
9574	0.03598717853490487
7981	0.03598717853490487
8723	0.03598717853490487
8941	0.03598717853490487
9778	0.03598717853490487
8599	0.03598717853490487
9604	0.03598717853490487
9020	0.03598717853490487
6463	0.03598717853490487
10345	0.03598717853490487
9086	0.03598717853490487
9116	0.03598717853490487
9087	0.03598717853490487
7603	0.03598717853490487
7410	0.03598717853490487
7589	0.03598717853490487
7185	0.03598717853490487
6479	0.03598717853490487
6407	0.03598717853490487
8798	0.03598717853490487
8505	0.03598717853490487
9024	0.03598717853490487
10450	0.03598717853490487
8174	0.03598717853490487
9729	0.03598717853490487
9690	0.03598717853490487
9082	0.03598717853490487
10650	0.03598717853490487
9647	0.03598717853490487
8241	0.03598717853490487
7400	0.03598717853490487
7029	0.03598717853490487
9474	0.03598717853490487
10468	0.03598717853490487
9562	0.03598717853490487
8449	0.03598717853490487
9094	0.03598717853490487
9313	0.03598717853490487
10890	0.03598717853490487
6209	0.03598717853490487
10676	0.03598717853490487
7568	0.03598717853490487
10920	0.03598717853490487
9268	0.03598717853490487
7931	0.03598717853490487
7034	0.03598717853490487
6276	0.03598717853490487
8744	0.03598717853490487
8209	0.03598717853490487
8738	0.03598717853490487
6264	0.03598717853490487
6231	0.03598717853490487
10722	0.03598717853490487
7082	0.03598717853490487
8178	0.03598717853490487
7654	0.03598717853490487
6248	0.03598717853490487
8455	0.03598717853490487
8759	0.03598717853490487
6482	0.03598717853490487
7613	0.03598717853490487
9494	0.03598717853490487
7609	0.03598717853490487
6228	0.03598717853490487
6786	0.03598717853490487
8560	0.03598717853490487
9815	0.03598717853490487
8776	0.03598717853490487
6353	0.03598717853490487
6527	0.03598717853490487
7409	0.03598717853490487
7123	0.03598717853490487
7113	0.03598717853490487
10949	0.03598717853490487
6429	0.03598717853490487
6980	0.03598717853490487
6347	0.03598717853490487
10655	0.03598717853490487
7523	0.03598717853490487
8964	0.03598717853490487
7128	0.03598717853490487
10698	0.03598717853490487
6291	0.03598717853490487
7913	0.03598717853490487
6227	0.03598717853490487
10921	0.03598717853490487
9188	0.03598717853490487
10631	0.03598717853490487
6592	0.03598717853490487
8585	0.03598717853490487
10985	0.03598717853490487
10659	0.03598717853490487
10472	0.03598717853490487
9692	0.03598717853490487
6835	0.03598717853490487
7187	0.03598717853490487
8160	0.03598717853490487
9144	0.03598717853490487
6566	0.03598717853490487
8207	0.03598717853490487
8452	0.03598717853490487
8896	0.03598717853490487
7141	0.03598717853490487
7526	0.03598717853490487
9496	0.03598717853490487
10470	0.03598717853490487
9513	0.03598717853490487
7997	0.03598717853490487
6824	0.03598717853490487
9784	0.03598717853490487
8550	0.03598717853490487
8224	0.03598717853490487
7102	0.03598717853490487
9677	0.03598717853490487
6845	0.03598717853490487
7665	0.03598717853490487
6393	0.03598717853490487
10730	0.03598717853490487
9104	0.03598717853490487
10729	0.03598717853490487
7482	0.03598717853490487
6861	0.03598717853490487
6306	0.03598717853490487
10721	0.03598717853490487
7163	0.03598717853490487
9250	0.03598717853490487
8495	0.03598717853490487
6842	0.03598717853490487
8965	0.03598717853490487
6524	0.03598717853490487
8107	0.03598717853490487
9653	0.03598717853490487
6473	0.03598717853490487
10629	0.03598717853490487
7587	0.03598717853490487
7528	0.03598717853490487
9265	0.03598717853490487
7048	0.03598717853490487
9473	0.03598717853490487
7978	0.03598717853490487
8838	0.03598717853490487
6385	0.03598717853490487
6182	0.03598717853490487
10718	0.03598717853490487
7035	0.03598717853490487
6834	0.03598717853490487
7407	0.03598717853490487
9480	0.03598717853490487
6785	0.03598717853490487
6329	0.03598717853490487
6290	0.03598717853490487
8551	0.03598717853490487
8800	0.03598717853490487
9098	0.03598717853490487
9245	0.03598717853490487
8770	0.03598717853490487
9631	0.03598717853490487
7543	0.03598717853490487
6554	0.03598717853490487
9761	0.03598717853490487
6602	0.03598717853490487
9572	0.03598717853490487
10941	0.03598717853490487
9489	0.03598717853490487
7659	0.03598717853490487
9206	0.03598717853490487
10356	0.03598717853490487
6590	0.03598717853490487
8182	0.03598717853490487
8729	0.03598717853490487
10878	0.03598717853490487
7154	0.03598717853490487
6192	0.03598717853490487
7583	0.03598717853490487
9471	0.03598717853490487
8725	0.03598717853490487
7870	0.03598717853490487
10330	0.03598717853490487
8912	0.03598717853490487
6459	0.03598717853490487
6618	0.03598717853490487
6610	0.03598717853490487
10343	0.03598717853490487
9217	0.03598717853490487
10445	0.03598717853490487
9406	0.03598717853490487
6569	0.03598717853490487
9369	0.03598717853490487
9299	0.03598717853490487
8210	0.03598717853490487
8567	0.03598717853490487
7159	0.03598717853490487
6831	0.03598717853490487
7651	0.03598717853490487
8580	0.03598717853490487
8586	0.03598717853490487
6183	0.03598717853490487
6468	0.03598717853490487
6265	0.03598717853490487
7483	0.03598717853490487
7612	0.03598717853490487
9493	0.03598717853490487
8649	0.03598717853490487
9150	0.03598717853490487
6628	0.03598717853490487
9564	0.03598717853490487
6419	0.03598717853490487
9676	0.03598717853490487
6828	0.03598717853490487
9151	0.03598717853490487
6586	0.03598717853490487
8818	0.03598717853490487
6533	0.03598717853490487
9543	0.03598717853490487
6534	0.03598717853490487
6541	0.03598717853490487
7167	0.03598717853490487
8824	0.03598717853490487
9064	0.03598717853490487
6528	0.03598717853490487
9391	0.03598717853490487
7875	0.03598717853490487
9800	0.03598717853490487
8802	0.03598717853490487
9284	0.03598717853490487
8684	0.03598717853490487
10413	0.03598717853490487
10381	0.03598717853490487
9269	0.03598717853490487
7566	0.03598717853490487
10914	0.03598717853490487
9610	0.03598717853490487
6839	0.03598717853490487
8986	0.03598717853490487
10403	0.03598717853490487
8676	0.03598717853490487
10714	0.03598717853490487
8480	0.03598717853490487
7207	0.03598717853490487
7972	0.03598717853490487
7564	0.03598717853490487
10588	0.03598717853490487
8461	0.03598717853490487
7650	0.03598717853490487
8616	0.03598717853490487
8093	0.03598717853490487
9667	0.03598717853490487
9644	0.03598717853490487
8159	0.03598717853490487
7021	0.03598717853490487
7533	0.03598717853490487
8098	0.03598717853490487
10906	0.03598717853490487
7195	0.03598717853490487
7212	0.03598717853490487
7598	0.03598717853490487
6274	0.03598717853490487
8230	0.03598717853490487
8148	0.03598717853490487
7573	0.03598717853490487
10988	0.03598717853490487
8677	0.03598717853490487
6617	0.03598717853490487
10458	0.03598717853490487
8914	0.03598717853490487
10347	0.03598717853490487
8122	0.03598717853490487
7896	0.03598717853490487
9092	0.03598717853490487
10879	0.03598717853490487
6223	0.03598717853490487
9578	0.03598717853490487
8906	0.03598717853490487
6295	0.03598717853490487
6436	0.03598717853490487
9645	0.03598717853490487
9065	0.03598717853490487
8465	0.03598717853490487
7994	0.03598717853490487
8840	0.03598717853490487
9734	0.03598717853490487
8504	0.03598717853490487
6355	0.03598717853490487
7977	0.03598717853490487
9312	0.03598717853490487
7657	0.03598717853490487
8699	0.03598717853490487
7614	0.03598717853490487
8598	0.03598717853490487
8221	0.03598717853490487
7945	0.03598717853490487
9155	0.03598717853490487
6864	0.03598717853490487
7490	0.03598717853490487
8683	0.03598717853490487
9318	0.03598717853490487
8527	0.03598717853490487
7210	0.03598717853490487
10331	0.03598717853490487
8559	0.03598717853490487
7898	0.03598717853490487
10399	0.03598717853490487
8833	0.03598717853490487
10720	0.03598717853490487
10727	0.03598717853490487
6601	0.03598717853490487
6838	0.03598717853490487
8592	0.03598717853490487
6551	0.03598717853490487
7633	0.03598717853490487
6996	0.03598717853490487
6825	0.03598717853490487
6624	0.03598717853490487
9128	0.03598717853490487
10446	0.03598717853490487
9657	0.03598717853490487
8163	0.03598717853490487
10896	0.03598717853490487
8822	0.03598717853490487
10462	0.03598717853490487
6440	0.03598717853490487
6313	0.03598717853490487
9281	0.03598717853490487
7618	0.03598717853490487
6820	0.03598717853490487
8228	0.03598717853490487
6437	0.03598717853490487
7903	0.03598717853490487
8975	0.03598717853490487
9200	0.03598717853490487
7042	0.03598717853490487
7990	0.03598717853490487
10350	0.03598717853490487
6341	0.03598717853490487
6193	0.03598717853490487
9685	0.03598717853490487
9547	0.03598717853490487
8547	0.03598717853490487
7166	0.03598717853490487
9125	0.03598717853490487
7161	0.03598717853490487
9545	0.03598717853490487
7420	0.03598717853490487
7532	0.03598717853490487
6480	0.03598717853490487
7856	0.03598717853490487
9570	0.03598717853490487
8928	0.03598717853490487
8183	0.03598717853490487
6974	0.03598717853490487
6608	0.03598717853490487
9477	0.03598717853490487
7083	0.03598717853490487
10975	0.03598717853490487
7948	0.03598717853490487
10362	0.03598717853490487
8500	0.03598717853490487
8471	0.03598717853490487
6630	0.03598717853490487
9616	0.03598717853490487
7557	0.03598717853490487
7097	0.03598717853490487
7648	0.03598717853490487
