# Supplementary material for: Hierarchical Distribution of Reward Representation in the Cortical and Hippocampal Regions
Source: eNeuro. 2026 Feb 10;13(2):ENEURO.0256-25.2026. doi: 10.1523/ENEURO.0256-25.2026 (PMC12931971; doi:10.1523/ENEURO.0256-25.2026)
Supplement: Data 1 — The complete code, data, and computational environment required to reproduce the findings of this study are available at https://github.com/mokamotosan/soma_okamoto_lr_01_public.git. The repository contains a series of Jupyter Notebooks for analysis (/notebooks) and a Dockerfile to ensure a fully reproducible environment. The analysis is structured with individual notebooks for each of the six brain regions, which generate the results for Figs. 3-7 and Table 1. All analyses were performed within a Docker container based on a Python 3.10 image, utilizing key libraries such as PyCaret for modeling and SHAP for interpretation. To replicate all results, users should first build the Docker environment and then execute the Jupyter Notebooks in the sequence described in the repository's README.md file. Download Data 1, ZIP file. [file eneuro-13-ENEURO.0256-25.2026-s001.zip › soma_okamoto_lr_01_public-main/results/shap_analysis/LEC/shap_base_values_LEC_catboost_r1.csv]

sample_id	base_value
9018	0.0485790306268971
9092	0.0485790306268971
10968	0.0485790306268971
9456	0.0485790306268971
7914	0.0485790306268971
9516	0.0485790306268971
6298	0.0485790306268971
8969	0.0485790306268971
6976	0.0485790306268971
8632	0.0485790306268971
10475	0.0485790306268971
8196	0.0485790306268971
8784	0.0485790306268971
6392	0.0485790306268971
6227	0.0485790306268971
7871	0.0485790306268971
6587	0.0485790306268971
8621	0.0485790306268971
8782	0.0485790306268971
8914	0.0485790306268971
9240	0.0485790306268971
10878	0.0485790306268971
10919	0.0485790306268971
10985	0.0485790306268971
7092	0.0485790306268971
9811	0.0485790306268971
10724	0.0485790306268971
6463	0.0485790306268971
8498	0.0485790306268971
8529	0.0485790306268971
7143	0.0485790306268971
9531	0.0485790306268971
6785	0.0485790306268971
6614	0.0485790306268971
8583	0.0485790306268971
7578	0.0485790306268971
8877	0.0485790306268971
7898	0.0485790306268971
7572	0.0485790306268971
7866	0.0485790306268971
6593	0.0485790306268971
9545	0.0485790306268971
7106	0.0485790306268971
7523	0.0485790306268971
8118	0.0485790306268971
10357	0.0485790306268971
9646	0.0485790306268971
7205	0.0485790306268971
10363	0.0485790306268971
6445	0.0485790306268971
7399	0.0485790306268971
10342	0.0485790306268971
10480	0.0485790306268971
7082	0.0485790306268971
6816	0.0485790306268971
8923	0.0485790306268971
9569	0.0485790306268971
9590	0.0485790306268971
7619	0.0485790306268971
7168	0.0485790306268971
6635	0.0485790306268971
10654	0.0485790306268971
8786	0.0485790306268971
7505	0.0485790306268971
7873	0.0485790306268971
7613	0.0485790306268971
9557	0.0485790306268971
9216	0.0485790306268971
7394	0.0485790306268971
7042	0.0485790306268971
6300	0.0485790306268971
8633	0.0485790306268971
6535	0.0485790306268971
10483	0.0485790306268971
10698	0.0485790306268971
9073	0.0485790306268971
9526	0.0485790306268971
7129	0.0485790306268971
7991	0.0485790306268971
7958	0.0485790306268971
9785	0.0485790306268971
6586	0.0485790306268971
7984	0.0485790306268971
10655	0.0485790306268971
9272	0.0485790306268971
8506	0.0485790306268971
9009	0.0485790306268971
6316	0.0485790306268971
7213	0.0485790306268971
10439	0.0485790306268971
10711	0.0485790306268971
8160	0.0485790306268971
6388	0.0485790306268971
7072	0.0485790306268971
10699	0.0485790306268971
9562	0.0485790306268971
8626	0.0485790306268971
8590	0.0485790306268971
10642	0.0485790306268971
9189	0.0485790306268971
9693	0.0485790306268971
8489	0.0485790306268971
7862	0.0485790306268971
6381	0.0485790306268971
8580	0.0485790306268971
6410	0.0485790306268971
6773	0.0485790306268971
8913	0.0485790306268971
10365	0.0485790306268971
10657	0.0485790306268971
10595	0.0485790306268971
8810	0.0485790306268971
6594	0.0485790306268971
9675	0.0485790306268971
7054	0.0485790306268971
7544	0.0485790306268971
7103	0.0485790306268971
8925	0.0485790306268971
6822	0.0485790306268971
6995	0.0485790306268971
7118	0.0485790306268971
6592	0.0485790306268971
8664	0.0485790306268971
6622	0.0485790306268971
6824	0.0485790306268971
10404	0.0485790306268971
6181	0.0485790306268971
9482	0.0485790306268971
7021	0.0485790306268971
6996	0.0485790306268971
8817	0.0485790306268971
7922	0.0485790306268971
9565	0.0485790306268971
10622	0.0485790306268971
9257	0.0485790306268971
8435	0.0485790306268971
9029	0.0485790306268971
7651	0.0485790306268971
6557	0.0485790306268971
6273	0.0485790306268971
9736	0.0485790306268971
8511	0.0485790306268971
8794	0.0485790306268971
6770	0.0485790306268971
7973	0.0485790306268971
7623	0.0485790306268971
6206	0.0485790306268971
9657	0.0485790306268971
7879	0.0485790306268971
9618	0.0485790306268971
8171	0.0485790306268971
10345	0.0485790306268971
7549	0.0485790306268971
8903	0.0485790306268971
8509	0.0485790306268971
8212	0.0485790306268971
9157	0.0485790306268971
8538	0.0485790306268971
8907	0.0485790306268971
6393	0.0485790306268971
10662	0.0485790306268971
10902	0.0485790306268971
8732	0.0485790306268971
7068	0.0485790306268971
8756	0.0485790306268971
10650	0.0485790306268971
8771	0.0485790306268971
6378	0.0485790306268971
7105	0.0485790306268971
7891	0.0485790306268971
8578	0.0485790306268971
8918	0.0485790306268971
7571	0.0485790306268971
9678	0.0485790306268971
7554	0.0485790306268971
7083	0.0485790306268971
7520	0.0485790306268971
10411	0.0485790306268971
7141	0.0485790306268971
7022	0.0485790306268971
9803	0.0485790306268971
9264	0.0485790306268971
6334	0.0485790306268971
9536	0.0485790306268971
8833	0.0485790306268971
6389	0.0485790306268971
9807	0.0485790306268971
7112	0.0485790306268971
7625	0.0485790306268971
8228	0.0485790306268971
10708	0.0485790306268971
10679	0.0485790306268971
6456	0.0485790306268971
9802	0.0485790306268971
7489	0.0485790306268971
6499	0.0485790306268971
7598	0.0485790306268971
8216	0.0485790306268971
6408	0.0485790306268971
8854	0.0485790306268971
7395	0.0485790306268971
9494	0.0485790306268971
8647	0.0485790306268971
8734	0.0485790306268971
9060	0.0485790306268971
9584	0.0485790306268971
9690	0.0485790306268971
7139	0.0485790306268971
8658	0.0485790306268971
7470	0.0485790306268971
6278	0.0485790306268971
7102	0.0485790306268971
9730	0.0485790306268971
6870	0.0485790306268971
7196	0.0485790306268971
6211	0.0485790306268971
8170	0.0485790306268971
10589	0.0485790306268971
9008	0.0485790306268971
6527	0.0485790306268971
10900	0.0485790306268971
10468	0.0485790306268971
7057	0.0485790306268971
6983	0.0485790306268971
9269	0.0485790306268971
8910	0.0485790306268971
6364	0.0485790306268971
9280	0.0485790306268971
7031	0.0485790306268971
6436	0.0485790306268971
7123	0.0485790306268971
9538	0.0485790306268971
9735	0.0485790306268971
9728	0.0485790306268971
10995	0.0485790306268971
9105	0.0485790306268971
7877	0.0485790306268971
9263	0.0485790306268971
9633	0.0485790306268971
6186	0.0485790306268971
10670	0.0485790306268971
8440	0.0485790306268971
6279	0.0485790306268971
7445	0.0485790306268971
6631	0.0485790306268971
7553	0.0485790306268971
10896	0.0485790306268971
10704	0.0485790306268971
6443	0.0485790306268971
6814	0.0485790306268971
10640	0.0485790306268971
7631	0.0485790306268971
6260	0.0485790306268971
9810	0.0485790306268971
6497	0.0485790306268971
6307	0.0485790306268971
9683	0.0485790306268971
9050	0.0485790306268971
6638	0.0485790306268971
7916	0.0485790306268971
8604	0.0485790306268971
9554	0.0485790306268971
6274	0.0485790306268971
10972	0.0485790306268971
8525	0.0485790306268971
9566	0.0485790306268971
7043	0.0485790306268971
7035	0.0485790306268971
9773	0.0485790306268971
10953	0.0485790306268971
10966	0.0485790306268971
9199	0.0485790306268971
9689	0.0485790306268971
9234	0.0485790306268971
7886	0.0485790306268971
10625	0.0485790306268971
7584	0.0485790306268971
8767	0.0485790306268971
7526	0.0485790306268971
7033	0.0485790306268971
9064	0.0485790306268971
6549	0.0485790306268971
7537	0.0485790306268971
8571	0.0485790306268971
9685	0.0485790306268971
8970	0.0485790306268971
8797	0.0485790306268971
9638	0.0485790306268971
8607	0.0485790306268971
10616	0.0485790306268971
6422	0.0485790306268971
6326	0.0485790306268971
10455	0.0485790306268971
7561	0.0485790306268971
9123	0.0485790306268971
9587	0.0485790306268971
8688	0.0485790306268971
10577	0.0485790306268971
9052	0.0485790306268971
9814	0.0485790306268971
8816	0.0485790306268971
8424	0.0485790306268971
6466	0.0485790306268971
8890	0.0485790306268971
10586	0.0485790306268971
7188	0.0485790306268971
6821	0.0485790306268971
7497	0.0485790306268971
7966	0.0485790306268971
10975	0.0485790306268971
9544	0.0485790306268971
9605	0.0485790306268971
9609	0.0485790306268971
8507	0.0485790306268971
8605	0.0485790306268971
6239	0.0485790306268971
10413	0.0485790306268971
7947	0.0485790306268971
8838	0.0485790306268971
6869	0.0485790306268971
8656	0.0485790306268971
10397	0.0485790306268971
9062	0.0485790306268971
10335	0.0485790306268971
7079	0.0485790306268971
8896	0.0485790306268971
9581	0.0485790306268971
10934	0.0485790306268971
8989	0.0485790306268971
6808	0.0485790306268971
8776	0.0485790306268971
9049	0.0485790306268971
7496	0.0485790306268971
6247	0.0485790306268971
7949	0.0485790306268971
6232	0.0485790306268971
10706	0.0485790306268971
8904	0.0485790306268971
6218	0.0485790306268971
7606	0.0485790306268971
6380	0.0485790306268971
8520	0.0485790306268971
7593	0.0485790306268971
8862	0.0485790306268971
6240	0.0485790306268971
9582	0.0485790306268971
6606	0.0485790306268971
8606	0.0485790306268971
7658	0.0485790306268971
8102	0.0485790306268971
7647	0.0485790306268971
9026	0.0485790306268971
7556	0.0485790306268971
6480	0.0485790306268971
9559	0.0485790306268971
10965	0.0485790306268971
6576	0.0485790306268971
6607	0.0485790306268971
7504	0.0485790306268971
8723	0.0485790306268971
6534	0.0485790306268971
8742	0.0485790306268971
7601	0.0485790306268971
6331	0.0485790306268971
7017	0.0485790306268971
8789	0.0485790306268971
9055	0.0485790306268971
8749	0.0485790306268971
9200	0.0485790306268971
8596	0.0485790306268971
7514	0.0485790306268971
8709	0.0485790306268971
7543	0.0485790306268971
10692	0.0485790306268971
7957	0.0485790306268971
9103	0.0485790306268971
7532	0.0485790306268971
8902	0.0485790306268971
6236	0.0485790306268971
7060	0.0485790306268971
8745	0.0485790306268971
9653	0.0485790306268971
9546	0.0485790306268971
10924	0.0485790306268971
9648	0.0485790306268971
7636	0.0485790306268971
6412	0.0485790306268971
10718	0.0485790306268971
7111	0.0485790306268971
9808	0.0485790306268971
6339	0.0485790306268971
8645	0.0485790306268971
6787	0.0485790306268971
9571	0.0485790306268971
6197	0.0485790306268971
6531	0.0485790306268971
7960	0.0485790306268971
10627	0.0485790306268971
8179	0.0485790306268971
7906	0.0485790306268971
8713	0.0485790306268971
7931	0.0485790306268971
6482	0.0485790306268971
8981	0.0485790306268971
6457	0.0485790306268971
6529	0.0485790306268971
7066	0.0485790306268971
7110	0.0485790306268971
7950	0.0485790306268971
10927	0.0485790306268971
10339	0.0485790306268971
10964	0.0485790306268971
9727	0.0485790306268971
7134	0.0485790306268971
7903	0.0485790306268971
7569	0.0485790306268971
9487	0.0485790306268971
6280	0.0485790306268971
9158	0.0485790306268971
9303	0.0485790306268971
6377	0.0485790306268971
9114	0.0485790306268971
9725	0.0485790306268971
9030	0.0485790306268971
6633	0.0485790306268971
9632	0.0485790306268971
9523	0.0485790306268971
6467	0.0485790306268971
9734	0.0485790306268971
9002	0.0485790306268971
10434	0.0485790306268971
10620	0.0485790306268971
10431	0.0485790306268971
8494	0.0485790306268971
9640	0.0485790306268971
10665	0.0485790306268971
8182	0.0485790306268971
6264	0.0485790306268971
9540	0.0485790306268971
6308	0.0485790306268971
10916	0.0485790306268971
6330	0.0485790306268971
9591	0.0485790306268971
7169	0.0485790306268971
6204	0.0485790306268971
7938	0.0485790306268971
7490	0.0485790306268971
10348	0.0485790306268971
10939	0.0485790306268971
9051	0.0485790306268971
8818	0.0485790306268971
8926	0.0485790306268971
8510	0.0485790306268971
10958	0.0485790306268971
8117	0.0485790306268971
8678	0.0485790306268971
6473	0.0485790306268971
6266	0.0485790306268971
8822	0.0485790306268971
9479	0.0485790306268971
9245	0.0485790306268971
9617	0.0485790306268971
7187	0.0485790306268971
9201	0.0485790306268971
7548	0.0485790306268971
9485	0.0485790306268971
10651	0.0485790306268971
6267	0.0485790306268971
6788	0.0485790306268971
7893	0.0485790306268971
6299	0.0485790306268971
8493	0.0485790306268971
8895	0.0485790306268971
7114	0.0485790306268971
6612	0.0485790306268971
10977	0.0485790306268971
6595	0.0485790306268971
10948	0.0485790306268971
8566	0.0485790306268971
6985	0.0485790306268971
7580	0.0485790306268971
7570	0.0485790306268971
6766	0.0485790306268971
8559	0.0485790306268971
6597	0.0485790306268971
10438	0.0485790306268971
6371	0.0485790306268971
6789	0.0485790306268971
6559	0.0485790306268971
6813	0.0485790306268971
9800	0.0485790306268971
6841	0.0485790306268971
8558	0.0485790306268971
7165	0.0485790306268971
6459	0.0485790306268971
6866	0.0485790306268971
10594	0.0485790306268971
7175	0.0485790306268971
8477	0.0485790306268971
7868	0.0485790306268971
10719	0.0485790306268971
8724	0.0485790306268971
10451	0.0485790306268971
7513	0.0485790306268971
8644	0.0485790306268971
10359	0.0485790306268971
8163	0.0485790306268971
8639	0.0485790306268971
7176	0.0485790306268971
8598	0.0485790306268971
7119	0.0485790306268971
10436	0.0485790306268971
7160	0.0485790306268971
7881	0.0485790306268971
8830	0.0485790306268971
8738	0.0485790306268971
6807	0.0485790306268971
9801	0.0485790306268971
6619	0.0485790306268971
10645	0.0485790306268971
8551	0.0485790306268971
6865	0.0485790306268971
10463	0.0485790306268971
8508	0.0485790306268971
9750	0.0485790306268971
6986	0.0485790306268971
10976	0.0485790306268971
7883	0.0485790306268971
10447	0.0485790306268971
7969	0.0485790306268971
8220	0.0485790306268971
7654	0.0485790306268971
10442	0.0485790306268971
8208	0.0485790306268971
9254	0.0485790306268971
7195	0.0485790306268971
8900	0.0485790306268971
8488	0.0485790306268971
7063	0.0485790306268971
9743	0.0485790306268971
8892	0.0485790306268971
6277	0.0485790306268971
10417	0.0485790306268971
7663	0.0485790306268971
7204	0.0485790306268971
6817	0.0485790306268971
7534	0.0485790306268971
6425	0.0485790306268971
8998	0.0485790306268971
9472	0.0485790306268971
8194	0.0485790306268971
8963	0.0485790306268971
7609	0.0485790306268971
8772	0.0485790306268971
9316	0.0485790306268971
6312	0.0485790306268971
8589	0.0485790306268971
7113	0.0485790306268971
7012	0.0485790306268971
8692	0.0485790306268971
9753	0.0485790306268971
9780	0.0485790306268971
7140	0.0485790306268971
10350	0.0485790306268971
7560	0.0485790306268971
6469	0.0485790306268971
8611	0.0485790306268971
7550	0.0485790306268971
8522	0.0485790306268971
9087	0.0485790306268971
8985	0.0485790306268971
9075	0.0485790306268971
8857	0.0485790306268971
8978	0.0485790306268971
6776	0.0485790306268971
7409	0.0485790306268971
8565	0.0485790306268971
6180	0.0485790306268971
9034	0.0485790306268971
6358	0.0485790306268971
8718	0.0485790306268971
7100	0.0485790306268971
9597	0.0485790306268971
9094	0.0485790306268971
9000	0.0485790306268971
6637	0.0485790306268971
9691	0.0485790306268971
6601	0.0485790306268971
10384	0.0485790306268971
10684	0.0485790306268971
9687	0.0485790306268971
6514	0.0485790306268971
7430	0.0485790306268971
6642	0.0485790306268971
8829	0.0485790306268971
9621	0.0485790306268971
6868	0.0485790306268971
7214	0.0485790306268971
6803	0.0485790306268971
10336	0.0485790306268971
6990	0.0485790306268971
6836	0.0485790306268971
7406	0.0485790306268971
10337	0.0485790306268971
6320	0.0485790306268971
10988	0.0485790306268971
8097	0.0485790306268971
9040	0.0485790306268971
8111	0.0485790306268971
6374	0.0485790306268971
7511	0.0485790306268971
6243	0.0485790306268971
8126	0.0485790306268971
6421	0.0485790306268971
8188	0.0485790306268971
9312	0.0485790306268971
8730	0.0485790306268971
7460	0.0485790306268971
9602	0.0485790306268971
10659	0.0485790306268971
6639	0.0485790306268971
7138	0.0485790306268971
7987	0.0485790306268971
9122	0.0485790306268971
10674	0.0485790306268971
6511	0.0485790306268971
7941	0.0485790306268971
10600	0.0485790306268971
8124	0.0485790306268971
6829	0.0485790306268971
8990	0.0485790306268971
8478	0.0485790306268971
9772	0.0485790306268971
8787	0.0485790306268971
9352	0.0485790306268971
9237	0.0485790306268971
10441	0.0485790306268971
9496	0.0485790306268971
8672	0.0485790306268971
9108	0.0485790306268971
7533	0.0485790306268971
6861	0.0485790306268971
10416	0.0485790306268971
7132	0.0485790306268971
9731	0.0485790306268971
6250	0.0485790306268971
7940	0.0485790306268971
10427	0.0485790306268971
9082	0.0485790306268971
10482	0.0485790306268971
8224	0.0485790306268971
10992	0.0485790306268971
9614	0.0485790306268971
6801	0.0485790306268971
10582	0.0485790306268971
8146	0.0485790306268971
10574	0.0485790306268971
8700	0.0485790306268971
10722	0.0485790306268971
9732	0.0485790306268971
6815	0.0485790306268971
9067	0.0485790306268971
8932	0.0485790306268971
7417	0.0485790306268971
8226	0.0485790306268971
8547	0.0485790306268971
8886	0.0485790306268971
7579	0.0485790306268971
6324	0.0485790306268971
7576	0.0485790306268971
7127	0.0485790306268971
10364	0.0485790306268971
6517	0.0485790306268971
7582	0.0485790306268971
6237	0.0485790306268971
10332	0.0485790306268971
8728	0.0485790306268971
9535	0.0485790306268971
8820	0.0485790306268971
6353	0.0485790306268971
10678	0.0485790306268971
7558	0.0485790306268971
10609	0.0485790306268971
6833	0.0485790306268971
9594	0.0485790306268971
8453	0.0485790306268971
10682	0.0485790306268971
10697	0.0485790306268971
7065	0.0485790306268971
8479	0.0485790306268971
10730	0.0485790306268971
9101	0.0485790306268971
9739	0.0485790306268971
8491	0.0485790306268971
9259	0.0485790306268971
6858	0.0485790306268971
8209	0.0485790306268971
8101	0.0485790306268971
6311	0.0485790306268971
6223	0.0485790306268971
7200	0.0485790306268971
8967	0.0485790306268971
9601	0.0485790306268971
9024	0.0485790306268971
7202	0.0485790306268971
6322	0.0485790306268971
9674	0.0485790306268971
7078	0.0485790306268971
9059	0.0485790306268971
6981	0.0485790306268971
8492	0.0485790306268971
7429	0.0485790306268971
10433	0.0485790306268971
8682	0.0485790306268971
9624	0.0485790306268971
8564	0.0485790306268971
6533	0.0485790306268971
8572	0.0485790306268971
10949	0.0485790306268971
7446	0.0485790306268971
7591	0.0485790306268971
10426	0.0485790306268971
8608	0.0485790306268971
9761	0.0485790306268971
8599	0.0485790306268971
10643	0.0485790306268971
8809	0.0485790306268971
9239	0.0485790306268971
8471	0.0485790306268971
6420	0.0485790306268971
6210	0.0485790306268971
9406	0.0485790306268971
8974	0.0485790306268971
8557	0.0485790306268971
7921	0.0485790306268971
6615	0.0485790306268971
6360	0.0485790306268971
6220	0.0485790306268971
9698	0.0485790306268971
