# Supplementary material for: Hierarchical Distribution of Reward Representation in the Cortical and Hippocampal Regions
Source: eNeuro. 2026 Feb 10;13(2):ENEURO.0256-25.2026. doi: 10.1523/ENEURO.0256-25.2026 (PMC12931971; doi:10.1523/ENEURO.0256-25.2026)
Supplement: Data 1 — The complete code, data, and computational environment required to reproduce the findings of this study are available at https://github.com/mokamotosan/soma_okamoto_lr_01_public.git. The repository contains a series of Jupyter Notebooks for analysis (/notebooks) and a Dockerfile to ensure a fully reproducible environment. The analysis is structured with individual notebooks for each of the six brain regions, which generate the results for Figs. 3-7 and Table 1. All analyses were performed within a Docker container based on a Python 3.10 image, utilizing key libraries such as PyCaret for modeling and SHAP for interpretation. To replicate all results, users should first build the Docker environment and then execute the Jupyter Notebooks in the sequence described in the repository's README.md file. Download Data 1, ZIP file. [file eneuro-13-ENEURO.0256-25.2026-s001.zip › soma_okamoto_lr_01_public-main/results/shap_analysis/LEC/shap_base_values_LEC_catboost_r2.csv]

sample_id	base_value
7429	0.04984933719904283
6998	0.04984933719904283
6304	0.04984933719904283
8547	0.04984933719904283
8641	0.04984933719904283
9613	0.04984933719904283
6553	0.04984933719904283
10421	0.04984933719904283
9078	0.04984933719904283
7919	0.04984933719904283
9559	0.04984933719904283
8968	0.04984933719904283
10445	0.04984933719904283
8651	0.04984933719904283
8530	0.04984933719904283
9634	0.04984933719904283
10432	0.04984933719904283
6410	0.04984933719904283
6841	0.04984933719904283
9035	0.04984933719904283
7581	0.04984933719904283
7404	0.04984933719904283
7408	0.04984933719904283
9413	0.04984933719904283
8911	0.04984933719904283
6529	0.04984933719904283
7948	0.04984933719904283
7049	0.04984933719904283
9081	0.04984933719904283
10588	0.04984933719904283
9803	0.04984933719904283
6614	0.04984933719904283
10447	0.04984933719904283
10981	0.04984933719904283
8596	0.04984933719904283
8828	0.04984933719904283
7882	0.04984933719904283
7166	0.04984933719904283
9342	0.04984933719904283
8114	0.04984933719904283
7652	0.04984933719904283
9301	0.04984933719904283
9087	0.04984933719904283
7609	0.04984933719904283
6865	0.04984933719904283
9596	0.04984933719904283
7539	0.04984933719904283
10472	0.04984933719904283
9047	0.04984933719904283
9636	0.04984933719904283
10720	0.04984933719904283
7180	0.04984933719904283
8118	0.04984933719904283
9478	0.04984933719904283
9060	0.04984933719904283
9127	0.04984933719904283
8099	0.04984933719904283
9802	0.04984933719904283
7505	0.04984933719904283
7506	0.04984933719904283
6409	0.04984933719904283
9544	0.04984933719904283
8745	0.04984933719904283
8150	0.04984933719904283
6870	0.04984933719904283
6986	0.04984933719904283
7122	0.04984933719904283
7960	0.04984933719904283
6578	0.04984933719904283
8525	0.04984933719904283
10361	0.04984933719904283
7152	0.04984933719904283
9125	0.04984933719904283
7048	0.04984933719904283
8722	0.04984933719904283
10607	0.04984933719904283
8492	0.04984933719904283
9151	0.04984933719904283
10335	0.04984933719904283
7631	0.04984933719904283
7978	0.04984933719904283
6324	0.04984933719904283
8904	0.04984933719904283
6791	0.04984933719904283
10718	0.04984933719904283
8521	0.04984933719904283
7424	0.04984933719904283
8785	0.04984933719904283
7880	0.04984933719904283
8229	0.04984933719904283
9579	0.04984933719904283
6860	0.04984933719904283
10440	0.04984933719904283
7007	0.04984933719904283
6265	0.04984933719904283
8615	0.04984933719904283
9020	0.04984933719904283
6647	0.04984933719904283
7531	0.04984933719904283
8773	0.04984933719904283
8639	0.04984933719904283
9268	0.04984933719904283
8681	0.04984933719904283
9457	0.04984933719904283
8520	0.04984933719904283
9284	0.04984933719904283
9730	0.04984933719904283
7414	0.04984933719904283
8686	0.04984933719904283
8739	0.04984933719904283
8478	0.04984933719904283
9034	0.04984933719904283
9274	0.04984933719904283
10879	0.04984933719904283
6237	0.04984933719904283
9018	0.04984933719904283
9615	0.04984933719904283
10483	0.04984933719904283
7150	0.04984933719904283
7041	0.04984933719904283
10460	0.04984933719904283
9281	0.04984933719904283
9695	0.04984933719904283
8797	0.04984933719904283
10928	0.04984933719904283
7957	0.04984933719904283
8680	0.04984933719904283
6585	0.04984933719904283
8194	0.04984933719904283
8750	0.04984933719904283
6639	0.04984933719904283
9558	0.04984933719904283
6784	0.04984933719904283
10328	0.04984933719904283
6980	0.04984933719904283
7119	0.04984933719904283
8837	0.04984933719904283
8228	0.04984933719904283
8523	0.04984933719904283
9470	0.04984933719904283
8618	0.04984933719904283
10621	0.04984933719904283
8783	0.04984933719904283
7593	0.04984933719904283
7903	0.04984933719904283
10389	0.04984933719904283
8113	0.04984933719904283
7068	0.04984933719904283
6385	0.04984933719904283
8885	0.04984933719904283
10424	0.04984933719904283
9473	0.04984933719904283
7153	0.04984933719904283
9390	0.04984933719904283
7126	0.04984933719904283
8972	0.04984933719904283
7065	0.04984933719904283
10716	0.04984933719904283
8538	0.04984933719904283
7009	0.04984933719904283
6491	0.04984933719904283
7397	0.04984933719904283
7163	0.04984933719904283
7985	0.04984933719904283
7514	0.04984933719904283
6992	0.04984933719904283
10984	0.04984933719904283
10354	0.04984933719904283
6487	0.04984933719904283
10669	0.04984933719904283
9670	0.04984933719904283
7665	0.04984933719904283
10564	0.04984933719904283
10946	0.04984933719904283
8566	0.04984933719904283
10349	0.04984933719904283
7633	0.04984933719904283
7616	0.04984933719904283
7489	0.04984933719904283
6626	0.04984933719904283
7865	0.04984933719904283
8148	0.04984933719904283
9244	0.04984933719904283
6561	0.04984933719904283
10383	0.04984933719904283
10634	0.04984933719904283
6557	0.04984933719904283
7662	0.04984933719904283
6370	0.04984933719904283
8526	0.04984933719904283
10331	0.04984933719904283
8760	0.04984933719904283
6772	0.04984933719904283
10908	0.04984933719904283
6269	0.04984933719904283
10417	0.04984933719904283
8535	0.04984933719904283
7466	0.04984933719904283
9324	0.04984933719904283
10735	0.04984933719904283
7902	0.04984933719904283
10878	0.04984933719904283
6232	0.04984933719904283
10923	0.04984933719904283
9064	0.04984933719904283
10371	0.04984933719904283
8821	0.04984933719904283
7450	0.04984933719904283
10345	0.04984933719904283
10466	0.04984933719904283
8824	0.04984933719904283
10965	0.04984933719904283
6438	0.04984933719904283
9050	0.04984933719904283
10326	0.04984933719904283
8135	0.04984933719904283
8628	0.04984933719904283
9222	0.04984933719904283
8836	0.04984933719904283
9649	0.04984933719904283
9744	0.04984933719904283
8903	0.04984933719904283
10701	0.04984933719904283
9606	0.04984933719904283
7975	0.04984933719904283
10626	0.04984933719904283
8574	0.04984933719904283
9086	0.04984933719904283
10693	0.04984933719904283
7080	0.04984933719904283
9508	0.04984933719904283
7588	0.04984933719904283
6417	0.04984933719904283
7398	0.04984933719904283
7433	0.04984933719904283
6423	0.04984933719904283
10948	0.04984933719904283
7867	0.04984933719904283
9664	0.04984933719904283
8495	0.04984933719904283
8629	0.04984933719904283
8585	0.04984933719904283
7587	0.04984933719904283
10386	0.04984933719904283
9667	0.04984933719904283
7070	0.04984933719904283
9121	0.04984933719904283
9239	0.04984933719904283
8975	0.04984933719904283
10428	0.04984933719904283
8924	0.04984933719904283
9199	0.04984933719904283
10711	0.04984933719904283
8119	0.04984933719904283
9033	0.04984933719904283
8444	0.04984933719904283
9206	0.04984933719904283
10453	0.04984933719904283
6778	0.04984933719904283
9773	0.04984933719904283
10929	0.04984933719904283
10681	0.04984933719904283
6810	0.04984933719904283
9489	0.04984933719904283
7966	0.04984933719904283
8582	0.04984933719904283
10459	0.04984933719904283
8932	0.04984933719904283
7051	0.04984933719904283
10384	0.04984933719904283
7907	0.04984933719904283
6610	0.04984933719904283
6606	0.04984933719904283
6528	0.04984933719904283
8490	0.04984933719904283
6377	0.04984933719904283
9084	0.04984933719904283
9601	0.04984933719904283
6567	0.04984933719904283
9237	0.04984933719904283
9264	0.04984933719904283
10670	0.04984933719904283
9026	0.04984933719904283
7492	0.04984933719904283
9192	0.04984933719904283
8919	0.04984933719904283
10344	0.04984933719904283
7923	0.04984933719904283
6596	0.04984933719904283
6645	0.04984933719904283
6365	0.04984933719904283
8857	0.04984933719904283
7658	0.04984933719904283
10684	0.04984933719904283
7614	0.04984933719904283
6617	0.04984933719904283
6869	0.04984933719904283
10734	0.04984933719904283
7512	0.04984933719904283
8634	0.04984933719904283
8233	0.04984933719904283
6371	0.04984933719904283
9727	0.04984933719904283
10338	0.04984933719904283
6621	0.04984933719904283
8700	0.04984933719904283
7937	0.04984933719904283
6318	0.04984933719904283
9098	0.04984933719904283
7515	0.04984933719904283
9608	0.04984933719904283
7406	0.04984933719904283
7950	0.04984933719904283
8608	0.04984933719904283
9077	0.04984933719904283
8794	0.04984933719904283
8482	0.04984933719904283
9786	0.04984933719904283
8743	0.04984933719904283
9118	0.04984933719904283
8941	0.04984933719904283
7608	0.04984933719904283
7605	0.04984933719904283
6287	0.04984933719904283
6978	0.04984933719904283
10348	0.04984933719904283
7400	0.04984933719904283
7887	0.04984933719904283
9630	0.04984933719904283
6230	0.04984933719904283
7156	0.04984933719904283
8923	0.04984933719904283
10468	0.04984933719904283
7538	0.04984933719904283
8534	0.04984933719904283
10686	0.04984933719904283
10974	0.04984933719904283
7607	0.04984933719904283
9739	0.04984933719904283
6277	0.04984933719904283
8721	0.04984933719904283
7169	0.04984933719904283
7446	0.04984933719904283
8122	0.04984933719904283
6619	0.04984933719904283
7548	0.04984933719904283
9292	0.04984933719904283
6220	0.04984933719904283
7216	0.04984933719904283
6776	0.04984933719904283
8499	0.04984933719904283
7575	0.04984933719904283
8895	0.04984933719904283
7560	0.04984933719904283
10380	0.04984933719904283
8624	0.04984933719904283
10569	0.04984933719904283
8914	0.04984933719904283
9313	0.04984933719904283
7013	0.04984933719904283
6798	0.04984933719904283
10677	0.04984933719904283
7416	0.04984933719904283
6236	0.04984933719904283
9065	0.04984933719904283
8848	0.04984933719904283
6608	0.04984933719904283
6848	0.04984933719904283
8170	0.04984933719904283
6831	0.04984933719904283
6308	0.04984933719904283
8787	0.04984933719904283
9265	0.04984933719904283
9263	0.04984933719904283
6193	0.04984933719904283
6868	0.04984933719904283
6388	0.04984933719904283
7872	0.04984933719904283
9518	0.04984933719904283
7077	0.04984933719904283
7083	0.04984933719904283
8801	0.04984933719904283
10982	0.04984933719904283
8704	0.04984933719904283
10628	0.04984933719904283
8522	0.04984933719904283
6521	0.04984933719904283
7209	0.04984933719904283
10651	0.04984933719904283
10407	0.04984933719904283
8663	0.04984933719904283
9014	0.04984933719904283
6818	0.04984933719904283
9604	0.04984933719904283
7972	0.04984933719904283
6812	0.04984933719904283
10376	0.04984933719904283
6327	0.04984933719904283
9216	0.04984933719904283
7032	0.04984933719904283
8933	0.04984933719904283
9557	0.04984933719904283
8702	0.04984933719904283
6412	0.04984933719904283
9406	0.04984933719904283
8918	0.04984933719904283
10429	0.04984933719904283
10347	0.04984933719904283
9659	0.04984933719904283
7074	0.04984933719904283
7401	0.04984933719904283
7523	0.04984933719904283
9070	0.04984933719904283
9640	0.04984933719904283
8900	0.04984933719904283
10887	0.04984933719904283
7649	0.04984933719904283
9051	0.04984933719904283
8153	0.04984933719904283
7926	0.04984933719904283
8627	0.04984933719904283
6290	0.04984933719904283
10570	0.04984933719904283
9737	0.04984933719904283
7456	0.04984933719904283
9669	0.04984933719904283
6517	0.04984933719904283
7410	0.04984933719904283
9468	0.04984933719904283
9122	0.04984933719904283
9501	0.04984933719904283
6862	0.04984933719904283
10363	0.04984933719904283
7157	0.04984933719904283
9017	0.04984933719904283
10661	0.04984933719904283
10418	0.04984933719904283
10597	0.04984933719904283
6767	0.04984933719904283
8464	0.04984933719904283
10695	0.04984933719904283
6777	0.04984933719904283
7537	0.04984933719904283
9648	0.04984933719904283
9074	0.04984933719904283
7030	0.04984933719904283
6231	0.04984933719904283
8241	0.04984933719904283
10577	0.04984933719904283
9810	0.04984933719904283
7906	0.04984933719904283
9561	0.04984933719904283
7518	0.04984933719904283
6853	0.04984933719904283
9674	0.04984933719904283
6226	0.04984933719904283
8174	0.04984933719904283
8977	0.04984933719904283
6587	0.04984933719904283
7430	0.04984933719904283
7556	0.04984933719904283
7440	0.04984933719904283
9261	0.04984933719904283
6523	0.04984933719904283
8112	0.04984933719904283
8617	0.04984933719904283
10680	0.04984933719904283
7549	0.04984933719904283
7661	0.04984933719904283
7598	0.04984933719904283
6463	0.04984933719904283
8220	0.04984933719904283
10932	0.04984933719904283
6799	0.04984933719904283
8125	0.04984933719904283
7073	0.04984933719904283
8146	0.04984933719904283
9254	0.04984933719904283
7106	0.04984933719904283
9032	0.04984933719904283
8909	0.04984933719904283
6266	0.04984933719904283
10390	0.04984933719904283
8916	0.04984933719904283
7640	0.04984933719904283
7452	0.04984933719904283
9599	0.04984933719904283
8504	0.04984933719904283
6402	0.04984933719904283
10983	0.04984933719904283
9584	0.04984933719904283
7941	0.04984933719904283
6872	0.04984933719904283
8765	0.04984933719904283
6270	0.04984933719904283
7213	0.04984933719904283
8715	0.04984933719904283
7148	0.04984933719904283
9412	0.04984933719904283
6834	0.04984933719904283
7021	0.04984933719904283
6429	0.04984933719904283
7217	0.04984933719904283
9754	0.04984933719904283
6598	0.04984933719904283
10462	0.04984933719904283
6628	0.04984933719904283
7078	0.04984933719904283
10642	0.04984933719904283
9750	0.04984933719904283
6843	0.04984933719904283
8509	0.04984933719904283
10702	0.04984933719904283
8427	0.04984933719904283
6535	0.04984933719904283
8506	0.04984933719904283
9725	0.04984933719904283
8751	0.04984933719904283
8805	0.04984933719904283
6380	0.04984933719904283
9041	0.04984933719904283
8178	0.04984933719904283
6416	0.04984933719904283
10934	0.04984933719904283
7457	0.04984933719904283
6378	0.04984933719904283
7592	0.04984933719904283
10572	0.04984933719904283
9095	0.04984933719904283
9038	0.04984933719904283
7600	0.04984933719904283
6240	0.04984933719904283
8134	0.04984933719904283
8127	0.04984933719904283
8740	0.04984933719904283
10705	0.04984933719904283
7482	0.04984933719904283
8518	0.04984933719904283
7931	0.04984933719904283
8143	0.04984933719904283
7097	0.04984933719904283
8555	0.04984933719904283
6182	0.04984933719904283
7564	0.04984933719904283
6211	0.04984933719904283
7140	0.04984933719904283
6874	0.04984933719904283
6361	0.04984933719904283
8611	0.04984933719904283
9769	0.04984933719904283
7874	0.04984933719904283
7634	0.04984933719904283
9059	0.04984933719904283
7112	0.04984933719904283
10939	0.04984933719904283
6363	0.04984933719904283
8466	0.04984933719904283
6555	0.04984933719904283
10914	0.04984933719904283
8672	0.04984933719904283
8988	0.04984933719904283
8548	0.04984933719904283
6820	0.04984933719904283
7058	0.04984933719904283
9571	0.04984933719904283
9529	0.04984933719904283
7442	0.04984933719904283
7035	0.04984933719904283
9785	0.04984933719904283
7075	0.04984933719904283
7114	0.04984933719904283
7142	0.04984933719904283
10643	0.04984933719904283
7566	0.04984933719904283
10648	0.04984933719904283
8425	0.04984933719904283
8226	0.04984933719904283
9258	0.04984933719904283
9690	0.04984933719904283
8445	0.04984933719904283
6479	0.04984933719904283
9563	0.04984933719904283
8886	0.04984933719904283
10938	0.04984933719904283
6299	0.04984933719904283
9520	0.04984933719904283
6247	0.04984933719904283
6801	0.04984933719904283
8706	0.04984933719904283
7100	0.04984933719904283
7494	0.04984933719904283
6330	0.04984933719904283
8736	0.04984933719904283
6413	0.04984933719904283
6464	0.04984933719904283
10715	0.04984933719904283
10663	0.04984933719904283
7132	0.04984933719904283
6990	0.04984933719904283
9475	0.04984933719904283
9075	0.04984933719904283
9778	0.04984933719904283
7043	0.04984933719904283
6490	0.04984933719904283
7004	0.04984933719904283
8212	0.04984933719904283
9108	0.04984933719904283
9507	0.04984933719904283
8453	0.04984933719904283
10920	0.04984933719904283
9632	0.04984933719904283
9570	0.04984933719904283
9610	0.04984933719904283
9554	0.04984933719904283
7176	0.04984933719904283
7574	0.04984933719904283
6356	0.04984933719904283
7162	0.04984933719904283
7889	0.04984933719904283
8660	0.04984933719904283
7513	0.04984933719904283
7422	0.04984933719904283
9746	0.04984933719904283
9472	0.04984933719904283
10374	0.04984933719904283
10413	0.04984933719904283
10388	0.04984933719904283
7863	0.04984933719904283
8094	0.04984933719904283
8930	0.04984933719904283
10964	0.04984933719904283
9655	0.04984933719904283
8508	0.04984933719904283
8991	0.04984933719904283
9112	0.04984933719904283
10888	0.04984933719904283
8511	0.04984933719904283
7443	0.04984933719904283
8855	0.04984933719904283
9303	0.04984933719904283
7014	0.04984933719904283
8465	0.04984933719904283
7930	0.04984933719904283
10631	0.04984933719904283
7638	0.04984933719904283
7147	0.04984933719904283
9067	0.04984933719904283
8097	0.04984933719904283
7403	0.04984933719904283
9079	0.04984933719904283
10679	0.04984933719904283
8705	0.04984933719904283
10949	0.04984933719904283
9039	0.04984933719904283
8610	0.04984933719904283
10455	0.04984933719904283
7096	0.04984933719904283
9019	0.04984933719904283
10636	0.04984933719904283
7896	0.04984933719904283
9813	0.04984933719904283
7134	0.04984933719904283
6229	0.04984933719904283
9543	0.04984933719904283
6979	0.04984933719904283
10729	0.04984933719904283
7101	0.04984933719904283
10943	0.04984933719904283
10436	0.04984933719904283
7507	0.04984933719904283
6206	0.04984933719904283
10364	0.04984933719904283
8637	0.04984933719904283
8468	0.04984933719904283
9514	0.04984933719904283
7418	0.04984933719904283
10470	0.04984933719904283
8217	0.04984933719904283
9783	0.04984933719904283
10724	0.04984933719904283
6591	0.04984933719904283
9276	0.04984933719904283
9578	0.04984933719904283
7143	0.04984933719904283
9072	0.04984933719904283
6292	0.04984933719904283
7409	0.04984933719904283
7467	0.04984933719904283
8969	0.04984933719904283
9493	0.04984933719904283
10901	0.04984933719904283
10411	0.04984933719904283
9010	0.04984933719904283
8182	0.04984933719904283
8667	0.04984933719904283
6829	0.04984933719904283
7028	0.04984933719904283
7484	0.04984933719904283
10401	0.04984933719904283
10414	0.04984933719904283
10639	0.04984933719904283
8108	0.04984933719904283
7158	0.04984933719904283
6857	0.04984933719904283
8120	0.04984933719904283
7488	0.04984933719904283
7212	0.04984933719904283
6809	0.04984933719904283
8607	0.04984933719904283
7072	0.04984933719904283
8573	0.04984933719904283
6972	0.04984933719904283
9061	0.04984933719904283
9698	0.04984933719904283
10959	0.04984933719904283
6782	0.04984933719904283
8633	0.04984933719904283
8095	0.04984933719904283
10886	0.04984933719904283
6449	0.04984933719904283
9317	0.04984933719904283
10463	0.04984933719904283
9513	0.04984933719904283
6353	0.04984933719904283
7107	0.04984933719904283
6271	0.04984933719904283
8524	0.04984933719904283
8104	0.04984933719904283
9562	0.04984933719904283
10896	0.04984933719904283
10457	0.04984933719904283
8999	0.04984933719904283
7395	0.04984933719904283
8230	0.04984933719904283
9325	0.04984933719904283
8810	0.04984933719904283
9631	0.04984933719904283
6314	0.04984933719904283
8519	0.04984933719904283
