# Supplementary material for: Hierarchical Distribution of Reward Representation in the Cortical and Hippocampal Regions
Source: eNeuro. 2026 Feb 10;13(2):ENEURO.0256-25.2026. doi: 10.1523/ENEURO.0256-25.2026 (PMC12931971; doi:10.1523/ENEURO.0256-25.2026)
Supplement: Data 1 — The complete code, data, and computational environment required to reproduce the findings of this study are available at https://github.com/mokamotosan/soma_okamoto_lr_01_public.git. The repository contains a series of Jupyter Notebooks for analysis (/notebooks) and a Dockerfile to ensure a fully reproducible environment. The analysis is structured with individual notebooks for each of the six brain regions, which generate the results for Figs. 3-7 and Table 1. All analyses were performed within a Docker container based on a Python 3.10 image, utilizing key libraries such as PyCaret for modeling and SHAP for interpretation. To replicate all results, users should first build the Docker environment and then execute the Jupyter Notebooks in the sequence described in the repository's README.md file. Download Data 1, ZIP file. [file eneuro-13-ENEURO.0256-25.2026-s001.zip › soma_okamoto_lr_01_public-main/results/shap_analysis/LEC/shap_importance_LEC_catboost_r0.csv]

feature	mean_abs_shap
ks-stat_ActionI	0.5974419539206881
Post_Outcome_ipsi__mean_spk_per_s__50_to_100_ms	0.4745628333810481
Post_Outcomne_contra__quantile(25)	0.4269928782141169
ks-stat_ActionC	0.29316228409766476
diff_per_sum_OutcomeC	0.2036574360475388
Pre_Action_contralateral__std	0.18741425400012385
Pre_Action_ipsi__std	0.14472790805540262
Post_Outcome_ipsi__std	0.13607861260472032
Pre_Action_ipsi__skewness	0.13594629185739712
ACG_and_FS_per_RS__ACGmed250	0.13008774776832532
diff_per_sum_ActionI	0.12427058015654048
Pre_Action_ipsi__quantile(75)	0.1205116503448807
Pre_Action_ipsi__kurtosis	0.11649582678373924
Post_Outcome_ipsi__skewness	0.10531233564882311
diff_per_sum_ActionC	0.09845696272748208
Post_Outcome_ipsi__median	0.09451941670895404
diff_per_sum_OutcomeI	0.08229395166404416
