# Supplementary material for: Hierarchical Distribution of Reward Representation in the Cortical and Hippocampal Regions
Source: eNeuro. 2026 Feb 10;13(2):ENEURO.0256-25.2026. doi: 10.1523/ENEURO.0256-25.2026 (PMC12931971; doi:10.1523/ENEURO.0256-25.2026)
Supplement: Data 1 — The complete code, data, and computational environment required to reproduce the findings of this study are available at https://github.com/mokamotosan/soma_okamoto_lr_01_public.git. The repository contains a series of Jupyter Notebooks for analysis (/notebooks) and a Dockerfile to ensure a fully reproducible environment. The analysis is structured with individual notebooks for each of the six brain regions, which generate the results for Figs. 3-7 and Table 1. All analyses were performed within a Docker container based on a Python 3.10 image, utilizing key libraries such as PyCaret for modeling and SHAP for interpretation. To replicate all results, users should first build the Docker environment and then execute the Jupyter Notebooks in the sequence described in the repository's README.md file. Download Data 1, ZIP file. [file eneuro-13-ENEURO.0256-25.2026-s001.zip › soma_okamoto_lr_01_public-main/results/shap_analysis/LEC/shap_importance_LEC_catboost_r1.csv]

feature	mean_abs_shap
Post_Outcome_ipsi__mean_spk_per_s_100_to_250_ms	0.8723525293139215
ks-stat_ActionI	0.5877609379616912
ks-stat_ActionC	0.3946840663001194
ks-stat_OutcomeI	0.3288283754622977
Post_Outcomne_contra__quantile(25)	0.30818675140263896
Post_Outcomne_contra__kurtosis	0.26393530914403046
diff_per_sum_OutcomeC	0.2620752296469036
Post_Outcome_ipsi__std	0.2500565459159912
Post_Outcome_ipsi__median	0.2225697789681759
Post_Outcomne_contra__skewness	0.21294390797379192
Pre_Action_ipsi__skewness	0.19883038234530562
diff_per_sum_OutcomeI	0.17648947319870809
Pre_Action_contralateral__std	0.1466489368133023
Post_Outcome_ipsi__kurtosis	0.12976097684374047
diff_per_sum_ActionC	0.1216937926307173
Pre_Action_ipsi__std	0.1209179851741104
Pre_Action_contralateral__kurtosis	0.10985721839388836
