# Supplementary material for: Hierarchical Distribution of Reward Representation in the Cortical and Hippocampal Regions
Source: eNeuro. 2026 Feb 10;13(2):ENEURO.0256-25.2026. doi: 10.1523/ENEURO.0256-25.2026 (PMC12931971; doi:10.1523/ENEURO.0256-25.2026)
Supplement: Data 1 — The complete code, data, and computational environment required to reproduce the findings of this study are available at https://github.com/mokamotosan/soma_okamoto_lr_01_public.git. The repository contains a series of Jupyter Notebooks for analysis (/notebooks) and a Dockerfile to ensure a fully reproducible environment. The analysis is structured with individual notebooks for each of the six brain regions, which generate the results for Figs. 3-7 and Table 1. All analyses were performed within a Docker container based on a Python 3.10 image, utilizing key libraries such as PyCaret for modeling and SHAP for interpretation. To replicate all results, users should first build the Docker environment and then execute the Jupyter Notebooks in the sequence described in the repository's README.md file. Download Data 1, ZIP file. [file eneuro-13-ENEURO.0256-25.2026-s001.zip › soma_okamoto_lr_01_public-main/results/shap_analysis/LEC/shap_importance_LEC_catboost_r2.csv]

feature	mean_abs_shap
Pre_Action_ipsi__mean_spk_per_s_-_50_to____0_ms	0.5969275546959087
ks-stat_ActionI	0.5305838228769999
ks-stat_ActionC	0.33928024960761693
diff_per_sum_OutcomeC	0.29280291736883124
Post_Outcomne_contra__quantile(75)	0.28820957288637966
Post_Outcomne_contra__skewness	0.28350577613972994
ks-stat_OutcomeI	0.18871041231588712
Pre_Action_ipsi__std	0.1710484826090443
Pre_Action_ipsi__median	0.16832660488813353
diff_per_sum_ActionC	0.1649515349129107
Post_Outcome_ipsi__kurtosis	0.13013389931827973
Post_Outcome_ipsi__std	0.12931715620971615
Post_Outcome_ipsi__median	0.12756141041871227
ACG_and_FS_per_RS__ACGmed100	0.12445378886928792
Pre_Action_contralateral__std	0.12342738669491124
ACG_and_FS_per_RS__ACGmed250	0.12281381964755708
diff_per_sum_OutcomeI	0.09001853684087341
