# Supplementary material for: Hierarchical Distribution of Reward Representation in the Cortical and Hippocampal Regions
Source: eNeuro. 2026 Feb 10;13(2):ENEURO.0256-25.2026. doi: 10.1523/ENEURO.0256-25.2026 (PMC12931971; doi:10.1523/ENEURO.0256-25.2026)
Supplement: Data 1 — The complete code, data, and computational environment required to reproduce the findings of this study are available at https://github.com/mokamotosan/soma_okamoto_lr_01_public.git. The repository contains a series of Jupyter Notebooks for analysis (/notebooks) and a Dockerfile to ensure a fully reproducible environment. The analysis is structured with individual notebooks for each of the six brain regions, which generate the results for Figs. 3-7 and Table 1. All analyses were performed within a Docker container based on a Python 3.10 image, utilizing key libraries such as PyCaret for modeling and SHAP for interpretation. To replicate all results, users should first build the Docker environment and then execute the Jupyter Notebooks in the sequence described in the repository's README.md file. Download Data 1, ZIP file. [file eneuro-13-ENEURO.0256-25.2026-s001.zip › soma_okamoto_lr_01_public-main/results/shap_analysis/LEC/shap_values_LEC_catboost_r0.csv]

	ACG_and_FS_per_RS__ACGmed250	diff_per_sum_ActionC	ks-stat_ActionC	diff_per_sum_ActionI	ks-stat_ActionI	diff_per_sum_OutcomeC	diff_per_sum_OutcomeI	Pre_Action_contralateral__std	Pre_Action_ipsi__std	Pre_Action_ipsi__kurtosis	Pre_Action_ipsi__skewness	Pre_Action_ipsi__quantile(75)	Post_Outcomne_contra__quantile(25)	Post_Outcome_ipsi__mean_spk_per_s__50_to_100_ms	Post_Outcome_ipsi__std	Post_Outcome_ipsi__skewness	Post_Outcome_ipsi__median	roi	model_id	repeat	session_id
0	0.02150563030497958	-0.0637663766227461	-0.2142536350282177	0.0048243033105306015	-0.581235158333295	-0.1992532597137051	-0.08483068696258357	-0.23656726351238808	-0.4051556459350087	-0.06979233521177745	-0.12386116228836579	0.09786219197643645	-0.35882556602416593	-0.024372332588005228	-0.7191256933671936	0.04069366060651838	0.0788050424902015	LEC	catboost	0	123
1	-0.1795720559096185	0.08622211736034716	-0.263036399818046	-0.12440547399474633	0.1265812580445212	-0.08725779663645558	0.11455271134913342	0.17815801111162224	0.04317345019636592	0.08054122247559571	-0.2190010992964067	-0.17566412715301435	-0.3773186670105535	-0.09164078916467039	0.05721709080717929	-0.05220818414353276	0.09484705693936808	LEC	catboost	0	123
2	0.08684530997667683	0.012773580728471026	-0.2277376857354336	0.24616686269017254	0.6375147542075137	-0.08315113623359251	-0.0328939443175104	-0.19070752685828607	0.13548722318121495	-0.1194800218315472	-0.1963646970771379	0.1419454750518444	-0.30753140961904596	-0.6413812568576782	-0.01318061257320073	0.3784135851650564	0.35426930239185156	LEC	catboost	0	123
3	-0.018180333664888602	0.08768207364671571	0.7925200792458398	-0.20452007875086212	-0.3739915632078963	-0.11606634487819449	8.02329325924174e-05	-0.27914901792666535	0.16148525555690305	-0.09307977598792132	-0.024432239538424418	-0.07389571977478888	0.7098918697839425	0.4230694492483269	-0.08839528757446238	-0.052088094218555155	0.015560693626494822	LEC	catboost	0	123
4	0.027425300731075585	0.008900915756103587	-0.2823529935223207	-0.02363609761735224	-0.6203562741809906	-0.17612425235994938	-0.07372461903714708	0.1459047986689652	-0.3047310107446137	0.12291948029980708	-0.1769217537603756	-0.15604443820151856	-0.3287582415338978	-0.01931238687753422	0.23475824884940052	-0.055827689206193	-0.0030371748723785536	LEC	catboost	0	123
5	-0.04365748758465671	0.19682077491666108	-0.025922377286376905	0.0974804732436538	-0.7387591471346523	-0.18224028387995495	0.0014188214937496549	0.07285947985709114	0.05370542047589358	-0.13781690714283695	0.1017362449137545	0.013981361653745722	0.6035392267134596	-0.7240485406063356	-0.00978419452346823	0.01628742696890448	0.015854620924202645	LEC	catboost	0	123
6	-0.22735692783050745	-0.1013194867473178	-0.11195832006540192	0.0663863756710864	0.4090873823119484	-0.2914756560298103	-0.23898045226978873	-0.2626481146255677	-0.05522730795395835	0.05932101915810601	0.1565088662035474	-0.11398445992453186	-0.45532916579613997	0.3042515430198815	0.06250222328114169	-0.09747615729467536	-0.06293044481666242	LEC	catboost	0	123
7	-0.12848333322658714	-0.0908203499946181	-0.19490973078013707	0.13248044118147337	-0.19270238013842753	-0.2551103533828271	-0.10534399780487395	-0.09540543246650562	0.10887170571026668	-0.1618305013501864	-0.30522937942577916	-0.11679617274230296	0.4932715472011743	-0.5924888620642959	0.043221987313448465	-0.08925176120307782	-0.12121525452314381	LEC	catboost	0	123
8	0.10978617892848441	-0.03810616289091426	-0.22430746094813958	0.008846953662827903	-0.40616546765088674	-0.1700544674909641	0.060048018810648696	0.16002965955502174	0.09641769930971918	0.06157278173638295	0.05013330141715088	0.13180369289280444	-0.2972578820726668	0.42827160633073036	0.2230679952110238	-0.0633584237826257	0.12074548362855872	LEC	catboost	0	123
9	-0.02752282380854336	0.05691150011781176	0.004754694971373912	-0.20011057042640165	0.35379232138228106	-0.22347364474226666	0.06501963856121858	-0.31478081907544825	0.08429335002682795	-0.3202706995916608	-0.1221451518238635	-0.07220442643845001	-0.3174468558467799	-0.41549320563418335	-0.043693551321238804	-0.1043517879728468	-0.04493981769709157	LEC	catboost	0	123
10	0.09739507146066269	-0.22174751574245838	0.3204895704580711	0.10654455804353205	-0.8737515104569545	-0.008647276833271354	-0.046313398100408174	0.17355924011751878	0.12879128295344303	0.08873889043272094	0.19052450664642206	0.07630968125835617	-0.3598767411925454	-0.6250293259528465	-0.4856290139343945	0.19124767606937962	0.22544718672020245	LEC	catboost	0	123
11	-0.006207154505462528	0.0017984384197821	0.659017486111575	0.0018377896942847636	-0.3853029711633758	-0.1782501760536649	0.08547598870224729	0.17699864089010062	0.099753493024694	-0.09402037541960062	-0.06554446628376859	0.08447820720281332	-0.38650915550673753	0.06248710334852197	0.2077918948266546	-0.13177940941733324	-0.10770133348496243	LEC	catboost	0	123
12	0.15837943100326377	0.159821459027476	-0.1491946153606651	0.24975042397652666	-0.48187826078242535	-0.22167912578306376	-0.09527943428648684	-0.13732552357590794	0.04449349370426361	0.057448560181900546	-0.0450486838014478	0.05246526844438717	-0.22814679283325526	0.8617630811213814	0.12681132100766473	0.010945031177136407	-0.08363365234849646	LEC	catboost	0	123
13	0.1400501055723772	0.0998739990142858	0.5838854072550673	0.014064661138747176	-0.6029781050628434	-0.2212156551167665	0.07592993651392732	0.18143357530574683	-0.04916973405946949	-0.05334036770910281	-0.04393019396615359	-0.230767203146077	-0.36729797542561177	0.08972027311219437	-0.058103538713584625	-0.05805661186294441	-0.1372709239259747	LEC	catboost	0	123
14	-0.17648572301900908	0.031019046114517602	-0.3082252043655713	-0.010498325117588012	-0.7831524339027747	0.05176941285249739	-0.0019513274549053396	0.14456925488450506	-0.06104259671903965	0.08150243238360023	0.16589077441788325	-0.11511100143707723	-0.2031576805583826	-0.261444686676447	0.30767832463620154	-0.04162387669442363	-0.00649983367507102	LEC	catboost	0	123
15	0.2928113942648036	0.17751081607236896	0.41657267936659553	0.3330952341470988	-0.8176250377927495	0.455874006752877	6.206927291985001e-05	0.15573101260183847	0.14885825384308066	0.01589450832404546	0.17739687479729255	0.19694631580874247	-0.4310712961127725	0.4147179327622204	0.06842569101036379	0.0027743363632421513	0.11434531692185854	LEC	catboost	0	123
16	-0.15873479073264332	-0.06261905672584965	-0.05841253428878416	-0.06410456590993607	-0.36651843299868647	-0.22934732287330897	0.04600768757871184	0.1384285629079393	0.1347029209641041	0.1165424243634894	-0.010247792310669497	0.0012206043359488813	-0.44344531260797204	-0.19250217661068084	-0.26695997298132834	-0.10761602404214132	-0.058505424799480676	LEC	catboost	0	123
17	-0.006724925805465258	0.004143902502952963	0.0017783964970291802	0.16785106803825106	-0.8566956820271183	-0.23284198420154106	0.06839429501412998	0.10008959809097688	0.019882424626400438	0.09124390974753041	-0.17637419152736283	-0.10999752818867613	-0.3432922926421292	0.756246321700891	0.11036100334487328	0.022268202533365634	-0.050984929346870864	LEC	catboost	0	123
18	0.10493089714011539	0.12459539040218776	-0.3203113126762722	0.29404327457652	-0.7634582958932157	-0.1973001780955257	-0.07121261518319097	0.17527106709404774	0.11590500288248028	0.009012275942623648	0.14370932331103525	0.058076669068190506	0.6485004877756348	-0.041044700394868155	0.05035257982161333	-0.09122052766986768	-0.06296694366555128	LEC	catboost	0	123
19	0.11494111397790843	0.03759316649026511	-0.18164643163051875	-0.1258285529729208	1.0181676839067986	-0.26668231308618123	0.05615042471109584	-0.27908686591348514	0.0674347765067712	-0.25285123090308986	-0.04547899601699627	-0.028087361491556318	-0.102095444827185	0.9158446258078756	-0.05498882947656665	-0.06475225297792903	0.009623059633141508	LEC	catboost	0	123
20	0.2533923275118915	0.053305117922134305	-0.179693271151527	0.07370296189434757	-0.6959076288824598	0.574557507977758	-0.1649404513624473	-0.15314555641173955	-0.2945495605192105	0.061578653687976534	-0.0274630286706737	-0.465578865210828	-0.17399725920087253	0.05879129015922346	-0.19301848516504197	-0.07554545780600257	-0.11659793954529381	LEC	catboost	0	123
21	-0.0706089901866225	0.19953547780481623	0.12241646822837318	-0.21913575157713022	0.9384007069967124	0.3571989357726505	0.08617194693866005	0.21412394485681502	-0.04501117527275514	0.124223728726373	0.18873021017206526	0.0514966506654125	0.6692612450459974	-0.3751111319142228	-0.2621506388509843	-0.08145961206681447	0.005361678770652302	LEC	catboost	0	123
22	-0.1303023807667431	0.06186537996414698	-0.2820514507940923	-0.1418824501897243	-0.39603580907825353	-0.17479126818581914	0.11510264497569134	-0.18758370932554724	-0.25591463620418525	0.13990360856062242	0.15407157774714916	0.021773226129539705	-0.4229945625011627	-0.12106843217482237	0.06616655572050006	-0.01167425836336116	-0.009374354845417142	LEC	catboost	0	123
23	-0.049514797910336854	-0.060260573125802526	0.08128607062296433	0.011518252708798488	-0.3972412840638376	0.18214276398398957	0.0399641480270452	-0.23077895967401918	-0.37670881944109247	0.057945572902542625	0.12029048870953608	0.0822266015557742	0.18920099265948806	0.34934641575374203	0.05425145642732326	-0.10226362185465655	-0.11969208103050082	LEC	catboost	0	123
24	-0.22374685675071068	0.2634630183647631	0.20197709888246326	0.19790873626302022	1.0969869196560738	-0.17476998760310744	0.12360460407825019	0.23148141769706865	0.1614705356693882	0.14265054496930282	0.23019060547977255	0.21942802544929688	-0.31655660526726137	-0.6616481667498221	0.046227112829377	-0.16354737113231738	-0.0037476747458136703	LEC	catboost	0	123
25	-0.16032668044184162	-0.10738081194866987	-0.3649578736327283	0.029699796986940464	-0.67381763259665	0.10205862331241773	0.04707561845716789	0.156818326428365	0.1099214360771175	0.09529365450383603	-0.0018846406080678907	0.08861458207430878	-0.38885709197346585	-0.07247462224978507	0.20005061436852836	-0.08926856156525696	-0.0476929647651702	LEC	catboost	0	123
26	-0.16215787775345	0.19158226046759091	0.6483908796577105	0.2082199769915616	0.5112580457079813	0.2697302427980166	0.13104162196578037	-0.170632293405682	0.18244101845099492	0.15238113298921385	0.23128174419338252	0.41033060721801595	-0.3552155186649633	-0.08108300643399968	0.020857439691847633	-0.0855125965210567	0.01520420786220723	LEC	catboost	0	123
27	-0.045927475601478474	-0.08292622967131638	0.11076688284197844	0.12440426467034739	-0.794526709842798	-0.09906327390044195	0.1067434183082603	-0.27835296509395513	-0.2589978505918576	0.14471618076013068	-0.012762864460922226	0.05879380290179947	-0.37013051560542	0.1274004978402404	0.061791405963501495	0.1788447556704779	0.2536135427308413	LEC	catboost	0	123
28	0.030924150580342733	0.009087162024282985	-0.2797941816624629	0.1699282578141469	-0.06075778734391306	0.0880378664167564	0.05625211151782675	-0.14048614572377197	-0.0787094161841672	-0.2668920300303551	-0.015240217415156484	0.11239860932046099	-0.04873533055150361	-0.3359781644469786	0.2638051331830264	0.2806405355931274	0.35788390570520584	LEC	catboost	0	123
29	-0.14607064786490775	-0.15202115458140406	0.6394949745842525	-0.04827568565247055	0.13427175593043505	-0.18201923566222702	0.09877628711412588	0.27374254078568006	0.11001250935054682	0.08349226263552822	-0.02548825244253979	-0.1888175741893113	-0.4749130077032272	-0.4809353868254486	0.039422923159164146	0.353175088407816	0.28525817319123115	LEC	catboost	0	123
30	0.33350146296250055	0.05030629335565666	0.15404386594494152	-0.15909550714620577	-0.9078081938006902	0.5494386456643594	0.012200674008293015	0.17377282404157557	-0.09018121501028976	-0.17799105788825467	-0.13932071250635145	-0.05312952118815221	-0.33478166396371256	1.1177334669753838	0.05524514018190184	0.039196153732085806	0.18723840249001972	LEC	catboost	0	123
31	-0.1727739611588506	-0.08628249874812127	-0.2035385935143466	-0.15311500172599124	-0.25079372957649554	-0.24823447218220326	-0.0067978106396271816	-0.14332557557024223	0.04383415114990097	-0.05194292548036089	-0.21798476434023162	-0.25514191737383335	-0.3906302961444229	-0.11860501149259645	0.11213662870826807	-0.11465634916564386	-0.1409586506906379	LEC	catboost	0	123
32	-0.1613657245469514	0.23294554807783363	0.4970591579188007	0.22716911539699886	0.4389892066247449	0.22217935397212257	-0.07258874409068014	0.2388013896800152	0.16428421436420024	0.1515212388586773	0.2108640754292039	0.21165739404413803	0.05353420934798999	-0.823351027122726	-0.0007217592822945918	0.23893904959291787	0.15476467717109715	LEC	catboost	0	123
33	-0.011882939702767293	-0.29290457820427235	-0.2735303624557566	-0.08887910310614702	0.4369062958779777	-0.14440343538054656	-0.17080407589976598	-0.2470344793086527	-0.32684556629232825	0.04486920655918517	0.016270318482774472	-0.10584090680067494	-0.05216530116710754	-0.773295816741456	-0.23579309272589866	0.23940907253440102	0.11959136539813467	LEC	catboost	0	123
34	0.38185879047457877	-0.019567529954796905	-0.1708838261489559	-0.07680235640390079	0.8111354474823638	0.5727427926435948	-0.11209287905537013	-0.19020847790002357	0.09833835276154324	-0.025154065217191556	0.07862875998141552	0.2057448663557058	0.5507690932895889	1.2720419071295375	0.012220187983947337	0.017893355963046732	0.04883510070606383	LEC	catboost	0	123
35	-0.08875472589959557	0.035568416732488145	-0.11638583092289469	-0.10514400092482923	-0.8540377481949188	-0.33732804906932623	-0.298775455628427	0.09065283801366746	0.060651092908076694	-0.06476787497391617	-0.237726337822149	0.03405460707679402	-0.4653440550537731	0.4231881692793643	-0.19348107054481392	0.06534195613494265	-0.018081903646317454	LEC	catboost	0	123
36	0.614103955655728	0.0870073742758348	-0.23797142697613077	0.030431704419350027	-0.8847619985943671	0.22124061080946836	-0.27729401707291534	-0.45694399748594067	-0.005463654726905555	-0.09860232060294934	0.06664230972174395	-0.24171833225067946	0.36194135366887303	1.5552437086718274	-0.024758851160466385	-0.03924457680277519	0.0619269630578293	LEC	catboost	0	123
37	0.19523442943458683	0.45704071326605017	-0.24493613634276423	0.22356754692166605	-0.8710302989808407	0.37952937007207604	0.037827134052228435	0.15687028444602594	-0.020757419619872958	0.03222162359195728	0.14567796998058322	-0.20358185566260553	-0.10608560410945854	0.14242960161896961	0.4153763662730529	0.039228439702769194	0.04465237889411842	LEC	catboost	0	123
38	-0.17190584068319156	-0.1617405106811632	-0.12033043803937304	-0.021092023796235766	-0.6659318629665016	0.5571928552269195	0.006957243624340115	0.20179395302639672	-0.013658003879385443	0.011241501408927117	-0.25568203414940516	0.07715169503912848	-0.3724471002490927	0.3717261054461274	-0.3712978616725169	0.005215308324518276	0.10994684127077368	LEC	catboost	0	123
39	0.3745152175271982	0.050619474157453416	0.7967510683166636	-0.2066266135924027	0.41396462010584373	-0.16088350564338036	0.011867743272103298	0.0178765093602338	0.06745585761168851	-0.08386577815008382	0.031127419252320234	0.12253255473626877	-0.3869003565316192	0.1553297943630419	0.07325278923361653	-0.18233922562183597	-0.02513973675734059	LEC	catboost	0	123
40	-0.03738509769178646	0.058178778804614445	-0.1147704327756858	0.023605842027785567	-0.7342873722474502	-0.029387454675864597	-0.21032258836335868	0.15938579335303293	-0.148549438766249	0.029458811139969822	0.036995166273625514	0.03221506404709597	-0.1979781903648958	-0.9544239913391309	-0.3110700124718586	-0.10744065600289733	-0.16153876820453372	LEC	catboost	0	123
41	0.08599510441722845	-0.00406634276462747	-0.013826045499796293	0.22168176691050798	-0.8545893987854177	0.12296655830618622	0.10622287778762982	0.17271348578018092	0.09074550578830433	0.12798711461469775	-0.02211863022385254	0.06894307814186401	0.8219730756325384	0.2752717382278644	0.022552990959880732	-0.12466281961460267	-0.04824640901512105	LEC	catboost	0	123
42	-0.03159082360829579	0.3216009797613218	-0.1742463117475749	-0.06392777682658334	-0.38263790301049966	0.0358405246596115	0.025976560764206943	0.09619559905279071	-0.42133685019072054	-0.2285564506806702	-0.09728577135317697	-0.0029479656697418873	-0.4525669538108619	-0.3703560492388326	-0.3391050454679848	-0.03983088898487746	-0.03171186371317217	LEC	catboost	0	123
43	-0.028664358593067176	0.10351627668803462	-0.20364189356831225	0.1511947169266282	-0.912616521910185	-0.00900693170668773	0.17476667229647125	-0.041030682152668516	0.016691432400751775	-0.053425084588340416	0.06799759737121647	-0.04961690939153705	0.6620863151829366	0.0359281784015991	-0.004826036396016175	-0.04663055625296493	0.06375637935224476	LEC	catboost	0	123
44	-0.031968148558310865	-0.03287082849526164	-0.11729574933035018	0.1378482554859616	-0.5161315842505384	0.23601686468636687	0.016690578591874266	-0.22756167858704063	0.13616069142688839	-0.1847221345640965	0.10304102266481323	0.12500396366444566	-0.15923854575362856	1.7490755260948319	0.06354183999416357	0.010607850127873762	0.02120931675372066	LEC	catboost	0	123
45	0.06168177240348325	0.13496637826479088	-0.3202364954477454	-0.13285755864056886	-0.019203428897074416	0.2974953292030898	0.016929803997165892	-0.29856174217195436	0.10619562248880271	-0.10793861952770503	-0.2608869665172215	0.10977158228814991	-0.2723689844190077	-0.03038040468985924	0.24257794254429835	0.04554595628927182	0.04630820623310247	LEC	catboost	0	123
46	0.08404754549977497	0.042107009482287176	-0.2850820431114948	0.20841542482680336	-0.9367669096128002	0.2619712679257696	-0.10007032274559394	0.16179395262453478	0.04875749025636684	0.11296955331262602	0.16337781696976802	-0.04919923035291503	0.43187292196564364	0.23536141941465544	0.04605838959689174	-0.06591409064161466	-0.039528955126759746	LEC	catboost	0	123
47	-0.05330582991434576	-0.22531685937619683	-0.04254738135918157	-0.051445128265445575	-0.0805141385002361	-0.11081980512722923	-0.15531897809792414	-0.23414304041373882	-0.029015102380943906	-0.03235938709300194	-0.2456269294485344	0.028900053436924335	-0.341285177149631	-0.2667609115893846	0.11828486193033992	-0.11752739788994097	-0.09820422204017586	LEC	catboost	0	123
48	0.031450149824004785	-0.01438058039095393	0.8891979412634293	-0.12180550777910142	1.1888739996370132	-0.26874606223472786	-0.08881055976124684	0.17943385719430935	0.1332573816191701	-0.12010793682851181	-0.2859380655739058	-0.22647432180917487	-0.46131141360967165	-1.4010430821441586	-0.016984207144843593	-0.15508389665006897	-0.17375751072807788	LEC	catboost	0	123
49	0.9332327331890149	0.10945341648178723	-0.21818903735204848	0.09646206737714942	-0.6444032530158955	-0.13599136010675725	0.01746645007711281	-0.325227583511544	0.1253377235421383	0.08642711940886372	0.1567136330114503	0.04769624274312137	-0.421992747771831	0.3720123111746603	-0.23473062682569634	-0.025222305544739178	0.002002627392305868	LEC	catboost	0	123
50	-0.3082575705486141	0.12321407638207062	-0.249031972314676	0.09909492316631592	1.0611420594523289	0.38575635580746215	-0.05186673646309956	0.20623637651215326	0.17323145977475815	0.08091417624503601	0.006023449503674688	-0.0517701323389566	0.05004418986954961	0.49893455759744815	0.08807631393983381	-0.12004646158921325	-0.11595464375718957	LEC	catboost	0	123
51	-0.05896452053865676	0.03907975624856629	1.0051446822830343	0.16120192309868578	-0.28820391751948077	-0.1962672949525952	-0.018812675186187924	0.12272597218620263	-0.023648172984577557	-0.07575830145473639	0.06276199811434008	-0.1681251011550581	-0.13662813890505782	-0.022802211944566445	0.004954234321922858	-0.0836048272664583	-0.1554232407612158	LEC	catboost	0	123
52	0.07988519357013114	-0.014394755782960138	-0.07762174671088938	0.08621053105208137	-0.7526937065357473	-0.27530620581167287	0.1954227568082125	-0.2676983297078804	0.07325734018504425	-0.16017685604989323	-0.10412760165360392	0.059316970859562466	-0.29492169766272897	0.09983031216703044	0.057450421389880275	0.25746592533584634	0.008765363522038501	LEC	catboost	0	123
53	0.12517803291991406	0.10077378036416243	0.6782299257873523	0.0992455598434122	0.4301818175427889	-0.046101795949188014	0.07433158281729182	0.14519935917113921	0.09377100242812919	0.09708617380141701	0.10677870751841743	0.1679968905559885	0.9890065583008426	-0.3058127343570613	-0.031161723440675606	0.24967945050264795	0.1414576278398181	LEC	catboost	0	123
54	-0.18902218337035415	0.1703864885877526	0.19356893931390742	0.08215386463848422	0.24718720812466008	-0.08801296097719087	-0.0634057822304853	0.21192527624315707	0.005078340240422823	0.06820426724930838	-0.20322654923024575	-0.2544908813593485	-0.46949736259826363	0.4415899095787659	0.012570272914948758	-0.14479109183563854	-0.035426587091974396	LEC	catboost	0	123
55	-0.19619396355936874	0.018999348716476492	0.7638055436864947	0.0023644162034391	0.2743203031705254	-0.23737447395528133	-0.026700588942361287	0.038390950934606004	0.1057379669885752	-0.07201344030580428	-0.204722526662997	-0.24107275551152202	-0.3766003070461199	-0.29775917445274913	0.039625233906069694	0.06590647808545155	0.028132601072041567	LEC	catboost	0	123
56	-0.05005633417866026	-0.07903568931339214	-0.06154560919320148	0.15672605228924147	-0.48584332165340965	0.15154292767847463	0.08673453827172187	-0.014595470812194256	0.053346924526903705	-0.23297071571052955	-0.3709794206160235	-0.17613497485959223	-0.2855041152178014	-0.3871191085699225	0.19773733268052	-0.07281334307147391	-0.09347560177764076	LEC	catboost	0	123
57	0.29029743778906897	-0.056275836842055504	0.05833185717504138	-0.15698726899545093	1.2606602534017417	0.2848299104715697	0.009348776963452089	0.18992051712762723	0.14704684666191073	0.08580372808918198	0.09056998870298276	0.19594475466643194	0.30254045970299615	1.0391977207058867	0.06239705166465301	-0.031863108037867315	-0.08111298449181349	LEC	catboost	0	123
58	-0.1071820439907159	-0.04827608713857797	0.5676183787058893	-0.1190378284918665	-0.1025416947303481	-0.18514168264091377	-0.023727575985507936	-0.2171715068461493	0.0960846023641021	-0.2964881013123545	-0.08692429177774419	0.06880174168774297	-0.5417512530464123	-0.7084337379957848	0.024402685537044957	0.33074721831079973	0.23215369113953588	LEC	catboost	0	123
59	0.33645794555502206	0.0009069912880431553	-0.08523357889318804	0.11440660681327067	-0.7672425871534813	-0.215975155770144	-0.12357788978077609	0.08082484240322767	0.1293095487208082	-0.21677277399028202	-0.1851223205904022	0.03173697760433479	-0.1920754086539862	0.2401143856260584	0.0684839168017295	0.026367315262659386	-0.001028045320705366	LEC	catboost	0	123
60	-0.0016416867564494275	-0.014797636600091285	-0.40859101022002126	0.1516607158893891	0.2171217007221713	-0.11785407573175129	0.029609540536562843	-0.3519235375665678	0.10086824308484024	0.11516360532558971	0.12108075941485874	-0.18444293392054786	0.9589712934273112	0.3956749957170575	0.029197152670042997	0.21434605400049886	0.0461503785605491	LEC	catboost	0	123
61	-0.1811517080177676	0.05564506411140736	-0.17455560722740493	0.16939712825212053	-0.5313058941733507	0.33939451311226837	-0.015509254220497558	-0.4281369422004954	0.06884256281898053	0.06572925154436962	-0.10775507744944193	0.06203727331849041	-0.0921924944901923	0.37080810517206675	0.07125370294133977	-0.06650846326970976	-0.056709424069231185	LEC	catboost	0	123
62	-0.045062521021688	-0.08273653044978135	0.5963057272822498	-0.03490397832351967	-0.5240767823791734	0.30333174035223254	-0.03209830602916098	0.1510517577424127	0.08066386279943295	0.13506182750185514	0.07879524901127796	-0.07007366764279808	0.17799017677723356	-0.5856289696729543	0.2655734716355942	0.23880911313803985	0.20556403253912328	LEC	catboost	0	123
63	-0.06090541447659301	-0.03451213788337249	-0.07129810912113176	0.1849266556951712	0.05752825791141583	-0.2801521269601887	0.09824663733396193	0.14852522752311068	0.16043197380114935	0.11254914796096165	0.10937796268474244	-0.1829562390150868	-0.40854402069470225	-1.079483471228421	-0.06297993193095161	0.22571323059286674	0.16114379699437437	LEC	catboost	0	123
64	-0.0031830898157496237	-0.04971570973322324	-0.23675503560958955	0.1427176852953173	-0.3728706923987438	-0.23040322643568992	0.053233201141983405	0.10058421205027036	-0.04651425755045036	0.12195651102422973	0.1876971091201811	0.0982368066389942	0.05482873926906154	-0.4833747413108273	-0.09359815798377638	-0.09239709233471027	0.0290117811330453	LEC	catboost	0	123
65	-0.061255809165590584	-0.13621930213764938	0.4678201834406515	0.07572768219172364	-0.8260153931568072	-0.1604034667854392	-0.024138838962544977	0.11846438004488354	0.06600810536276251	-0.10999922250126104	0.16411994592518778	-0.15698494590744086	-0.37144198727454475	-0.4655185680863954	-0.05229911659638375	0.20661389650162612	0.21031002000009377	LEC	catboost	0	123
66	-0.1536338538463417	-0.09009277928203482	-0.2727273675866933	0.08501737138072986	-0.9728411128691351	-0.16492357678425917	-0.15767329493126667	0.08307747221400966	-0.050578275726037056	0.09819980149921259	0.09551536521034303	-0.03707530178505418	-0.19073506017610262	0.17793790509338117	0.18343890261395368	0.0016954574151590335	0.0424859717402318	LEC	catboost	0	123
67	-0.08650198606434151	0.06830765037200343	-0.22826018336635343	-0.14888640785789717	0.9952380433019278	-0.15006987194643764	0.19701137298367222	-0.12984938353134404	0.1348742745939933	0.19951308677622367	0.018578869626943193	0.12490645971022275	0.7152581687113483	0.5093062664888651	0.16714971394393846	-0.12477329878304096	-0.015750647033451703	LEC	catboost	0	123
68	-0.07086906361593617	-0.3750765690324938	-0.30642539583839223	-0.1548750113931512	0.4708549235723358	-0.02582931720222702	-0.15072768301546963	-0.011287095053271048	-0.019327405072601535	-0.016648722164182957	-0.22042339722238158	0.12599816895811633	0.6729820299033105	-0.37559878709128125	-0.6660332185637075	0.018254216730512782	-0.005204741734402337	LEC	catboost	0	123
69	0.1631225617228768	0.06687493876712945	-0.31144183799494063	0.16972503459800778	-0.31849787322294726	0.5958222660079202	-0.11159585854724113	0.03818964406470101	-0.027292930635007824	0.0038154066690296038	0.04330000153234396	0.08040836663673664	0.49668130354709006	0.3560523838792045	-0.26228216339652366	-0.06369364648477313	-0.21319730301458406	LEC	catboost	0	123
70	-0.05407032219530634	0.1686051818370754	0.1779783654393105	-0.015609190531271567	-0.7470571187799371	-0.18507520309579323	-0.08590335673289705	-0.28078354495039576	0.08115290973286962	0.07884321847809136	-0.09464490616554742	0.04320267765787107	-0.36672185097768545	-0.7609906849382683	-0.15722133108024236	-0.06665284206073195	-0.0928147784959441	LEC	catboost	0	123
71	0.48680469132156323	0.05108687587520714	0.22877450571780633	0.015349890552688374	-0.9603090676873143	0.17315312142345243	0.009314586398149829	0.16118353254035758	0.061620467576397504	0.0516876210226267	0.1662589945586567	-0.15997463546903098	-0.253381093426321	0.4004475719547638	0.08127234230528256	0.09363662457102678	0.1483684112350731	LEC	catboost	0	123
72	-0.04418298618415972	0.23075972624046867	-0.24353192125121817	-0.11695188079539445	-0.25279772471613715	-0.03062026473171118	-0.13947510111555467	-0.3441362160730612	0.09043064663311502	-0.23422981770980922	0.07005616439137997	-0.11028536401810973	0.6184842395261188	0.27084662583424296	0.194045546359894	-0.048210077655043	-0.06722519529726298	LEC	catboost	0	123
73	0.3381662142164263	0.00026966294065479017	-0.2563948465735114	0.07313115517456023	-0.7486549197745158	0.5101269256954046	-0.05397066623921156	0.15280080277849256	0.16034822200338655	-0.046283656542818304	-0.016511010809203346	-0.36513502472104187	0.7471302879798021	0.6926791432056796	-0.04785604153752604	-0.08151312762374884	-0.03158978036152773	LEC	catboost	0	123
74	-0.023730698769280308	0.07603471766688692	0.7419227718161601	-0.18370858111260913	1.1008831989285328	-0.2382485770316658	-0.0010339525746795026	0.23618594480057026	0.034360662972088694	-0.08510475416434374	-0.035228565909794785	0.03388835443747236	-0.4998320408096203	-0.928637574597417	-0.010130446247642078	-0.19648749046614547	-0.18101112596824281	LEC	catboost	0	123
75	-0.1053992774320183	-0.031808468794919345	-0.31264532129242306	0.3159641968731732	-0.6820305501658797	-0.18303331547601137	0.020135422306567143	0.09817625545719459	-0.30928883271039537	0.08634417836798793	0.04668647041519106	-0.10444558212414826	-0.3290723920576507	-0.03359215379094296	0.16068568602748562	-0.031203270046126635	0.02278382810336606	LEC	catboost	0	123
76	0.03250664678223538	0.14443541763664605	-0.19554766649383562	0.20988656128274907	-0.3137379054056491	0.3998982966054763	0.06357189702407982	-0.08900258060667797	0.11884397364045084	-0.0031803086205463116	0.06767375422195218	-0.12210183182956293	-0.19602488604463067	-0.2641172854974771	0.3007286638054342	0.01864579332873231	0.007164971851462048	LEC	catboost	0	123
77	0.28308165141514846	0.2070695010164999	0.684755327533713	0.2733932872543894	0.04696062824277711	-0.2576083729103258	0.020855292871770112	0.20716338069388932	0.1449089843083165	0.08600022363765575	0.2424559976053424	0.18724068466360227	-0.3661730591560659	-0.8717078938892879	0.025544100026582035	-0.08805384713895538	0.062449384835129906	LEC	catboost	0	123
78	0.13844312514998805	0.12087540040489558	0.7769668089888075	-0.18866280830115054	1.2520635560511284	-0.1450825336580238	-0.03574308260877105	0.19933092765713056	0.15584670976551965	0.1282940330492293	0.0779605470979636	0.11030501531551883	-0.43471603758404	-0.7187791673354406	-0.24113834681557578	0.06331997379777525	0.11156437138756968	LEC	catboost	0	123
79	-0.10902600205970644	0.19175504718187414	0.6599675067556483	0.2436791036575112	0.23967494452028798	-0.08697678280248075	0.025389683706328887	0.17531566658537823	0.17123340535966547	0.13339664456120373	0.21330935486235883	0.19294484136984316	0.0028767214508377973	-0.5299519684120836	0.04772868845419937	-0.11453057739127448	-0.023391595436186585	LEC	catboost	0	123
80	-0.0585553668912327	0.17365017455743295	-0.07220027947159677	0.05171822848759872	1.2518318050095139	-0.12488172615174746	0.06886573107365632	-0.37220286125404073	-0.02739639793155652	0.14077936627097032	-0.1597500855613427	0.12313105624906685	0.7249634622895644	-0.0978838504079835	0.0982825324450846	0.03828093253501786	0.09326472968628013	LEC	catboost	0	123
81	-0.27498299966310824	0.0868162757262335	-0.18124227850334307	-0.060923116815882236	-0.19849860224120636	0.5428761550967623	-0.256330641846958	-0.36715432579906404	-0.12603013384733305	0.04878663658243957	-0.25990051265043457	0.0010244067776357432	-0.2580386860937347	0.3019162263545925	-0.2602492058031293	-0.06173592933250929	-0.0831962500094831	LEC	catboost	0	123
82	0.057013457249981525	-0.12094883886553646	1.1780749258136947	-0.09624345271561487	1.0058146498095737	-0.23097915605634955	0.14298631293472033	0.24132605277491945	0.16454753654433726	0.09631214732819209	0.10479733374652227	0.12951066275800946	0.25479691974201296	-0.4153074373188111	-0.044474951774887896	-0.13215666646616248	-0.08986640134495964	LEC	catboost	0	123
83	-0.1156960617905429	0.010910656692195325	-0.25851254255184747	-0.09174550014949322	-0.41628068248804234	0.0381288391168174	0.11116393036932512	0.10558027639106679	-0.3493451580209436	0.14904799485703438	0.12949278030634584	0.056857554956305574	-0.35529512409958913	-0.300632331543516	0.15988857612923907	0.2519683382331558	0.24301387841474667	LEC	catboost	0	123
84	-0.13905924870912545	0.011427397133460299	0.694493611939809	-0.14328612891552903	1.3302729873755779	-0.22252451286932662	0.12741859310697798	0.2223791636717885	0.1781181456311963	-0.01624375821252877	0.18680374516107065	-0.016861988783895953	-0.3425304324768921	-0.6660535496104091	-0.02572962114752878	-0.013655967383538305	0.07263171689784519	LEC	catboost	0	123
85	0.20479167679244753	-0.09813986100328533	0.24204508090993485	-0.09470441627191202	-0.09159922980610401	-0.24910716263403068	-0.23828254626099657	0.1529846824459565	0.10290871654242839	-0.03207912547471347	0.07930141011237246	0.15226123328776006	-0.2234553184309948	-0.2047285898251683	0.09133956161614978	-0.20321402544972006	-0.20001004195225994	LEC	catboost	0	123
86	0.08386388054690977	-0.015481384420327631	-0.18250424313475896	0.42987892372666114	-0.34046705916376924	-0.13395352923977297	-0.0627964196868235	-0.2189700698857158	0.009561945153752086	-0.13603576739021345	0.05536393679516006	0.08213242295182652	-0.2696715070812799	-0.17631736029498002	-0.2008743171502262	-0.14958230953698495	-0.12341150871278903	LEC	catboost	0	123
87	-0.16028134095726923	-0.04833941403743774	0.05624935213334898	-0.17482511460628744	0.3448882026428027	-0.27347102467180323	0.057254257913990136	-0.3132088291637709	0.03765399847528141	0.17115657380286126	0.1288979800701165	-0.16613256552924216	-0.5018867305270182	-0.37843889738576986	0.02058959407749364	-0.19262749148605007	-0.07201185206424512	LEC	catboost	0	123
88	0.03451001281972673	0.052304572952488526	-0.26936751264321834	-0.1297237060908498	-0.876898687746301	0.36058392657409966	0.16206541475189773	-0.14858800428004018	-0.3718582477895951	-0.030355762342442916	-0.02607826477074878	-0.04043227093498066	0.878000569005445	0.5917529078304022	0.04721640990211482	-0.0708939472869453	0.05943768853663777	LEC	catboost	0	123
89	0.1657164678892584	-0.02576411669177865	-0.16491623590963292	-0.16221500934378835	-0.8242767217866618	-0.16280991353979327	0.0561938705371795	-0.29188093621260497	0.04379548447114459	0.09091102751882758	0.030451167570420924	0.03787540512188485	-0.26593834939986	-0.17911049010586821	0.031343232555895856	-0.030528529757010075	-0.028283285528936348	LEC	catboost	0	123
90	-0.040612165400820605	0.06410131594059228	-0.09851354802178655	-0.07450061489683897	-0.30915315818727157	-0.3012272684619956	0.11038229002569447	0.09156059642903708	0.09133386070711755	-0.34534742950376246	-0.14046449197192035	-0.1938942787734083	-0.3397327029343025	-1.0228742671377165	0.27833243498864907	-0.06648150835122389	0.05340080570047674	LEC	catboost	0	123
91	-0.22266679629055033	0.19818371213747438	0.2406608326032054	0.05741768212769231	0.5275695641413042	-0.218619832418104	-0.08285692177394409	0.23868101211303921	0.12083256836608369	0.1124581610582797	-0.13142623933277817	-0.026403178981175595	-0.4300669589201208	-0.8363566631674006	-0.04597141402022762	-0.06056182720772761	-0.018076158829242114	LEC	catboost	0	123
92	0.27867301747814477	-0.15460374914900768	-0.04516189951816139	0.02858861416243871	-0.9368463637347114	0.28493738366537896	0.10518803463680769	0.018418523058541747	0.05790740929397257	-0.3041879385293883	-0.4168480821458835	-0.18093067147552339	-0.032489045112396434	-0.28406161259516693	-0.4351868799294432	-0.039079900815061006	0.07257946928454848	LEC	catboost	0	123
93	-0.07025361980071179	0.04259103955110854	-0.3403901015261473	-0.09854063607357035	-0.2820274025551047	-0.22531128918401558	0.004942791110157191	0.11846582945416034	-0.03703449393419763	0.0602275837030322	0.15249983833325106	0.11376144089488276	0.4788308739295653	0.010313874708426408	0.031743144800122046	-0.11936939275924649	-0.045173925136997396	LEC	catboost	0	123
94	-0.0460328096656426	0.09856963679945656	0.14608655760530567	-0.23015366471599485	-0.4285094858768202	-0.18871999653637941	-0.019197331755283622	0.137110922552063	0.060066320348676615	-0.2892735929503604	-0.4638633512885597	-0.1917074149769136	-0.37900613659458704	-0.46750869874831075	-0.017777583367790024	-0.046094234990853786	-0.07611793389048227	LEC	catboost	0	123
95	0.1315676712960901	-0.05007145938007144	-0.17821321366525847	0.029243564772826844	-0.5431523301909708	-0.14754994741631916	0.09273506877039535	-0.198251005805175	0.07168478581912645	0.00041938008686557367	0.16640499612376858	-0.540735342513241	-0.2428081722660227	0.8154869835478065	0.1497451683414833	-0.0604126960693247	-0.024463942143170766	LEC	catboost	0	123
96	-0.2373298263264601	0.06519123646374413	-0.2839994009073113	0.12041186360566447	0.1516274786012935	-0.27300874091691946	-0.00860345718146292	0.1525457848834358	0.07236225564304455	0.13947253137865745	0.20046495761521949	-0.059146631888045455	-0.4736466325864812	-0.6198695839281617	-0.008233277046086982	-0.15257712249382227	-0.09267955621351137	LEC	catboost	0	123
97	-0.2621706605862632	-0.08786909109709294	0.5385251086730583	-0.07644316754089311	0.46917514382722203	-0.2767639545045901	0.14833807199959434	0.042652624115917005	0.10925385727085422	0.05329257498764136	0.07362272362739736	0.0643912731023497	-0.5202871270699612	0.20026183814980927	0.028478349216513783	-0.19717506825568965	-0.10063423659223644	LEC	catboost	0	123
98	0.232208400004214	-0.01486335663028523	-0.07318536273325034	0.015946883075287386	-0.7235113589037276	-0.1879011753499342	0.021667150275933304	-0.28677835154676484	0.1328925715406393	-0.15160031978360938	-0.19417200594315695	-0.2149284447895995	0.6607862833272508	-0.4022126356093282	0.0047513383044248516	-0.05655499748147823	0.020030856962416313	LEC	catboost	0	123
99	0.03512172846541494	0.33808423414367816	-0.24452970847437264	0.28157408856195243	-0.69365265899695	0.3614120293384604	0.027493253711420966	0.11523710651492643	0.0976701202891558	-0.2062092590729142	-0.03441929170880586	-0.1511146159051704	-0.20709958875677412	-0.08894753995702291	0.34071609115297247	0.018907351165101456	0.020719489710827446	LEC	catboost	0	123
100	-0.11993254930956453	-0.12421393493461537	-0.07334015649586467	0.07252045630804696	-0.3603507510203185	-0.18091859443906333	0.022483887706498847	-0.22872998267492667	-0.5066855937311224	0.0793020804119497	0.19686120764171217	0.01394603408574228	0.6946452411142878	1.6316236111643199	0.0592989606721618	-0.12202813052727149	-0.08039481046165535	LEC	catboost	0	123
101	-0.14800024967906153	0.04438685260464406	0.04832545231971131	0.05505007462703411	-0.6522961061140556	0.05374009637155005	0.12945078938709417	0.25152820741247994	0.12562012995588456	-0.014107044099845627	-0.06749434998228578	0.03257392539045889	-0.43934490246583535	-0.1784133755888901	-0.04728493764911816	0.1331888800506857	0.16908443543915952	LEC	catboost	0	123
102	0.41325575417308613	0.044634797744639604	0.019819619228377428	0.10017267422785554	-0.7221831298789607	-0.2817902842471831	0.0749330215553854	0.120543236494664	-0.02436578892806412	-0.008820630809920226	-0.0006269622544043144	0.00018408886525045787	0.3170125265447775	1.4720249715630487	-0.012148485938030085	-0.03426700973648682	-0.09816748052884505	LEC	catboost	0	123
103	-0.06466146318469296	-0.009627174181011664	-0.1901558609145224	0.1620305637738345	-0.5259502331606731	-0.2358499653670013	0.07211855749864837	0.0064303011208313565	0.05816831516814173	0.09559767145690495	0.0945754709404828	0.10711532680889246	0.2652118830536451	-0.8190911140904189	-0.06377799614008582	-0.13393775298911287	-0.16118768193614863	LEC	catboost	0	123
104	-0.23020902629587847	0.10328853957154897	0.04182923141789856	-0.007710741044115282	-0.3542529290920937	-0.13420380805696433	-0.023111039709499893	0.18861778258496784	0.18491861289002623	0.13469206013889332	-0.20335333024399346	0.17258813019173547	-0.4533448324681154	-0.12682353085155143	0.008224399966178167	0.15462841171149727	0.05379983389359222	LEC	catboost	0	123
105	-0.012320709788382022	0.05192870498879908	0.3633750787453409	0.27207154316771603	-0.9018169060473683	-0.22678969667227003	0.00862264407307362	0.15546960913883381	-0.2641234721653213	0.13824318613466394	0.1419426522269297	0.1249482414572515	-0.37310639261764933	-0.8100056105449676	0.010721508734286017	-0.0009284933285311902	0.12378184536196328	LEC	catboost	0	123
106	0.08912699324908657	-0.07379235025113352	-0.1374973286797807	0.21497896530001467	-0.17098470774262697	-0.12715235372636255	-0.16767196910749285	-0.1617604481016296	-0.40220360352657386	0.05395424465403218	0.031647727862447864	-0.029582042946018003	0.6528047750189707	1.0614694286924067	-0.17486843736524463	-0.05317038190287568	-0.029753336660477903	LEC	catboost	0	123
107	-0.054044048994205826	0.1834845556886175	-0.15329861387226174	0.3773444785690354	-0.7588207659555358	-0.21154764240754426	0.16280262938941006	-0.11523967812077572	-0.1107548510732752	0.16456596889562966	0.14134380957920356	0.12417019507929515	0.32461405492970546	-0.6078669662631175	0.31663492831696355	0.16249244538128252	0.1806607350098815	LEC	catboost	0	123
108	0.032472880048246396	0.10731198467314093	-0.28937626737073596	0.17082663501920414	-0.09860718432888019	0.3061710182305121	0.033142968523252256	0.113181816379454	0.13959898680720934	-0.17611625797877442	-0.1816505011575631	-0.024339718283503658	-0.30814601562571464	-0.1707822218181033	-0.029007319473171478	-0.07974230274120495	0.005062039532911803	LEC	catboost	0	123
109	0.06236695216910331	-0.04388367364304484	-0.13525866190924693	-0.09371551351796632	-0.3890449492721653	-0.22275879963664344	0.16285678716325294	0.034890455805384	-0.3351325623600246	0.1477786270713504	0.08863386663116778	-0.06248863062926914	-0.313585631994187	-0.46688958803750363	0.08811564876107637	-0.1152412962778524	-0.028952252643619086	LEC	catboost	0	123
110	-0.06480975888621901	0.09345756185995409	-0.017859781260525263	0.1495710044657663	-0.011755303512874743	-0.042267850546120145	0.038535333205872255	-0.2618881376239191	0.10191794768053133	-0.07273568348249297	-0.07686017268256425	-0.021234069206710678	0.6487781952419374	0.5957208108305037	0.061349286369023565	-0.08633433173394417	-0.034963108488125214	LEC	catboost	0	123
111	-0.19871910657028413	0.04072794590135995	0.6243129474014679	0.144840298890749	0.2806459796814329	-0.1414921508051199	-0.03690300770839448	0.17271192084484185	0.16201347600566773	0.16653716783242883	0.20720657631678246	0.028764039467909078	-0.47873384541784425	-1.176165147419967	0.09732071314641991	-0.16256204180417866	-0.08075128925134133	LEC	catboost	0	123
112	-0.11752458389437462	0.03173525110510333	-0.11821892262782023	0.14133173249479286	-0.6254305139611865	0.18750319149897274	0.09983683534512672	-0.088278581699463	0.11074528457279757	-0.0338039332666338	0.11156200595066638	0.15569999571052318	-0.2998085011813266	0.3874211791203809	-0.358036237099144	0.3332561912481252	0.14572240634018463	LEC	catboost	0	123
113	-0.06976133525053575	-0.034773034279411974	-0.3229589060282402	0.1814054035441588	-0.769656271695216	-0.03470587053575548	-0.15292166555452003	0.12741905292950578	0.15657044894768277	-0.19902765920603568	0.09855901651673558	0.06765866024348238	0.17168073267488496	0.6979762432199765	0.03363451407444228	0.0257547394608474	0.0335450068707786	LEC	catboost	0	123
114	-0.13190095176253258	0.15352909123675904	0.10017042680833675	0.15210924216795052	-0.33319773773915096	-0.19398018041075213	-0.07035552150004139	0.21013437893218137	0.10676376147850648	0.04814531751229321	-0.09216601270795671	0.04971324653750583	0.8641271682438997	0.47016453910929834	-0.1138534699812673	-0.1169159359868645	-0.12455809482561292	LEC	catboost	0	123
115	-0.09071489442611423	-0.10666586501181641	0.11260770145470428	0.11582015245863646	0.7806721947208526	-0.24163211887304903	0.02051171354174803	0.19067257595646	0.11485555538259289	0.11082870542315965	0.1852142729883827	-0.097460872570116	0.3445511204896403	0.7392862195340797	-0.02536478576395553	-0.0921167029186321	-0.025736399988799417	LEC	catboost	0	123
116	-0.10749484770771252	-0.05336458579841345	-0.3280896917935587	-0.03277325853700157	-0.6896842968389039	-0.16231635566173008	0.016994414536654463	0.15308838413802936	-0.23970516236378095	0.04174097737808487	0.06372412876010537	-0.2908572291615221	-0.39928819153979894	0.4976801557479997	0.2118155401697437	0.12635992766034132	0.13721734913025316	LEC	catboost	0	123
117	-0.15711160960786225	-0.11544034276500838	0.8497463992179966	0.042054807353379256	-0.27381726945692025	-0.07704835738851477	0.03129584293423663	0.17327183475481941	0.13738135300679555	0.05306975726606669	0.17530150639754088	0.17970366939734045	-0.4870701631038491	0.6577359066027789	-0.05462501104818837	-0.1299931811778914	-0.05179735633273534	LEC	catboost	0	123
118	0.025866768784231085	-0.12910432429605032	-0.3303990058467029	-0.012744110938123495	-0.2622468032267678	-0.14598975425359192	0.047668257180116684	-0.515281128050319	-0.3561359140836263	0.15395269926476104	0.15919715786649763	0.07020359424040998	0.6547160965700821	-0.29904434192170615	-0.645280935758985	0.20361335378998674	0.18192504388423442	LEC	catboost	0	123
119	-0.3204591170698517	-0.07917074528505806	0.4636920496145809	-0.08570132232986126	1.4792947653113138	-0.2411939436561485	0.03630836454832296	0.20681239659571612	0.16382088526479804	0.10498856681849614	0.016101340099382192	0.08798920332786705	-0.5392019969595375	-0.024147793623528053	0.13205785583605648	-0.030883722023820698	0.03433482311295405	LEC	catboost	0	123
120	-0.20870515031305945	-0.1373943454140956	0.5891256526014418	-0.144294328726838	1.1296078570647274	-0.18781650356870924	-0.0433970823394272	0.2250573149110958	0.14503348773699323	0.11631719517702248	0.10165530766558267	0.0836807020932112	-0.38616278225012907	-0.6653559651044012	0.24501278002286045	0.026753499377988592	0.08776747614596958	LEC	catboost	0	123
121	0.1206026872701338	-0.26487292974907883	-0.2441465165752655	-0.19835343731552263	-0.14870064512733333	0.11703969628886207	0.06433237747829476	-0.2434061054911409	0.07192845904111812	-0.06576729613915502	-0.23854428269554123	0.01970880160941831	-0.32083136753322017	-0.7483456699092327	-0.07463770326795484	-0.08801567938403282	-0.057175167048340546	LEC	catboost	0	123
122	-0.16321031219409343	-0.021352419010981272	-0.30405620248893245	0.17580197117618182	-0.3215727769036783	-0.031123075864534742	0.05267620310132114	0.14669810829678862	0.13580588937248073	0.11530901383084871	0.19675070417526666	0.06985779891631509	-0.4021073501200632	0.23519138068071999	0.07309125838405034	-0.0849819395478204	0.051213545879745664	LEC	catboost	0	123
123	0.07783665360334288	-0.06060623701189355	-0.15643961995068348	0.034485453075118626	-0.4566530849278487	-0.24651038894462	-0.15897271422534617	0.13976231168640518	-0.055447661672325836	0.07028787717047467	-0.12512598738810748	-0.23788162341884322	-0.2865666099879705	0.12887616604057803	-0.06771466998500432	-0.03332543702658052	-0.11186949295097579	LEC	catboost	0	123
124	-0.03870933671665534	-0.07223395216645932	0.8835230163827861	-0.04127343615433154	1.3476513283677682	0.29193421446920365	0.19418127768302446	0.1351001185401015	0.16304835977394724	0.14920285044657114	-0.11373662838209225	0.14409884352434665	0.691600218026393	-0.30878113479730623	0.2158554735239899	-0.12223821434383038	-0.14436823067535484	LEC	catboost	0	123
125	-0.02662689009927575	-0.03061971662742325	0.15130976125279885	-0.07651165436255332	0.5345818262718482	-0.24421938500695012	0.019276120218342453	0.1554313893616163	0.11663770652312051	-0.04931853988570434	-0.15376750426190774	0.03374971769908605	-0.5229207471453026	0.5428250065453272	0.023471841317618525	-0.12745130548092595	-0.1315622152319441	LEC	catboost	0	123
126	-0.19688831040913637	0.18041752389942944	0.49398739850479473	0.1442397183992411	0.45857074431893785	-0.2143423919216798	0.12761480526191035	0.20179188050344324	0.16895717587532144	0.1271212774263567	0.06428508494359131	0.13839736689213633	-0.5281412840315393	-0.19600225869557072	-0.015355299514188334	-0.05181158931553051	0.011793066813878941	LEC	catboost	0	123
127	-0.10161375518725341	0.110655563262613	0.16265684183512502	0.030669185148113714	-0.5974064631169402	-0.09159344411931951	-0.018471905424244095	-0.3148734425337038	0.029782799881694896	-0.045968977777544114	-0.13684344064511422	0.052313814325203496	-0.38547415382173605	-0.23160927317629992	0.21592537943383389	0.24657346985039116	0.21624365981955238	LEC	catboost	0	123
128	-0.19190070660211098	0.13291801510480092	-0.24720547341156307	0.10272650169069347	-0.25145577891800563	-0.18620957078997483	0.006737162751409438	-0.24687054611198916	0.17018201023488935	0.07895830391738921	-0.17337864481516507	0.09277401348525438	-0.2011172378881701	0.20645316891650584	-0.12783556751272834	0.004744473119041477	0.08126309557691859	LEC	catboost	0	123
129	-0.012972238183322105	0.13283158028882264	-0.12358219681029929	-0.07983986765482547	-0.34892143922208335	0.12385456834259422	-0.20040296288999818	-0.270193556417844	-0.2390776734901982	0.09718763258687299	0.089465869293445	0.09041527538784543	-0.21842311136570486	-0.5357581417963946	-0.27058236034463334	-0.11956204048900795	-0.039091467021088865	LEC	catboost	0	123
130	-0.036173073249716074	-0.04852968995011098	0.06128159622246169	0.021395431766294694	-0.8433535700541318	-0.09740066132904725	0.031531409422171905	0.11228674664593305	0.013514547607098222	-0.03322811558506159	-0.07644356412957566	-0.1656124257031807	-0.2826722519968411	0.6586563056904132	0.0705007034245512	0.030913732168595023	0.18458091456316086	LEC	catboost	0	123
131	0.11452941666149792	0.009325344716777947	-0.20572510932434016	-0.07394150821816833	-0.2965590374991032	0.38676710193168934	0.03076074847203686	-0.1779107340901344	-0.017903399446010475	-0.23992475779275763	-0.1423792474685515	-0.005550106797726877	-0.2920208573236176	0.11064122910493081	0.043781205830230936	-0.054487435851590944	-0.025956234191680597	LEC	catboost	0	123
132	0.11404015244985904	0.023249613065159776	0.8353268372344639	-0.18201275372178363	1.2920649211179793	-0.24202532368534047	-0.07112623312716815	0.20641790667542959	0.16002440712060995	0.12597713103541036	0.21971187189264185	0.17795092004480192	-0.4316529310659289	-0.7538113368555983	-0.055903984095390574	-0.16917275891695038	-0.08351327553350779	LEC	catboost	0	123
133	-0.05506309383175648	0.07042119377638696	0.5247595960743032	-0.19224220303327108	0.8449401915622224	-0.15637854017954575	0.06981474118120666	-0.22227608975677313	0.0073522294691371875	0.09243628468216682	0.03228703914695406	0.05756174433545354	0.9411146286424485	0.3513905682759621	-0.005324015949338836	-0.012115317188111846	0.055307327599406444	LEC	catboost	0	123
134	0.19318605880546072	-0.2602144812469719	-0.3827048515573542	-0.030220637169988872	0.03079780157068651	-0.17582298778135397	-0.2214663766689754	0.11068506772049105	-0.4466010443412738	0.03614839675437633	-0.08912310010759038	0.05224019946830452	-0.16628492669507294	-0.06700019075793234	-0.16383614950450898	-0.06119826034105109	-0.06364339817260646	LEC	catboost	0	123
135	-0.19564981547978066	0.06524505035957177	0.511958069797849	-0.22642466205627948	0.6292421520117992	-0.2683010259566934	-0.018828548058738803	0.22110968570067036	0.13239313137615494	0.11022745006285103	-0.05317224365555576	0.062243372993580244	-0.48150803890450883	-1.0539605068817792	0.023865617568991762	-0.09002288904637809	0.01436833085894762	LEC	catboost	0	123
136	0.07642355858979695	0.07917514766526701	-0.3046434666416295	0.05990819192569793	-0.8640030649960344	-0.20060064621232168	0.08252752153472326	0.10674867647048307	0.09570870337770025	0.039624129914014684	-0.15740491250096	-0.2572724718541447	0.953391259261718	0.7982187611180049	-0.018373829689360632	0.12160401167918958	0.15268124369416147	LEC	catboost	0	123
137	0.3844732700838696	0.02915586084821205	-0.30209334956876405	0.03868079630928239	0.09266682305998544	-0.31388836224746114	-0.14402630002316313	0.1488661041447153	0.11428304694581608	-0.13228676002945602	-0.26093029528805983	-0.45557610919199065	0.8274318223942108	0.4308703030810403	0.0985316553679572	-0.06906130629375183	-0.19178825557953522	LEC	catboost	0	123
138	0.454926057469505	-0.08230716976052886	0.5378742807804034	-0.11318543419037008	0.06314853233991684	0.33029508142840686	0.05536323823540211	-0.30211259322134293	0.13777894186045359	-0.047528037329675005	0.1870884886481453	0.15519231927786806	-0.31302391176107525	1.0549068979343097	-0.010263092351147252	-0.031390744847178235	-0.036741803934489656	LEC	catboost	0	123
139	0.04437736938605048	0.13345719737188233	0.07526422408648945	0.20701243231000518	0.6603499757111807	-0.1752586150691485	0.07366650226691061	0.19644774694467435	0.14382606794046487	0.15147038565789428	0.22580955311993184	0.14777475395800152	-0.40056574394400074	0.4227015316702914	0.09581911646491303	-0.07566779942114675	0.08404036724701557	LEC	catboost	0	123
140	-0.018622417919928684	0.04679872346289349	-0.1610930961285943	-0.027371683586883095	-0.6427744090063362	0.04507727556414633	-0.13192404144882786	-0.12353548191676016	-0.29270819730985553	0.0650752809993625	0.04738570562345708	0.04736596411966182	-0.23201244483909433	-0.005451057497136459	0.22417760751999058	-0.04676159702055006	-0.1680168967732793	LEC	catboost	0	123
141	-0.02754429176499984	-0.14346408151140608	-0.3431182551235914	-0.035484876478422904	-0.26127946333989055	-0.1906780250769327	0.025839542365522078	-0.16487106598427756	-0.09828660844574298	0.12132608591054615	0.03530545419833751	0.10775586431251798	0.5281998796627274	-0.3900933539010131	0.16437150676333137	-0.10524157240445622	-0.10861701264364904	LEC	catboost	0	123
142	-0.30886128322415773	0.08360980650246974	0.6819155632556065	-0.17979011183928137	1.5864149944970911	-0.244703038988273	0.02697141108816942	0.21917898853458806	0.06132402295465525	0.11171958278498345	0.1767454737351381	0.16449463731022812	-0.5350758413562455	-0.26600248461162895	-0.07309497043672936	-0.16815890045287213	-0.034536510545771726	LEC	catboost	0	123
143	-0.04652049236748843	0.1078997308520984	-0.04145684858348702	-0.18484191398247213	1.0506803268812202	-0.1720968190183201	-0.020949363689319305	-0.22291473455552488	0.12631892759497354	0.059726895311233485	0.2110432368523394	-0.08755855213495412	0.8751894507425615	-0.16752951567086546	0.03729370437359484	-0.057441043094881086	0.021733370577390717	LEC	catboost	0	123
144	-0.03392260931436306	0.031124395812535476	-0.16254192724022512	0.015258659927786852	-0.7092041746359173	-0.21232262861499243	0.028893616635696076	-0.35714276661300887	0.09727012975748113	-0.20048730252101496	0.020101979761323073	-0.08857843872418898	0.5960029915937582	0.35876338872378505	0.1806553025626648	-0.057274587118627984	-0.04717053514015865	LEC	catboost	0	123
145	0.09173975215193947	0.09984165583224631	0.7381777789122249	0.23229287539175889	-0.926413431945579	-0.1297578103904728	0.006617612357008168	-0.3515739626086845	-0.05206597781198416	-0.1236165315741901	0.14083915454546447	0.07180406444849925	-0.32076993948509136	0.061761008554915287	-0.06350457357266517	-0.03442417787626197	-0.04973353307418689	LEC	catboost	0	123
146	0.07243169052923407	-0.08570332514101135	0.26937431784918614	-0.11064961977778708	0.6947982662746394	-0.3071607087096431	0.1712101058522544	0.14861180062889612	-0.011276828242604472	0.20139415966571603	0.1649819155141078	-0.023494459175573718	-0.35987770414635023	0.6132864188807361	0.12057470078078583	-0.10900579755524564	-0.10834661853967682	LEC	catboost	0	123
147	-0.12806549211333457	-0.022575166885400455	0.18809075954202586	0.19907156165026996	-0.8762447756796099	-0.22269693854633807	0.016987531432126377	0.15566228420668	0.18212519852782133	-0.058299202911763194	0.153172032441732	-0.05625572123407523	0.819178923646246	0.4562802020279182	0.048190907816712404	-0.0824689009299935	-0.09856688725599216	LEC	catboost	0	123
148	-0.01645322087095005	-0.06395468122050127	-0.016513278785163163	0.252064844076638	0.15446130154133744	-0.26129366255446485	0.029949132678624396	-0.20170888568014733	0.14797912205289998	0.11567917460432298	0.1674706373453864	0.11550646102219805	-0.19161867213733733	-0.3870537308221214	0.04681460911152317	-0.005420903860563459	0.08726957401425792	LEC	catboost	0	123
149	-0.15579487054497929	0.11511775229463354	-0.33752152895433435	-0.17653370785226605	0.8732601549704812	0.13064275521093494	0.12955509732153134	-0.4936473158407772	0.09096680047001372	-0.05784391082338254	-0.2505411632573677	-0.10031788576056698	0.06779462796819231	-0.348985301063794	-0.18119742881614972	0.26308604797522056	0.19964115136735364	LEC	catboost	0	123
150	-0.20973994957115114	0.08303299522808966	-0.3267302810177453	-0.004946977455390061	-0.008255249673417083	-0.1581520103544077	-0.027977144453395438	0.12149213117313372	0.12447876776806784	-0.23632272586681966	-0.3167057262817304	0.022415217885672318	-0.5181051326446018	-0.04695879429501735	-0.3781453971992192	-0.11629134855353726	-0.016103043924501747	LEC	catboost	0	123
151	0.114986916401052	0.12623652888959366	-0.23345997325221876	-0.1423219205050094	0.30622329382852137	-0.17466660525671884	0.01869735751676856	0.16074713145966396	0.09369270947782658	0.08454892369566476	0.13511038398106054	-0.042209789218335236	-0.38996232610052284	0.29214247938155397	0.0407020439326036	-0.10507787466349117	-0.11168358135981031	LEC	catboost	0	123
152	0.20368118051997858	-0.017893132756570753	-0.2843768169724515	-0.11780343189636014	1.4379418005976574	-0.21677274848272016	0.08955915768366594	0.06166832051731934	0.08015450393684753	-0.0346562372894036	0.17910904378088516	0.06455486700813663	-0.2882899903251028	-0.12455350847545738	0.17068395540668055	0.309974001732863	0.27863028820362834	LEC	catboost	0	123
153	-0.17487256255747743	-0.03259569227510453	0.20068359110491008	0.015117226853333521	0.529123821601803	-0.23995407887088238	0.1127770632930845	0.21794952721722308	0.15897156351847852	0.12137025789228	-0.20658942181848858	0.07908089175761697	-0.4977330073542264	-0.8358936727281362	-0.12512035345611164	-0.08315750330866963	-0.031420920745405805	LEC	catboost	0	123
154	0.02408333165523855	0.003964688400809577	-0.20073345193924894	0.07508902868768659	-1.018070567249842	0.02073065258945455	-0.07604241964926964	-0.2034066767734967	-0.36444315103914077	0.16718683471368112	-0.001246268617142964	-0.19305100408114267	-0.34020263475416757	0.012721228054798393	-0.03542526537792641	-0.06964969375208793	0.042036759195416606	LEC	catboost	0	123
155	-0.08231395299566789	0.0712827914920796	0.069548286757174	-0.012751005179947768	-0.19172841606328841	0.22165295379872363	-0.06929685921086741	-0.14724480356679912	0.11703968259503766	-0.12699048093439072	0.11820952637956708	-0.024246162132479567	0.6975083420224069	0.5311868604416723	0.07935444079469386	-0.05973374360510923	-0.006122141132554939	LEC	catboost	0	123
156	-0.1477602954933851	0.15953261892825393	0.8801868512732329	0.07536061697149295	0.4479506265442245	-0.17129829045549022	0.035461957488972184	0.2296858863534514	0.05116458216365232	0.11206352227048184	-0.13356956164224232	-0.31598062178316944	-0.03213854454065902	0.11221421494698587	0.10494787550383267	-0.14391415577290764	-0.17907923558081432	LEC	catboost	0	123
157	-0.01675814921137439	-0.054678745751784684	0.016785319451517854	-0.07581832754649465	0.06520871243780642	0.2706955211774083	-0.14268587420232992	0.1469973400475707	0.08778723889443728	0.12947261137858435	-0.035448991464759105	-0.31748648453434264	0.691024544770729	0.3227260202089069	0.04085399647490584	0.35106595999190443	0.4155666908781484	LEC	catboost	0	123
158	0.18964781093029823	0.25440480013210487	-0.3016024413356697	0.06889416749785754	-0.783183085145317	0.051833365540190156	-0.12607375597578396	-0.3657877232410236	-0.33119705942154437	0.1284371410479107	0.09265203292106448	0.0819437519053479	0.3688193127904805	0.2170500276314384	0.2897609900096607	0.035467811215219296	0.09849851902543781	LEC	catboost	0	123
159	-0.029403170671363995	-0.042449486158651774	-0.023380283151298874	-0.17850638095769555	0.018797979174938473	-0.1003853943629888	0.1195526582177546	-0.29443373427215025	0.0926752813327706	0.09997329284836567	-0.17021649329340574	0.015963912975997106	0.6438042445324341	0.4707838077089223	0.018116014092439046	-0.11573445955461772	-0.039285610293724654	LEC	catboost	0	123
160	-0.036880884999004666	-0.01599575173061092	0.5539770482344263	-0.14891358856708528	0.11010699728917428	-0.23607994660353893	-0.01187884163615384	0.19371029391028097	-0.017117732976114745	0.12654910845983386	-0.04598231248293011	0.12153048598116113	-0.4302105206395861	-0.584200262262227	0.0378902543315456	0.2872301550148606	0.06168217555583165	LEC	catboost	0	123
161	-0.09907883214726858	0.0897140732766171	-0.3563390693682031	0.05409126151411133	-0.8292592362645841	-0.15939845606903538	-0.03832700221882183	0.1602226749644926	0.05730278738546033	-0.19219042330682243	-0.14280309708071764	0.21974888437743237	0.6406886465146998	0.4120738958001389	0.004028426043758577	-0.04384177323527273	-0.04038777218616578	LEC	catboost	0	123
162	0.23000662087125112	-0.09639790943365746	0.5135237675656034	0.13943652769086126	0.0694377702322302	0.26498594007582016	0.09033999196640134	0.16159301960979047	0.0017790999497669532	-0.11177687652577856	0.08922464645815041	-0.04818383019135215	-0.2713963174204829	0.4374488227170646	0.07495241376917401	0.1944662376268065	0.17529898989328654	LEC	catboost	0	123
163	0.5259497116387775	-0.12356422913421955	-0.2961397314815543	-0.13946574056397346	-0.47774857913631413	-0.04926403711667904	-0.09472044285589168	0.15991434854156922	0.07598470239249143	0.06623358126358589	0.09188416074221444	-0.09710716771311396	-0.2870389678051283	-0.06026851410655181	0.13545996432185373	0.1786538491118502	0.1391462623051984	LEC	catboost	0	123
164	-0.08496916339116507	0.06142526634107474	0.769759801282514	0.2605579534504622	-0.8358383598065341	-0.12947507429312663	-0.010043704049141736	-0.23138373862085257	0.02738094730886825	0.049087427217024686	0.1343729163479409	0.12003023678852821	-0.02542393972679573	0.6030399374177106	0.02435179545628721	-0.12640417689082256	-0.06308259839110805	LEC	catboost	0	123
165	0.0505416970363968	-0.05563467198133477	-0.005827559728155335	0.14762796391596153	0.35457363822665333	-0.23959762452545824	-0.13175565037535256	0.2303419673699359	0.18541612059401844	0.14271065776980088	0.15134952479633332	0.11431356758664718	-0.3722165757611041	-0.12594458053528346	0.05437108479766439	-0.12312112219033154	0.02428394463650518	LEC	catboost	0	123
166	-0.10452233040920716	0.16521372374441312	-0.25381895050151254	-0.14562361473450164	0.18614633490735524	-0.15641048064785676	0.028265570186187257	0.13319466367795896	-0.294812214994509	0.1476175888587179	0.027036414818826297	0.08151640813856967	-0.2820167726224316	-0.6537978840792505	-0.3531384602293079	0.31355124492435565	0.21799532783083392	LEC	catboost	0	123
167	-0.11945725439854228	0.28990911381332024	-0.14044184708873672	-0.04042397016756084	-0.17634265519129977	-0.12331440091766005	0.052634824522626744	-0.08148459140399068	0.059044330923744386	-0.27461259415646383	-0.14003528928975836	0.0038836401627755394	-0.32907806706761594	-0.3017520634653722	0.29515619716673047	-0.045163875084142505	-0.03392845802916702	LEC	catboost	0	123
168	0.15235211096471335	-0.0943363990506419	-0.20752759315193406	-0.1232145395165295	-0.38204242551630463	0.07770139141525083	0.2755849416884652	0.11656296046907712	0.14460459211510726	0.1596150123182454	-0.1324535659679736	0.22567138783896953	-0.19192169100889359	-0.146627430033839	0.13275889961558307	0.046390752224322554	0.06491547250892117	LEC	catboost	0	123
169	-0.17510822960907038	-0.030419755296367573	0.18630765597587873	-0.18760315022449914	0.05690934353055127	-0.27609119773664864	0.07769830830938636	0.17998857192218584	0.1348946670465181	0.021266662808986113	0.05018048755151799	0.10330065860872199	-0.4470747873259466	0.8040555220818925	0.04436565153563051	-0.12827826833819994	-0.03499027021303821	LEC	catboost	0	123
170	-0.08106629982590663	0.024845002308258056	0.9243211393469827	-0.07056580287443003	-0.6611636285283614	-0.20488174800317854	0.0829007804261179	0.1254885319955436	-0.31486127887018117	0.08948550616834491	-0.014624231376998477	-0.13596567465845852	-0.3868420042160782	0.35607408431061643	0.06623103440404092	-0.023912798961091653	0.12009351993644726	LEC	catboost	0	123
171	-0.016680166593590524	0.02476364311007534	-0.13075735187259632	0.22171894039801837	-0.8029072884390341	-0.16597068127305756	0.07070954774909861	-0.17084032797675636	-0.3100360914204146	0.05384272211019176	0.06286204330802028	-0.06105910209429641	-0.3474793019266448	0.26046241305411305	-0.28898689357420937	-0.08767767312704544	-0.05453622084858453	LEC	catboost	0	123
172	0.06495128849256028	-0.08207893916507292	-0.17959754256212754	-0.04119260734896112	-0.7407640728644034	0.1576812621333472	-0.10767575339762957	0.04925398796010147	0.15128319796791995	-0.14817658371262207	0.10973324970665048	0.09920439255308018	0.7369354353359573	0.3267490934974099	-0.2072817115256825	0.14708451688017443	0.08000727124629144	LEC	catboost	0	123
173	0.10839591030872536	-0.1546150415958754	-0.35938542491203235	-0.09212073085110259	-0.25002314787544583	-0.17666422031198345	-0.051822285142766926	0.17977738323342746	-0.11372526817606987	0.10703019780070185	-0.0721856195268805	-0.27260099771269924	-0.2579796185782191	0.06597127122103028	0.048797384854674525	0.16557699325083117	0.22266596458819934	LEC	catboost	0	123
174	0.4314496420472328	-0.101277932207629	0.5630557629036236	-0.07632060602643127	1.0425695761629936	0.5332938582597909	0.12083372227150894	-0.229238734755084	0.14998682297355193	0.16627200298911576	0.1926070693133579	0.13394173947783491	-0.08609689575008038	-0.8041275941361042	0.23387019542248114	-0.05364071257524796	-0.08569552282467915	LEC	catboost	0	123
175	-0.10416347891476754	-0.10823091672621113	0.5302555527072829	-0.1573110736641957	1.5991035446969422	-0.30501944072545273	-0.08818908901844137	0.21685184128951043	0.03880793496292276	0.1607603761109657	0.15064606621878385	0.14825485624343915	-0.4452239814271845	-1.0774329733133277	-0.06249373683145506	-0.13924255718946763	0.005234810054772535	LEC	catboost	0	123
176	-0.13319628174784096	-0.03887220816955555	-0.22349627047332843	0.08551124045803404	-0.3264526006538828	-0.057131937035876365	0.08116458883946745	0.1320327936562645	0.11695541248258909	0.09621702062825818	0.1660925415093477	0.19947863046921002	-0.4528690868572618	0.24261011897330143	0.09797754966924901	-0.08413631164244573	0.06409411334167181	LEC	catboost	0	123
177	-0.055481722543448575	-0.10236884485022446	0.10640658602323626	0.18400363382381343	-0.9967469601164177	0.09252743582328103	0.11895030049931415	0.1821207327713331	0.058229219889601634	0.023365930648709236	0.09951020590782457	0.10785044958554496	0.5099937438076183	-0.02974424342195762	0.14275074687302128	0.1940193544458472	0.17777342788809727	LEC	catboost	0	123
178	-0.021337717386668908	-0.06433912905990238	0.6995146376229275	-0.14480306229294618	0.7821900153771305	-0.23546932275050753	-0.010432034788480782	0.22536741072478084	0.0738000382768377	-0.029390697826000668	0.1454309717086852	-0.047560330946693756	1.042312360214772	-0.49765781407484505	-0.02335490466475135	-0.1410213691411093	-0.16798207069556845	LEC	catboost	0	123
179	-0.09620102918402394	0.0661138647648723	-0.23015420709726947	-0.09321093839607034	-0.5902441913620383	-0.049645573667791806	0.1104969149681066	-0.24871672532787192	-0.22690352843980083	0.06764595452963947	-0.01655586364378142	-0.12741632152522864	-0.3433015622509528	0.072192418810179	-0.2344831331255907	0.09190751697004311	0.1339091600119459	LEC	catboost	0	123
180	-0.1747816452419127	-0.10711993219618741	-0.24147730293209596	0.17314794848155507	-0.8081222929047438	-0.2136858494013927	-0.07988221372944536	0.07243090051035303	-0.3371076871696766	0.07136279000745885	-0.1417899512533347	-0.015539682958695527	-0.4711588946322189	0.18767966587652124	-0.8078089859279538	0.07577707249163305	0.04766638618334177	LEC	catboost	0	123
181	-0.04247049109338223	-0.07952290125994718	-0.12474750710468867	-0.07018074378881191	-0.8853067239823639	0.17784299792559613	-0.25087559035713775	-0.09446851513327538	0.15643839997770195	-0.1510095281336648	-0.27732884336811825	0.002590969055000854	-0.34741127517090425	-0.20435769573718762	-0.07962116652324337	-0.07072223713679182	-0.011665283409908488	LEC	catboost	0	123
182	0.01600620731725637	0.11199635614352267	1.0380292111464453	-0.14617966755227813	1.0863905527511046	-0.08295415063072342	0.06853795203214641	-0.25170787196476624	-0.011335986822356101	0.09570177480022088	0.1830281239110444	0.13424436383542082	0.8525178169913307	-0.31195539237279835	-0.0673334539463382	-0.0957805488033186	-0.023250960835983523	LEC	catboost	0	123
183	-0.02091632893138863	0.019216319817705843	0.9327739321275856	0.1307957334063384	1.0209721133747571	0.1812252802118003	-0.04103648636691798	0.23350034656682236	0.1196298337113739	0.1505240394337558	0.08363193952584108	0.10812501661707603	0.0693122453395022	-0.8867364924434681	-0.014231565770802958	-0.12815989768164518	-0.012295083466417625	LEC	catboost	0	123
184	0.2223826969364628	-0.11482455383193403	-0.05988575624922253	-0.12779891494824844	0.5155141945050845	-0.28389691637039627	0.0225636676455439	0.18235273742164212	-0.07643666115632171	-0.31456816242159374	-0.049231695312928515	0.06855585859981471	-0.28122091255161213	-0.8955421144411729	0.03608245437754318	-0.18215074027841224	-0.17649403863963128	LEC	catboost	0	123
185	0.006174043331363341	0.08235307314059509	-0.16544972334652294	0.030751370312899217	-0.3944865273400836	-0.07896367283141063	-0.09316656215256018	-0.0919823143699028	0.024781655988153673	-0.05979144413092203	-0.04212811670068216	-0.30363875845872307	-0.23300990033681457	0.17886341323599259	-0.18248533006494108	-0.011816341884711	-0.05706023092004657	LEC	catboost	0	123
186	-0.12627457230653732	-0.0019089420367701245	0.3943829479490837	-0.24364589296492128	-0.9601366446637827	0.20794158400893276	-0.3408053615246361	-0.12042117297179372	0.048395959736455677	0.011150049001523367	-0.3218300448729836	-0.023942754574741463	-0.3683088545631845	0.0899611867095897	-0.2784520963766234	-0.10176962087339073	-0.0707106956876104	LEC	catboost	0	123
187	-0.16124101535959892	0.19748758422588597	-0.16221420868832168	0.14860217510519544	-0.32971862255443146	-0.23980518439564114	0.016142515198454315	0.16911146843057195	0.10530705980556487	0.1286851557974865	0.18177987647482427	0.2063365422814097	-0.39192295034442765	-0.5623713230530373	0.18394018736932682	-0.13463344032807842	-0.13143913099693127	LEC	catboost	0	123
188	-0.09190596377735863	0.02201480618256711	-0.334206975102452	0.07825731479862953	-0.8477680216976042	-0.12884242470611293	-0.0039138986624645275	0.0988769540687601	-0.20713247691998396	0.13995081556510608	0.12714262522942923	0.07658460504569388	0.093593805734025	0.19018606870161106	-0.02916440550445422	0.15246906191853812	0.12326937730497214	LEC	catboost	0	123
189	-0.0011950576740008276	0.246566659954924	0.5277423473796882	0.15475604197818082	0.8729958080782767	-0.14126790944315556	-0.041511838832809116	0.27098455368388447	0.1898171141040577	-0.02556999950981407	-0.12497206463331008	0.18035022323406508	0.6367765533220197	-0.8462529174901335	-0.014813918049078589	0.01665663061691719	0.07616716757502298	LEC	catboost	0	123
190	0.1793350227751057	-0.0714954239079909	0.0390617519847196	-0.14016318840580969	0.021380834954870167	0.12311624126909781	-0.2001743686747236	-0.29403499486751583	0.09142974122429981	0.0597679517680409	0.05981640572408065	0.15993104980342862	0.6161790444255019	0.3615943999276248	0.0655470267531586	0.0023319487690652897	0.018450187192494617	LEC	catboost	0	123
191	0.4336720017782733	0.12079813546107455	-0.3720230525244455	0.08611091190511468	0.9211345854127634	-0.15535495584916462	-0.0768912954407763	0.27559393017561884	-0.26999045543372807	0.14623270994382734	0.18912835700515707	0.10001952839607856	-0.2820114065785554	-0.10207020366633532	0.08661320158965122	0.25157765082229333	0.20317075918162555	LEC	catboost	0	123
192	0.08971903773938478	-0.09891400568934748	-0.08682728438060257	-0.015626504644518206	-0.7326817984641304	-0.19916291754366022	0.0316687622864157	-0.33794884887207693	-0.18796277463166455	0.14044365978399312	0.1982343830375772	-0.08514448100739866	-0.2662517048052887	-0.021613976657852335	0.3514446012003655	-0.10968671328737636	-0.010826325695376691	LEC	catboost	0	123
193	-0.017915214889057486	-0.32012739230392234	-0.38459021799574206	-0.15130116672950747	0.417418821013943	-0.1510655757566153	0.046410984427460285	-0.33401624455129875	-0.0002922604296657861	-0.1545786690396844	-0.314062023529548	-0.10883527048832768	0.6308231723516361	-0.7273225759327164	-0.04167447451860239	0.2905526113092938	0.278026831046025	LEC	catboost	0	123
194	0.09038329729314133	0.09242769370386135	-0.26497937942499283	-0.11649949606885279	-0.5760338623288769	0.13991252429390624	0.05393126989919007	-0.35826562015836755	0.042206552347549525	-0.049642876690083625	-0.1518855548549993	0.04936677806769061	-0.42074484137573886	0.12988780219507942	-0.29430182659009707	0.018140731968376442	0.1384735197822964	LEC	catboost	0	123
195	0.037835923366725255	-0.049330741320978484	-0.03084332494088223	0.12172095254345894	-0.9376782324095886	0.14084703480137706	0.04669144146872951	-0.27915638691607564	0.038989020795628625	0.03878649446477258	0.12669277182258054	0.06850415786818591	-0.2848793411880851	0.5840163376324247	-0.31745094018035774	0.09858014270679996	0.08921989969870359	LEC	catboost	0	123
196	0.2667779434837679	0.10984616984349221	-0.1410100941923202	-0.017229738089251496	-0.31123328407794804	-0.3320501574910033	-0.25237308638685413	0.13481397720151359	0.10380120221742738	-0.32091789051696323	-0.07186107926157342	0.06920049799918179	-0.18492864833301115	0.6984911415366339	-0.18777994641459328	-0.034553362737165666	-0.013106061853305852	LEC	catboost	0	123
197	-0.056263472369331415	-0.16755659169580808	0.7767812315563799	0.041206161157844055	-0.04469462299886871	-0.23381323696982118	0.029849818547360508	0.15443939737143264	-0.2400084819385841	0.19963432450613985	0.20725263147077833	0.16330564291487268	-0.4157373200804087	-0.22205544224005083	0.15465618509834547	-0.08558045371725499	-0.041380464171205014	LEC	catboost	0	123
198	-0.03876979445521858	-0.14136273119273615	0.5297864589921036	-0.17762675759706575	1.1891681824976568	0.062642023770156	0.008509697443782023	0.21222532699400148	0.15886102520785117	0.11119674752980865	0.06113399256227766	0.13278712158608758	0.09011594382146366	-0.6444492606221494	0.03531463497467367	-0.15112146399045592	-0.16414562918733977	LEC	catboost	0	123
199	-0.053846219467961934	0.1289506630633781	-0.5276856874065783	-0.09595578871396515	0.7626510750973777	-0.04338142527010144	0.0012845266359534002	-0.035700380467410905	0.1019783738051366	-0.028056030367736674	-0.1329486565118954	0.11811060677963539	0.7422810460480082	0.8277048426273461	-0.0347940834258362	-0.150175545123134	-0.019011937492658528	LEC	catboost	0	123
200	0.0329587696294891	0.18495681369800737	0.4177604530287743	0.2429438988433562	-0.4631630021334563	0.1185304499605397	-0.07298686684392047	0.1739365363715653	0.09075055305194502	0.1396298077734834	0.15903947333113652	-0.12124719210142205	-0.4201718609746663	-1.349476186063434	-0.14511457618628804	-0.08874506009657883	-0.04280227836943888	LEC	catboost	0	123
201	0.28593066422098523	-0.1155056454501024	-0.1748164455237574	0.26906374187382925	-0.017482452951345016	0.1194336584398675	-0.10134023549848661	0.16661694539165667	0.19104973396897293	0.15001044123061522	0.1732269196900842	0.11173368561600645	-0.26270043812651556	-0.7768571560874865	0.115028273257422	-0.07458271670391595	-0.015440974876304633	LEC	catboost	0	123
202	0.10011901495557599	0.1738576252730138	0.7267347242235436	0.2768547978451892	0.2837303793157803	-0.19275941141967895	-0.055338268422460465	0.20607064056406185	0.20091396745339724	0.1547189145609768	0.23423491810383312	0.22011912479368745	-0.38259214217785764	-0.28907261602631523	0.1029579150936369	-0.1639989211279289	-0.005070030340007784	LEC	catboost	0	123
203	0.5196176503420666	-0.16425387543939599	-0.3177302117846132	-0.18483225545700535	-0.26728977489929756	0.12286357188086319	0.09511712045918704	-0.04895880690038153	0.22640856789923847	-0.17788260442126236	-0.14491559090262807	0.005608435198963391	-0.23074057104232323	0.26323051334075537	0.03479836063966066	-0.024195964983571083	-0.024301763348220057	LEC	catboost	0	123
204	-0.02129919322757451	-0.17066582220596127	-0.3346880547000153	-0.1579838907869935	-0.258124977749023	-0.1771341162789434	-0.01406815034741945	0.1327014764669402	-0.26723176730481035	0.047060585589062454	-0.060612629551409544	-0.22989020077206343	-0.3339338789558149	-0.16270988102792422	0.05560684821882315	-0.11615789452741959	-0.04333979432336563	LEC	catboost	0	123
205	-0.0507152663122927	-0.1322176862034291	0.7913921831298341	0.08638219391473657	-0.481669920198102	-0.09314441204535946	0.05345921686568916	0.21768979099264668	0.20369148012420274	0.11349854804308739	0.08918451440622942	0.12795013326738097	0.8239041788845173	-0.1978355105777387	0.08457590875452736	0.23712649904437946	0.2879246908908396	LEC	catboost	0	123
206	0.20933697876246196	0.1801986331033974	0.4918637796606635	-0.11906219715210807	1.5922337963832747	0.32415400626197277	-0.16362861437631715	0.18762002140080644	0.019586168870817013	0.08841072889103094	0.16676851694519984	0.050592867617036026	0.016140002079400917	-0.14206290632235954	0.02002621706822127	-0.0869440870571788	-0.14827997607249188	LEC	catboost	0	123
207	-0.0023549188436456574	-0.04405445019139444	0.4463176831084161	-0.12481743699847545	0.4745699963948678	0.05286038126587057	0.06800497840085948	-0.005874775855397285	0.0798262107744518	0.16329598208577875	0.19406277962260834	0.31612402757864005	0.6631470566660028	-0.4065255681986846	0.03977614545290813	-0.13357346366509007	-0.12127610191550711	LEC	catboost	0	123
208	0.025023052331811194	-0.17492923722529818	0.05505263129321472	-0.15492012481082984	0.8686497175272382	-0.14409151765206557	0.08220567224337341	-0.21900715489819444	0.018644124622652365	0.11043583910163629	0.17636123282429456	0.13038475864185906	0.9084938140840109	-0.2390667147471469	0.0876000475376852	0.2831323096454123	0.2453951537181864	LEC	catboost	0	123
209	-0.029684527191929218	0.09645797857481477	0.44090417510278174	-0.17350178808059336	0.6400289649157866	-0.21335214623403753	0.12486494280368385	0.21503478706152526	0.1594350542273216	0.07940194190757213	-0.0770561410547516	0.10305152547283651	-0.4078349282892833	-0.7039346753757807	-0.02247158789303319	0.06947494146878995	0.17359770512622413	LEC	catboost	0	123
210	0.10416060509246858	0.08678434556235615	-0.4233108364211343	0.022525761326811933	0.30787160812396097	-0.1466538667957063	0.05086912628637845	0.1931377452180237	0.16779410492192517	0.10720844923237836	-0.10677073996118157	0.09069207359648324	-0.3660701110732704	0.4451436133087744	-0.11214072408414863	0.20466247967987353	0.05473491533342501	LEC	catboost	0	123
211	-0.09557406577394148	-0.12942157732642387	-0.18330171633390313	-0.07877183567785859	0.1376154879648742	0.4875332659729696	0.019785486241065332	-0.29343235127741596	-0.35897357310861033	0.01717594095920201	0.12728474362668937	0.028159681786304465	-0.27340584290197656	1.5135176554561114	0.24809763181024497	-0.0772964874514737	0.013341306786251275	LEC	catboost	0	123
212	-0.11140349865909689	-0.14154832872084577	-0.08331607740561428	0.03961727192753009	-0.6423240368589033	0.1518062050589881	-0.11651932703115649	0.062387433965737545	-0.3413677447046302	0.050095949838554435	0.07758094408205055	0.08155373363901623	-0.2819259687143377	1.2082697408136867	-0.036844981048301306	-0.01936871322994765	-0.0903542129043984	LEC	catboost	0	123
213	0.3546378228138533	-0.04708922452287365	-0.14578330405557396	-0.04067536236473727	-0.30550687762000744	-0.24014940259598622	-0.1254468082250183	0.12085493215187934	-0.44400052505968896	0.07809922139749115	0.07441731217876044	0.059902804527982	-0.26573000016805126	1.5264437950593706	-0.013919302912822855	-0.08130455330851508	-0.10938986171070952	LEC	catboost	0	123
214	0.254923423680428	0.09063450486506101	-0.3910441171128453	0.08167069715657133	-0.7569791071106212	-0.21283519840222204	-0.15745331179361835	-0.2239337427087086	-0.2553617672101978	0.10273355625229261	0.10766182132011508	0.14586293835702566	-0.19991586304069608	0.010509900825477167	0.12276659749133063	-0.002178862937067308	-0.04907221399627815	LEC	catboost	0	123
215	0.0960428849668479	0.032478349103525914	-0.10993579062982387	0.1591194450539391	-0.7271095951581517	0.12479896999679756	-0.20861409731133612	-0.22734961674065376	-0.0896688449343454	0.03519971920329811	0.1007498925372707	-0.14268400116931515	-0.2834239052438438	0.05884429023962079	0.3357359543050591	-0.06282894952730429	-0.10014860048257998	LEC	catboost	0	123
216	0.11947419063204012	0.10440886417027664	-0.03575457773725706	-0.043658585779248124	-0.3591819529338039	-0.18763109349030135	-0.014351334588892786	-0.2929463234852818	0.10732358929652162	-0.2383202839518338	-0.14987882346750456	-0.16072404949804842	-0.3713311758116526	-0.3917734179141701	-0.3986922539362491	-0.10671542443230962	-0.007392412950805539	LEC	catboost	0	123
217	0.26446230338318866	-0.012064520236489898	0.19675459208289028	0.1618917726658295	-0.9282174711985265	0.22806338446879182	-0.0025808897911524806	0.11785941324714572	0.19671787766250945	0.033933810861599516	0.06691127248224395	0.006169004817289636	0.5815831889149534	0.3805837348315531	0.09359890216921164	0.13469226323366437	0.18263807374493485	LEC	catboost	0	123
218	-0.27006054494733783	-0.13267463018933218	-0.3341731387341063	0.045447829010645605	-0.5072804945778833	0.4843807218407856	0.015173467538830034	0.19158623200480696	-0.021949429688046137	-0.027178238787291406	-0.12325399420842514	0.10003812028637184	-0.19392778471888966	1.5811619666034316	-0.029529869743335282	-0.026711242659895672	-0.014666696091469932	LEC	catboost	0	123
219	0.16730734401244976	0.20422087895614846	0.5503873941501285	0.20527430683499126	1.080219010309932	0.08926297134364287	0.004103945971879661	-0.4029526651231724	0.07041186376811519	0.09760873950181867	0.11012766059417207	0.19368340698785766	-0.38563579586590535	0.8142057649239016	0.06739510501163823	-0.18956884966018298	-0.021889253456579362	LEC	catboost	0	123
220	-0.14957384345608393	-0.29277553021080194	-0.24604686398498482	-0.055898227210223	0.1044354224904242	0.030893132209958027	-0.18502463725740967	0.18464307707225383	0.12159373698995506	0.08607670293882562	-0.20009243672579452	-0.3099697067058355	-0.2662690823177026	-0.2376436340952359	-0.2559981761720093	-0.15075336610174056	-0.13494762683794903	LEC	catboost	0	123
221	-0.18833773550371052	0.10032113677728742	-0.028479745834287452	0.21204512883701654	-0.4501562375554253	0.31105390798401134	-0.018694348183702685	0.0506729602474464	0.1422001415677603	-0.0011266179192887123	0.18571124284938909	0.003421725871521771	-0.3324515892844475	-0.12519455797133042	0.11433877202273315	-0.09688790900228081	-0.08530007560412897	LEC	catboost	0	123
222	-0.1575139821582531	-0.0881494936807489	0.4273582673561677	-0.16946205522094634	-0.3620500757289753	-0.27924251196485916	0.009476642723197606	0.17230800697362028	0.07406742990656348	-0.08779864158983011	0.1455385992040047	-0.06983461552295141	-0.4315666308509929	0.1140348257631554	0.10223241918477613	-0.06283971772459966	-0.05349964913169149	LEC	catboost	0	123
223	0.23462915525178532	-0.04405607709563571	-0.24679155845225031	0.031149559753443235	-1.0143894490085867	0.25368603220854063	0.07074668138421548	0.16514014698616722	-0.060673127435689485	0.038263547426210895	0.14800621804883332	-0.26635544254078297	-0.21918602462661566	0.20794770505436325	0.10347486473373153	0.045251354243194666	0.08693866605568565	LEC	catboost	0	123
224	-0.08766080053435378	-0.09017867931989317	0.489168581503003	-0.16377413652451558	-0.11435027945009434	-0.22915284036366665	-0.05059715621587674	-0.1628247173092178	0.07947335237157091	-0.20412206148886075	-0.20499423469618522	0.2405516511286771	-0.46936637547077914	0.5282580488944033	0.0636330147887324	-0.030356534548852957	0.051841222636170345	LEC	catboost	0	123
225	-1.848375811582605e-06	-0.1116586743393916	-0.020484714194329866	-0.1615451798572013	1.0496762912929174	-0.2504704107885593	-0.05479591960933171	0.10846247477742682	0.13234690003971572	-0.11932117907097367	0.19549317791539286	0.16377885253670657	-0.4250008298238791	-1.1737315473851764	-0.062346939459260065	0.18786107384740686	0.1805431502277738	LEC	catboost	0	123
226	-0.1201941685545558	0.025252362646385227	-0.282318251410707	0.1528599230618693	-0.2886428340075236	-0.213765232703925	0.05834520772655981	0.0798734962394464	0.06111275936655093	0.1575208658211204	0.12293225428598008	0.16280581703940078	0.6632831714998754	-0.14793920708229003	-0.02203913154338118	0.2916075031900851	0.330381569398924	LEC	catboost	0	123
227	-0.10440386126671211	0.09809579326426372	-0.33376376394692536	-0.14096560315372797	0.8578589862467486	-0.10518830914894904	-0.00945152957450426	0.013178463992821216	0.06679915140701466	-0.19368133056376116	0.0715481629508156	0.029132516971373004	0.6945410384923422	0.3648193228527457	0.03313321384895912	-0.11358652885993284	-0.02069343118970052	LEC	catboost	0	123
228	-0.13054938207748235	-0.14167923589109638	0.5664207607667137	0.0423985995793473	-0.5554079310104134	-0.03691039198558395	0.1033032155791599	0.1891568681770132	0.15571296539544785	0.10272564454035382	-0.12541705410148912	0.15787000567133003	-0.41710462895575195	-0.6630448038332857	0.16879618912213254	-0.057416159503163255	0.06079472597595202	LEC	catboost	0	123
229	0.2043642238345969	0.01770609480184339	-0.1954667795725503	0.2865687571338869	-0.7441698438122679	0.06569432546491331	-0.16261635104502167	-0.3343628571182658	0.06600534378539102	0.008677673844480484	0.1727065284018018	0.07809889761590987	-0.2359777239592186	0.025450612713788578	0.13645522810489105	0.18782053161211584	0.32659723448681677	LEC	catboost	0	123
230	-0.013859138314132262	0.14999774082051762	-0.24303346559146297	-0.09560820579603899	0.13154826044891804	0.2962067327459101	-0.17461981310812721	0.13363491187050933	-0.31204793220045995	-0.028414199668363022	0.005206990335124119	-0.20854518440019093	0.6554222154142099	0.3463236414403447	-0.41128133840420533	0.21591881425181772	0.17973876337074524	LEC	catboost	0	123
231	0.12474736089133667	0.08527087702861177	0.20520573257294392	-0.15300050809958526	0.8721195907583675	-0.19354965003447683	-0.1305188996281519	0.24760985808932454	0.18779763722044276	0.16668649810264136	0.2214336729507915	0.16804696827158538	0.6369304548409173	-0.2969114130034252	0.11783798493800096	0.29675479886613654	0.3218022560684359	LEC	catboost	0	123
232	-0.07546407423245566	-0.21690124671761582	-0.1632318827687433	0.11807742085884473	-0.9940765184799165	-0.150875461160356	0.05048641303356459	-0.0555262983706891	-0.4890844982176749	0.1640939887103218	-0.23319712841375273	-0.21197963444935258	0.5476279139102394	0.049489865797476426	-0.6120672724450412	-0.0061192039033030905	0.0653157479455311	LEC	catboost	0	123
233	-0.1476284856141303	0.05666581213237081	0.023945398905023108	-0.21781576813276163	0.08475211714215823	-0.14869969151465093	0.05665947390711459	-0.2592562364304476	0.0037578296024976636	0.1734185118494503	0.15231024538193308	0.11132553862306507	-0.46147882827259135	-0.0032047278109406012	0.13896108807669277	-0.1315376090374062	-0.04883819786203	LEC	catboost	0	123
234	0.7144599526119143	0.02916568644828437	-0.2251085459596304	0.10479562806328402	-0.6353225110469193	0.4519369401088948	0.012988886013386212	-0.34072571438676913	0.021848296004871672	-0.09405425969015223	0.13680211861870317	0.10681400728999581	0.4107067816416038	1.1919616949881688	-0.2515307045884913	-0.0739630120111611	-0.011132779521645028	LEC	catboost	0	123
235	0.21103820764357117	0.18659615430957144	0.7896389232752106	0.16761286597800143	0.19750993238369255	0.21416558177159417	0.07593875069610848	0.31035424064860007	0.0784629875607132	0.1185892858079535	0.03194459599577237	0.10703792821526746	0.7754347576998003	-0.18433666093356563	0.10391067653590286	-0.028985834216624123	0.05100759066439621	LEC	catboost	0	123
236	-0.1274395960040746	0.2369763674686718	0.6537044462241427	0.1632959800413619	-0.4499927365654647	0.14467067331654118	-0.05063243819037994	0.09956645621742556	0.05301564025330545	0.1018678808909763	0.19421574878221823	0.20199748709280207	0.7105875704636517	-0.6527764854602333	-0.004103537549613547	-0.022918465259487396	0.04537749904706112	LEC	catboost	0	123
237	-0.1381042568396984	0.012110673596145923	-0.16712299714823103	0.1843105285451628	-0.7647784932166111	0.31203824977670813	0.05768539656712922	-0.1404963952832242	-0.44915843363140695	-0.31159202592059326	-0.2977464015484739	-0.2601031619456291	0.4987240600002484	-0.45781939802969607	-0.35344066806551816	0.09188515234163794	0.07107649558386955	LEC	catboost	0	123
238	0.02669901015463724	-0.031047423725847206	-0.35896793743789207	-0.09242732565341215	-0.8525077624960126	-0.05374483337800136	0.13396534727907444	0.029688999277897744	-0.2628001304251688	0.01611858060058899	-0.014956883237091913	-0.0611549336878322	0.6970127169409184	0.41294756632408225	-0.13407562953157792	-0.0833293480717395	0.1449727197637831	LEC	catboost	0	123
239	0.3038395869564444	0.18274892191781875	0.546380725877833	0.3356536416362506	-0.902970789923488	0.27311107665339385	0.006661859126413457	0.04928700101456483	0.0516899468161377	0.10867076017674433	-0.053918596239985135	0.14396080732240907	0.6402204317508289	0.39479695122893843	0.10475327730286327	0.013549064050953451	-0.013114635980237755	LEC	catboost	0	123
240	-0.06229922627953955	0.014892459677198778	-0.285993409513002	-0.003640383598291684	-0.8194657854714559	0.15083108428674188	-0.03522621252333165	-0.17219511244568772	0.1372925123257777	-0.24106226236289252	-0.10513290228751053	-0.002009947823767797	0.14959638761893138	0.23598907264698316	-0.23955896509028948	0.05991909658603117	0.05399108384453575	LEC	catboost	0	123
241	-0.03876979445521858	-0.14136273119273615	0.5297864589921036	-0.17762675759706575	1.1891681824976568	0.062642023770156	0.008509697443782023	0.21222532699400148	0.15886102520785117	0.11119674752980865	0.06113399256227766	0.13278712158608758	0.09011594382146366	-0.6444492606221494	0.03531463497467367	-0.15112146399045592	-0.16414562918733977	LEC	catboost	0	123
242	-0.07584270918844514	0.06689336112162857	-0.2565629794815159	-0.16881959613995645	0.5860720752907774	0.2721249248405517	-0.03822516925266206	0.11236048977112303	0.08968842002453525	-0.29601360454261244	-0.22961039514377318	-0.20351850748340003	-0.12072819602593274	-0.9561764547966004	0.07810983011078178	-0.1298264103572445	-0.09882592591489921	LEC	catboost	0	123
243	-0.1192548361082584	-0.1758170813748239	-0.005818280171923009	-0.1504531333368054	-0.16751782953157493	0.05005251482305996	-0.004467242173993465	-0.1266509940304465	0.1350863310922765	-0.18058110227206392	0.17266388529626575	0.18477747461247856	-0.3904364236615969	-0.40615144623110333	-0.07953994252494034	-0.04505637402446967	-0.010797676900301752	LEC	catboost	0	123
244	-0.15794938289209093	0.24810278303523278	-0.37683987471132135	-0.008912979938669822	0.7505077436129514	0.03878074156722245	0.07817614149454916	0.1652182967020145	-0.01814553663346237	0.1024906754478097	-0.3280248931670789	-0.17464962865291717	0.724915455085132	-0.2621665915695708	0.10039756702000247	-0.1599290944937585	-0.09586341813733085	LEC	catboost	0	123
245	0.10183454659510532	0.05227707985453563	-0.1915901299836271	0.20256374677681419	-0.5590754108089826	-0.17065823384729445	-0.2563081185949587	0.06659753653360534	-0.3243019822113833	0.07140694920555032	0.13805310768922754	-0.08914775770072028	-0.248255635706903	-0.08333364727802177	0.06425633736261091	-0.06139539402324358	-0.13391539963984347	LEC	catboost	0	123
246	-0.2253515923415543	-0.2386637325316617	0.4028238442450721	0.05709360594131639	1.2563215026148817	-0.17830244926925434	0.09734405809470019	0.22733239402576283	0.10704839476471116	0.16155038994375828	0.2177988937417611	0.21279554241257062	-0.5206175583613654	-0.48637373166113773	-0.06220543768404621	-0.03522553019520866	0.09050859344817025	LEC	catboost	0	123
247	0.027532651738316965	-0.15608443169367434	0.030541942153997186	0.06706005698215566	1.3090521172906993	-0.1971313636048166	-0.052112359069207456	0.25182308592936153	0.19386089611254936	0.10839298420667814	-0.04236569764423417	0.16068613128942635	0.5371659082544961	0.33242514099196985	0.15646796569149976	-0.11668316701192037	-0.12868077906929598	LEC	catboost	0	123
248	-0.2477174828995838	-0.16463057524539712	-0.2825373773580172	0.028792698287094066	-0.6257227595401101	-0.1372531139154548	-0.08866871187819246	-0.2980897893754629	0.13300764974914148	0.02972152364316884	0.12763812319339765	0.003431600976528428	-0.43144233471882554	0.5907902554146354	-0.5048162294056755	0.12433781273563098	-0.008641617172336238	LEC	catboost	0	123
249	0.10381989387332567	0.022998396869716026	1.0102367604055986	-0.12695364746222543	0.2833554664086769	0.33069859205153657	0.08419263910507088	0.17508290601492682	0.0099808744117853	-0.08455585595457407	0.17290902039934844	0.1574819022257255	-0.35811489673055547	0.15127645343616714	0.19384209245358067	-0.11051199840047544	-0.04076554914822807	LEC	catboost	0	123
250	-0.12802893300108992	-0.08531839289996206	-0.28013150079574584	-0.1842885597654164	-0.04723552184690012	-0.16074267304065704	0.07708145259005285	-0.227202839130722	0.024671956830573848	0.15999342983225331	0.16561957350661977	0.14417071218426689	-0.4569177052364423	0.34615125404019503	0.09491008208064376	0.1840336263458598	0.054739011094420476	LEC	catboost	0	123
251	-0.07032471232997664	-0.06103576908236751	-0.0013536243060789082	-0.09840040232073376	-0.22529979429758884	-0.22176335491037052	0.05358728745616328	-0.24097548149247472	-0.39403922370691097	0.18458523369525803	0.15937562324373666	-0.11996125015909015	0.5757109513560086	-0.7800903444469148	0.02926923883846924	-0.14856332571868802	-0.10596603291077185	LEC	catboost	0	123
252	-0.07592108673834473	0.06881604001468873	0.4730017091740847	-0.2205613649379034	-0.21219082923607177	-0.3250213138535874	-0.1289645240744456	0.1314861336907238	-0.021881936870565062	-0.04115189776316498	0.14981040610500798	-0.04312985176312759	-0.4374810303355912	-0.6113441416372506	-0.2187514289812045	-0.17111829445098203	-0.1538316334905232	LEC	catboost	0	123
253	0.15886250538898153	-0.039362028562090645	-0.274662120273816	-0.06774020935876249	-0.43393727772235996	-0.11586389679862488	0.10595309336212927	0.02263797246593103	-0.3625433200799412	0.07876483109289951	-0.10682898574510015	-0.007463356514251049	0.4836677711915896	-0.42737459797981775	-0.29303417547157623	0.26577956498732397	0.34286196440416544	LEC	catboost	0	123
254	-0.14967775554859292	-0.10429871173031838	0.0408561238484199	-0.11302057036779815	0.4464343204701972	-0.2726020760878221	-0.0021089823706234283	0.17694945087359598	0.13775927786386702	0.13130934195916724	0.18704572282738324	0.17277633250604646	-0.413938788721851	-0.38470060182447274	0.12302569456908377	-0.1598380717002259	-0.1864963389945804	LEC	catboost	0	123
255	-0.1727748395334707	0.07349122431978337	-0.2307614837923611	0.019824202880397497	-0.8575570369764125	0.38962487834634396	-0.15166360173411944	0.1524150703334469	-0.46330839654406974	0.11054809736039714	-0.29667074739706606	0.09520257432581895	0.5861009854037245	0.3089634810051848	-0.1559270528360271	-0.016529434993332755	0.07056524479268043	LEC	catboost	0	123
256	-0.16928534768496667	0.10982626526628096	0.3007538532806195	0.18603579642452292	-0.7895725491576369	0.38444820127405666	0.14608041146763392	0.16700533583888283	-0.02053222491136037	0.013986809596797375	0.04490599136296726	-0.1552517747664517	-0.24912745882355317	0.14682511253918784	0.10804999211649835	0.18335576599059447	0.3371267756729704	LEC	catboost	0	123
257	-0.004494576112040585	0.06685144922633857	-0.29690496268187455	-0.13893079993965013	0.6278205198048795	-0.29990120823839256	0.013251622194854073	0.1965390248731499	0.09178197021737997	-0.21335877100017775	0.14741188505221245	-0.1323893472729602	0.044341341086744444	-0.8632406551874043	0.2563120203431337	-0.10881160042491947	-0.032382395829616994	LEC	catboost	0	123
258	0.047683318554307345	0.043305025595801766	-0.1993383140680726	-0.07768311058915241	0.4999598649299594	0.311843449320235	0.005544993624130864	0.13142011152208338	0.1539784614494988	-0.1747389443279161	0.04727362310137378	-0.014384799775698285	-0.27929981862292	0.46342287077157074	0.07315572155068034	-0.13404478484892113	-0.11277098981569682	LEC	catboost	0	123
259	0.1902265674223122	0.006879995591063429	-0.17780669037218574	0.14760755773213585	-0.5044456563121368	-0.15144225954718726	-0.12880517129129043	-0.3072744016116455	-0.368937049915226	0.027256785482749287	0.020080688031691444	0.06335170978098793	0.2597215611634546	0.32855111813890436	0.019921158578558498	-0.02152666880108787	-0.14228593456103197	LEC	catboost	0	123
260	0.00681041948385203	-0.03426290509475742	-0.04032766643263663	0.1516115970100602	0.31566857530773657	-0.2435722386420897	-0.09718086475550694	-0.304501269847555	0.18620137296758352	0.12564499292491807	0.13336023701003624	-0.013103706477431048	-0.36063706686253055	-0.0109752892162474	-0.27701655873307673	-0.05665786170311239	0.010187938991984412	LEC	catboost	0	123
261	0.12005025399630057	-0.057120458587352464	-0.10001937881812141	0.148382045859316	-0.7159110403440276	-0.07708645862217423	-0.22158851718510758	0.19177441555701882	-0.2511847764876095	-0.024051916204142706	-0.011055597270756922	-0.3396147632249081	-0.25396167578224416	0.1581195190200234	-0.04364863461321273	0.09997455342118566	0.18714346727783931	LEC	catboost	0	123
262	0.0602305181853123	0.0144252781995643	-0.14380129988337761	-0.08204108769867176	1.0060829599373236	0.1571725176836217	-0.0960544831992862	0.108667958104124	0.11213351347600091	-0.02461271703756314	0.1426148376208528	-0.003818249405723946	0.04431509486174849	-0.8551236961712692	0.0004377919445242147	-0.17803761742589053	-0.14969125669070513	LEC	catboost	0	123
263	0.1431525800764601	0.042354674849996	-0.14654758045787752	-0.07058917469728271	-0.6430510821394887	0.4947527943674409	-0.12040822876891233	-0.420032631223212	-0.07932054534228901	0.013156475787218914	-0.19073434370905606	-0.3319995319497772	-0.2771689229596292	0.04827943747533624	0.0497889363799919	-0.003063936307948739	-0.06170615560321295	LEC	catboost	0	123
264	-0.0538570689289704	-0.10876319623485176	0.19162329795809702	0.004722468350574221	-0.4836045185415759	-0.22314333200321682	-0.05883684213907507	0.09587542682116115	-0.06441513201102493	0.201688314386229	0.01948040571628805	0.10427689269457806	-0.27334486086569526	-0.9435443386052108	0.24775265334634272	-0.1902231050151924	-0.21729535650999413	LEC	catboost	0	123
265	0.28427689389163185	0.14298560398070234	0.5665141153400661	0.05693417498488172	-0.07578640160513868	-0.16155715409881277	0.09068807539799657	0.1843042031358198	-0.3191669135150716	0.15511680183018262	0.06414635873389897	-0.08829240441683746	-0.3280352468460865	-0.8001295006711748	0.000996801195255966	-0.1345454347443729	-0.153977691816947	LEC	catboost	0	123
266	-0.16775970722722663	-0.1861146961199546	0.6101477500022028	0.06848882065688855	1.069844478596222	-0.17885086109496298	0.0657745802435176	0.20963052716791694	0.15632967937357026	0.15660082776088427	0.09746643119360092	0.0928383701273078	-0.008367045489265656	-1.1384143079904685	-0.07174669260846595	-0.19016332831001992	-0.054010419023956396	LEC	catboost	0	123
267	-0.19729244878569882	-0.031530316825289714	-0.2581516530509137	0.14470449548065614	-0.7338524489128226	0.3315691955254831	-0.13369116317897184	-0.3425583721200548	-0.3228370186300803	0.07230805309865931	0.10584689955885562	0.08033291541903957	-0.23068124112449853	0.033618688558648094	0.10989053930066704	-0.061281669746491844	-0.037638637152712595	LEC	catboost	0	123
268	0.11613289864106728	0.03251677204678673	0.14213023516049725	0.2712299640395108	-0.8514222381121496	-0.17040252237275574	0.06290270395398542	0.153041996635602	0.14151605388753313	-0.014400915166614821	0.16138115680005657	0.17446640990353038	0.5897464210025166	-0.18224022035617302	0.07773630454521867	0.2621760142162278	0.3726512084531678	LEC	catboost	0	123
269	-0.2096711881286529	-0.10862402691429664	-0.22111275656428417	-0.0936756066085646	-0.10766591734680332	-0.1884708894349798	-0.2591467398243701	-0.43731074992349606	0.06120025956175886	-0.1636112109147446	-0.2989000146364924	-0.27663813758376515	-0.29555482421353624	-0.12501226126358705	-0.4655649171707939	-0.11935506200043247	-0.10174494908952446	LEC	catboost	0	123
270	-0.11541551153120871	0.05596400300217836	0.7200126731038614	-0.16240790492352253	1.3246166475770533	0.20759124390512157	0.09462619753162176	0.17204970828546345	0.15695046502981128	0.12644045492218822	0.21141673721585955	0.2038515781062044	-0.4009479010026284	-0.33196549084363036	0.16116675686056278	-0.08043443296283942	0.0011109106341527747	LEC	catboost	0	123
271	-0.09665399539421242	0.022004606865409334	0.24087218057581783	-0.2142801491846275	0.04555489410034899	-0.19733686485461002	0.029759435304281896	0.13408665876151385	0.13967775317172954	-0.028157465259061907	0.15931675409353335	0.18019754458300116	0.7203778679529205	0.4871121524304412	0.06569215489865414	-0.09446510527987448	-0.040294959570451455	LEC	catboost	0	123
272	0.1206026872701338	-0.26487292974907883	-0.2441465165752655	-0.19835343731552263	-0.14870064512733333	0.11703969628886207	0.06433237747829476	-0.2434061054911409	0.07192845904111812	-0.06576729613915502	-0.23854428269554123	0.01970880160941831	-0.32083136753322017	-0.7483456699092327	-0.07463770326795484	-0.08801567938403282	-0.057175167048340546	LEC	catboost	0	123
273	-0.060162607953553604	-0.07173706740182122	-0.1480841326260099	0.12893340326631944	-0.7669370428555252	-0.2502976326672784	0.06881219183679907	-0.13363870051874352	0.06671843536753856	-0.08848862328011681	0.14179518160324905	0.003943323992276161	0.21639900424324815	0.37888650667350077	0.009370462799149727	-0.0641385978275851	-0.11914366033903967	LEC	catboost	0	123
274	-0.02328988412045711	-0.11334154817971816	0.21352067912682043	0.12774175962928566	-0.37813981430496835	0.16993333356483672	0.17440172811562416	0.1249413362258553	0.13401559210871916	-0.07901482025160066	0.1579803051154451	-0.04960928764982196	-0.3060907059147428	-0.07969544743753239	0.15069517638637522	-0.1378807530471347	-0.11950185735613542	LEC	catboost	0	123
275	-0.03726737869336276	-0.14708733327728618	0.6878607327795273	-0.12483543587792824	1.5736567651700246	-0.21306309315186064	-0.0008179909353153208	0.26813168866493914	0.030012818697414206	-0.04395992519322193	-0.07017871898303461	0.15538342403617597	0.7733312768042481	-0.9699705334384644	0.09166736160612095	-0.15724371852701885	-0.15033473078909512	LEC	catboost	0	123
276	-0.17592554598109994	-0.07284889578045488	-0.5017718929200105	-0.0836590676423338	0.05256364067104409	-0.3273633702930451	-0.28057929111002916	0.14425061739022524	0.08895871905671536	-0.22816128477089043	0.1631164398831395	0.07142351379969593	-0.4533681022358525	0.3081905295760194	-0.04655269299051544	-0.038167074890995786	0.04944848053667371	LEC	catboost	0	123
277	-0.10599364316542664	-0.13010516496478097	0.5084221294812722	-0.1182646517228946	-0.8357858699918377	-0.12375298538032245	0.09640372184597189	0.10843331725086741	-0.28558281411193914	0.07405233339769741	-0.2588096979139292	-0.07523028250909904	0.7551968442307836	1.3879760980393316	-0.03863685040767109	-0.06860356670077516	-0.01427530527764355	LEC	catboost	0	123
278	-0.012898274790079274	-0.1355651222226759	-0.32737992089177964	0.039239787947285346	0.055657153608746686	0.19635795149251825	0.1160170409584855	-0.3420819993976123	0.10722949882426613	-0.107248456683227	0.053898943735062474	-0.03766300843417488	-0.2866448583755348	0.1620226658395229	0.0069170855941435285	-0.118960951011528	-0.023776743051052023	LEC	catboost	0	123
279	-0.1614412685856034	-0.08765547473544283	-0.15056582218202094	-0.03125061064338056	-0.574580143777657	-0.013570046809298084	-0.04689446882062015	-0.14291779939555915	0.009336401948638951	-0.13276045244475976	-0.2566002918803649	-0.4153289568420653	-0.43448840909236863	0.6650207918279989	0.08797261709195367	-0.11641168815062213	-0.027628467303567713	LEC	catboost	0	123
280	-0.050171935489915886	0.004101462376584486	-0.24124339009399648	0.049581767791792956	-0.508468700922017	0.045202376840744025	-0.0282687784342629	-0.08539976340645966	0.04880455382614217	-0.20596515775633514	0.03035546015020972	-0.018055281911113594	0.09609729350208657	0.9069271207211099	-0.1879729412677401	0.0031595359210327125	-0.04554098644252275	LEC	catboost	0	123
281	-0.1515639538522485	0.14161560002031884	0.8566704366713982	0.10617339823854943	0.20902530229711502	0.09623669135870325	0.06915151974312728	-0.2005411478706282	0.15330878026650382	0.13085271226691236	0.009502108292682743	0.20116198699144347	0.6057635165441053	0.02539246736385434	0.11326521136066411	-0.11462474569381768	-0.039691909082331486	LEC	catboost	0	123
282	0.4808238378816413	0.18756395509429583	-0.3047932575467039	-0.20104611939559983	1.0544774220829025	0.08657782934713414	-0.05724099125636925	0.20047229697126093	0.04147366942331231	-0.05805595996334406	-0.06102141712207905	0.10072278442533529	-0.2854578011432501	-0.8563308511987422	0.12776219687703774	-0.08123546420188432	-0.018966011426666304	LEC	catboost	0	123
283	0.3018458941180014	0.019016555991588427	-0.2883045086270345	0.10022731953211156	-0.7935246098877554	-0.13285640931958334	-0.10672014892660504	-0.4884897079097978	0.07593892368970735	-0.002125080344676608	-0.15565005108459107	0.15203494461692052	0.4631247178833129	-0.14509126308011017	0.006556206126305005	0.09598230940592703	0.1889477361787398	LEC	catboost	0	123
284	0.04536810462917213	0.0755681444205271	-0.14273388337793264	0.18810924996352948	-0.7933436412489361	-0.21002277762594965	-0.12217522538710036	-0.14386381444470614	0.22432893181429645	0.11084662759282031	0.10320833038549558	0.09155464000622737	0.6952474124245603	0.18284604153553055	-0.15801794904215946	-0.09977374059394484	-0.09411404045366907	LEC	catboost	0	123
285	-0.07337748932778763	-0.1104020029614433	0.7028361974123724	-0.10109634303024617	1.4890598188906585	-0.12979230106194103	0.08973214520285565	0.2697110309284387	0.1641866615295918	0.11502897226644802	0.07108479355610998	0.1103482025647984	0.7774805243653634	-0.9646012827348035	-0.022099311150653275	-0.08095729300277597	-0.046453594823594874	LEC	catboost	0	123
286	0.1437734750880121	0.0038949731388938156	-0.22675990205422322	0.09552927325269041	-0.743705847268845	0.4211164092147296	-0.0722305820707217	0.19003332996918168	-0.25560184453609397	-0.023155289177496593	0.16334675137831398	0.12128739983411566	0.49048445300511406	1.424743401129201	0.054331421011561506	0.09009803391411056	-0.06339105101845804	LEC	catboost	0	123
287	0.03728609659887099	-0.025241175098153955	0.30831539793673757	0.02682065328657558	-0.5428187134332544	-0.18347702650315678	0.07123822475724159	0.056478192261591106	0.09483207116667916	0.06288454507357275	-0.12325800984935845	-0.05167923883403499	0.16084105905885449	-0.25869903426216856	-0.029838686941885816	-0.06261694000623388	-0.06324698994134619	LEC	catboost	0	123
288	0.18153032631734525	0.068392121871107	-0.0013334875263144746	0.3022984176496696	-0.7282757412751684	-0.23282778363558418	0.011985576289627481	0.12266081726105532	0.13558534846520415	-0.01749540482110802	-0.006593624421279738	0.07684828620893774	-0.3660131672221605	1.5379619724074296	0.059258834121390186	0.13947998558942654	-0.009172259056024125	LEC	catboost	0	123
289	-0.12481751088398686	0.10915462041966296	-0.09957150318099742	0.028339211873167614	-0.31171393371004535	-0.18112869872625253	-0.011644849321216278	-0.3085011455823804	0.08351102619248102	-0.12013173618748983	-0.17408985069640948	-0.21078900912712872	-0.363135878056518	-0.7415573364690822	-0.23534922015963727	-0.1246328439094591	-0.16899382012551825	LEC	catboost	0	123
290	-0.09887837320837217	0.14644574726235673	0.45602048880993046	0.2550854234784072	-0.3518553566667316	0.10865267101647477	-0.028887820810224153	-0.4282022946060163	0.16279768361428537	0.11338142653449519	0.22074453489510704	0.231087313908824	0.6189055325971167	0.481096043733991	-0.04356677759213658	-0.0818628679576511	-0.11049410196721163	LEC	catboost	0	123
291	0.13707911555861887	0.05064929459274454	0.129574657608591	0.07359509091248648	0.5467005305681976	-0.20711592921131047	0.010595033083093952	0.1900011017329684	-0.20735781680619167	0.20297699152439327	-0.04774094953134749	0.11196701620565117	-0.278216265108106	-0.007485471510456606	0.10457333501444667	-0.1264257471938471	-0.14090068299122369	LEC	catboost	0	123
292	0.011693154963561362	0.10983399293356412	0.03173262355472004	0.21053350303788684	-0.8655878834645933	0.3273938459327169	0.060287853694618754	-0.36922750420942513	0.19213196686737913	0.10042740387550142	0.19060963035298278	0.20514683441278764	0.4638508865945843	0.3535395552303004	0.10680717944727124	-0.04139961749191112	0.023340344513257442	LEC	catboost	0	123
293	-0.033572075093413783	0.1284327018789873	-0.2315143376730397	0.04763460345145066	-0.6589975398032456	0.1611685003141287	-0.15922308843054422	0.035768653133391885	0.10848939366812548	-0.16444942186496211	-0.16077836268914295	-0.0029629004611525377	-0.378492129098842	0.0913763097384822	-0.01843293289609132	-0.017852291750958697	-0.03521987472086148	LEC	catboost	0	123
294	0.1805398002065763	0.04778234354159781	0.06331705497734191	-0.19765741641961393	-0.5353756986664732	0.1570498987438454	0.022505955557791935	0.18302683697275896	0.09168664825333094	-0.16496030812273862	0.16073502025629044	-0.18050449357989953	0.5121600725515147	-0.4582555105153559	0.06457397217742573	-0.056173502702428324	-0.032531487866713074	LEC	catboost	0	123
295	-0.09570794777900041	0.12577433320976783	-0.35106867997303226	0.12996617398473248	-0.6964526171998939	0.44095490587642727	0.08196865505764535	0.1757658696187601	0.0912343451964083	0.061898897812877954	0.12733550049697337	0.06422579209500977	1.040914641701767	0.42465414036356036	-0.19755444448519766	0.0903731281241708	0.15700597062731575	LEC	catboost	0	123
296	-0.03453712819550426	0.23440549779678105	-0.2536538160413402	0.16298319215027493	-0.6357274965683254	-0.21885522441808344	0.08294059515782398	0.07896113665902181	0.12253372814321481	-0.35614973068243805	-0.400195608003529	-0.2624457208178925	-0.2223849341219975	-0.028329237940953555	0.1786237000827624	0.027391177262377754	0.02988767159742845	LEC	catboost	0	123
297	-0.10012169631341467	-0.1071618703555814	-0.11391382491251863	0.031081358232850756	-0.06279337734627163	0.23751496540163097	-0.04613470879991224	-0.001919797661073894	0.09256615480616397	-0.09553042908357269	-0.06414560660048467	0.08449863250254705	-0.27850972954260445	1.6976238998509385	-0.015014658490370413	0.020218190493717942	-0.020581087495697974	LEC	catboost	0	123
298	0.24418844964059927	-0.1471993993876775	-0.1708178357296235	0.010507898203201223	-0.4148276509968251	0.22870010532585455	0.1504234369049887	-0.3803326523186193	-0.4438662526119632	-0.0027614882385837932	0.16004225867799007	-0.1263843374782088	-0.019187086959234507	0.40794011599615304	0.018363609520986705	0.03162910394140587	0.0692443799550466	LEC	catboost	0	123
299	-0.04649576836071921	-0.2677824875251052	0.08323906876223125	-0.15679610308338635	0.056510196695368144	0.09449870129719935	0.0005877647768993772	0.15300478958571462	0.06624428964480153	0.12226082509870285	-0.08894491025122502	-0.18722810558580072	-0.3409758154790672	-0.7031000488523804	-0.37991104501639794	-0.173470197031394	-0.17076743753292747	LEC	catboost	0	123
300	0.048578493434237785	-0.16808579724074812	-0.3140578305502776	-0.09444494751447303	0.38829879528784156	-0.10621219533597592	-0.12198116787321982	0.028057008415460112	-0.13132518858185005	-0.34594174217292495	-0.20119792893757907	-0.06750051886797785	0.4172643718744227	-0.8201318672005318	0.363739699090051	0.408361789318062	0.4051427168750335	LEC	catboost	0	123
301	-0.040139889200951476	0.020464929141487787	0.05152367195665768	0.20914387867600923	-0.24667963147054894	0.4588472279715978	-0.03033630756585624	0.15381991491926594	0.08923234161503124	-0.1951781772692584	-0.010581733251082552	-0.23125532998178205	-0.3903399872998256	-0.06978609684735854	0.09157959136506985	0.22526989755121365	0.3419024024759018	LEC	catboost	0	123
302	0.05430701744209723	-0.05578631719149667	-0.20842089156504165	-0.10019516625540859	-0.9048773585244655	0.1996258237080783	-0.004746021399019471	0.09602123841643533	-0.0925244225360221	0.10529005172085859	-0.2573253651627779	-0.10699933821795023	0.5748569975368455	1.128607868173544	0.05437892189591515	0.05809842509030249	0.15601003289899637	LEC	catboost	0	123
303	-0.07609316853361357	-0.1257196587432923	-0.21199959506277474	-0.03952305151144224	-0.2618960014775838	-0.1780140882173988	-0.24699688437077444	0.16401328613589436	0.12346069769885801	0.11609281217312789	-0.17792771915812405	-0.31996568136828707	0.6831373297038111	-0.26481936635830894	0.061972306976717975	-0.1235249525078694	-0.1152139322133747	LEC	catboost	0	123
304	-0.1632898657687617	0.004723659585290573	0.6331327825105311	-0.1397817893945183	0.1265029232651504	-0.2509328248561623	0.04198172753821624	0.16954940014493472	-0.004238355983763438	-0.06348966095390832	-0.16460135810269405	-0.1206555101200896	-0.541251427371625	-0.5616463065605649	-0.033704041394612055	-0.15185272326825844	-0.049218535538959246	LEC	catboost	0	123
305	-0.018472623437188813	0.06722995847779674	0.17198626309079285	-0.18259584801772374	-0.5493266195262657	-0.17167313840338125	0.028055678038895433	-0.10804209593794058	-0.04755743782653953	0.010811533303469364	0.14065271942176547	-0.023052505190480937	0.807453015599773	-0.021337278596044066	0.05946193221247714	-0.13803566743873072	-0.03350154677905265	LEC	catboost	0	123
306	-0.05147716487286531	-0.15780335183384325	0.4272802352624845	-0.018652221878555027	-0.5603928972190108	-0.21427401243018934	0.08149278068514984	0.17932141766121115	0.032863971884695205	0.06191991076998794	-0.10633421306172641	0.06127561041975694	-0.3932515663531567	-0.45949168747876684	0.2419650930707798	-0.1455917608018033	-0.13202694123336217	LEC	catboost	0	123
307	0.07399007756831948	-0.0934299201847122	-0.31510213349294347	0.003937378329507846	-0.6846423055582173	0.05317003761280234	-0.06429716611661473	-0.3039202953536198	0.10221507969232044	-0.21045897600937277	-0.173007870202832	0.09048064375187272	-0.31665014604081304	0.15530742927187835	0.15017857183608788	0.04697944598408858	0.02490914961766679	LEC	catboost	0	123
308	-0.030225948388299454	0.14659832602921935	-0.21700331234111817	-0.07445639997084608	-0.45185668373284993	-0.14092740679802185	-0.10236411299421477	-0.17233711535353155	0.049283082790268315	-0.06597254902509764	-0.21515763784640685	-0.23733490944386773	0.48157625690554934	0.2625837472213884	0.14750546834821043	-0.02433989975373614	-0.059998637076450236	LEC	catboost	0	123
309	0.24573328231166292	-0.06444034712950261	-0.1943516339347153	0.022971118509544704	0.7126521622396456	0.19432161820851518	-0.018271859725151874	-0.1604851770269903	0.15458288943290382	0.05953281001675308	0.11735280374797187	-0.05362546918032124	-0.2421978245580593	-0.10816453531140972	0.01490365324856074	-0.1188348094011924	-0.12877519355938777	LEC	catboost	0	123
310	-0.1021685099952047	0.030167335100862395	-0.19583315108512284	-0.18955247376942952	1.1399681169004674	-0.15022225191975916	0.031322252000511364	0.12596483734605232	0.1309475025170357	-0.0407164116566644	0.15654885866617402	-0.10236536012016405	0.8510313658701907	0.6063823167725025	-0.004613419142689026	0.0035278381976998536	-0.08451779158041578	LEC	catboost	0	123
311	0.04670758491365952	-0.03340021112650125	-0.3358939799300795	0.06858833596530019	-0.7846788901891024	-0.29283512447142246	-0.096445832683783	0.1331198221760875	-0.3363396545085926	-0.008291260574961717	-0.18473315709499094	-0.18730340723960465	0.4386910536388991	-0.15665303664570623	0.10907915463705654	0.12604137961983874	0.08666877989624774	LEC	catboost	0	123
312	-0.3816599081616844	0.024379534349718433	-0.38100473181745365	0.10803118483749577	-0.11648309827117771	0.5360094197653152	-0.23259930365379589	0.14872959334280655	0.1003420577622538	-0.04812537795777944	-0.06952283418334877	0.12893101346686406	-0.4709515135569508	1.321237845283352	0.039117517830973295	0.06197748123513894	0.008151190172583382	LEC	catboost	0	123
313	-0.09975180915584847	-0.016967041375671954	0.4815108616656615	0.04452843238032676	-1.0141570630942809	0.4207887176025157	0.0871271667404484	0.04801358562125868	0.06535593522733296	0.11580658628420296	-0.4677847533070869	-0.22908866427175653	-0.3517567672337972	-0.05310739374536784	0.0599083839797035	-0.07343975519946896	0.04420473613829485	LEC	catboost	0	123
314	-0.14887732947355214	0.2479391741051316	-0.243839655163252	0.10862511337316172	-0.35892240512383866	0.17182848162432943	0.1412116151788993	0.0451625551037782	0.08511386899835217	0.05119380300952728	-0.0007574509925548553	-0.0022726948789642113	-0.3358175165741797	-0.400000013529444	-0.320765337051179	-0.08221155845846835	-0.011285226715642587	LEC	catboost	0	123
315	-0.0457130777088286	0.11055030233839452	-0.312861291630682	0.05246568209976834	-0.37606695128852957	-0.20734858009319387	-0.005064708138895782	0.14481471722195385	0.1521673904045975	0.01789156971513834	-0.16921222811478318	-0.13252920317915226	0.5145629230834405	0.18809495277390925	-0.20255406432315745	-0.03976995648159973	0.11567012197884902	LEC	catboost	0	123
316	0.34033456777753757	-0.002582977451716268	-0.1814212895987895	0.11717977408792032	-0.29650235940648095	0.45417129327242156	0.058348829014765895	0.15326717439321702	-0.015177928318133827	0.0038116817097188834	-0.0662987488886001	0.06700124254303035	0.8391262697692352	0.3834922751296486	-0.24456896004113196	0.10344248257320426	-0.07424008643357771	LEC	catboost	0	123
317	-0.31755744876147574	-0.017197595758550753	1.0705102902991577	-0.04531392328505364	1.5888909178179107	0.5095117762479211	-0.00247599575100447	0.23699510076014027	0.13773336620919277	0.17812430570999385	0.18088778103658956	0.19260082337968013	-0.4313819221223733	-0.7717328459949238	0.27065788583030587	-0.13459929260476705	-0.13724829927097795	LEC	catboost	0	123
318	-0.13193703235823812	-0.1343197172089633	0.37375252291329064	-0.08565047268211015	1.216178302370962	-0.14118734810411523	0.059974808625448586	0.23972540559695946	0.13999433087609464	0.13010456614127158	0.17396521732454365	0.046345199412533185	-0.43246165789222163	-0.48862176507371946	0.10135524329103239	-0.10500266400974717	-0.05673596316365201	LEC	catboost	0	123
319	0.6850352628759159	0.1963595222130448	-0.2718017014821248	0.160230307426586	-0.23235765721320645	0.6007642022912713	0.15211690314080875	0.1299654991695515	-0.025083733741692153	0.04320812321863868	-0.09862973670833079	0.020690513569375013	0.5938267979530294	1.3606478169768708	-0.20406967916201071	0.13783020664890222	0.19304401709435604	LEC	catboost	0	123
320	-0.059331478826556275	0.19773721668143887	-0.24276611662835484	0.4870762564147263	-0.24819840973020244	-0.12307134506175006	-0.04127184819567023	-0.07606850164641685	0.1398489873704399	-0.19168164513126934	0.041705716510942396	0.16290461883284585	0.28480825881113997	-0.3083144887447635	0.35240775039336775	0.3522294448653124	0.373022376901964	LEC	catboost	0	123
321	0.24788513093546233	0.02102264262498518	-0.142881679390728	-0.09562426465421069	-0.10485841413127649	-0.2632906624626341	-0.27087307732556765	-0.17392691309159417	0.07755892983814065	0.08997147657508892	0.1627201709383839	0.0949364008232158	-0.33728324762767853	0.45929317837695327	0.047092648851342435	0.000990824376436167	-0.0022180877089064024	LEC	catboost	0	123
322	-0.03495626007901729	-0.09619992119704507	0.8642880960833269	-0.11146382148632039	1.139616595908714	-0.12210605761545916	0.04884929537025078	-0.26098063143688743	-0.25823032762868703	0.1647402115689841	-0.10128540917938345	0.044815019730242656	0.8120407207601642	0.06600602612053091	0.1097473119551912	-0.14340107549069428	-0.1564839200356601	LEC	catboost	0	123
323	-0.16073102804229092	-0.15130465549148664	-0.028299589497015037	0.36260531792753575	-0.27081932250423363	0.11408187232435996	-0.09713069628629549	0.009329407083959747	0.03581271406384468	0.12037402760471057	0.03481331261269644	0.0626178650375031	-0.1772361561621223	-0.19450800502818097	-0.06912656573995721	-0.01197424523714216	0.05252135165748874	LEC	catboost	0	123
324	-0.038076357855168615	0.07380825730909067	-0.2482691648294899	0.2319455015356328	-0.8093144909097058	-0.15506360267192804	-0.028230840399794028	-0.015259492004067178	-0.09090824492518278	-0.009831101892390675	0.0687690159726276	-0.1651846570534475	0.5655084289314428	-0.033082499747466146	0.04287765394343042	-0.034691353827774433	-0.04305734821087645	LEC	catboost	0	123
325	-0.06838095520419134	0.16578467981328435	0.2062052626443937	0.2294850158047211	-0.2961634612533971	0.22893190362066912	0.14726139986359904	0.15575933290371585	0.08335912839306754	-0.246013635285496	-0.22329080919974567	-0.05924548078661688	0.6694795913118908	0.5550213060827123	0.09832498544183228	-0.01078503278649908	0.02417650575855509	LEC	catboost	0	123
326	0.004852377734331297	0.21432621209143937	0.7554450613797072	0.3481054653919228	0.8648372759558512	-0.19727302801671878	0.04432717903523509	0.19202378394410302	0.1679556827317213	0.12024912600575874	0.2096516043053352	0.055223440743615924	-0.37745659179302443	0.16355322302639524	0.019584747914825455	-0.08468895987204221	-0.11546704862086904	LEC	catboost	0	123
327	-0.02734259482453226	0.13765023847861396	0.5349475832863404	-0.1623947532393769	1.489553051736596	-0.1601071340567239	0.0390326268783758	-0.24094165721156666	0.09609774121754769	0.10192511963029739	0.18927396594216903	0.1298665554168154	1.0858621694308483	-0.38297221190988245	0.05921268537150375	-0.21081918446992326	-0.11365705569819294	LEC	catboost	0	123
328	-0.07196462238323068	-0.11610264622778213	-0.3479467688915327	-0.13451251312677456	-0.17222494659392462	-0.0428111078632311	-0.0036373984801501506	-0.21306685504230596	0.05672403221797193	-0.1049237291082961	-0.24344255161818742	-0.3594902687320678	-0.06520238005049404	0.07010000673652027	-0.4739329029535016	-0.0018661043945108018	0.195906702547236	LEC	catboost	0	123
329	-0.00830253514604408	-0.07669641886821275	-0.20044259765044486	-0.019306613249557274	-0.7908161037617963	-0.29573428567406945	0.06226952618339754	0.06592431105039129	-0.41529552619846993	-0.15016461305996076	-0.2055348363608568	-0.08565466181067687	-0.37534906737966833	0.3097819330060565	0.01828008087565073	-0.09103165576961655	-0.08300143433709493	LEC	catboost	0	123
330	-0.08402655605886242	-0.1581929225021633	-0.0818673557862063	0.049497217712972025	-0.056542588232396745	-0.20694776838379	0.08164184470647409	0.17266365526729244	0.15850921920769648	0.16006923406256993	0.192529298294781	-0.0806603203958222	0.7738376068158214	-0.3772291645633189	-0.2645134847353736	-0.12976895974318486	-0.11674226134218639	LEC	catboost	0	123
331	0.3604806710908967	-0.10985046251257881	-0.19796091191951037	-0.14006208805566092	-0.49680094431612193	-0.218140568598734	0.09987301315365	-0.11329022769683483	-0.049934418417605556	-0.031002918795646216	-0.07622224850085546	-0.2337192595476715	-0.20762001239079608	-0.0634754582439748	-0.6626190133969021	-0.06899723750388799	-0.03304233080045566	LEC	catboost	0	123
332	0.1752961761812174	0.3211589374464069	0.14644479540241567	0.18228935834547558	1.217866390646007	-0.11409615418909944	0.08189922466582228	0.23390267734338657	0.16812387326440573	0.12130513585404949	0.12612494668454044	0.1206952572467449	-0.4013980566855965	-0.6821261506178877	-0.023906889440272607	-0.12624082755539037	0.014200684899386095	LEC	catboost	0	123
333	-0.12830230054068412	0.06963870946094554	-0.23448678540845258	-0.20970712742545447	0.9344171551837063	-0.22206229628509472	0.16998868377487028	-0.19637192002398118	0.01363927712839732	0.08558640821724738	0.1568101793331355	0.08795923582475902	-0.2715304247265472	0.02310946725198132	-0.07150807037970615	-0.12070209188142836	0.0050622035098532026	LEC	catboost	0	123
334	0.10547873718548201	-0.04420582853203735	-0.050533433623470785	0.2358908387589041	-0.48313628828182226	-0.05984636838085706	-0.12870960218677904	-0.116660939405567	0.05519997650606629	-0.1192567083686746	-0.0002870382554969365	-0.17080901650291477	0.8582182471809632	-0.0961165098577331	0.10004619644847533	-0.0713343044561752	-0.10099645261120534	LEC	catboost	0	123
335	0.06954303013171698	0.13385184403800776	0.20663380208734752	-0.18755572483558638	1.2786147565110102	0.21623678716685235	0.07302648295620125	0.15415160445245343	0.1581193793417966	0.13302319350494066	0.22717276655041707	0.22521536768002856	-0.3364003676436106	0.05200753728382238	0.060859364703258166	-0.14824349576165657	-0.04401256912159057	LEC	catboost	0	123
336	-0.144876562098086	-0.05078858259319428	-0.2417804517654069	-0.08322879904600838	-0.7960831565128039	-0.20597609184669874	0.06015378932870028	-0.16641243007384002	-0.4410221666229362	-0.32030011515868306	-0.06699288169572795	-0.19067597335481826	0.5677132014743734	-0.18261687428767368	-0.03269940808359294	-0.062108942835526246	-0.13233068313125823	LEC	catboost	0	123
337	-0.055553827570207256	0.24547715236935205	-0.19651025344137946	0.20607575783463722	-0.2398143626787716	0.34918030764828173	0.013555289326313306	-0.26413297796679636	-0.32452671341761913	0.150357049969394	0.18067598009643968	0.09899312017293728	-0.38324002551542347	0.1499067671588908	-0.008374345912258479	0.22452775630416563	0.16755245192705967	LEC	catboost	0	123
338	-0.13096350439162427	0.1084007527411814	0.38908504876193545	-0.18415483656603976	1.5592375660761113	-0.1018405997433437	-0.06315085827754549	0.23742043687117495	0.15768717569882834	0.15916716501385517	0.19557827460854507	0.1935603242275912	0.2623245283121183	-1.0200747738999196	-0.01238137314112707	-0.09160673450585198	-0.06276736531022604	LEC	catboost	0	123
339	-0.14950620994843752	0.07248526853740367	0.31114560360818994	0.18577957374763607	-0.2626210305087213	0.1841056809991781	0.032474713475934266	0.17724438840742968	0.07658496568648862	-0.13855360308963924	0.12962276538815393	0.15922862973466156	-0.36861887445077574	0.02669428435453725	0.022109423078280423	-0.02486042347755956	0.0024730490850099784	LEC	catboost	0	123
340	-0.017042494444772904	0.1462876386825457	0.4123325519572811	-0.13711969462886045	0.5675437913071487	0.17907799084599627	0.08480560725746503	0.16669229308470285	0.10794531286622523	-0.09081325142611384	-0.1171010191498146	-0.13126897209798666	0.6462698232508112	-1.0713388322920137	0.16724838109820056	0.28063390266795607	0.29654211742636544	LEC	catboost	0	123
341	-0.004839818697723714	-0.23356865662457268	-0.33688000269072294	0.20478661270246154	-0.7085845408986158	0.03528952928224399	0.08903038336970892	0.12480213318984551	-0.32140019537177994	0.14389237930974116	0.011865772150662158	-0.020139614077012348	-0.2031503846098155	-0.031078639326483953	0.2296212474685259	-0.08058620329177832	-0.03622764913177151	LEC	catboost	0	123
342	-0.09727022109970263	-0.018985044282560103	0.017051154394405552	0.12432043623137233	-0.7053749565957516	-0.1841931022412189	-0.058130772685713435	0.046857656985420576	-0.1093027874873992	-0.1506572397246557	-0.14912771246463383	-0.18941491113471817	-0.008180881328172875	-0.0077817702980260105	-0.004327741831938393	-0.04629710820978176	-0.2032165651755236	LEC	catboost	0	123
343	0.14111905896236382	-0.15361443983105275	0.34951144980645105	0.027244658455965135	0.023495949174873444	-0.060493290177059046	0.08188569962362185	0.1525267197898436	0.16479293027308728	-0.04753641522528569	0.1584385797326958	-0.03745341785139339	-0.37320326903939754	-0.4770139681163164	0.0531369833391418	-0.09113010477399318	-0.06949396191280616	LEC	catboost	0	123
344	-0.0982540088716229	0.18485311524663012	0.462931087746503	0.05381302950385475	1.0172311915856582	-0.18619009701177108	0.16097114938744936	0.07714202132284863	0.009329407096657095	0.1515884907462979	-0.18643063379008784	0.06646000274837735	0.48389660398012185	-0.06818422491899785	0.11166542227875861	-0.13165474252374954	-0.049617613083211595	LEC	catboost	0	123
345	-0.19983212580903034	0.10499477527102703	0.5422725860078961	0.12849312416893455	0.7044339564506271	-0.15719104144695223	-0.0891380543360353	0.21055372125351646	0.16393452689605195	0.09064889898459225	-0.3526921311638483	0.08927605201112636	-0.5888291123416663	0.9072288981507146	-0.36659637296113684	-0.18145697056588786	-0.049838232960718196	LEC	catboost	0	123
346	-0.1804492316139088	-0.2192511296831083	-0.2833472661393514	-0.0915981160230113	-0.4073649279012806	0.06977871303274048	0.041417125648390486	-0.06422170832233219	0.049642473840954195	0.052723757569748606	-0.1251436556503097	-0.3007384322884123	-0.4449110186895954	0.5509264232225897	-0.3812621530979222	-0.05355475216181759	-0.02775991616174225	LEC	catboost	0	123
347	-0.1660516207010983	-0.023771793312533613	-0.2412061822152263	-0.16972780517894073	-0.8838816424068694	-0.22733038066246045	-0.07704979553229258	0.1463439205092571	-0.13886832171887978	0.029584899071054535	0.1267403477999004	-0.15383073423219323	-0.2141067735249774	-0.10754229791885372	-0.01665650411528146	-0.009865368159317513	0.1329829218440166	LEC	catboost	0	123
348	-0.14754306631659792	0.008443112881293739	0.37563831850600443	-0.05061012398999218	-0.3709415923168076	0.39341846141999853	-0.05254821474840495	0.17860614815066644	-0.37849243980039016	0.1612447148032431	0.04375188599421289	0.13100246382349498	-0.43805334164789833	0.3032192030334858	0.1404669428762015	0.030923798521847637	0.057343703724612796	LEC	catboost	0	123
349	-0.050852121740180285	0.11928841916681734	0.022133401856632595	0.010628716024375075	0.3111947516001321	0.28605395961232444	-0.10484767874849804	-0.03050003596058821	0.18667286215790144	0.11155085967198392	-0.17046140509985017	-0.04497232455919627	0.9418598792561416	0.2295863660974674	0.13077592284609954	0.21031853279836704	0.2959205360115015	LEC	catboost	0	123
350	0.29185336624519154	-0.2519546923118001	-0.3597797967832813	0.11059865256086768	-0.8732856546856164	0.006068412394742958	0.1532728989724758	-0.17436660323922754	0.06852158458802418	-0.20580485461027348	-0.011310067146306424	-0.1954270170369402	-0.2536819393533634	0.34084023721074763	0.1044774463768156	0.01137012657921105	0.00836761013956869	LEC	catboost	0	123
351	0.09369893932281359	0.013140849890811232	0.10274972677731821	-0.14852828599701182	1.2661148120447279	0.019533780653527205	0.06789554597345823	0.22418502872300566	-0.045873943450273895	0.11378587883611156	0.21359437193663536	0.16013001516299455	-0.02662212527837093	0.828331898229994	0.02417109220693781	0.23895493543526955	0.09615923872468007	LEC	catboost	0	123
352	0.0642846834643895	-0.12112946322068625	0.6715298143568433	-0.06301543989750183	0.9648512315506632	-0.23812978953888583	-0.034223345944326765	0.21388663085830598	0.17157854133776484	0.08126616645759244	0.21288774665934487	0.33996609319357374	-0.39422565869912085	-0.22575118322272963	0.14561203247251844	-0.09591315681588254	-0.059774350070242496	LEC	catboost	0	123
353	-0.002532673330685285	0.003840561419140592	0.03936236006241413	0.2559124371218887	-0.2973638749748539	0.55054125455298	0.06585683327291646	-0.31034376551929727	0.14731894895136707	-0.150552336170552	0.14406314293483283	0.06635789783350457	0.5931516185498079	0.613836940216977	0.019514475568288447	-0.05784269385861097	-0.0932584704396004	LEC	catboost	0	123
354	-0.2918617267425976	0.24507139280940782	0.0715476438170586	0.20386359578911295	1.0418470323006455	-0.19702681195464727	0.019629299786416615	0.2276252446681003	0.17252662347729344	0.11663897535982831	0.17666480796577264	0.2248042015845521	-0.49468797907836265	-0.7193734419236502	0.019032841847059757	-0.10317708611683295	-0.037621541837489086	LEC	catboost	0	123
355	-0.12636234375481858	0.13498101992531497	-0.2960303241627345	0.13473354078621547	1.1247058520799327	-0.15414242766319153	-0.04756391576178277	0.1941577593692198	0.08010675437591498	0.1953190287046714	0.1225294960568503	0.11040064391716173	-0.42048230440648254	-0.0018074831426417234	0.02961550812541512	0.2039199256946177	0.019507870670214908	LEC	catboost	0	123
356	0.12466513781409928	0.11098457057264897	-0.2871806024947446	-0.1258723497319153	0.39529166281941636	-0.1268954082286356	0.10460873298338602	0.21019963384503687	-0.055699829426120756	0.13222910745214383	-0.19149177165347014	-0.17951071437895283	0.6824707132795756	0.4648620587694013	-0.2705786388146053	0.2270776498360002	0.18160481903673467	LEC	catboost	0	123
357	-0.014369531023067553	-0.04862811257446196	-0.2801423835857965	0.029204203419368694	0.29890087299851087	0.046771900751686656	0.24423909804652325	0.030704806602373225	0.10982130837267003	0.2505250779298476	0.03978754705112194	0.08889591467749279	-0.10900435216524153	-0.2106467965211484	0.036367503915258996	-0.12227734744515437	-0.04175286932294017	LEC	catboost	0	123
358	-0.023082435760918	0.07647061918802167	-0.2528299213448733	0.3565514685707348	-0.58044792522974	-0.024039829991041595	-0.14825035952540241	0.09721311545978059	0.06581393286480655	-0.09949747296545979	0.010749958012069738	-0.0975538062040608	0.5086420754318206	-0.137163079651547	0.3108995109522473	0.21811586304962358	0.3361579431797973	LEC	catboost	0	123
359	-0.246433049217428	0.21386567590510447	-0.2861044462610883	-0.13043673491479343	-0.12845376706090927	0.17977737753088563	-0.0540239124352645	-0.4490364985109893	0.02847327623704664	-0.27716536834883	-0.04495998218003573	-0.05391385022895851	-0.25100034739065125	-0.6888698201123101	-0.05289371517469052	-0.12541012054658365	-0.08233683831507342	LEC	catboost	0	123
360	-0.13189746456995385	0.014244288468564958	0.8981008985671349	0.16514309794305188	0.3597860874609846	-0.06656441939354729	0.1656498980573054	0.2322984883967778	0.1781864410142135	0.16263853431809527	0.2166030500226067	0.18535987988947258	0.1635796041843336	-0.6751014031830115	0.005416113764257315	-0.05598706859923313	0.050199506333818075	LEC	catboost	0	123
361	-0.17918941206865674	-0.06828523660151777	-0.23448831906704876	-0.14237686156177434	0.3186149282506897	-0.12684929733575315	0.02456816582136268	0.20484740682096217	-0.0906153180607587	-0.12200507557511817	0.17055908223035737	0.14502583185651907	-0.44972244554640123	-1.0014957454545916	0.2643574265825778	0.27876086134223	0.28106753193511125	LEC	catboost	0	123
362	-0.30953654032671296	0.045314808094138494	-0.2002301714328151	0.06243708821068255	-0.5083835639487958	0.37678819827848564	-0.1583660115510975	-0.30525359761484566	0.12342899063227405	-0.09137567343472881	-0.24668554386632854	0.04525603332799161	-0.251062382298737	0.4817838442126782	-0.19951979712953635	-0.029062510199256868	-0.06722921736933801	LEC	catboost	0	123
363	0.09299791745136722	-0.09544375645674905	0.6232631562329141	-0.14047765802768059	1.2796733320835179	-0.26181600880251743	0.09245842885910019	0.095477677165766	0.04290098527286442	0.17174342915306284	0.17506564407681316	0.037452768641655504	-0.3510848612288563	-0.5916210011316839	-0.03726935255737438	-0.16007457107888648	-0.03488352845266629	LEC	catboost	0	123
364	-0.18409848556592875	-0.05915945356880046	-0.46201590248561364	0.22308122356822602	-0.2822054470758938	-0.15031752277886504	-0.08958668138424516	-0.40517972993755885	0.04538973236978931	-0.0670028535988168	0.044579190904257715	-0.22434577417245988	0.5164573420205949	0.553041546976237	-0.37810185688129316	-0.07997231537893802	-0.021333025973137708	LEC	catboost	0	123
365	0.08158003795562567	-0.0986121443573844	0.1956995732383371	-0.06061718509523766	-0.4145218236882823	0.4628377828938234	-0.15232218388495858	0.09211508466774602	0.031008980861540813	-0.21069749728803905	-0.3044530490052362	-0.0805981943638774	-0.4038150347274627	-0.8556361878040222	0.0258545730238664	-0.08300096025590135	-0.06211495410954489	LEC	catboost	0	123
366	-0.10301089109605074	0.12065759279405834	-0.3756841237434231	-0.09710762947881162	-0.22024178545466325	-0.12250945412656478	-0.19460436674496678	-0.1905216462343486	-0.3531572208069971	-0.1364840401075434	-0.2243388943186894	-0.19852259451206256	0.5946875913251233	0.26839840042789087	-0.07315613854180855	-0.11589015108265992	-0.07595502343958828	LEC	catboost	0	123
367	0.041148707977463686	0.10003412348703074	-0.1949297367411026	-0.05991679725776487	-0.3416193861649797	-0.20046911024293934	0.021541270064771367	0.1339647212199495	0.11770781391253586	-0.32822857994731836	-0.08016828027662092	0.14341868697694046	-0.26998800393903405	-0.7553585444572614	0.282804694697902	0.06291081825908992	0.021183327430720784	LEC	catboost	0	123
368	-0.20932813175487766	-0.14299420088729684	-0.29090911139815173	0.11290751448195424	-0.7253689625965027	0.3556930612574818	0.005546042898669841	0.18489669222750585	-0.2799258483019887	0.02270587436309084	0.0644452675929506	-0.3169927195022318	-0.45337307494762424	0.9995027216408449	0.03333297821058693	0.09650737209570698	0.12558014488062788	LEC	catboost	0	123
369	-0.10823429451891332	0.09603890895306652	-0.21023194935439452	-0.08551727140790177	-0.7493190599596625	0.3804833703840222	0.0037690187414400785	-0.30771550736112085	-0.22302133992331818	-0.1512593436580931	0.020757816323136804	-0.37057126393732703	0.8603788106492738	0.41845679150025195	-0.25035339763873415	-0.04391945980690365	0.26566936827824417	LEC	catboost	0	123
370	-0.08108331022829363	0.032915219283098526	0.45393293744551094	-0.1705234095319148	-0.24343020346188318	0.17351618428041152	-0.10069650466660957	0.156777666316512	-0.030356210793310964	-0.0014581802731298882	0.09859496517431085	0.1679653098600336	-0.36604707279729076	2.034209302423432	-0.3140454384242063	-0.0651110465036036	-0.10835858525087608	LEC	catboost	0	123
371	0.018585522369888217	-0.016050998039493235	0.5896343974819834	-0.05773329458818121	0.6172489908553529	0.4831868045547939	0.13472035567951854	0.1681415746549819	0.13181390878684598	0.17517167658227079	0.20037567045074264	0.08259457159335178	-0.3109686558314919	-0.3785557898848441	0.1974047431939263	-0.06635811326531822	-0.01893669870943902	LEC	catboost	0	123
372	-0.13815581077220535	-0.003186277242819612	0.8164186850881909	0.0015039762966888477	1.0134195396556653	0.5429254869943093	0.11340288854129907	0.1822429303403308	0.1185093712548289	0.1071898268744091	-0.05166494331263806	0.07771580154370562	-0.3689308299951094	-0.002428817798231929	0.3142719318956148	-0.07254609235967413	-0.03019993706404348	LEC	catboost	0	123
373	0.11849719531144776	-0.16580051882048216	0.8091676139129235	0.12450856176068575	1.182858917723876	-0.22432271743875692	0.032725983406508175	0.2534967391648011	0.18220620037195595	0.14783670751618774	0.16336459269876527	0.19289056543386748	-0.20457211607054848	0.02516529960051558	0.1131844265540017	0.2518893248950349	0.18893255862033254	LEC	catboost	0	123
374	0.22132548669794244	-0.06074044687887261	0.026053374081509144	-0.15718325427450525	-0.3041613954036559	0.49520783111239974	0.016513180235855535	0.11305553973936025	-0.07227429276936126	-0.0786845252634272	-0.1289114439750601	-0.0864208378157868	-0.3954224534011042	0.5533070266759315	0.06221958029020341	-0.08499371886051799	-0.04348095489977502	LEC	catboost	0	123
375	-0.031520879770151805	0.10134016501364732	0.7778174202272281	-0.15816392971009466	1.3602219310824724	-0.0029062593346782985	0.06623311074914837	0.20512868905288179	0.17093129630283846	0.11777761146688726	0.16956242393689033	0.15369344688759887	1.0139185961163841	0.11418164895712367	-0.03226105233221192	0.0828209087123168	0.12589137637224923	LEC	catboost	0	123
376	-0.05693571331710151	-0.04265332294893532	-0.3181322838368486	-0.10703435375226691	-0.33917583824774866	0.09727776097552286	0.0168707483585145	-0.11458902358794165	0.05431718758135612	-0.013778973090888748	0.024597966442054135	-0.4781669067493663	0.658039087874128	0.3344181865980414	-0.11526677769779907	0.01675513267280447	-0.028394556236199513	LEC	catboost	0	123
377	0.04683964706867989	0.2549214257005344	-0.028845974988597613	0.22007302513522267	-0.736299141670175	0.01205545741731275	-0.01315499701662627	0.18003741521418332	0.03783610920972671	0.10649593254341198	0.16888736771374385	0.07674359359551912	-0.2627854734793924	-0.4495818756580653	0.17706069989311105	-0.08457623019473443	-0.01879019850597316	LEC	catboost	0	123
378	-0.026850463507464038	-0.36354483973422985	-0.39668424469001606	-0.035657998779875064	0.41399390862918933	0.30832993464371233	0.053107927120115916	-0.3304045251643408	0.16131084884860564	-0.04108499885402863	0.1989198180771479	0.019080728154933568	0.6074078241992541	-0.13934666276244698	-0.04437182414558344	-0.13357966332796595	-0.06523110877747994	LEC	catboost	0	123
379	-0.14782516885225777	-0.08074302679469432	-0.021501241972327546	-0.06566488453699391	-0.3749011167769675	-0.26900382514147503	0.05405082097313696	-0.24878550302716973	0.018148269876793438	-0.19525969522041442	-0.18632454306422097	-0.2511154739016043	-0.4524585436386551	-0.31571270383846195	0.05040410900546133	-0.1037979769572968	-0.07762969970202094	LEC	catboost	0	123
380	-0.08954996966407923	-0.012617372827395954	0.7210410912742643	-0.08497678138551187	0.5753519476853668	0.39365351199526993	0.13627360875705558	0.05510742106271832	-0.3699257698864376	0.11003462527777477	0.036872830252130034	0.06441237366882092	0.8290412980880254	0.21161853032249936	0.02550872287598923	-0.07739197532633663	0.057538759732252226	LEC	catboost	0	123
381	-0.2344494262147328	0.059664483568034554	-0.2881246811848111	-0.033684311548156216	-0.31788903923293166	-0.15361901882426382	-0.19556501304058446	-0.3295618954965906	-0.10747197843308455	-0.040755201783239096	-0.30377831015127826	-0.43889526992807437	-0.5007469485228336	0.6166913495237663	-0.32798939305120867	0.14038379664990608	0.06052964206431496	LEC	catboost	0	123
382	-0.06719094375060534	0.1139706587681864	-0.3239451143530673	0.10626951540339102	-0.6635166854984063	0.5916352679377318	0.03181375984415973	0.12709381883180845	-0.027814805874620683	0.07728361763628959	0.07479385811289706	0.15200481213475162	-0.4349677248059509	1.3907385839543984	-0.2296567584941414	-0.08044144133622642	-0.01132232897782827	LEC	catboost	0	123
383	-0.026033241830839403	0.028333658880646897	-0.2693997894029173	-0.07851809460269127	0.17533368617497727	0.24447827368686093	0.08538236838242808	0.07168432933215352	0.11391191799920503	-0.044760560938355565	0.146078330183883	-0.002760831731203152	0.5277736557658169	0.3766794159587564	0.009607174965034772	-0.10447827029170727	-0.05982237603201939	LEC	catboost	0	123
384	-0.033609492625117476	0.10963095294931512	-0.10857036681338458	-0.05622517363409804	-0.2233356374292403	0.037466358304953394	-0.09208963344314824	-0.25475010372822565	-0.28961999063200894	0.030963744848924977	0.0835403150074656	-0.028136933850103036	-0.3738885358658785	0.5082689484306322	-0.3356039482615979	-0.012280035326550991	-0.023039250939978946	LEC	catboost	0	123
385	-0.22645929012016577	0.16804167796007366	-0.039952539615316314	0.08794624051170835	0.3703449009048691	-0.142142149633971	-0.03814280037321539	0.12153785270533887	0.136951671006684	0.1794356609545193	0.1707060478434686	-0.12663422893099843	-0.5376287590528407	-0.9892523233242027	0.05395884637825023	-0.11124199270587876	-0.11429901226792402	LEC	catboost	0	123
386	-0.0528102056719279	-0.20376422777879874	-0.02576127505320236	0.06910751187820009	-0.7923098664917084	0.2532939467217365	0.07699272715152448	0.11330040207853896	0.13407221367030986	-0.1562350249717122	-0.19006965057952	-0.08079674535545447	0.5636287489975009	1.067849070133524	-0.3187780539313905	-0.025309151534258126	0.02439086067276082	LEC	catboost	0	123
387	0.34653092303476873	-0.032173201229425	-0.13494561911182562	-0.10461819033107728	-0.276503774600874	0.3653592489898246	-0.026240030500579405	0.1010735680437886	0.035723240418028504	-0.05372669705256969	0.14206833744637326	0.18191228570763374	0.7470571522603697	0.7089621869360284	-0.03462559450203544	0.10409393569741796	0.001090704572404785	LEC	catboost	0	123
388	-0.08778722155557882	0.016161421886280825	-0.26967727238542205	-0.09264540547108184	-0.4923124780183685	0.04053419089580574	0.056488196438315055	-0.17691664845252963	0.024185322892200833	-0.1098266744365899	-0.2641147965893105	-0.3094925871556063	0.6184217156023702	0.5676828743539993	0.007407689402190051	-0.019206983245588453	-0.030133130185703193	LEC	catboost	0	123
389	-0.009170384365801474	0.009331394242265128	-0.2642037006863225	-0.05381706837137679	-0.4509141287860922	0.07887612752128033	-0.1567941645138224	0.07562535938306247	0.011018958357256253	-0.12216578955701797	-0.09508931846049083	-0.29923758699904685	0.4679322962567469	-0.048643363141401774	0.05832818511767257	-0.018262656139531097	-0.10753162860936347	LEC	catboost	0	123
390	-0.28623848575404354	-0.13730314357799797	0.5680637801927201	-0.16915424035949037	1.0749659857908407	0.04109304328086412	0.05440376532902094	0.23980226062976004	0.1258798114898065	0.13485983898677853	0.16970402463275908	0.17129657707868085	-0.47491290755322363	-0.05460553470212642	-0.031203533608713193	-0.16158003295673606	-0.20056145888661714	LEC	catboost	0	123
391	-0.024487936131326275	-0.03902190729466378	0.29780669175091135	0.09559523062738984	-0.682330466297036	-0.26199856818416173	0.06487079574613314	0.14409084715036813	-0.12649352081831475	0.1261037530712867	-0.15476192771237687	0.13129273512120168	-0.3866616972500652	-0.6698605704094427	0.0412402540045951	-0.06254317065969758	-0.014374259955886627	LEC	catboost	0	123
392	-0.04291542977597683	-0.19719329901741245	-0.3216976561032841	-0.1412958146660387	1.3255320863205813	-0.23014851999645	0.03255511259451425	-0.3453863844459851	0.02459589016593123	0.16575356161719948	0.19976226752052822	0.09994276089768069	-0.26317120731480953	-0.8234869746968648	-0.28395509206580766	-0.16643703715288072	-0.09128430919597864	LEC	catboost	0	123
393	0.15224269400683565	0.14117508488645505	-0.2755850663339012	-0.14573214299178958	-0.36204727991496355	0.08053999306170151	0.16945501879666805	0.12822491941354922	0.06877589514187107	-0.29940159448587356	-0.27771315085284426	-0.035874905466431004	0.45034995551416324	-0.43746516721068934	0.2181373683503205	0.21336048410874775	0.20849669937507037	LEC	catboost	0	123
394	-0.0004270992255695366	0.20250110356238243	-0.2186730975113931	0.20888513523855767	-0.254778035628181	0.32340277322722366	0.08279889486396892	0.1291458308094254	-0.2574675456626922	0.1298648224064986	-0.08981071464660961	0.33164728768001334	-0.2654012449156603	-0.07348698526637085	0.2609208887638183	-0.03245463355811885	0.05156464745298619	LEC	catboost	0	123
395	0.16700465800923558	-0.12688992137018473	-0.35938553480990537	0.24733059020174883	0.5863159676230097	0.36639179445908493	0.11022680816493205	0.15884361945325173	0.13969434510655007	-0.006400651365024671	0.1773977414966397	-0.01798246746790658	0.9294840684168542	-0.14654174112814086	-0.45167904055709296	-0.0613713674169485	-0.008608881412861386	LEC	catboost	0	123
396	-0.07936057189845025	0.04032941726034858	-0.3249131044687779	-0.18899021524673734	0.2407160479744048	-0.18034161138768948	-0.03178889737739577	-0.7500505128125057	-0.08600080866921697	-0.06254277119930887	-0.21579294514121464	0.12133846022051459	0.8947548206538058	-0.2055252234754373	-0.02415508984776836	0.24094301289088627	0.18624686626422632	LEC	catboost	0	123
397	-0.11571574554057154	0.05068798020275969	-0.2928110380364301	-0.21737757597472102	0.703835524626455	0.7241490127508836	0.09000637317556315	0.16606524941823664	0.12123630166754276	0.12309801302008613	0.18252431209366785	0.06154117154963814	-0.2251434100711969	1.212723386176344	0.043476469581140216	-0.10807641019237584	-0.06297890016070307	LEC	catboost	0	123
398	0.00748532210899466	-0.11028036616518706	-0.027964096686220685	0.05209222726545917	-0.3427135927927813	-0.2509278090758249	-0.08654363097305344	-0.22649110545811096	-0.41845020677900063	0.11736198593612995	0.16662831006653234	-0.014956530386027456	-0.2379774043971927	0.7911827554938635	0.07948697772452008	-0.14372505859426735	-0.057293457466690526	LEC	catboost	0	123
399	-0.015395189274651395	-0.049011845435843	0.5541456794398985	0.1376232569865338	0.10430403565584742	0.3652825533607746	0.04990936074901812	0.20141515382725278	0.11686104125589901	0.09494513159099832	0.029756607254189455	0.07117169183508525	-0.17026459056197843	-0.8680078738612416	0.09752816867420715	0.25523447430195784	0.1470345761993144	LEC	catboost	0	123
400	-0.2356266341912056	-0.010847119373803043	-0.3151320271594265	-0.1907803252249888	-0.6386608791494757	-0.19152753133272887	-0.022627576044260137	0.04317026566564488	-0.03542891267756764	0.11940066962494164	-0.06653071493228704	-0.13659804388620864	-0.43655733659899876	-0.11127905499577015	0.11230047478287078	0.05826560439861751	0.09266716029444093	LEC	catboost	0	123
401	-0.12817056381549646	0.045376585603512695	-0.2398862016009122	0.08006045414936289	-0.8416396887293317	-0.005415431069646547	0.08734865430708928	0.03176240861308775	-0.3708892479641166	0.13886537136754057	0.05992875149434492	0.11582991266496101	0.36607765715663015	0.7506933669913379	0.00999617646624097	-0.07959493864506936	-0.03745822798476236	LEC	catboost	0	123
402	-0.2568188247530214	0.018409341037106012	-0.3512108882910322	-0.00028498871884848585	-0.6433036017246005	0.2631754202765564	-0.20589739866995363	-0.4771125682493869	-0.14355235646057815	0.08874360143136836	-0.16587431318370116	-0.18658439072315217	-0.22558341700671153	0.025926785993927937	0.2645040134031752	0.27337699873118204	0.13943491727344448	LEC	catboost	0	123
403	-0.35685548659911215	0.01566187351251145	1.16991892309297	-0.11540522263325023	1.4597017525753853	-0.2456822218985946	0.14057162847210858	0.2819371242924825	0.17250962136416406	0.1294837570472155	0.189402834503416	0.1977955435871824	-0.5788694636882915	-0.8939936711192548	0.03728773845429093	-0.13968544770659505	-0.02094599698939326	LEC	catboost	0	123
404	-0.23866712844295787	0.04082700849853513	-0.16468843995472804	0.33036399398881483	-0.6238015943804579	-0.17406271670226386	0.09191647687173445	0.1327181082495929	-0.059690365660020894	0.025856436456900722	-0.12133153904959225	-0.3304145982306688	-0.4256658727947303	0.16599428924643816	-0.3647119347589965	-0.07180133552541464	0.08419944659904277	LEC	catboost	0	123
405	-0.03809607092453177	0.04718485073758186	-0.38527113787034734	0.07773161989064835	-0.6848139460605667	0.23031834018255568	-0.0654385997813178	-0.49156363003302356	-0.07666775981653273	-0.00785846643660632	-0.19351077619796278	-0.10822562947244986	0.7882372331895285	-0.046538364393585246	-0.28744445572860555	-0.034119172608069785	0.051919323411684336	LEC	catboost	0	123
406	-0.11921526317357398	0.10593549762331965	0.9852693038832647	-0.08603159552813579	1.5774869613104219	-0.13917896047012512	0.03728768790168619	0.24612542513691812	0.15287360790030954	0.11543435222428286	0.19907495678277998	0.17850379062609237	0.982248672564227	0.04774498906214888	-0.21093028785208334	-0.16642171525418098	-0.11440020329001716	LEC	catboost	0	123
407	0.2949864412007792	0.06140807066967496	-0.22817020283413741	-0.11194312057697871	-0.2667241783016529	0.20748761701591453	0.05057980683541114	0.06635176838725093	-0.27678165407333133	0.18799835610535992	0.16492398762878752	-0.10373506289007042	-0.2155580967572734	0.2815013425858425	0.36445708171608493	0.1512991913311344	0.015348663273401904	LEC	catboost	0	123
408	0.029495994080266243	0.09837058066698343	-0.37788697521839676	0.09910475960763354	0.35114014266265897	-0.10061667885792176	0.0017584494680450843	0.15676309623730586	0.16269554940898326	0.1524424296125371	0.21822507905660363	-0.023149748104372626	0.8937207516443184	0.07438496557295982	0.10819839776235998	-0.062296582777444036	0.012678608943490011	LEC	catboost	0	123
409	-0.10735765438257713	0.09025377199437896	0.7485728933495752	0.1899016387146392	-0.368271823407023	-0.19963111604833572	-0.010488145596966413	0.18983820721907957	0.12584125411333105	-0.002472772020782284	0.038433515539369266	0.20473492752555658	-0.30034912670590325	1.1278152852466239	0.0635883455030264	-0.0611966504618073	-0.05564370162241096	LEC	catboost	0	123
410	-0.04855165451049137	0.13273975800374785	-0.30077568297572777	-0.1981093731584829	0.911370260879674	-0.15387019893969167	0.02472834515657963	0.01434023978098362	0.1441542297480618	0.10853813179518447	0.17733920034994663	-0.03428763242522085	0.8512413389202118	0.5639368340926931	-0.0501041177975695	-0.1645129461113918	-0.06856880269879678	LEC	catboost	0	123
411	-0.11867021889996562	-0.0803608403075495	-0.299257914449911	-0.06096646798469697	-0.5990023989583844	0.062261971241405326	-0.06496416128634291	-0.4145257090363856	0.022178896806767302	-0.08376358842261737	-0.30041000961737213	-0.03130746086228438	0.527158236304489	-0.08698460326263564	-0.12051216558548135	-0.01283327364764007	0.16062388093954716	LEC	catboost	0	123
412	0.03578614971194765	0.029815637460820176	-0.18909040770319155	0.15865391512294016	-0.7549044141176691	0.23563265387224205	-0.007143457944942022	-0.028882068167818707	0.06472461492981953	-0.08088041089941087	-0.1005473877746354	-0.09653626224853216	0.7574207182595216	1.3142203870977809	-0.10456035671616452	-0.04095435293247386	-0.07047325592436081	LEC	catboost	0	123
413	0.6329216753689089	0.081090822793097	-0.1654704516894451	-0.10922963943466434	-0.8785476372212255	0.3461267327771232	-0.10586753758596806	-0.12409352927910225	-0.07633715715863565	0.035032090722110124	-0.01530862750752349	-0.0949165817231795	-0.20390088192537612	0.2972318662713902	-0.006693139973619675	-0.00966992954081718	-0.014836432134008466	LEC	catboost	0	123
414	-0.09798535952107222	-0.030752771807486177	0.4185422468043812	0.2769624329792697	-0.6684257127663683	0.0970908395681203	0.06124204471875225	0.07142988440955511	0.014263806397672706	-0.14972347532403085	-0.0039004194762201926	-0.061181603210522746	-0.4159355867208277	0.024078232454910586	-0.24054896268214607	-0.0883493311597662	-0.09298937606505417	LEC	catboost	0	123
415	-0.030866831569550734	0.260817638035303	-0.21943080806036327	-0.09773587020368572	-0.52163034710407	0.06749309573992088	-0.17777173518883457	-0.26632105490031344	0.09415390371815212	0.007117459570009322	-0.194221328529671	0.05853446482907077	0.3700023602767414	-0.009257162670433496	0.13281969548550293	-0.0033558352011659066	-0.08482363296944571	LEC	catboost	0	123
416	-0.09010106755290581	0.08199100871249938	0.624292031876464	-0.09269901166487472	0.12104478509809917	-0.16876878424700917	0.05583972725272971	0.17089137724161124	0.08891792532420323	-0.11164664585150341	0.0718057915933259	-0.024142200080910916	-0.48345563433553435	0.4813714153180539	-0.012761343327949166	-0.14626657747322064	-0.1857420154531108	LEC	catboost	0	123
417	-0.21544964712371298	0.021977154053348515	0.19397955570332348	0.15483299507959783	-0.7767622446758019	0.1467909562004743	-0.04085422439618029	0.17123532796845625	0.011705209692521572	0.09234990023363343	0.10486682346153657	-0.16747353279066676	-0.36374380400164946	1.5464295264153545	0.08816525514318849	-0.03567865295917541	0.03377576458774669	LEC	catboost	0	123
418	-0.0745633421016988	-0.00533735664209828	0.26833482750684456	0.13562798783475377	-0.9043221239299996	-0.171092363582291	0.06607672390412409	0.16923835437887533	-0.39602074562934897	0.09604362291132952	0.10651968430743843	0.0878609150575048	0.5078667494337634	-0.024835123846130073	0.12988720638583784	-0.023660395292777248	0.08875502285213999	LEC	catboost	0	123
419	-0.07438076234170951	0.03649299758735216	-0.2424574618708779	-0.11842991886552279	-0.2645782965346902	-0.2302667267537783	-0.0006705604004852196	-0.15183619663442668	-0.14791056481946735	-0.01141634757338671	-0.10703445576901485	-0.3169961610879686	0.2164173233349775	0.17435267272089292	-0.009576006104720864	-0.024376199135072555	-0.06813176224458417	LEC	catboost	0	123
420	-0.010604985285975347	0.034254342878294146	-0.17913408625417596	0.06631769673684784	-0.9068657792724704	0.3522531936801425	0.17271856163241517	0.09203505291768432	-0.5359722188565604	0.1159621448777985	0.04945544767696223	0.07121944943956218	-0.2485763009375337	-0.2214589374389756	-0.3768733128051004	-0.10231219433547509	-0.014832898103049125	LEC	catboost	0	123
421	0.2444201116732035	0.06725865433323354	0.6487123464999724	-0.19828037022510062	1.086365165783268	0.1840496547396512	0.044830490393862256	0.23534686422495887	0.205771722307279	0.13726723146256398	0.1962494247338436	0.19258873464970644	0.6499008079230608	-0.2301058314339958	-0.05290381544165075	-0.0742048794178226	0.031007471716412747	LEC	catboost	0	123
422	0.39182511084999916	-0.07157335386529888	0.801271959617452	-0.11970684298077781	0.8239857950601789	-0.2132147159168054	0.02550613215338006	0.21003944187379217	0.16210725291476213	0.09539957076327478	0.07928715889185027	-0.02766816083146334	-0.2970944865831498	0.18645824688197601	0.1010286247148051	0.21761341288230016	0.13096977702210363	LEC	catboost	0	123
423	0.39717998677883326	0.24616839283696593	0.15729306684120614	0.268996350135489	-0.27356303212237526	-0.10856137170769657	-0.12357610254737861	0.1921747136881565	0.19556442731270096	0.14170498890836986	0.21945434833332397	0.17066080150801535	-0.26279785118365107	-0.0962715160957738	0.10204530093092982	-0.13050092628323506	-0.13431952689819482	LEC	catboost	0	123
424	-0.06827031665631986	-0.18523682447677908	0.5017395955036954	-0.0847048442151325	-1.0320090396564532	-0.13748747957139976	-0.019318792360263484	0.1031487133045798	-0.4994453313006845	-0.09507408164658719	-0.2979879350185183	-0.2083498379182761	0.6894749584199364	0.6008753363099559	-0.48230607393846214	0.06802303627283814	-0.06671535464612467	LEC	catboost	0	123
425	0.1692814238346161	0.05558347491163836	0.9575492690064479	0.23637398401435467	-0.12492081912929417	0.20490530744043556	-0.03775719554761428	0.1754754278459637	0.19372009156073539	0.10357631386154621	0.17378628865609108	0.1979382569278014	0.5431527826452024	0.9804723307493087	0.079800048527795	-0.10383686532986212	-0.07935321285024727	LEC	catboost	0	123
426	-0.08166942934270165	-0.04371491368779615	0.0440245505614132	-0.1313107964766717	0.5207624990055049	-0.20351581346011371	0.03277361696845826	-0.30889864711894127	0.1454488622912678	0.07164955194409997	-0.013847242949715458	0.10796836344656839	0.6601706675729782	0.4458134927547828	0.11042625885190517	-0.08995452836297145	-0.07204698321963807	LEC	catboost	0	123
427	0.28481073677107643	-0.0027483006533438404	-0.10260345326704196	-0.0013002028222517648	-0.6972652932936142	0.004407849410237684	-0.2593434630871826	-0.2950381041620339	-0.04326471694625321	0.05607967275148355	0.08836468182874524	-0.0708560754765475	-0.049092377819450785	-0.5041823545589622	0.3061859789323023	-0.07221021617191886	-0.09776756140449787	LEC	catboost	0	123
428	-0.11598216560518158	0.15428439870175872	-0.3184248362084784	0.013601165423666602	-0.2026108663609403	0.4868808659839266	0.0359298722266794	-0.18745074921851074	0.07261112857073077	0.05472620912496941	-0.2554881430305767	-0.3886603539859221	0.5881191629826239	0.8330463036619219	0.13531774331039587	0.14585989312794093	0.22140466472984557	LEC	catboost	0	123
429	-0.12975022890067528	-0.09878097846346218	0.3195433232593073	-0.17239171046245028	0.9097721655947164	0.10230440705570218	0.10138047288235152	0.14795047555383223	-0.0032945916520991407	0.1452776479938709	0.1740453624485967	0.15876852728816324	0.8116304979423604	0.5515287802595895	-0.23767819851065092	-0.12367084715822814	-0.07533809929648842	LEC	catboost	0	123
430	0.016182938450579415	-0.08691046883197846	0.5045451617788819	0.23184437554638132	-0.9647371311052724	-0.006824376130570495	0.0716385485342028	0.1519743743506124	-0.2121973865870708	0.1127784888492009	0.01478369297468816	0.18016593697326733	0.7068234565129743	-0.4592204763410623	0.24487115077931604	0.23847592912651644	0.2340202935700297	LEC	catboost	0	123
431	0.1306675180800835	0.16551472457256158	-0.28823164507938476	0.11053102117229902	0.4085108477907557	-0.15866374521133111	0.07838925085733224	0.20070686056311762	0.17251952272810986	0.0967032509236717	-0.28084300073142826	0.09312501771117067	-0.12398522069097836	0.4794130680838715	-0.1265061035907542	-0.025939948689666356	0.008929883009882376	LEC	catboost	0	123
432	-0.06355004549987615	0.038152978922574646	-0.06638054039699415	-0.11246387679156165	0.7786260907454314	-0.191673906852942	-0.030537108253451094	0.21167271599885354	0.14215288613667287	0.17026423801499166	0.12302612249994056	0.14865971288941301	0.09357316623603885	-0.9666855039060964	0.16720588036863296	-0.047551047550078294	0.04306696215981898	LEC	catboost	0	123
433	-0.19923375552278574	0.13577867287061351	-0.22912178202156658	-0.14814172023562358	-0.6610181385461149	-0.13812733001374305	-0.07648898425712555	-0.18769576051362152	-0.1960888417170126	0.030094473844093122	0.10320413843483205	-0.19394414298116677	-0.26045731055221105	0.468617019040633	0.23946359437725023	-0.07618335086845994	-0.0722708150690158	LEC	catboost	0	123
434	0.15496346840041603	-0.08773071106389986	-0.17246922999912656	0.06295009853037585	-0.21163522364913037	-0.20360239803004937	0.03709693150591271	-0.23188994490552062	0.10697233244909114	-0.16761574122611664	-0.0795531220029177	0.026459404492919968	-0.32343562562797923	0.6045561506585361	-0.2547558227655479	-0.07007703505899722	-0.014878507082826857	LEC	catboost	0	123
435	0.37769973088291786	0.1384224481027361	-0.141086249022453	-0.058475202546245476	-0.6982952304198331	0.19970298706863435	0.29493079697833197	0.06797975608506947	0.154431910484595	-0.2311003496885061	-0.17569414160076488	0.05019890337470231	-0.08919107740356035	0.3578225942022721	0.017434746354654702	0.21643237152170863	0.17231273813713208	LEC	catboost	0	123
436	-0.15785432314492054	0.16237937306076053	-0.01754704638142676	0.1071859218199871	-0.4840473625316778	-0.14323702454210457	-0.03243502321856556	0.16797143728759942	0.022028736064027336	0.11766124356239437	0.1410850335428951	0.19456492773162365	-0.4281018209465769	-1.0331972352572116	0.16325194097708262	-0.09996811927349783	-0.07263500720358472	LEC	catboost	0	123
437	0.04844259222413926	-0.03559052298018097	-0.03021870828759933	-0.07588252666435645	-0.6078795823391873	0.0832622010273764	-0.11950768121463037	-0.06797822531207517	-0.406333476624171	-0.07052454168634287	-0.23846983690256188	0.10926654051475913	0.9038108604941125	0.7006037357209725	-0.004006248187297777	-0.0908554933577952	-0.04811866880542422	LEC	catboost	0	123
438	-0.04330171920380687	0.03466389544214147	0.03851528212798706	-0.04284203345163897	-0.7113451666428462	0.28304268361698787	0.012439561382709179	-0.25346720007635487	0.03853366780994531	-0.025686514159514347	0.08924905588627587	-0.03727424438680804	-0.3293580951389282	0.23671628587872295	-0.4533690083870009	0.1226450172655786	0.22262841833583805	LEC	catboost	0	123
439	0.3685485003461867	-0.17786104219787563	0.5499604182298617	0.17775287739640955	0.781727859338067	-0.2532096442062642	0.039242545683877486	0.20948686197390504	0.19602819680737532	0.14103681106605379	0.25957370580835615	-0.002732716597222953	-0.25769938401144626	-0.18499844874905644	0.003918669961450367	-0.15602612534059668	-0.09124597526918851	LEC	catboost	0	123
440	-0.16602367225204043	-0.08671518539038414	0.004552233606767113	-0.0980232195065167	0.43218922159865186	0.5642758465371301	0.03218540135492288	0.1893199547337721	0.11691295567361963	0.12179512112590123	-0.06924277328084946	-0.028841844782701177	-0.43846177399533764	-0.5785389541258372	0.2264426516182352	-0.04550808455356161	0.029273890470009178	LEC	catboost	0	123
441	0.11768549668975496	0.09831311913919684	-0.23630588408171832	0.11781780354601838	-0.6730198545732684	-0.32428586022211314	-0.08202566454528688	0.12596132227659929	0.11695698499504628	-0.023637593173425356	-0.030736226101776027	0.016770341569771606	-0.3298914389815498	0.711337556735517	0.07148609529995961	-0.05669889874565236	-0.0452560197131493	LEC	catboost	0	123
442	0.1567505483772978	-0.010870755353857274	-0.20900280280431416	-0.07359180038878202	-0.6771683026785856	0.10503584881158808	-0.04570628772668211	-0.38200111205308906	0.11178690113682076	-0.175578751935054	-0.24747181283144196	0.07451752332306488	-0.31995695860825724	0.5581228289162232	0.024783579326983603	-0.0629663219188662	-0.04265355335216918	LEC	catboost	0	123
443	0.1702923349031917	0.1735528163570933	0.36960074672938237	-0.16211621885895217	0.5394310663134353	-0.09950444478660089	0.06497063236790966	-0.19516633301109587	0.12349414491651073	0.1611509724667446	0.14616534730219904	0.003912115312602251	1.1492050660908133	-0.5379979133428999	-0.37516255838571877	-0.15760349709757854	-0.12427804447724264	LEC	catboost	0	123
444	0.08883061235619585	0.04325970238483523	0.20118078567470404	-0.27958157458387844	-0.9134825030021632	-0.12395136746561936	-0.31330364704302915	0.013330402077419298	0.062437231603833285	-0.021391954792030633	-0.4197925337423487	-0.05396444605814325	-0.31342514159423385	-0.18821531537138672	0.09190033467916013	-0.1117205448100899	-0.07872971269158244	LEC	catboost	0	123
445	-0.11213474623601648	0.06682881588159288	-0.2925539047441765	0.10906725794449956	-0.6615280337352255	-0.19100156884659827	0.015112224365761711	0.15788789178628546	0.08791538246457813	-0.03771665599053616	-0.2454139902082303	0.12984513035053896	0.6824203983625664	0.19788581993349835	0.08306785250507445	-0.07457598231693462	-0.10616618789212665	LEC	catboost	0	123
446	-0.18751743104895158	0.14050331078236084	-0.16880636668038135	-0.07619801091592611	-0.5509061118799323	0.10422800270092389	0.008172099365478296	-0.2543919558434472	-0.019554290651127106	-0.013075524405176848	0.1785221133108286	-0.5673811334898726	-0.34328217314837756	0.43042075627076415	0.17125240341148146	-0.04546290111904837	-0.049670953856077615	LEC	catboost	0	123
447	-0.04291542977597683	-0.19719329901741245	-0.3216976561032841	-0.1412958146660387	1.3255320863205813	-0.23014851999645	0.03255511259451425	-0.3453863844459851	0.02459589016593123	0.16575356161719948	0.19976226752052822	0.09994276089768069	-0.26317120731480953	-0.8234869746968648	-0.28395509206580766	-0.16643703715288072	-0.09128430919597864	LEC	catboost	0	123
448	-0.03123488539828318	-0.014118828020506279	0.4809000608977324	-0.19294568160163206	0.010242562328875084	-0.1702930242936349	0.00803217278546084	0.011655218025052221	0.09048214898698108	0.10366481121631134	0.07423290546678316	0.055068394624522975	-0.3887164222772703	-0.4375869516562424	0.012705953944487777	-0.09868653772168924	0.043724438472906496	LEC	catboost	0	123
449	-0.029307176539833567	-0.003686756830472637	-0.19187519294748343	-0.06087785477362592	-0.24098788363478316	9.5077176573916e-05	-0.13731602934455553	-0.2383082613571324	0.1248518386783057	-0.08155725306097061	-0.16569747119609077	0.0489779821606757	-0.07382116876433198	0.24591526242543618	-0.037122444189690455	0.09160773420425443	-0.02886036075901878	LEC	catboost	0	123
450	-0.012938348257980143	0.051060601246486766	0.40803069278184506	0.009267536611343188	-0.28172505577761836	-0.29289536602339117	-0.15750676854760912	0.006395877012194299	0.17623351906202014	0.10651066892377375	0.17922997812320307	0.11179566662997797	-0.3627387458437175	-0.7428742486238415	-0.08911249430263549	-0.19505647987923455	-0.23399825065191113	LEC	catboost	0	123
451	0.3564504413449826	-0.12366667127711495	0.6752612976529485	-0.15654473627608956	1.2714427514782107	0.1982189008198913	-0.051652630328890656	0.244541424808795	0.15136751284702113	0.12585736883121462	0.1429073862896982	0.13652402897444976	0.019431331680738843	-0.5992118932369946	-0.038455476811660845	-0.18489682338671384	-0.03827681590240074	LEC	catboost	0	123
452	-0.04622939663670851	0.17797643838014826	-0.12446656139016542	0.1100176023545337	-0.6636854397535542	-0.26371151928921227	-0.25626920448023427	-0.13746352096609077	0.13532930336128893	-0.10975272832550238	0.13172682788281825	0.014193997495512005	0.14416975782035416	0.25373984660157195	0.0326569683829626	0.10114289023822425	-0.09181797044875795	LEC	catboost	0	123
453	0.46562113100346175	-0.040444834016047655	-0.4272207742010164	0.04770720624029596	-0.6986859257596465	-0.1027853344693333	-0.0907701383353017	-0.2780344246378054	-0.1657534525956308	0.05610484329810043	0.10144837288648852	0.11536793018616606	-0.2648518419294538	0.03938691471333577	-0.35027300435244646	-0.07933872886994549	-0.014889756924077218	LEC	catboost	0	123
454	0.3059197505106881	-0.05444088874732127	-0.1608733269413996	0.05162856637621728	-0.7057551303128073	0.011858460638523078	-0.13484406809233987	0.1386468249110748	0.13344208976591027	0.08679915643834833	0.12823735092544378	0.1032475323991505	-0.24552107792507852	0.33181405321069607	-0.24534821218483457	-0.013859431334206633	-0.0851182627046133	LEC	catboost	0	123
455	-0.07160887601434995	0.10298005340527243	0.3160843584039472	-0.1490655755177888	0.9290426832422326	-0.19750089677886906	-0.012509059874503726	-0.22537086977619775	-0.3467691664308106	0.19029963314690848	0.18064947273764898	0.10510395197725365	0.7209476148714298	0.3203981185848764	0.06099105613663737	-0.12750929958065899	-0.09935999792141656	LEC	catboost	0	123
456	-0.13484680365357168	-0.04316922285442579	0.7972610526513677	-0.15428911097491668	1.6644908785077666	-0.21942885108965207	0.14193209203231982	0.21746916019494317	0.1691438416289092	0.16488980723757599	0.1901235818457886	0.20709873495252074	-0.5445172359518203	-0.8862581257299312	0.07099776635381787	0.03376759524798412	0.10122790378857359	LEC	catboost	0	123
457	-0.13856658943216432	0.037171464289149594	1.0804598608325557	-0.08581428583440871	-0.29507547550283664	0.10864635653644	0.06284662280688305	0.20573029192010295	0.08887110454378473	-0.10144019125341826	-0.12906517512194424	-0.1387829230203124	-0.4754718171395369	-0.33666007964390476	0.07729557571000799	-0.1339242851650139	-0.13292853243276553	LEC	catboost	0	123
458	-0.011039314959342359	0.07252728546586976	0.45041277152381426	0.07668156283423132	-0.40063600969844143	0.25600987639238587	0.08912151567375746	-0.44500586568698614	0.038076332256306494	-0.05628233324436482	0.03451892745258158	0.11567575964632149	-0.4138469310709234	-1.2788392813435248	0.07016042499803933	-0.1395548021571893	-0.19507634406958566	LEC	catboost	0	123
459	0.10582985471295356	-0.11806907223245021	-0.15345474823994001	-0.11668424478408179	0.10546445050033296	-0.21903770478225773	0.05886883394154847	0.1585542755137665	0.05213551237066066	0.1663040401544163	-0.06946879561722336	-0.0820933485597959	-0.29536756626259403	-0.6510026871404503	0.2557700006716223	-0.10565297233597443	-0.06620157727943886	LEC	catboost	0	123
460	0.08185890496406008	0.030070566326163332	0.04174575152533964	-0.22263248024924512	-0.9930370029648704	-0.2114178547345575	-0.29255101729228605	0.12403198632398814	0.019857351696836063	-0.2157616471417424	-0.21368078609284827	-0.057343356902239295	-0.29924611542476875	0.18801838835321408	0.0077907218723116895	-0.04726235159946286	-0.07091910695035672	LEC	catboost	0	123
461	0.005542275551506932	-0.08042610344912074	0.20647910537915823	0.30526958111106783	-0.36286501929431164	-0.21841684426185803	-0.1193339059519768	0.14319599893742188	-0.4923336705410642	-0.1725615208639446	0.015015228249118391	0.0601927790401883	-0.30656324066820084	-0.29651888627012907	0.034715111114457374	0.03179471148896301	0.1182664772261735	LEC	catboost	0	123
462	-0.015498035641950863	0.040632253589966714	-0.03254835696321508	0.11959412471160909	-0.29275092294951593	-0.13769761660735402	-0.001329206319332292	-0.08225826796532403	0.08617539398977882	-0.07347069638010366	-0.19423920893842556	-0.15342983877316946	0.837668105978752	0.021688731000065613	0.03899824030870272	0.007796725591490893	0.036870878219284635	LEC	catboost	0	123
463	-0.02325175413824132	0.08287264006699425	-0.2741151234497872	0.14023353573071348	-0.7882631829933557	-0.11862431964829394	0.09712373532106353	0.1310433019778505	0.12291064597878082	-0.27903506798295036	-0.15026659876608642	-0.043735200810166706	0.669700830956388	0.2930722080441825	-0.17666608757085964	0.08891012090723804	0.1248772140189107	LEC	catboost	0	123
464	0.04487141482686127	-0.07513512172893466	-0.19054122485379674	-0.16080930008775035	-0.7531989286581191	-0.24224943165922758	0.05232304562396247	-0.01958927526766172	-0.0038375510808047143	0.0787343756359671	0.05630528558860236	-0.11902421876156652	-0.29191298398057663	-0.3666636876677243	-0.0005957423007283429	-0.08376309291091241	-0.0999197230295894	LEC	catboost	0	123
465	0.2085875746262747	-0.10323271742171095	-0.20091963866567217	0.025316032708383132	-0.903974661917229	-0.21655776962346432	-0.20404758573961354	0.08981422480157474	-0.4202868642889938	0.0016209944868608754	-0.0732678982947662	-0.044945770363464754	-0.25004516371993124	-0.29741229631392646	-0.6529464607441934	0.1982271119094887	0.22836211420121588	LEC	catboost	0	123
466	-0.1012445559388218	-0.048428268500420986	0.11944306112315256	0.2503498805246903	-0.4373151209814164	-0.2674345398866227	0.042804600055677676	0.14741648506696656	0.12076264631192529	-0.3407524022798236	0.11029671879875594	0.16242614607790612	-0.3197671587096207	-0.5148245363809002	0.15091189443274597	0.28079865993002623	0.19582612603364427	LEC	catboost	0	123
467	-0.15301501124204378	-0.04819650061729283	0.6139474606213897	-0.11950861409633698	-0.30253662077115784	-0.282708344641493	0.050289069085061915	0.1605738443091467	0.12316178868808254	0.08262149624843958	0.039823094260775585	-0.042041464551874796	-0.5009184782756858	-0.6360730014563747	0.12364376578268595	-0.10665756175251942	-0.1904553877949396	LEC	catboost	0	123
468	-0.15877284663848198	0.0989328165204387	0.03692985273948612	0.025207492834646156	-0.39085136966844347	-0.16739355060516314	-0.00015121126056483978	0.13683401351314528	0.11595258966624061	0.15199036262069918	0.061068796268105345	0.06497414218810497	-0.4737468309399112	-0.05943769012456135	0.1264491474719997	0.19755787304747147	0.1369857824603539	LEC	catboost	0	123
469	-0.0836545829100293	-0.12023329563742133	-0.324561540731946	-0.09912105354597354	0.2532195260609407	0.002393958565941	-0.018471654324148882	0.17178595671756333	0.12184612442482055	-0.02066119437743876	-0.3354532237661427	-0.0075911358728579055	0.5303807598772939	0.5850030962509306	0.041593519694619475	-0.12598694224040474	-0.10237656647506381	LEC	catboost	0	123
470	0.20942788267105616	-0.06979820051298365	-0.23257205497998654	-0.1603892768098054	1.0004240777235502	-0.2507310833463745	-0.1323707860592319	-0.24118386671039868	0.07178510734916202	-0.20106067129618582	-0.28025649222261556	0.08682228367747799	-0.28703926697025944	-0.3203736292592465	0.02214988987935931	-0.11508358994722481	-0.059733271046359934	LEC	catboost	0	123
471	-0.09894907412343591	-0.016726823719227797	0.5370307511760104	-0.13457503636919868	0.7913265804102603	-0.3054348584158909	-0.06853940057656754	-0.14112593932090614	0.1550841596576797	0.12316933040407536	0.1950376069621578	-0.11691093140608598	0.17230551677034028	-1.1246045943400065	0.01465710337993158	-0.16307138477869892	-0.1882482454314159	LEC	catboost	0	123
472	-0.1323326203598132	-0.012517080655936548	-0.2579932006439975	0.04168098265445733	-0.2437656893088492	0.07035431951437049	0.0636287580949346	-0.3621278848188412	0.12563086278035465	0.048065797121646665	0.1048502833520546	0.11227193818751428	-0.20679357192672942	0.8127927624515728	0.017485346064134197	-0.06335340799075719	0.02863670788225803	LEC	catboost	0	123
473	-0.1441991129340308	-0.10923057002111301	0.21626536745267416	-0.15817078277836186	0.893797046176119	-0.26062681580181446	0.05564300905640537	0.13197213721662052	0.12342675041931706	-0.15478329911165656	-0.0952112514909315	0.03729819453567379	-0.5374100670357059	0.6791964808974682	0.025643900690475223	-0.14953354630431467	-0.12084469925357684	LEC	catboost	0	123
474	-0.04312331947055793	-0.01853219149541681	-0.13864890227497975	-0.1837250568682802	-0.30903705834554857	-0.25003858752074387	0.11886682297900333	0.12060625668990502	0.023570951420226027	-0.30811493626289765	-0.0045131170393034725	-0.09927249210955665	-0.30031894225970907	-0.8761052541228281	0.16233664132721964	-0.11081060307908572	-0.10905134947017103	LEC	catboost	0	123
475	0.028992040626083546	-0.07029743154808668	-0.10631432505234074	0.21774267684540594	-0.7316408705848237	-0.16633571062435137	0.09913813940411367	-0.12704280659418846	0.03441550992710128	-0.1503039884550954	-0.016968823800135608	-0.08373890308951236	-0.3877214790004942	0.0001280341662457952	-0.4166239736591233	0.0026259598994536264	0.11284688015849065	LEC	catboost	0	123
476	0.1252033621843609	-0.035323944850205624	0.06191268775941393	0.1896754000465044	-0.7008766556278067	0.19552106160672478	0.07339222997310707	-0.24194181207167886	-0.13944142406286386	0.137455645583886	0.10048236056614693	-0.08467237886200299	-0.2806223723126976	0.23476963472136025	0.2742637864720736	-0.05428140644160123	0.1393593016318642	LEC	catboost	0	123
477	0.17059429751475017	0.10447472391308832	0.6142195152162012	-0.06981777151537472	0.219178356148761	-0.18483004010794896	-0.1551167069708177	0.146810115618119	0.10349147625681202	-0.1374941747631152	0.10125563825649311	-0.047862730496576904	1.038685568896308	0.08891616183774777	0.014162488585439474	-0.17610773832279872	-0.18157382019124269	LEC	catboost	0	123
478	-0.029684527191929218	0.09645797857481477	0.44090417510278174	-0.17350178808059336	0.6400289649157866	-0.21335214623403753	0.12486494280368385	0.21503478706152526	0.1594350542273216	0.07940194190757213	-0.0770561410547516	0.10305152547283651	-0.4078349282892833	-0.7039346753757807	-0.02247158789303319	0.06947494146878995	0.17359770512622413	LEC	catboost	0	123
479	-0.16496917178924012	0.0722933125340916	0.8241188436428508	-0.14568471448250517	0.12436047553630473	-0.038351190982060517	0.12576127696865189	0.2315201035753245	0.1445243650203579	0.09825133922860195	-0.10734889144546005	-0.006482666026078498	-0.5195675931529309	-0.11799317000374188	0.06776233567965945	0.2872703267342276	0.23254902625095977	LEC	catboost	0	123
480	-0.01466668896560719	0.11769918574883938	0.22595083286456488	-0.0419941663355895	0.6594965983142714	0.13818742409900758	0.05632497101876206	-0.2203869436504472	-0.2533024408603269	0.1620232840338393	0.13136229566719165	-0.1283009269229885	0.9462504329543595	-0.1721799746371387	-0.029477066102970337	-0.06610048298957287	0.03052910612581344	LEC	catboost	0	123
481	-0.07507624127884617	0.04982285085834843	0.0816165556924081	0.10099363549476281	-0.22402202454680967	0.019345060698682987	0.10486196818148036	-0.3410892602739131	0.1822970915097728	-0.15088599954874055	0.18344437604830988	0.022364424367336693	-0.3788431311625459	1.1837339356876158	0.045785664730456796	-0.07466561322371425	0.001477914603361474	LEC	catboost	0	123
482	-0.30630610816993686	-0.03491837307660954	-0.2581979734770304	-0.14719182619000554	0.7130299363572621	-0.2789171001187998	0.0029605232853063173	-0.5167718775364735	0.12678710942081137	0.1056796110424109	0.1658504533281085	0.10881247668282544	-0.5054578691487663	0.4297494937529368	-0.1992501488367926	-0.15147702277672198	-0.10445778649859674	LEC	catboost	0	123
483	-0.0666724022129152	0.13707771514210093	-0.2547291042733693	-0.20093791420750232	-0.695683712018798	-0.21746222487497574	0.025731561561188526	0.07145339973551346	0.0858783233889403	-0.2592027486227472	-0.33485932173694266	-0.25861103980123096	0.5135040206273374	-0.4732647966785537	-0.04485797967888547	-0.08448882242754871	-0.0767050091051839	LEC	catboost	0	123
484	-0.26164073579032954	-0.10567859009407513	0.1274398960069509	-0.1601910313080822	1.2701014022678414	-0.20982420504301116	0.07403201558253066	-0.5327219854733318	0.11372532127053955	0.05089250086970793	-0.07121910547653308	0.08080997519532619	-0.3640114389853171	-0.7105481924250946	0.2090760563363918	0.40385352549533365	0.346927910373542	LEC	catboost	0	123
485	0.04847073621065086	-0.041949755290179955	0.6392462052535831	-0.1690814715196927	0.8863228767668069	-0.24498143738886258	0.07047902167696563	-0.276713845290597	0.0836256450712453	-0.027486111725441575	0.09046215044409237	0.1808632861043274	-0.39156293522086033	0.6524467128144071	0.14910366588418428	0.250024731308571	0.07526065797838342	LEC	catboost	0	123
486	0.2513238503498162	0.11481651537969272	0.02950158073493444	-0.10080570433010108	-0.8412164284661541	0.2902460865722985	-0.023964591727410386	-0.25660482033856064	0.10304078099570312	0.05437247069488673	-0.1592908521723035	0.14162893913736763	0.5926071492551542	1.7810739170162482	0.016965189266462573	-0.04632366923404697	0.061840190677728835	LEC	catboost	0	123
487	0.19725250828150476	0.14119772957516463	0.6451780472622196	-0.20681879492004565	1.6912375368522252	-0.1281848979493957	-0.15521837392193227	0.009934369050792605	0.1977328951267372	0.13035358170896383	0.18768138778991228	0.12811821925853553	0.6391796160435623	-0.11820976525961421	-0.4307429349568539	-0.17081894643995837	-0.0651966177895891	LEC	catboost	0	123
488	0.07596249522504545	0.02694485475724998	-0.035025247525927776	-0.12025256333537711	0.06774847952448988	-0.1737943213567028	0.07660411984249299	0.19531673628287058	-0.30083520512737033	0.16970598728162337	0.14782254179123458	0.067859538907315	-0.30749433259817005	-0.1526126944016325	0.01167996472427511	0.08197253851709572	0.19191562307361185	LEC	catboost	0	123
489	0.0029268120736710606	0.2570720938679241	-0.1098089484624658	0.024513001167409627	-0.4928269185755088	-0.3044988457527646	-0.3083917820083296	-0.20602991760952946	0.1832150964060769	-0.16861427667224543	0.016484700250615072	0.05945523740500301	0.29339981534973913	0.7822281359701821	0.12122320102377808	0.10963590362706208	0.027786722431097276	LEC	catboost	0	123
490	0.0019234540647235932	0.07878593278054463	-0.07546535451849075	-0.20118464203177808	0.49048948893997113	-0.2109507116092245	-0.10827859971298903	0.20291132862681474	-0.03723794216227133	-0.11951751566255253	0.13979469373993947	0.16913388956143713	0.9585639718619	-0.07317526376921457	0.06760072125959969	-0.18312975924974412	-0.036214100436312596	LEC	catboost	0	123
491	-0.010610898852316187	0.11163030032116902	0.4011501891769518	0.08006049413166144	-0.40566340541075285	0.0045280458302326574	-0.012304409097967872	0.1562074804578436	-0.4931244950018844	0.0805104960918094	0.19626307713770472	-0.18149155494760172	-0.21780046718111293	-1.1252554059029838	-0.0844343988766404	0.258842593121042	0.1208848144120361	LEC	catboost	0	123
492	-0.10963732684552967	-0.06594900447713323	0.47903899011697804	-0.11952388181169485	-0.43893039004829176	0.023697977462521332	-0.152420982666519	0.162897421371308	0.1522052268861106	0.10851604747793972	-0.18592999947881306	-0.04511903936107658	0.800957266715123	-0.4607028745193884	0.09442583860939882	-0.14033901954480013	-0.1735183586395153	LEC	catboost	0	123
493	0.0007284723106131256	0.20589021629953552	-0.2499570502924169	0.10962499480089578	-0.16410955358770804	-0.1596831679928906	-0.04820248403073193	0.08752798941238105	0.07860651399419004	0.0146286717068675	0.07362073077510178	-0.16613451419526987	-0.23861908410445848	0.5834399002965406	0.11117276277749254	0.0344362776965185	0.11324146099078976	LEC	catboost	0	123
494	0.023663369478211987	-0.029965412484277646	-0.23944049966341688	0.09223037748293023	-0.1727897941923175	0.12380797731664779	0.0017751074052487687	-0.1857250759621367	-0.04438761121253195	0.07823480861096191	-0.053395493049529646	0.06777509998602335	-0.2673691621538511	0.8189839946100314	0.08163185952231959	0.08909228143151741	-0.02121830381374994	LEC	catboost	0	123
495	-0.34848999629318345	0.08363085167300562	-0.3311133035170979	0.1272169526234887	-0.7690482355925178	0.5364197549111548	-0.3632097835125271	0.18229844771823234	0.11802686407279046	-0.1707113134757818	-0.072005934949984	0.0508465215876731	-0.5581101462746911	0.12389396267347896	-0.010972999077593507	0.015051494107392354	0.034257930156295545	LEC	catboost	0	123
496	0.021578158059813918	0.02600544231898937	0.13750942547280082	-0.060771951004647405	1.1254278001361184	0.5488487098967452	-0.09502832121225199	0.1086927484937319	0.07360099169349812	-0.058724278043995715	0.08467932022306049	-0.1179224465343397	0.7812954355280227	-0.31509101917869586	0.10120395225227805	0.2465757050837617	0.2229957426648878	LEC	catboost	0	123
497	-0.0602141429816894	-0.04705183043303372	0.19316761854440137	0.15742328559615792	-0.7708869259055336	-0.17301953338767176	0.10224988340402065	0.17885382330651192	0.10116586111574208	0.046719118943461854	0.14986165065238571	0.17699736576496897	0.7349376998721217	1.2425896354135528	-0.21401513711478048	-0.11237442712298469	-0.0007555366413795712	LEC	catboost	0	123
498	0.04515493176920737	-0.16418960539901103	-0.29130236327682896	-0.1337330098062886	1.3242683726490405	0.25559067500229193	0.03229601216077797	0.20962993956621206	0.175028424945805	0.14651918542970008	0.21254219699272028	0.01070381269190295	0.5195328935657961	0.0259844009282072	0.04855123041876745	-0.13138183002675627	-0.08515906094835177	LEC	catboost	0	123
499	-0.08252554987883165	0.01022372313786889	-0.21101946541302355	0.5274419136611751	-0.4064589268964365	-0.23389168017645945	0.03534907867065179	0.10828629936432659	0.14121455852874007	-0.06972324524778133	0.021322573038724067	0.12840132270756457	-0.3257769504543094	-0.5847696976453887	0.023187925930708328	-0.1400141514414706	-0.033834927678842705	LEC	catboost	0	123
500	-0.04919687678236545	-0.22895938450515127	-0.5070719494610174	-0.20094330484442097	0.3458577117009078	0.12862819053340052	0.008912275767308114	-0.4820757527705502	0.060871485071576234	-0.3501705736598531	-0.37672719344568817	-0.2087453493344599	0.5523782342468186	-0.022710147368914694	-0.24095234185500297	-0.10411326829412378	-0.017260303371818147	LEC	catboost	0	123
501	-0.03019988159076223	0.13421882714230793	-0.30786863334402614	0.08988009691362601	-0.45433644387504346	-0.2505099873245702	-0.09507337758891878	-0.5007919410921845	0.05018881554396991	0.0340160289792376	-0.1998650165753126	0.06082279018795847	0.8027569977724245	1.3477665560652474	0.11920323681633128	0.047636563801716714	-0.014677054403345624	LEC	catboost	0	123
502	-0.202865580943905	-0.05459988392953513	-0.2597895999964076	-0.12377975983611895	0.6407298305881564	-0.2002400010985475	0.0011462736958575833	0.18030574607926358	-0.27029488642203325	0.17308799474820274	-0.0494173267843154	-0.1618266366715727	-0.332102324440456	-0.03570869909587462	0.12053462062838857	-0.1512157835468951	-0.10302724437388415	LEC	catboost	0	123
503	-0.12501069874358706	-0.1850623775920332	-0.2319595095849703	0.030426679009090987	0.432171437144108	0.21776243680135807	-0.1479557302992532	0.13207033561626966	0.07957834007114113	0.09056618253844766	0.19759397684383515	0.09301661607289895	-0.3265586635083778	-0.10486578410187566	0.1441989339376343	-0.13728359405355048	-0.10291613870513765	LEC	catboost	0	123
504	-0.14817440337919868	-0.08911646172725993	0.35322324258703425	-0.04149547317166845	0.09028343488249345	0.19744640029403646	-0.016625047659521844	-0.19878894976535622	0.07597853619007808	-0.1225026360338932	-0.2736446479053278	-0.3234443054709202	-0.4161761390352145	0.05657711366098311	0.12878929336923925	-0.10000003854203099	-0.09190606002023474	LEC	catboost	0	123
505	-0.04721972391801912	-0.01954829504691087	-0.16964227187777423	0.15978018493346244	-0.8314232020393407	-0.1862946718259678	0.09217077151220016	0.10015084283876381	-0.06126010624845213	-0.062333263749729424	-0.08614769607807989	0.06639658365896851	0.4943449775329092	0.4034300590829793	0.056787229943449306	0.05196096523160085	0.07399619191071308	LEC	catboost	0	123
506	-0.025063306455431582	-0.2759190127753088	-0.20109424134161347	-0.05235493536373742	-0.6892484112934212	0.16905760263585465	-0.04448315371634398	0.05256836507382895	-0.3918328258678324	0.05736258591619721	0.08376979548753216	0.0013836769835421602	-0.3310023629373477	0.35692825914918175	-0.4963441042236392	0.08211824394325003	0.055994029494404435	LEC	catboost	0	123
507	0.015812221554797112	0.07313485816670065	-0.017897520201280295	0.07049855115214837	-0.6400374088963169	0.3990885001038746	0.021117552527446015	-0.37642116512214274	0.0875623544298847	-0.10626245116141105	0.043333696190996945	-0.044910282304442745	0.4340393484282478	0.36471567390476023	0.023565434444644314	-0.05385959479471042	-0.032326767995278206	LEC	catboost	0	123
508	0.12109859184940946	-0.10923455409977938	-0.2206354925729677	-0.0445722556071583	-0.7236791648338186	-0.09449151529838025	-0.13504364305632807	0.10933332027811257	-0.41346088174967704	0.05485194049002568	-0.10465423593351426	0.04002089054510148	-0.2902549218299698	-0.15071442343966415	-0.24993055652758378	0.17802907695861306	0.1545572928753523	LEC	catboost	0	123
509	-0.13119282639997348	-0.20698300312398496	0.15049954293400744	0.011181465591661643	-0.7228596995514556	0.31267362678564303	-0.00620831868608215	-0.11857978977472067	-0.2893140823137862	0.0007533917081547155	-0.26655956658310853	0.019436827735266816	0.6304066872887992	0.12186302499276239	0.08202554155789306	-0.001994195623784825	-0.20350937302805627	LEC	catboost	0	123
510	0.07724297855506145	-0.03313660854367733	0.8396254617801818	-0.025592004829385603	-0.4147737584114755	-0.22571217168189767	0.04854239853751604	0.18589451327617773	-0.024339996964426642	-0.1454651673250633	-0.15122974257449268	-0.20163408435222785	-0.3495895565116156	-0.17168450232693364	0.12956200745801208	0.006129777302905233	0.13831691687460368	LEC	catboost	0	123
511	0.05190526100788356	-0.2706472407779526	-0.04928017822278679	-0.13759140836982006	1.0189139555482565	0.02780504323821615	-0.04325839752554147	0.20356221513574718	0.12067391609509474	-0.0927174429213473	-0.15439885913315515	-0.025826662672760365	-0.0022967005738813075	-0.8970339043596597	-0.05447643298545837	-0.1693971757059888	-0.19592871645800597	LEC	catboost	0	123
512	0.0639950906696991	-0.08084283647817196	-0.22377286105327593	0.11104254994467727	-0.24471002731426683	0.3036444044050912	-0.3134412471601997	-0.09629458436209751	-0.1263884713014669	0.013774507407643537	0.007627301695861272	-0.3527790358099993	0.6007036503412152	0.1869408069591908	-0.2820497700360079	-0.005590193489900726	-0.030162591983870474	LEC	catboost	0	123
513	0.30688851115788507	-0.2919948033026715	-0.3722469416362015	-0.1614877592836721	0.6194576689203413	0.054804680802475116	0.026895303903014936	0.21452600702164407	0.10223420516645235	-0.36388394102155475	-0.22193880001206906	-0.15156274197245073	0.5162925859944738	-0.8276291358619049	0.06786587549812594	0.2948942150892927	0.2646574279434002	LEC	catboost	0	123
514	-0.3480960352037738	0.027252526558348096	-0.30636172295340297	-0.1527419732330233	1.2147437453173944	-0.21816444469400506	0.12277745139116043	-0.2835326210083474	0.09920478112848152	0.10471728134680121	-0.1850242051606921	0.10376949175974634	-0.47567459892998754	0.042153636862653304	0.16342300000459178	-0.1298083935392689	-0.0221773803930113	LEC	catboost	0	123
515	0.08317425222144247	-0.24202188103401678	-0.010417733568304938	-0.08109639099931311	0.7261982999820372	0.04512125724382031	0.051149933035321074	0.19869373651584182	-0.3229213063172659	0.1757166259353932	0.21921788574103612	0.0982245619039257	-0.3450355243119857	-0.8915475137200954	-0.1282631143060161	-0.15353296627299273	-0.17295983287847075	LEC	catboost	0	123
516	0.3416418574742364	0.02888911218233979	-0.25335398142197396	-0.15175640012206618	-0.3331842050484353	-0.003920054014101239	-0.20907226619365754	-0.05598217899262515	-0.10401824316786783	-0.1963073022330483	-0.09619791474147618	-0.10827423519697722	0.8035529822146003	1.0584005199084148	-0.0627000697668285	0.03058635893793165	-0.03959289543540796	LEC	catboost	0	123
517	0.09592819544653167	0.08559104675354565	-0.08154295975235326	-0.16118770061123108	-0.28669316043953713	-0.15311091349585823	-0.24457829518157367	-0.1426378461323055	-0.4082489278540179	0.10246057638367903	-0.13362264998080578	-0.051038526214923524	-0.3083221933661746	-0.10435585217626085	-0.052200971995615054	-0.009370686783003372	0.04874555261274589	LEC	catboost	0	123
518	0.05193451237171402	0.06779184730759943	0.7311211324708766	-0.12820759118922012	1.838221769107908	-0.11898924041610473	0.11050722364660924	0.23714204545042586	0.16339319397013197	0.14578247572436612	0.2310490142060526	0.1649182742206811	0.6837100921780507	-0.7359510702153597	-0.052393153989984204	-0.16109816430042098	-0.0913637628852146	LEC	catboost	0	123
519	-0.06826288538613283	0.06172889771665315	-0.3206992580919427	0.1492149865076936	-0.8573178232342933	0.5309405815929823	0.16357125311927614	0.11099227354605605	0.1011845000607282	-0.06547179149988298	-0.11119018398659912	0.0003730108003293449	0.733405541643535	0.9194926185704217	-0.006634433679245702	-0.05402848726878266	0.06335378305835548	LEC	catboost	0	123
520	0.24668557315548836	-0.12292685142625602	-0.011817566224898664	-0.013842108461649414	-0.7090542670238872	0.1790908551205018	0.07615262069449115	0.11363901952426407	0.024003613345116737	0.0789954668192463	0.1402304225524994	0.07289937815312739	-0.2701848685650058	-0.13062240533377162	0.0006993312696810372	-0.08497393871333168	-0.04640206188682833	LEC	catboost	0	123
521	0.150372160512123	0.022138225324729633	-0.11355698957356965	0.04759487155652094	0.7457241931280278	0.5143943505786946	0.1482640021570778	0.17382736681211394	0.0968406457968841	0.13963155154693274	-0.012236298913586555	0.07660293358173255	-0.2019284292640644	-0.27087776288301785	0.37827894230422626	0.2841267539496065	0.18857451859520175	LEC	catboost	0	123
522	-0.31232524257438377	-0.03587700957702884	-0.21965311573543353	0.018260234617330735	-0.37056143235719385	-0.2003436692335271	-0.14808051119244212	0.1126864353373171	-0.06588611310687789	0.10843933742090875	-0.29124620788121663	-0.009189152169616655	-0.2850524817419529	0.5826270709794025	0.006018957610689532	-0.09679560245957436	-0.06391724236853812	LEC	catboost	0	123
523	-0.12831585980743584	-0.0822902223104343	-0.2606167110961871	-0.03202326019383916	-0.45686544534438334	0.5548499751778063	-0.07593943828379468	0.11341238354021027	-0.27197729037813206	0.013574278411730444	0.13891447949302774	-0.38689502554790256	-0.31761340325745163	1.1670884803370964	0.10957892793580214	-0.03790674126779516	-0.10236417082433891	LEC	catboost	0	123
524	0.013261463656669536	-0.07166283490663919	-0.3266841351934192	-0.028969618602240427	-0.51629799770925	0.11332020772682506	0.06230341665450927	-0.24634436834429269	0.05467496047508651	-0.14216573101887198	-0.13135896893292945	-0.23273364768617563	0.4962219910223366	-0.25847607558649727	0.012759089170873568	-0.0877984827730538	-0.04074958053796841	LEC	catboost	0	123
525	0.02542557815539592	0.21184032995350505	-0.3295192645964907	0.08408337654562945	1.1416994153375155	-0.20239379758387618	0.044387969037450355	0.21897129389493364	0.004529798717122453	-0.10619045280752036	0.10791269240021745	0.1624397800323806	-0.3484509673596229	-0.8486201155068885	0.23129778129714765	-0.16340343997798432	-0.12710549449962122	LEC	catboost	0	123
526	-0.07809219403844114	0.13670828240163807	0.6701737017363166	-0.20044169083764304	0.823713964158805	-0.2505756268801436	-0.007072490155623433	0.19087243051284747	-0.030585925363555085	-0.16957914123360124	0.1896742280262761	0.1615780623382209	0.8756469734202015	-1.0129342837780562	0.05142694449173724	-0.17173707383002954	-0.20272911284654474	LEC	catboost	0	123
527	0.20955218735125322	0.03679713014499854	-0.3333121830307402	0.15867094945823024	-0.3544339040712168	-0.1951104119556159	-0.14836943893122695	-0.555056992902176	0.04449257660670045	0.12213575058797202	-0.09006553033740217	0.1313432550957836	0.5951178616782216	-0.29834074157710033	-0.03472038760297524	0.15071034888453774	0.1532627352597676	LEC	catboost	0	123
528	0.06343603774145357	0.21099730616784831	-0.17259889132896497	0.0805520466935612	0.4963580090515508	-0.061257164777643744	-0.229642055041894	-0.27461402689256137	0.16683519521467993	0.0921476079668389	-0.0014801637390517127	-0.12210628595011001	1.0113839972795486	0.3731788245660123	-0.0872277919036106	-0.1360256839912639	-0.006024027398916688	LEC	catboost	0	123
529	0.796511895130856	-0.19378517534138176	-0.16328141736414825	0.11159971690081458	-0.6053835068563157	0.5074900423425245	0.12022021063079406	-0.04194309508488196	0.1375086710254683	-0.29064081172780176	-0.09967151460207155	-0.020102544566817683	-0.2835123576782847	0.5041887089498155	-0.39702640471151474	0.037696589395612	0.14592095014146994	LEC	catboost	0	123
530	-0.06304874931003544	-0.20894110722064152	-0.4331724139700908	0.12139054274442791	-0.832488268333021	0.09353190082859218	0.10389840507524783	-0.3838212110611702	0.10675472373908743	-0.16992728427446824	0.03577166731010317	-0.0771752098065061	0.5974339392917873	0.4618518867633832	-0.10391004999035462	0.035718881815531886	0.0851896179472433	LEC	catboost	0	123
531	0.06944338207991624	0.07959934895851602	-0.007107978742915746	-0.19308939110385376	-0.26757218731120824	-0.11491612497729589	0.05077780853592438	-0.2503818716740207	0.13998011794870124	0.16296200777377529	0.09753692296597938	0.09011767639782733	0.9513405370906901	0.11326882607893377	-0.1425573158366597	-0.11475831286101852	-0.024256784638551444	LEC	catboost	0	123
532	-0.10710888221994797	-0.17414866914532534	-0.21477723453724742	-0.010728351243211875	-0.20811716488217172	0.26524929871710806	-0.12123397666608922	-0.2487284579168087	-0.3366830751488273	-0.03906274708825219	0.06156731264438345	-0.13932263338058173	-0.4495021356569845	0.7449641794325933	-0.06839609196908238	0.03533693986666448	0.039151508444211634	LEC	catboost	0	123
533	-0.003072791430413561	-0.12411479715628261	0.05783232551160215	0.04885488213659199	0.35733624315553486	-0.2680526440543996	-0.03557758875253543	0.13442611942054467	0.03341220382261638	-0.36245241028258995	0.11008586762614961	-0.18740537226217968	-0.4187953708033672	-0.9648001770415415	-0.06314283783931407	-0.09277340667445048	-0.07073640729513801	LEC	catboost	0	123
534	-0.03946032551597826	0.009311801842898855	-0.26688858424908707	-0.12904155538280787	-0.23124957749737715	0.21642091464717242	0.09797518649695588	0.07990366817793101	-0.3267698989028722	0.09339246254269555	0.03937341767958007	-0.08333186329438941	0.27959482667957314	-0.6089255616677999	-0.058516024584404344	-0.06271883919498776	0.11495785580514381	LEC	catboost	0	123
535	-0.2534204289660248	0.042900402389580115	0.780450515237133	-0.15525096315616144	1.4796757993249274	-0.21937789984311312	-0.06244322931549286	0.2587266549590159	0.09921648462403429	0.12841294759012095	-0.060785013947981414	0.04855932764723297	-0.5839201726017409	-0.7038143689451911	0.14541844331248419	-0.1126808404000955	-0.02987732118162925	LEC	catboost	0	123
536	0.18842830689231901	-0.07198540381525863	-0.19891727086988195	-0.14587144899138654	-0.24705535759241365	-0.1861050384886916	0.16730411945788515	-0.20821752368213137	0.10158148896621194	-0.22589245892856205	-0.19235350012886587	0.06922315701580703	-0.017513282257167362	0.1382391267968959	0.09084471451433586	-0.06261602337692575	-0.012544165402509074	LEC	catboost	0	123
537	-0.047928547085904286	0.07460964922675609	0.1620382981284079	-0.21354326512500196	1.4307027378846862	-0.12636022032685168	0.03195718141407458	0.1361474298219939	0.08008166069753206	0.02908301369097516	0.18901234053845348	0.18759758055606515	0.9959924526289117	0.17699439009322082	-0.0006949019083200847	0.23885855721458316	0.21584823769973235	LEC	catboost	0	123
538	0.049998019572732366	0.0004921596932928925	-0.07017674436564375	-0.1041958378884105	-0.6906758673096254	-0.07933869120078235	0.06157655050296844	0.12090093844437973	0.062046875806442615	-0.3413173654956221	-0.1356280951891557	-0.2279388478945968	-0.24596860415363114	-0.4895464540095969	0.23155810981847463	-0.047904653595596	0.02209788214760454	LEC	catboost	0	123
539	-0.23732613095544855	0.1406034048945452	-0.03217720955835406	-0.11142898476896018	0.9545740042578726	-0.24415004121683176	-0.0038924112593917495	-0.11124923298625401	0.10823852847790308	0.15771874458454108	0.18288188960483512	0.08118824411974997	-0.4548949588687641	-0.2433698649506579	0.1107890741402093	0.1674568561247501	0.005280114467859286	LEC	catboost	0	123
540	-0.05044249027137885	-0.013642127156084696	-0.05242198184543721	-0.1224693875904349	-0.7484125037872332	-0.20400771223389041	0.13518807660167387	-0.08661282378695168	0.17026781910188324	-0.2033697298060788	-0.1768167546803502	-0.0143640926102312	-0.30017088351955706	0.2822067225897325	-0.3814603728464315	0.015559178737821384	0.03362426180392453	LEC	catboost	0	123
541	0.14846218621595902	0.07845420951352725	-0.32178201637575204	0.030326254448079126	-0.7224348006150916	0.025046159787489402	-0.04108219509692839	-0.5006992511349355	0.11936382837403403	0.04203404948585443	0.12070717244349602	0.032334253570741246	0.7622604232871633	0.09211384931043347	-0.16419957332194077	-0.10682788670260225	-0.04139993869863712	LEC	catboost	0	123
542	-0.09942224315943324	0.21348099716297947	0.40787206438122364	0.24090652404252563	0.2805591060607573	-0.19921435716828328	0.031110817704119224	0.2284658310110272	0.1654118761769681	0.16912394107659334	0.216327384104551	0.21036099779208312	0.0664926861387529	-1.1196900020866982	0.0583417577540423	-0.06146556746001535	0.059085354582480265	LEC	catboost	0	123
543	-0.0046967441081637315	0.1642378349269581	-0.1684486180630923	0.11103207699335256	-0.7489081224379964	-0.19118948290628202	-0.01949200365791109	-0.10055555852733135	-0.3965848561642753	0.1440206582982122	-0.057756318729620344	0.0992084156642955	-0.1607895431079534	0.27776984850483344	0.16249737565087552	-0.05455862383661719	-0.12134321184188607	LEC	catboost	0	123
544	-0.03934737192701898	0.31421098080880366	-0.2750146950546577	0.3404190495215961	-0.7778603358289625	0.2516309014496705	0.13487182402539258	0.14815907006747356	0.08222744804590412	0.09964353255222728	0.13869835093487617	-0.20123615251911997	-0.22208240837961918	0.03375801382172152	0.3342573634129275	0.14864168120112423	0.21748929238281162	LEC	catboost	0	123
545	0.33994654734050583	0.18142030807902976	-0.2348864281860853	-0.18705501698376345	1.5183875725547833	0.147828171051036	0.10790643435994357	0.13136477231234495	0.05448851448163862	0.15015202418271667	0.06901018944284505	0.1415282920130738	-0.04193763073778479	-1.1283244254391522	-0.06826634109689497	-0.1349177594742019	-0.030631149070794728	LEC	catboost	0	123
546	-0.0163093546523036	0.12293162482633213	-0.03301737402599379	-0.1395543220048191	-0.33310211911275345	0.1593472907858097	-0.07036447495302037	0.05505314458888419	-0.4224565998320924	0.08645281026823083	0.13156306592116485	-0.07039351427787299	0.3517450444577752	1.527106006920793	-0.14544368078522601	-0.04616616771980454	-0.006359225425850646	LEC	catboost	0	123
547	-0.023730698769280308	0.07603471766688692	0.7419227718161601	-0.18370858111260913	1.1008831989285328	-0.2382485770316658	-0.0010339525746795026	0.23618594480057026	0.034360662972088694	-0.08510475416434374	-0.035228565909794785	0.03388835443747236	-0.4998320408096203	-0.928637574597417	-0.010130446247642078	-0.19648749046614547	-0.18101112596824281	LEC	catboost	0	123
548	0.42004795826386754	-0.2122452992499243	0.0031218663635924613	0.1178421305316406	1.166513660705598	-0.13803016730394407	0.016556530647672013	0.19632900914360205	0.17019186301619946	0.13182416428381571	0.2295779981494792	0.10466599682879367	-0.29597461178020024	-0.5824703882171632	0.04056400798867122	-0.1679646742526373	-0.1991330382059644	LEC	catboost	0	123
549	-0.06980106361076442	0.13416752012501376	0.3130565874563674	0.09502159711251985	-0.5113621804250134	-0.2122582034887196	0.002696924974527913	0.15377559728802	0.08464026934681693	-0.06015851498205974	0.03380019027955261	0.09229880071162787	-0.23371070762205506	-0.32852245770370075	0.06701350954995225	-0.14800835658419495	-0.14648745491620177	LEC	catboost	0	123
550	-0.16361913133720796	-0.10534610001203687	-0.266005270384459	-0.140453634620877	-0.21059181768809765	-0.21406768099611362	0.051178129130060035	0.1407670158359856	-0.333174060541822	0.08661961217742027	-0.1908660283825773	-0.22047510699756226	-0.36106364217212206	0.5696895835178775	-0.0031756993843665244	-0.11308783681583949	-0.01702547166649602	LEC	catboost	0	123
551	0.046804740773134186	0.19697316368338105	-0.2348704712975614	0.01424692455056391	-0.22904423685994085	0.22845816163787935	-0.03593821777855278	-0.3513476255147831	-0.4838917355939272	0.08217241693705632	-0.2846197520623668	0.12770820248442988	-0.3025158179395606	0.1170263071139898	-0.28989377337762445	0.0349146605330599	0.021221687228680536	LEC	catboost	0	123
552	0.15672888987774608	0.24592654794886848	-0.12640406275235094	0.36627876071362137	-0.9175014151039671	0.4843285292682913	0.15628907297928918	0.08968955868943587	-0.07361178774843376	0.14191227175991425	0.1651620347893604	0.13202067644331625	-0.2212719277478875	-0.4494551778524669	0.478539162622977	0.17733459184560718	0.21045692443823333	LEC	catboost	0	123
553	-0.16843162266203837	0.20543163660468694	0.5970885367835113	0.10364999089345232	0.058969269228244005	-0.18721432024118195	-0.02556039584811348	0.18658119908414378	0.0854945257653221	0.09041467404276694	0.01401860713198594	0.022836281129589003	-0.44151768910417055	-0.1698772250135789	0.02492935145207611	0.03247069912249994	0.09486398074351594	LEC	catboost	0	123
554	0.046841642065572946	0.0485728717024411	-0.3338568634758717	-0.06635289360750099	0.8853869326909795	0.3712615608900394	0.1103448828348179	-0.17276972899808923	-0.23235638223943333	0.1119357263208188	-0.055121482842518804	-0.1138479609347002	1.0291791978809892	0.07637346010479272	-0.2561677029607443	0.26992677839920715	0.14856345914140756	LEC	catboost	0	123
555	-0.13877417477791226	0.015915637189715746	-0.3565251650595041	-0.09843288271572459	-0.10468138654581322	0.1269369268522319	0.012356926410104174	0.11701053541431901	-0.31190168296971044	0.02878512943959667	-0.1850962764740318	0.0011610273016973583	0.37348496915399154	-0.3356964398913578	0.1372099750560451	0.17017228154179817	-0.03430970157812183	LEC	catboost	0	123
556	-0.05589954212035592	0.06259224997721774	-0.26891703206290857	0.090584103875557	0.7608959443666378	-0.20428923176139627	0.08220208013787583	0.20148455730634715	0.018156810300386655	0.1583093102068511	0.1288610486319663	0.193403697943022	-0.36636727774043504	-0.3238257250197678	0.1079092454471219	0.30945974622758293	0.23387613249706904	LEC	catboost	0	123
557	0.1099530176100917	-0.031116954718783407	-0.19931351041201945	-0.1490680957710512	-0.6572891285083591	-0.25272903988493944	0.054899527696657534	-0.13472860550999685	0.0403950998031245	-0.1658769548860811	0.11658390425483404	-0.10563300660328764	-0.25302347884890886	-0.3147737394604423	0.27456090934514016	-0.06477429997988364	-0.05506079733704634	LEC	catboost	0	123
558	-0.031873813007343904	-0.09317854771044676	-0.22235255678017288	0.12049659027165797	-0.8966416015090355	-0.2029736461283975	0.09085610174953312	-0.14038301337220552	0.06172944139944101	-0.361141639831907	-0.35711505375252606	-0.18053700046452129	-0.286065308380683	-0.05713530239004661	0.15493362161290092	0.03057381592104844	0.006189605772397973	LEC	catboost	0	123
559	-0.05742252818872221	0.009437858684234756	0.041346351690590366	-0.07772282434250394	-0.7157217057326403	0.4051546696400426	-0.07537100420292892	-0.27621005278940935	-0.3051905234316777	0.14789488691583022	0.15515476849191454	3.482104616089128e-05	-0.28159652123789025	-0.0007825343679292633	0.06977800067573196	0.18533559927904317	0.10432047878658633	LEC	catboost	0	123
560	-0.018634416010914062	0.16724962655372475	0.39726340782297226	-0.13641704319984974	-1.0527176905291014	0.11503199033981008	-0.09895875779188339	0.18583191335847127	0.13655869421938116	0.04201936361448122	0.06391403675185034	-0.029606103158728202	0.71543094558107	0.3050283111936507	-0.40666818686807243	0.14885335266363295	0.20463500594136608	LEC	catboost	0	123
561	-0.020711401511520396	0.2533171089772482	-0.33885264444614727	-0.11031504991490466	-0.5581624927951886	0.14492974271988265	0.1521262103329598	-0.14879454683828044	-0.27669827196102836	0.02929317640120743	0.11400693225171996	-0.14842264859818524	0.39242456835297224	1.1083296585066587	0.10019538126035754	-0.07951438157578794	0.013176426948132088	LEC	catboost	0	123
562	0.09534141443940773	0.01434143441074328	-0.17342294837578373	-0.052834899523395554	-0.8395778360999867	-0.15207889706918887	-0.04716048616156866	0.1481113184286381	-0.36813374091319584	0.038650291775320166	0.09726609868103121	0.08721421792451274	-0.30859029129806675	0.2853365248462007	-0.00048383976625417346	-0.03866386873721469	0.21202111018698586	LEC	catboost	0	123
563	-0.02703158905748201	-0.1589328215108199	-0.4191197057074019	-0.05159051648129606	-0.5423052571837718	-0.1362962611884745	-0.025707834243574652	0.11686770421743717	0.05106563859183828	-0.23033134783889977	-0.18104557806689753	-0.1736239008373363	0.621869456162863	-0.45482195346517795	-0.14239685608496386	-0.08091498124470042	0.040862580424642414	LEC	catboost	0	123
564	-0.12081236603424786	-0.003991938862310725	-0.540868044996188	-0.1655201164770992	-0.5909069119200355	0.043465440713757714	-0.21984629452560533	-0.45995672145589817	0.0911256074923693	0.04963546485516236	0.11007841587682034	0.14086653645436925	-0.37639040255220807	0.15377568116547707	0.08445223561441215	0.05015545673119567	-0.037277560301092715	LEC	catboost	0	123
565	0.15128788278266941	-0.010770128229870082	-0.09693962973809495	0.17265170688911272	-0.30204779108751867	-0.21959938043760519	0.11185086505122854	-0.3072327256929363	0.20518386475692543	0.12543391875850893	0.14603932258115407	0.07016401468866276	-0.2878425152892635	0.44523633868755236	0.11640135483552207	-0.0703479281479701	-0.0052706899067548755	LEC	catboost	0	123
566	-0.09981494641568671	0.01554705693737719	0.6356273154515811	0.026225209389070057	-0.21828352755727065	-0.19045003682435346	0.06739915294219256	0.17878308252977546	0.08793007396331945	-0.014870292750834246	-0.15453304586557623	0.08809619499265446	-0.34034861363834745	-0.8785874368199671	-0.042880610301419465	0.08634834329722876	0.1231759304788127	LEC	catboost	0	123
567	0.048429236126408676	-0.1624516573791392	0.021498350241476324	-0.11643460241625672	-0.35884350738029164	0.13757931141995713	-0.09302394295015008	0.152288271181549	0.013845259298284415	0.0436642061437284	0.16129648421997242	-0.03535516486494812	0.3809439334788979	0.33904889197100846	0.022193836164571074	-0.11315052876316992	-0.046669689210832824	LEC	catboost	0	123
568	-0.20765807162042937	-0.018546724333077448	-0.28614956741929126	-0.2052723696858643	0.7117674243269548	-0.23455222643362006	-0.048908708145004684	-0.21153316038030606	0.12347905667186376	0.11298721593600075	-0.007810249565328663	0.1662827596790107	-0.42366850559945013	-0.5285835057985951	-0.05497967584097448	-0.01159841718476349	0.08208338115315468	LEC	catboost	0	123
569	-0.056249688098562574	-0.025522984485487895	-0.1989916355769576	0.23351040574574528	-0.294342695932392	-0.16159638419087913	0.06717781798021766	-0.172644376478399	0.057221897618879844	-0.3623906090742249	-0.3775329020061468	-0.25708094953605554	-0.34658526504094844	-0.43235923572429097	-0.10463034032857807	0.2081209274690614	0.169391910952074	LEC	catboost	0	123
570	0.08361563610704961	-0.05777688371893183	-0.24155861469440354	-0.05220882002221167	-0.5481100991327675	-0.07630970584526625	-0.09504335992171423	-0.23015094555777907	0.04603194490692289	-0.07895105503503506	0.09539446250769645	0.07698527156256386	-0.27471791479112545	0.2097730952121764	-0.2352096521074852	-0.0011603683599303812	0.00014589645678921684	LEC	catboost	0	123
571	-0.03420847134574615	-0.08661898858339084	0.2911102320102135	0.2206700781675833	-0.43014606279681594	0.08871666926293795	-0.14949879022115362	0.17885960181731356	-0.0072859368730096505	0.048143406068703286	0.059287061217745185	0.0893320365509474	0.5614571750317847	-0.14064418550769164	-0.10487583200570634	0.2658252640230542	0.35619768663582346	LEC	catboost	0	123
572	0.2204210176246324	0.048412799651387096	0.7545608375795492	-0.12912877211020704	0.8641829178809026	-0.05396242739097911	0.05445771009104801	0.01690052256148821	0.14762534269207994	0.18179802846344548	-0.0791960240108042	0.08319454699372585	-0.3061105330930272	-0.8067538706021795	-0.028073401667459134	-0.1604840044501228	-0.17860550408576617	LEC	catboost	0	123
573	-0.08443521091937846	-0.04385838489920719	-0.24095491209346429	0.3928170066873319	-0.2667919507715486	-0.1954160066275747	0.07549491194699831	-0.0029414299346035033	-0.01893742849105166	-0.24345772381527067	-0.03750563722216208	0.05814639179953202	-0.21513820061002142	-0.39925515717075993	0.06782848554131456	-0.0819883652318665	-0.02521273710639876	LEC	catboost	0	123
574	0.10207940000809042	0.036402309866279785	-0.34747529570326974	0.04187395875981431	-0.5307463195531856	-0.11558560694491123	0.15799638582816988	-0.1342465372820135	-0.4203201115427308	-0.10845606898176466	0.028322643856088268	-0.09052861388323921	-0.2602650672958641	0.33383914947797017	0.27880624860753206	-0.06060140899619495	0.07048359543191655	LEC	catboost	0	123
575	-0.11108189003812712	0.014676889332853188	0.6674089764902518	-0.0022198898006495138	-0.690267524446787	-0.060396018981693514	-0.10116513485012404	0.26761267546353246	-0.08479143838505027	-0.19378012399585684	-0.045620578419170894	0.05080873047429878	-0.2233314421106655	0.02139508699553197	0.0634517994701119	0.1895360645771713	0.13513300956554639	LEC	catboost	0	123
576	-0.15254129830182675	0.2380721448589743	-0.08400560417212653	0.25540261099729805	-0.1794721692643337	0.4890205885290717	0.023122889487986183	0.15092427035460684	0.13471727255637764	0.09337157150084195	0.16724435034282378	0.0887001344603433	0.29468250141982966	-0.9949406215586539	-0.24716902014521946	-0.060584458520782196	-0.06755231500938155	LEC	catboost	0	123
577	-0.07076532982490748	-0.021148810653756404	-0.05286735992302637	0.02522342253211155	-0.7665209798974053	-0.18599287170187412	0.09722801474034472	-0.16390487096519035	-0.025784329273233972	0.07213987065092248	0.10171523785783308	-0.058471808377669965	-0.4168900793229009	0.19961135627091944	0.04930927280936744	-0.10721088374009549	-0.0513681079871144	LEC	catboost	0	123
578	0.08996289422981577	-0.31344159883500816	-0.29689558799373816	-0.07528936755718273	0.5024340472765275	0.2975618487755468	0.05493189547615616	-0.38871793501986884	0.13750898666031125	0.1108474486173979	-0.22849397438570196	-0.1787297845845427	-0.17361515599152016	-0.986256439531012	-0.07369631298119954	-0.10275290580832397	-0.06795826031507184	LEC	catboost	0	123
579	-0.035449763600083235	-0.20096919571885208	-0.3358371224131055	-0.011775532723175546	-0.6232287364843694	-0.17542169891258555	-0.06656164145634968	0.07420893820702701	-0.3143165341495382	-0.05057541348358273	-0.03110011844296812	-0.34083708145277647	0.6779243317107667	1.5338739779686625	-0.16399714017378234	-0.05960314136106331	-0.05960230967044676	LEC	catboost	0	123
580	-0.04966823539934026	-0.30160213818147225	-0.30480625933386524	0.15082371564153535	-0.7342346485594164	-0.1429118758678252	-0.0857838596831369	0.12319943654546853	-0.02162851845245366	-0.08717258135746099	-0.016076876331675136	-0.2671920171638166	0.5335745011182206	-0.2390000344541464	-0.3362581988421597	0.0552377582153526	0.13707313885128122	LEC	catboost	0	123
581	-0.10121029408740943	0.07874768753351384	0.05675162960507234	0.13743256577259189	-0.42487752225604203	0.0928286265752124	-0.02257029849554074	-0.2987825941950822	0.14997567973134956	0.1272574591973742	0.230706412452056	-0.02861344611469846	0.956024314892683	0.45559242674709766	0.05644709669308703	-0.06446835604350133	0.005024522801984821	LEC	catboost	0	123
582	0.04325239299563371	0.10365975332693375	0.6086914419594569	-0.17664663292945476	0.6635432442652714	-0.20047423748519308	0.10340433917678961	-0.3110315767656519	0.15869109980874033	0.13322657448666966	0.12137094302932958	-0.039173099796682584	-0.34686085456524074	-0.9093530421638251	-0.059940397958563554	-0.1693961216394041	-0.06118639270501884	LEC	catboost	0	123
583	0.12310534525605252	0.04971636925852799	-0.30208760203494994	0.0013291087252107056	-0.4589883894396086	0.05547034273600133	-0.12358656171942141	-0.30789315747651286	0.08522537160356648	-0.08224600817660856	-0.004524651904110971	0.13030955419132145	0.4075184206944735	0.29323424909385537	0.008588238333512754	-0.00889943912476296	-0.13003736833853605	LEC	catboost	0	123
584	-0.11407905980978364	0.032344755471801385	0.004287889926704915	-0.12035330344490834	0.9563890150530713	-0.2773321685792032	0.04618613986861484	0.17376248732911895	0.0971219637196386	0.15282072335462238	0.1759567072540171	0.21675785313933818	-0.30770157496092887	-0.19239736258835446	0.35489909535775266	-0.06501071067442055	-0.0009801821289428699	LEC	catboost	0	123
585	-0.17287705917540025	0.10723969764570344	-0.2867759268801166	0.16268784948053788	-0.7444671528745541	0.24177938765979795	0.0034704125166607203	-0.3818954654091948	-0.20117360269321713	-0.016822379930573946	0.018811646701797004	-0.19959213784824292	0.7410569982159616	0.6449930845602099	-0.06709034707976567	-0.03209418084815848	-0.07522619869513694	LEC	catboost	0	123
586	-0.06439988269352243	0.028029138968339418	-0.21096193611437128	0.05903482266301617	-0.8109446175270961	-0.12570921348872635	0.06788337806682404	0.15914376646544715	-0.2826180743103385	0.05005580213469118	0.09536999245181009	-0.15720635682329379	0.5020845875100337	0.32462799139416787	0.20277323669929614	-0.084709558980081	-0.034398059575908656	LEC	catboost	0	123
587	-0.04303132693259967	0.16151836608762393	-0.2962283706874758	0.0657114145505554	0.3123577624793342	-0.1773084618729884	0.08141448046021367	-0.23356862915429424	-0.40597238362726623	0.12846953933505112	0.20480899566026947	0.005640050254697806	0.5754251133493392	1.2136674006277832	0.04120172688915806	-0.0840021863787156	0.00885907838624204	LEC	catboost	0	123
588	-0.1040246553334661	0.008145463708082489	0.03302704415700819	0.09841478424375226	-0.09712101401932072	-0.18082525472578734	0.07396028193304513	0.14427807002575863	-0.42700403440528734	0.15131475771629652	0.11037489237718293	0.09150686093777867	-0.47067760407651105	-0.32625793803318115	0.08304138512076713	-0.03618882280191555	0.20474380627376443	LEC	catboost	0	123
589	-0.13203013021313867	-0.09374075675820326	-0.28969492087587284	0.13037934780592247	-0.19511870459483718	-0.19752186893375268	0.07643135168227655	0.041471649392835305	0.13216341313921642	-0.15411919020242196	-0.23215316957604268	-0.14431127761458343	-0.4426280972182812	0.2226664281536642	0.0514514402527013	0.18091334572327622	0.15364296677886308	LEC	catboost	0	123
590	0.14150410094243657	0.097935784213769	-0.14474105652996294	0.024093690597107344	-0.5030795287910348	-0.1459901101655132	0.03719724723749726	-0.3376838865968319	-0.39628740639904797	-0.28916082114968494	-0.10226438321507668	0.06594085239530613	-0.29458597120364766	-0.08468168738356487	0.1524147840878445	-0.0746952891618415	-0.07401104545901206	LEC	catboost	0	123
591	-0.03683407065193778	-0.21390461516102738	-0.2334284502477291	0.2865922858862863	-0.7620701067436476	0.09512555529804917	0.09899751161831859	-0.3995180311387142	-0.4615673845824964	0.0500696175519037	0.06820273137698216	0.10885599122633871	0.4216677422446106	-0.43689603764087576	-0.6360719215070465	0.16280733455703772	0.18752040608829462	LEC	catboost	0	123
592	-0.08138635971877813	-0.20642175271909013	-0.2504401864215575	-0.0013008271244903966	-0.33953668086955785	-0.15560797813893804	-0.15492659842470183	-0.27164530949669713	0.062252456667953954	0.10799337999132232	0.15656131094219447	0.07678993665083622	0.5068419628901122	-0.13552646504322113	0.09094351637659547	-0.1340994508195917	-0.08001125989918847	LEC	catboost	0	123
593	-0.01902537815633234	-0.18757118978531884	-0.25038856973588003	-0.09029366196287479	0.08589518510257796	-0.1733041603588543	-0.09215402458251924	-0.2560371194475083	0.13223295933937657	0.050971903798821626	-0.15235809759113084	0.057521503600772454	0.5483357925561184	0.49824064992117323	-0.11122683734959932	-0.0392098238484489	0.010092936862018665	LEC	catboost	0	123
594	0.06262680054476612	0.05492867006713103	-0.4436996255750954	0.18960994230472544	-0.6692871923292757	0.3537913872232786	0.007951748121661401	0.11144957533948353	-0.12461617269982891	0.10462022605751904	0.11476914829166401	0.16961108146740095	-0.30998337837590473	1.5198897292824598	0.035469802603762	-0.09461437031482148	-0.04583112134877227	LEC	catboost	0	123
595	-0.06568717568301695	0.0535495576956332	-0.2975848532770804	0.07793747796290115	-0.2729881356198107	-0.06014360613911085	0.058240061037103136	-0.4633138138944696	-0.04847824486012934	0.005596862823583415	0.014878356230895829	0.19438707466503927	0.6941492026043742	0.2737447424667887	-0.1478726859141723	0.16607070041480065	0.30061925706530723	LEC	catboost	0	123
596	-0.17206462763682565	-0.19525381214964133	-0.3607128493126294	-0.11243561989705074	-0.3758530026439674	-0.1824619377637628	0.13573582985571558	0.08760379260790795	0.12967016018387095	-0.033985910448452575	-0.17673632351181434	0.08610821917931268	-0.40945680547194574	-0.24165569115162547	-0.329620123794521	0.013725005667704519	0.05746699755984034	LEC	catboost	0	123
597	0.32578065222064534	-0.2897245117186173	-0.2861261463280989	-0.014704147308646866	-0.34650406006921436	0.3559435220936024	-0.18039497226738135	0.1174478591288571	-0.032591921101701456	-0.16947913843501008	-0.07810875284019697	-0.16939976950401253	0.5284409551676278	-0.5351951882593612	-0.030007754505386265	-0.035759135562803857	-0.1208052645090589	LEC	catboost	0	123
598	-0.12213645593925422	-0.16433796751680507	-0.26486048181050115	-0.07423105074388042	-0.2080147845165244	0.13255966022136575	0.029744454026961794	-0.4160792785308657	-0.03435896613676089	0.08576475060425946	-0.3043067710790812	-0.23918611908766282	0.6678851555866208	0.3351635225591057	-0.03919683236660104	0.13636666342075837	0.15151073614819727	LEC	catboost	0	123
599	0.18490620405463254	0.06595152462613847	-0.301332627683268	0.2569261583641607	-0.3019872480081963	0.11814646768504747	0.08313019952740727	-0.051857999689258555	0.09923626132067968	-0.0021416651560955693	-0.1539134774287858	-0.01674112548205815	0.9264125694515694	0.1455556820348616	0.0063145933834680345	-0.07126332434121149	-0.003648343654707764	LEC	catboost	0	123
600	-0.09717195689386528	0.2763158896985567	-0.2554850035943706	0.07512961327203077	-0.6029862630537205	-0.20974801254421924	0.0488294429609423	-0.026501087119071724	0.1398295286740459	-0.20137998415771205	-0.03444771754992054	0.012359947388663809	-0.2656451322175321	1.4677919604802478	0.18634562709482289	-0.17467983733816253	-0.06908805873176042	LEC	catboost	0	123
601	0.29030137894936975	0.09834713584832049	0.15269780491209406	0.2530553973471343	-0.8630729047920017	0.4692078745417387	0.1024294431454088	0.1793667459540418	0.1811344567606659	-0.00905664446863808	0.04068609420051275	0.07622087340908032	-0.41179246546503084	0.5398740003610538	-0.15178506268306716	-0.08572169353325464	-0.013804746858351737	LEC	catboost	0	123
602	-0.14491512986434638	-0.11725174335105709	0.540714820550489	-0.056821762630138675	0.6845429581368714	-0.2433344492964538	-0.009388534145419975	0.216007105849987	0.18458716933388777	0.18418717697050577	0.1850020523720229	0.1293275739025574	-0.4672645152671157	-0.890693651403624	0.011711187796903456	-0.019721054247386995	0.08514261733431545	LEC	catboost	0	123
603	0.0507526691925156	-0.05466647698640517	-0.2680763517282125	0.08962131035697761	-0.7976385582180666	0.5315110035778682	0.08999678820270177	-0.2706666511067857	0.19656574342245545	0.09033321115515994	-0.04130584351718289	0.15629107222538052	-0.39448270519031187	0.2333206181091061	-0.1328161681243666	0.05808250690283633	0.2611607384319303	LEC	catboost	0	123
604	-0.11693246003500297	-0.014110320918481136	-0.19404010765461674	0.013969901074736625	-0.7151378487147412	-0.21316084415507694	0.13113536656314367	0.13828743123073914	0.08310084110378646	0.047021904639731694	0.02873106744656547	0.13841481998892483	-0.06666108470351628	0.5412311965268652	0.16156300424029496	-0.04607885788714288	-0.01665399989547341	LEC	catboost	0	123
605	-0.08807032149166417	0.09564271910119349	-0.2662096326881498	0.3396652148007977	0.09973536780715046	0.17032872618976833	0.09258126587017101	0.16134702204870363	-0.11066492215039624	0.03487479726998516	0.10522957108020993	0.13880760133372033	-0.2702705272620179	0.66744893905824	0.160130051225727	-0.06886137474166186	-0.08307721414595806	LEC	catboost	0	123
606	-0.11567309062961449	0.015908820589763333	0.015086914950990698	0.17551343846126158	0.643745422697811	-0.23532524875191102	-0.24868605280878672	-0.2993085118929088	-0.18523373728167555	0.11218278818696388	0.17806433923759152	0.16207512250011	0.2669848462308411	0.9493211766622145	-0.27776403748397016	-0.07123243581940943	-0.0320878290452189	LEC	catboost	0	123
607	0.0771232815733764	-0.12279628464974955	-0.0973214720309519	-0.18821343897774775	0.983878346028902	-0.18150997061032306	-0.0671643142130305	0.08288586640042706	0.07090730556571209	-0.05334835165887164	0.11435252635407478	0.1690104447191508	0.9743433076697815	0.6095419875508754	-0.1858492002901874	-0.15073885175272922	-0.09825443636032047	LEC	catboost	0	123
608	-0.057308972282818414	0.030478865228785575	0.17899050882225984	0.13416085102086991	0.4337630584508905	0.36928102922578604	0.12248897085386304	0.14709997429310154	0.1305320202207925	0.06810765267854567	0.12274839703821111	0.169052115133758	-0.2959126857723801	-0.31482445207694776	-0.11803304725313607	-0.06699585144925893	-0.03749340247353376	LEC	catboost	0	123
609	-0.034669356199592674	0.04209824853043361	-0.34928679966831194	0.020915319996490916	-0.6645967855145433	-0.13487075703651297	-0.19242091643910078	0.03247170418721703	0.13706979538935107	-0.014276912525270866	-0.023141560857261798	-0.0009377402242906128	0.833345426602912	1.696419159095943	-0.11406639121273712	-0.07501114699965968	-0.029973815929631675	LEC	catboost	0	123
610	0.18382732305319477	0.05912873209978632	0.011322799869029468	-0.09723594913654673	-0.7556721273549745	-0.1709048300199392	0.08587061076308133	0.0821689328357919	0.08518005729207044	-0.34711171419792686	-0.39985131675380403	-0.19277218529621062	-0.3521588485350578	-0.5603127306329099	-0.43646750877369506	-0.05772229545198078	-0.036625333120479955	LEC	catboost	0	123
611	0.13579554984681116	0.20222120136221808	0.15836824759074847	0.3015272617672528	-0.4731482731597698	0.5586896660246494	0.06159135521264144	0.18317447301309922	0.07056741395754855	0.036683637751552985	0.20586822606935268	0.020517438663031934	-0.262893377690762	-0.011434871176601843	0.08098942922949229	0.1486510272132832	0.24758197143058513	LEC	catboost	0	123
612	-0.2406920127228302	0.16825388810011174	0.38427944147634135	0.14097421366755067	0.6927923464535028	-0.1502981007253956	0.11116652649733354	0.21695014565691448	0.16627589679844482	0.09545275183986288	-0.14988131513982583	0.08515667437800577	-0.5468154373851731	1.0030007370788159	0.055914176137214285	-0.07282258906052166	0.048064567329276026	LEC	catboost	0	123
613	0.3152158567138614	-0.07659947897219302	-0.17699557448163764	0.1071135576671384	-0.7516855965071801	-0.13107444990804434	0.30122343638651267	-0.30411412043104613	0.08161626634806245	-0.09263401498102108	0.17791265227341585	0.09849804673748948	-0.08135108427052695	0.6199390975203638	0.01505003073520935	0.27161639301409013	0.19563128534351093	LEC	catboost	0	123
614	0.007678583259310844	0.03171505340225852	-0.30891395739686556	0.0662015058338544	-0.7336068212990645	0.07726674121265462	-0.14711700074048595	0.017033348682271538	0.1070865241981963	-0.34629446753286974	-0.22223530511436773	-0.12830329941981222	-0.3111914812328302	0.06722938399175264	-0.47929918945972505	0.053304674226956124	0.035352003375034545	LEC	catboost	0	123
615	-0.020632216301385856	0.025817782461618068	-0.19980820761996906	0.047885900615763706	-0.7728731224820331	-0.12921051589420565	0.052807443801964046	0.13652052228402403	0.07407989842370545	-0.1032617099262455	-0.13471186015511313	0.11230201566479783	0.5859229497573325	0.19523632784758657	-0.019110582523760206	0.16599935765353255	0.30162753534385933	LEC	catboost	0	123
616	-0.04026224427149799	0.051988201142134594	-0.39923512986871973	0.04705391803129296	-0.13436813539317563	-0.27048082083678454	0.03343305099066097	0.1569353731755774	-0.4892615144986438	0.14542482954123187	0.14584664926920082	0.1322923193137059	0.48765628675063505	0.7576197004776872	0.044076983643850105	-0.1185683263777357	-0.06448602139199906	LEC	catboost	0	123
617	-0.061669800426718116	0.08428576977925346	0.7119647220860537	0.11462902517999657	-0.4600895798253406	-0.008034901599664936	0.10719000658328541	-0.12172862091708761	0.15008447546894899	-0.008915790347786801	0.09204313285117201	0.1509734491133353	0.8570677706378599	0.7456290592341815	0.0840493892022975	0.21407544185180802	0.2901877798651553	LEC	catboost	0	123
618	0.059803972066888575	0.1549722105955626	-0.2384934216812789	0.10964434998282621	0.6251261190264488	0.3181829968324164	-0.06263244299979046	-0.37410909657741703	0.0025270610834456464	0.19030891106967393	0.1635738609610395	0.15762010842296842	-0.35366936122857434	-0.3941638752964423	-0.31227417555438636	0.2424506526151131	0.13369467801794677	LEC	catboost	0	123
619	0.005212457006089783	0.04780743511092565	0.10216929177910332	-0.10600579844023175	0.21192837790823005	0.07413377084632415	-0.2866578680285913	0.17340397615258096	0.026792402281576325	0.13211349938815223	0.08363984976289118	0.1657713875501091	-0.3800237926384452	0.13036237487485655	0.09313031950002072	-0.1439438026985273	-0.14536756721415395	LEC	catboost	0	123
620	0.22591502370706618	0.18767735736417931	-0.2167786860071199	-0.07077601118105273	-0.14826867540882108	0.6078623554421823	0.012033140159310248	-0.22367335483293735	-0.243894974224349	0.0806491874977198	-0.11888775055761261	-0.19525346800579027	-0.3246079737511671	1.1284727842534505	0.018251476116891544	-0.10372120609695794	-0.012227353446163958	LEC	catboost	0	123
621	0.033803199074056337	-0.13889054106660625	0.00139118298870583	-0.10026413242734374	-0.3945862383623851	0.33139017191783043	-0.12210494903931027	0.1362700776475263	0.09159081369222762	-0.25118209943367015	-0.14065033069351693	0.07898219625588727	0.5829764481963609	-0.7353330488494348	-0.36333353716501876	-0.06359388205559643	-0.13537051916014234	LEC	catboost	0	123
622	0.003611904926275015	-0.02798944025137601	-0.12116875387857869	0.02526425487796435	-0.6583397621389686	-0.16439251682593642	-0.21194628831088394	-0.08206654000216018	0.023152514989156485	-0.13735746342290833	-0.06575368270278936	-0.008155525695911912	-0.4884581753958776	0.05511875186781894	-0.08284945038152017	-0.05757590857299388	0.015778982199415405	LEC	catboost	0	123
623	0.02423726980418815	-0.1051979401027719	-0.11836525313934662	0.13587634765315232	-0.5755798198353475	-0.18690968929885865	-0.09971679793598849	-0.06094737495529216	0.07775056399338806	-0.21581639483240186	-0.08956839183701179	-0.02992159325576814	-0.46096892287652286	0.3816872737724152	-0.4694341605042891	-0.049339735388799905	0.05876160751884261	LEC	catboost	0	123
624	-0.15157802823814281	0.010007961149651854	-0.3280502007872931	0.14701316181661855	-0.4719713828886808	0.04625433439955806	-0.16846134868309978	-0.35693070915173786	0.04169561357978838	-0.0011036896175087565	-0.18660641656813515	0.07043491168224483	-0.31680199056162844	0.20459750177884864	-0.23188039171965602	0.013633856983024195	-0.043489503489146285	LEC	catboost	0	123
625	-0.0020638474280192175	-0.05256184917931168	-0.25198210967560397	-0.034331869512195023	-0.3146506940643806	-0.160181022531182	0.07459224887629126	-0.29760307442219325	-0.36049131015259345	0.13587627059148763	-0.2896011550033232	-0.05691889690785262	0.5384656160120993	-0.020699740042073877	0.16983571487023388	-0.07676535673311942	-0.08018068091389818	LEC	catboost	0	123
626	0.08863586361507778	-0.12012265724944741	0.22957997105928474	-0.1523885276560734	-0.1814165938912886	-0.26721923446764734	0.07410550381106706	-0.19059051242048702	0.1371529372751711	0.180923566644452	-0.10059462662732886	0.13496843999990213	-0.3851793663646759	-0.8462319581127603	0.15540348226542108	-0.12322019268979481	-0.047080867494794953	LEC	catboost	0	123
627	-0.11634865408000204	0.011300396765014625	-0.22585848155964455	0.043464207485907944	-0.8214267990381354	0.28866370171696076	-0.008560805589169785	0.1294592866964608	-0.14190679204108295	-0.03854632790902779	0.08691340812952189	-0.1647954634585354	-0.18042514589396713	0.5182852973735328	0.17676792702743582	0.09049380950976951	0.2402571614429339	LEC	catboost	0	123
628	-0.20560916295796272	-0.11270132948334709	-0.19411959212774715	0.2587238652896537	-0.7470995611382866	0.2502420149177194	-0.007562483564271262	-0.22082939552977457	-0.28758880395513886	0.012334197289244868	0.08384544966630644	-0.167825295920879	-0.3631940537149872	-0.0679675533804271	-0.06693543664537485	0.02939166442751305	0.08594194460315482	LEC	catboost	0	123
629	-0.08119488371154307	-0.12595973389721205	-0.3506899568733003	-0.19014681576613351	0.612758737029571	-0.0031626014950817565	-0.030105621715378433	-0.44085580156817233	-0.09896754631189203	-0.3680211135537263	-0.17526463064137937	0.0793219044875714	-0.41539308885022214	-0.22844940071675846	0.013342730412947465	0.17349051292238246	0.082118930802239	LEC	catboost	0	123
630	-0.20873186694221793	0.007149260487573222	0.46553157885924046	0.04431622591935362	1.221137505139487	-0.11995986440571406	0.0075054082033401085	0.332801400123687	0.06095929325257775	0.11540521351173028	-0.08303967648699255	-0.1319410259880918	-0.4980738644620499	-0.45020645551604016	-0.06251868081244821	0.3190993030164653	0.25768394624711705	LEC	catboost	0	123
631	-0.004700125280233437	-0.11391599578067704	-0.07721691855248972	-0.17088957110185304	1.019818154010436	-0.2461713962903662	0.0871741075388727	-0.5465339958245751	0.16726686219652184	0.1628030427189948	0.05055830419298664	0.14598736701655393	0.06915855911648443	-1.0586968157090941	0.3316188357657205	-0.10828004143167308	-0.0039851498818946635	LEC	catboost	0	123
632	0.4177463499541263	-0.052564071729422505	0.012075375334261137	-0.11888246235407679	0.8587045037202545	0.30737709285117415	-0.08349069652796903	-0.1974433258297975	0.1960125708053427	0.14773535037620844	0.2291899346784594	0.19406399726462473	-0.30844725721973826	-0.037511730602300494	0.14089428563102496	-0.07792480433608147	-0.05730847475668936	LEC	catboost	0	123
633	-0.07084964713968658	0.028119954767553162	-0.21829859758561898	0.024885136054588922	-0.3347470288997735	-0.10016126730387066	0.0014091149455380035	0.08962458489960551	-0.3715453810815868	0.08920755699621569	0.11395488646596887	-0.17996699740768632	0.5859805429994569	1.553212565366761	-0.17498185497170624	-0.1274592546508576	-0.044442381766401015	LEC	catboost	0	123
634	0.4031386400474305	-0.016055013547859296	-0.2928093422689295	-0.14670788072840096	1.103840863697323	-0.2186478872529533	0.11294978900994043	0.12928139883700468	0.1649358847113489	0.17753110879158993	0.0465742096760706	0.1836605714822207	0.47779996952204096	-0.7245908759349154	0.3474864626622367	0.2584140756010267	0.26248116085483175	LEC	catboost	0	123
635	-0.07226484529558017	-0.01887939808240208	0.08708945221354164	0.08628710545486352	-0.9049221107700797	0.19074316228147592	0.06575576496105402	0.12441066933796405	0.13203102731209893	-0.23666046762740078	-0.34570147492324155	-0.1117315313871364	-0.3532273778627137	0.3811255463687183	-0.05713925488546778	-0.03289595164514506	0.0019107580954490148	LEC	catboost	0	123
636	0.22544632321931912	-0.01602452112590174	0.5511686535681233	-0.0600145710074072	0.07530862121835884	0.3391495795949119	0.07492039603924601	0.16700731708121305	-0.0802278411466688	0.17992291160982482	0.11253267824995775	0.13075518856072257	-0.3290924484606172	-0.13414494091434717	0.025001924302172993	-0.11776344417155317	-0.12231761887612269	LEC	catboost	0	123
637	0.11585378049718173	-0.10497586040254131	0.6258073447581594	-0.0764437707780128	-0.5205048358294242	-0.22164889907253985	0.13908343907238524	0.15066360290941094	-0.46679793263962505	0.12133175016638544	0.12812341030161423	0.1275331976227111	-0.2823911356677621	0.0685427033841388	0.3160189917240207	-0.091392930086464	-0.08282008463818141	LEC	catboost	0	123
638	-0.18582647210780395	0.0105629268853768	0.003048048103788036	0.22659385916470628	-0.8613440095247762	0.3458324960023187	0.09116588539577015	-0.1456809642045947	-0.020228920996489194	-0.25415113489344726	-0.40262372411279423	-0.18268727964187015	0.6304214701820136	-0.499829431670127	0.07516506359168855	0.05064841074486875	0.1670649850370452	LEC	catboost	0	123
639	-0.284346618146208	0.09163544155728352	0.6030730076518759	-0.24685406679852814	1.1640493982742144	-0.24806697075518225	0.06484102781940215	0.22938201361609056	0.1329010841790686	0.0963094776884519	0.1114258447802301	0.050230850952097346	-0.541058936827767	-0.30367948936468114	0.054094790985707034	-0.16162178204007255	-0.09126856940264808	LEC	catboost	0	123
640	0.6091702712527142	-0.04819705718986148	-0.3566164443676214	-0.0903685430602671	-0.22627290907471148	0.3438538215940921	-0.2416684277335406	-0.233015397341825	0.15028715522592553	0.01721234265457582	-0.06703872236250602	0.08087036245770729	-0.27710674409330327	0.5930619711189142	-0.49748202123868024	0.014792433874531875	0.11637371870826399	LEC	catboost	0	123
641	-0.09264206088513942	-0.10047134251940043	-0.30088092816493056	-0.020322142359446075	-0.43360161899455296	-0.20024630915621078	-0.09727496523260355	-0.10868485493864118	0.09082023267192939	-0.050233427989070115	0.17269376500080955	-0.09733818625011345	0.5555642837655456	-0.37469664502741434	0.07456375435880382	-0.08634379752338825	-0.03175383053729715	LEC	catboost	0	123
642	0.09556709830868976	0.3236755046783779	-0.23209293800351566	-0.10761613414024795	0.024940983370631786	-0.2518350661407621	0.02454721808280134	-0.2681367358048112	-0.07283694748556428	0.08036355410574705	0.06946974752637132	-0.013921790214568358	-0.2319340755299626	0.9218622708485998	0.23419675137196352	-0.11980599304262016	-0.018413266155056646	LEC	catboost	0	123
643	0.02482134053992917	-0.20465692805227656	-0.23098601661406404	0.05615618158563627	-0.7945200284697823	-0.054467050019415424	-0.02583318382963623	0.07000530400440673	-0.5114274053916323	0.15756920805696162	-0.17456023722389194	-0.02891319304452522	-0.2169936612596665	0.793360880957769	0.11590211834611246	-0.07806493756177056	-0.01890818712160699	LEC	catboost	0	123
644	-0.022515085769527404	0.0420839566608183	0.152181685745253	-0.17367933158675608	-0.21945855098849484	0.2573204442670294	-0.0544728223135126	-0.19604574599243116	0.035630512016019036	-0.18799425715195028	-0.11251981440229807	-0.0828853636670956	0.6110742476894742	1.2314748725432756	0.05931556715969378	-0.05831712273716339	-0.06999654156871228	LEC	catboost	0	123
645	0.012086856427844317	0.039486925726054944	-0.18485033518986407	0.14706538210023815	-0.7565932378204642	-0.03725747488778984	-0.028708940563316535	-0.24029252895144887	0.06151101353707584	-0.2059558006029247	-0.16618898570981594	0.08508840650532097	-0.45565067780308416	0.36510435711637473	-0.25033309008152277	-0.03431055940497774	0.08056906580936983	LEC	catboost	0	123
646	0.16407897607723818	0.09836033965608103	-0.22105925296841666	-0.100800362807268	-0.27180814029082356	0.001365518033998872	-0.0821234090345938	-0.14797361140748053	-0.43516441596023403	-0.28267919359213933	-0.1381765143207817	-0.057520735434261845	0.5570367440448875	-0.14613381285953053	-0.05697006305158009	-0.0605106218013397	-0.036404250179978864	LEC	catboost	0	123
647	-0.19929503183571104	0.059619444223379926	-0.23207791560321797	-0.12763506224788312	0.7720311150940378	-0.0486046507994371	-0.030999554144839236	-0.24859151967194948	-0.07196867321649048	0.14185405486907435	0.14053707481396624	0.12448945374438258	-0.34876101913758645	0.7659278258380381	0.04812418693322562	0.009193391733858861	-0.02891151262542695	LEC	catboost	0	123
648	-0.04252579087569107	-0.039052867505808574	-0.38520676750522287	-0.10193504396582664	-0.28024997900016774	0.07210678120137518	-0.03511095169592231	0.1629368095487109	0.02697726985348171	0.09987039390052078	0.04900100534482371	-0.05975137997327686	0.9925955480449479	0.3498129042953844	-0.29762424132988763	0.23180311822767094	0.12450571144798922	LEC	catboost	0	123
649	-0.14195183037127967	0.022576139454293306	-0.0524760320343	0.08702298665442008	-0.3883056468228604	-0.14500158598458923	-0.27273026947337053	-0.08451223089566624	0.1372948104908434	-0.0008540417573873192	0.11331570023188552	0.14691239980595575	0.6932728189038092	-0.08965713715055189	-0.2879283969893909	-0.13927550137573075	-0.12887496376390045	LEC	catboost	0	123
650	0.1492883462385311	0.030627129630216604	0.26189786076984367	-0.12245307319271792	1.578207146356763	0.17338144570225228	0.02039066097448228	-0.28688745537551985	0.16184600890280543	0.07796800327339795	0.04015170195181339	0.09798059449773233	-0.37608142190878285	0.4449664067990771	0.041672721894611874	-0.13468963266110373	-0.08308717459972893	LEC	catboost	0	123
651	-0.09140328047213453	0.20246414560124978	-0.2618191760753311	0.1912501916399649	-0.649071500515159	0.34372661874243693	-0.02272067984348445	0.023060684563580076	0.22595773342476075	-0.1332178644129397	-0.062025427925368644	0.024825725780373772	-0.3733142154377672	0.08313925193557284	0.18619271673932394	0.039019088434428764	-0.05662393954599917	LEC	catboost	0	123
652	0.06315947295464852	-0.11604520579651881	-0.3003033433824953	-0.034209569358906525	-0.4278109546980628	-0.2361791637232284	0.05222148715476866	0.0744376757351887	0.10874849967553941	0.02388514757290925	0.0969642594928621	0.0367233860092402	-0.2690767395540434	0.0828634122584084	0.03445321092233049	0.1627693842877852	-0.03903312152586182	LEC	catboost	0	123
653	-0.04578240894197849	0.09808646418387879	-0.1972567003357904	-0.07834512827793974	-0.27157582041898154	-0.19120744036201484	-0.030781215589009932	-0.0396424052110947	-0.3283156021153094	-0.25516699747806615	-0.0075059621717082315	-0.14776251332780255	-0.19606471163631745	0.8140237146609148	0.2047644638011992	-0.01127420360033633	-0.11370208822640623	LEC	catboost	0	123
654	0.031888775828268434	0.09878255088544938	-0.1754050469610946	-0.00770722503857893	-0.26121720321789366	-0.25060890794783863	-0.036818767365101174	-0.21236981227433954	-0.2961238433360392	0.04428766920276563	-0.13116298597496248	-0.13800847179021253	-0.36862284069159695	0.24515404670211288	-0.2100913184334691	0.02887290043968047	-0.017170294226035932	LEC	catboost	0	123
655	-0.01276336524521238	-0.10481381754308405	-0.32218352235643055	0.09370918502074847	-0.6536483446110728	-0.03876297987763216	0.0534472603847839	-0.045109801034269405	0.16290940322976616	-0.18499231556276202	0.021372473736118815	-0.04994770945728326	-0.002179337415331599	1.5082218306784647	0.02637818698077938	0.015626465087293172	0.13971821183134608	LEC	catboost	0	123
656	-0.0682600351646039	-0.0015498596779532315	0.09667435783443122	0.12400221484889978	-0.7017863378021812	0.1716593996365641	-0.12129057932731266	-0.2514029169181929	0.17277323239656533	-0.0019023969248834044	-0.04200248194201985	0.14421101807364123	0.5044149326564932	1.1502786678043464	0.010643348317472958	-0.07132655896804861	-0.013227202591186368	LEC	catboost	0	123
657	-0.07765041670972721	0.12496028362208654	-0.2573960871813219	0.22023694707270736	-0.16264513842766554	0.2133273699979071	0.08316193149087785	-0.03254292107695299	0.13966449629535946	-0.21950497085160225	-0.12254144559042253	-0.110668749181248	-0.20165093583478266	0.9952003593572457	-0.07072662907939933	-0.02369281019143949	-0.00622974324094904	LEC	catboost	0	123
658	0.10192837008894098	-0.08266925889156727	-0.17341310290518616	0.03638395129266267	-0.8523523124576533	0.3101996411783188	-0.22643664398044794	-0.1802273599450208	0.06528101610274417	-0.17786932756274498	-0.32460093036598503	-0.09522718675081213	-0.28565462361767563	-0.27585958558555423	-0.03595725716386086	-0.045681221522804544	-0.05516348462220134	LEC	catboost	0	123
659	0.17459243650805512	0.08944482974622285	-0.533461372150458	0.17958125283201698	-0.7159417359613585	-0.11986890629323245	0.03767466599559107	0.14054351329481643	0.05494698131823432	-0.1580087617436637	-0.07744740988386321	0.12522352674798493	0.5787327471381389	0.13882350016446615	0.08903805767321761	-0.027850902599353668	0.030234865757319405	LEC	catboost	0	123
660	0.4258589401451968	-0.15436010911204656	-0.420743893577846	-0.11825989831068517	-0.538384244436908	-0.10342770702373578	0.02489668197794724	-0.3935859042228268	0.0024401621077247398	-0.08472581418071062	-0.089505672985755	0.001583186065387783	0.30204702030139285	1.2836628216597106	-0.1636479573645635	-0.05118160952121747	-0.006890000020928782	LEC	catboost	0	123
661	-0.04690052823912448	0.00589067217892509	-0.021332364703667398	0.13452472086243533	-0.04093646223111455	0.2030242634977093	0.04359074707326012	-0.2592015317369245	0.105436436354625	-0.3284286886793446	-0.19853849355359734	-0.14179468640897117	-0.3669641580480618	-0.973351867021708	-0.43462682589890245	-0.00391983195814087	0.10039622647345822	LEC	catboost	0	123
662	0.2606225789455524	-0.004015786447478137	-0.36375313592307784	0.1543249428646176	-0.6627410822664409	-0.24259366197128737	-0.09100512711668622	-0.3398339294784153	0.1473216637698032	-0.15178828290080124	9.09218916019367e-05	0.08828368718599591	0.47346744258981455	0.6740109086790104	0.020202468991769973	0.00905709017746869	-0.04720534212260854	LEC	catboost	0	123
663	0.07738290625691344	-0.01023163291421068	0.8271949489452808	0.0061284379582326265	-0.1094374349523585	-0.15193320604035138	0.01924589864942103	0.2035355071155812	-0.02060951689706427	-0.2709448422151544	-0.10471266387889457	0.12101721997999168	-0.4084443372632648	-0.34016899058281835	0.08392394596451341	0.23641984507168526	0.13152691140191994	LEC	catboost	0	123
664	-0.02799644387180073	0.0332532545606189	0.09042801934151769	0.09974349346064453	-0.305225634017046	0.2038154418764873	0.023181964847796884	-0.41252433310979236	0.09092188932261469	-0.27413391805733106	0.07695065556323744	-0.09238528101902727	0.7164355709551545	0.004738612466768851	0.0422523817158391	0.09058724945929048	0.07852320915157089	LEC	catboost	0	123
665	0.05651966007902066	-0.311303732403159	0.04470064679231316	-0.11918979220959346	-0.2753613198427061	-0.18942208908859745	-0.06750513902839253	0.14469800039964395	-0.4298571468746401	0.11197692909808134	0.15708547601409195	0.11205313567521816	0.638754369598517	0.4846044124763779	-0.46918748029149426	0.10243998084176335	0.05594862510381485	LEC	catboost	0	123
666	0.5159749057727077	-0.12240826024568006	-0.3770181996320322	0.08133811372465112	-0.6310102668754997	-0.14624575170743473	-0.10786594842628416	-0.15979636682276094	-0.2615539854048387	0.03229978299365267	0.00935117156670365	-0.20049318302253383	-0.23338246709205437	0.09048702014413701	-0.0044276142317676	0.0023616466003723072	0.11190650335114226	LEC	catboost	0	123
667	-0.0020973599704769397	0.10927590529124774	-0.09275499053103431	0.09387985465190515	-0.5787010214117184	0.27388181655077076	-0.1871673951909307	-0.11808335399086756	0.05364598430683882	-0.10124353327032892	-0.09007857819782658	0.010571905062385964	-0.3486211853947267	0.33567049084644557	0.18739677582916175	0.12025679299819154	0.1627583168321203	LEC	catboost	0	123
668	0.11648458496720378	0.11242736052533372	-0.46691735634578857	0.0912064877980473	-0.08992490888858973	0.5931501198044336	0.07224259062818587	-0.3649702077026057	0.04914710110716305	0.017185665186275893	-0.12597764055099703	0.14038598228307336	0.5114714894390174	1.4884515123054145	-0.2520087074723593	0.15484586187420207	0.20500833878745844	LEC	catboost	0	123
669	-0.07451543095350574	-0.22789844269468215	-0.02823111219310483	-0.10672415713365974	-0.18455164134691002	0.06721587462316633	0.00742851235297085	-0.1811869251521646	-0.2760605283852678	-0.029435212319274574	-0.11505776695486639	-0.23529726119215097	0.8434778000656086	1.2058345171031117	-0.5017292816285929	0.2011911807955022	0.303303764782994	LEC	catboost	0	123
670	0.38515722681462017	0.30368361259877413	-0.2839918836442859	0.1296171419351049	0.4740187802014693	0.42425431226459936	-0.1464286450908268	-0.245488560030828	0.186486370834262	0.14268218509458275	-0.21470099172980892	0.1470845206927534	-0.2503105691365192	-0.18935874208557943	-0.34136444540339483	-0.11876695219608158	-0.058905228614519654	LEC	catboost	0	123
671	0.2504192603060781	-0.0009563121573315401	-0.3585851985309676	-0.20626840427959306	0.27976690367814194	-0.11724562361935778	-0.12894166541446395	-0.23425116134903703	-0.33772561277455027	0.0832325235339534	0.15874796543286632	-0.13597468634033796	0.692156214563718	1.1386746447124556	-0.004834106689435727	0.11800631195330619	0.16687828251590625	LEC	catboost	0	123
672	0.06709013707552579	0.08313000461764795	0.4436628024431339	0.028826959942426504	1.3051271468055652	-0.1932110831976976	0.025571254993566547	0.13614517696248074	0.11992159169548242	0.0937022288074262	-0.1725100419512209	-0.23099803516277953	-0.34810567127676106	-0.21748162221896658	0.2300935172587225	0.34919096243456865	0.21982218439956513	LEC	catboost	0	123
673	-0.06938766343457028	0.018400750992657637	0.7018460335498835	-0.1750762303254813	1.1002644226117697	-0.17535672774637343	0.10069505588584306	0.20480119747850026	0.11612404639776801	-0.09189881812715639	0.14304461287543555	0.1704891580911281	0.5164635782271085	0.3281375657285154	0.08851222438720896	-0.03479272153308941	-0.0383415033469522	LEC	catboost	0	123
674	-0.0877026351673941	0.004452930193753387	-0.34585064562497236	-0.1802422858149558	-0.3018464016373184	-0.18253748465597006	0.1280259342256041	0.11117281383680376	0.157610679902096	0.1392807357843118	0.11849757965016239	0.15020018142554656	0.763261408769524	-0.04613026460556841	0.052841383788954095	-0.12488959534556691	-0.00382786117953379	LEC	catboost	0	123
675	-0.15716686442656444	0.10115722278144226	-0.3232300489298314	-0.15251273916198088	-0.3393149097448356	0.2595716378106585	-0.26673674398011543	0.1291527780972365	-0.3104887114444072	0.0334443156307316	0.0355870668092665	-0.1494817559516793	-0.45560076453104537	0.6455758191856875	-0.026040664436445635	0.13320728472319404	0.047271219290689365	LEC	catboost	0	123
676	0.076089543194998	-0.023928731404884964	-0.15642754946489476	-0.03195984125447152	-0.5861034673828805	-0.1780503528238355	0.07200533810226382	-0.2126062638654384	0.011702045894559957	-0.15393138725386551	-0.16190754534250784	0.07900714743128316	-0.2549282177219208	0.25096874677160164	0.15636313085322717	0.003350346738867999	-0.0038621817917767367	LEC	catboost	0	123
677	0.2877790873527875	0.0037925984481903684	-0.4738160957416478	0.09297063333894456	-0.7113546773762948	-0.19136143251649418	-0.09677293832148195	0.15471050564564592	0.0956807190484161	-0.23005175660786406	-0.08188146534960317	0.10830039602479082	0.45874798674957223	0.18331628960362115	0.11980751455629526	-0.03262221164348631	0.04588928952783933	LEC	catboost	0	123
678	-0.1404610099437295	-0.1338413420912524	-0.2814850547450935	-0.1602021359441916	0.2806791485984196	-0.052453725106477396	0.07643405544248405	0.18091238982693977	-0.025770705803176742	-0.04444266216010727	-0.25748889126030994	-0.17115933477801323	-0.17300844173318408	-0.47416176991568837	-0.02520560037663553	-0.11147011755313904	-0.11549936550839095	LEC	catboost	0	123
679	0.0035730584529760955	-0.04917704475580533	-0.04715318971402641	0.6198199806642022	-0.45813587031640185	0.08242455606658156	0.10482401757894028	0.15974521961222246	0.12475226399566287	0.11202951427785926	0.06708682567940612	0.06073056256152579	0.6912657166034892	-0.6179280978833469	-0.06738875919025958	0.2290220704227913	0.27173645434730487	LEC	catboost	0	123
680	0.0341043387237708	0.3435958125116731	-0.16433389680744961	0.4144226354471927	-0.6295678873881101	0.42105685276819615	-0.04917851877708005	-0.0684810130363079	-0.2424154267114989	0.11993534254548692	-0.08948707934917972	-0.045537486564257885	0.6837662085898785	-0.14745858978516174	0.2886214255942624	0.1224047263488316	0.20216787397524857	LEC	catboost	0	123
681	-0.24543570603146303	-0.08904067713449	0.5901796516174348	0.04434933227832535	1.5173139544915208	-0.22347548558712443	0.016531646001984767	0.24931750061836902	0.13961990203547855	0.15581606117245728	0.18793400134749963	0.11497651148085633	-0.4903985827179644	-0.9995861753361887	0.12029696925291752	-0.09921751548658526	-0.013577001553758766	LEC	catboost	0	123
682	-0.21353178253203675	-0.01468332676304844	0.02381394311133547	0.045136971851696434	0.6546491272676704	-0.2405268643756156	0.01690143488610126	-0.03869290110773435	0.12998847703824867	-0.08461979417841585	-0.27664869827588834	0.026485411516978273	-0.4655534423053116	0.35253388628729115	0.07249192532767224	-0.17242517239641372	-0.1497934564553826	LEC	catboost	0	123
683	0.7990217700971698	-0.053360207041195616	0.10519898285021337	-0.11602017173582636	-0.9115444697884618	0.06689032704302066	-0.013961291031532291	0.08737210253897723	-0.43984773646926334	-0.01841428536089187	-0.3444677867463752	-0.23020792653670605	-0.30359573999459416	-0.0159268779760606	0.11205552633186691	0.04854290219809602	0.11902887770538532	LEC	catboost	0	123
684	-0.09417876995532366	-0.09143909703661943	0.4840141122603194	-0.10681170663588144	0.6318942892974254	-0.29324518485231305	-0.06849076097618502	0.17130325006061867	0.03741598444289159	0.164860884310911	0.1590966044361485	0.13016912496989338	-0.09956998963485848	-1.1432221869633867	0.038055434892735565	0.054291031981730783	0.10485542834459917	LEC	catboost	0	123
685	0.06492567058652762	-0.20273330304935333	-0.2414425175954879	-0.0723182113592164	-0.08992150817309623	-0.19773330998232233	-0.219199499498501	0.1507550426598386	-0.284251805101047	0.10851786183017184	-0.13085378972006595	-0.06095333102223135	-0.28560711049108795	-0.5965803458233357	-0.07434352443437847	-0.17112253017185905	-0.12509496768789347	LEC	catboost	0	123
686	-0.1107980151377207	0.00856608894182274	-0.25417894521636336	-0.06318120139941406	-0.6782109639213019	0.12894811348250518	0.02497185483978431	-0.17349647470921822	-0.41062293678735295	-0.28766502638602715	-0.09627437824898953	-0.07603834640033678	0.589829689897886	0.9277366657329511	-0.08756808570894316	-0.010097860711747656	0.21430412060468215	LEC	catboost	0	123
687	-0.14235041017417077	-0.14610932094753823	0.4817392953945182	-0.1296794066161471	0.522175097205921	-0.1707502272859673	0.09880594088588104	0.21711403848716646	-0.27111104862849594	0.14869887906834395	0.030235393145277147	-0.09159538966343318	-0.500524410100945	-0.9163295843691205	0.16805449649508022	0.0057498942343903355	0.023884488045728694	LEC	catboost	0	123
688	-0.10129183513141507	-0.006444735080510033	0.15885505732099348	-0.17153336872613983	-0.2930877443728278	-0.28266490028045954	0.007035267390796773	-0.15459130994752995	0.10855278385436136	-0.26369320039082966	-0.3749879000504659	-0.15270839907554437	-0.3464725235374868	-0.6521470719345088	-0.05824949056596948	-0.11892145944774665	-0.1181650664989345	LEC	catboost	0	123
689	0.4062196602861776	-0.055664210685234826	-0.24858551821837718	0.15222582881489022	-0.8574051284447607	-0.13514636236290897	-0.02875159257137242	-0.4071046314713738	-0.07242184450744	0.042744052079841485	0.031169917088590945	0.1572818972021488	-0.15007492521481608	0.4221443574201036	0.1485846301805261	-0.0013612377411422085	0.10664902531305992	LEC	catboost	0	123
690	-0.19579128054241945	0.05852084114381939	0.5158800408788977	0.06250752192523056	0.2907458649716897	-0.15292637832877853	0.05757747318915242	0.2090556737857545	0.15037208922173195	0.10812888120281407	-0.14204360430654175	0.06296126896590469	-0.5198201902995013	0.02955591870101253	-0.19827974426950204	-0.1491702313640017	-0.14213009264798887	LEC	catboost	0	123
691	0.004105343389518477	-0.04912682152195258	-0.21893001562839237	-0.1422285370938447	-0.2898707025471526	-0.32747294045611863	0.038522767325363874	0.06663547642171719	-0.010991389156327046	-0.24342970999706337	-0.10377147667933827	-0.09209062073877983	-0.19056154036702153	0.6249201728099584	0.011661156434085784	0.042206398980503115	0.11601274420204939	LEC	catboost	0	123
692	-0.043370332084294375	0.03147494963034984	-0.09850623169256886	-0.006345965029465921	-0.7567328113303939	0.22813668376457338	-0.19477723464720362	-0.3331158912997512	-0.15977133674538777	-0.04865024237854044	0.03725488175944662	-0.061684110871637804	-0.12945306880541396	0.30892299761399933	0.16167979407916502	-0.011083846829970994	-0.024801624506866276	LEC	catboost	0	123
693	-0.2135306953121015	-0.24174779424403003	-0.18547263786350493	0.24025813455910958	-0.1413094547833615	-0.19729839599882226	-0.08549720748063268	0.10752755211432909	-0.3424906479168741	0.025474093057315846	-0.06600119261150601	-0.2892451714565997	-0.4167043074510352	0.28346934404069785	-0.49701325984267464	-0.07479152626950926	-0.08847345798706359	LEC	catboost	0	123
694	0.11887403374975333	-0.0909258916695617	-0.30998747970472174	0.10333168269817755	-0.18477476922636968	0.11720649761435935	-0.2025103237940688	-0.17400802347135677	0.0586498841629214	0.15192621329840114	0.1397761982515617	0.06054569076424795	1.1196448286654797	0.29357058916657724	-0.09752211993294753	0.16885118305315866	0.07311380243973392	LEC	catboost	0	123
695	-0.2135246312635899	0.05542520420194077	-0.40062684939530313	0.08007069300120505	0.5400231673721103	0.0074705251042210714	0.1432234875435767	0.15785029407906823	0.11965242353622108	-0.058503812749233754	0.1817000531006972	0.04365154780699699	-0.4678934080917345	-0.22187987530074443	-0.006427400535810326	-0.09245063880292931	-0.030352738735137233	LEC	catboost	0	123
696	0.05099726178200922	-0.014251613970617263	-0.16558839032127196	0.1545116146890449	-0.5760080651014922	-0.23358013172794073	0.20733804065046557	0.028576132874330126	0.12088099258039768	-0.2624987299829099	-0.1712727363897881	0.08234405004164579	-0.2671145122572381	1.4566863833705834	0.0024023447639985223	0.21703940308577546	0.21550451354568945	LEC	catboost	0	123
697	0.10934436112667982	-0.2299972191120904	-0.13574799766253792	-0.05939853988463535	-0.8999973521147474	0.2350513959453913	-0.21595865292669225	0.100510056286401	-0.5968065698877171	-0.01519141981461544	0.066913100700677	-0.05660473093911616	-0.19275098175672054	0.3575329902039911	-0.5805939181928325	-0.06384087243891667	0.044590189565558214	LEC	catboost	0	123
698	-0.2019150303584796	0.030513432522545278	0.4540859841396956	0.007698650251001128	0.9664057888587285	-0.12686700702219655	0.026596533505073586	0.2291797927838049	0.13788535103749872	0.10093230287356054	-0.16021488844723863	-0.15435107822110147	0.04537256208301099	-0.3938327509939535	-0.012680361363869139	-0.06483411720511945	-0.0595985458279541	LEC	catboost	0	123
699	0.23297687380092436	-0.06197736165063513	0.023124177589963834	-0.12235002045701163	-0.14848126933525838	0.30364498050009125	0.11827403920998276	0.14891650018401165	0.04242349080598133	0.17231916733076577	0.14928765222925577	0.06213795581641381	-0.02336377304003949	0.013648746267253976	0.19280537733772507	-0.09650435758411029	-0.06077197374024705	LEC	catboost	0	123
700	-0.2556129472840543	-0.018149103302286407	-0.21492515355337286	-0.11498831183448488	-0.012313136517561383	-0.3236436057298334	-0.18103399596622324	0.11249351156398181	-0.004947832889057611	-0.1723812067907261	-0.20230562242916755	0.05925737084714347	-0.4540593524421439	0.448708090358759	0.05412961233454407	-0.13329782553824798	-0.1370036422243222	LEC	catboost	0	123
701	-0.08647099377756529	0.21351850494817776	0.017283903245451076	0.08435228709552466	1.012012836317628	-0.1361297377949342	0.06587194094576038	0.08926686004536433	0.12150157208248476	0.1122978537501563	0.0018320526080916437	0.09589221850738586	0.6862694430289293	0.059231773558362955	-0.2142095691534858	-0.16103600469751764	0.02289036416332949	LEC	catboost	0	123
702	0.06224756139451461	0.2042483376672665	-0.2805035564234882	0.07107201030105685	-0.11811039026083621	0.603077060846189	-0.1430662479031744	0.18187557915101096	0.10499059855889466	-0.17023608785307584	-0.18984627502186588	-0.04242434363672559	-0.1585594390342102	0.44722268447521707	-0.37243510761655335	-0.05083841289308076	-0.0067922365059630355	LEC	catboost	0	123
703	0.1377732083941552	0.053477176268239265	-0.25766977300470356	0.11979770393958981	-0.8320976379307675	0.05794684215695792	-0.06222907354322309	-0.2538915380477803	-0.39673179222581567	0.044310188076305226	0.1262000227395762	0.09253224484338651	0.45020105236546065	0.3111313517113022	0.12171894718189272	0.06446789048017065	0.10361745558319306	LEC	catboost	0	123
704	0.10654672769923114	0.017210236013355557	-0.2085340489273997	-0.03515858470539933	-0.6311970352947783	-0.0725408710795438	-0.06078926701711449	-0.44043349026418266	-0.2357274753595777	-0.053063637231285245	-0.197098722707704	-0.20891294330801052	-0.4243773596072354	0.34860139511886806	0.07802373989056835	-0.07785190643635866	0.07274951565211323	LEC	catboost	0	123
705	-0.24910934761042797	0.13765316681314646	-0.34021309910989656	-0.132250587436952	-0.5670541023951583	0.1565781523081288	-0.024234648000013303	0.11014050570417046	-0.10573216595698992	0.07370987078998478	-0.11789455048324818	0.05918965385716425	-0.3574982331315592	1.1474050327306944	0.19402318207575125	-0.02147887500434978	0.10573063541602938	LEC	catboost	0	123
706	0.18089100612068829	-0.07175164208917559	0.009025794547923025	0.07177967944036653	-0.3585996115567103	-0.24519447366925093	0.057654976128174225	0.1660212684347235	0.11562372675082598	-0.10463388343438951	0.157292660632007	-0.03450835289678732	0.5418455807789218	0.35990726339499857	0.042732747543453284	-0.05805234155612046	-0.10309307449361259	LEC	catboost	0	123
707	0.04233940117542034	0.16774713432365496	-0.14771752104400923	0.19248126918828262	0.5741308583573923	0.5347669722690553	0.06620808913814052	-0.23839589518348778	-0.012644009292499678	0.0655070115693459	-0.1200691213054156	-0.07606603356926653	-0.29396143627581434	-0.2492135113951853	0.11035520352445881	0.21269577124809297	0.15508352055765226	LEC	catboost	0	123
708	0.13937213504966833	-0.0026148629215238194	-0.03458060593225713	-0.21527606110515196	1.8279020273869395	-0.19706379093293533	0.000999828347045959	0.226423464255858	0.15816348062297958	0.07589268606074763	0.11022855415224221	0.016518176657824443	-0.3314659369227121	0.11687498253556054	0.1430550381352352	-0.13806646113973683	-0.05421455272376108	LEC	catboost	0	123
709	0.0992489541111969	-0.3032269012076335	-0.23030539944760642	0.12007641048051826	-0.7625791678279495	-0.043899534881967225	-0.0012208291873625086	0.09693346377485157	-0.217051909147307	-0.09096671355175372	0.14024875387262578	-0.022896212515214776	0.5345419972432582	-0.1514723891140929	-0.3694877820395842	-0.033947441825641154	0.0672094415982663	LEC	catboost	0	123
710	0.3471008621670908	-0.107021251622259	0.25089362147768285	-0.06826208781623942	0.5726892582830552	-0.30390594922571645	-0.2457111738895205	0.20226345581864258	0.11720901971566641	0.08306243558448348	-0.0697332067686414	-0.02021749584687343	-0.33843399029845045	0.23409511805070232	-0.04746152117797431	-0.08967238630783433	-0.20272347552006434	LEC	catboost	0	123
711	-0.13419836117775458	-0.09335326826678447	-0.339751440962803	0.030172442595047054	-0.1085778364330519	-0.14704956796085877	-0.04878966885781799	-0.42657445386008813	0.09212011733252715	-0.23425699127631547	-0.26164993708825157	-0.25694562940373816	0.7061784435795809	0.36399340747491826	-0.08815845858386169	-0.09363923311939884	-0.026340415331207342	LEC	catboost	0	123
712	-0.027128713665284066	-0.09509206406781413	0.1442363314281997	-0.17907340685154255	-0.5397361357166619	0.1494365618108997	-0.002518536903483887	0.1735684421468896	0.06274738916837003	-0.013861410597549523	0.019130219131468586	-0.10167236043559204	-0.3452547107145831	-0.027392366140964016	0.1652802372629264	0.16131459644337798	0.12731933847399382	LEC	catboost	0	123
713	0.07521533144208907	0.034142396222021816	-0.1337673692736947	0.029784303247017516	-0.7075041287458599	0.15494893996405415	0.17530680564379775	-0.17927058716697652	0.14634962676009086	-0.075128066270553	0.042852462140661844	0.047764741275308505	-0.05166540075989145	0.08632834138507552	0.1934544570468781	0.06463903356945679	-0.020757389158540106	LEC	catboost	0	123
714	0.028437200639214188	-0.15147227074351977	0.18124268847618585	-0.0894895312665731	0.5448164206236235	-0.1296643159996974	0.08937089436553329	0.07367352063296781	-0.31252900807192835	0.20645386905321148	0.19165450970846418	0.12192633614712982	0.5313489378896076	-0.21521202924654792	0.04221740554882157	-0.12547408640852822	-0.10898152983287436	LEC	catboost	0	123
715	-0.07353775227669573	-0.03354514644213215	-0.42633399393668003	0.10717238773212626	-0.22178818618633328	-0.07484954878314097	0.0196778444884502	-0.36705378006281475	-0.42379505728025824	0.07059327295456637	0.08003833551212404	0.047842328925735436	0.7568706342498372	0.16758188531858437	0.018577999749627837	0.05839071395225081	-0.06387092427752541	LEC	catboost	0	123
716	-0.11965057813802135	-0.12906086151561508	0.39127826914018415	-0.16742361503657982	0.5760068814859441	-0.16572417670775028	-0.0470254280268445	0.21395997072974118	-0.40187886338946754	0.058860321521891294	-0.07202516896697163	0.024229492494792525	-0.47804391757090436	-0.7447730524795649	-0.11879468172393393	-0.016070547786087984	0.06673035917176037	LEC	catboost	0	123
717	0.12514240927899742	-0.03096648697341174	-0.24101488612502803	0.21151204594729667	-0.8288459251726955	0.1084058003299547	0.055157265958634114	-0.1435956905808808	0.13086336246203686	-0.14035114749603284	0.181691102261251	-0.03091318954639206	-0.2972150928308073	0.11569904746102862	0.08495006082748907	-0.039636274137611886	-0.050579617831326695	LEC	catboost	0	123
718	-0.04186247968011292	-0.06973365608426282	0.9773806612784129	-0.09593421734526489	1.644174612640802	-0.2098918752595486	0.10387665855527053	0.2537555928543264	0.16641967933971652	0.10082852844549739	0.060351252104839784	0.05357223824046762	-0.17992322190392357	-0.6494332315144155	0.04049155970128928	-0.0812848000247297	-0.04727918784177518	LEC	catboost	0	123
719	0.030796530726231536	-0.017378247564306764	-0.05432054686825999	0.5297922906765425	-0.5084385765336494	-0.040612473976950794	0.12927544314132308	-0.12885960471221242	-0.4662194108355172	0.0838177975570422	-0.05102231523738038	0.1524915454731521	-0.30134707123721216	-0.2770652511538918	0.3248680008441864	0.22814280229522224	0.13752398971391272	LEC	catboost	0	123
720	0.21568042422345046	-0.22092068166585102	-0.22089368109754537	-0.03652943734648587	-0.8248540798657744	-0.21076767130197938	-0.2721694276615109	0.0996028627038132	-0.4722714652673536	0.0347776706472535	0.1213828169476443	-0.17868175264573175	0.5252679335930243	-0.8455086002858048	-0.1965474003493669	-0.10369424799065663	-0.14227970403550738	LEC	catboost	0	123
721	0.033874504038592365	0.002192406417281737	-0.21323650437674432	0.19837349375341587	-0.7224090948842491	0.3143992875838889	0.09041848282532997	0.07595911039412373	0.1255468155473672	-0.3630575231153668	-0.443642806104938	-0.30089195066011215	-0.14720525576254678	-0.610693783245786	0.25145276261248684	0.15874980694728316	0.15345026584511848	LEC	catboost	0	123
722	-0.17016398905634517	-0.029700336601763303	-0.004312780313750913	0.15967437487244843	0.45172730595829835	-0.2558121332377798	-0.07217289201842393	0.12700307115870207	0.15976979153394139	-0.045551629241861215	0.20884779795624178	0.21134091029537908	-0.4144459627464081	0.9248322973379267	0.0017018379868760543	-0.06250001295886926	-0.055909525669532785	LEC	catboost	0	123
723	0.11024756061794715	0.009356529795541347	0.026524000960938265	0.27058513844557036	-0.29707528285728046	0.32933535899221467	0.06858938303575325	-0.2221405775286914	0.013687300550920309	0.16332273221625818	0.14962432281719706	0.10595032936732751	0.9707631106028768	-0.29028865538095594	-0.2655613840289292	-0.048944103246765666	0.0028847075604372793	LEC	catboost	0	123
724	-0.016782001850896386	0.3441773975692533	-0.1217135649864376	-0.038185489032424955	-0.11670141242430136	0.44224240414072574	0.03771104173469603	-0.23765804792702638	0.05295263663503124	-0.30463122627497374	-0.2355447559221974	-0.076911230042661	-0.3077809744845471	-0.41844970969832107	0.13713401676153533	0.16352224206315052	0.10668134672912408	LEC	catboost	0	123
725	0.21386024033272522	-0.08034187354925956	0.23709616380046664	-0.10361481944099722	0.9935324724572592	0.38342861247442445	-0.08091398169692463	0.20116396113200272	0.1501745186639581	-0.015318705592425659	0.14805023926540395	0.033441268917664455	-0.3639656911255253	-0.08079314555504194	0.11310756846571471	-0.16399775915934778	-0.059435156263310945	LEC	catboost	0	123
726	0.03908409538000282	-0.0022214078002955797	-0.3391189284091987	0.08861107349936256	-0.6301583611377001	0.3606416063163427	0.04626267757189955	-0.28833151228428394	-0.0816619855154503	0.07237322810905862	-0.14805020295624596	0.011574767004932459	0.6508836532939817	-0.07214198428122252	0.054169557446769746	0.027413917999701182	0.3423573084639333	LEC	catboost	0	123
727	-0.16455325211272873	-0.1969809778707942	-0.6116009873555484	-0.11448449697883578	0.6933259281543408	-0.03215404412179745	0.03370881254298633	0.15530847901193576	-0.36156602130874815	0.17937541929777903	0.16349515547418592	0.144174526073537	-0.4652206255441923	0.3002015761494063	0.06604737263051715	-0.07646877033893337	-0.047136269533824084	LEC	catboost	0	123
728	-0.0637011014519246	0.012286655075855045	0.21897412898838578	0.09030966470712026	-0.5881501688110335	-0.189170249487904	-0.03623093513490982	0.14694740173786358	0.013229890895037743	-0.07733583906645276	-0.19591931240367666	-0.5355839305832097	0.6706437971260197	0.8006137828897905	-0.015620898306506027	-0.10271242642988226	-0.15358738030485314	LEC	catboost	0	123
729	0.5360171324158798	0.12811542032539064	-0.22559074856645384	0.14163120173943566	-0.2784337910137725	-0.008228888658497819	-0.011205700810202567	0.04694461942427599	0.15882595603417182	-0.25962797466354137	0.04645275439876967	-0.12486274185249452	-0.21723669831876422	-0.043551694303576534	0.2557690355268414	0.11188145484098727	0.09699531600534979	LEC	catboost	0	123
730	0.10642994227795624	-0.1611058004410839	-0.046918000745495306	-0.06931549855436128	0.5436432495014095	-0.24139396173378086	0.008424001141104585	-0.39913003323703367	0.02174348609584589	-0.3154919455050834	-0.2819538657611236	0.04058121895352495	-0.3452143125413804	-0.5013086923665917	-0.08279232041679468	-0.06448578358726283	-0.000986963001969226	LEC	catboost	0	123
731	-0.20618196346820353	0.2282770226618818	0.0833505772691862	0.13871196965082316	1.1059930467516552	-0.2429771680938202	-0.10812300057334583	0.20932738475860854	0.16075703577704453	0.11766555919897595	0.12619298105240317	0.11485809172761906	-0.40067726736686426	-1.0446260420139628	0.00023745174347746662	-0.04683051908936423	0.050009978297127944	LEC	catboost	0	123
732	0.15121828815803312	0.025411828430871163	-0.06926752950998709	-0.028656436871503377	-0.3056554502083449	0.10111305004603156	-0.04100594470428542	-0.5559477917308172	0.062006288836359856	-0.23175142407655352	-0.24438432395833493	-0.28602192586182923	0.574334286293889	-0.37910515240941856	0.1017397114601378	0.12756297733819094	0.28458649340985204	LEC	catboost	0	123
733	0.22217118982944192	-0.05107291497203925	-0.15899336527197122	0.10771788029969563	-0.8265110950987918	0.04463014623068471	0.008021355368690608	0.11031783553646118	-0.43612426727818004	-0.1303446899464787	-0.015172650496704413	-0.03792561396337279	-0.3507663199121116	0.022358115396873587	-0.3957713085038532	-0.08616702353778802	-0.09148996433494538	LEC	catboost	0	123
734	-0.06070993342750651	0.2038935342068345	-0.06722799161672703	0.1193984863001435	-0.4920483798129092	-0.19766489871346646	0.0186445370938067	-0.2819011271808088	-0.3729373618858499	0.1065657582147502	-0.3292385972366708	0.14576054565125274	-0.3111333544057878	-0.47737255623594105	0.18334906491903596	0.22624070712807645	0.26332799583190736	LEC	catboost	0	123
735	0.06373895570690324	-0.09984257702422594	0.826776025535446	-0.14504349717334805	1.092021787541184	-0.10268171097273576	0.047492281254699946	0.23411885431466434	0.09510153717812946	0.09783032348902679	0.1945984176257286	0.11332608418903668	1.2243344307461663	-0.32586092472094286	0.07382276723428971	-0.019001363452389695	0.07847058944976616	LEC	catboost	0	123
736	-0.08644765569874574	0.00912110682546782	-0.20136603718590074	-0.09861836951810098	-0.548500021232267	-0.22831687684890895	-0.02622756423663316	0.06676675129310608	-0.39001342325387406	-0.3601508601968861	-0.10965917034551656	-0.2376269032038682	-0.3093601938099118	-0.29737581395258705	0.3857849681038371	-0.10943803412580327	-0.09133509693750967	LEC	catboost	0	123
737	0.048429236126408676	-0.1624516573791392	0.021498350241476324	-0.11643460241625672	-0.35884350738029164	0.13757931141995713	-0.09302394295015008	0.152288271181549	0.013845259298284415	0.0436642061437284	0.16129648421997242	-0.03535516486494812	0.3809439334788979	0.33904889197100846	0.022193836164571074	-0.11315052876316992	-0.046669689210832824	LEC	catboost	0	123
738	-0.04308253042467907	0.09699303456394802	-0.014845744419053505	-0.1916073025549848	0.7252247261142696	-0.21308644772215266	0.03886201026154486	0.1640947211440239	0.1209042378721569	0.18258441719584095	0.15285448250587652	0.20164715438290365	-0.423668281685418	-0.3752635137000396	0.20649156569629695	-0.11061536499453799	-0.030714124360563675	LEC	catboost	0	123
