# Supplementary material for: Hierarchical Distribution of Reward Representation in the Cortical and Hippocampal Regions
Source: eNeuro. 2026 Feb 10;13(2):ENEURO.0256-25.2026. doi: 10.1523/ENEURO.0256-25.2026 (PMC12931971; doi:10.1523/ENEURO.0256-25.2026)
Supplement: Data 1 — The complete code, data, and computational environment required to reproduce the findings of this study are available at https://github.com/mokamotosan/soma_okamoto_lr_01_public.git. The repository contains a series of Jupyter Notebooks for analysis (/notebooks) and a Dockerfile to ensure a fully reproducible environment. The analysis is structured with individual notebooks for each of the six brain regions, which generate the results for Figs. 3-7 and Table 1. All analyses were performed within a Docker container based on a Python 3.10 image, utilizing key libraries such as PyCaret for modeling and SHAP for interpretation. To replicate all results, users should first build the Docker environment and then execute the Jupyter Notebooks in the sequence described in the repository's README.md file. Download Data 1, ZIP file. [file eneuro-13-ENEURO.0256-25.2026-s001.zip › soma_okamoto_lr_01_public-main/results/shap_analysis/LEC/shap_values_LEC_catboost_r1.csv]

	diff_per_sum_ActionC	ks-stat_ActionC	ks-stat_ActionI	diff_per_sum_OutcomeC	diff_per_sum_OutcomeI	ks-stat_OutcomeI	Pre_Action_contralateral__std	Pre_Action_contralateral__kurtosis	Pre_Action_ipsi__std	Pre_Action_ipsi__skewness	Post_Outcomne_contra__kurtosis	Post_Outcomne_contra__skewness	Post_Outcomne_contra__quantile(25)	Post_Outcome_ipsi__mean_spk_per_s_100_to_250_ms	Post_Outcome_ipsi__std	Post_Outcome_ipsi__kurtosis	Post_Outcome_ipsi__median	roi	model_id	repeat	session_id
0	0.13827788116709722	0.1810177669951597	-0.36373960996830235	-0.2505603753888117	-0.13000044219716006	-0.0568481928711585	-0.0830755183166933	-0.08360968592103307	-0.034244477176180156	-0.03758470540332441	-0.33655541477542167	-0.25541797938729005	-0.15579598812809375	-0.22439464906164058	0.22983903346912132	0.05749790419940249	0.20613017656947824	LEC	catboost	1	124
1	0.18895961111391962	0.45023012534651813	-0.18351205652646746	0.3472968924000247	0.16454041473851785	-0.09921879169707447	-0.2830652396265827	0.051839366650937774	0.08690172920020539	-0.18293442120250225	-0.17076735477769808	0.0975903671236685	0.5020450967302368	2.1569105941784787	0.12697811179784244	0.009559691719595781	-0.10882664948372865	LEC	catboost	1	124
2	-0.137558643977985	0.43028140174945223	0.7780990085419844	0.33839955307972314	0.040877678120882416	-0.22433060896178308	0.09686646838698312	-0.20415610531172343	0.09350935673081152	-0.1688061847935769	-0.3172957550771212	-0.2631184507273196	-0.3146988552530542	0.32808180110001184	0.07305160334188739	-0.03293751027419379	0.4562922063784538	LEC	catboost	1	124
3	-0.20512417850200046	1.0203720680075008	0.680455551852126	0.2069999889441406	0.09066707547812872	0.16455683410990704	0.055060629674575416	-0.12955676287280674	0.08036457511232713	-0.238285122489931	-0.31640237948739	0.1968973919491912	0.5046491938009058	-0.9216431671222003	0.3626110169284247	-0.07135469481990074	0.26478155350164356	LEC	catboost	1	124
4	0.0597254156827596	0.7071907984275128	0.5866016636478502	-0.282630294007331	0.2018415301121723	-0.0660888260089699	-0.08775336763626033	-0.10082494731570975	0.07266170141245741	0.0888711124038634	0.550071138206178	0.3261799711493207	-0.3277778347691025	-0.4198192304644047	0.02670926091615092	0.07731736299519813	-0.18573131840924842	LEC	catboost	1	124
5	0.13561732252120315	0.30331848522989957	-0.3034705005305443	-0.34667737814086297	-0.31995603619779633	0.5520916693266383	0.12020000827484567	-0.20362557686500174	0.11324764126601948	-0.03220508830485294	0.2458964216382577	0.30640445155565627	0.5861947042253327	1.9632128031142786	-0.4371282555945353	-0.000154475971852469	-0.17991481551428634	LEC	catboost	1	124
6	-0.13173573727444032	-0.3007905471873112	0.935763952093906	0.44155505031249337	-0.4127787470801877	-0.39512552157721476	-0.23054310126376912	-0.09815366656182964	0.15302793316560526	0.13864198712814024	-0.236000544661382	0.3035178683856744	0.5414816452656246	0.9003574170434366	0.07587491398798081	0.16415741518091537	-0.4076416379566047	LEC	catboost	1	124
7	0.15630813769074886	-0.3316293478981492	0.589645063840254	0.2365726172100683	0.13491173307817747	0.8849523433568699	-0.13619292139780073	-0.011758043094388835	0.11562488313870192	0.2736523514180483	-0.2630524484740876	-0.2131335820795285	-0.31549413962806494	0.3843135871998273	-0.3286567199211834	-0.12895992282461463	-0.008009235330532794	LEC	catboost	1	124
8	0.052337453758070876	0.5689957444786924	0.5149686584400319	-0.011343504857712187	0.12053232094526967	0.5242563985728603	0.18885054252629485	0.1796586926093416	0.13712866954915123	0.1479471373301198	-0.2564474069102912	-0.2871073990385597	-0.3347648341381324	-1.0633354862052595	0.08869288827623134	-0.022016980732603022	-0.24119755625902484	LEC	catboost	1	124
9	-0.3010129783498602	-0.30293442042999996	0.45687132670914843	0.3120766482820362	-0.40831200927216155	0.20124470679261466	-0.3381250514553612	-0.008237637308475584	0.163752623425435	0.3481668289944941	-0.09706327931937443	0.22039474514711252	0.5516197944669864	2.4123072963031733	-0.7406439381319051	-0.10030680189427138	-0.11516683514200018	LEC	catboost	1	124
10	0.1406082862240116	0.29288966817379547	-0.4769671238561689	-0.3662042576066497	0.16228787569236683	-0.4009178065662855	0.09887906059317711	-0.007276399560590536	0.10906156317337107	0.1670811658313691	-0.2799677708612904	0.04262182520043805	-0.13443417575518027	-0.03215270324829192	0.2013891908517269	-0.05560405612746915	-0.21215655397441222	LEC	catboost	1	124
11	-0.13977115019495656	0.6248772506388786	0.4138119253080481	-0.050546569086441936	-0.3046172480844153	-0.2717907326972328	-0.13821991890626706	-0.135600480794252	0.1375314944896453	0.1791919269014719	-0.07407838014371061	0.3680394443700741	0.5414756830886169	-1.1993597523832238	0.16464830080509735	0.2751287676269033	0.786969398259968	LEC	catboost	1	124
12	0.018918996831760734	-0.07297197652629582	0.6102937066767558	-0.3570204958511257	-0.06568326370947289	-0.290530636657628	0.13335388821105598	0.08097226504003296	-0.03263580867944135	0.138436447758797	-0.3976138160299793	0.3176622033433234	0.6131441475179507	0.05382049271242295	0.011538701369182197	-0.04958158502359105	0.2611873248137727	LEC	catboost	1	124
13	0.20089514201883096	-0.20996671675134554	1.606616539223605	-0.3714437801278699	0.08798271668478548	0.5058863566848487	0.18153231079702412	-0.09301884858328952	0.11281419824940585	0.21385669176280986	0.5781455985661246	-0.16803452084066453	-0.17884206191598653	-0.80192177430423	0.007768918336282671	0.018960968354103748	-0.24898663582744301	LEC	catboost	1	124
14	0.1187920302735351	0.09534375460544268	-0.8179862506971803	-0.2790074241210262	-0.5140353252980434	-0.35541609424844733	0.09231819868792407	0.068118674831637	-0.09069432201766134	-0.1764325143012935	0.24677316528094861	-0.1744629599310485	-0.24590290439430465	-0.42780264501245197	0.01956237545288825	0.15410157435967287	-0.2890166189543128	LEC	catboost	1	124
15	-0.1451841604764839	-0.2387398620713185	-0.6882722505976903	0.06334966615662588	-0.10756460827531679	-0.042076923507951634	-0.14167055853307806	-0.016709992798223362	-0.2571630876197955	0.025399087428621427	0.14683251290346352	0.3713365801425065	0.22323513870708847	-1.1123339428284686	-0.030612416155448147	-0.025850779148679816	0.4678692029282488	LEC	catboost	1	124
16	-0.02126642076321485	-0.382722756604511	-1.0140372085001261	-0.044922224919452323	0.19463590075822523	-0.15418419600366412	-0.21624321909250224	0.04680169298043516	-0.2735239746481341	-0.23806269876313343	-0.15791582378000743	0.2430675638846516	0.4603487807701053	0.16502695620697688	0.011756692955800879	-0.1662482743551051	-0.22054106012409305	LEC	catboost	1	124
17	0.1769261753212079	0.5384559843896355	-0.4305860828986597	0.12348617780593833	0.07049630648670088	0.5866057517919537	0.2227179561751367	0.1502609019875611	0.13320880202260726	0.1825333088545807	-0.15130786733919188	-0.3137448132019178	-0.3226558801257726	-1.3884148172216286	-0.171111291981239	-0.221158933032049	-0.13796143920349743	LEC	catboost	1	124
18	0.04580377061956898	0.4349724874464779	0.26863194897676057	-0.04851893668588283	0.24127953331005622	-0.4433630584564834	-0.1671553459827755	0.1318908287097377	0.10906933921339848	0.1865189789975502	0.23561251253472157	0.33258071799074007	0.6270531998297932	0.17505483293203708	-0.9992263550980466	-0.05454629784601413	0.15712776067936982	LEC	catboost	1	124
19	-0.18711070477487649	-0.6108775485972873	-0.24234266090305712	0.5461828313494544	-0.6615595519435189	-0.5169750133591595	-0.16172650480458123	-0.1709279615512313	0.11487199823926221	-0.17772560693907932	-0.03866316364272471	-0.26318487031910537	-0.35392351336892647	1.9025430920881523	-0.854842750347459	-0.22430217455356508	0.03125440095904074	LEC	catboost	1	124
20	-0.01311812816857367	-0.24329753375861218	-0.4047886109882894	-0.32481122895495546	-0.09455412421297507	-0.3237365397314192	0.1431464560949804	-0.1317629339252299	-0.0024391081173157454	-0.26867993239616034	0.42288511399165735	-0.28390612746253724	-0.39875371921158065	2.3028433052226744	-1.0688461513711351	0.05813017185163757	0.3638771117863254	LEC	catboost	1	124
21	0.20876528712383288	0.01780483212464416	-0.4669942436105979	0.14436178071325814	-0.18108792241871452	0.0724949884167694	0.022842712447569948	-0.1356535407398586	-0.2919755823591562	0.20014866677833665	0.0011805656201691716	0.006087459666475873	0.27828590926987234	3.2330995752660048	-0.5655883807650822	-0.0867812111216759	0.0028314958509368993	LEC	catboost	1	124
22	0.1999183728439287	0.6672576831754773	1.349904099510074	-0.36662639108579526	0.13833812831017314	0.6113327755178313	0.24867347173887194	0.2323516666995518	0.12658333307097885	0.27618370640908363	-0.06617856663906423	-0.24504578512817368	-0.32574412252217533	-1.2196227186849213	-0.02247080093997344	-0.04204414949451139	-0.22764435404565056	LEC	catboost	1	124
23	-0.20613449930254332	0.18526844353706773	-0.5231826055755412	-0.36412257374285484	0.09926666471052714	-0.3516955427083943	0.10407986533537039	0.15887037682624353	0.1056224906054618	0.15919476385114906	-0.4769447366322456	-0.13469674983446897	-0.18800024188025138	-0.8253503282133633	0.24773086767655922	0.2272955311132996	0.30402987443189733	LEC	catboost	1	124
24	-0.11763008985456382	0.9149556161700648	1.0574068207981921	0.493073905759118	-0.2738153084484066	-0.23437979767818337	0.19367214903387434	0.0687096296980648	0.1260704663253048	-0.1123634546596531	-0.4280800960443937	0.27239741133074036	0.5863003302277767	0.10558392431170836	0.14535071894168552	0.05909706778415832	0.4397042079727046	LEC	catboost	1	124
25	-0.05984136867516512	-0.3563468444364683	-0.6186431422288323	0.16724663320036742	-0.2567495986927864	-0.2145470307534666	-0.24104296194461786	-0.1635934132937098	-0.3372523004653498	-0.2965868183457165	0.015703716040922532	-0.3228426037425526	-0.2730937037174424	-0.10296327416130976	0.06298512399260274	0.14063638949280405	0.25918888617184854	LEC	catboost	1	124
26	0.06740228840154831	-0.44553227545393187	-0.5332797735768626	-0.12051003397320463	0.027408473764396264	0.004587902296182279	0.09366465850025715	0.0969728870918399	0.1083504158929519	0.21606740430667776	0.22415824660926212	0.02031615030598622	-0.2892660097125172	-0.09798390696408806	-0.9637364962869541	-0.089901575766997	-0.08840401075385164	LEC	catboost	1	124
27	0.1385866604732319	-0.2860044727007849	-0.18336972930537565	0.1514942191167314	-0.5116785645890671	-0.09750468558863624	-0.2058285708884706	-0.054747465034201845	-0.3012741516051282	0.23501216405223618	-0.12445148964735564	-0.1815464254717922	-0.1855451587701948	-0.19204919594481915	-0.9339560969097725	0.06568419573664742	-0.1751117217487828	LEC	catboost	1	124
28	0.05166599221833735	-0.41124217260198015	-0.3054354471977455	-0.07462820225865566	0.1636166059084683	-0.2566409701537399	0.11177380793622159	0.12096624340652672	0.0820752875925514	0.21548274295999137	0.7075432541966248	0.33505169770341237	0.36821597991583643	-0.5189166031922197	0.03219459495596859	-0.2053524927974161	0.37835039521051356	LEC	catboost	1	124
29	-0.02700617066364381	0.38568931467173145	0.3707488874666637	-0.41693888080552804	-0.31409913039874654	-0.45460717407229595	0.08550043032782426	0.09150241041279707	0.11466003748222323	0.21889928010000237	-0.11056538284997539	-0.2493767957076278	-0.19552784056734288	0.20640199995869496	0.16208294472849627	0.04327094539174227	-0.36317065381575886	LEC	catboost	1	124
30	0.13159901377214744	0.23214433474231747	0.7328196825774215	-0.41818577465680545	0.1137706961517405	-0.03270466388630743	0.12098642786763292	-0.27009105267937866	0.07067326313320284	0.06786079267167634	0.2561184489425207	0.32265531939272074	-0.29382052908880096	-0.7084481234645437	0.35070033640436893	-0.22620276497380362	-0.19654071640434964	LEC	catboost	1	124
31	0.056670096497605134	-0.2536627404130506	-0.5731177805560488	-0.29857158045615345	-0.2727337351106214	0.005413666693675192	0.09493086518553498	0.1289906256922205	-0.3348505744189533	-0.18933010018971333	0.24568038169675596	-0.32337758503985764	-0.16244007281500236	-0.479023341615939	0.4122378694956496	0.29892350513072036	0.13333533466991382	LEC	catboost	1	124
32	0.004906843353307152	-0.3898222302246561	-0.7958248665705316	0.2724392296774903	0.20707764990051794	-0.2854003330577566	-0.27953178291382763	0.04823211936665614	0.06248271642057719	-0.338223946970897	-0.21750190201773067	-0.2921223644199341	0.3761989111661403	-0.1722418220120375	0.034692737884704006	-0.17085014001951376	-0.21285374641141627	LEC	catboost	1	124
33	-0.008505498360760902	0.5791650669537928	-0.23254922063971634	-0.1094853483419247	0.19461556554058834	0.026501442134591126	-0.2127714959258273	-0.17537152783321816	0.03969286544060832	-0.08935780893873276	0.38339190329952083	0.3690294037090389	-0.17794828294930917	-0.9258612960178918	0.36939779762893843	0.21678366351160258	0.34798699059083793	LEC	catboost	1	124
34	-0.2733592932909194	0.15584629273987333	-0.22813460843691183	0.548052885193976	-0.34205971872307356	-0.004366588651063044	0.16631672124206878	-0.021291322214734454	0.15884441216510317	0.2584787655045604	-0.2578805075347092	-0.07527752579646362	0.4650725492095458	0.2234890460873713	-0.2015857886184244	-0.04067921150954283	-0.22143076245518373	LEC	catboost	1	124
35	-0.16427160772352095	-0.5179624830531601	0.8526187551540692	-0.1861285343260747	-0.027599595665119058	0.4335724996646717	-0.0614300189393611	0.10318786901651109	0.1302900061182568	0.20169524105015496	-0.08730397790406685	0.39941274573779956	0.4732569726152303	-0.8960340589097145	0.3928581423720778	0.07746737098819338	0.16608286881370074	LEC	catboost	1	124
36	-0.16275501425243147	0.19999134176701722	0.14862511961567207	-0.40892448120370745	0.1348603474777649	-0.07048793211994253	0.11421537102351438	-0.17118578822945085	0.02661924778864776	0.2329221269573491	0.5984096102865233	-0.07063201058763814	-0.2761415716989513	-0.9965942178794023	-0.015606880520853414	-0.04184041411987218	0.4418207255895144	LEC	catboost	1	124
37	-0.07205010319099428	-0.23657510123389414	-0.5630175963239202	-0.17631847030768083	0.07051481269710982	-0.016372588457743423	-0.1006689243598574	-0.16460628956923146	-0.06908135142691878	-0.28469990176323556	0.39672002535357953	0.2765780378168758	-0.1422449248324088	-0.34761564909709425	0.3999141776273412	0.1640930616073261	-0.22403854828885378	LEC	catboost	1	124
38	-0.1651014941377914	0.19659309295175353	0.41042684853497685	-0.535070740298342	-0.028875817703807344	-0.06849807071324361	0.08702189600187263	0.17458135098435093	-0.044485997576058964	0.08615298205274079	-0.3396679583839346	-0.238688039178928	-0.31143217849062893	-0.8716156726428881	0.2800408608696836	0.28585942333154574	-0.2783977383575667	LEC	catboost	1	124
39	-0.06091860698223727	-0.31899005342601805	-0.7375784412347033	0.6061174336633697	0.18346814303114672	-0.3346264531608039	0.11737220816514005	0.0289361920669873	0.09514376544499484	0.22009444082928387	-0.3455448741478287	0.3575178888112106	-0.27302231013719847	-0.200931645478114	0.2926813157660247	0.28074804123672537	0.5183926018507027	LEC	catboost	1	124
40	-0.20772748850778514	-0.297352171018411	-0.393403270286102	0.25943700348287935	-0.08646407649410319	-0.1638613398479949	-0.16037295216895114	0.06615682869159403	-0.34296104818159256	0.12121954323816425	-0.34625062321596894	-0.2451462691678048	0.022345847968722778	-0.3605709647377186	-0.23565736268345402	-0.15560561678964288	0.29404838131945593	LEC	catboost	1	124
41	0.08790344124741627	-0.22932729846115177	-0.8053503722003391	0.09362900306948337	-0.08596356948178846	-0.022006539131990438	-0.10208556392063202	-0.07410014653196877	0.11870881334683242	0.2315438427235023	-0.2157954218524613	-0.24367793057414242	-0.23037891317335202	-0.11853955029770821	0.36464682653527736	0.15787481242496568	-0.14163493582677322	LEC	catboost	1	124
42	-0.33107007029961927	0.46386260353691	1.4434168746592684	-0.335497313821651	0.18256139315209133	0.5883889139190186	0.18351799287759338	0.1214771913233987	0.10226804833629431	0.30148731181833327	-0.32165200451647663	-0.12042847617015642	0.5835737947721	-0.6287407247020579	-0.03845280545651009	-0.13480732561107087	-0.18911493711855532	LEC	catboost	1	124
43	-0.049788681842681544	-0.2365449126307906	-0.4982298511076844	-0.0959060731579222	-0.36639936487228225	-0.6497248137071772	0.023357495191881256	-0.12582509472772807	0.07889010273572715	0.1739840441301153	0.32531172292059923	0.1890299456250316	-0.30983968051053584	2.3616463236499072	-0.7469354906715843	-0.05372423788607572	-0.23597027364168327	LEC	catboost	1	124
44	-0.18834672440999506	-0.012243564915222056	1.1550513187735263	-0.03132148000200351	0.12508096820242506	0.06582019563339161	0.18142128422121384	0.149952796341046	0.09567125414857702	-0.32148430658023863	0.2677606672833538	0.018827926501052437	-0.22657561730467551	-0.3781338694384889	0.31794911891610805	0.08198071619377725	0.1689304347774822	LEC	catboost	1	124
45	-0.26621337500448544	0.276519971687786	0.17473522635484923	0.012559868858174528	0.12757451108056397	0.7142048515664905	0.18380879582622353	-0.2900324251618672	0.07470216188282891	-0.12168605692687919	-0.0029353032492209167	0.12421119500898832	-0.13283293271768412	-1.3392444859854788	-0.9084640292293049	-0.1721565713175106	-0.1543345910004888	LEC	catboost	1	124
46	-0.11588361114443044	-0.2688432575112703	-0.3674994221123458	0.011247021735239913	-0.3735991787212547	-0.04710146196613141	-0.36598417537542277	-0.01113800013382395	-0.08223852807858953	0.08750473688495765	0.7471992060247363	0.37036692472500876	0.1268216635658906	-0.8157822677056502	0.29379452598211514	0.19693001336106852	-0.3799528873569706	LEC	catboost	1	124
47	0.13159901377214744	0.23214433474231747	0.7328196825774215	-0.41818577465680545	0.1137706961517405	-0.03270466388630743	0.12098642786763292	-0.27009105267937866	0.07067326313320284	0.06786079267167634	0.2561184489425207	0.32265531939272074	-0.29382052908880096	-0.7084481234645437	0.35070033640436893	-0.22620276497380362	-0.19654071640434964	LEC	catboost	1	124
48	0.16827906494583034	-0.21114072800793754	-0.6510098770810174	-0.29803126800795626	0.05101895075786266	0.5636191392187321	0.14511266386886537	0.1940646705168065	0.10561228854197995	0.01109133529942093	-0.275911480885927	-0.005818727005602515	-0.25557274029505905	-0.9401359481592253	-0.10166251753304296	-0.11881536015141457	-0.13489890708202584	LEC	catboost	1	124
49	0.06697391897032749	0.32197674077850263	0.9698676938136274	-0.37792261007400485	0.06770274444220764	0.548311487087734	-0.26803009757779445	-0.15039779401616274	0.04313253563728847	-0.19056601614925506	-0.28569847631417106	0.018199393667711863	0.5640193299240592	-1.6506888058168485	0.1791756150906249	0.03914738320144942	-0.24470566730418541	LEC	catboost	1	124
50	0.07830848540350688	-0.4601175754142585	0.027620220791336064	-0.36431158048991763	0.14279074094400537	-0.20087155649509328	-0.3355493914401909	-0.19984575096763718	0.07547465154608826	-0.03764475876380522	-0.24686240439898965	-0.07946295509698549	0.4543459922236356	-0.4537126930110262	-0.022468419806772194	0.05825123669733715	0.22105543544622563	LEC	catboost	1	124
51	0.19874170402523547	0.7226488359873158	0.7212741445777765	0.08773341217595175	0.214795860101785	0.4166844478816303	-0.18560266589214144	0.024060203495731253	-0.2133348202503385	0.28452395998346425	-0.24655044544809296	-0.27625318280652356	0.664078325162357	-0.7422964695302914	0.07926077528839882	-0.06776332704101769	0.19995963290487476	LEC	catboost	1	124
52	0.09575427934477516	1.0075813448867454	-0.7993115457009002	-0.2871379393687837	0.2266302760876088	-0.2450579759873147	0.08541167415110423	0.01932668109030033	-0.03981224068580038	-0.05349586831525326	-0.2312291389814037	-0.31622209198075363	-0.26634951275927365	-0.23696368067762671	0.27266069374127977	0.05522084234337498	0.39956511587399596	LEC	catboost	1	124
53	-0.2517296095306719	0.4530873005582621	0.8575051790752991	0.4095502028900684	0.17751118867717136	0.6591685320988582	0.20790548349946275	-0.32762707304908995	-0.08034487444367534	0.3681005598718658	-0.24340305397817372	-0.05844755926689927	0.5614129881475071	0.2185916869876185	-0.1855719866837509	-0.09981651488017404	-0.17753866709234173	LEC	catboost	1	124
54	-0.11958873235182023	-0.2622756044234257	-0.25577572573113555	-0.3239661996020853	0.13601947814680504	0.09197719569299062	0.1066886694690712	0.10155221325214643	0.13442048238610693	0.1341925410950724	0.405686529545521	-0.25335824675126595	-0.22712878083835727	0.1469488165999506	0.3221327241573016	0.034635309595797255	-0.3399271420449307	LEC	catboost	1	124
55	0.18537919417220863	0.3762837218874085	1.4473349233049422	0.3182511839955554	0.1290061452511511	0.6512357563710108	0.18595348208961623	0.16059968759821822	0.1168613726090323	0.40188558069263064	0.3220710677661333	-0.19315053398822318	-0.32660822299575415	-0.3000548132450202	-0.10758262963075907	-0.16992888132224643	-0.12199253163982395	LEC	catboost	1	124
56	0.2263913109009491	-0.3787260509502243	-0.5062393280940337	0.03940796307937319	-0.125802007477074	0.32926234828365114	0.06884081324301729	-0.10314003493415377	-0.32693802458915994	-0.32294873011215425	0.1310626892887202	-0.2178799982509946	-0.22252176984562613	-0.7777766451762902	-0.980278833619332	-0.24555726724433122	-0.14561461064196632	LEC	catboost	1	124
57	0.110281747557487	-0.3485144125027662	-0.0524898372469624	0.21381225854864058	0.19372113054088155	0.6552095769248826	0.06779600810956182	0.1718149339366907	-0.3409446560159265	0.2008167048757922	0.27212298664461876	-0.1479298053856509	-0.34341112106229105	2.1145548511238665	-0.039944532253152976	-0.07880378516590202	-0.07869909828821267	LEC	catboost	1	124
58	-0.2086645718732052	0.046299644833329906	-0.3982828481761862	-0.09829022244403214	0.2607388329920754	-0.13206252725242268	-0.15569639619468786	-0.10228910798526676	0.07330479663311297	-0.21338120576835737	-0.023722321450478756	-0.2552824016642279	-0.16802588429523013	-1.0149861904709028	0.3016309932093131	0.15034450338731767	-0.31754214613549275	LEC	catboost	1	124
59	-0.33107007029961927	0.46386260353691	1.4434168746592684	-0.335497313821651	0.18256139315209133	0.5883889139190186	0.18351799287759338	0.1214771913233987	0.10226804833629431	0.30148731181833327	-0.32165200451647663	-0.12042847617015642	0.5835737947721	-0.6287407247020579	-0.03845280545651009	-0.13480732561107087	-0.18911493711855532	LEC	catboost	1	124
60	0.07113955820314877	-0.055074465282019765	-0.7204767057071046	0.33538964572852475	0.025013137119834338	-0.017181767384656068	0.207643779229074	-0.17709621123648162	0.11589121754685888	-0.5661454295876184	0.300963995110907	-0.2627927809946092	-0.26702248767368936	-0.4126194004020346	-0.8778304767087188	-0.1762521589958113	0.22681116052619055	LEC	catboost	1	124
61	0.09111363170611857	0.020551439671675414	-0.71126038452862	0.1913622683733137	-0.21720347138239024	-0.20255679324126644	0.17771214697185403	0.007374598124563213	0.046938825671296196	-0.1896181404157947	0.22654721766403452	-0.28065647359219326	-0.26883235383239595	-0.6377515875262578	0.020117570190627477	0.1577100426718247	0.08983042265683198	LEC	catboost	1	124
62	-0.011118994566154922	-0.40099559237194987	-0.5917060236925741	-0.27129808407940514	0.07900189383062463	-0.36123976821259757	0.08717119323783101	0.06435450898148543	-0.14187102116029243	0.13286601225475111	0.48705600891214595	0.3471200548908839	0.5746429899526856	0.08291355226657939	0.04121599328145479	-0.07520529005153234	0.2820127938708249	LEC	catboost	1	124
63	-0.14395796421666154	-0.1919971398819203	-0.6443582301973213	-0.0950032648724392	-0.0663938779692245	0.7551484563126076	0.08267975762669014	-0.1819843541290259	-0.3621281807418595	0.16342021732916917	0.48244812675577425	-0.29233343262212313	-0.0502521773530001	-0.4130442455343673	0.4780823479620058	0.10463955204819461	-0.17641100042415847	LEC	catboost	1	124
64	0.06158190222218649	0.19669192867418875	-0.3173857602404543	-0.32909512120096823	0.11368203810026593	0.03513728981850558	-0.09443300204194488	-0.12047926958720283	0.09879431260709468	0.1795866225143039	0.4531328527946973	0.36984056090280054	-0.06493532774708437	-0.8308097072626995	0.32850614845169523	0.10666424130984913	0.12963567615466556	LEC	catboost	1	124
65	0.16888308133650592	0.13575498869297567	-0.42249815464737667	-0.23978215964481644	0.1762637214770819	0.9859243948725908	0.1434364857775051	0.18954512556005623	0.06767942426268397	0.1312526334837285	-0.04212782571366001	-0.11602636122852017	-0.26482490679207454	-0.9924931741645329	0.32804819716207995	0.06665849657413153	-0.15935260074467916	LEC	catboost	1	124
66	0.09055755154091082	-0.39098665750248873	0.08351406798240048	0.29256097794191754	0.13156294475600566	0.09547937247712371	0.09939741439137394	0.09954930941420263	-0.017982412837631367	-0.3825562258348679	-0.3000750869162823	0.25027539877314453	-0.22263155264596937	-0.045727410493887316	0.40631321512480933	0.019320662203841432	-0.1165178742421434	LEC	catboost	1	124
67	-0.24351874501863202	-0.33830255627666705	0.8540848783855938	0.4763553330355345	0.2539551026126791	0.04838213648621159	0.07713636041587575	-0.06268150752805754	0.13122454815918158	0.12973528535544537	-0.2627218648957989	-0.2355483893479135	0.6022151584390467	2.094859968063517	0.023488262744360815	-0.17161874183518985	0.07474681238497491	LEC	catboost	1	124
68	0.09910805641379145	1.0341859787824217	1.4172191467191135	-0.3248584017945674	0.01679939394339238	0.5643318646053292	0.1582531921035423	0.2043530819143405	0.12959056151577641	-0.1905836389824803	-0.08644593059406006	-0.2540422893471814	-0.28995559892880096	-1.0525262254261871	-0.16971899752244196	-0.15198204424247871	-0.1968816998053324	LEC	catboost	1	124
69	-0.10405734421959131	0.04214167076882132	-0.3098504560382428	-0.338539985366824	0.2089372252692243	-0.35259946224371563	0.12245415447259823	0.09958600917248386	0.12768718546426344	0.2155640161973587	0.2752313818170276	0.2793826054335239	0.46477310455144377	0.054310835782512626	0.1796028231504072	-0.08421278613369279	-0.33364967579424093	LEC	catboost	1	124
70	-0.24262964351406796	-0.33018867479536373	0.6553880487290247	0.4952729473559031	-0.3859299026790186	-0.031707307349853574	0.07074229817849799	-0.003689589872596212	0.12571133051802913	0.1279501445727149	-0.22001278040921876	-0.23902387228703414	-0.33236919668953163	1.083640413683124	0.051621005563176434	0.0010251757215123344	-0.30874109241683373	LEC	catboost	1	124
71	-0.045943802063501175	-0.26232277311658425	-0.8709399102492067	-0.06860664578622333	0.0497341447782957	-0.3313298128578236	0.09368957057985282	-0.005859884282791205	-0.05395140989504754	-0.5146934682744378	0.2616266868546984	0.3284547261210931	0.516414358832396	0.44603643393107645	0.22054402561169306	-0.256183572604322	0.42225302065530096	LEC	catboost	1	124
72	-0.041784667422220964	-0.2756132475428771	-0.7489553660320549	0.02568432128697669	0.029853935742828	-0.279995336656724	-0.13859676763873882	-0.07834017838155645	-0.18235176721341165	-0.34043420880074987	0.00972710389583156	0.2923723395764146	0.17828323784638478	-0.7880643263375887	-0.2096590925585565	0.30795079433386785	0.22123470436361142	LEC	catboost	1	124
73	0.22648008332475741	-0.2505338160920196	-0.36104920435992455	0.3930979981628778	0.24269693677939252	0.6009340997057284	0.09708480811233838	0.1346287112406931	-0.3235526709528061	0.17431747912188805	0.27112180098057215	-0.07868118374086912	-0.07366317746372607	-0.6331100693533901	-0.37528992520555354	-0.10546064101072262	0.06285558081371154	LEC	catboost	1	124
74	0.0657406177433126	0.87287455502104	-0.28600689484274594	0.12781862572617808	0.12952953315379437	-0.05739487054836195	0.09594478275660122	0.18173781359181007	0.08067152293006004	-0.3280793856677536	0.3023736865119149	-0.3291362585683292	-0.3282967838103592	-0.7648588587815496	0.05297940699133094	0.2029333177806194	-0.3677074409575581	LEC	catboost	1	124
75	-0.0682360253821192	-0.7204993945241547	0.44553484623216727	0.3097767375755592	0.19930331154963293	-0.28274016675767183	-0.09447264977673862	-0.19987460187346676	0.0021886683712949886	-0.4378693361625451	0.04788937045946669	-0.07258031619722502	-0.2601458922849297	0.9682112224665229	-0.042088480701702145	-0.03396363140016524	0.32338898942807487	LEC	catboost	1	124
76	0.11833946965315391	0.49843224713290213	0.33572495149978654	-0.3620302803934074	0.1723015106480875	0.8458251838322812	0.12765488192156524	0.0936590023646409	0.1462656767732412	0.21802833744273203	-0.2538703441325191	0.26506455306615817	0.168863348695451	0.4049012337844398	-0.13915126183068036	-0.04489037236016218	-0.18423676623245783	LEC	catboost	1	124
77	0.197793133075252	0.40562720303979044	0.39790504540077826	-0.12361891646438729	0.12457715622969988	0.4763408156313998	-0.04417372967133684	-0.13304649778197697	0.05726930280165222	0.328570733730014	-0.1340393017621954	-0.10475223658366237	-0.2557504011417085	-1.552572069169069	-0.04384791163540494	-0.2324901934028369	-0.1893572097547713	LEC	catboost	1	124
78	0.07694436490449198	-0.22561479250528002	-0.9097589646941864	0.07470527038630193	-0.3108510690782769	-0.5376725052336836	0.11156116876563589	0.09137993390495863	-0.05426148181824552	0.10791562866046582	0.20765412534987207	0.08225626159351576	-0.32574122243850795	0.8027946471852847	-0.6405350262411614	-0.15670047966568576	-0.22038820404238427	LEC	catboost	1	124
79	-0.027486111079477214	-0.46247180226199647	-0.6284731653370635	-0.23972070835610756	0.09375849901617543	-0.4943052343130594	-0.3338387019509118	-0.1922307722773536	-0.0366700285456602	0.15110012383724458	0.24739012810095654	-0.1448437229234082	-0.28072376469845933	1.8849516644602093	0.1889410610457657	-0.1597092960153913	-0.30159028006769073	LEC	catboost	1	124
80	0.0507515645494406	-0.32393811583903853	-0.695391897680427	-0.27213132654483335	0.06243833724221893	-0.1927788537559305	0.03285782988826633	0.04451517260842991	-0.1222630870917401	-0.27063822349772065	0.2408084138811924	-0.30774449883536886	0.014396093369799794	-0.2725043549009391	-0.038749206371526734	0.09212076218467796	0.27584813449364337	LEC	catboost	1	124
81	-0.12408913595291994	-0.3121896307597244	-0.829058345712632	-0.09060913968846153	0.1565175237171069	0.09502408808435708	0.12197824533791364	-0.009354287723242627	-0.29564419071005427	0.09475368265835657	-0.21944991609656264	0.06127495690399427	0.3792175439194597	-0.2422698760341803	0.2791799742911469	0.1955908658014245	-0.27518630109040393	LEC	catboost	1	124
82	-0.13770932647758977	0.33346687531542624	-0.6144587181949651	-0.09574814853968092	0.1643632038978225	-0.004755820725218861	-0.3316136909770676	-0.10495504420306151	0.0804956119449434	-0.2535272412996443	0.24680289505529948	-0.1994820496888481	-0.2520999893010114	0.5193664256111196	-0.014424500180417237	-0.1380043962802147	-0.2734764310309075	LEC	catboost	1	124
83	0.013232372438603049	-0.45263321635177106	-0.7176010784510013	0.14639908955361353	-0.048518115317746274	-0.4383264536328161	-0.3852828357763467	-0.022909999535333275	-0.11996748982186951	0.20980755677259388	0.40512478889262976	-0.09755668071479784	-0.2544393686780756	0.3560070081137346	-0.9862480703513683	-0.22281575354360708	0.0075581522159928576	LEC	catboost	1	124
84	0.046722261065076764	-0.37522138197907606	-0.09927365706310096	-0.11162790350967164	0.2296248689369649	-0.5143776218001014	-0.05688404928517845	-0.035439995207222026	0.09115974969034346	0.03703436730552131	-0.24313792358864023	0.2410962481881759	-0.23911141997085703	1.8294769912960396	-0.12110433102747029	0.024377358816089458	0.35093389804415476	LEC	catboost	1	124
85	-0.0585989489362396	0.1955946610293217	0.14483468871911812	0.2994106174709872	0.09126571889803153	-0.23360943621948546	0.014706264824021485	-0.20510423440074044	0.07017910697604646	-0.6946044902069965	0.4786076503356449	0.40072068611474254	0.06403276959863086	-0.47096547652822335	0.19377631197753192	0.25812650004971893	0.4127394450110193	LEC	catboost	1	124
86	-0.06872739031765165	0.6403297460312208	-0.8564805626441	-0.3176899258917154	-0.034900966143099725	-0.32509392590780956	0.11684255778508587	0.12127304560075122	0.008993623842560083	0.17472194270094205	-0.046876281987683885	0.13572170455911864	-0.3009643055989208	-0.18549953039868988	0.01000668157796	-0.00014444819350724716	0.32234910101747277	LEC	catboost	1	124
87	-0.10084897033457205	-0.4281662701981717	0.7754044682067055	0.35977848141340535	-0.23159252130916608	-0.3255356866869492	-0.22815502796092232	-0.04533700503602685	0.12245490676192591	0.17500111620258324	0.6122940234460329	0.3537425625837195	0.545128949928921	1.6074813406925497	0.24580767792772243	0.07263802174554079	0.1126906061624618	LEC	catboost	1	124
88	0.2192586780797794	-0.5277753439156494	0.8573667871103932	0.16301138485774253	0.0847819165743825	0.4723408164439113	0.19558699868282453	-0.08057746053461391	0.11168717472006742	0.23177756882958947	-0.23348427022840235	-0.12392475995130686	-0.20766197175572565	-1.4322981866927225	0.022497786090971625	-0.1899496226937077	-0.19839521715659272	LEC	catboost	1	124
89	0.16742521129759494	-0.37770967451150644	0.9391808155855065	-0.33607527779507357	0.00525234035036239	0.019619973573290123	-0.12869448521613683	0.15792084220229172	0.09007572848475916	0.30809022326784885	-0.3011999137210714	-0.030461622968744776	-0.1625836619743705	-0.3583587801083935	-0.12374363820653995	0.05187296730858875	-0.14081225425430993	LEC	catboost	1	124
90	-0.21181572538617974	-0.24026189672188808	-0.2724509350160276	0.44484330809535216	-0.21280938501482846	-0.02946000059461348	0.14794383775534578	0.08561670322246256	-0.15360317195419554	0.17181460376254823	-0.019606183262143105	-0.2804124723800824	-0.1153194458313766	-0.6219103809017785	0.32259959969937885	0.05060015157525913	-0.36349728068181997	LEC	catboost	1	124
91	-0.006066573276521834	-0.2681985957163258	-0.2565403801579035	0.1333928791877222	0.16159197773093875	-0.5636308494355032	-0.399005270843039	0.12528806347297683	0.13673709936156217	0.19396424825234815	0.6674039088328164	0.10728004754091137	-0.12577195542768588	1.2165548796405605	0.3138318596818422	0.055844952998538845	0.25563500425640173	LEC	catboost	1	124
92	-0.23490965052321813	0.2208300613918777	0.5036866351714333	0.07338440895487985	0.14208199956600043	0.3829457466404316	-0.10237596379625745	-0.06613910897196121	0.13342496694842257	0.14116779369890856	-0.09922740491692932	0.18896303287612362	0.006383833146864134	-1.422076908298534	0.048673256487850015	-0.16739119671222033	0.125088687916446	LEC	catboost	1	124
93	0.05708016822211344	0.7974321405673339	1.6680947984953105	0.5443738732805863	0.2597719386333219	0.021755835299212684	0.21166457295837984	0.09074332182242742	0.1377606625008765	0.3263173957544297	-0.2038484773713364	-0.26383751089741514	-0.3126890324994797	-0.8121451043825731	0.03324411518327729	-0.002384093724961255	0.41551784410324044	LEC	catboost	1	124
94	-0.023565288430708323	0.5965247653748982	-0.3349336023350688	-0.36716040525290605	-0.27012222213288295	-0.12212659158107374	0.11704838645230682	0.09613423141031598	-0.3365357409123848	0.08444625066123344	-0.2805923218371163	-0.24785932984270184	0.018453849869598218	-1.3329824560341401	-0.0751704778649085	-0.16642481347782848	-0.2332075806686788	LEC	catboost	1	124
95	0.2016852926867799	-0.49275227985620973	0.9027554325014883	0.010082333764554006	0.20313343374472323	0.03834121453772757	-0.11503280073950034	-0.0376835633600341	0.13122810015249173	0.31056587341514474	-0.18296107328819597	0.07678516597509165	0.5449991988996895	0.3638960956027881	-0.18707175589736816	-0.07952427828507024	0.020759118173832233	LEC	catboost	1	124
96	0.1503446520870873	-0.06740670040380974	1.3691739547345592	-0.08575091653646259	0.05385980930808792	0.09820223361516152	-0.2854740137504615	-0.12878585871522583	-0.029979155312338638	-0.09221629717865779	0.5991719083185924	0.4129293729228251	0.6367252835630931	-0.6668175797372201	0.1736345977581073	0.13102276795309495	0.34000752757621394	LEC	catboost	1	124
97	0.056814352380635084	0.6378949494779609	-0.1343423228281347	0.44271196995880197	-0.318332327618143	-0.4922451261296722	0.16007683898424838	0.13996795333325193	-0.01041805626149558	0.10002014642282063	0.2848383205152116	0.2340216143840091	-0.30794113542320045	2.785818010290624	-0.7963515513207632	-0.057727193696182434	-0.26066874044603233	LEC	catboost	1	124
98	0.22346625509216195	0.4971539322406215	0.9472388775803222	0.22135112452926187	0.158119522130743	0.42718202917196957	0.08724173728769764	0.20651235790427439	0.12091967512858662	-0.27346792736170256	-0.2321005497900729	-0.25841537926123254	-0.1427820179330423	-0.36247816354379236	0.15046937913035147	0.06516327984803143	-0.27021477252769815	LEC	catboost	1	124
99	0.14215696573944142	-0.17571372632308252	-0.6260093902231465	-0.10823844403885963	0.0709280011083429	0.6228537045681741	0.10189402980937286	-0.11493574125750602	0.07795336242168832	-0.13790918114970885	-0.08837544461407579	-0.2747053912212115	-0.2406326166448389	-0.5569748609589116	0.009196982119836333	0.002118280036522274	-0.18575277859776	LEC	catboost	1	124
100	0.10870468099519635	-0.6080884651019457	-0.04339456526718485	0.4100061626305727	0.16792153512837943	0.10267085933069771	0.10487718873689078	-0.1766119887440276	-0.2804800579219191	0.10832619482866576	0.24815382070618314	-0.23171442889289642	-0.1784670101110482	1.2460983905268193	0.04631851425681799	0.029137932906692088	-0.13357264799679816	LEC	catboost	1	124
101	-0.059543836246816424	0.3985757668431313	1.5640454465526499	0.3512342159956003	0.2605424591129294	-0.027885257613356224	0.21453383305452112	-0.01432362614718059	-0.14535687722900462	0.32202272646330327	0.5818744977047486	0.2561082256204124	-0.3174060688601082	0.3847219885918458	-0.20273823797013	-0.14564986360055726	0.42568839536162134	LEC	catboost	1	124
102	-0.044337237788983734	0.3498754181152261	0.05232612037681807	-0.036054746159101835	0.18729849668062423	-0.5209317764786855	0.05022768867222137	-0.07241193672765324	-0.2298752629411126	0.11176201970601006	0.7583785525408968	0.39316551470654837	-0.1518449720345274	-0.4862669444986853	0.3042717109300094	0.3853305588072032	0.4030143198159952	LEC	catboost	1	124
103	0.062455127502284054	0.19343993126396877	0.29144202759717314	-0.11619715907046996	0.16239013459698648	-0.11285645781280303	0.10532691874741863	-0.03223912320262928	0.1009809384278838	0.2703822275020048	0.05063993456752287	-0.027501240890412084	-0.26002046669792467	-0.8707857705183555	0.26051023101136545	0.23722085169458726	-0.1949615529520109	LEC	catboost	1	124
104	0.12926995532359947	-0.31472111407675335	-0.4423861484825934	-0.21304435265653848	-0.21884353581435934	-0.6984820483032759	-0.4673092088770376	0.014396139161727401	0.062021936885537345	0.2172598641730126	-0.12601334881188542	0.11953789160717658	-0.3235813931325581	2.2538152581750484	-0.6507358671889956	-0.0028650224065889453	-0.059991260017021236	LEC	catboost	1	124
105	-0.1799573925317374	0.13429208535448872	1.3204005209747554	-0.3079427756115836	0.02983812577196114	0.4192327949530751	0.15104036075725785	0.19207164655871498	0.1395824349602239	0.060748161726882015	0.3670592770916893	0.3435769218282426	0.4864944293899575	0.0009243457677967957	0.30770228971932795	0.06716706500007516	-0.3620247495049557	LEC	catboost	1	124
106	0.22811838202639398	-0.271513962310444	-0.10774410203890249	-0.27263929496454803	0.15128077937128756	-0.09736271605108544	-0.22856386854542626	-0.18621611703424168	0.06210639461491447	0.12918800549811382	0.20285558971477308	-0.2648752791371655	-0.2396966687161963	-0.8001217972629916	-0.987617325061879	-0.20993664292008407	-0.20650991929157267	LEC	catboost	1	124
107	-0.012667528385825142	-0.3643479817261882	-0.0682461622534382	-0.009958527545319758	0.08915101186825637	0.39286609127113875	-0.14338238302244827	-0.011550086779096844	-0.12253645329702333	-0.32539847881736933	-0.062066097341145196	0.17716841000434821	0.4778332293674994	0.12947381954395365	-0.013361686579808388	-0.12557768819255935	-0.1926695036771922	LEC	catboost	1	124
108	-0.12377099534230661	0.38350026894405853	-0.3746615265862063	-0.38589201882409474	0.18037913577430195	-0.08223932567929476	0.023393720365256512	-0.1440061130354399	-0.14406110522158969	-0.13080683424959882	0.00631624800073736	0.33135519154798326	0.46552864353637524	-1.0547319024394506	-0.008407511959813707	0.015810208261901697	-0.1402456233078409	LEC	catboost	1	124
109	0.15850529605676245	0.6479027686638943	1.3585159576595196	-0.16775695433811005	0.08416375187039077	0.4530912884140059	0.22219212884940973	0.2770502883760178	0.1305529089430543	0.005130421208220885	-0.2113458965664596	-0.20581590036314362	-0.3003865090435171	-1.4074920900465557	-0.09094554548744045	-0.16235022784324665	-0.19040178321686718	LEC	catboost	1	124
110	-0.018029684920155567	1.1602486140385668	0.52420805562271	-0.21313642909524166	0.11607761721837165	0.40008265945291205	0.1891435487459177	0.1107967472108666	0.14750763447385715	0.18336556182479785	-0.18900170734230945	-0.2423997476627994	-0.33013012912732526	-1.369262739398481	0.06014842942025133	-0.13999902800780864	-0.18258194886962456	LEC	catboost	1	124
111	-0.10122967523934828	0.3767449437909098	0.694444087057917	-0.32110014141071996	0.16923008907893725	0.28597887938646194	-0.17452779564083068	-0.09819867388167682	0.03584990845630784	0.23711511185388326	-0.2535158948760052	0.32518921244296833	0.7379729957512238	-1.0639890829598537	-0.0015341625114223584	-0.23029228894007944	0.17959746415345393	LEC	catboost	1	124
112	-0.21737124333832053	-0.20410292185591603	-0.34378367591391795	-0.32096991383936374	0.10704102104668528	-0.04885953159918947	0.0814165132821671	0.057245498210476295	0.06092372333853528	-0.24345326115328325	-0.24772759522217852	-0.0917135981053904	-0.191215791414873	-1.20233089771554	0.3236052956659064	0.2683878664986352	-0.260920132399916	LEC	catboost	1	124
113	-0.02779177740041048	-0.5564026232900905	0.19985725494338386	-0.34039303297403345	0.1778345644077008	-0.028629232251734343	-0.2770596445704109	-0.15007289002656687	-0.04485762345574449	0.14282086500410204	0.2935860567509798	0.1485357820173309	-0.353408630736989	1.7832241980381633	-0.08017415581153649	0.03871801567389054	-0.23778176364277426	LEC	catboost	1	124
114	0.13777214666397677	0.6315044467935694	0.5241635706737178	-0.4158038090828081	0.15748069448204544	0.6682028898675932	0.1847921486463159	-0.01444273831937343	0.118401820788999	0.24317849114564558	-0.17000707741732934	0.05063830347918486	-0.37656487157716856	-1.3256217994632187	-0.020923444967262107	-0.14459514427494724	-0.20436528716290553	LEC	catboost	1	124
115	0.1188469917121312	0.3948409851699402	-0.18706573280536007	-0.19998547693669685	0.22222546658980788	0.550088241224345	0.14917869030332898	-0.1477179989868575	0.03187729799486342	-0.34761452312322466	0.4387661651074895	-0.26927155429864086	-0.2785368131342057	-0.4253415247913692	0.32093605523067287	0.241710596951579	-0.15855666069206154	LEC	catboost	1	124
116	-0.2429613162030849	-0.4017393185283956	-0.03729239098051343	0.23821090015647411	0.06329801757346458	0.056301000320532334	-0.2410837749377719	-0.16986403546470888	0.09577842915189852	-0.4163987019327563	-0.3298772811697116	-0.2742463872701932	-0.20423267065261627	-0.7192313989622212	-0.01119855192631538	-0.2970774020903722	-0.018224911674059693	LEC	catboost	1	124
117	0.17873708480365536	0.5730074709517518	0.337284376303666	-0.3509627001191131	0.1071021667455359	0.6541051914126074	0.14022659098253595	0.22313165399681956	-0.02913783220750697	-0.16849338720494253	-0.2533896653584937	-0.3120061301435653	-0.10642750716907114	-0.7459554399862138	0.1683629175004475	-0.041709354944796634	-0.21038813408399093	LEC	catboost	1	124
118	0.19669793650080872	0.42064104557432447	1.2402552452389746	-0.2992957945949825	0.14676785485913973	0.5299478228902903	0.23131022776124835	0.2439161319738566	0.10109906753643495	0.24494645507762258	-0.30383056645207346	-0.010468604178095586	0.03599639513998798	-1.2170766512848394	0.01895193359174478	-0.1319277197835178	-0.14929413781678105	LEC	catboost	1	124
119	0.14984652278765653	-0.3749886848434586	-0.4456214223012568	-0.2904633816260295	0.18517740935267066	0.05415196877834463	-0.023335370201683532	-0.08149070804272227	0.07441046124870541	0.15056197366307586	-0.19479563724578927	0.2977920539077217	0.3654016717935981	-0.6692534716640802	0.2805169182264444	0.21121766789755847	0.08137803477272643	LEC	catboost	1	124
120	-0.17892825548348806	0.3638208763205323	1.051060090281355	-0.013343862455598885	0.1405104807265371	0.5772562435252635	0.1688684722682869	0.19616170153071882	0.10759526032037502	0.25124089911059627	0.009601654630484227	-0.10370233771090291	-0.2793840288379094	-0.8990080217803355	0.24269521847593495	0.10202073811373129	-0.17801952647342031	LEC	catboost	1	124
121	-0.10287894607351857	-0.35078202735440844	-0.7220422244839099	-0.1677291762698538	0.11571349252663314	0.942230363091913	-0.04111826723493556	-0.07669518179617482	0.0991565848804768	0.1037611076079615	0.22325783576646194	-0.21706896556240451	-0.18945597927103547	-0.3677316760109438	0.01834177995495774	0.07708534293552548	-0.17578452787262402	LEC	catboost	1	124
122	0.16702699572083987	0.3614980599319457	-0.5161346011517967	-0.09618708286732872	0.08922865273565236	0.9508076970364482	0.153962422635022	0.08002584090829043	0.13800190851136185	0.06289986014862343	0.0904789335720082	-0.1758306694086083	-0.37822149685003353	2.500603687088966	-0.28480975693855004	-0.041538694327842574	-0.027824158457415725	LEC	catboost	1	124
123	-0.21647607652986076	-0.453515416280444	-0.42890160444140607	-0.2733070701017117	0.09476065018548775	0.36857144336230235	-0.2248736846538153	-0.04848691230360951	-0.2160335911874677	0.05235579397346437	-0.3504961937552907	0.13409192230149353	0.2984575531261944	-1.0669695320474826	0.24957851023371763	-0.011368844896330157	-0.1517505328902251	LEC	catboost	1	124
124	-0.04055722153737381	0.2924619690946018	1.297547032526988	-0.2855827586755443	0.16117539637505954	-0.2419748639655293	-0.23336540572034745	-0.02343558583085846	0.08420130589076082	-0.07941450843434508	-0.0052938947934885235	0.43096363753670347	-0.1890429680533924	-0.9809028736425317	0.24218872617008716	0.3387431159047789	0.7146043297259875	LEC	catboost	1	124
125	0.08024826993997299	0.25996089543503836	0.4061332827368158	-0.3674954206935994	0.15694435758153513	0.37307606376948105	0.1348008390223093	-0.03950216047171288	0.09961798404096987	0.14195024657851016	-0.04490499674382244	-0.21403011714195977	-0.29067952760021587	0.06877182892986623	0.27894545963975875	-0.1334174235297172	-0.11923259327604954	LEC	catboost	1	124
126	0.0740393889291862	-0.3585812394031698	-0.17873988722853681	-0.30400055177468216	0.11703867746996512	-0.13444763667406467	-0.017068486779399816	-0.10517955063803244	0.11852326747306204	-0.20474481444448156	-0.0020282468011214496	-0.2550103363919204	-0.2573209945249322	-0.9324894466260403	-0.011061771916071541	-0.37353729912716016	-0.13733473588932157	LEC	catboost	1	124
127	0.06503438342168681	0.5655377827881951	-0.12462995895659482	0.12193803697246153	0.20775950583308944	0.7305341286148136	0.11740174798365316	-0.005000493520130566	-0.040410300350662356	0.27465063795486655	0.4313484812625058	0.3423628667602502	0.5508889994743039	0.35454851326977005	0.041083338629761115	-0.0031555831798191366	-0.19905723852619256	LEC	catboost	1	124
128	0.08158439628824297	-0.42634408478823677	-0.24320535015551686	-0.25246741159999947	0.129618708717008	-0.44111489483287486	-0.2661837444462064	0.0645224857619969	-0.28228589488152767	-0.28661774580534133	-0.36284755122068796	0.2981009565952847	0.3530983321451491	-0.6645935422416313	0.22750307386875104	0.06980429086733549	-0.20964240330419934	LEC	catboost	1	124
129	-0.06301747740994643	-0.3018414785953529	-0.6647808151013134	-0.07319062966451978	-0.37762890628830326	-0.41124991412498435	-0.0008281445255035654	-0.11154770420354003	-0.22419539589685467	-0.06097991768094507	-0.22986639913267232	-0.3196046886552646	0.39676069822982357	2.1613065527372965	-0.04234102755808707	0.0889575734939862	0.42662838126282643	LEC	catboost	1	124
130	0.07299221788527847	-0.5838282417370472	-0.6604622728655786	-0.04259951108064845	-0.18765446305507405	-0.5095198967233622	-0.4573170448077779	0.002873930484340667	-0.1852364115327068	0.14491753178453348	-0.18901746545061646	-0.2719588193786116	-0.32027671000138375	1.0997787950851339	-0.8935124139953468	-0.20504645951969896	0.12307774506917254	LEC	catboost	1	124
131	0.020301795475362587	-0.044348688137631646	-0.42434675847030157	0.13810493278897917	-0.1186642212351542	-0.40517373793505845	0.022884221871271378	-0.07217027803541015	0.09239946754636312	0.1816599573632734	0.26676993331509996	-0.08231771289615342	-0.1928530788589566	-0.7072371238683909	0.36992845516379336	0.2918712841631729	0.22137379206213603	LEC	catboost	1	124
132	0.11312756210213613	-0.768926683556557	0.05868625620649817	-0.08639483345115855	-0.47536627490811395	-0.4610336168539912	-0.46049802713155413	-0.11790802575668857	-0.1276987093891217	-0.1517994314811487	0.2305336868257814	0.014775567469966435	-0.24992030466755408	1.7477061737973267	-0.11544841017515102	0.058520346015247506	-0.47666222083384974	LEC	catboost	1	124
133	-0.3381318534223251	-0.15907693260752587	0.7384362237249046	-0.3105339742362798	0.03158341227685656	0.3693269518186655	0.015876323242538862	0.13206957191978258	0.07249656235055384	-0.3931571241901048	-0.24520310723806382	-0.3355915608726461	-0.25084834769913195	-1.305537224056948	0.2904042003437735	0.09088872038748537	-0.2351633086627875	LEC	catboost	1	124
134	-0.13379428385120629	-0.34628920521692036	-0.5724611145925277	-0.20117716355805004	-0.06231489006028711	-0.38539034491827595	-0.008908996516026033	-0.14405025123963972	-0.3889805164550879	0.06545061601490049	0.3505172542841217	0.31355248313286477	-0.14854804852349565	0.5604598276984355	0.2645158186170588	0.3747803804056926	0.08525128146395165	LEC	catboost	1	124
135	-0.0820691075356693	-0.2877769994184297	-0.9041608431727858	0.35044120791127265	-0.04463010684071313	-0.2659227423574052	0.12305854056124932	-0.19778101210543272	-0.3845332503131214	0.18720381452798424	0.2513679038367948	-0.2713058340274086	-0.26989480574424585	0.5139247364469177	0.053985884960799806	0.11746428592734882	0.5020055835033409	LEC	catboost	1	124
136	0.08876194175674058	-0.27547261251410293	-0.23845643802625022	-0.33382065484529366	0.2076454286540538	-0.39202149998658786	-0.27471597570734696	-0.11987788436947594	0.02269418178717744	0.09415782194131815	-0.24795509867266827	-0.25566879204238374	-0.12927047058460647	-0.3872481068946808	0.2851824305610631	0.17532909936869767	-0.25650373195913073	LEC	catboost	1	124
137	0.032053944547871395	-0.34445919210759796	-0.34970462993854823	-0.24161913513809344	0.1993293500624415	-0.2591494445031319	-0.10918184109003147	-0.027930778358797526	-0.0014554550739234136	-0.22047202315967018	-0.2078466866154681	-0.21985402767038578	-0.2928767852362091	0.04362873596348932	-0.16606375066686702	0.10458609262205425	0.3835785263683072	LEC	catboost	1	124
138	-0.19306170825894867	-0.38403998738573575	-0.8425440312242626	-0.2556909738433038	-0.30643834715801005	-0.30519486331313544	0.061305816954684775	-0.0368504316749362	-0.3156276509133945	-0.12695385544045484	-0.17641470450193728	0.12663868072651888	0.4614348863129268	-0.36722622474236444	-0.8513248742250692	-0.11176685242810229	-0.15594725103287477	LEC	catboost	1	124
139	0.1560084865756837	0.19712944238997013	-0.3732920021399986	0.3304073364959478	0.25687422085328304	0.04507802325162074	0.08339493893082017	0.04042891816145252	0.04484497655672814	0.15625019276513924	-0.24862606550491131	0.13314014065725266	-0.23351620444624296	-0.948301463381256	0.3578374791294217	0.21710061773476347	-0.24162388212126265	LEC	catboost	1	124
140	0.13634151042498088	0.4056996939329083	-0.2079582933127867	0.3268651517668774	0.09832767024918804	0.11184237001050078	-0.041674751221053845	0.02511305600113813	-0.09309479924672087	0.19227114859112968	-0.17955972218832705	-0.2718760949597078	0.4166917886283823	2.3119716833513477	0.054189470283659	0.006506929099991288	-0.13917138243957755	LEC	catboost	1	124
141	-0.15098946701828866	-0.28835577244260036	-0.1962903475295543	-0.26253490980255506	0.04265136702335996	0.5214872478616125	-0.08087566243486838	-0.0845953222277263	0.082586932866681	-0.278723094473923	0.40557289288240767	0.11416286584632002	-0.18719090537476704	-0.7758112306100536	0.39257479308463666	0.12536278712929474	-0.335633469602109	LEC	catboost	1	124
142	0.1689837402792113	-0.3689786916675178	0.41417913184101296	-0.3035455865639706	0.14100664401091853	-0.03984608406548316	0.09679141034558869	0.08223178420193338	0.11930678314799603	0.062181708618464976	-0.16410052447131962	0.03829162309082228	0.6222008879821657	1.6568231978581396	-0.5109458594044449	-0.05145594520978656	-0.06738575440637083	LEC	catboost	1	124
143	0.176311030629581	-0.23034342551504366	0.08762854635307184	0.6983411306283721	-0.3778820388025325	-0.35396361513352664	0.14419057008110434	0.011715029110183524	0.1108713314857934	0.13031068368317872	-0.23661008575355777	-0.14817794358689163	-0.1261287550297396	-0.8081525624706368	0.2551672616197017	0.3888473218872849	-0.1419235060925071	LEC	catboost	1	124
144	-0.22791677639911279	-0.37929660711096025	-0.8423781764728019	0.280551505072467	-0.16130687427668605	-0.2586746700514956	-0.2748870080005604	-0.11476891182987961	0.020212145378744027	0.17939644780748992	-0.28165490041348895	0.12431112557658294	0.32501682630321665	0.24592696957359242	-1.02423783689129	-0.2307364960008982	0.23902809541488138	LEC	catboost	1	124
145	-0.020063216497185402	0.7608046922502973	0.12169104535359458	-0.39558635574112994	-0.15477775543198358	-0.07616721878316089	0.14359453660872828	0.17028999114581356	0.11868261293937928	0.1942199085512207	-0.09047870470910094	0.053208077903087674	-0.36334719281020905	-1.089855569441914	-0.32734171485000746	-0.2306038084130773	0.03494116567475614	LEC	catboost	1	124
146	-0.19031768630332	-0.31082242051346576	-0.2673560187245778	0.05891523424253647	0.13223483547905127	0.13598131886039228	-0.12164190335863363	-0.07196048996669728	0.09462675915236553	-0.06575348512113961	-0.22633878417037953	0.02396788381421516	0.12123749151963559	1.3065068558222739	0.1966780721320782	0.021850330362646716	-0.21155697538235918	LEC	catboost	1	124
147	0.10782542844741637	-0.31168310603760807	-0.2641381600181471	-0.2818307071163431	-0.05579621265310196	-0.3409020013590542	0.03373706405814932	-0.07839119731753767	0.028300421999395454	-0.14468437717600918	-0.23252685375144985	-0.13025653333098522	-0.16910996686682345	1.3465664768480512	0.20564183012791643	0.059212039722016684	-0.0182291181227606	LEC	catboost	1	124
148	-0.060706106679312165	-0.43620254250005647	-0.9094775293149888	-0.060080418723568806	0.1338525416440099	-0.0819955474377841	0.060645523032949296	-0.0729324885217686	-0.0782747516950117	-0.1454392125824715	0.22656162672480315	0.29444470427961184	0.4097589927300394	-0.6222294652776093	-0.03334279372465972	-0.23795426542104567	-0.3054435010656498	LEC	catboost	1	124
149	0.054471495089857457	-0.7583304547599958	0.06945982928441567	-0.3662837049215092	0.020953375646740855	-0.5096833064294596	-0.3425976673713718	-0.04051653723641128	-0.029295617969692024	-0.6211607520626149	-0.006454271769786613	-0.2417844437037435	-0.4322094952462509	2.1908806261531226	-0.8994471913548908	-0.13385830347949468	-0.017891899964888356	LEC	catboost	1	124
150	-0.16121127075621486	-0.21162624380616896	-0.21616695784237777	-0.28338214830124214	0.1221445608360392	0.04812556456115485	0.12428233978037628	-0.04128239313421539	0.079336534533607	-0.3020904481223713	0.3885889624905223	0.2327888062485439	-0.12514010518690008	-0.755570363698559	0.45284815197110406	0.2395539868516316	0.15445561301744476	LEC	catboost	1	124
151	0.2712649224280511	0.11497997320800087	0.357294269623098	-0.34523770178781193	0.12523699213952869	0.7380894962142598	0.18521906954801404	0.1641987598712997	0.10881759207896842	0.228450219654411	-0.3039068444277168	-0.285915929392375	-0.2859064625901502	-1.3043358228808104	0.16000602645447987	-0.09902780294898701	-0.17679855936146227	LEC	catboost	1	124
152	0.0972799167484282	0.15968227080144273	-0.6222632385001235	-0.11438846199418681	0.12372147234953008	0.4108537811901531	0.11089261515950105	0.12606077208919286	0.04733880976368906	-0.21068562936794524	0.21342127883779705	0.13733618950575854	-0.11320996974827172	-0.5234774864190469	0.30802028432883455	0.04362529810559336	-0.3231918197293521	LEC	catboost	1	124
153	-0.036430795144022705	0.12006095039116003	0.6213833271417861	-0.41290979879144224	0.09656514093361815	-0.119956674895262	0.11841492590443053	-0.10870532479361589	0.0938617701840196	0.11048761794470094	-0.2685185620284873	-0.31018551494028074	0.1450719595239851	-0.4674901686966066	0.17917420105208057	0.1707181427273585	0.09688517346294573	LEC	catboost	1	124
154	-0.1545467320659307	-0.3688615046609493	-0.0823329569566315	0.24278860452968304	-0.18112550724420362	-0.27013765243470145	-0.26697675879003	-0.07054824325886906	-0.05325082428747096	-0.4111128503170029	-0.32194590733813694	0.07389572455650188	-0.15357944796289943	0.07098065210957222	0.09834509749458248	-0.19035059500691895	0.24615237795674802	LEC	catboost	1	124
155	0.16687455388977715	0.23460517785905166	0.5828728942144817	-0.4394834107304558	-0.3171592269387599	-0.3640803594581822	0.0977559529264089	0.06053371752498253	0.13143115201183314	0.2387927299625279	-0.04607894971480198	-0.17468236475401624	-0.28655340472590407	0.979459546074955	0.08015764199776385	0.017784329290058243	-0.37261381898295115	LEC	catboost	1	124
156	-0.13601980477543985	-0.6129955623924115	-0.49216259722533495	0.42635300221420785	-0.2951732232188259	-0.4350408002868237	-0.21729410485420836	-0.2727327179160745	0.001481353883717929	0.11830546906424164	0.293434919555317	-0.2134976196313053	-0.3777672354092278	1.8773905239059958	0.14173029902042095	0.06544564218984825	-0.32331271004626205	LEC	catboost	1	124
157	0.06837510023725758	-0.37458455864926815	-0.676416596374028	0.6257460290125282	-3.551068489119225e-05	-0.5377615401752056	-0.2024001957057181	-0.08730485467784088	-0.06888791168639591	0.1524994899264861	-0.049007727404179836	-0.008128868322801328	0.6371869227409004	2.1335065589728863	-0.6615010779266701	-0.16111964042187504	0.257083121790383	LEC	catboost	1	124
158	-0.054250092908450655	-0.26963823697693157	-0.7826018853913247	0.5526602767645459	-0.12875772189258608	-0.2480306119660841	-0.1665981912721032	0.14229406447846282	0.1420174394969661	0.03735498590593943	0.44597430963938905	-0.16631003331382885	-0.23557748831161082	1.5760278518233053	-0.5497935400137285	-0.21705102340241292	0.1682877245736983	LEC	catboost	1	124
159	-0.05001497668750096	0.6998528525043416	-0.39537164142016096	0.189298407929894	-0.28353297805694205	-0.03037500485911713	0.09766734265042962	0.06727598658355663	0.14276641703046175	-0.13361158036261975	0.17944102060945666	0.3280438044882663	0.626855361716606	-1.0718266145099156	0.28734668104450906	0.04600885143147902	-0.4035655961798699	LEC	catboost	1	124
160	-0.18861946394376616	-0.4035362378090197	-0.22653477091281393	-0.24810857848568882	0.21930977867780624	0.8768976073004315	0.10477875641979999	0.15356369950990656	0.13371557548502166	0.21730734952729075	-0.28818013696929856	0.26299985324356734	0.48801315748250385	0.22919675609192697	-0.02916235070889478	-0.06524372783606709	-0.18963619631395826	LEC	catboost	1	124
161	-0.1500178654342976	1.2532333802482252	0.9292289468701567	-0.2961725492322264	0.16897306221978547	0.8763449525118724	0.16520363124971282	0.20205802911553453	0.14145681056944062	0.16252566615350678	-0.2374398205678485	0.18754167966068894	0.1586365242437732	-0.9081890940620888	-0.023215928584301593	-0.11529105950292132	-0.12120908408583969	LEC	catboost	1	124
162	0.025331662802833946	-0.051136201384607644	-0.643836304822846	-0.12514772211741196	-0.39228707883735386	-0.13990492454466916	0.11652126846659544	0.07555304363556861	0.12275833397683196	-0.07141875405069348	0.18952641182323277	0.2821522836393768	0.2925445347911012	1.079513100712338	0.16950450009482265	0.03344925542199731	-0.266674754345495	LEC	catboost	1	124
163	-0.1390704338014639	-0.25397766371549035	-0.712425607095204	-0.39226387493916004	-0.1388546466134029	-0.07351731021399929	-0.30055726110059233	-0.1220606606363385	0.13578105509277613	-0.1894505774450191	-0.3594433204632893	-0.24969807862136717	0.1051115406560602	-0.29373890806678565	0.2977728193579681	0.1304635284934043	-0.12712000111566849	LEC	catboost	1	124
164	0.1133592705973651	-0.0021206548915104983	0.9487374560451447	-0.1000510280844066	-0.14181936809494514	0.1456339893382659	0.176266613467164	0.1039830109437846	-0.04189347139611169	0.23254852008699078	0.45841340453705975	0.10759111754695574	-0.2395817121339605	1.1125551164481653	0.3119524923482343	-0.030396474082463033	0.26763534217893525	LEC	catboost	1	124
165	0.053011131697309234	1.1024196834628055	1.2868870826027667	-0.3089958280273652	0.2058991909705097	0.45281670476995023	0.23914288384450072	0.15678174782644066	0.11880150343508862	0.2954553139001126	-0.2424673631329679	-0.20840467027376536	-0.319955240896971	-1.208260979445096	0.04982479876224375	0.007500873465110334	-0.15561716482611265	LEC	catboost	1	124
166	0.10974782170154407	0.3121802423821391	-0.4753334795683156	-0.34746765200426805	0.13545817955775363	-0.14250776199995763	0.09927644720949862	0.09757047783265826	-0.2245862478095616	0.1924382002165499	-0.3540711425652572	-0.05562223440623941	-0.19538167096580447	-0.4333990987504077	0.03006318530866118	0.041914467709605246	0.08936388499676952	LEC	catboost	1	124
167	0.13997141108078004	0.8475108731773887	0.9466433305973048	-0.3351089634746775	0.22081210640278798	0.013560932419944584	0.11299824138595631	0.0623940952332462	0.12581941491259974	0.1278116388078343	0.30740140363903123	0.09699449821019383	-0.23548674333814237	0.27102675211441146	0.036775280338411424	0.035370367931937874	-0.2857312060517239	LEC	catboost	1	124
168	-0.10691530861048902	-0.3296307553891902	-0.22780950568986766	-0.2200205291946014	-0.3465166018305939	-0.1714010043716213	-0.14702226851565042	-0.07264014532081857	0.06717256792314207	0.08844268702969313	0.4410534282741541	0.08430709659192381	0.3512123156054512	-0.3825467513463238	0.11904441295292473	0.0557878416020816	-0.3247843038011604	LEC	catboost	1	124
169	0.05380900243882045	0.43828653647825094	-0.5430889677106403	0.020517252911902047	0.11782727235964273	-0.5227946612902543	0.07108603744285565	0.09095450143627655	-0.2263757958500744	-0.3444065018731634	-0.23362615381803287	0.280943220668555	0.39978755295672935	1.247513931334337	0.2151336096995431	-0.1443380820588635	0.31803259892710023	LEC	catboost	1	124
170	0.1670986526833383	0.3095580528668446	-0.26376247665802965	0.31884530743432155	-0.21176757375215746	0.6934627940960494	-0.24634711408386503	-0.19000684043294724	0.15302694517617094	0.2466387781635026	-0.19729588684767296	0.20620085186587972	0.5365487445856872	0.4545556595344663	-0.06262002557034227	-0.12019989750320365	-0.13436249334727016	LEC	catboost	1	124
171	0.23700948370535055	0.6813129511580738	1.4440441511628315	-0.3442723515525499	0.178797189101606	0.4327174759270502	-0.22383033015889395	0.1184670610145343	0.03341440767048182	0.26634569314780876	-0.235841260046533	0.3004375355086798	0.7529137828799471	-0.8613209447221778	0.06578090084928473	-0.022446665344824777	-0.22436811696078435	LEC	catboost	1	124
172	-0.13394893013737433	-0.3240084787292596	-0.698124328851747	0.369774527743503	-0.17563999520395476	-0.030985166744710833	0.16585720901112358	0.040072145245430804	0.0991842108656388	0.1965204290461736	-0.029686225844261435	-0.2873577265000982	-0.2325161186547911	-0.5798402157364896	0.04995312586565802	-0.24225625971797424	0.18747687993394105	LEC	catboost	1	124
173	0.1144884834605021	-0.5096245472010186	-0.0688174813713247	0.5837174308549966	-0.21169238229759554	-0.43501322779617635	0.15319307456798695	0.06562411496957293	-0.030793183675939344	-0.2594245673760531	-0.20352269377544768	0.06660357263489956	-0.24618508684102147	1.599996124374581	-0.15323845157040128	0.035941983809505834	-0.2885354502003421	LEC	catboost	1	124
174	0.12157282412325766	-0.15859427435211945	0.4725529714531409	0.44685341957981983	0.15344344836585633	0.27876261552021925	0.20532464301183423	0.09531570363206701	0.14571725226515786	0.14999678431219227	-0.27386906128395533	0.2133256339676468	0.5176740534173185	0.08610785787886015	0.2537512140640036	0.04073834972075702	-0.26147196836537456	LEC	catboost	1	124
175	0.0969166977194275	0.404145999390995	-0.6705451850568063	-0.23503190802990298	-0.21899251889990012	0.041949838960926245	0.09592225714779795	-0.0663602500111556	0.12839786600461311	-0.21435684955270068	-0.21695780682361662	-0.22364291386701832	0.4511401758286	0.7082072065153617	0.16958866986661433	-0.01763985748190895	-0.2970359201925102	LEC	catboost	1	124
176	0.02682437662527623	0.7598150949625266	-0.5806698111133597	-0.059166571939851115	0.1098629200440218	-0.4006476637872254	0.11406626545709807	0.10380269009071372	-0.08939548839513224	-0.15290938556748915	0.627386006782301	0.3716818319915463	-0.22048428541664855	0.012921469149016922	0.2954304129832625	0.16139102790291485	0.20504870735401637	LEC	catboost	1	124
177	-0.11515337143359508	0.29501757866665895	-0.34202441136369394	-0.3374889856398451	0.14776622176929433	-0.4616907729703347	0.09098362256754386	0.011044968202213507	-0.09942363612978986	-0.23479179735908595	-0.027494905054782273	0.24596654611568394	0.4634197396951155	-0.3012423372090695	0.11859289051877872	-0.132290935095525	-0.3538414784878075	LEC	catboost	1	124
178	0.12007791994777993	0.4932554472749297	0.5257086170328226	-0.35967025634588085	0.14065981775690992	0.20607430813765004	0.11746709198479174	-0.03535584470407853	0.06713184025173075	-0.3020508834491235	-0.17629348490432298	-0.2877580042547648	-0.3253495141904807	-1.1454997673583374	-0.006814371182288588	-0.2623554228945547	0.2759132527707871	LEC	catboost	1	124
179	-0.24524563723944964	-0.16933654967504638	1.0505349643196271	0.3957072890894727	0.21722311153243304	0.08106631106502381	0.16207886338945912	-0.04449993341686011	0.11018999168328125	-0.21176192012399475	-0.3396804480221473	0.12184450733286396	0.5026588470803343	-0.5829224237153585	0.30991699953405055	0.21988467938931183	-0.3687131880499151	LEC	catboost	1	124
180	-0.1312704661088435	-0.1799912345625089	-0.5573192608682693	-0.31820666906677997	-0.20191867456705226	-0.4994004713662984	-0.22442479434189375	-0.11663481795267909	-0.046924352589873854	-0.0013964873983729224	-0.25938213841391206	-0.2466087335409928	-0.43059192517538675	2.3689862488070217	-0.8156471427448119	-0.2032303059663064	-0.07624172352754598	LEC	catboost	1	124
181	0.02671866362226621	-0.3732869279325992	-0.7073435248864656	0.07046926299069692	-0.04662076994886417	-0.3805843345212553	0.11800315697020682	-0.15019005991172535	-0.29232153990911613	0.12056335375218495	0.654662235758625	0.3558903361456076	0.28702468196610537	-0.10671912909686028	0.2400307444203423	-0.2309112097884597	0.2276182515895673	LEC	catboost	1	124
182	-0.25849414150368083	0.24032493141542227	1.352674179229839	0.530068084858557	-0.29289250833070385	0.026190651935846444	0.1467888942150418	0.015597595627804646	0.1268064422989694	0.03659942067058329	-0.046865977285999644	-0.18844294795534583	-0.22788946709602456	0.33723493365447127	0.22911075406181533	0.025163477888378527	-0.4393093203315685	LEC	catboost	1	124
183	-0.06692528034945802	1.0040303454734905	0.8332715658655871	-0.010999737163022237	0.22352509206554352	0.7409618553966262	0.1063679579446393	0.10179067632307594	0.08987352339183932	0.1621575296505512	-0.3032435999279351	0.34945761745731535	0.6814173384043252	-0.006999215616048741	-0.04536439819446339	-0.08606977710462638	-0.12149647707610126	LEC	catboost	1	124
184	-0.19827681458983806	-0.4742363332212794	0.3369631892798116	-0.13792468113586384	0.13158188620504313	0.6234505522830187	0.11203236939852265	0.16824670944097483	0.03067959868781275	-0.4015293377639094	0.2797988299192714	0.15553210352373117	-0.14731112582704245	-1.0054114495608164	-0.033213591747883575	-0.13933846710371375	-0.21765632942548366	LEC	catboost	1	124
185	-0.06230918678557115	0.3650184119910523	0.22571749422981308	0.14062976853839543	0.09027530640307849	0.4208504200413545	-0.26324279284913205	-0.16963601300826725	0.0668215622076386	-0.3970776934907058	-0.21402861848268154	-0.330385253121302	-0.19590836000404366	-1.328807191179747	0.23242028423497366	0.2002800332492966	-0.31040574170845137	LEC	catboost	1	124
186	-0.015780317479925917	0.2211860413614391	-0.5038763380226428	0.5372156685344817	0.15797934302570105	0.8839735338643258	-0.06281207626490862	0.16832979287747968	0.05495809976292189	-0.1911505615449652	0.34581488079896333	0.11779523960775952	-0.15018136129158538	-0.23474071460604679	-0.1374438180992644	-0.03655419886481099	-0.14812249437490593	LEC	catboost	1	124
187	-0.23728248916909112	0.8510270730514979	1.2456844987669025	-0.2503096441890375	0.14040738327449878	0.6098861537886092	0.2363037447786493	0.23219634379919946	0.09366765160312113	-0.008188163578343847	-0.1453517740408221	0.41627188872077714	0.6165634588077737	-1.0772561499213378	0.25152956508613095	0.0804699078736347	-0.3021816322124239	LEC	catboost	1	124
188	0.17585169575592566	0.27613267431335725	0.4459738802347988	-0.3789922495133792	-0.024738772751260574	0.31122628787130757	0.06891541322974377	-0.13286768331987053	0.08558359011638753	-0.2276022573594014	0.13321859670868705	0.05815624723968853	-0.2658068080995751	-0.9747389793928366	-0.05236517733635306	0.026798006237201157	-0.17012986952323947	LEC	catboost	1	124
189	0.19553554051956154	0.1953664176381146	1.0548529663258701	-0.2913045112387229	0.25411264651138965	-0.03643688312227911	0.001095977972190481	0.07494376679485298	0.0771018824267555	0.0978415772632112	-0.2718569106618568	-0.26373017521661335	0.5840209920325539	0.43604434031795036	-0.1285395825962051	-0.043634876446007144	0.08686294869360006	LEC	catboost	1	124
190	0.0898697923000536	-0.4303142213696858	-0.46431533436120614	0.7519911378994745	-0.23026424006975146	-0.43403573764981346	0.18540108723699342	-0.05686148975724349	0.10185496129360727	0.19500502255113067	-0.23007642873242504	0.37828229809497643	0.5524367618858209	2.2846430804306608	-0.5567782526278482	0.11433460155633578	0.3448128480473807	LEC	catboost	1	124
191	0.19425311030289102	-0.20546347484151203	0.10126893177013481	-0.12700482041780023	0.13606793703265674	-0.07474234172675384	-0.2628418048717392	-0.21839991283611027	0.04846052561794132	-0.2748903777488806	-0.3240948939523387	-0.2484424138738357	-0.25504181022663686	-0.6460060402738599	-0.031152041331381036	-0.22418879015604617	0.06972589265421963	LEC	catboost	1	124
192	-0.15786445483202155	-0.14079459516210088	-0.4962818995327995	-0.21288186133354345	0.03172564053337952	0.5943996130458704	-0.12203119856066776	0.0587972316592098	-0.0022409128560726475	0.1871487581678724	-0.04558196294006957	-0.06888651319976655	-0.15275921521946753	-0.6151770255398868	0.48640669633425365	0.04988630431006699	-0.16043773763028302	LEC	catboost	1	124
193	0.11674169137625676	-0.36188162064003676	-0.715777193668868	0.23495362358684685	-0.38635726464811393	-0.3813353704786918	-0.03732699189954451	-0.040362960648406596	-0.23528596483209982	-0.03523994223931228	-0.023224986287612787	0.23739881480388297	0.5549960783524928	2.618940716005274	0.10236891998982572	0.02774043002571947	-0.12399977468031939	LEC	catboost	1	124
194	-0.08263390578185195	0.1149129979930265	-0.33594294415519854	0.6497569866625507	0.31042787883475154	-0.4423820916961534	0.12099087976447682	0.1760316536282587	0.04012260901739516	-0.04723241899880884	0.7235158180579442	-0.1572583899820961	-0.015193320788589005	-0.7198565503427653	0.3493902739905865	0.3778004599946341	-0.34027322275824834	LEC	catboost	1	124
195	-0.10844675922774587	-0.2887384453103148	-0.5999112465675985	-0.37884701818543265	-0.3911335016585366	-0.13879176400304832	0.09817774666143753	-0.04380491087838268	0.1230808300778912	0.17339888514144447	-0.20670281726362755	-0.02077804779397401	-0.23207293664481196	-0.020184472144112058	-0.07642302880913185	0.02755731955277999	-0.2605600925715223	LEC	catboost	1	124
196	-0.16361406721204966	-0.05902603567766158	1.0532095709983293	-0.23872947675174616	0.15935883447637197	0.04699558047285345	-0.20016190171590356	-0.1466015039926493	0.12160700456752978	0.21738661468531773	0.6999304631288351	0.44104904602751677	0.024747301497104746	-1.1367101374056205	0.3037672684137032	0.3313886565774922	-0.1385578902166017	LEC	catboost	1	124
197	0.07432692936857858	0.4455649706652217	-0.4259744257579899	-0.29537000842568895	0.1535815884812297	0.7859593030447264	0.12445570959892457	0.005375560505374406	0.1434426553934083	0.2457081179347353	-0.1238660850096841	-0.24847877530853002	0.01146814694077996	2.375953313396599	0.041325139715705825	-0.038468403527422944	-0.10122268147534388	LEC	catboost	1	124
198	0.12706308601418279	-0.17507441159847031	1.0253511079561248	0.3197087476272667	-0.5074187954956042	0.6096479551767977	0.1311341313965533	-0.17385061311898736	0.10249912657896638	0.21449345194571	0.5967238401153339	-0.15794714399652854	-0.07197568496577478	-1.034769613293733	0.02353086007072644	0.0674812298599988	-0.30234793592243775	LEC	catboost	1	124
199	-0.008373729288974098	1.325701782008985	0.09026454125207606	-0.32863692476538453	0.22705344347548934	-0.01059394317842988	0.14663091677571788	0.2229291573448862	0.14623595777220305	0.2773265229535931	0.1305931378703281	0.4124504944949407	0.7027258752117778	-0.9969649516959005	-0.06761837921347029	-0.20886060605918752	0.41301214120868196	LEC	catboost	1	124
200	-0.0818268097697834	0.9392286036717848	0.6022904563922764	-0.31846280528927096	0.06611059193474335	-0.013182453155964566	0.17380512980762952	0.16472124332083932	0.11095933713595095	0.2708158802144898	-0.08487132294490254	-0.03566587738340858	-0.3193459349823014	-1.190792363869442	0.1631702249968369	-0.10292382354168533	0.1471700108843915	LEC	catboost	1	124
201	0.08361355923609541	-0.0641856427328426	-0.6408394655142885	0.13420752272218942	-0.34766608833491325	-0.067385627749446	-0.006747353519119393	-0.15941695800462177	-0.3105719609610358	-0.3605151454558317	-0.18310591506827562	0.21699481221920372	0.34344689834349035	1.702048802799435	0.19040458384205558	-0.12859209208010225	-0.08691543333463615	LEC	catboost	1	124
202	0.028386072141862347	0.2720361023657625	-0.5166521599564791	0.2363918855923967	0.19370177457740112	-0.3323063646537945	-0.16446635462595885	-0.18969090363636412	0.10185228475308897	-0.2009960414303469	0.5285270317400412	0.30116534674245987	-0.07122948749566589	-0.15838538972909333	0.36167345242282123	0.21984209536096055	0.4235242927681914	LEC	catboost	1	124
203	0.17415997916514814	0.36208787733226927	-0.7190281632434242	0.3080224989501739	-0.1872753572388064	0.9577917507178711	-0.17976758048576708	0.01654670334568002	0.14966663833953553	0.24759747362160323	-0.052743756612981474	-0.2597474968198978	-0.3165169239739647	2.316033875779922	-0.45762855961404	-0.05637233082768458	-0.06519581486443353	LEC	catboost	1	124
204	-0.16414873033393243	-0.2846993554673594	0.30207290869101266	0.055915571900651134	0.15291835902475392	-0.4827221676067739	-0.27774078508481936	-0.22168095947326572	-0.3810140866231946	0.2486336115045094	0.2522698740156464	-0.2197523992863874	-0.3477392776976906	1.5422743422649152	0.1834635172911704	0.05149664837251672	-0.369830642901174	LEC	catboost	1	124
205	-0.1521999956253828	-0.16520058932626727	-0.5990183040851325	-0.33080838016457237	0.14109291090848175	0.7070169894570004	-0.012803537237903789	-0.21872735657688594	0.1358322214936621	0.14958920538088188	0.30328326450243664	0.31535143428926515	0.39230138697790046	1.2087097850652373	-0.014696152158730016	-0.135776050837706	-0.18526212918996582	LEC	catboost	1	124
206	0.1791168839402446	-0.38892121908764726	-0.8035846287097903	0.02592014627070873	0.1336193049763109	0.42738619159009705	0.05045790971660892	-0.21264980123464022	-0.32110484213258916	0.19993782997608747	-0.15789374448811708	-0.20015289198182296	0.24512913145406526	0.8610447032985613	0.025776618175095953	0.018314255689007356	-0.16337488549999257	LEC	catboost	1	124
207	-0.006485815890105931	0.23066483213306452	-0.20796791538665207	-0.3244767761711918	0.14790426578127433	0.5373796447743056	-0.24962873636176558	-0.11304139174771181	-0.23520277740112785	0.0865268509979863	-0.26683981887353453	0.010342349823365739	0.40178601039498363	-1.3217675264285969	0.04618392559383683	-0.059802894565248614	-0.20315563264602607	LEC	catboost	1	124
208	0.03901945443780847	-0.2892356111576933	-0.6467612233992688	-0.03541433988176828	0.19331469064373263	-0.4112858230867149	-0.4172887325383228	-0.08458902013570223	0.08849001363287536	-0.26461316914148847	0.45157642722378566	0.2982476823879101	-0.2698481774931723	1.2780674697281043	-0.1377729354193573	0.15600330029784137	-0.13757455379472824	LEC	catboost	1	124
209	-0.0995785107461141	-0.244913561809163	0.010765205161990907	0.262624840530778	0.22384713945778803	-0.1508369880306133	0.10894657778232897	0.11879670010240788	0.14984298407990518	-0.22942062734501062	-0.023051454271226967	-0.14681306177304454	-0.21343078192746912	0.21148140415852112	0.3458476746678055	-0.04483695390527116	-0.019852226090310617	LEC	catboost	1	124
210	-0.2995179160325208	-0.1705781162978466	1.4893959302345499	0.016300951310666518	0.14577052738587398	0.46259617640537243	0.10190340265182972	0.2191298387668396	0.11808804456598487	0.2991752891041761	-0.3229520416996341	0.021059054160691586	0.538641013911624	-0.9128903084184022	0.23944536768918898	-0.02083864633414423	-0.2711969897321533	LEC	catboost	1	124
211	0.07651806017043729	0.014209706686552505	0.23284954491914311	-0.28935432189243876	0.2647696837338045	-0.2465903891084453	0.15347064962460338	0.14595096067672225	-0.16204776950318264	0.2180599442757994	0.24520693221429626	-0.23503336569206326	-0.24526711725058153	0.13544377315467154	0.09387297933576454	-0.10446298431384886	0.4158779274001433	LEC	catboost	1	124
212	-0.029386293016101944	0.33394800646988615	-1.022047602156317	-0.25158617873498246	-0.037327256721745174	-0.35341078955856864	-0.16308647030740603	0.06904507265833354	0.07137491689655802	0.15754164113933689	0.25171140524721075	-0.226152576282179	-0.37994315517527877	1.6530518860911019	-0.11789812623326962	-0.23338651325614806	0.1570473556250547	LEC	catboost	1	124
213	0.058538476844515304	-0.3084040068088434	-0.17347019210026093	-0.012649203882654093	-0.32891460467429173	-0.3856398370588991	-0.019780801061803563	-0.12891201462349933	0.09255574080883928	-0.03185156383306055	0.8969250579634993	0.4134237779342086	-0.13964927569106492	-0.6417753612424549	0.3302433288378768	0.5139879203509401	0.748124520602579	LEC	catboost	1	124
214	-0.06524482419974267	-0.2431968056328583	-0.4579905404920584	-0.11431247343684355	0.040535655053855875	-0.28477764662018173	0.10918282626101415	-0.11113081521629749	0.1266803438032213	0.16215849483257996	0.09952108512047143	-0.2890422004543106	-0.24297458950280812	-0.12255251931216289	0.2650350690481248	0.11005328222332086	0.3203527084077084	LEC	catboost	1	124
215	0.14617760252492315	0.4109285817934067	-0.2704290992017683	0.4039573107525624	-0.21568629557919944	-0.27180032013512206	-0.3338141635947638	0.07209759225147146	-0.05112722658454803	0.2210324368624465	-0.273772650955321	-0.22693404465281966	-0.14753835631440818	-0.32832998102926775	-0.8747863253580127	-0.15173450167056543	0.17276569986118573	LEC	catboost	1	124
216	-0.009109213483064009	-0.1888949981962594	-0.41190486468217524	0.009062356713676122	0.15518211671331913	0.008754476706763057	0.1419286868641443	0.16456115106165653	0.03222765161040695	0.18306136078438046	0.6970089696620859	0.149014369176186	-0.10320898078836939	-0.4742000236182683	0.4522426623243794	0.3007747573243343	0.3236239228235461	LEC	catboost	1	124
217	0.006850020058796206	-0.32535427246708115	-0.8890295013854245	0.4908749406301391	-0.19918250571921173	-0.44517332059337417	0.17859846628765375	0.11464733484677188	0.06942560778072548	0.19379457156510288	0.5128085567643543	0.3609674764140381	0.44762715008018505	0.199108472878325	0.23541139017794613	0.2902491982418122	-0.1251522032017537	LEC	catboost	1	124
218	-0.07104233668550242	-0.3527720648782651	0.07961740192522673	-0.28134695893910266	0.21616108085444138	-0.004680079182783369	-0.11864613726288246	-0.10431640112765904	-0.06067130056146908	0.2082998674942479	0.12275289020240104	0.3089384032508985	0.2258823519936304	0.09916352612531273	0.2456653779725948	0.12313367474432234	0.15629409876226286	LEC	catboost	1	124
219	0.11747722912394495	-0.347163382521418	-0.5552339607178114	-0.3057190945606415	-0.363010676903889	-0.47157478147552245	0.09008509247673999	-0.016702142669784766	0.10850793259768922	-0.30485647817990863	-0.19907300129902503	0.03052018302184182	0.495704860481163	0.8143439532903395	0.11991208730364605	-0.058487962530762605	-0.2666955924040615	LEC	catboost	1	124
220	-0.08512424394232486	0.6959472849774205	-0.919797589509822	0.12423226778164768	0.1768926589370097	-0.3136833739958657	0.14316263909161916	0.08995883183829843	0.10271726485809958	-0.25557109970539954	-0.044107467557350066	0.017351121982112958	-0.3145728983519574	0.09439459795573632	0.03957679963395072	0.06198564939794487	0.3578098168910085	LEC	catboost	1	124
221	0.11836625629951981	0.7040675485613799	-0.4316170649994579	-0.3523081057157907	0.175935389356463	0.08333207776999385	0.12110866978820893	0.10986138929772817	0.11645046769362558	0.14997655464212495	-0.20564352502112462	0.05012671042487427	-0.20043888025042436	0.1683493992103925	0.25035764848785014	0.093509193873353	-0.22545510080310047	LEC	catboost	1	124
222	0.048368618622016316	-0.06362128873567181	-0.7442143880447564	0.2768115427789968	-0.23206435334147504	-0.43649725583742444	-0.09412037267543845	0.08302053272452165	-0.254342839248502	0.17290590028317232	0.3170593312540159	-0.1044929523627386	-0.29411362255296813	1.7782811461926076	-0.06097320026187571	-0.09267188393261316	-0.11812597037569687	LEC	catboost	1	124
223	0.08031758668982249	0.387619097995282	-0.3913510802835204	-0.36807698312744247	0.1390824182355596	0.02057569773472572	0.07644389733355794	0.024088681717830473	0.12215300846559365	0.08682267744707338	-0.3872386887942212	-0.11557132943015512	-0.16770192909895767	-0.8537036478574286	0.27215464999883177	0.06322968004424312	0.023803579770291187	LEC	catboost	1	124
224	-0.09657763473464512	-0.2486439674088087	-0.8326935348599843	-0.3299514674400651	0.2322445760485333	-0.03060488883495075	-0.007577166753742939	-0.08811484441461159	0.18012263520991456	0.17911403488708952	0.46258573129506414	-0.1277326965004094	-0.15981277550296857	0.7953754858745425	0.30971146827289475	0.23747313199046458	-0.17965733448124782	LEC	catboost	1	124
225	0.14568561926760842	1.3291993705359695	1.162679453730176	-0.24212548407647644	0.2135195855871591	0.5945799882182244	-0.18843724190905467	-0.07171522532494289	-0.1643535823715463	0.3016760372523119	-0.19812831150345142	0.1201695595094564	0.6159047400275726	-0.4134590959597852	-0.09010788070231711	-0.13324642553270263	-0.1714100083092868	LEC	catboost	1	124
226	-0.11409848723101935	-0.07259477505163284	-0.5318400964061744	-0.23017296756150338	-0.01738078936078415	-0.4410507246724028	-0.06108105648923547	-0.02789786706461206	-0.2820554421609717	0.08769741657898457	0.40033700811231093	0.33483904729181063	0.5186819879562423	2.355683071599186	0.15330736260620612	0.07614137024461683	-0.16288239199702625	LEC	catboost	1	124
227	0.15858587470548352	0.5536165163671759	1.4533194781217897	-0.17674373606920513	0.17398634421526238	0.0343554040859056	0.12057841061954029	0.1844905786059035	0.12993490696867163	0.27121704870030694	0.3632582071459687	0.23086321748210753	-0.2256643490091248	-0.4141719038685694	0.26312034963512076	0.05135790618433969	0.2034172997259539	LEC	catboost	1	124
228	0.008278993938530895	0.3556733136391765	-0.10808492425258288	-0.2688786981878804	-0.29741919344052703	0.34980875542677353	0.10982288798090936	0.07673315842588627	0.09394889604236305	-0.3765718985779247	0.2967136559494373	-0.21628714413903005	-0.21812562290285442	-0.08846677230578959	-0.0661866610286559	0.01379167205866243	-0.32149111301677946	LEC	catboost	1	124
229	0.1270054065551353	0.3920328870989777	1.526015400487376	0.4583499869552121	0.15124539708800025	0.47003967344626146	-0.14579337518834432	0.02151890460849565	0.11019407576600854	0.14138226495299483	0.01470381976009482	-0.2550488929453424	-0.19931546846129342	0.38227026898083105	0.026893256026159527	0.03910956396191732	-0.18389234973570895	LEC	catboost	1	124
230	-0.3871807245430138	-0.45822231675149866	0.9580074299588555	-0.324189209963211	0.12398784069169713	0.43949237610536895	-0.306425597149409	-0.1305473571931536	-0.0792794548974542	0.23169790401800472	-0.35678203798731034	-0.2645241462442742	-0.22239668995017312	-1.4155583672869583	-0.1348944047595939	-0.2346533435441661	-0.16461690092961667	LEC	catboost	1	124
231	-0.019154039839901195	0.5133347726747078	0.5745707534673381	0.09150270963681426	0.23924771319165425	-0.03911006592625587	0.1078360996907244	-0.14559211739714512	-0.03962914097165151	-0.24572661329998272	-0.32269645635331584	0.2755407623598262	0.522392845796708	-0.19074806840545755	-0.2025213855292537	-0.1407749744040731	0.38164682157816565	LEC	catboost	1	124
232	0.06604726884745293	-0.2524724466699472	-0.06870540273250912	-0.1984577181178351	-0.3563245740475535	-0.07107898465463407	-0.07271404662134918	-0.0536525724397743	0.10221307626600828	0.16149201087574472	-0.2132515395915987	-0.1677474705686628	-0.3407519095191294	1.0118150762663973	-0.30535026518141156	-0.129687885193621	-0.001235825490750039	LEC	catboost	1	124
233	-0.18245165988566833	0.4316525064700345	0.30274334925286267	-0.2987837740596078	0.230590970972375	-0.23843536437252957	-0.39035997473414397	-0.19249427887145967	-0.045625484532802754	-0.298354069409586	-0.40742102825410537	0.31496147421963666	0.5465563125869579	0.08734277999152486	0.12165956079557748	-0.14560356904735075	0.3899325707558405	LEC	catboost	1	124
234	0.06633380295076172	0.12411751223881343	-0.9609706046391475	-0.09682402956775985	-0.0981910099643108	-0.14311578297009794	-0.20014292641335746	-0.15882159295361947	-0.039752050795781514	0.1895035722248402	0.40736175464417107	-0.19009746495079763	-0.3244862884167882	-0.30868860856172314	-1.0508132517392184	-0.22507733352260142	-0.03781114345027351	LEC	catboost	1	124
235	-0.16714707422123132	-0.5253526936685442	-0.9874585512784334	-0.0862257702754919	0.21376916423735098	0.040425485602615815	-0.16926925737150075	-0.1521591792294939	0.11074486408784975	-0.06005595241628041	0.14354945490428944	-0.21090757044345682	-0.41130255809788885	0.8372068647617472	-0.2401225118524797	-0.21155007449543883	0.0777757773275601	LEC	catboost	1	124
236	-0.08360764613000711	-0.34756703358800395	-0.6153919205777475	0.6946982138514095	-0.07586679076924549	-0.36681967158499434	-0.2091801323829057	0.03178872220635949	-0.04469093877656702	0.09497806582476935	-0.11414092057030147	0.272590848926434	0.4269030889960374	0.9793051763233772	0.22062343532732115	-0.05697415319720912	0.45280928557493566	LEC	catboost	1	124
237	0.12691689162169098	-0.16276310881951564	-0.7670392220744983	-0.2079700047975419	-0.37245885922446736	-0.4587027241417481	-0.02510945459552882	-0.11250213234905491	-0.20647554548327005	-0.009656433051118702	-0.12043221161338939	-0.19971984686067604	-0.4155229795306588	1.4175147964908452	-0.8214492862357264	0.08792526095974375	0.07760060763260115	LEC	catboost	1	124
238	-0.018940854402964787	-0.4214838272557377	-0.7471735496970326	0.16007427759502943	0.21521123452006088	0.008556826972712208	0.09739150176677262	-0.11079390878897806	-0.26355068778623053	-0.30174700983542047	0.5008002985738934	0.3427627759316173	0.29277731333977663	0.022508784850859515	-0.15268041414687172	-0.10472032512992023	-0.17613006645821644	LEC	catboost	1	124
239	0.06082493532312815	-0.36716665180476216	-0.8314963605014267	0.2241984432115522	0.20859195890556703	-0.09041635983840395	-0.11023847159627222	0.017550836856234455	0.07274819789457831	-0.013906832906411221	-0.24217921613298415	-0.21813558844211417	-0.14281863139473308	0.004190992140000325	-0.21657993787183102	-0.08538812391534163	-0.10486941421679545	LEC	catboost	1	124
240	0.14001428702920068	0.6315956654509909	-0.03939229816955958	-0.12555676470433222	0.16853609457339574	0.38141262352224287	0.1440909086997519	0.23120097944831547	-0.17895041413016796	-0.2319425442255361	-0.26759036738914055	0.029295024550652117	-0.13336669910871632	-1.2581579906597011	0.05721581572536309	0.06111176258057967	0.006792461196732934	LEC	catboost	1	124
241	-0.2692630674523801	-0.6041104950594538	-0.16793064940924074	0.28952659617719845	0.1416758671244221	-0.042816015823522846	-0.24184455349231085	-0.2244066862972219	0.08449153862642045	-0.353458511181592	0.24684958119526734	-0.13587572820521138	-0.2712516060844826	-0.31015695838649815	-0.8504326090276135	-0.013638465895580707	-0.15025645394859677	LEC	catboost	1	124
242	-0.033300046429625384	0.35115545583191543	-0.45744939600189544	-0.09420735909145297	-0.07974233073003216	-0.11830287173092445	0.08653351201091604	-0.16474369340166117	0.12066938810038605	0.15376396521092606	0.20646035864772275	-0.31122917515782805	-0.25800668536817356	-0.8778805614839855	0.23291757854129866	0.17918961866839728	-0.29702714036054284	LEC	catboost	1	124
243	-0.10387739969150842	-0.402880285552707	-0.6479619302762405	-0.1993895684032193	0.17704259032689956	-0.4419546931457858	0.08813865596541275	0.08762762993483589	-0.03781756763193412	0.17948403868092694	-0.28982903495249934	0.09369919833823792	-0.1445934398012839	-0.5666347783775185	0.283704067086159	0.24066815314433065	-0.21687297465146896	LEC	catboost	1	124
244	-0.30997492635836654	0.19676270089202044	0.21829617984473673	0.38314363481172176	-0.31767052810194313	-0.15621434983580607	0.06432808238314794	-0.13120118258054975	-0.24765363186103578	-0.1102094700002434	-0.241895347730902	-0.2851381624471984	-0.23074640090498505	-0.8328167916748045	0.01923596934712129	0.12698247963373022	-0.389543139067664	LEC	catboost	1	124
245	-0.01610964055303115	0.025995876111520905	-0.6359755677632608	-0.1428586876010886	0.15000354272697272	-0.33260249832115435	-0.16660306430540653	-0.14591343768558315	-0.03700134150650775	-0.43786694114498315	0.4024671830799447	0.08647079315397524	-0.15452112148225786	-0.561082400560885	0.300533045209778	0.20691680963841427	0.29108419334807095	LEC	catboost	1	124
246	-0.29157919527441917	-0.27796266442581863	-0.14148769651258308	-0.09123893297996996	-0.1469888382682907	-0.0022200137776560262	0.09952379482809465	-0.02541212942629133	-0.28449816956352164	-0.15543853853460576	0.21569133201162774	-0.2761212982026121	-0.27676700038134766	3.014650321684997	-0.9124445600644161	-0.06892054652399995	-0.2778534702514602	LEC	catboost	1	124
247	0.18723505925531966	0.25333275884047673	0.29139614106526524	0.479716049329376	0.2218346331574896	0.06400916939731463	-0.056171962852244274	-0.12671334599026648	0.09619328301657579	0.12703019117790165	0.35219008023340403	0.023421434926759074	-0.16214252587773695	-0.9118849167224397	-0.1729176302480045	-0.04187351952383859	0.3945420131163745	LEC	catboost	1	124
248	-0.1235461393903598	0.6337496425260898	1.4427704903097522	-0.31028145447450706	0.08491888988261871	0.3225773850971437	0.27228158473943154	0.24678007972595178	-0.1561435656136315	0.21126139975725333	-0.3882996174042821	-0.1911695357469998	-0.3074072440852867	-1.2611309514658648	-0.004752671519141372	-0.20358304953889597	0.08359013879408744	LEC	catboost	1	124
249	-0.11198123494495225	0.3288557962862306	0.6222739267670252	0.14928459899065522	0.13541978153571002	0.4660831798620839	-0.28791410034169473	-0.09926003312066414	0.12478942028092482	0.3480239354554977	0.40645085282723953	0.03426972882725739	-0.29770329018109004	-0.4550612690284195	0.20528434528303116	0.07426043881740368	-0.10774011242950805	LEC	catboost	1	124
250	0.18742224304007746	0.5822792495421815	-0.6737527858338228	0.1981419803081272	0.09371359598496147	0.8006853295173392	0.059517925976096946	-0.05840802076961907	0.16241777139636393	-0.33815860756943955	-0.1087910244282344	0.3049620922818693	0.5894934327892807	1.5166911672525631	-0.16383104113728278	-0.1482399429959129	-0.10957133997743695	LEC	catboost	1	124
251	-0.0026612063869786537	0.9990620592478575	-0.7896855599482536	0.12232591977356473	0.1867981982254056	0.9381524748043819	0.14066210775642754	0.23261682924147134	0.14077545672664102	0.2064922810110718	-0.21005906665603274	0.008026352228174832	-0.300583205156282	-0.7474206706775028	-0.046813855885859915	-0.029680660562311167	-0.07594331364855503	LEC	catboost	1	124
252	0.005268683609488191	-0.34919705198606005	-0.9584790305522485	0.3349663882970304	-0.09261729179982749	0.5095955694161642	0.0811013223111993	-0.19428369014507793	-0.023182265864960496	0.0943569907805005	0.3181422565050689	0.21821170019056424	-0.1777627080312308	-0.2673620905929732	-0.39482681792245955	-0.23677819778933465	0.04709861347467675	LEC	catboost	1	124
253	0.15595038690736995	-0.49257997412114213	0.5058676212781419	-0.19108642546126567	0.09384209524979925	-0.39463281841550163	-0.09763156458635634	-0.0552843463872108	0.015143063317606148	-0.5431029397161756	-0.2141682255722574	0.32032754499429783	0.6698105877565451	2.0771291867310864	-0.6127822073888506	-0.0828866671161991	0.053602958322816995	LEC	catboost	1	124
254	-0.15489030228227396	-0.3080127466002747	-0.4849788854769879	0.388564883733277	-0.25575243919611695	-0.22287264138609375	0.05973984781240165	-0.13420121897407095	-0.0443693622410609	-0.16385646286322697	-0.31378634193796634	0.22101309148252052	-0.12002181863359568	-0.677315813938345	0.0633044107076514	0.3091816812616007	0.26164860543972096	LEC	catboost	1	124
255	-0.21197180689857484	-0.285959093490058	-0.7870732080135364	0.3822652898955069	-0.3792427342183604	-0.11793442553954145	-0.17207031556448826	-0.08964083618860048	0.11942378702913524	-0.39346011929748115	-0.15014502841998562	-0.17271098634313833	-0.23072414869390984	-0.6962804061167636	-0.06312673360292693	0.16326429250362312	-0.2892031537507255	LEC	catboost	1	124
256	-0.2308741769629903	0.2717158104356954	0.3351090206169248	-0.07760585459356333	-0.08976967994192932	0.3198205519781411	0.07115962432961738	0.1526697249712406	-0.0742363759235288	-0.29208180662173183	-0.31390054286846647	-0.04936095400643873	-0.17972927646071543	-1.1032456738418774	-0.06710215384676381	-0.19531519608506123	-0.1878045772829473	LEC	catboost	1	124
257	0.038479470966132516	0.15210886283832173	-0.8088007540414736	0.2983126092879731	0.17392448483703818	0.10948260434052524	-0.1357650644162317	-0.16235947124117373	-0.19972536939482485	0.1053480027820902	0.3527344714758894	0.3189169413938371	-0.10266848300954554	-0.5773883698682167	0.2879722229720009	0.02430544044551491	-0.24090687304268843	LEC	catboost	1	124
258	0.24802029653908536	-0.49862359043506793	-0.14771780105259025	0.28830640143613434	0.03566967812884479	0.3501501588204998	-0.2952482730065156	-0.13912419382198074	0.09407502661076306	-0.416735461108932	0.08701717748745683	-0.12358811938550403	-0.1181456846086249	-0.5561829394982557	-0.07514509482933564	-0.2088563848829248	-0.07499266823291395	LEC	catboost	1	124
259	-0.07172198977566965	-0.36783651414357055	-0.619484469631687	-0.1123669178197151	-0.4077357814938585	-0.40349763958711443	0.10135142845354088	-0.18059308414482955	0.05287987152800221	0.16072924497380128	0.28286950948448547	0.11270519575284366	-0.16370313359309607	-0.18060302580035942	0.3372963653228446	0.19994215020353376	0.3773908891371466	LEC	catboost	1	124
260	0.1596928833739609	0.4975375677923915	0.5070672062947774	0.3088992406791363	-0.15447421999415092	0.1234419204849856	-0.32638164371868683	-0.03847231069503418	0.1583567802946978	0.16063233850890368	-0.11972350061687556	0.11262668211095057	0.5649002682105009	2.4027595218211113	-0.10254194758100899	-0.003400434752895549	-0.11360097162170846	LEC	catboost	1	124
261	0.22624588497309134	-0.3355567306673891	-0.4837689743401503	0.524351845689286	0.14754334136838765	0.6113742082920318	0.16051301225068154	-0.0228239258114993	0.14436317958895312	0.24389082128299047	-0.12155107322539309	0.19575826083028255	0.5430748541557072	1.9904899961392213	-0.771451586889639	-0.053509488667106815	-0.13048590549016886	LEC	catboost	1	124
262	-0.18311272457682953	0.24609636046263647	0.8705642543375839	0.33375230307542486	-0.11400022523355584	0.11721194521227846	-0.26325995811725156	0.07172222789777526	0.1558229851445255	0.3180987389491336	0.05411880557547116	-0.2431040347763	-0.27511876515188055	0.020171294568636786	0.24226588676039884	-0.10721078719780933	-0.2381159933596786	LEC	catboost	1	124
263	-0.15484898687163529	0.34263691251250644	0.09513136752046034	-0.11483105516567536	0.17943549593348718	0.7539981603819477	0.09652449593968503	-0.12942459688992042	0.08952422425817003	0.1544673189732195	0.4785233378316995	0.350040357370474	-0.288416185283953	-0.9173967247058994	0.130591686691629	-0.026304503935358572	-0.21777213838644308	LEC	catboost	1	124
264	-0.06400554412987014	-0.3128427851050936	-0.11084628437209408	0.38613670737274575	0.18832090206955493	-0.5094593039090483	0.10107049698700771	0.07900565944861324	-0.2992855055720498	-0.056804130844566834	0.3329132971922113	-0.18948191363654143	-0.0570506799216092	0.5939801596154567	0.2748189004237053	0.20745264755253753	-0.09166638882648076	LEC	catboost	1	124
265	0.09272819036144013	-0.31534446369696717	-0.659004539471316	0.22962515570240413	-0.0668690604329073	0.5928269407939711	0.13719969236819204	0.10987903427433207	-0.3836723161779545	-0.09966654639984647	0.12506670265482392	0.012861763677472108	-0.265157730203639	2.1800008467833836	-0.2306736750052885	-0.08404608237583995	-0.19868663028690436	LEC	catboost	1	124
266	-0.0004309662808209706	-0.4845603831119943	0.36534992890628915	-0.087792108281162	-0.19925491432130105	-0.21446332998955508	-0.4098876023605765	-0.20393143501453367	-0.048875553461604125	-0.37299286206184606	0.45777661403902314	0.3105287561354452	0.32066614528857645	-0.225545041245904	-0.1714874014610744	0.22347577887388856	0.48691982985544613	LEC	catboost	1	124
267	-0.12711620430843082	-0.03964602860433283	-0.7444050158638841	0.04806780966976999	0.03671831360642734	-0.022709235692682836	0.12100975549841354	0.03864549432924107	0.023308373786825272	0.10038206829155448	-0.3050621880467841	0.0899168429786456	-0.30229955448419893	0.16147253973544098	-0.04244936410559876	-0.08429133630199204	-0.10727834117916119	LEC	catboost	1	124
268	0.0067664637692352505	0.4214688846262369	1.5882375115507037	-0.3944199407823689	0.04178253372194483	0.3513030993682461	0.19628305101521767	0.1902471967549786	0.11641054526151311	0.09336802465190727	-0.328515994582712	0.20148020124879956	-0.3574532055451959	-0.15810731538345077	0.31571637750093556	-0.051117020320989776	0.11666999880769698	LEC	catboost	1	124
269	0.049788223165078374	-0.32886100216988867	-0.7580851837982276	-0.30231673851089896	0.18780625456301672	-0.46774067526293156	0.08929612082463792	0.09259067193955342	-0.14930553365349564	-0.15910472359371117	0.21076311741921264	-0.003283443940337827	-0.24201756696963625	0.6152180063305303	0.12284646365663872	-0.05407377518862062	-0.27225516463453614	LEC	catboost	1	124
270	0.1737730552394646	0.3137261446669853	1.3191230876077784	0.6143944372229335	0.1450365380413078	0.8412197314017915	0.15716886966518656	0.06804507072688522	0.06174098528151105	0.16524254414588932	0.23513623314478202	-0.26457306668774344	-0.07646418964296488	-0.37715959283445855	0.35215510525396104	0.05379540427026269	-0.1880933372314328	LEC	catboost	1	124
271	-0.3130633131801233	-0.45469175907093456	-0.7807992427534288	0.008691744549464623	-0.27902587881920027	-0.35032220587916485	0.0047291547927069055	0.014156935698255078	-0.11910840038744316	0.18742626401886775	0.4936246806558104	0.2692314738894885	0.4175795999804027	0.380614749581332	0.014791894716140024	0.15876268245255953	0.11695235306382898	LEC	catboost	1	124
272	0.009115632979512104	-0.3265920221063884	-0.6526310114320242	-0.2083631025513967	-0.07304977405394883	-0.49639378958433245	-0.05192796650587897	0.0547984361116376	-0.30444253125483844	0.16482843605732495	-0.3185714438156657	0.07961363094042932	-0.16463664125602456	0.4720195355896469	0.2864913841435655	0.19392271770739963	0.12116580990466486	LEC	catboost	1	124
273	0.18935426829588195	-0.25535707599012103	-0.3207243049102586	-0.18795287335691951	-0.2415590518012549	-0.4176128663486236	-0.03325280737142307	-0.06799900693475351	0.09918605079297618	0.10001946413809566	-0.15953502131208375	-0.22213398524452074	0.3676946495224961	2.761003400562073	-0.665654041085374	-0.03765228441062644	-0.018990503377470054	LEC	catboost	1	124
274	-0.036364291167134896	-0.28777007585133907	-0.2687200589241315	0.335551544341582	0.07189246158535441	-0.017654187849540003	-0.0020281190538112273	-0.17244120192429427	0.08239317775266965	0.15687620349727632	0.34207195377551297	0.18934855657318125	-0.1262681419997026	-0.35497181411909523	0.48929946540238867	0.1740509054391913	-0.24513408478574203	LEC	catboost	1	124
275	0.16511722433234785	-0.48620446057531147	-0.30395008129028384	-0.26783132415648	0.13556519913063048	0.7575249877643982	0.08957748288554868	0.12810841832835274	0.10458348380874002	-0.22081607562416816	-0.15124712196715834	0.21259088175826946	-0.25881529082492616	-0.6216736753004923	-0.1436528963578042	-0.2029821802930784	-0.13073880384576045	LEC	catboost	1	124
276	-0.040354590912439675	0.5297180338914393	-0.4229516679071331	-0.23686984767220162	0.17751778215384806	0.7719703888818052	0.14077319015460263	0.20041331197227474	0.11641289232485062	0.027544049194017355	-0.19835772692942055	-0.34495937881531447	-0.26207866751285813	-0.7313527585582725	0.3867509504568338	0.18108287569293177	-0.18109440221163334	LEC	catboost	1	124
277	0.09434649193603588	-0.38370034674890857	-0.5988362365629114	0.31586310064101675	0.17924458190461479	-0.24894960468837027	0.07834525826803651	0.05143797155732265	-0.20457529707041552	-0.33284972353302444	0.5496204962290038	-0.17857261216814665	-0.12130261777637238	0.42317675632323354	-0.0011870413148907103	0.10142028462164782	-0.19575211792439873	LEC	catboost	1	124
278	0.08101483079078779	0.9540083586048244	0.14531470247558406	0.17820483289489158	0.20407895879876065	0.01388160926856995	0.15466122727952952	0.09459263930528977	0.11987356583978012	-0.18755635621723862	-0.2002143679597228	0.23327800566496537	-0.2888681426020289	-0.6169627972697567	0.0479459870674996	0.10156606976116246	0.41940060875976803	LEC	catboost	1	124
279	0.28517926162693374	-0.39068445940388324	-0.3543264105506504	-0.3733315524119016	0.14089968825688562	0.4286715829129598	0.10081842449465257	-0.12947893889782383	0.058434477013988156	0.17791680472856308	-0.24130911501451463	-0.22218083560288804	-0.23827925704668731	-0.9315613351333563	-0.3347057923117704	-0.2835147196771746	-0.08606041604471192	LEC	catboost	1	124
280	-0.12287014757008913	-0.668562837260062	-0.5245070038549007	0.4783562180672752	-0.10955121306726559	-0.45783356599196307	0.13677153276040535	-0.031350311141581176	-0.1275760111266798	0.11874197334241411	0.17177128251404897	-0.20059469098916397	-0.36074830770343524	2.502375040336914	0.029790505708100816	-0.06845802985414409	-0.2004053270015022	LEC	catboost	1	124
281	-0.02546391886803435	-0.38434590618482817	-0.41797345671727965	0.03229818708798056	-0.18841994348530383	-0.3818323565862191	0.07562515868430379	-0.06379138854520186	-0.06837039950546676	-0.3107156362133227	-0.12846865275545255	0.254655277512829	-0.2763105739051484	-0.04440073377378254	-0.8037916528969545	-0.06909848606048538	-0.018853019143148908	LEC	catboost	1	124
282	-0.05713320329608047	-0.27802246965937305	-0.9320264528400208	-0.3658065608914197	-0.1697361671462314	-0.4077998307586864	0.08886243474262576	-0.0738193715051675	-0.1602429414981333	-0.24435372531821678	-0.23110419270768567	-0.17193530352033903	0.05656460986056089	1.0847335273244323	0.06393411366694231	-0.08483677244647381	-0.15838262253915092	LEC	catboost	1	124
283	0.1380738671464731	-0.43778888591007625	-0.7974069965652257	-0.08400163213283743	0.07726502938852388	0.3611792095941265	-0.20415876241033498	0.04387916543656515	-0.34966830700542906	-0.45770479588825724	-0.08537747550783581	-0.21901389421667372	-0.26138198145023245	0.32826392124785875	-0.30178362764463673	-0.03087607938023229	0.021137875300395598	LEC	catboost	1	124
284	-0.1941638661517497	-0.4896596728324382	-0.009707600952215812	-0.33536635527232633	-0.2619287805911144	0.018377360593354375	-0.3376181374211586	-0.1988314921582373	0.09365000478594612	-0.38518439850139585	-0.3359709962178725	0.220673471067822	0.5707797671024113	1.2275523836027553	-0.14974663907125077	-0.12243723040126178	0.14474819695706176	LEC	catboost	1	124
285	0.1969561930607327	0.2633179085059496	1.2442981795012396	-0.30969619043364244	0.1643860258352173	0.47662319085918103	-0.17486322481820377	-0.10114981810846188	0.1268250859009793	0.3059053054927447	0.0020361161853745353	0.33065203378454866	0.6335014457772346	-0.4508465807917824	0.04216031772092358	-0.05710150061847214	0.08276296240569767	LEC	catboost	1	124
286	0.10381423064039712	-0.4222926927227545	-0.0744335443712052	0.23071093650226238	-0.06128159867194487	-0.031211095157857863	0.10566872492181288	-0.17397398608624481	0.1006001134277552	-0.36281428240683	0.26975298351505356	-0.20376629354820489	-0.18379253834796316	0.7274141156846007	-0.04395019372680632	0.07926884659154357	-0.24802306839077265	LEC	catboost	1	124
287	-0.15324187908712578	0.4206798471816178	1.00436278733657	-0.3618442876941781	0.23291327736140058	-0.1000708175553454	0.14548634077116496	-0.15139250658607106	0.12317091700039423	0.27861416039069603	0.4208486198978027	0.3541516828697957	0.5181465625031084	0.2930682171017709	-0.6899067047572319	-0.12359188753418494	0.3564650207053694	LEC	catboost	1	124
288	-0.291093455757324	0.33261283992920637	-0.17513502721202648	-0.3202100990471026	0.09965524286265168	-0.42011551882272574	0.0678191456513335	0.0488850671679257	-0.17977071480291848	-0.04982569748757079	-0.2958907419469885	0.07478959108162805	-0.004795902622092941	1.8129167937207444	-1.042282096824562	-0.028932689189472376	0.11722357375269593	LEC	catboost	1	124
289	0.02074174848190657	-0.26930694601366445	-0.4431507785335837	-0.2665243430436112	0.18920278016415543	-0.41030661030048554	0.003377895679413887	0.11038549168160841	-0.01089149666992965	-0.17003845968969947	0.5776786662458709	0.38189911800475407	0.3600427788302641	2.103559802144028	0.23956576118345463	0.2846908999932534	0.4647526615333221	LEC	catboost	1	124
290	0.14382994508490168	0.8965431407711286	1.518370720523763	0.13410412095598193	0.16382169441934627	0.07345600621330524	0.193880553763212	0.16851427654770218	0.15345707524760951	0.13227435560664272	-0.2711763898352882	0.10192973610063243	0.7268570214476814	-0.8842337743293278	0.030831861795534068	-0.010824273634248134	-0.18606322386605115	LEC	catboost	1	124
291	-0.23377893175652248	0.29377614077253433	-0.6310091789757869	0.47064311287362504	-0.3969277600289058	-0.02562406402823477	0.11104799384236212	0.10114947620328618	0.10138730231146659	0.21898127287909636	-0.2574362330623764	-0.3185486363465067	0.450021110735872	0.05269538198702642	0.2358684517745735	0.03413457239466692	-0.38902741128583623	LEC	catboost	1	124
292	0.054529882261730694	0.649947508591819	0.13164028301526337	-0.40947605123814673	0.040680152566766575	-0.06395919216490158	0.07514971731327315	-0.03461343294773463	0.08952880827652296	-0.23177846346325984	-0.29079825100188916	-0.1310295021510248	-0.34008004525435404	-0.9215267989996793	0.00168057750705483	0.08194689314222108	-0.1433644441682387	LEC	catboost	1	124
293	-0.13154828217008377	-0.17218923073376213	-0.673249742938568	-0.10312740387071682	-0.05280546868578797	-0.4173564058317147	0.09049697795890423	-0.004412233331082505	0.08611257543652918	-0.1943594957908507	-0.3578038907788889	-0.282823753861279	-0.14814848760556576	-0.621485842459904	0.26702809497751134	0.3017762090862845	-0.20217472676346485	LEC	catboost	1	124
294	0.13520373600011643	-0.061388482547597	-0.4610361644211034	-0.104707884868111	0.11196195082164187	-0.009691439313091622	0.12169601401854875	-0.10919985523000969	0.10030257739481829	-0.12373767774801618	0.12944954725220856	-0.27053637997510266	-0.26402924803044325	-0.4959163899366211	0.2813490418926707	0.07559077945240453	-0.2780637619719627	LEC	catboost	1	124
295	-0.2392558955851614	-0.4356034073295661	-0.2880932046662583	-0.2886976840334253	0.11478620079850302	-0.0337151341335227	-0.3131523475562472	-0.223178260439042	-0.20798739709415748	-0.10663501705387886	-0.370515909203981	-0.30188558493057577	-0.256239338811907	-0.29954264871471803	-0.08023817508909227	-0.17282454547963272	0.10239954953930647	LEC	catboost	1	124
296	0.012102497137685788	0.4454978941608682	-0.9171803970506932	0.49050472242222204	0.00046250615651449603	-0.24672969456495217	0.07081690327708262	-0.010128031230673955	0.12596088235749658	0.08619453805949989	-0.20736113631804795	0.31416631374248183	0.5387317015496929	0.0025288559970867122	0.12122262555814066	-0.010080052620922503	0.33064520252037105	LEC	catboost	1	124
297	0.19940940937401616	0.27757970826422695	0.14880307221093161	-0.0187373560931497	0.09336796319693623	0.6065641588965981	0.19514991502019194	0.11911845105742844	0.13162840019653016	0.3281923413997789	-0.23173903667709486	0.2567396812305045	0.504974284354907	-1.430291433255392	0.02549088236031754	-0.19531032491596229	-0.1690696586856209	LEC	catboost	1	124
298	0.0016213432344125767	-0.33794794890311897	-0.16057353523291007	0.3020995350434332	0.12963095599664964	0.7013103435157508	0.020321313711679258	-0.00387830981162811	0.03874369095871373	-0.19642879215746945	-0.17276026628812877	-0.21395972140155714	-0.28252868866656217	1.64551752411647	-0.10013068319866972	-0.00568165281373356	-0.1008202783182432	LEC	catboost	1	124
299	-0.24485222448731112	0.6277317334854395	-0.9075648928317428	0.012889762866295876	0.05603167729176714	0.13991994756659976	0.09595029610089345	0.026973561997560885	-0.2770369274783028	-0.10953593999464985	-0.281063536455367	-0.030985035515919534	0.6405524063652578	0.824576340518393	0.009973087427138764	-0.12750147322695074	0.0411752561427355	LEC	catboost	1	124
300	-0.07354226739419437	0.033083986069675296	0.3880186070749566	0.17372758935623786	0.284569542901613	0.4482891859672141	0.11773380525205109	-0.02152305947411379	-0.28680587297368143	0.23419874188971446	-0.15541700258026028	0.22285578704776698	0.5325057310410527	3.087585351624757	-0.15507673209901462	0.06244000867583378	-0.04914015442362356	LEC	catboost	1	124
301	-0.19771183684125793	-0.08110317170218746	-0.29987911894073316	0.4756263181849906	-0.23901587135106808	-0.09301002586860321	0.16660607404261885	-0.03128389875430683	-0.012813749303823629	-0.3173031046793521	-0.2820991401178822	-0.26791216292063474	0.3469889354315021	0.04082729179937209	0.09670213783246953	0.0631063239539869	-0.3117546859414876	LEC	catboost	1	124
302	-0.06510784745355604	-0.20074580009489382	-0.6089503560041809	0.3725283221428814	0.23550926195453362	0.07633897983010496	-0.2378832548938046	-0.0811266509960653	-0.1880734198805516	0.03325012001160795	-0.08697828356359061	-0.16855911670498566	-0.10970634704217595	-0.4469058383782867	0.4587653089694835	0.07389749653032293	0.09292204812570723	LEC	catboost	1	124
303	0.16304562307546136	0.7288046707187271	0.8506199737741311	-0.10548142844353917	0.16326520504391295	0.46389815510841825	0.056206949959139094	-0.12922591013183587	-0.2260079891744612	0.30398486771955824	-0.19696033071303948	0.17745865434720762	0.7464336091403049	-1.0404275757374135	0.07335036088261315	-0.2014674616936064	-0.17866974631615626	LEC	catboost	1	124
304	0.14690481598624944	-0.41732628106903763	-0.6833897367012303	-0.366229369400031	-0.21031781747958203	0.13037150748912468	0.03957884640716625	0.12374944874962883	-0.25649646974271645	-0.41075988715227907	-0.20577030398052049	-0.1625253357572105	-0.32259080494427556	1.9624644717346633	-0.8178641777642466	-0.20904357533257578	0.024867618198849268	LEC	catboost	1	124
305	-0.025866035885886558	1.154143513523365	1.023573648460722	-0.10095410765679569	0.11779062384984172	0.5100185462063453	0.1265574084431293	-0.16582871367079302	0.13221060925254186	0.3523346965754829	-0.20762718621496418	-0.1553759812390737	0.004752427221830777	-1.282740206920504	0.16827552713276492	0.07542338646618568	-0.26622694498659705	LEC	catboost	1	124
306	-0.28369629759776144	-0.14481862129868825	-0.7831484781947822	0.35657345594520073	-0.22065226475513794	0.38851418326673187	0.10317579659892558	-0.20776692630405152	-0.26275967067892736	0.1386337317096778	-0.2391858114178266	-0.1377015255721097	-0.2149011542118956	0.032316204527062194	-0.056421686757511365	0.010912359511853915	-0.2306517444785722	LEC	catboost	1	124
307	-0.11769357042984305	-0.2639121951215674	-0.21173909425931584	0.31949864966858693	0.2654895847341373	0.7812630691368536	0.056672337667759566	-0.1453784066535815	-0.0007930733466742269	0.02024159861775446	0.12579066347117113	0.23392933362046098	-0.19248108547910492	-0.8269816398018225	0.40788345663443115	0.17007446335789445	-0.11319164983313544	LEC	catboost	1	124
308	0.20472461153284424	0.12677106231122842	0.6513083299460778	-0.15187113611533187	0.14487043592731583	-0.01875059273472607	0.14085530640247945	0.19311819641994488	0.08868325211845957	0.19102668824227428	0.3892231975118951	-0.3349666078212688	-0.28697014543602034	-0.7956416216177378	0.26677973683225037	0.25555496077337586	-0.34918992943687405	LEC	catboost	1	124
309	-0.11693378982786974	-0.18491998925977035	-0.3473940240668074	0.2218604067694044	-0.190856604618376	-0.2730029613042334	0.09870025048089784	-0.1795367433733548	0.11515974470575772	0.018822521163008588	0.3974426018349031	-0.3206077786584202	-0.21114606529943442	-0.7928018051095596	0.31984610545370595	0.33009647908526835	0.22098072875111496	LEC	catboost	1	124
310	-0.014544522863857537	0.19331459801087209	-0.4147948006227989	0.5700315304350745	0.14298897957213902	0.5199483432615923	-0.1964565821020575	-0.25597835602874036	0.13610639123575785	0.20118909900161988	-0.1855379159720936	-0.254776682916514	0.5100216947112913	2.138795880480326	-0.13571011595040172	-0.04676659421888991	-0.16200527889683025	LEC	catboost	1	124
311	-0.16088686852695752	-0.2486393079224066	-0.7872960387130736	0.36087581482408515	0.20612823934867974	-0.016365004518517412	0.13684935200324255	-0.08000987883225423	0.08101695013817317	-0.2007422850620329	-0.29649807912817716	-0.09200930498174333	-0.3827404919263929	1.3065248277861221	0.15840065563113032	-0.019607541021897476	0.1843088386438704	LEC	catboost	1	124
312	0.015059430702691761	-0.3519699980880513	-0.6903912024338266	-0.32071875571850716	-0.14910217018258196	-0.3210745740772326	-0.001959658209905963	-0.08080360310826185	-0.28973340572290257	0.022210405152032157	-0.17213054029382094	0.09793581344785104	-0.3584915654079031	0.4994549062574932	-0.819043183916547	-0.1838002587564003	0.32205019793669465	LEC	catboost	1	124
313	-0.272562282432231	-0.3814634012182927	0.3650247907550171	0.53324023954039	-0.08243865839519096	-0.2073474642775023	-0.2841473718922545	-0.17656732379964982	0.06243860894279592	-0.4663357408457989	-0.10892225422929615	-0.251787589511755	-0.17917140089762632	-0.7483294308329234	0.2882785858595231	0.16868350605600174	0.41989702977559973	LEC	catboost	1	124
314	0.05793504896390085	-0.0020409050618266453	-0.7072440712086419	-0.3588652638018946	-0.67790504672095	-0.6600124120313453	0.06825589747672281	0.013018052080364703	-0.19825685495789827	-0.14260159395027522	0.23661825600406336	-0.1692774857297253	-0.45899206411918125	2.3211300004013506	-0.690448649661987	-0.06253279280328673	-0.21378213690298015	LEC	catboost	1	124
315	0.08237495818977916	-0.2531474703789504	0.029257464157963597	-0.33530653732485144	-0.6239245640006066	-0.4683202696237418	-0.05474924044481408	-0.00952473213245331	0.13166970673861492	0.16675199171696573	-0.2517280084387799	-0.16170274039176352	-0.27786324446897526	0.8618684577184579	0.06837420471946538	0.10993805765792641	-0.3200204983722756	LEC	catboost	1	124
316	-0.05980656673593517	0.6183497180372803	0.5247615584191284	-0.4098381178568326	0.02674117304577734	-0.042355188197574604	0.17287774898284863	0.15133553573704941	-0.14436828899133294	0.21283375445746738	-0.17816346901321206	0.15719178656793262	-0.2632297262767193	-1.1274213464519156	-0.011364098870008253	0.06287363660458789	0.2012631539511653	LEC	catboost	1	124
317	-0.22295940039056045	-0.41841299874176546	0.46859511693239	-0.053909249497560555	-0.26171660789667134	0.00884808447957368	-0.16565509487083965	-0.08109051850983338	-0.29228579205737604	0.1500063799725044	-0.41812581071521854	0.24092572374880689	-0.0440142804250406	-1.0964319813202514	-0.16076699900550936	-0.21434348652801216	0.26855804589986554	LEC	catboost	1	124
318	0.09062478287931373	-0.2597252290228331	-0.48902397436609446	0.12820747206836047	-0.19016620864378758	-0.3667088236323071	-0.016441850533230336	-0.10315717098360096	-0.01838763528880089	0.006499413935121773	0.47101551469043074	0.3481821625548624	0.6524281875146252	2.633940605559344	-0.4820463651784862	-0.06334404180828705	0.02207818303903306	LEC	catboost	1	124
319	-0.013075521298258784	0.39546335844001035	0.0022653035614203175	-0.33490814436595917	-0.27949748934303276	-0.08001953097620904	0.11990838232656571	0.10788312176835049	0.10244817668314116	-0.10987783239791976	-0.2719807276191556	-0.19881327163491322	-0.2953343249844605	0.26772774074593964	-0.12189794974176678	-0.01872071448692446	-0.16774151084749633	LEC	catboost	1	124
320	0.06838194535903623	0.27974085931906667	-0.8386079617819009	0.4005592771234307	-0.17608023694513084	-0.39010070323559326	-0.15854875924471173	0.07779049794662961	0.1394334410480772	0.05494882959581085	-0.3334659747314676	0.34810181413111174	0.4196622961868134	-0.04686792516768766	0.1749841554601251	0.36481701287718665	0.22704845636969806	LEC	catboost	1	124
321	-0.21434550697028554	-0.25167357870073204	0.05848038239499009	-0.05533633823286719	0.14166175472716286	-0.11905932048482833	-0.1375470000784236	-0.04881070998483735	0.08741178419554185	0.1049121936529828	-0.06922343421535032	-0.3134936598013691	-0.2277400453371111	-0.953066555087438	0.3151609230986041	0.2671114094268256	-0.3375481596821263	LEC	catboost	1	124
322	0.15788101256185064	-0.27547223307891716	-0.1743216283573251	0.43350283494682484	-0.214226958302441	0.14565214676030813	0.0775908712434728	-0.08522106319395437	0.13762520708179227	-0.07395294736848725	-0.14034005919025913	-0.19685828890383592	-0.2600034073983389	1.8141759020233312	-0.10698589997956505	-0.04377334447510682	-0.11584808668737377	LEC	catboost	1	124
323	0.18925389584318433	-0.4340867200342292	-0.7458688317027239	-0.33002054683464394	-0.005522079399386292	0.06701981036406565	0.1299898317667268	0.08510143030310177	0.08572229361600378	0.06729294320269145	-0.23500744969455625	-0.054700344100877284	0.44660055315724206	-0.9921863349020499	0.05479215413931163	-0.28199411516588174	-0.13487378433412808	LEC	catboost	1	124
324	0.12995625962749136	0.3339625207064659	0.4407162045116673	-0.3716304597584719	0.026427880299286086	-0.010137666486138822	0.13801205814524745	0.1783705005403684	0.05246876525155856	0.2452100632345429	-0.14442488646886445	0.3342771370487675	-0.1786380646301629	-0.8721502805169519	0.11366748591487207	0.07033879270474147	0.3176425752174289	LEC	catboost	1	124
325	0.16731794827455768	0.841048270262473	0.28741547369496145	-0.35540564564247734	-0.31275503495713536	0.4417367043485911	0.018548402087691672	0.10849775143265143	0.13817135453895912	0.19644424029623422	-0.2857085383941411	0.24013342288464753	0.610029390936333	0.02574476655919514	-0.1041607381571062	-0.06130311758692368	-0.2551098490678918	LEC	catboost	1	124
326	-0.15685921483378748	-0.27121442021848896	0.5116237428787082	-0.36554816264389084	-0.41668240829089476	-0.3293656313107536	0.11190237942618471	-0.06925167387173511	0.11042774673365642	0.058416138990974836	0.2410642095602884	-0.2066846701381907	-0.2683245265381784	0.6512249694665023	0.0740377720565005	0.024884227090295745	-0.37226254136066	LEC	catboost	1	124
327	-0.03838606598924008	-0.3849861813798315	-0.7288438556495953	0.016645310495722637	0.24822205279731785	-0.31131606914407406	-0.0637200012448108	-0.13386529921991802	0.019649566153335463	-0.38198761102828666	0.23113423767685656	0.27772266373680055	-0.3330987290873363	2.2916947346178116	-0.37389212147780404	-0.14099659354712915	0.1652203325064512	LEC	catboost	1	124
328	0.0540338259874801	-0.2848396881461197	-0.6832144934922132	-0.19266427369902972	0.1897817457151565	-0.5498434146908415	-0.07251765052049411	0.08593344169088583	0.12982788738883005	0.06549994354108073	0.4191492980635682	-0.05337852009683426	-0.24601949609466023	0.8667966658118752	0.24107626431387935	0.4247688329179035	-0.07434007536613384	LEC	catboost	1	124
329	-0.1816789375282622	0.2920735241762946	0.4853394254795014	-0.32199335637979826	-0.1136145360572598	-0.06769931884851345	0.0015421847732256127	-0.0942123197714834	0.12466656970722678	0.12100496728761005	-0.3873031117546161	-0.2913551826850341	-0.3234974274909717	0.19896104227964706	0.027196990486587188	-0.12640538444665844	0.19853766596023242	LEC	catboost	1	124
330	0.17903913295890406	0.8218743156344943	0.7085715368778563	-0.2976323368377219	0.1989692974067571	-0.06810390854446922	-0.15830857132955856	0.07220441461684214	0.12204225951430801	0.24879374028523543	-0.24683126005227193	0.2524523228771387	0.6696861789164662	-0.2122995647828748	-0.9487634463065185	-0.00974140831992934	-0.23216237029144338	LEC	catboost	1	124
331	0.17730570572401125	-0.25833090972046674	-0.5740624631176073	-0.24462736085422454	-0.21366510782661857	0.004669958364986834	-0.09210279925922493	-0.027870925604790212	0.021738119657470283	0.18276640642579833	-0.1820756753839122	-0.16912196792425038	-0.22847377845841782	0.031358371867874275	0.06636444850867043	0.04340660921748538	-0.1582240656754584	LEC	catboost	1	124
332	-0.05278711715084629	-0.19468703145968622	0.6674770352921422	0.7183167221541382	0.16825401336932852	-0.36377990398862553	0.13714057318928724	0.17034862172016793	0.0694541861233959	0.09630322368164021	0.8475232998946443	0.10130924683078359	0.024599008113293994	-0.7125723135442774	0.4072386960146308	0.5589834296658266	-0.31397097288628806	LEC	catboost	1	124
333	0.0258969649393837	0.22935276895922152	-0.7969742182120817	0.18444261595108785	0.003446409687513954	-0.3349219646328978	0.13792115232060848	-0.09730685444345728	-0.008011996983110871	-0.2883093359128274	0.027787465171306713	-0.26215811206227735	-0.18270773516979114	-0.8408236011512015	0.007259392945907913	-0.2885741832349436	0.16883557868520693	LEC	catboost	1	124
334	0.18161132235736707	-0.3324491608750472	-0.6382891241276629	-0.34698247318194114	0.17616562589364812	0.37367284513110394	0.1115883854701599	-0.3058378855721441	-0.1900584670695629	0.0829110069350368	-0.1374363811557103	-0.07701021103580252	-0.16520998062828707	-0.840013984066159	-0.3161658360668257	-0.1904823636653817	-0.13015214119174853	LEC	catboost	1	124
335	0.08476493011386858	-0.26178589962006193	-0.5471515870963576	0.5808678794059376	-0.3845249826529454	-0.6316047287515584	0.18263579750707334	0.047907131228718744	-0.3165888909059789	0.1850839556108241	-0.20328566380882646	-0.11675174586088372	0.4187276567838678	2.3429206012523998	0.14476280307582864	0.08153856895431141	-0.3667633160987445	LEC	catboost	1	124
336	0.04119990306670533	0.13102660181438675	0.18255122958989928	0.46174022297905853	-0.2838669759087484	-0.27309760322556226	-0.23462168707012626	-0.11968551438261976	0.1560908840263725	-0.24980636589418284	0.5428337665799993	0.43811751346005207	0.4639912430155638	-0.48682260281932943	0.2782964260369871	0.25767712147151406	0.7010460981331617	LEC	catboost	1	124
337	0.11389676326086844	-0.250201740506178	0.5254210093295698	-0.24349022576065737	0.0201928662800456	-0.5590996804720274	-0.0840126874801219	-0.03444383453425765	0.12283629591411807	0.0965904904295725	-0.2074117737328409	0.3280367301113555	0.6484053986829769	2.392191247072384	0.11027183465505623	0.15930111940682595	0.3800560021902021	LEC	catboost	1	124
338	0.04166841329304869	-0.3234385532256329	-0.477337557136935	0.12330136331491483	0.08528740739092122	-0.3347881499136337	-0.31733740150414286	-0.07452893086538427	0.002602746682478824	0.013110583773786742	0.5372356589008398	0.23018612617130674	-0.18379180952107932	0.5569274621516485	-0.12290908571648358	0.08453567564979318	0.33856532966030556	LEC	catboost	1	124
339	0.14266675761582015	-0.3530742593327339	-0.5365167484593627	-0.29239981365772366	0.15096319760538465	0.6252836179785234	0.11959132078957559	0.1305284217538455	0.13461267042135872	-0.1178302171680868	0.2622767993875122	-0.2687713051353166	-0.19413663857128172	-0.2469011310415422	0.3677318305301472	0.08912521936679468	-0.15552235135887268	LEC	catboost	1	124
340	-0.03657499857490071	1.4192067406284647	0.8814901175117201	-0.2914285850665002	0.15539652184023386	0.1229448415083533	-0.16534811773249875	0.015575346208346025	0.09295745207610787	0.27455485238486266	-0.18854096741020832	0.2415185472941973	0.7485423315591201	-0.9929249142585495	0.058315569454111184	-0.2147099371777691	0.26769013163210914	LEC	catboost	1	124
341	0.018136937354058386	0.5070966067464369	0.9194966905603329	-0.3335014281756435	0.2867343301023036	-0.4170500954334472	-0.08652814579505055	-0.16766383809712412	-0.08393466041169985	0.25451600706459226	0.06070817427192052	-0.2582602697842857	-0.2361822179641451	-0.30428926645411264	0.19520174209891566	0.29012057175727324	0.0466806208204873	LEC	catboost	1	124
342	-0.19940127261291662	0.556607469920625	-0.6791848447939505	-0.2569788197733823	0.05289826043545665	-0.10133749533391447	0.1129761983872043	-0.09493058690971731	-0.19093524105855544	-0.22718462329311445	0.16226570410167632	-0.29829367555659286	-0.2527430691820804	-0.13269054306946598	-1.021397447264865	-0.1374349707975973	-0.23388882600887925	LEC	catboost	1	124
343	0.06725075961374324	-0.3416164667499535	-0.6549011373010167	-0.09878323120905938	-0.09080972831235566	-0.4936339501319146	0.014645560019490762	-0.09989954927616745	0.043246206157833804	-0.13800047789433978	-0.24830700096045596	0.35896030035076026	0.606808122773508	2.4533055051374615	-0.76641070688836	-0.08871686218472749	0.07350845993345916	LEC	catboost	1	124
344	0.08512608980951493	-0.3131948218943683	-0.8365599457712493	0.4019367473590845	-0.6383766529774614	-0.47278212205323705	-0.27978354675075395	0.05491859223979008	0.06170658942857594	0.13098771794951303	-0.16856749848913793	-0.21501522491446826	0.4411655036333585	2.4487101967118043	-0.0793871410582772	-0.2042823725998862	0.06833176034362667	LEC	catboost	1	124
345	0.10790252841097836	0.2903632561241084	-0.14171678580659416	-0.1856162326060412	0.08618768044971978	0.6231136487964664	0.1396456181978142	0.19852273945952426	0.11407379254082163	0.3288816272886781	-0.23133462862662885	0.16917458196602314	0.5435815144688262	-0.13573783794001998	-0.12799187714120847	-0.0471102237927263	-0.10710245444328173	LEC	catboost	1	124
346	0.07369760180636735	-0.4441937751756431	-0.7288669762494239	-0.25900815518009923	-0.028317080831845726	-0.2712325589126633	0.05445590462793033	-0.12312887595236166	-0.2960348976274465	-0.11987087138776596	-0.015554556932700284	0.10670079870242673	0.2402922278006891	-0.5843637088324078	0.10365576302365839	-0.04448720439881951	0.23174353963545163	LEC	catboost	1	124
347	-0.15341393543076412	-0.39864419937150525	0.6743929166859642	0.244619120198367	0.1701329044082151	-0.11067096450679387	-0.11002138947751779	-0.02144503641586169	0.13934660635257184	0.2633252394849359	-0.017974239840363913	-0.07638543564120842	0.5211151232950628	0.8588666732494538	0.2147664611086909	-0.16103188955008874	-0.1754608277614221	LEC	catboost	1	124
348	-0.19082734952829622	0.49309660302610225	-0.8848625570353952	0.39260997310984813	0.20255697802302206	-0.31780035197251877	0.18805594728352804	-0.04008353912427878	-0.23068684706761255	0.09592784202668732	-0.24041621863319837	-0.2776484207602586	-0.23553857091497446	0.8877203349651094	0.03412455787199353	-0.06851705342824485	0.36775326702795846	LEC	catboost	1	124
349	-0.13515630785430505	-0.44734771155855757	1.16865987849006	-0.12192860057400227	0.07181130512166439	-0.24020894990926225	0.17036312688120536	0.1878723640903436	0.09384327864309806	-0.2035411493652032	0.5828192806839356	0.3651114837834697	-0.13517231819925554	-1.0030603799730096	0.30593300046582134	0.3446970720918454	0.4572566580746469	LEC	catboost	1	124
350	0.12054583803797601	0.6368563087295974	-0.038658905648012956	-0.3555962223279804	-0.3682898995123675	0.5635043345073989	0.05818862005848256	-0.05296918973381799	0.05550282637712063	0.1906386011085031	-0.14396242576177484	-0.08405026754246432	-0.22390930139953286	-0.5340618555085562	-0.21609297342898898	-0.12949059423337314	-0.28625098867867055	LEC	catboost	1	124
351	0.09245563131186693	0.3572605595712558	-0.6883178352606812	0.2460508874718344	0.053903110105017825	-0.33659882130582036	0.16998259904882043	0.1040919058273459	-0.12657857710391004	-0.12205270146888317	0.19861583063891314	-0.3176462640494571	-0.3199146801583368	-0.09534165889752505	0.2475253589397915	0.1493566134531989	0.023663122872267257	LEC	catboost	1	124
352	0.026285814195759993	-0.4134020656188881	-0.6698627590435091	-0.16335740063538132	-0.007615782438027802	-0.392275553965789	0.10320794328515613	0.1601985248508582	0.0554812737636752	0.14763289235244326	0.5072185532137673	0.3924686406689002	-0.09536927664034785	-0.6092670929271627	0.3324027593737733	0.41135820965776937	0.15698892694753794	LEC	catboost	1	124
353	-0.1441596161257816	-0.39559084283863544	-0.7495882470085832	-0.06455592917363609	-0.330571657290971	0.7225272136012092	0.14209763774683545	0.1650172673355769	-0.3460025781996523	0.17138277664349655	0.47963405927658687	0.3673178284240753	0.40442967758169446	-0.9072481081092053	-0.21827354577301475	0.07025246696331876	-0.3522990743986357	LEC	catboost	1	124
354	0.14293402726022508	-0.2814323770972127	-0.3213092714945576	-0.40859354027173406	0.09343723427493739	-0.018126842681990732	0.10200591692567887	0.10126995185932819	0.06747006001706822	-0.22083473333170378	-0.28009639826014465	-0.22352278804722261	-0.22452481077601505	-0.6299722602564152	0.26294427327757197	-0.19954344454066672	-0.1782151587862376	LEC	catboost	1	124
355	-0.2189861743838133	-0.28862853925958126	-0.7001689846052545	-0.33471305136527557	-0.20090359371359565	-0.45164672363602204	0.0940399624490468	-0.06438535724168405	0.12491474351265582	-0.02559537981958603	-0.305162618020419	-0.3030686499258585	0.5559424792094269	1.6463708097090664	-0.8716863396766086	-0.06408266875709143	0.17468878925150164	LEC	catboost	1	124
356	-0.1866073256709845	-0.268747949383107	-0.17206659392977447	-0.029181704328248903	0.12786394804711676	0.06711160406825734	-0.1401649656808146	-0.1223688910132744	0.08845393402355486	0.0038948843771043013	-0.4123217917979672	-0.2704308258641497	-0.18033314831219388	-1.098536211525387	0.3831398157593192	0.08574274181358402	0.03025283856487455	LEC	catboost	1	124
357	0.06036604216647544	-0.23055516788831704	-0.2966564210685537	-0.26707053535750647	0.11587169435474963	-0.058611280200588964	0.08261399398939542	0.05032873895992209	-0.31148656901383015	0.12641575550428233	0.26409031637001934	-0.10981351775397002	-0.18498024232576618	-0.5624977152700529	0.31428162918454045	-0.0629848153379178	-0.18671197124356412	LEC	catboost	1	124
358	-0.1916945024935859	-0.4439470899976659	0.33931977859277124	-0.3079964745324372	0.12738379900530836	-0.0009741744452749616	0.12739988996457247	-0.08736442653476265	0.10548190582456038	0.11550245684412745	-0.3042551604017495	0.13826097537350887	0.5392447650735299	0.006428950755970025	0.021829792275156475	0.05339295350406199	0.07631742443755314	LEC	catboost	1	124
359	-0.2845403303457946	-0.5427602036704456	0.5642686249984845	0.2722725006400802	0.12283298372893521	0.39176327155011637	-0.2734428488174652	-0.05007652811530222	0.14183442116882947	0.3720520079001887	-0.2362881078489287	-0.257096112693371	0.49616970237570984	-0.20993171022912302	-0.026316266283343402	-0.15057149013562304	-0.159425287777625	LEC	catboost	1	124
360	0.212463262957717	-0.2820479291048478	-0.5268036537659743	-0.2622506043933403	-0.022067848615599853	0.02503584968424021	-0.28267926175776026	-0.08448261774915398	-0.27829648060875456	-0.11144660315549598	-0.03633503182769816	-0.10353180928788291	-0.15757938738814398	-0.477169072836408	0.38820831077455065	0.23488676044459608	-0.16218367199290487	LEC	catboost	1	124
361	-0.14078854864872808	0.9010121700760348	0.48734806130614944	0.15795036191045675	0.09328729434341905	0.4971970718028548	0.2267884180461318	0.28016930015388314	0.08907763278815185	-0.2246993031787406	0.13115713706001234	-0.30536496992819506	-0.28565731419816237	-1.201444865203527	0.12073091989447772	0.10637156121095989	-0.2524379649433663	LEC	catboost	1	124
362	-0.02242121221993005	0.11618662814586762	0.49999887336362253	-0.40173540301264915	0.1551877980617986	-0.19887415417772417	0.11837528481657852	0.19076330764775745	0.04772955563764523	-0.2109131375622034	-0.028095051770823505	-0.2684545474617824	-0.27192984195182246	-1.0182535502915542	0.09106936261550971	-0.21105853023155283	-0.3703392970334615	LEC	catboost	1	124
363	-0.21917540874026098	0.25232641379278975	-0.6256911388226075	-0.30862031652290767	0.019344230188966388	-0.3692248946616484	0.10235953341488381	0.09916721496774995	-0.20513701561006262	-0.1758922693265426	0.21216397013814298	-0.31173933220429967	-0.24512637782072322	-0.5080751059733443	0.19914369428435988	0.12457220774329454	-0.46536099187553603	LEC	catboost	1	124
364	-0.21540498634332791	-0.14898364250612628	-0.4758217905216849	-0.09359657779129395	0.20777236848303088	0.49360132476102964	0.039520613429757774	0.03418145538569677	0.126592484896288	0.08195137723880475	0.364147529340264	-0.3186305643109491	-0.23323564020111595	-0.6940925718889793	0.3544179461361678	0.1981777186458085	-0.24754909685790688	LEC	catboost	1	124
365	0.1283756732475505	-0.3098289753334321	-0.09620383183316825	0.2261491258074561	-0.19622951173530606	-0.5193006227820102	-0.049335153306856734	-0.1299851081171153	-0.10320563815299617	0.12980768228046669	-0.20796372720956996	-0.08778974506236951	-0.1725872272916511	1.0144573461090687	0.21758060651963784	0.07328848067301641	-0.13182968586155033	LEC	catboost	1	124
366	-0.045101714699516855	-0.28258474434178965	-0.5360884365579806	0.21967216891201247	-0.12024900785976413	-0.3808123157837964	0.013910242226548495	-0.15184937208421137	0.00868111252646531	-0.3065717340937196	-0.22927354717075915	-0.2875104458171314	-0.13803774815670455	0.2585024360092839	0.38313862364760554	0.20906148808583494	0.14950721803079808	LEC	catboost	1	124
367	-0.1104097254674768	-0.5835589020919681	0.9943778463890002	-0.3478823941255164	0.08320897610220118	0.07385765452207602	-0.09848136154070737	-0.1131355199672117	0.04781691850293158	0.20019380297136916	0.7366312419291853	0.3839105280041489	0.46948567593566287	-0.8541540752757223	0.29978166990017474	0.020047887144516705	0.34614955597445307	LEC	catboost	1	124
368	0.00596703030201654	-0.3391725468136096	-0.4900456993453469	0.1604378059363059	0.154726548493374	-0.5379887256048849	0.04403087546219666	0.08720894454015543	-0.0621277466166964	0.04931888516083075	0.3132906676483518	0.2332731656751109	-0.11501463352082379	2.1274011430427278	0.3858011533819818	-0.059720511362661335	0.36379379126728545	LEC	catboost	1	124
369	-0.15049934316499367	0.001953540979304085	-0.16987032904505017	0.5728706063698852	0.029059429343972466	-0.4483635151013787	0.07264100558907233	0.045298141831789256	-0.08521499256612267	-0.10014066465468484	-0.2130299672886665	-0.272405592334538	0.19462121732229104	2.7535170244529246	0.20217221375503966	0.06882882355891341	-0.2884430580322717	LEC	catboost	1	124
370	-0.29786981919087147	-0.21915616824535109	-0.4298872119657466	-0.4084363096087733	0.34800056468979496	-0.09868894104552088	0.06595479320389219	-0.12303840779793009	-0.26397033922913554	0.040545066972836365	-0.05179896037496903	-0.30357979650177214	-0.16427142608966244	-0.6884978237228566	0.2986034737870967	0.245304047602545	-0.03111986512110624	LEC	catboost	1	124
371	-0.0306173622599093	-0.3665327048915655	-0.2241621632003868	0.5277887515127582	0.12979105935498494	0.006889284170819205	0.18083659164619295	-0.011496755353199887	0.03637242814195814	0.22171453124646454	-0.23601892610882091	-0.015985938564617448	-0.3334174951748399	0.6600199331779495	-0.35747078159286594	-0.09517495888841027	-0.13866026894660965	LEC	catboost	1	124
372	-0.2866951667063035	0.18756717638278186	0.4502695738157784	0.027995522154268784	0.06067213081443529	0.4258179562065368	0.058095696737012	-0.07816901895620414	0.08478923469534601	0.30563455325733574	-0.3180652004624296	-0.29833621591836623	-0.2967552352632304	-1.1931832470877546	0.01689994315305781	-0.18435272256963903	-0.15931277126649931	LEC	catboost	1	124
373	0.15087939997372252	0.5916451442489403	-0.5218332333790996	0.31691790511195217	0.13579471953110786	0.6680644420500392	0.1470464572617264	0.11594281849362531	0.1175980392831271	0.26425489591525814	0.1441355774032165	0.27485222019863	-0.29436579466865564	-0.6100522277171708	-0.021113714535051963	-0.22113579436003475	-0.22699523828976595	LEC	catboost	1	124
374	0.07621306733449806	-0.4649054198373387	-0.7273679201750238	0.08368695700392922	-0.3641446866330434	-0.2825450173630684	0.0269554211907788	0.05435988766753615	-0.3326215963806768	-0.15481937086019978	0.31768473744731685	0.3102237206765742	0.464264481609253	0.8641131809575507	-0.07583317575935472	-0.10118506078188104	-0.2352344879780845	LEC	catboost	1	124
375	0.03703816407584019	-0.2689978165971858	-0.8126070390163066	0.1847033060164571	0.14888194253001819	0.06464303462770274	-0.04415343335762082	0.05934447822712086	0.031211611396311165	-0.10396193578834646	0.17262328216175105	0.20070743507177255	-0.3133046273044227	1.5605029367262582	-0.8967756665362507	-0.10176163360843299	-0.1058724039189164	LEC	catboost	1	124
376	-0.07363630906464728	0.1550542222634115	-0.3658411693359858	-0.032625737053578296	0.1065145176178169	0.010683737520364774	-0.15114550235081328	-0.1361754070413635	-0.21020150364567447	-0.11947424266837892	0.4895714248354604	0.477019932682743	-0.15849591465358856	-0.677874533553234	0.4567201576076732	0.3689642595465532	0.35861981565630396	LEC	catboost	1	124
377	0.14684227609448494	0.9110368083820694	0.9815301389864369	-0.32221507684534545	0.15456880416255941	0.35219757675897867	0.13553243660826175	0.14729957467730742	0.07089616483180743	0.2091237774997898	-0.26544008980913814	0.07605025173751002	-0.35504015662134814	0.05493271500850962	-0.04769999479132049	-0.14040022328847504	0.15431364061885802	LEC	catboost	1	124
378	-0.23983604569037112	0.3149367882410746	0.8226627416954782	0.4841286073455254	0.1580331317928565	0.6268606457021494	0.1829739548600216	0.14818133966029665	-0.09868801568951818	0.21443581609448126	-0.06910868733386875	-0.2592713227273012	-0.2560473605293958	-0.24165825082202752	0.05976858602498834	-0.02206489231576768	-0.21726261292414586	LEC	catboost	1	124
379	-0.05192841455066941	0.5872205065780122	0.7068212617275839	0.07087162161891894	0.15166206572332896	0.4822421518257205	0.16806531397207303	-0.03223995650494996	-0.16350789229625537	0.2698978956916381	-0.29455486192823144	0.028776468408469986	-0.09719468387479278	-1.1385673520529012	0.023015058381344586	-0.034247290500077965	-0.19975390373525212	LEC	catboost	1	124
380	0.06607512430470967	0.4508695456903082	0.5558108700847842	-0.10903552387814192	0.16355903880183226	0.5561772165436341	-0.3022885759015452	0.2301686888577851	-0.025244332859035223	-0.20810806920197517	-0.03443584581604266	0.36858074505046023	0.6324606266591758	-0.5190368553170172	-0.01682129637054888	-0.19478997026669592	-0.23279562322378383	LEC	catboost	1	124
381	-0.10900477117486163	-0.12940903754686597	-0.743761544229037	0.08090414072521597	0.13128106248495894	0.010437458833007883	-0.3377893182145619	-0.16877690753617952	-0.08936577789719263	-0.09405300249041586	0.0001680518097802461	0.24417483114337626	0.3362854098663852	0.5714568315567617	0.001752373405200088	-0.0627506647496938	-0.2021750237646723	LEC	catboost	1	124
382	0.17685339960875981	0.27796497537522913	-0.02672297524053101	0.030163653269809975	0.16599808534150542	0.5999392792907465	-0.22353839967812403	-0.028007073537065084	0.10200624120872302	-0.04370283293215277	-0.2135753502299644	0.26091946042553166	0.48549994438749444	0.29121134728770676	0.17458699318136237	0.008477168363855533	-0.24902094254248341	LEC	catboost	1	124
383	0.08961889802039562	1.2130113663480389	-0.644452300738002	-0.3025157584259394	0.15517299669792883	0.006770682902156857	0.137697816702351	0.15823912959065012	-0.015434543195916464	-0.06473671926612204	-0.2603307040256269	0.018925615597691424	-0.19973714699336204	-0.7384642687801797	-0.0008136922486778162	-0.03677638897420726	0.3224932898031113	LEC	catboost	1	124
384	0.15734899583380058	0.4158594548309907	0.0842185969841345	-0.34297466804847054	0.1873456921903392	0.10457431284067252	0.11642296797899247	0.08169661326147337	0.09825575265906787	-0.24321884199686813	-0.2198486157581536	0.28756629765587116	-0.20190153535721936	1.9922826097889985	0.28728154046046267	0.03187417792565447	-0.20436771630859438	LEC	catboost	1	124
385	0.05602947354480117	-0.4483046027819965	-0.7773904974680041	0.24941956103411628	-0.008990788032110052	0.46245607270706585	0.1573714696578727	-0.07983995958310962	0.13322470666814967	-0.35676876017714	-0.2871497880543581	-0.24798979988605807	0.33237022215522977	-0.21392518175894684	0.2994694733921966	0.061564918537108715	-0.12948275379650898	LEC	catboost	1	124
386	-0.008433308684832084	0.6691658499062801	1.0867804197855873	-0.3897081532111976	0.151500002860994	0.5376073430234609	-0.09483393313555102	0.2591935798494118	-0.16195565872798523	0.2074787408396637	-0.15828442907025933	-0.2622961112134628	-0.304800153690867	-1.074221521447709	0.014116223376584794	-0.18309347920081254	-0.17694591202103568	LEC	catboost	1	124
387	0.09897969570913255	-0.4213929978597875	-0.7842967680013365	0.6170692333837441	-0.045937259232979845	-0.397034050753667	0.14662097673446423	0.05771806030111741	0.12413195165421356	-0.027359178755270226	-0.23894673598823318	0.06439639429322408	0.5601516426844839	1.6405447593698383	-0.10613689366974545	-0.09573342126699909	0.25267563444010943	LEC	catboost	1	124
388	0.2010589054567235	-0.12641487394512446	-0.21819355793988207	-0.28984792788940117	0.14921445655531745	0.6539375624240963	-0.2183046018473821	-0.060921263723622936	0.1001584390492501	-0.11857884127888162	-0.29968413839122926	0.22501441599158215	-0.1675685324636198	-1.155760477197185	-0.07374554874951471	-0.12169502063531773	-0.18025012979085062	LEC	catboost	1	124
389	-0.008370970844928681	0.0633149224168953	0.9100277742677331	0.27652635665074016	0.1462311653298075	0.022147539869835153	0.09934977978280576	0.00591366045200594	0.1286237307980788	0.20276844112371453	0.3382849260204106	-0.16723677522523453	-0.27714248723556106	0.21844797872591404	0.29587762640956633	0.062408762604696175	-0.1965050985526309	LEC	catboost	1	124
390	-0.24572232319561396	-0.21426928293688413	-0.4778845065924872	-0.3490735655874127	0.12037222939557261	0.6846404387369839	0.16797621883516387	0.06797816712343074	-0.0872921743929133	-0.1508843680548796	-0.11135125024170564	-0.1328753219910467	-0.22805414938982202	-1.2361536560628936	-0.04803959991201936	-0.13398915489152707	-0.18005842635221214	LEC	catboost	1	124
391	0.052310875625578436	-0.3814363579378905	-0.6149675867774104	-0.009169549332707291	0.204877980164722	-0.5035178261257509	0.004214763134739091	-0.05482547151312971	0.14621085275899373	0.1651809124432444	-0.005301901278109185	0.14984327901036815	0.46825832115891314	1.328797072382013	0.07220540715167738	0.012650586321550023	-0.10650379309729648	LEC	catboost	1	124
392	0.1847305753887508	-0.40571495593306695	1.1608838222430928	0.253209665891079	0.04875395386763541	0.3491305176743237	0.23627112192748925	-0.24624950237380483	0.11015291788794719	0.16593343506873895	0.3509792372215084	-0.15999940511538288	-0.27277678257542115	-1.1582143164427863	-0.21372724326826864	-0.24799743727171417	0.145973462888731	LEC	catboost	1	124
393	-0.032534199584884585	0.38265386762346787	-0.6012400344499856	0.25325292720177517	0.20733244586307642	0.3198080669253278	-0.24387936859413933	-0.2317860471354765	-0.18127827478614164	0.12856904514971348	-0.18713562331206238	-0.2755536171671894	0.09502249084842185	-0.02505510414729378	0.04489694590710358	-0.022395357438554128	-0.17832654843825868	LEC	catboost	1	124
394	-0.24494462098484185	0.37348784104988425	-0.39524657126430396	-0.3852225461668736	0.05120719040538808	-0.16087568741699676	0.10953753955393658	0.16090624254788913	-0.09731097171222043	0.08460371164738278	0.41356792017163435	-0.35750378113718295	-0.22598189165132676	-1.118735030045645	0.2490458667249967	0.1947676995962872	-0.33144947739429	LEC	catboost	1	124
395	-0.1637758047699355	0.20893315412400482	-0.6537247289639994	0.5741934616572472	-0.3834571272552024	-0.15906211297885772	0.11775945808143298	0.09495721151234897	0.06207710876423209	-0.3476410665672285	0.3562217344235536	-0.24582792598893957	-0.2818829523727711	-0.8894002035032652	0.0635812776546799	0.05697982640384895	-0.37773849128966314	LEC	catboost	1	124
396	0.08525621279721682	-0.23519869168985363	-0.20687644122615992	-0.21332120576334437	0.19555304029280546	0.6193615828104698	-0.12503783618013795	0.004779624709486045	0.15653749537463357	0.25434444895111935	0.6090111575824837	-0.0643727151366705	-0.1341154379905636	-0.2539751294688663	-0.02181984488680271	0.11536482461233613	-0.051174420331571095	LEC	catboost	1	124
397	-0.0729913823819932	-0.281416843236651	-0.8656917201531232	-0.33498195156568733	-0.26986821809375766	-0.4760527498409804	0.09740767761613922	0.0983842344108344	0.14834574823134072	0.1504602553720476	0.26568754724924265	0.2545777934312791	-0.18410377017216928	0.20073404327582775	0.32408626144062264	0.4729137590053778	0.3795613151080816	LEC	catboost	1	124
398	-0.12470858902878112	0.5500550341580653	-0.25534697111781957	-0.38802229825130685	0.1541498959254686	0.47388355084739087	0.15793107124475103	0.04377857329191687	0.09733339071117135	0.103393827313744	0.2592435930146129	0.4112072125644913	-0.2406033195900303	-1.185250460748716	0.0397961133497532	0.065865263663302	-0.3993529363830847	LEC	catboost	1	124
399	0.012875869532871958	-0.26874924305808934	-0.46378243608456804	0.35209281246669916	0.12943733148364994	0.0004388652958011263	-0.13809111307370797	-0.10768484533651666	0.08072875126849999	0.19705659522666744	0.5840088852948533	0.3040034509270773	-0.07900240571550628	-0.652325176967135	-0.008668442239403612	0.20839424029056247	0.23419464191842754	LEC	catboost	1	124
400	-0.16148426679356287	-0.26075002507891964	-0.9986825435359846	0.30175872446839946	-0.15431402346148737	-0.25509612411771326	0.1750921580920722	0.09756063426395911	-0.3718889859353042	-0.24763070792622313	0.19877491023706717	0.28738056268458345	0.48801791366884795	0.5731114546341446	-0.8891557997240668	-0.17647926411957135	0.3975876914144039	LEC	catboost	1	124
401	-0.06478317058916097	-0.3194582940109648	-0.8912466023867545	0.37699015408634556	0.1990860720254719	0.4865873822922853	0.09986142603607295	-0.23101115792895244	-0.255430783176424	0.12284608433524011	0.40040689790533124	0.29101320936601216	-0.23191790095802406	-0.32673035267149336	-0.674925350604368	-0.0791703440074451	-0.16857664973234374	LEC	catboost	1	124
402	-0.10528895598643002	-0.15958030812766055	-0.6693053269865932	0.07442280304432268	0.31623912452953207	-0.06547084268269425	-0.020091655606199195	0.12196535169402108	0.04482813440290035	-0.33365740629930074	-0.18879818350666838	-0.07315309993848476	-0.06572548567970148	-0.3320813941134178	-0.08618769198431858	0.2223161954133072	0.18963784967166145	LEC	catboost	1	124
403	-0.2052739438124153	-0.27081650773452326	-0.2984928323305319	-0.24515793105924735	-0.23466194388991732	-0.7058437337770332	-0.061811016039531964	-0.036853165632258475	-0.014631396932774633	0.15855554486945064	-0.23254206460322227	-0.1250780192390373	-0.3886310185850436	2.4189190812183634	-0.8073364974230385	-0.074860283014048	-0.06324011889214572	LEC	catboost	1	124
404	-0.24191492493898584	-0.32392783636972355	-0.5533693341194611	-0.2793222490247915	0.12514178069317608	0.43387639663395083	-0.2144326712753066	-0.06054546510767437	0.06629156597635169	-0.18534126963057904	-0.3696383392697751	0.03706942153035935	-0.21756786713316922	-1.1197068755048956	-0.12443421736465178	-0.2953736735200985	-0.13919248863387995	LEC	catboost	1	124
405	0.11221837759542987	-0.4175360987099729	-0.4171716152004254	-0.293035324562173	-0.10384013613765089	-0.2451927702096534	-0.3677753461382163	-0.18863007082373429	-0.2782678080182358	0.17550571259529998	-0.23934213544780422	0.01121103719946726	0.28729949981124664	-0.6834191422494139	-0.429836507898702	-0.0514495237812444	0.37849865782802766	LEC	catboost	1	124
406	0.011906166567692594	1.0733919691665095	1.4586591336918653	0.03177519807933883	0.13274266189741057	0.3515236585084358	0.20183723077944232	0.26009206630912923	0.1611493875551977	-0.2735966584279113	-0.26150298389782284	-0.011701927777338979	0.6517658503175122	-0.7990822339565948	0.02831488254382334	0.034120531767459314	0.22484532087413941	LEC	catboost	1	124
407	0.16639907481712102	1.0418023694140999	1.3757220599798086	0.08113786464143201	0.06118712732789404	0.036102053504045765	0.13410591286624252	0.13963370063367583	0.13529691585669637	0.21295191460146295	-0.2501864228317935	-0.21739608033972127	-0.35966055669443214	-0.9070969585448561	-0.14242978621639252	-0.20767826681826468	0.30620173451128196	LEC	catboost	1	124
408	-0.22557648691196436	-0.4428842064594545	-0.48433155187965243	0.37543303114374377	0.11677214348946477	0.5082646307945436	0.17979615944042074	-0.06409315959122096	0.12014449425904736	-0.4654452098373501	-0.2234616635221476	-0.08914755770154097	-0.1366713971159313	-0.06102664146828003	-0.21118621844156213	-0.0657451479572382	-0.12914410326280856	LEC	catboost	1	124
409	-0.1159597297133716	-0.27359520467846027	-0.7699910922283644	0.2999536854001752	0.011698467775414254	-0.46508585986754547	0.01745336901651289	-0.027276874218304683	-0.21601804797159282	-0.278563725745963	-0.24843799155121352	-0.08448228283364653	-0.13835761651900683	-0.5189683306941144	0.36327703111612153	0.310501730243523	0.3507503345957388	LEC	catboost	1	124
410	-0.16156351050999712	-0.3151648018389651	-0.4080004233774312	0.13295751388452534	0.151909019825736	-0.056230127914885374	0.07002524430914843	-0.139958029432839	0.04149418248038054	-0.09568534174492227	-0.4295478364110954	0.32295473275843495	-0.231042243085922	-0.6824174520117458	-1.2459687888603088	-0.2429659383449671	0.1431925240127089	LEC	catboost	1	124
411	0.020219281476967763	0.4457506288810659	-0.6081529224204884	0.13251906860891885	0.17075572429372363	-0.46571595761435736	0.1298990864090456	0.10487451635521677	0.08870213327001923	0.08772019987819187	0.40374967511066234	-0.02346472407251838	-0.15036882325094322	0.04037795239892826	0.32154583906893186	0.19284256821717385	0.13470476559982308	LEC	catboost	1	124
412	-0.027909241780554796	-0.2263676492397602	-0.7114268019593295	0.16203799321084436	0.1781627558228226	-0.44492347649501135	-0.030804496075286944	-0.020250207381114115	-0.09990201555574925	0.07773118645525802	-0.35597673054808837	0.00486003982711016	-0.13238663125496566	0.4029189157602498	0.35268648620291965	0.26779724536518495	0.39351841542382565	LEC	catboost	1	124
413	-0.06524482419974267	-0.2431968056328583	-0.4579905404920584	-0.11431247343684355	0.040535655053855875	-0.28477764662018173	0.10918282626101415	-0.11113081521629749	0.1266803438032213	0.16215849483257996	0.09952108512047143	-0.2890422004543106	-0.24297458950280812	-0.12255251931216289	0.2650350690481248	0.11005328222332086	0.3203527084077084	LEC	catboost	1	124
414	0.09580735987031837	-0.31742105918150887	-0.6924533850279513	0.10803946118347339	-0.33228897043830635	-0.35616809536175564	-0.16864826693930227	-0.10558119377003249	-0.2923172003730556	0.10196702259457123	-0.28509480527469433	-0.11113607737621381	0.3466460368849863	-0.6519876537952661	0.1953148297029924	0.30710964715024164	0.24360309436197447	LEC	catboost	1	124
415	-0.169133835993395	-0.3904327489671503	-0.836355445155743	-0.23951994253860195	-0.3053350618753461	-0.0005967142326645885	-0.09824274517674804	0.010815389241720336	-0.08360743450452716	0.15429653275758365	-0.31999028503735644	0.23976489046191288	0.4175241252784443	-0.04463862838694812	0.07202822233861599	-0.06216097188703412	-0.16257475982181085	LEC	catboost	1	124
416	0.006657789585767108	0.2208193696480925	0.38400849536187426	-0.3946391447056866	0.1049389950392329	0.5813222528933565	0.13001513452929123	-0.15420492616729778	-0.2614001895080943	0.11715835195815401	-0.30713320041156084	-0.20707244919097226	-0.3280801007590786	-0.9704027996576772	0.05804951833545985	-0.05723760500307287	-0.18304459724900168	LEC	catboost	1	124
417	0.021110941550558555	-0.12985854986957987	-0.7209491235653932	0.47071094030167676	-0.1303444295615139	-0.36733403067968295	0.1506798851295906	0.08259381380889831	0.11848835805318454	0.10585304171018117	-0.26919738265093823	-0.24469896251022064	-0.3403221863665403	-0.08845526389451308	-0.16241759943632275	0.16704411346833414	0.4047888355721556	LEC	catboost	1	124
418	0.10021956581434838	-0.29231891003711497	-0.5767414683494791	-0.13619064521984792	0.2525152278638101	-0.4425863876861219	0.060290260127076736	-0.02700538359581426	0.04808466442146745	0.21829704691353402	0.0015678410351737944	-0.03253265370685132	0.6206546577546139	2.537916661173701	-0.38461566219710713	0.03786990057368981	0.02997932590817446	LEC	catboost	1	124
419	0.15772409012294406	0.21721775504933752	0.4142700791440733	-0.42232745061825755	0.1011480459934854	0.059188035841318355	0.14221647544388732	-0.1497490205105874	0.08992351223036314	0.25789197461402463	-0.2331112819407853	-0.08222370678922625	-0.3312660450600938	-0.9694699838499621	-0.010019608699729394	0.07582865268155371	0.1422486883608201	LEC	catboost	1	124
420	0.06130808655931773	0.24640476064712177	0.5111484223177819	-0.09859142549178368	0.1303528781034967	0.3882108492887471	-0.30245442108460024	-0.12280840197820492	0.08025979103258249	0.03438782925542933	0.25979289444171016	-0.2337348342755062	-0.3846943707340447	-1.0199897919631833	-0.14360171624938417	-0.041422791062016684	-0.25701056681296514	LEC	catboost	1	124
421	0.1259002301825356	-0.3145362854953524	-0.4432344293880825	-0.18604561242074744	-0.12417402239658783	-0.6965833344156301	-0.05184738506690358	-0.04176237971566478	0.05203593383306025	0.19827447870626919	-0.033933612331639565	-0.06629089399207605	-0.5044347237223324	2.493219963523382	-0.6905012975078029	-0.07939352754723736	-0.06029968322619723	LEC	catboost	1	124
422	-0.21628818551650555	0.10439496982272226	-0.37227106777785285	-0.041905603837445904	0.14439738413085923	0.2586871823027636	0.11156659879645275	-0.09140995363813875	0.11659992613934674	0.13649679623081615	0.34656674019473854	-0.33595645025980386	-0.21007983439200725	-0.908963665965998	0.3552520663799704	0.009976079671896123	0.3714431547215706	LEC	catboost	1	124
423	0.06883966095356558	-0.40275346824929614	0.3699447650174487	-0.2881879426293565	0.13209439552390298	-0.3593737478882641	0.12423858553069639	0.13278723176445223	-0.07625207124399755	-0.0383283968445121	-0.322291940578341	0.09087201160042123	0.38712414492356695	-0.21498286185885981	0.2121720290359506	0.036205816551260823	0.26818935864008525	LEC	catboost	1	124
424	-0.005542014600281317	-0.18046748089391446	-0.5868808356336584	0.15078984767114453	-0.06334465003811612	-0.07639869525261757	-0.21860400755752474	-0.02573033887890721	-0.004340925415166039	0.01984510783787862	0.4215033246960165	0.029300938437346272	-0.08090006638991894	-0.4088653897195232	0.3397772130281112	0.3653279847913041	-0.1367370331601527	LEC	catboost	1	124
425	0.09928477493060035	-0.48110119491939685	0.5378027230701335	0.056035746044466275	-0.062306405598390104	-0.27037416939848546	-0.12961363916957058	-0.10031065864065554	0.05630133785607541	-0.47853946471196546	-0.27112057443333154	0.2675896613309205	0.6155987826718698	0.9566109473976009	0.13015582232448386	0.08957020260740917	0.2605914153852545	LEC	catboost	1	124
426	0.00483397739221653	-0.2771686128874798	-0.2680890781818233	0.2641344194224724	-0.30493768023294937	-0.40482981040828075	0.21413895540114147	0.0622322753000065	0.15170211901371627	-0.2931484565371908	0.36044124507915914	-0.3063051392373177	-0.30975658162630193	0.5932712995070427	0.2779858503776628	0.2788628333246072	0.17938672329236582	LEC	catboost	1	124
427	-0.2785008380439102	-0.468838481760647	0.45145479491508145	-0.1365735390708175	0.153484431856279	0.3130920529614457	0.1581520912662331	-0.1369225927139857	0.04616108043107064	-0.48887155807575094	-0.3088349589286664	-0.12354828859145586	-0.24633912281476186	-0.6897200026367281	-0.2441801685507379	-0.1235000769483452	-0.17499797932637734	LEC	catboost	1	124
428	-0.011871385498905478	0.35520863043412787	-0.8321175783944701	0.14560513219816876	0.01889011675651977	0.061844667250601636	-0.09751541219589525	-0.0769661572598092	0.07758364143023874	0.0962579699881506	0.4523203192701257	0.38089881427096667	0.2259754362301087	0.07823491245822803	0.29023969360142415	0.20051258576464684	0.029143626694794585	LEC	catboost	1	124
429	0.09550313215859471	0.93642028988105	-0.038283650143238375	0.2237439824866449	0.14852259145736618	0.8585330882345746	-0.22854194813450585	0.14007935692601278	0.1374642670518995	0.246552918252528	-0.13592794377457829	0.034094131654831696	0.6462827170380565	0.42525834352982766	-0.9716090883500056	-0.10369647377719822	-0.07587968924614595	LEC	catboost	1	124
430	0.06771070595035038	0.4234653528127857	0.11088123720748036	-0.3675805498635061	0.18792754883667112	-0.025445992784324963	0.12403197161922495	0.13709020163477115	0.13328168870248155	0.1892214442816397	0.5515478439875505	0.32724768621378447	-0.23635481217147125	0.13924096081207415	0.31826344928169187	0.1657767217718797	-0.3443003253204051	LEC	catboost	1	124
431	0.06337576935169521	-0.40758317333114236	0.8905734200692852	-0.3538749336541785	0.15535835026952058	-0.31073722286654004	0.14806499019493616	0.1105668810337538	-0.1017605786784058	0.22950281128940275	0.15044573489010546	-0.20721567551113362	-0.19908242979455854	-0.03152701759842699	0.25308755638924946	0.16339317589540386	0.4726983401781194	LEC	catboost	1	124
432	0.12429904516318628	-0.3559862295432961	-0.20628956904685064	0.12024219915994701	0.1995711335741062	-0.053148251429615746	0.030585596271860915	-0.03137180061406603	0.11362182205929168	0.2819002818839721	-0.2288079662216385	-0.20422087776004436	-0.12417840772203736	0.16588325885124494	-0.19025947217849676	0.004826487752780277	-0.10933134031818717	LEC	catboost	1	124
433	-0.17441082352676668	0.6960953757071795	0.5165142484567927	-0.25163484247207624	0.14935742341867225	0.40707449539705437	0.13523379061933058	-0.0487023517862739	0.06636786186085683	0.1259915093438471	-0.0008256377071998624	0.32867131892817075	-0.3125871430970213	-0.4688364659662021	0.07213529126050205	0.05343609076488883	-0.23011813113452018	LEC	catboost	1	124
434	-0.012349458988689133	0.462968487472939	-0.5537093474591647	-0.07174834461857836	0.23050096143919016	-0.3560572113011808	0.041007963381390095	-0.1111890813847174	0.1018125782882183	0.15182171172203185	0.5002141269605017	0.34208996715607987	0.4755885375726165	0.43075458433365127	0.0016577382716091	-0.046331717222815164	0.3421257473622404	LEC	catboost	1	124
435	-0.15280752743131892	-0.353199494736008	-0.16295699012850384	0.05377801117164242	-0.5143427751945284	-0.461283520122162	-0.12723002185321394	-0.1426400811515925	0.09660382439319712	-0.16135563816542062	-0.22671472822337976	0.1377460922647663	0.15567799161990653	-0.0787313098320033	0.13687711294381705	-0.11108911587142495	-0.2913685516006864	LEC	catboost	1	124
436	0.08298158973934484	-0.27599712471259863	-0.7175302736818038	0.04531230945003783	0.22661395673295937	-0.4402726977089582	0.08531414692757547	0.010485757574385914	0.07176434123641089	0.16776713056732329	0.7708502579391397	0.36883305030534724	-0.12142173728507517	-0.6591495796908817	0.3245360275494023	0.5864282539160912	0.48446569330169575	LEC	catboost	1	124
437	-0.09629881436963066	0.3749848065121077	0.6110517835536324	-0.24201623436562694	0.18724985507214353	-0.0035284977252845137	-0.12193794043318398	0.15878457491335998	0.14220050246068164	0.06366700496116746	0.5468871623954293	0.4031035768309942	0.6014451707262386	0.18804327144633765	0.18348609019020695	0.05267526914869549	-0.35335617183236795	LEC	catboost	1	124
438	0.21049485156042017	-0.4105414667609143	-0.3056800652351927	-0.3186372588983449	0.15216187863577743	0.63022309368465	-0.4156872241178081	-0.21184515855960678	0.06131475229856439	0.13410553979922749	-0.2434466029601368	-0.04579025518645115	0.3971916224635046	-0.1686184907210703	-0.059414674239495126	-0.033412255456768646	-0.1420758836785605	LEC	catboost	1	124
439	-0.22592568491998338	0.18785365088366734	1.1865583149701882	0.435834438419165	-0.27627847093213226	0.6819869552476351	0.11381036378170979	0.20706669651257115	-0.05450657451106671	0.3666728200568656	-0.010643174156132567	-0.23183923587411498	-0.21302525976106315	-0.0175200134890612	0.20988490883150002	0.03064712268571244	-0.27937791662478134	LEC	catboost	1	124
440	-0.06765668736267544	-0.23234030911271134	-0.520748887145614	0.46305983183759813	0.21166918522754627	-0.463648549589777	-0.20741111278734883	-0.032216107682667146	0.04096802312597119	-0.1086197405526183	-0.14772943144048362	-0.21791644073239105	-0.10587551518315612	2.7969495567857767	0.24210075221892807	0.11396394166574976	-0.18528322008368514	LEC	catboost	1	124
441	-0.21112439276203873	0.15822183868439196	1.8673321446840085	0.28110919723901345	0.15301580989556823	-0.10080293245373191	0.15435113554715107	-0.13886687409492088	0.14218469959126423	0.2080026015400116	0.3634424346172637	-0.261290532499559	-0.3119450386315589	0.06403565770261399	0.17525483072106318	0.03054313625441343	-0.3831402972550564	LEC	catboost	1	124
442	-0.004859604369189693	-0.5631903903569256	-0.14450546218672125	-0.3913977758469876	0.1332351184217136	0.03865614105157563	0.05170237591473798	0.04438675199289953	0.1074852012559516	0.25332646827018	-0.09254820354663969	-0.20837606569845424	-0.31339056412035216	1.9990000812790942	-0.7652207536190985	-0.02824805632881601	-0.03009843877966521	LEC	catboost	1	124
443	-0.1685477853516155	0.6047438940316766	0.5246731807463278	0.03572430836038532	0.14638901334738	-0.12210622485639056	0.14526177280444447	0.20465171271300556	0.082664378385879	0.21028342800151598	-0.07492227900500459	-0.25082080562487535	-0.3222026474756436	-0.6076703218184626	0.02829297435683334	-0.17219517910625795	-0.30657928370647036	LEC	catboost	1	124
444	-0.073818515666739	0.45815658695071154	-0.07564347348813878	0.05509957677029002	0.13463012042139633	0.46667381087669924	-0.2787471550118126	-0.06474889331891542	0.03432353589976954	-0.06997077826235465	0.25234145481958575	0.3410300906321659	0.6524824788508918	2.1469769276143245	-0.6868104633558866	-0.14148862414152114	-0.09931232306557392	LEC	catboost	1	124
445	-0.0038114561116082525	0.27010587182678364	-0.3707152219838522	0.31927675756081625	0.038816364161699375	-0.22718054090388684	-0.1041707193773989	-0.12536090811496053	0.07332865607408345	0.06473255705563483	0.5147370427853852	-0.3718400704196072	-0.38194660083198984	-0.5915901064722736	0.06444143809481934	0.27542547105670284	0.3480960658006647	LEC	catboost	1	124
446	-0.2863002343677629	-0.010253950438794584	-0.05367809338154175	0.3169446544911085	-0.09885162101342815	-0.47834456529501174	-0.24314521891522073	0.08372980732455722	-0.2846715169642455	-0.16681396404349821	-0.22886273467398607	-0.07657972910296655	0.5391657021664529	2.571312541080846	-0.8870444322289048	-0.132113111022747	0.37251639166671735	LEC	catboost	1	124
447	0.1562697684506071	-0.349783892241182	0.6659496589030566	0.4572584669943022	0.07158114887635017	-0.003045033118568503	0.1779786682384959	-0.10652741101562033	0.11704831089396607	0.24937108316318327	-0.0567192457081036	-0.20641747474624245	-0.1999585389569131	-0.16209271208130044	0.20407651916090438	0.10774028444134574	-0.34732699452582044	LEC	catboost	1	124
448	-0.2050138311020556	-0.3907217536793246	-0.3374484287664099	0.11024135718402799	0.14133023320825278	-0.04108568158343991	-0.29330271450926787	-0.11911176312285356	0.10018455616646722	0.12395730932935482	-0.2968803055421474	0.034100449461040766	0.3517083516910176	-0.7741784138826777	-0.2686826398247778	-0.13121280190052262	-0.18723931480833808	LEC	catboost	1	124
449	-0.0579751495857229	-0.40297498148856953	-0.17271935112284562	-0.1839143892022889	0.13315027173072072	-0.4214924099485874	-0.3942065526078703	-0.050862180909135635	0.11542333274540624	-0.11434518048849075	-0.301803695811942	0.3110720427731734	0.2030830214013385	-0.37724455213247954	0.21317017618682346	0.17147100294228895	0.4517219891949088	LEC	catboost	1	124
450	0.07124115425841251	-0.3952483520206897	0.5429264801230412	-0.29648756247638797	0.21996628988511674	0.004331212287192866	-0.13475548369716675	-0.05423805408726797	-0.23232189347277674	0.18987121818714445	-0.2442445086620124	0.14455425577094896	0.4386660226945976	1.1025155019266077	-0.010727405977129076	-0.02289154164199366	0.11444075683797514	LEC	catboost	1	124
451	0.15640253210276395	0.9721723028323762	1.3834642288654055	-0.28804603252737404	0.23043642324140043	0.5015618671031005	-0.16080800106299348	-0.061738356068665505	0.0009886010996073935	0.29204724820451144	-0.19921079480648013	0.18708082431573317	0.5766812032098257	0.37023273239801596	-0.08158255515926567	-0.00726846291136589	-0.2305308033858087	LEC	catboost	1	124
452	-0.20822884441238318	0.1649397122021031	0.25939197864250046	-0.26262689887245294	-0.12877340405486248	0.029510493706794903	-0.03493080562965967	-0.05217697880630201	0.12786266389880088	-0.1821521610845059	-0.4157317940911482	-0.27426516646897536	-0.15491320493946853	-0.5264455203135175	0.3033604695905194	0.07488992431460932	0.2511159000999879	LEC	catboost	1	124
453	0.07588097093696537	-0.06789734539790859	-0.8163951845211995	-0.181552788573168	0.022688746015627974	-0.4465289109576237	0.10547048863279913	0.1531890859401424	0.006902976460583473	0.02052951524751742	-0.3448851359581574	0.09084654149419417	0.1495272477348793	-0.6160927835517439	0.22522222906821984	0.19718475998485036	0.22498845833035375	LEC	catboost	1	124
454	-0.18281180820433052	-0.48306637023768145	0.45839853342686765	-0.26062484226269617	0.20803081015468478	-0.20534045503032694	-0.2052596015599715	-0.12936123575371236	-0.022906430698662356	-0.484100162311966	0.02793059110488747	0.3327440704886032	0.4470674557010737	-0.9854547529015107	0.08031457157896654	-0.2823299178492003	0.4102486168929013	LEC	catboost	1	124
455	0.09797734060841871	0.29104066626384595	-0.5709261556253762	0.35469102529575786	-0.22349269442749978	0.4871932190144814	-0.2209670648628232	-0.03602483067171436	0.09858992148764113	0.19339016251961338	0.16657807317059878	0.16065766496813644	0.16767915417323567	0.2825984128672079	0.08778603751393109	0.0029055028962717147	-0.29889590853765596	LEC	catboost	1	124
456	-0.10369154176637665	-0.3799726061638989	-0.6728810529440108	0.14004092032151721	-0.5293216351510094	-0.29540446710920537	0.04798323172728596	0.014694742316666967	-0.3047110381936489	-0.2777531570765628	-0.29940975907971873	-0.29341295893012714	-0.18767018660757767	-0.19872157062036375	-0.1353535898719311	0.2576535850273419	0.5400403885317416	LEC	catboost	1	124
457	-0.17807665527667735	-0.28822873914531877	0.880295019944071	0.5091658890676171	-0.26437503281191704	0.08343254587153623	0.16396615086369334	0.045870429362642	0.13997579536193075	0.19616870032502146	-0.0850054272454044	-0.19008987555956788	-0.30170764194542926	0.6538463278388161	0.2539485163669937	0.04787415077964085	-0.3099406747243487	LEC	catboost	1	124
458	0.04111471867375718	-0.2897609499396962	-0.009846534441195001	0.16574958397453746	-0.2571606360767085	-0.4375727599578805	-0.029739360207637365	-0.048232456101962404	0.0355605313877481	0.2150150075914579	0.17397827836526414	0.39985328604290693	0.6611864594844633	1.6141167825607294	-0.25006452835445575	-0.07849083099357441	0.12042906021592023	LEC	catboost	1	124
459	-0.27275138253949976	-0.1615716393455846	-0.37388030775536485	-0.32182349104220737	0.135091709362732	0.6343589697475531	0.11750658530644467	-0.14224594455626632	0.08858739846149136	-0.030002399378443817	-0.32105771643082714	-0.2643166748650096	-0.23711101238879442	-0.5631134385782868	-0.20172340912384723	-0.11244039389356375	-0.16201358295615417	LEC	catboost	1	124
460	-0.2313681829274335	-0.3473561784310193	-0.770035340903117	-0.17225438674926208	0.14004349525405174	-0.4027534729883671	-0.28141433251577297	-0.010288941617263363	0.04633550283247526	-0.2789284984398405	-0.2329648048033918	-0.011378839632283224	0.38584217658672515	0.16244093336149806	0.21994891233441172	0.0270559113667774	0.16616678571860682	LEC	catboost	1	124
461	-0.28920361723926097	0.16555833477469506	0.8666089500606226	-0.4148958608262836	0.15360491168651938	0.3887959019682652	0.022520704667063487	-0.25129992192137995	0.01982237595453835	0.18765123737439068	-0.2886647197103408	-0.016193238869230638	-0.2591132706890062	-0.9779708134105403	0.16557525107715312	-0.04587631210562358	-0.23382408467856058	LEC	catboost	1	124
462	-0.0198486504917791	0.6504646672213455	0.7846223808895868	-0.3611064298318088	0.10389564569563868	0.37628346139317026	-0.3201011355087925	-0.08665366721089018	0.12294396870032574	0.2289886301739074	-0.1909189533715723	0.11601399314554894	0.0828405659019495	-1.5671835336229247	0.033360318600567034	-0.23102740716687686	-0.26350458774681973	LEC	catboost	1	124
463	0.008862278904618668	-0.3169925469721365	-0.07392939255180217	-0.08931431943013983	-0.054547946019356156	-0.5279964370480202	0.1102011946340181	0.011702052876087412	0.009001607889946299	-0.08004847913927328	0.4802257163788642	-0.2710538480966255	-0.2739349242778289	1.423289193610625	-0.29278702173121657	0.2799125611248288	0.14904035392578718	LEC	catboost	1	124
464	0.16269239875811872	0.7176987446363695	0.17225239149251784	-0.29152106512427106	0.21567739207748457	0.8100261780980106	0.08156126089076697	0.21864860814556816	0.13131965716443025	0.17365687528328308	0.37615673247635983	0.3809680464271919	-0.2941069236127578	-0.4377027226433576	0.3197233743815275	0.05352747245806552	-0.14001489687675006	LEC	catboost	1	124
465	0.014514524886837594	-0.385747494534439	-0.6999287334939333	0.1592480414161519	-0.2530912090238346	-0.5918861223893822	-0.36063165887186327	-0.05935123882724247	0.09109060024844672	0.08147377994222214	-0.20926705632311873	-0.2313822299214262	0.41945595447094397	2.2977342077385576	0.17209309081536195	-0.06693888850885192	-0.1915918923296959	LEC	catboost	1	124
466	-0.1264584725437822	1.2854983165753509	1.4167774634209043	-0.24812936938385483	0.06235044031986286	0.45481256364401357	0.28266318436725263	0.21514687090970078	0.07909011426640176	0.2043384544263777	-0.2899586371916479	-0.17878967328189194	-0.3217512569720108	-1.2164607173222843	0.014486281992225928	-0.024060618828596968	0.05786983933551811	LEC	catboost	1	124
467	-0.008029150280519773	-0.258181922563123	-0.8273178098080596	0.4416393869646163	-0.024600252476864936	-0.5732784535493767	0.17513061330300528	-0.20846942034809948	-0.18927526719024831	-0.32970651628696507	-0.23329033379555592	0.06340251132307717	0.4376845226812562	1.4761607662330876	0.053558674683580006	-0.2081819574776547	0.2791964745212021	LEC	catboost	1	124
468	-0.1733042842621667	0.23814886474480654	0.8101740822267148	-0.1723544787138823	0.13480641935415413	0.024342988304852178	0.11630901162104408	-0.1928899057307707	0.08974965252885846	0.2536405972355515	-0.02812281540877998	0.3688849764557738	0.5546529017149485	-0.9377973962129313	0.3383422031366087	0.05341637300921721	0.39588600554297393	LEC	catboost	1	124
469	0.14410853374600968	-0.3362922484135916	-1.0056593450097817	-0.2716936383725085	0.20788539016160587	-0.14458480598975662	0.044350245494387416	-0.02717760435531725	-0.23035032848509354	-0.08082821923139265	-0.12817146307545169	-0.20902170684447763	-0.04851028466400931	-0.15077602908776083	-0.8393827967620633	-0.112804248469738	-0.09633252986180046	LEC	catboost	1	124
470	-0.07762712904229084	-0.4131188051659268	-0.16404827198968613	0.40401671410405476	-0.545420491710183	-0.5682181916624318	-0.23104824066348023	-0.16431774688992018	0.12081940395123124	-0.20596782915549228	0.23078572735471664	0.37530533640200237	0.5257092330216643	1.9593572334727278	0.051915684415082715	0.044939889338009326	-0.42283250724002075	LEC	catboost	1	124
471	-0.24114004003697334	0.2883023540095229	-0.1491469467478685	0.014233743762832131	-0.21407318312409304	0.4759267546829636	0.1679977310426887	-0.12239670318688728	-0.14303908388381506	-0.23221764566120334	0.023914657948972476	0.23845348333167546	-0.09145859932419892	-1.1082246548025099	0.0017119560286041656	-0.14411601724527057	-0.18946508016699903	LEC	catboost	1	124
472	0.11845382749402714	-0.1936229860437415	-0.4684104526273434	-0.09531595119183436	-0.1650706759504484	-0.5045882837949052	-0.032491495173960494	-0.04868288590283751	-0.09334912414710751	0.13789019974737537	-0.25142882946015094	-0.14120281439060706	-0.2768912640587496	2.4496582858804694	-0.9667185044385416	-0.015296693243214216	0.09713523241591487	LEC	catboost	1	124
473	-0.1987293972880237	0.684687393986974	1.073260938910099	0.21834022210093426	0.11508895930028948	0.49852344831442247	0.22214548756785257	0.19206002033415787	0.13223843694458104	0.09491105631319789	-0.2867484453363965	0.02523808804394333	0.011342044745960938	-0.9217766587045537	0.029454946717560795	-0.022080409394249097	-0.34196584025813975	LEC	catboost	1	124
474	0.004282958593507072	-0.29385078258111	-0.7628444350618423	-0.03576835785169077	-0.44930149814265447	-0.007983072748835928	0.09949085426149468	-0.12825080131842626	0.06276979141960927	0.07912166908064976	0.2882785913123264	0.16074100741956932	-0.08638621363662152	-0.37346507870553936	0.34480062500147396	0.11884531434887889	-0.23626323231645452	LEC	catboost	1	124
475	0.1571320548647936	-0.3634247512279726	0.2574209185980287	-0.44271363856213414	-0.3720643468907443	0.36569213782111076	0.12907773104197962	-0.19194374387376517	-0.2983160109328526	0.18745937850488908	0.2204759508256588	0.11127627711496513	-0.19930348111431656	-0.4923326462415854	-0.09286904621424126	-0.09648459419398318	-0.2533710893612808	LEC	catboost	1	124
476	-0.2589844879862202	-0.36516609099686914	-0.2699574594475169	-0.25354113732235056	0.13066890457659644	0.6126349086883965	0.11314345348539269	0.11181747459521744	0.010913600512113745	-0.12781421848328542	-0.2981816191681771	-0.2748869707195407	-0.23177213782504094	-1.310465027220813	-0.10843287602875824	-0.1629133032415366	-0.14868967343128553	LEC	catboost	1	124
477	0.13170522543797525	0.4840091150014085	0.37029827724014436	0.1822148853672731	0.07188424096217999	0.051510636753810644	0.18736713319502282	-0.03559563120717172	-0.24398304177912347	0.25169728505165306	0.1707301211590638	-0.24792325576542107	-0.34098434157153873	0.7506976686725013	0.07033255623059385	0.023293466167711656	0.2653936533506511	LEC	catboost	1	124
478	0.13183343695200123	0.695774391857982	0.3126525110937693	0.08559388418795089	-0.010659062660299845	0.6557146791025564	0.20049052446295937	0.005798124503124969	0.12837007242098142	0.3363521925865844	-0.1833679436718989	0.14746126106374266	-0.050460160955809255	-0.9936485586524785	0.04021952803350695	-0.12144974745846869	-0.19892915408345793	LEC	catboost	1	124
479	0.15929846947745913	-0.585372028524969	-0.6261448530839901	0.5960778330863815	-0.15930768687359506	-0.4746034584662776	0.14536049147545968	-0.0844784682746175	-0.005114362381257314	0.10641326768000801	-0.16169259018829873	-0.2356549774209163	-0.34951058401614116	1.4662877671010652	0.060156701603423436	-0.08703103464558065	-0.16482475658998674	LEC	catboost	1	124
480	0.0957417681020826	0.45063773738417656	0.688716569752555	-0.30758798857157243	0.08545821638192853	0.6607091824953741	0.18132630023195823	0.23106376813306503	0.10416333510244394	0.03341875074960478	0.6574762459259192	0.48203638007441524	0.6159434920330134	-0.9486619091068373	0.3015688732703713	0.08754294325071225	-0.06772506874485765	LEC	catboost	1	124
481	-0.11607425960827668	0.6966319339433494	0.43578789841955584	-0.4033829531040311	0.13093518030093715	0.05145539662451509	0.12333580311854553	0.20534899856150446	0.1278353355251262	-0.03481513717562772	0.7193884139281745	0.19949272869642942	-0.27689351214445007	-0.6736582295587441	0.3806399084678102	0.3212598857422908	0.19459652120384036	LEC	catboost	1	124
482	-0.18552126043344921	-0.16307125995673963	-0.21251683657934226	0.08025842982766243	-0.08757327619004104	-0.27121643273768603	-0.2456258649350234	-0.03086575908945085	0.07004484487622911	-0.016116724512571498	0.3192836717409102	-0.3326995960241053	-0.1617260226958082	-0.9321931651498735	0.2727847472165571	0.1959675704493806	0.10649101948988259	LEC	catboost	1	124
483	0.0031955990886419067	-0.31985481831869	-0.41401731169904876	0.23835752013927494	-0.4297746170346562	-0.32348134437456233	0.0789583997459384	0.08849641192432346	-0.38055263055960925	0.1842750153276737	0.2596411595609328	-0.3035127624693706	-0.42713245287156704	0.2552231882135985	-0.07536709735328016	0.16902260458624543	0.1601082027624766	LEC	catboost	1	124
484	-0.15472692701276852	-0.45799548126156897	-0.6460403840400604	0.18754464023690257	-0.42987932284841435	-0.3398708443539733	-0.23151399090996688	0.12741728487973547	-0.3906544386891317	0.1716502927431827	0.1576861040551901	-0.2655089146209447	-0.3188809917748232	0.46394008812886534	0.3284002912257594	0.14222614754316684	-0.4133497752293994	LEC	catboost	1	124
485	0.20999385212381033	0.4726843884030596	0.7940652808896533	-0.27633533106142844	0.19253450880625847	0.45601364237497816	-0.041745747531956125	0.11403628752533074	-0.08729471040100915	-0.20356388929124208	0.02102470018891088	0.3668460560583684	0.36396189875035706	-0.5743681802274495	0.2044267890934788	-0.025356363476221687	-0.20291756775971334	LEC	catboost	1	124
486	-0.10989733357700708	-0.44732213639111984	-0.9538494250342159	-0.17451723860065094	-0.2507647853426728	-0.562295463450861	0.06399078852057169	-0.1566798531097311	0.11039128696343461	-0.3694562010142111	0.47971616701578523	-0.22181565040692874	-0.3635223218193735	0.3650929648842265	0.2606518915196072	-0.32636604144798564	0.011287458452512479	LEC	catboost	1	124
487	0.040170787054308786	0.4902836316428729	-0.3316504749334644	-0.15299224460079436	0.12786908140831532	-0.021939084708152756	-0.21644459537238053	0.09691010392903471	-0.16786517002739149	-0.198073549893735	0.19535304763588948	-0.28723288818781684	-0.31852999523318537	-0.9723716457560392	0.05337924390500321	-0.3145683325593535	0.07655385459872027	LEC	catboost	1	124
488	-0.04296374824467915	-0.39202653304978796	0.31462730554310003	0.558555482090185	0.25233682703024357	-0.32174135374990964	0.12437704955593554	-0.2388991615045341	-0.27888191852370564	0.23616596950157254	0.5676345481634493	-0.2206259797700345	-0.03370905003141201	-0.20904477882937525	0.3171974197178041	0.05113367649865964	0.16367535510182793	LEC	catboost	1	124
489	-0.08110779657591524	-0.42828395055732044	0.4932619012814535	0.08851719137430898	-0.2311720050811787	0.052277720205204756	0.09865803077026401	0.14883683760102365	0.10606811535270079	0.27724645147647825	-0.35820514859632646	-0.08107601890558415	-0.18199771225444974	-0.4070840406363354	0.36287647912295273	0.04890120441059605	0.29445520686205234	LEC	catboost	1	124
490	-0.18832943079186268	-0.3547383281417994	0.06526950491782972	0.2129811761800513	0.11038941819354521	-0.25986919875459435	-0.25593708387042113	-0.17897823312906036	-0.1022525969064167	-0.4047355514212012	-0.19388060962761447	0.026581756077803664	0.5272967521910124	1.855524901015126	0.07103644359417834	-0.19177355292883577	0.16868011276558978	LEC	catboost	1	124
491	-0.13028833016357047	0.4814479646663354	0.23963901747552432	-0.06988713285999298	0.23780447287423673	-0.026307293050665793	-0.13744591292341615	-0.055316301989172485	0.08779050249012255	0.1333286319606603	-0.1827678522760024	-0.07007050850464418	-0.30853877729816304	-0.3091900151575163	-0.11054185757839338	0.026837857185563058	-0.13641212644734452	LEC	catboost	1	124
492	0.14161688099486938	-0.2974161653987247	-0.5409281387854218	0.32276029975242176	-0.2541162872631453	0.5122951806524664	0.16045051178324304	0.14526949382280582	0.15647129589481373	0.07556050650566674	0.09001130229180093	-0.26584325244814644	-0.23236398827498345	0.45716475511445	0.04824696028092988	0.016526827125527093	-0.2486462735650579	LEC	catboost	1	124
493	-0.2429613162030849	-0.4017393185283956	-0.03729239098051343	0.23821090015647411	0.06329801757346458	0.056301000320532334	-0.2410837749377719	-0.16986403546470888	0.09577842915189852	-0.4163987019327563	-0.3298772811697116	-0.2742463872701932	-0.20423267065261627	-0.7192313989622212	-0.01119855192631538	-0.2970774020903722	-0.018224911674059693	LEC	catboost	1	124
494	0.08790743247568718	-0.45743298878302713	-0.1134519838782829	0.39807349079354254	0.023350851418531715	0.16979220555364205	0.15922585337945125	-0.27513982502876716	-0.2835474879130283	-0.4267960325576856	-0.2707805700482747	-0.29171755943572814	0.1714488309542032	-0.7691316210059198	0.30449847541638114	-0.055442269410320655	0.03192864328573571	LEC	catboost	1	124
495	-0.014179863792863323	-0.28078230812517535	0.11261756726506145	0.3712933111235401	0.020040816769156644	-0.37855541502961704	0.09636725949724381	0.14253860377748728	-0.0276636139259967	-0.28400638941258455	0.6771922253489596	0.35862396393736373	-0.041987804392667034	-0.5805923000003136	0.37160729867805287	0.3940375900607036	0.30847606449488457	LEC	catboost	1	124
496	0.21117044192752243	0.6803650361203265	0.58270501202418	-0.2724726867059141	0.14530053879204005	0.5130309853470529	0.21675077707436646	0.2707720090294712	0.10434150555527326	-0.09220562441532013	-0.2887803318519933	-0.10104713570162903	-0.2510189363698261	-1.2125289764345195	0.04184773881227377	-0.0366020715326243	-0.09231527520466733	LEC	catboost	1	124
497	0.05697869364705409	0.6178190792490892	0.00826223411744767	-0.04708549096153131	-0.11165518691303054	0.41189675459764735	0.1785147049372438	0.15550242875961814	0.031070762632368968	0.14037425188893188	-0.3207343336273403	-0.09572087221667289	-0.22226941529593222	-1.072873719672201	0.00026844956508832946	-0.03725006580670187	0.11389146967459211	LEC	catboost	1	124
498	0.02737755528160574	-0.39807764598917456	-0.8138038517343619	0.022956936372790133	-0.3275282385017506	-0.3544972693934485	-0.06796433433317949	0.09575857438393322	0.08973949496280967	0.20198421240639286	-0.3520862746399138	0.14308173195817495	0.27788707349200337	-0.026963343588780216	0.2727590395112995	0.07709907958372099	0.037108678636451384	LEC	catboost	1	124
499	-0.026191906771387184	-0.33765957299682176	-0.5190740487878314	0.2664767298175176	0.276167221634734	-0.47720633147516706	0.06598068493770634	-0.1137381914594412	-0.0891000197421706	-0.15299943292630733	0.5862995146428606	0.13813384230342987	0.01677171781963884	-0.61283866521185	0.3166993465957734	0.45209303488039937	-0.12811136659687147	LEC	catboost	1	124
500	0.01741511297432914	-0.40766594647022153	-0.7958629495629442	-0.3537026841923761	0.093211753055698	-0.2425540353634853	0.026842884258264393	-0.07424955555455237	0.009618985427264639	0.08651107559500319	-0.2306981902035184	0.18097643343965417	0.5222558600531484	-0.45180091774458453	-0.8279015187115568	0.020563424641678076	0.3216294789496894	LEC	catboost	1	124
501	0.04870286483422089	0.8847565835608436	-0.6033084066263423	-0.31143209563698127	0.23474605818287073	0.04216239708480948	0.14838765701524964	0.13979032868951158	0.15255183385815932	0.20542000617125106	0.45040921461613265	0.34396092440412046	0.6146320935467152	0.14054178670773437	0.3361159297225305	-0.05287019112048576	0.4186480989330462	LEC	catboost	1	124
502	0.09877251216934778	-0.28902743759344846	-0.5042591001592186	0.4879327480287179	-0.41882264629050864	-0.697819007082375	0.026706138945619268	-0.1122216509946526	0.11525460842409958	-0.31434777887702026	-0.18190730837891675	-0.2949942509141571	0.4031791245068863	2.0618370111322535	0.02656278702228793	0.03477927499188033	-0.17872666718402638	LEC	catboost	1	124
503	-0.23946337147330324	0.01738990119951937	-0.5946640154018697	0.43106492050584777	0.1480324051192037	-0.06780632797389562	-0.11783123578695992	0.13311521097138576	-0.09156482611164828	-0.20928291570445212	-0.24932703881983737	-0.3538000726560061	-0.17635157484498232	-0.6758681837638955	0.21588717401816918	0.13552718332544883	-0.30192971113735817	LEC	catboost	1	124
504	-0.09349805705880276	0.7789428752299903	-0.10744844367498645	-0.11359799789033	-0.19094983304767618	0.03310650145952344	-0.005077027529267424	0.09223994570825277	-0.053662580480081094	0.18639777831396404	0.5481110902786515	0.3763713933669761	0.012123188138288396	1.418894809793776	0.11453037583861836	0.07631430827502668	0.38856730267322126	LEC	catboost	1	124
505	-0.06909644634392935	0.5592077066515052	-0.31344875997651633	-0.00910681351268078	0.15618993210496235	0.011642781274502115	0.137677921150625	0.13766379348623428	0.1163235695574573	0.03928341752597927	-0.2727259174166179	-0.10113503742282481	-0.29185466852315456	-1.0165615518488083	0.33745373773389076	0.12074634986367164	0.0948578850311695	LEC	catboost	1	124
506	-0.16990104173357962	-0.1824799547976156	-0.7483431355697103	0.30777650921925565	-0.26218795145906	-0.47770424235727577	-0.24488277746541823	0.06582887596005496	-0.12260859053497156	0.16410390234904088	-0.18544070910775362	-0.2318930732537614	-0.3650346937128247	1.454617884034196	0.22581746381079953	0.0654581271481095	-0.21455276680314594	LEC	catboost	1	124
507	-0.19267867859544507	0.19948565385751246	-0.16231403936674504	0.09541510931531279	-0.22415093555877455	0.2158467147890188	-0.2802911642855547	-0.1189672024694027	0.0814568436789963	-0.38180514170409346	-0.20924400007865102	-0.04645380674445088	-0.13396966657165438	-1.125094317653208	0.016992364545809546	-0.15798397351383398	-0.24767018402183102	LEC	catboost	1	124
508	-0.1987293972880237	0.684687393986974	1.073260938910099	0.21834022210093426	0.11508895930028948	0.49852344831442247	0.22214548756785257	0.19206002033415787	0.13223843694458104	0.09491105631319789	-0.2867484453363965	0.02523808804394333	0.011342044745960938	-0.9217766587045537	0.029454946717560795	-0.022080409394249097	-0.34196584025813975	LEC	catboost	1	124
509	-0.09874637127201549	0.2954399694821264	-0.3306874812306776	-0.05653332552003129	0.21854242392976977	-0.27865271362464605	-0.3799192627928014	0.09819413959483797	0.11828999183731373	-0.014179875796827347	-0.3908783030185926	-0.04472002623042824	0.39670027921878875	1.5922869331997818	0.2106120979577775	0.032748768955901564	0.15849421003172054	LEC	catboost	1	124
510	-0.34995723819184665	-0.14692715527305283	0.9310873378621978	-0.1442942219961073	0.015669673877755412	0.292195559409335	-0.47327391069624963	-0.20659038884697825	-0.014676273999996194	0.12783435404100033	-0.3516395998588401	-0.3129956917467051	-0.28311154236485014	-1.4745096221945748	0.20316068938798876	0.08637353331821987	-0.22504242202613858	LEC	catboost	1	124
511	0.1620055197290709	0.4458303148673112	-0.3008638581502672	-0.32116756483148856	0.11699390373342193	0.5510970387420068	0.12201356539127024	0.19484595952628372	0.07401388816197409	0.2433261313302793	-0.027808730886253966	-0.2473321254982339	-0.31562660423088124	-0.4176347294252832	-0.032376168329072086	-0.17474522090224276	-0.16534425472859718	LEC	catboost	1	124
512	0.1181466807321554	0.86760575367254	1.2578120842566827	0.48954084356823263	0.18010119502401953	0.37908405390599204	0.07921809626115703	-0.1524016403558977	0.145949652407826	0.3753630047411999	-0.19993882152624493	-0.258182786335389	-0.2745650411641753	-0.8920262898477096	0.21605192371451304	-0.026376475435582893	-0.13928121493369816	LEC	catboost	1	124
513	-0.11598198475116532	-0.3531501071207157	-0.4729595922267435	0.46951291979193305	-0.3930388592109365	-0.2959879358421058	-0.3007805959012189	-0.0058235256887808505	-0.19660977394334989	-0.34053643362546476	-0.3362141840163437	0.309178002467682	0.3547317427498617	-0.15549779881290945	0.23099764452577162	0.16008095384172974	-0.34332234683319024	LEC	catboost	1	124
514	0.04209617242991862	-0.4371699718007149	-0.06427325010909113	-0.1338883723184065	0.03430007049277134	-0.4991295709207472	0.12104162085450715	-0.09112480321852189	-0.2568950010040102	-0.10074484015329269	0.4625058981135791	0.394131671195405	0.5827711166149789	2.4088044504868495	-0.6152359323468456	-0.014876799323254131	0.21706303052025488	LEC	catboost	1	124
515	0.07985063376536189	1.1034657428716976	-0.10269509710422466	0.35104152594673294	-0.2975331746470041	0.0400111740778335	0.11660482038354227	0.19690947565795777	0.14899277027412416	0.08423716443793046	0.12754452854743517	0.31240657409360434	0.3736726343514502	-0.09861166713875416	0.09465473838440507	-0.035507498045429	-0.29048026136523797	LEC	catboost	1	124
516	-0.1419015600779067	-0.5136564977912353	-0.9218131561866625	0.28602556279258773	0.1573238280465722	-0.494290193556883	0.12895683773766073	-0.23573379190642038	0.16998635512362137	0.08009969132894393	0.31534618180579055	-0.11551414174163137	-0.32320598787510485	0.781647972463585	0.17307104098848888	-0.1705383397614041	-0.10959224011309354	LEC	catboost	1	124
517	0.07879226161961908	-0.26029461631874756	-0.730960955251434	0.0399417902275926	0.2389525631544538	-0.0762846873634195	-0.18994305494239513	-0.15120186085360504	0.02675409803359272	-0.4267637649691819	0.2307014147508558	-0.08309579019679862	-0.2642737646116491	-0.09146190320752766	-0.15358769308172796	-0.16453204662880344	0.3335102915392756	LEC	catboost	1	124
518	-0.20097110895969755	0.40617804396483576	0.43084978849808264	-0.2773769361409847	0.17824021608944507	-0.08173862200275252	0.12837228137991513	0.060066589864654234	0.06438073472445799	-0.473005634902625	-0.04501878772549119	0.31606005008374755	0.6030309034382807	-1.1410005949678041	-1.0675426491350863	-0.2083718674045978	-0.13482822967420915	LEC	catboost	1	124
519	-0.2292790359931009	-0.48942924284048983	-0.2948253268439454	0.2816641977943051	0.2212117130804217	0.0073226233062515895	-0.2309501133975144	-0.14555362302094407	-0.3298772558283448	0.1954605546659826	-0.16223231631646437	-0.12994800465367762	0.4713234921232178	0.08207429296314121	0.049984697394223385	-0.05855186676571034	-0.18402596047540168	LEC	catboost	1	124
520	0.11351172640706265	-0.420528709654249	-0.3402944790106258	-0.37784471232487055	-0.113620835525993	0.010429718598659496	-0.186327743705399	-0.08042685041044338	-0.02178962627181545	-0.0986386273774073	0.6342181071604832	0.31967981508598164	0.34154083814101116	-0.6209573930085914	-0.021559719391910398	-0.16423766461088343	0.4150012965747855	LEC	catboost	1	124
521	0.08972063740036	-0.4083061523055611	-0.6584619685020873	-0.27862081954244344	-0.06892362583958112	-0.6425816023080928	-0.02612015922482694	-0.14717326711769288	0.11995029111000535	-0.026199202998022388	-0.2243297459496032	0.09412592929612662	0.14067517409780092	1.9606755779234426	0.11731161153620012	0.013980147497342455	-0.14140020157481156	LEC	catboost	1	124
522	0.17019248674920504	-0.41617166290644686	0.20456823484943507	-0.3580869052159591	0.1437107898151114	-0.37880838300350206	0.10105158010572385	0.05249057752421005	0.019502550400152443	-0.031303568473560875	-0.4312861985062254	0.03688969012542897	-0.17747509221003926	-0.8313160977512605	0.2663546297408813	0.36542226930243454	0.26964768896095587	LEC	catboost	1	124
523	-0.14292033792955341	-0.3014435618689107	-0.07886218624208415	0.3785635934482014	0.24482809509213568	-0.3051302274279956	-0.14329862894712386	-0.13721041141340673	-0.0648106268605	-0.38110857408238624	-0.36218848651493285	0.3594796072070897	-0.007473909200742503	-0.7150590425217248	0.2573633748553674	0.5068132380951315	0.7317257761397842	LEC	catboost	1	124
524	0.22829973656121974	0.22169434631355037	0.7503917769925283	-0.45173369808217007	0.185943209408921	0.28457654121199405	0.15387481947342574	0.08282678030837287	0.10670923326889208	0.18136961886871697	-0.3172488269783147	-0.27588514952404164	-0.3132932286010954	-0.7433998061169637	0.004304352111764924	-0.049922417370174235	-0.10085609220019466	LEC	catboost	1	124
525	-0.33469087271331477	0.3086459776281174	1.0581989533029412	0.48412356958907393	-0.3840212288001915	-0.05893022699501726	0.16627775746591783	0.12378062059139201	0.07360426605256126	-0.4847313669132985	-0.3190356624913358	-0.2455442083072597	0.1794685117316321	-0.5275237361011351	0.24507462067564603	0.1422176018109229	-0.5069622404881133	LEC	catboost	1	124
526	0.07818657240995343	0.696387195149067	0.7933412718773487	-0.32653862632347286	0.21963951455351982	-0.39421754099606815	0.09725324258426482	0.16496748789679394	0.10609134712491063	0.19164095318443342	0.44308301758453744	0.20555891552257463	-0.045986084530636386	-0.5057194526909177	0.2501889092305209	0.1511892915355751	0.24750255015345674	LEC	catboost	1	124
527	-0.22412420679346837	0.29853089020116175	-0.5423761070579781	0.539801969516279	0.12363040154531876	-0.2733198333430021	0.11184220553630828	-0.17105796666984832	0.027002197746062884	-0.3467019809548724	-0.10318132109894686	0.19880593044869235	0.38231240730965454	-0.8969859393866605	0.24578378881290047	0.16270261100081274	0.3287872746272626	LEC	catboost	1	124
528	0.14056891780268696	0.21075919190121079	0.39246037725539035	-0.2668297752484784	-0.23172832378661914	-0.07920109429589782	-0.12889345521827794	-0.046287629975693176	-0.049288419701049704	0.2345640010080864	-0.14255061954924803	-0.19933289989918798	-0.25109222241302986	0.19387747967895297	-0.10128818791409161	-0.026501342184448842	-0.23283292172417439	LEC	catboost	1	124
529	0.10670150367115312	0.20534128758771109	-0.672647674628962	0.3671465689511131	0.17637000649417342	-0.177992139896211	0.1541298891476115	0.14554324888428977	0.06172181179705513	0.18679040722337298	-0.204283526336142	-0.3541768841972452	0.5155178594142656	-0.7073083011669296	0.23178603458388178	0.24957011164705642	-0.18723030744794492	LEC	catboost	1	124
530	0.17322520029072005	0.8391720224793323	1.1026369936057954	0.46664417615048015	-0.266212193927363	0.09000356357045897	0.2097978912786431	0.08213176456881609	0.16987067165629854	0.32665372325194225	-0.2010612215347282	0.06626077257359678	0.5526170212788868	2.2167678198578247	-0.021855374023467537	-0.017467707177308247	-0.18511773980570811	LEC	catboost	1	124
531	0.16863466166626806	-0.3708629733610287	0.4773320272015384	-0.28861423168952366	0.23145786094735787	0.6015282474310694	0.13351272122728777	0.14907784172311134	0.12262726973400385	-0.5111852240780271	-0.030548221225014386	0.21600674646174614	-0.12133062692655472	1.9239176854977091	-0.2082351647569494	-0.08276863523500114	0.10298196871534221	LEC	catboost	1	124
532	0.1432759001527494	-0.4911912587487899	-0.3481311583498137	-0.23773406746193376	0.16062780612025915	0.816179139425302	0.09135655734519044	0.03356042480823894	0.13457526299029451	0.17945826036409718	0.022205095954716828	0.2609011143027913	0.25902314343868954	-0.6359102584939748	0.034558576859388464	-0.15840860228817794	-0.16950341960980606	LEC	catboost	1	124
533	-0.1391052280970901	-0.38126674173475367	0.20061616024610848	-0.257136816533473	0.021068429084447116	0.6009299311055667	-0.06842261526452953	0.16510163851014373	-0.011400893954242028	0.3132465840967024	0.5467503894468636	0.36647810089216665	0.5463926529838218	0.6997645288889698	-0.05969128469633979	-0.17817040666592973	-0.11522193913538742	LEC	catboost	1	124
534	0.12204366036603069	-0.26273128169708526	-0.38386262095873297	-0.26294541835578844	0.23677290607385298	-0.5310574769010108	-0.05231638146200022	0.06165796801148391	0.05878449579963512	0.11072502565728673	-0.2047986584710657	-0.06745319150094435	-0.14662648935752276	2.539967328279527	0.2385360501245676	0.06513147300388293	-0.20574533808229734	LEC	catboost	1	124
535	0.10842142184667755	-0.4377356556474439	0.5855547043352856	-0.037692022661458165	0.12386856926324959	-0.33013123984105885	-0.1914539702210457	-0.14377514935776003	-0.07929562743980394	-0.22906292528358976	-0.3677905785658187	-0.24048075370286665	-0.26572548285675435	-0.8641435892636745	0.04223701872947479	-0.021494533334819065	0.10693736290224147	LEC	catboost	1	124
536	0.1351853721605433	-0.26997684145610956	0.07051882134347834	-0.1852352642291981	0.2591467828361101	-0.5731485831387669	0.10242057870927704	-0.0699633239369434	0.12367736268781504	0.1682801387852905	-0.2356408536036508	0.22907078402252534	0.6270497395063398	2.9689238040624697	-0.5914240453459374	0.03553494209142293	-0.048363436125880205	LEC	catboost	1	124
537	-0.06774454471147438	-0.11507654037467911	-0.9401920030432259	-0.1061233821428572	0.1334077251568934	-0.4072800808135401	0.13337403847532686	0.0477768991756199	0.12630742436663628	0.12302714532141394	0.5639887225658855	0.3318394692493974	0.431694135992408	0.2374913528685516	0.14154913230916077	-0.0653918660864919	0.175264384386923	LEC	catboost	1	124
538	-0.2639464307808983	0.24698040051266734	0.504995374234966	-0.1195931764274801	0.18594116239301844	0.33388645104445003	0.17109508199430712	0.14184181971619883	0.07604040631255869	-0.11781959973540154	-0.10961080933573103	-0.28814398055281465	-0.28939403098121985	-0.9899038313200232	0.0004564359349241788	-0.18802727351774204	0.2740268999805576	LEC	catboost	1	124
539	0.01085989484197247	0.7793867394754763	0.700943904006272	-0.3396976737897058	0.16548229064205816	0.7373731461139656	-0.36724574873901106	-0.011170344700449003	-0.1325194220162545	0.20798304351616898	0.022911958738976355	0.05270731770366459	-0.2784013911893468	0.48973773807953314	-0.041745306194131526	-0.024889787656988467	-0.15837191908555048	LEC	catboost	1	124
540	-0.029672668919005562	0.8447373009309602	1.4177846199181492	-0.3138368379002551	0.14946531954678038	0.403526692298568	-0.26317835845981075	-0.15091124947235174	0.16381490565763873	0.23467971051017503	-0.2890086245529155	0.18934529026027894	0.8230503167680979	-1.1083362159336734	-0.035109808090549054	-0.17757200952751936	0.11552759310792596	LEC	catboost	1	124
541	-0.10469492123536556	0.32293387160428194	-0.3657693604503227	0.17052595663596706	0.1127106191242078	-0.33859277008061284	0.10451312125141503	0.02728811661143095	0.08170806643669115	-0.32575327430570333	0.35349776429820984	-0.2628933984310298	-0.2918877144260512	-0.24292641924060826	0.15910975779460548	0.09445269478168375	-0.41734881448163635	LEC	catboost	1	124
542	0.18512271101499087	0.6084897230230498	-0.4948270934209396	-0.09483661711316628	-0.3059536125808727	-0.022390178754140972	0.1083467151998152	0.16712835915628282	0.14708764867771593	0.12260868141595642	-0.2782522718579555	-0.12436683445401184	-0.3408309401974682	-0.892194009872087	-0.24543908721248675	-0.03513492575100448	0.1412363143166703	LEC	catboost	1	124
543	-0.30636604414950647	0.4112926143465984	0.07138907984239291	-0.04517093396860018	0.12854437939011434	0.034256887785970754	0.11596816853311617	0.04680342546662225	0.11994922035994336	-0.09647506070172511	-0.40998964520388825	0.15042806614953694	0.64154157319623	-1.2835103458180526	0.28305196723765885	0.10162998415678103	0.14933290741191754	LEC	catboost	1	124
544	0.13204608754313246	0.7450269733768669	1.5450377720828248	0.3457647479430163	0.19255832532407127	-0.02220527612388786	-0.2852449741931902	-0.11812313776442834	0.12681326881601854	0.3238527306276275	0.07177962234997316	-0.2059237605652562	-0.364551009866977	-0.3177437495586338	-0.06442021012879859	-0.21356982516215003	0.14262604225265177	LEC	catboost	1	124
545	-0.22046504745707882	0.30166079572214555	-0.272219929876403	0.3800554570675781	-0.1474268250650354	-0.08053692692673864	-0.10265317433746725	0.04551921500719827	0.13773486256554235	0.22515036460959187	-0.01710786350520223	-0.2644002426340562	-0.27194329921161825	0.3294446408911018	0.07028130381042454	0.05608059222815228	-0.3243798148382902	LEC	catboost	1	124
546	-0.09068609483054532	-0.3988198944302052	-0.7365708965788339	0.6297265681813103	-0.03438278060077485	0.6521391397246897	0.07393354301205757	0.16295063190861375	0.0857275637393158	-0.18698972503057174	-0.20076071080243174	-0.1535182848816715	-0.03851368237194761	-0.4907233612174781	0.4513927358809878	0.1997382342403583	-0.07861879776726255	LEC	catboost	1	124
547	-0.12010166870020271	-0.207570016542272	-0.4720700468305646	-0.3528994287224283	0.10786107816211672	-0.10895272190700121	0.0927250374019914	0.12732386701132153	0.11297260765487203	0.07726962518138104	0.5617733277071499	-0.2892272076727808	-0.17084657914110987	-0.5145376153970127	0.3168029299650037	0.09508062779743996	-0.31903526831748535	LEC	catboost	1	124
548	0.06789900821394952	-0.14099730049769338	0.8026465024973696	0.06765111446501375	0.20995602466852145	0.5966628623010504	-0.04288057421519306	-0.025777755268423935	0.134506192503241	0.2748476986425346	0.5217324653017538	0.33440316687965055	0.5609176811602373	0.3723595719273946	0.042699869046491715	-0.12707374214050002	-0.09166499754876525	LEC	catboost	1	124
549	0.203110082324643	0.590315400663649	1.4134534823823526	0.3114897877792919	0.25060413275933313	0.34680817710198336	0.09511769435225446	-0.031166699663256855	0.13347829148596432	0.37096226048022485	-0.19491663255668262	-0.10764650324591489	0.6141718571659286	-0.07411578729578369	-0.060867752685369376	-0.07705372554990583	0.14984478514028782	LEC	catboost	1	124
550	-0.032975189052827356	-0.36182500514333915	0.35822257819401304	-0.2257150456410079	-0.18761133364856594	-0.29888955290421	-0.057287812535805276	0.004007109975587057	0.12556134556539086	-0.3934910151507047	0.608033876751992	0.28047869360454886	0.3630051787349905	0.10342542112441956	0.277598007133631	-0.05767932803250054	0.7205477150315076	LEC	catboost	1	124
551	0.1942962199031109	-0.4666780402114303	0.9241881863760232	0.09605779974733582	0.034028946592616696	0.39306858061400396	0.0963269749670563	-0.3138472122581476	0.10706607606156246	0.14115472889247815	-0.22207401148530304	-0.002679250162386723	0.45016311475013704	0.11210235646721001	0.03276509775491818	-0.0015268308950954492	-0.1687847304935035	LEC	catboost	1	124
552	0.002382086180283032	0.16015604834441732	-0.545743887030533	-0.27223927396034664	-0.22733661032966193	-0.616820319139608	-0.38568347221112964	-0.14839912842401282	-0.0652902595233758	0.08911145646031422	0.33666860022471523	-0.04998319147320372	-0.31554789080343987	1.9138738488765763	-1.0378070260210281	0.08160771145097946	0.25708075099548483	LEC	catboost	1	124
553	0.08443193156952775	1.2496948823713276	0.2645219831789594	-0.07780022586564311	-0.027066624416138402	-0.07352176206440598	0.1330045581304341	0.05308939110255182	-0.09979755353866812	-0.06536727468926765	-0.08115340805843424	0.32074058413265044	0.5931507195375373	0.09319487229970193	0.04104848837858578	-0.12257633139934754	-0.30291766996923847	LEC	catboost	1	124
554	-0.15996786122664128	-0.2272784152438505	-0.7202125331790393	-0.13751556774951765	0.2353759706877722	-0.3992707944832279	-0.08389382087934037	-0.10128138833058521	0.038326033281936206	-0.11171009353285573	-0.16585212023871576	-0.24658817617040213	0.5855151785318367	1.9613272643352497	-0.8059216053786656	-0.09173576210916846	0.14591546495336608	LEC	catboost	1	124
555	-0.1782804155217035	0.004555935430799166	1.3989697921876876	0.38764461878280543	0.20333448288874761	0.04328586595060582	0.15759753830570214	-0.10826538659637629	0.1574663496908058	0.23776532017869959	-0.2635716721566115	-0.027966432456141683	0.35578755948296237	1.097611799529821	0.18168611018788644	0.0983813685374975	-0.2593169934512949	LEC	catboost	1	124
556	0.11979155582333532	-0.1673349159325753	-0.5100560060447684	-0.36830294759787363	-0.1838442600181041	-0.29471456358741116	0.06347143891143964	-0.06621565507780622	-0.18948628864597242	-0.23042895327057406	-0.33753050760364856	-0.0523612464962736	0.15675390626174776	-0.4305748391097419	0.09722901122238585	-0.08314497612131799	0.32655108647932285	LEC	catboost	1	124
557	0.05697869364705409	0.6178190792490892	0.00826223411744767	-0.04708549096153131	-0.11165518691303054	0.41189675459764735	0.1785147049372438	0.15550242875961814	0.031070762632368968	0.14037425188893188	-0.3207343336273403	-0.09572087221667289	-0.22226941529593222	-1.072873719672201	0.00026844956508832946	-0.03725006580670187	0.11389146967459211	LEC	catboost	1	124
558	-0.23909337667502403	0.2896284810526931	1.360276647446435	0.0570344568374362	0.17601797912903006	0.4263475201829682	0.1821001367158083	0.19614402945560344	0.11625014392618821	0.26033025039690544	-0.029416695652019154	0.3624710200682245	0.6457612322839874	-0.8047597334065089	0.2879582142768515	0.1885026864311155	-0.39416883818207366	LEC	catboost	1	124
559	0.04489630798901816	-0.19692184343330293	0.13991240634680252	-0.17403493716834495	0.01800407606206825	0.11541698025514198	-0.09137645520237121	-0.09513012685430608	0.0365736881076383	0.10880927144866931	0.39881772551310357	-0.09597591641923545	-0.3704176110555818	2.90422510491232	-0.04596585887728077	-0.14168420985425204	0.03305034583432332	LEC	catboost	1	124
560	-0.2848448890306175	0.19059824195379807	0.9624022824013609	-0.412786793419862	0.1826403183355489	0.48400027979470417	0.14043483082729077	0.15935412794979648	0.10363494369200375	0.14462553098806102	-0.3778354815037472	-0.15024659238196156	-0.22714529034473904	-0.5390251648219003	0.028942696784403962	-0.045737886165177565	-0.2145775216710583	LEC	catboost	1	124
561	0.026478664921050853	-0.5389246125382096	0.31828585996607384	-0.09230088637302622	-0.10843351976861397	0.019648780913334364	0.10626152748923248	-0.031020218998348233	0.0857878931012537	-0.07011411751874418	0.40961644494355776	0.22868040552542693	-0.27310682173359385	0.10490940608034745	-0.3258808491108136	-0.1723941824944789	0.17589666883828745	LEC	catboost	1	124
562	0.04910251284990388	1.1927294487247937	0.9029091173180813	0.19753995295465537	0.13211610539421528	0.4802509604476151	0.2216071638261063	0.26465674925982013	0.08508654641763568	0.18126866387032606	-0.19660865367160069	-0.28169481233570953	-0.0615646019603347	-1.2823567419172102	0.02938709965823991	-0.19750840315039564	-0.11909403810281562	LEC	catboost	1	124
563	0.11934492291519078	-0.06929850412862107	1.5985773346714405	-0.06620958705653356	0.12930639709139624	0.42471883039752695	0.1789544830583542	-0.07444578259351127	0.11418679378014664	0.1884682066260806	0.34663274010336764	0.12889822596244976	-0.24776044103896694	-0.07661917179850443	0.25985085394487095	0.12509059339513307	-0.24911994430587547	LEC	catboost	1	124
564	0.17674309011899397	0.4524104316439616	0.07527066955333689	0.5550273339189296	0.13387945551079378	0.4244482626284389	0.16959587069981621	0.22300105448709337	-0.016322087738144794	0.1625710317924463	-0.2260301537219527	0.16099428647888575	0.523604838488671	-0.6018291337998949	0.07955640289522328	0.09147588892767253	-0.1542040030700856	LEC	catboost	1	124
565	-0.0906023406726626	-0.14998960970368747	-0.24289099964616462	-0.25495568114491646	0.21535159843102686	-0.4049922725202084	0.03143752169058726	-0.07788852503569145	-0.05179448157993888	-0.07533673154017183	-0.025132996702785345	-0.015306975963323203	-0.12314612029847556	-0.40913630176172305	0.3330012427197938	0.23067518370852305	-0.31778647008222266	LEC	catboost	1	124
566	-0.0020477070599031998	-0.28269108156952844	-0.49147738024781357	0.1210907720005057	-0.23038730996099763	-0.4076112959070078	-0.2364039414952531	-0.12570775934284642	-0.3496359882025376	0.17657932407155558	0.17358431244818565	0.25763600819497856	-0.2554759886449081	0.6526348305781338	-1.0229861491796235	-0.13859017023076478	-0.24785483772114045	LEC	catboost	1	124
567	0.04278093278319731	-0.22766835047775877	-0.643732886507496	0.0005932154551604943	-0.021973926662010524	-0.4793039635977606	0.1251653685683246	0.01657906393307197	-0.07728817940524173	0.14374133901899816	-0.1462533771089491	0.039667481745916305	0.3309885811765963	2.407714568868143	0.10729035770706934	0.04750103213288757	-0.11115137376435219	LEC	catboost	1	124
568	-0.2549268874899744	-0.2605315927021811	-0.21457693826942834	0.39611581559846065	0.266893961423118	-0.3564973204211348	0.08100914742837485	-0.07488031315829227	0.10372556769086876	0.23802801885770222	-0.24690594397080887	-0.22506542953397696	0.3076218172880168	-0.9250491353131048	0.2645569915165455	0.30873496823442004	0.13872600433957613	LEC	catboost	1	124
569	-0.12471219210687155	-0.30116699002876457	-0.6404341601393332	0.0818708854886881	0.19601592252432803	-0.25867923944301513	-0.049332999819168485	-0.054808029929435384	0.105238646213773	-0.3457929112065371	-0.2616595025241851	0.25365387915573634	0.39941654275280875	1.7528282623615599	-0.01511789026496992	0.05372964518925186	-0.17351975802018463	LEC	catboost	1	124
570	-0.016420563652562576	-0.35336157255508993	0.6166610202500614	0.2202285809519778	0.18283027638859145	0.1920422306857922	-0.2720013714487137	-0.11193555700046226	0.08609799731817527	0.01630284796974557	0.6312450333666373	0.31936916384790315	0.22302794408174512	0.2598267039788662	0.3293740842869505	0.18264777048271738	0.16752307671192515	LEC	catboost	1	124
571	0.03268403138464968	0.3134364148862745	-0.7912062190031222	-0.007151180215367785	0.05899467217370479	-0.3754123066438213	-0.2742383390577972	-0.17535703391232527	0.1406822762505897	0.2273505457461391	0.28752460606859903	-0.29470079160462237	-0.36236107374426213	0.7919165164489584	0.26433605259889936	0.07673620505003681	0.24077384982661293	LEC	catboost	1	124
572	-0.12661183348289745	-0.4958904988688741	-1.007173823235327	-0.08796987427484827	-0.010183395355798855	-0.6560879731805798	-0.42400342283405	-0.16818780556312213	0.14197504464728364	0.09204666628707046	0.21029334252247658	0.25445061483049136	0.38241491688036494	1.3731208288010825	0.0352977237475779	-0.18037130572116628	0.16311254405273876	LEC	catboost	1	124
573	0.13678446048998893	0.8652763729551923	1.762488660870872	-0.06182781833651853	0.20222814121733934	0.022260230672592397	0.1745510046008681	0.19500247100034643	0.1553346746561233	0.18084600576921525	-0.28210819122408226	0.12497466282043672	0.5659565551549697	-0.4755006938119505	0.22505478389784866	-0.004805242440526991	-0.29017021711926677	LEC	catboost	1	124
574	0.054807570925548756	-0.39293194227714767	1.2608662689133558	0.4780481304090715	-0.018714514517974522	0.7581116728027251	-0.24259557271768237	-0.1103065083481639	0.09405323412818636	0.2218764577404952	0.471819040622639	-0.2017748658555639	-0.13489078008382846	-0.08687097648376448	-0.3134276201096549	-0.14099254569808534	-0.07920298919740366	LEC	catboost	1	124
575	-0.041071996420363646	-0.14808813083458422	-0.6431131679684042	0.07506005934374912	0.2145370291233617	-0.49880893467565063	-0.29084413681919696	0.09870094126762365	-0.040768760535411855	0.12004018193265373	0.22782875253637525	-0.23182867933657747	-0.14970519480610875	2.0371109333608315	0.22902225203717871	0.31600585346160404	-0.2756474485800658	LEC	catboost	1	124
576	0.05499997166040983	-0.11943917097736455	-0.7128267586973032	-0.3705630709240387	-0.2204284823756607	-0.5622009022945388	0.07173169532870194	0.09380534715332235	-0.10062865445042771	0.009724173868676984	0.23879204650586652	0.12573345173087178	-0.0480308664040648	1.4532402554316013	0.2540502452233	-0.08431463088681655	0.3685947231815265	LEC	catboost	1	124
577	0.18067754192835955	-0.3413784074818477	0.8487095018548855	0.6070041767857886	0.09683129121205887	-0.238120747069029	-0.19097801569612802	-0.17624203513150472	0.045763064149586884	0.23834471202549595	-0.233074658265284	-0.21430892127141035	-0.03600752246850329	-0.9068156148266623	0.3342721207238734	0.32809311418765774	0.06974719095593927	LEC	catboost	1	124
578	-0.033651980063961584	0.9444197927774596	0.9633449762925579	-0.34403916082499547	-0.07393221157352273	0.6731440446748366	0.12173044980198953	-0.2351212452733704	0.10452208637353425	0.2119757251266664	0.2470273337151488	0.303132995210261	0.6510518715937043	0.26062420232260985	-0.09166820852568465	-0.017093983936354595	-0.25576215552084064	LEC	catboost	1	124
579	0.19204476589077973	0.8254881259699896	0.8982136986497654	-0.3769358673580187	-0.08630165600916291	0.4276992669312486	0.1277326331356845	0.18613276476152185	0.15339332725967916	0.2808401946763434	-0.2460697545750416	0.12972563828378975	0.566375955042205	-0.0892124151414834	0.18551930975796677	0.04632771008701633	-0.3243448749086779	LEC	catboost	1	124
580	0.08093604412331241	0.041334121544894735	-0.7438371703996337	-0.11293754957961454	-0.30523845803121874	-0.5893932328022556	0.13962555740201624	-0.07433840358411199	0.13054896006999508	0.15777505454317542	-0.14079590609480702	0.21999958132368172	0.05585360550800913	2.597989766771883	0.10497935376977527	0.08456055788702747	-0.1275203570301189	LEC	catboost	1	124
581	-0.10485719782684698	-0.27468196178110427	-0.19027579229482264	0.7001445504598729	0.26328368031952243	-0.45012662163167627	0.15424328713180244	0.01590735988056555	0.1677042231792693	0.017292085850029355	-0.22369691049111157	0.32098983064359604	0.44290168149488784	2.5092250803902827	0.16619894039031174	0.15305009759053856	-0.2339677432553094	LEC	catboost	1	124
582	-0.04433178600436281	-0.3821703367253595	-0.1863683409073311	-0.11320423684273344	-0.2701232375537947	0.38270960458165204	0.011091639250011734	-0.1021699367692934	0.17975457787652857	-0.230763413189915	0.4673438846576842	-0.2540148828877891	-0.21632437009033958	0.5634434997014424	-0.10244019139464085	-0.2343854238588507	0.07609595828278715	LEC	catboost	1	124
583	-0.0716391422454911	-0.30467340559339817	-0.8192415109692425	0.20560048400939096	0.19789165578513768	-0.005230455610916646	0.04898179148463347	0.1017636317219576	0.13171400111394663	-0.11170942552750478	0.4591802485840751	0.27172868254848725	0.5310578974041615	2.0006141793907273	-0.14181028658497982	-0.08513084220583322	-0.10700394732250039	LEC	catboost	1	124
584	0.0665585827107981	0.7091641703959242	0.40250506741058306	-0.16296280410119096	0.22840027148423003	-0.37744302924404605	0.14348074591727017	0.13418346152363117	-0.17622886971439625	0.22099615202331274	-0.3551256553774867	-0.09412033086003753	0.00491251401296266	0.043296961978448956	0.16774722801733227	0.010306866720504286	0.4347223363326873	LEC	catboost	1	124
585	-0.04866072465668497	-0.39368785712762194	-0.656775315406449	0.25182455588045355	0.1354211677897567	-0.44384640457905955	0.10745954888524775	-0.01867737128871433	-0.34313854170713814	0.12654255225369815	-0.2984428822617729	-0.007151087446941106	-0.13774123966136465	0.021786015458090353	0.3604557147367077	-0.00018991762091677487	-0.17343968379237193	LEC	catboost	1	124
586	-0.03990511741330333	-0.3676548805461605	0.1272978531169925	0.05649694392482569	-0.1730989823499307	-0.44388443202731503	0.11163893858232043	0.022532891356199396	0.10206020118471236	0.16701132680725408	0.3779592044273324	0.2791517150760057	0.44746866646345035	1.2053454089274094	0.25342413485895016	0.12975406648646537	0.3178744060506286	LEC	catboost	1	124
587	-0.022619067865730768	0.6279967377929697	1.450388755791403	-0.3615703109877969	0.190599823147085	0.39478844039635486	0.2242377628301318	0.09406854064142099	0.11494878413516497	0.07788309963933591	-0.36303445958070385	-0.14012031575778286	-0.2747380652614523	-1.2894652712946255	0.21320813998062735	-0.07997710243445941	-0.1058794130434999	LEC	catboost	1	124
588	-0.009394816820005644	0.8488325355555884	-0.39161770928924194	0.45751818386921267	0.19428150261702487	0.5430710240825587	0.1586248563703023	0.2201472818264327	-0.10693103177054179	0.15544294039696974	-0.26998849995072405	0.36755077531720354	-0.2029713067157566	-0.9283890887635983	0.363077327101797	0.06869416389426737	-0.10415716373205383	LEC	catboost	1	124
589	0.0954220278607749	0.3760656689485528	0.3454194269185052	-0.015841833477622847	0.08986795771305608	-0.29083646114514516	0.1506335792778046	-0.01806005449638105	0.10730446256874474	0.11736721897655196	-0.03359020336746903	0.13610148791555604	0.5220634973047419	-0.4826726124775609	0.07214534803559541	0.1286409397528595	0.37653076119212076	LEC	catboost	1	124
590	0.011436272411401785	-0.3534231149964096	-0.981263973338795	-0.2760492174736791	0.11337763178585256	-0.5453113915607736	0.03536485224549958	0.016608500253588267	0.10942052203628372	0.07438125412973463	-0.28884981556824696	0.2029006182480779	0.32346979707945	0.23242368033508143	0.12140726841937825	-0.11181975863206664	0.18225865202072122	LEC	catboost	1	124
591	0.008363771986854989	-0.38737616849444584	-0.4460715167010614	0.23284267858095567	0.16557911444666817	-0.33487036444904933	0.1468075314015043	0.14603782634699192	-0.19747413861553753	0.06901937183479885	0.4299993704490549	0.19093781009970814	-0.18074272645951797	-0.5582518032979936	0.23076933574689729	0.32491522675071605	0.5591344289390309	LEC	catboost	1	124
592	-0.16626867392180034	-0.24524768754283582	-0.12782159765697088	0.510672002221467	-0.4246279657924292	-0.004026972294002705	-0.030736367368795176	-0.09929581855753117	-0.012248850084041635	0.13466032397131394	-0.22330746357001907	-0.237439368320838	0.528517058960929	1.9209930713861894	-0.009605671509570018	0.02635578033064718	-0.3194772897724547	LEC	catboost	1	124
593	0.07936358686152716	-0.2714365094005556	-0.724527868942944	-0.21518532681075023	0.17883555177206237	0.5815101319430551	-0.11559924825502423	-0.05599593563474573	-0.23192880530257504	-0.10147454682467989	-0.21236125137087633	-0.17665353243536625	0.037023595296486536	-0.39092272412993373	0.24667591056029908	0.13048785682045072	-0.12394313639659911	LEC	catboost	1	124
594	-0.018952338571091635	-0.30221827263206164	-0.7468172327922045	-0.20869572448920745	0.16153866704963557	-0.30357371119602183	-0.28347890870549114	-0.021730145034232092	0.009914158122459105	-0.6037635717841754	0.4402678328145983	-0.3248521284050415	-0.27162396989293525	1.0565435968467374	-1.0525354965566371	-0.23720247200801356	0.18134754113323978	LEC	catboost	1	124
595	0.07138495557336508	-0.42871997810604123	-0.7148970936675996	0.24472698826208397	-0.017639057396324764	0.01325705439398344	-0.056469173632716405	-0.10842180289125454	0.026449775807331107	-0.06501504426246839	-0.20422514416346094	-0.2790735817487518	-0.24644387102009827	0.10111797032189143	-0.1369800410980439	-0.21613494961835195	-0.09006558300904231	LEC	catboost	1	124
596	0.08919587861875869	-0.2547907813079744	0.2513206728321521	-0.2954385744754745	0.21172981748703384	-0.15342130644574842	-0.015346859845419052	-0.1805604321460843	-0.028900646797343135	0.1346373072591233	0.6998763990852468	-0.015592423978568979	-0.21051692912492562	-0.663346135615748	0.2930861699119944	0.5725059739943078	-0.14648527081608023	LEC	catboost	1	124
597	0.020778482426103407	-0.32673076916046784	1.4842858588990315	-0.05400064417590086	0.24855829366220555	-0.24819775167311484	0.08732494155334906	-0.07141501229124171	0.0680125537611302	0.2269701353876368	-0.44097494014154887	0.1004241190775267	-0.22633625316858477	-0.3513212971308579	0.2855064600437644	0.32021077630416594	0.4772092819807915	LEC	catboost	1	124
598	-0.06315538072009198	-0.30104958087957395	-0.76647545164623	-0.2714175091210929	0.1147623008197727	-0.3323519044226269	0.1109669649412272	0.07200683275995878	0.09143288127530792	0.1770634996560529	-0.20418831899447643	-0.1145865446057653	-0.3255224418177172	-0.10043022620708406	-1.1020927191549812	-0.17577515498868285	0.258144631634744	LEC	catboost	1	124
599	0.2619324418090043	0.19686063742410434	-0.3537379564618216	-0.03989912548072189	0.0736621044190539	0.04269099296121163	0.055942489648196744	-0.08678796368638828	0.12269988387692593	0.20597990023657775	-0.27438819800318803	-0.3163538038810965	-0.19050429827028187	-0.9240837630960308	0.26850740008767326	-0.00903312269868996	0.1427653594425828	LEC	catboost	1	124
600	-0.023237628747053957	0.6610847129016388	1.6690506421856357	-0.111836554911241	0.025957240752013493	0.33093743193507386	0.21048729151585577	0.12876917836489882	-0.06036861851878803	-0.35241724600918484	0.44482869255476226	-0.21026482178385955	-0.25624188663560404	-0.30548662277584215	-0.08169024798782666	0.061816381762717844	-0.34742263424900927	LEC	catboost	1	124
601	0.14418716943169427	0.07276695758162861	-0.4147332438991272	-0.3756232208477366	0.07374950641674773	-0.37621752848915396	0.07383137273689751	0.1046469015265869	0.04213857257039103	0.02017040182792682	0.0029383162119684856	-0.25962905244830614	-0.20338879408814978	-0.7152543806593139	0.2906648072423982	0.30387073867353676	0.1379702518415908	LEC	catboost	1	124
602	0.13551275261109114	-0.10284795664701056	-0.2013278656537913	-0.23684061650739482	-0.4265480233197142	-0.1317202415733248	-0.07510087937957222	-0.048960519247844204	0.1501066920199341	0.1419858500288643	-0.15855335096306558	0.20285461204831018	0.45645398831029854	2.0347321383348946	0.15057470011453694	-0.02995679523506389	-0.27681613882444894	LEC	catboost	1	124
603	-0.052418439725237444	0.26904849019982896	-0.38304784082531396	-0.3459068211354837	-0.0813205314446287	-0.11511902764059595	0.10902492467367622	0.024502058664131455	0.09706111012612388	0.002181957824602677	-0.3159428565545172	0.31629840802129416	-0.33473181737200886	-1.0866740699876152	-0.0560125018148374	-0.16748686946826324	0.22607282493077754	LEC	catboost	1	124
604	0.07178664798467882	-0.25715511832118276	-0.6264708011786384	-0.000963417323128975	0.16120720239068834	-0.4591071886982375	0.09480217789231539	-0.16596485635621935	0.055095794711089635	0.12663311549021491	0.31527530841675666	0.2321086408018533	-0.17152491938784203	2.797865863572971	-0.691223434759943	-0.0399146880297733	-0.0993455492696513	LEC	catboost	1	124
605	-0.16596341388109678	0.5901522419439431	0.17000549687816266	0.5854015818885414	0.17561205365037466	0.8429670283979966	0.10610957813919163	0.1520387918210063	-0.11012403961321991	0.18203014704455994	0.532804251216883	-0.3254380651486997	-0.1661634754894944	-0.375165495044185	-0.006435641819686776	-0.045358941726152534	-0.18767458089767453	LEC	catboost	1	124
606	-0.2868705842610801	-0.23361986392048806	-0.26924507440074374	0.06222235452900073	-0.45420048780770284	-0.4627401213944183	-0.09091345928098189	-0.06601309319837419	0.016730637517693762	0.2106548277804447	-0.08057069323400243	-0.2880282075336198	0.6118161090105709	2.6823257055266336	-0.6614693057536386	-0.039584831485436345	-0.08160810739070812	LEC	catboost	1	124
607	0.0037883245478476037	0.4364839051845797	-0.894963268466539	-0.29222939840207873	0.1550375103573835	0.620095536339488	0.1133183147655311	-0.006502155206020966	0.13219552876426566	0.1728265722636307	0.2207203597468518	0.2988659266679762	0.5869133333635275	0.0031160919089072564	0.09061275674006392	-0.08360919898872854	-0.2896510742856249	LEC	catboost	1	124
608	-0.18441412588770467	-0.3231680809775905	-0.24658581876419006	0.1792207845000578	-0.43710939739076854	-0.10780669809947198	-0.22758171609992303	-0.04953809714490089	-0.022648827200188078	-0.43931861479835543	0.33625740015255823	0.2847223613256507	0.3988278409212552	-0.8339765065836552	-0.9908240354528509	-0.24982045406182193	-0.3605471557688291	LEC	catboost	1	124
609	0.2635326265847709	-0.5307186635959688	0.7407775066323798	0.023255304429166148	0.18091110840814403	0.5460078077636816	0.12737723921786273	-0.21946734007813806	-0.07651335157036294	0.3530537039997859	-0.23017202733488493	0.03845962431964766	0.42578182975644885	-1.2345327985079038	-0.26047139039363687	-0.23924403697176766	-0.11853722909280695	LEC	catboost	1	124
610	-0.2712786444634935	0.1849474345330044	0.14897259194331816	0.08318269200560847	0.11680277768687176	0.3398913448790282	-0.2390433586644038	0.14011213934442096	-0.19058603105087338	-0.3275798567304351	0.03231496897158538	-0.2370291124924052	-0.24759513969667524	-1.3407491928213624	0.012759459452370009	-0.03847610694881195	-0.31999179476215395	LEC	catboost	1	124
611	-0.11866888828811321	0.6583939398195094	-0.6274727873468303	0.4944737420477133	-0.2849458526192637	-0.0372722420093417	0.08853506707549821	-0.08897898502021565	-0.23409531945081727	-0.12216388641827174	-0.2617803063184961	-0.251131930813566	0.5280185697560089	-0.6503326356139393	0.011887298183136143	0.14863491025841113	-0.2864012807206966	LEC	catboost	1	124
612	0.08870704711997728	-0.29986125725352697	-0.6692954908534064	-0.28543546391418617	-0.38572183027238544	-0.34040239314814646	0.09689437138390201	-0.053796893125146156	-0.2418811818774244	0.15030238130980553	0.710043752621462	0.28954078897011054	0.15853075231973654	-0.5822897256831675	0.31427060190462386	0.5921210160900902	0.3847862912475606	LEC	catboost	1	124
613	-0.017092798337985073	-0.04858862737965287	-0.9472309608469829	-0.11771584229344913	-0.31161641331432965	-0.6318166761805867	0.10436049294768353	0.08525757880541202	-0.0062318711667451706	-0.3006241914621927	-0.08687101314888844	0.17877668561321466	-0.026474270189573365	1.629996489809705	0.1936450349188625	-0.11157284196278094	0.14321243705570175	LEC	catboost	1	124
614	0.2353544562753503	0.12973038514088653	0.08776893611148474	0.38823083824060395	0.15723800451944447	0.5676813685941304	0.2223036690646689	0.14378690772594974	0.11337739014811976	0.17307442337832893	-0.16429979375474477	-0.2758814899724196	-0.30006150724211234	-1.014729826793008	0.0014531099450660638	-0.17704039337703772	-0.23486162500258645	LEC	catboost	1	124
615	-0.013473039828124488	-0.42916593662088726	-0.6023894145941106	-0.21689489046134683	-0.30436854407366953	-0.6531848694751595	-0.4217661720103794	0.07370936744849714	-0.011586193783920281	-0.2761195985483605	-0.17944754280593042	0.23229902409136471	0.5140391285617024	2.170183954678919	0.15086112412620714	-0.027294059894624308	-0.09623850813537554	LEC	catboost	1	124
616	0.026600828214440046	0.8203486597706862	0.5622946937835379	0.16343504606349166	-0.24772273701329564	-0.3424157604981075	0.17181088149389964	0.08059550303487924	0.10479963968752459	0.2839909156966478	-0.3488080183757129	0.2412339117999775	-0.2868058149845757	0.09818819947641329	-1.009376398288444	-0.13739842772517394	0.40014942412819	LEC	catboost	1	124
617	-0.012407539816990122	-0.3368170270375369	1.0295669785037864	0.6336964820327783	0.286433814480495	0.14277821962302123	-0.13180384343312884	-0.134778913912947	0.029590898851352986	-0.27829216735623674	0.4485747347978681	0.29630452507612165	-0.10546215481465715	0.15802383970748604	0.42181582399946665	0.22537310307961936	-0.30401252054906863	LEC	catboost	1	124
618	-0.03600554907891001	0.5114571020458865	0.26422470423492256	0.15354204648854686	0.19574488038644924	-0.25854422616789874	0.13408982356599916	0.08452299000289815	0.009231161293868795	-0.4924705567517328	0.404386808558539	0.3399899495518186	0.3173903220806741	0.22170428135006376	0.2059717420236938	-0.16707291431908147	-0.25116887832639784	LEC	catboost	1	124
619	-0.0019215988843709379	0.559022385193362	-0.2429783086099377	-0.4604513731486005	0.10221378914379975	0.05836140342179363	0.100728449077073	0.08937715323270325	0.08967669872407434	0.1780083980641747	-0.04012635083571897	-0.11664332606037255	-0.2631897011270955	-0.9036597425069497	0.23116772213017173	0.14762521915421595	-0.40607273807517985	LEC	catboost	1	124
620	0.0042966002300966035	0.14724615643218597	0.24013004522439396	0.3294719848854796	0.24210395803245344	0.31399948828365665	-0.2457090575782208	-0.1423699288533851	-0.022625267453725766	0.18970476551294155	0.19268197726278058	0.0317135816137555	-0.20778837708336256	-1.0377004522853475	-0.8945522131641735	-0.2814828941778939	0.10866071369210602	LEC	catboost	1	124
621	0.28500748034096035	-0.09856380091042649	1.5884671337943492	0.4666392950911589	0.18877697732763618	0.006989759385151647	0.20918799254955314	0.08512148463018264	0.0918820670982748	0.2831879901864842	-0.3629612929894082	-0.20152026617801563	-0.23790445631337195	-0.7974059964908708	0.31401461875803216	0.10003874450777346	0.4052790184136609	LEC	catboost	1	124
622	-0.07230840449213297	-0.33799883279630405	-0.6721229187448495	0.40646247513221934	-0.5348175634097522	-0.4268526623598523	-0.18576859600565343	-0.23020991397035648	-0.05033988019852504	0.1953295241312373	-0.17178638817220127	-0.06380588134801826	-0.49001729848771486	0.644430001671214	-0.19666539570089003	0.38046522421830614	0.1734802197525921	LEC	catboost	1	124
623	0.2063092379105914	-0.35814989592243984	1.3813053833551874	0.49623351452200853	0.07583877950969378	0.6459820886083962	0.20377802760594071	0.1626610019820293	0.13731950671235268	0.1181968442208862	-0.209123441891999	-0.14447755479365304	0.007860910983025165	0.2775044919859436	0.25715560121862324	0.05548366178119641	-0.24482806285701944	LEC	catboost	1	124
624	0.12866034299173285	1.1733699379128917	-0.3094304563652911	-0.02597444186654906	0.13815757549443086	0.6151009541340605	-0.03603331272517062	-0.09195141682662258	-0.2923407839956393	-0.1509994698717305	-0.13403911666283508	0.15990877950352012	0.5581334960976381	-0.8660855791801959	0.10881970104599978	0.07480449203081657	-0.22288052459298294	LEC	catboost	1	124
625	0.0761647459309187	-0.4100040399756147	-0.4776524689718744	-0.3841172023608506	-0.46824801193606236	-0.6529276719794186	-0.010871634349572402	-0.02118671208417838	0.10175101222887971	-0.48280160368005265	-0.17978262807203288	0.03973059378718955	-0.36024037288423044	1.4032464485723586	0.24879502943480972	0.15754144455393662	-0.24197924401277277	LEC	catboost	1	124
626	-0.16246377211961746	0.08465762416839283	0.3472682238681338	-0.1693507402228668	0.06526233859730353	-0.11801479723026757	0.10771970305860926	0.1788795344052743	0.0963305487232955	0.18031343689831875	0.23368540137572452	-0.3128756772514311	-0.3131802691563675	-0.8509875280013426	0.21769938272732728	0.1621178648064469	-0.46375038118764617	LEC	catboost	1	124
627	0.028662574751523298	-0.47719331655640473	0.3778848399682725	-0.38876782644655355	0.14549384867743453	-0.07078590465262309	0.1403623606963546	0.08277816054681354	0.11033487737145625	0.18209423520887855	0.3838289524827899	-0.1703539363919459	-0.31794216676002884	1.714412099713927	-0.015586068096368092	-0.1282714168633241	0.24924473551374868	LEC	catboost	1	124
628	-0.24131810844374835	0.3959611935378667	0.2511978448934942	0.2549803513820008	0.09919000229227982	0.09400332241297392	-0.0010314761378701078	0.06889143150880479	0.11648013462768277	-0.05006896569719443	-0.018986508261683698	0.4003761705195944	0.5605721231345945	-1.1880658214891546	0.23989766295567708	0.13173327067129478	0.4650912016673663	LEC	catboost	1	124
629	-0.21311444314215222	0.17559702166712665	0.6408436041319012	0.34807957120587585	0.12702574660977586	0.6450097457628006	0.17476716589931163	0.08181833871308396	0.1123954403718405	0.378957583338115	0.24369098001410405	-0.27951505297583035	-0.29785381393705845	-0.5689903546348143	-0.017380392988687602	-0.09967809844404035	-0.271217902845493	LEC	catboost	1	124
630	0.12227169739653924	0.9302801587592264	1.636661278714128	-0.3120444810974919	0.20378073279409065	0.5548522899357291	0.22557386070347002	0.03672360740986174	0.15237205705942955	0.33224188965890805	-0.05669052489207621	0.35593037461605637	0.7774387200018315	-0.9741090261182892	0.01385334528469599	-0.15884313293849253	0.11139166537820003	LEC	catboost	1	124
631	0.09720087109144172	0.09135395400284221	-0.3469626340148525	-0.10625479160513614	0.3709978801536177	-0.7487919600562618	0.089689336079977	0.023785583902232777	0.1029353591670225	-0.1742784553960724	-0.22893801296821298	-0.19983407736013778	-0.01643229500196376	2.2905142912373777	0.20133440829404636	0.16784815052279625	-0.10984346794438854	LEC	catboost	1	124
632	0.2405399476590394	0.854615360954269	-0.37156713135587593	0.4955076204362769	0.1208782246398025	0.5195330087763218	-0.059231278786566394	-0.013608609947708163	0.14676263034481268	0.19749652014391172	-0.19856872807462914	0.18770324041131903	0.7053174184888176	-1.0061666658906656	-0.04305717570419865	-0.17912501826114244	0.07180961921428301	LEC	catboost	1	124
633	0.03790647550768847	-0.3749375349836329	-0.6267645402255061	0.32554257156951283	-0.4273818542600287	0.02085773518290273	-0.21082417057093022	-0.02744558170408708	-0.3158577526926226	-0.2868078881530074	0.49875613828651155	-0.22222573059413925	-0.26655206751448485	-0.47748902665531934	-0.2768243175757964	-0.23833568399023403	0.12508869196850705	LEC	catboost	1	124
634	-0.21589594085853536	-0.35982714030773777	-0.634269110223679	0.4601464421329551	0.047289047141584266	-0.6484312466493952	0.12499582084352887	-0.07110456320145636	0.11905493989267235	0.1664469895742546	-0.22282107232743262	-0.06857070366584873	-0.38370855694578654	2.3137970670869086	-0.8691672847192736	-0.28226245086378426	0.19306332684271235	LEC	catboost	1	124
635	-0.058376358090319214	-0.3233413304687005	-0.34024951670943865	0.07188887527594347	-0.03909639803102773	-0.30813169681462305	0.15274051103890587	-0.004342282918850247	0.10425159767869932	-0.38118071411897503	0.42746401140128487	0.2185691450351425	-0.24361507171218139	0.34701576626576797	-0.4000767252306793	0.0223954126369169	0.12596431285400028	LEC	catboost	1	124
636	-0.018049891778441286	0.9726077416552238	-0.7560381861135713	-0.07282636675530761	0.06876923618107575	-0.08584501015741712	0.15310956928517774	0.13309171310297954	-0.29334342903310673	0.014052858342609591	-0.24812088870255314	-0.3175759862939855	-0.31370424796717994	-0.9498487128062749	-0.22325701807843287	-0.25982810141425644	0.23734225278958684	LEC	catboost	1	124
637	0.1487687256860964	0.4404921768031245	0.6924280021669578	0.027897101942660048	0.19955812837729142	0.29105762025673454	-0.14703922465913125	-0.015544654055322394	-0.12144822013315432	0.21102139062573078	-0.13704260670257307	0.30864047136393347	0.6776390352119034	-0.501929116544857	-0.02070012262583018	-0.14205451840779026	-0.0041906766020819546	LEC	catboost	1	124
638	0.11705405621445765	0.9437445387585158	-0.7588175104038731	0.4002218845728599	0.2548606081603521	-0.04032942401672827	0.19893599251834257	0.09735371645574985	0.03381965918039061	0.11095061083498478	-0.24165859747719715	0.1793815747552585	0.5516066302249364	0.11712809816927375	-0.27559327997315924	-0.14208994230347077	0.2805816879024814	LEC	catboost	1	124
639	-0.0604350096567221	-0.5818823335660486	-0.5330384135744239	0.5470800565019839	0.23148762830835135	-0.538020291380226	0.1602737579029945	-0.162753886014321	-0.34656276482532644	0.11062106981658915	0.00351660033187912	0.25202261513789803	0.4935316336943185	1.9483746130222142	0.09324535900080456	0.11135847135254613	0.4244067909757551	LEC	catboost	1	124
640	-0.08993691277658307	0.32120641638716735	-0.2335298418677717	-0.3323735081625908	0.07880536190398314	0.5538203379966845	-0.2633979185311594	-0.09815892819845898	0.07728302124888482	-0.09105763603805048	-0.26890798064808435	0.01876068016060421	-0.25390269418523204	-1.2647470367271525	0.25747005760440345	0.1613508416377623	-0.16828804852597615	LEC	catboost	1	124
641	-0.1465560318264043	0.46373062213257676	-0.8680876788267889	-0.04128213692906436	0.2577360467130534	0.45889696512923905	0.17171429075084974	0.1516742551560605	0.14108073430674156	0.2505789368818394	-0.24064948077417328	0.2732291649211382	0.5864606064627873	-0.0674771004805059	-1.1271675471456237	-0.08578548639061538	0.08284724266994654	LEC	catboost	1	124
642	0.18075877041655683	1.0392908264790843	0.7895144296427249	-0.37997300407649953	0.11515230855789847	0.6326007076794152	0.17172619200426	0.18708897245927286	0.14016957215199238	0.2840797545923785	-0.16366600151987398	0.28687728361758397	0.02572058134692214	-0.8973741690806827	0.040801257476519456	-0.09443485357300442	-0.19262416474312474	LEC	catboost	1	124
643	-0.14798172120862857	-0.14876912087748612	0.4314676957312545	0.31264683987105196	0.1985021454520548	0.36659053049932677	0.11603498675898322	0.14994338247246972	0.05255834636195591	0.14506073738081254	0.2787710367234766	0.0370032848432781	-0.026918680126430512	0.029886895039904854	0.36326543515799853	0.022964242067852737	0.09660421201389917	LEC	catboost	1	124
644	-0.18365889993992277	-0.5481031142115291	-0.5040839268956399	0.16631928678857155	0.14404711763642516	-0.33281719981457	-0.199593256360085	-0.14840860747099988	-0.056079761075948045	-0.38581902275222363	-0.00019375317749810127	-0.26998140525968745	-0.3779805125137605	2.310286173021417	-0.7440400211965936	-0.13910085870268443	-0.044321254868176174	LEC	catboost	1	124
645	-0.12959142456113185	-0.2830528655935468	-0.02371530152369411	0.16380754809865483	-0.011038516012053976	-0.0595945858965151	0.12305770245478065	-0.20373051017950583	-0.208659059736403	0.17821079381427735	0.5264702352407253	-0.288017941294694	-0.14852344606310322	-0.979758283220098	-0.09164480611966186	0.11210033453138847	0.24032743394019684	LEC	catboost	1	124
646	-0.020512361536754092	0.9001170299966847	0.5435110392482843	-0.16243108464876788	0.13695459693525033	0.6317882594245136	0.17478738279951248	0.16280690686112242	0.11730484891456008	0.3094044575029505	-0.19851828835634974	-0.31668457509028203	-0.280033585492037	-0.9721852963575247	0.22630354564389202	0.11698566206267637	-0.29594435869416413	LEC	catboost	1	124
647	-0.013101937990853638	-0.42460386617892093	-0.8561333311490144	-0.3057578999741456	0.18631776996427157	-0.44242072885216394	-0.1369410054603888	0.06640123251269621	-0.016482738402964065	0.16625339888281426	-0.2862233954658229	0.09089629474014535	0.040258930094535954	-0.6576382298541672	0.1425314425281872	-0.2232497359514588	-0.2589501611835531	LEC	catboost	1	124
648	0.021187129676837578	-0.3507602357107512	-0.7725964504087055	-0.09146486590035305	-0.3137556197682864	-0.4724904527238848	-0.4959859932934767	0.04787787969343466	-0.27410292523913055	-0.0785283368845035	-0.358596473898423	0.2866440501326683	-0.17539419789839675	0.5005031262940131	0.35631788837638495	0.3863388975115613	0.4169310459218813	LEC	catboost	1	124
649	0.1680432174552321	0.09805346031800338	0.14905375171097018	-0.11108192892351512	0.20807586796706964	0.01283641035297937	0.1383352304314194	0.14445281130946233	0.11638090927019336	0.14079157120914154	-0.07969803195875724	0.31731786827642033	0.5606790849988378	-0.7587406757832215	0.24247277360457312	0.2111920126461457	-0.21849155581854082	LEC	catboost	1	124
650	0.21586650218786482	0.885866158009423	1.5796458285183197	0.002186963417121628	-0.4067409107587557	0.49086605438467884	-0.13682208069261642	-0.04099737719201489	0.16555072001040122	0.336555272811901	-0.19329861691308414	0.23403002144510193	0.588037923091298	0.3073509419863513	-0.9744827145623225	-0.039369714376810694	-0.16238419996381864	LEC	catboost	1	124
651	-0.09827799205493534	-0.30214962732939643	-0.6658063753287572	0.4849859233972373	-0.15889992871229164	-0.28084754259581635	-0.29924592939552547	0.10703730476219771	0.16675072625247817	0.22126797640796914	0.39289963409795525	0.32598577371262955	0.42308557061815755	0.8448266912024411	0.18455222205632735	0.11701998640411376	0.08444823582692566	LEC	catboost	1	124
652	-0.05524778712211087	-0.45168271877424043	-0.0391274973393553	0.3984821030028164	-0.2750762388034912	-0.416512007782395	0.17807956777517506	0.07825227377401138	0.138197397421034	-0.10653055737396831	0.4200775709689067	-0.2483584294134461	-0.32859271125635536	1.3931394068770402	0.2628025439786232	0.15317557294403655	0.07418697289347448	LEC	catboost	1	124
653	0.10176856786177918	-0.5070576101286361	0.1597474289318483	-0.2588509929576941	0.20657371443075861	0.45276552065127	0.10486245793286318	0.14244020428783033	-0.2540884427816798	-0.13746237135117456	0.22517695477911548	0.2579101677801138	0.38718026002618017	-0.5498755251265807	-0.11044845750102725	-0.03595611409459821	-0.21169927552415047	LEC	catboost	1	124
654	0.26607897035194195	0.6500590705591212	1.2563211027139294	-0.29389598009260337	0.20009942895669158	0.42576465111020056	0.22016942341622783	0.2289864694333447	0.13114842981635041	0.21539046236363957	-0.28293598490287036	-0.17123606945427067	-0.21422128042644148	-1.2097968887040862	0.053093490268131864	-0.00671345057112206	-0.16155661492712176	LEC	catboost	1	124
655	0.017212272851805828	-0.3864603735945362	-0.7538965611894696	-0.15959617220827127	-0.1741621250708078	-0.2811085820320107	-0.019412556424850923	0.08517607877662711	-0.30672960569971996	-0.12365070683683725	0.6444410091201561	0.38899589738369333	0.3446189505849129	0.45291452207238714	0.18779057550937248	-0.31052250503535217	0.7400888822912937	LEC	catboost	1	124
656	0.25990719524629763	0.7207312824463787	1.4229231799108326	-0.27798209527972484	0.11290461870732288	0.5334282568398642	0.23417430334456935	0.24443262556831	0.12748971164034228	0.17036583928834478	-0.23171248967565566	-0.031151029950543033	-0.26632049553485626	-1.1241004596709268	0.04870403894416211	-0.020717533521021306	-0.13539283164705904	LEC	catboost	1	124
657	0.15214320672228168	-0.45592497895922	-0.0796446993723275	0.4240306575936004	-0.3329208140934685	-0.4171410723198933	0.14539226309935904	0.047762734284523815	-0.2594311979548427	-0.29123740044639856	-0.16599966502220126	-0.20140773476772536	-0.27524021424093875	0.6259894876357619	0.2742127813999555	-0.10359723833424332	-0.19256922423161776	LEC	catboost	1	124
658	0.09378538807994843	-0.39802504462118793	-0.14654250694132154	0.45512062802399433	-0.09136618038083999	-0.29876296464682345	-0.21695480637440592	-0.01182273715390671	0.0813201500195092	-0.41023369507208957	-0.04775903950089239	-0.021848634260174485	0.48374094149282826	0.2992561727340214	0.13632146618650381	-0.02538665620421579	0.4438020267551611	LEC	catboost	1	124
659	0.15049399069247713	0.5699220362174007	-0.0032386115086083475	-0.07743363753783099	0.2130997015834599	0.03427082060997481	-0.0960150301484014	-0.032080418541924664	0.09638262897097573	-0.36713175998000636	-0.2482725483018116	0.11020591626422108	0.4405208252129728	0.25336337267222436	0.22620378033887836	0.022155232501821793	-0.2483362316786486	LEC	catboost	1	124
660	0.1240127262188239	0.2206807186088338	0.8151237049804136	-0.34709766556237687	0.20740193174389124	-0.03181768021351827	0.15038375171676963	0.19692697632934925	0.11102067004000409	0.09809964629192629	-0.05641014044081268	0.2769913370575089	-0.24996807959818065	-0.10582683658055313	-0.14886081572962215	-0.16254180741661436	0.11404178398516972	LEC	catboost	1	124
661	0.12510472051430502	-0.3113102791052593	-0.7696690429598269	0.17926089563526423	0.2726668836274724	-0.2561886797986822	-0.2533489385682622	-0.1318905947946422	-0.3012354985494134	0.14192499864837413	-0.13158183917959015	-0.21742954065570372	-0.2946698680119174	-0.21353490541327927	-0.9450748007013027	-0.1942109670208711	0.17801951665380528	LEC	catboost	1	124
662	-0.18164725454656294	0.46468928935138976	0.7921796664872153	-0.18178279646647522	0.2524099653464598	-0.4572186561347182	-0.08017998712904843	-0.00022500224997853415	-0.02111638802370203	0.24675534681847933	-0.10153414416808665	0.3136005140396072	0.6878116005187894	1.5725211295177741	-0.440828683716222	-0.06284739446978477	-0.11848089250830365	LEC	catboost	1	124
663	-0.004787840688516893	-0.304060378389725	-0.3128399517389067	0.28913004416394794	-0.0853935659027111	-0.26133820276035247	0.10293630092932436	0.18068816373907157	-0.023361227355395187	-0.1663365038008487	0.5661361054953432	0.2827271894855371	-0.021705818892595406	-0.5593137976460489	0.4198787912603185	0.11464383483009574	0.2997113310858153	LEC	catboost	1	124
664	-0.1984105911910476	0.32026802559744233	-0.10444260794760422	-0.32891787963610186	0.25669531562876774	-0.42733891106841143	0.12692235059549203	0.026746754729167183	0.03973947337024126	0.10713026120632976	-0.35950073933012894	-0.12778566243932774	-0.23827217902687636	0.9770290587508685	-0.6135034441953345	-0.055829023353140494	0.1811787491977481	LEC	catboost	1	124
665	-0.10622031830580635	-0.3708855114138002	-0.7449791647102296	0.023897942430866095	-0.11903980036195297	-0.5167615186403598	-0.21162238166107722	-0.24651601745605387	0.2186428390722164	0.08943061795990039	0.39949922976981184	-0.08974844979999266	-0.2463386603561653	0.5466145104750039	0.24863863960868235	-0.3011308093731398	-0.13058749180261914	LEC	catboost	1	124
666	0.19371176147496777	-0.2754945962805821	0.9605351950963776	-0.2156609613941193	0.29328020353489803	-0.26637353447898293	-0.03614932919656252	0.008587655647768248	-0.1772381441065467	0.17303954687178238	-0.1736198739899791	0.23550239599829573	0.5135741440074157	2.0981619280224035	-0.5989117497139512	-0.02292874750482842	-0.05626865370202159	LEC	catboost	1	124
667	-0.2045880378917318	0.4917835195478168	-0.5615791922989771	-0.3618491196769069	-0.14359617275721462	-0.12678775346910842	0.09928205448839199	0.06114367968888694	0.11647217735259993	0.10352805061438876	-0.2930615519065612	0.03332608581374992	-0.15538194361575242	-0.8125094443240346	0.3497866412291061	0.16890195018089174	-0.31728636117307907	LEC	catboost	1	124
668	-0.16876365390910353	0.7981670844244686	1.4656920482938796	0.21333935306723806	0.15677216243466865	0.5439444740077561	0.20196801983442847	0.2080743408009551	0.13637606459266713	0.273606194389376	0.027000758196454103	0.33326746388175565	0.4045885618336442	-0.8916626672132294	0.05382111195317848	0.0033364843002521884	-0.21132789011750958	LEC	catboost	1	124
669	0.06904850896358235	-0.20528201938319324	-0.71869371063891	0.2888801837100056	-0.0856952571345197	0.047185996419846894	0.027264141925465613	-0.07428741287191282	-0.055336912384461506	0.15824849727160928	0.1757146042573717	0.2779922578146666	-0.07436921055623837	-0.3216575367900036	0.5359573474463666	0.2016202148494729	0.21331644647463882	LEC	catboost	1	124
670	0.23541775157757175	0.4603815337318514	-0.2179432750906771	-0.10797519287363212	0.10741917714329655	0.49857265373549503	0.09540387929169802	-0.22717150082273047	0.10912754818237337	-0.056820586883318126	-0.30719803956672137	-0.3432950654478755	-0.08479756515365534	-1.4084610244583786	0.03389810109268288	0.03044565466891019	-0.22760271901401977	LEC	catboost	1	124
671	-0.14917406140758083	1.2257660042756904	0.9557289880592105	0.43792619393340565	0.223901740042104	-0.0350613337605584	0.16464202768140576	0.13048890707322353	-0.00928316078406771	0.29758409961229126	-0.28013548513090897	-0.286915298272791	0.030689851744949318	-0.8516278075233813	0.0609910025251979	-0.011077524898775705	0.3980483507542816	LEC	catboost	1	124
672	-0.00816763957903691	-0.4402603742829615	-1.000127809599005	-0.2051814327353829	-0.272353822006588	-0.41129396328676626	0.12769707460257015	-0.17620712644131678	-0.3503177912076129	-0.4390348964195458	0.3111056037865112	-0.3111428134567793	0.3687482281455315	0.48301062805842626	0.29513317036810294	-0.2130911608097465	0.12098699808224116	LEC	catboost	1	124
673	0.15977930803375015	-0.3292869028486794	-0.29460464733026026	-0.2763787174142382	0.2402888517596018	0.891754511934754	0.02453154996455179	-0.12199519720267374	0.08979674580736721	0.16845573797896918	0.2614008020237354	-0.15753086040843486	-0.1763174121212298	-1.0099699483879403	0.40978113489585166	0.16950769742077418	-0.08854414940408328	LEC	catboost	1	124
674	-0.12930628734865127	-0.14837449004565303	-0.5880639028108394	-0.24515632832766718	0.022088607888761547	-0.4294070917398459	-0.04342444942486326	-0.10002472263856281	0.12092167689270493	-0.20152424274152347	-0.10988217077914207	-0.06499496832007468	-0.1294737954506352	-0.8865904222485868	0.32653017499311615	-0.4086589394729672	0.00589493139478866	LEC	catboost	1	124
675	0.23469522130730325	0.3794511453734036	0.6425733969084663	0.21951336921142311	0.12088933525858568	-0.034255552600223	0.18215519958126122	0.09738364216935112	-0.05686070494791114	0.20537890971340667	-0.20623020399717595	-0.2635124756964633	-0.3244390452540258	-0.990085760217312	-0.03998753305317348	-0.19772040981855352	0.32885911976956744	LEC	catboost	1	124
676	0.14325545340722215	0.6698679489767883	0.09374036867979116	-0.3890896826735347	-0.27810096860572503	0.6828708126297554	0.20984033232385615	0.17437194851755725	0.1733502555473462	0.26079048204391103	0.006398934544966448	0.2935824177356207	-0.3033770648755212	-1.2142199737821686	-0.008515209833839457	-0.11880316862677141	0.17288247348325592	LEC	catboost	1	124
677	-0.24056822382663576	0.3709861975477503	0.8037801842787256	-0.38572554186905567	0.1391025346727176	0.6246687137426649	-0.4685735556856929	0.10696146918356676	-0.031923565138476766	-0.192195099483208	-0.2958050593000602	-0.2931854628369067	-0.19482168727489843	0.3621404239339395	0.18831276942900438	-0.015715811104566643	-0.2264618699141075	LEC	catboost	1	124
678	0.07479858364148743	-0.37040348691163866	-0.8776060901846058	-0.25628369873547063	0.028729015398540083	0.05000028268793626	0.11554350309987141	-0.02797744311380136	0.02783534872237648	-0.1830543532633266	0.15631981420090607	0.14720105170801806	0.491931557849868	0.8159378643540508	-0.13825573018908022	-0.14142886827192022	-0.13727220833658688	LEC	catboost	1	124
679	0.1657944784826726	0.27590492599909927	-0.8199634004669898	0.013877841850226679	-0.3665468670852826	-0.4172809944392127	0.09052580298709764	0.05645901619938219	0.05719458925890795	-0.2640602014177901	-0.2571297578323265	-0.2094792159349559	-0.2733802108062291	-0.5860581603911216	0.18080912405668892	0.42931113620745376	-0.20919250412461957	LEC	catboost	1	124
680	0.09744137940344778	0.2853902169819378	0.9343330726355429	-0.37612581207839424	0.1616513955592306	0.026097275005397554	0.1329184040708653	0.20154605886176907	0.080245398999256	0.15580849381252904	-0.2510938799956058	-0.0961938393260815	-0.23573242018540672	-0.38420279879791797	0.024774402344964874	-0.13486937529405224	0.11439059077971801	LEC	catboost	1	124
681	-0.21333519577188087	0.36267043905896035	-0.10374847409556823	-0.35090327142451605	0.21190177214658526	-0.053480675345847065	0.09564073551983107	0.20935179342664628	0.07813136016245618	0.20169887050992408	-0.14000441232715696	0.40033335554335553	0.6373560710227871	-1.205350837061959	0.0710938012301908	-0.028045754011532545	0.4090047204007055	LEC	catboost	1	124
682	0.10535027558156095	-0.26305513726030844	-0.5525611083611768	-0.34994612662674957	0.15140737222258718	-0.103403088272675	0.07987916124330693	-0.12208213460067141	0.002595862097552441	-0.2142948555297035	0.17508310341909955	-0.17157278863436912	-0.21268435528048246	-0.07258457868618468	-0.11316362976756916	0.05332244075329191	0.12177014975649766	LEC	catboost	1	124
683	-0.1451501179434573	-0.4383520749872813	-0.500919870343717	-0.0781444905947645	-0.34942238939378684	-0.19641777184033635	-0.18674716283349468	-0.09913728390257635	-0.33101899065060053	-0.4753531386158379	-0.17816392765538236	-0.3048124448382326	-0.30521134455543736	-0.45940466773741917	-1.0137777190574744	-0.32915851821368264	0.15990329674328804	LEC	catboost	1	124
684	0.09749698481984613	0.37540745482495286	1.297462791630497	-0.3093206662878011	0.24451971002501663	-0.01331870139151084	0.03340352596297688	0.20923311358301108	0.10988138872900746	0.252338691759951	-0.02907152386697987	0.32101948226426946	-0.080353795572985	-0.8590760322584987	0.006315494643724292	-0.05020215062169162	0.3010360717572131	LEC	catboost	1	124
685	-0.031929031719577845	-0.295083573352909	-0.20941992760396938	0.29480640247120143	0.07129977659266883	-0.4221912538223231	-0.24723373782719893	-0.178510603888355	-0.01611369511890507	-0.4720550506480978	0.41158755717094947	0.33042861609859525	-0.027093480950941332	1.9475702202668295	-0.17020148828015846	0.0912848489046069	0.5432724544812657	LEC	catboost	1	124
686	0.13456592527740485	0.5166789270544986	-0.2990484788106891	-0.24391143832961723	0.13065262530878213	0.5996714227908022	-0.009380276512919566	-0.14415276962372814	0.1330659755060683	0.22973140766872802	0.016251154898494716	-0.3037878296979715	-0.3302492751288774	-1.4199119269443157	0.03598426366129979	-0.030730973006807768	-0.19835449258436127	LEC	catboost	1	124
687	-0.018879550269998466	-0.30853463913425877	-0.46748815265616067	0.5961398935231148	0.058994507498604104	-0.35375768170109956	-0.1435756032011027	-0.18137635144745698	-0.3066105025554837	-0.1483938058386606	0.5438050220613129	0.11601021017598961	0.014181721907860883	-0.39243124972843796	0.41945110454957285	0.36175134850310303	0.16739281419781685	LEC	catboost	1	124
688	0.0942501466895776	-0.27321879592548415	-0.16159372980755124	-0.243667332682778	-0.3194182745318891	-0.052268528110554914	-0.1243074747746246	-0.1407594033690964	0.10490022065039478	-0.35309999347907445	0.24071570469264164	0.005466531102984198	-0.22743814931643425	-0.5657447492981846	0.037801392344395224	0.08574386145669985	-0.22933093669585605	LEC	catboost	1	124
689	-0.22343707328338794	-0.2665497523456038	-0.5416720710936394	0.5171948642567632	-0.173583148158174	-0.4507046078845973	0.19482433868778287	0.0819699152672843	0.02008288226346841	0.17923425976149093	-0.1997443065259041	0.2643737390389353	0.5579734281930162	1.4927060389547713	-0.7624193895770525	-0.026079350860234378	0.31726490885078695	LEC	catboost	1	124
690	-0.061104640585401375	-0.3181148002728681	-0.09422590953628143	-0.24742761814935613	-0.22818956958549208	-0.14083926749584944	0.10590196055808598	0.09049673435388754	0.10135535780559682	0.1104305328855273	0.2752648561012983	0.24881938173858661	-0.18711681314294998	1.662794293973412	0.3441881102283658	-0.18066624731543132	0.17760104065282722	LEC	catboost	1	124
691	0.0009551546612962022	-0.04488264140837354	-0.21829865748988636	-0.08877075279764256	0.13165969539127412	0.3247005984983781	-0.24622839741070707	-0.061551686944840076	-0.044654314673441775	-0.14991708143230395	-0.2837256157038146	-0.2382758893574837	-0.3070080175200037	-0.04817935349571031	-0.22426746692721575	-0.19942004310088327	0.03944431865397641	LEC	catboost	1	124
692	-0.14039219881702714	0.03267542694080525	-0.58257206698007	0.08568254248076185	-0.08759023430518985	-0.30408135933250674	-0.35945909431901885	0.02486659443720379	-0.09848729907605765	-0.2304707887087176	-0.3707942958850036	-0.3104021950119046	-0.15309596750420573	0.7288219872597534	0.3018070439904228	0.06569327017022303	0.13010215714179815	LEC	catboost	1	124
693	-0.08231812525605799	0.8465770059647817	0.6097944770897208	0.29243947681180044	0.10243726952925997	0.052849082388148484	0.13500358570294924	0.0019787853018543417	0.11163076527828264	-0.31555700005286824	0.28204464371623766	-0.32485762207979874	-0.3247571047544276	-0.6499541554702727	0.257531247814987	0.10911233341765364	-0.2722310467934529	LEC	catboost	1	124
694	0.171927850049731	0.22188410808668677	1.6759457714591308	-0.4344636581177141	-0.28339732072948715	-0.03396503093646139	0.19718423955931896	0.12090761170180446	0.10656446815307556	0.3008550584816989	-0.2841354533062109	-0.23847019599624183	-0.34974485943268036	-0.46646811337530986	-0.046717980439914625	-0.03957552163726609	0.09194203261049307	LEC	catboost	1	124
695	0.12823508221668467	-0.4033057361682372	0.7044171838050388	-0.05702224877447716	-0.18223471155815557	0.335327768007996	0.10064049109635967	-0.2516791802218999	0.10216413316787779	-0.41303937748167335	0.3564407402212787	0.19624601861879243	0.4808034393480715	0.008702032086702251	-0.04975221633328547	0.031214147720901916	-0.35776397616501415	LEC	catboost	1	124
696	-0.2234767375404416	0.5613319017003389	-1.0063487628564796	0.03859361959652112	0.07108775109480459	-0.5508639778848864	0.10323250221222934	0.00013904297193308596	-0.2856362644662665	-0.2527447866006678	-0.19660747213548468	0.02384955571062989	0.6133878044183428	1.5568410055039408	-0.8505785730859268	0.022233289591274616	-0.08954150097502504	LEC	catboost	1	124
697	0.058507082568369624	-0.4132222520110688	-0.7933622353020283	-0.28352980513006987	0.11385837156772614	-0.44972286515737725	0.09332029447885858	-0.04645972274745773	-0.22198889213700587	-0.14418852926889675	-0.19165010573483976	0.20483244735271475	0.38924950659350843	-0.09801915392207503	0.19175519486028322	-0.1270290752743292	-0.14864859687857299	LEC	catboost	1	124
698	0.10542546343225503	-0.26919330705332106	-0.6429993557889232	0.11726568840722547	-0.20610001458113159	-0.36280121527666886	-0.17761792606650478	-0.21580715976760134	-0.3357445022622718	-0.2425104573227603	0.20296143388994237	-0.26669671574413284	-0.3279880470390187	0.37486128098949345	0.18729053232886766	0.24289578928985056	-0.30788869884009185	LEC	catboost	1	124
699	0.042556637651731885	-0.36720786409834694	-0.2150120269480718	0.12935825278641616	-0.22908528820633978	-0.3671950812279964	-0.14925039540710314	-0.024497444828810586	-0.23226224216708533	-0.26985425468293833	0.2970798578710557	0.21689437723708793	0.4269940111688561	-0.14897969505821007	0.19858561993854423	0.05567563454993265	-0.3942379890251369	LEC	catboost	1	124
700	0.28500748034096035	-0.09856380091042649	1.5884671337943492	0.4666392950911589	0.18877697732763618	0.006989759385151647	0.20918799254955314	0.08512148463018264	0.0918820670982748	0.2831879901864842	-0.3629612929894082	-0.20152026617801563	-0.23790445631337195	-0.7974059964908708	0.31401461875803216	0.10003874450777346	0.4052790184136609	LEC	catboost	1	124
701	0.1541408746192642	-0.43807358007620684	0.1919446361469492	0.35386577805286445	0.16253250812070055	0.826251414743124	0.09147720313972386	-0.06540960934240275	-0.022339472626200108	0.2941346599098462	-0.2523644635766266	0.08170683071159471	-0.11636764151073963	-0.09455153086556045	0.14894296597531095	0.01978945734084272	-0.11445786586596042	LEC	catboost	1	124
702	0.12139232282118048	-0.4068621971979229	-0.5462435878055282	0.534973781560601	-0.2498247599760779	-0.3748563507309245	-0.25361713931030716	0.07237452952039866	0.11424817193062294	0.08978056755824278	-0.1677363423972387	-0.21855321233267727	-0.21718902603268564	0.8938736054772348	0.26463514481497186	0.10826953588680717	-0.26568756886421296	LEC	catboost	1	124
703	0.19164246425251885	-0.36692263304908407	0.8863277421673926	0.5995661296259815	0.1804411201374149	0.18938777242370602	0.17974030801697635	0.002566551064728995	0.09404987962989905	0.30192805173206466	-0.17508553958942136	-0.17941308003507062	-0.17715149935643623	1.8756062930400001	0.2128255049892633	0.013207847337241473	-0.16007856926384498	LEC	catboost	1	124
704	0.04910251284990388	1.1927294487247937	0.9029091173180813	0.19753995295465537	0.13211610539421528	0.4802509604476151	0.2216071638261063	0.26465674925982013	0.08508654641763568	0.18126866387032606	-0.19660865367160069	-0.28169481233570953	-0.0615646019603347	-1.2823567419172102	0.02938709965823991	-0.19750840315039564	-0.11909403810281562	LEC	catboost	1	124
705	-0.1716416068900466	-0.31858948577748314	-0.4558489880796768	0.3963088307047171	-0.19579497459112297	-0.046550423367628053	-0.22781378336169994	-0.11326785164680138	0.1278222502578021	0.23205100585486732	-0.283930719074375	0.29180426154974565	0.4312260896271003	0.4234057179911347	0.28813161327536985	-0.20519089681333313	0.40067451482127564	LEC	catboost	1	124
706	0.023871903754291147	-0.2829348294014105	-0.4113963062475872	-0.37283271597382506	-0.09651698205774277	-0.41591400249812754	-0.32167416176890923	-0.06851241929807249	0.11482495623355947	0.030086981697409896	0.3588577145642812	0.2524054474229415	0.47243353266735716	2.245734531691326	0.19759422009290012	-0.0798439428807436	0.40602599781355236	LEC	catboost	1	124
707	-0.061869054541140334	1.0085454509260905	0.676459673676273	0.49189259130780916	0.13986494705490715	0.0722886971482959	0.1633435349052997	0.17224260265201013	0.12938529147536396	0.10171355992248014	-0.2548428194576169	-0.3194673571964923	-0.2317694083301011	-0.9222232925614174	0.27775360300334456	0.1277180404705544	-0.16675016458872938	LEC	catboost	1	124
708	-0.2178255673768338	-0.31864258524863476	-0.30081075605673185	-0.2752862881405018	0.10502848361086503	0.002808037823697075	-0.1054677454045729	0.04547723820091389	0.1124922212561867	-0.3672322598924942	-0.24334444508004682	-0.24410429847189863	-0.26440082769873885	0.8679766384891687	-0.04666679273539162	0.037451874955286596	-0.21022422367210844	LEC	catboost	1	124
709	0.01811519121789666	0.6573313862067791	1.207394740065091	-0.09249645573373956	0.17353802036577973	0.6338587221837276	0.1672098177149701	0.03760469650909073	-0.0893261154885022	0.3784227081373668	0.2670101376761059	0.35449270810222866	0.6766478826604982	-0.5496633127171622	-0.1740176143269498	-0.15058716450984008	-0.22732094392177465	LEC	catboost	1	124
710	-0.19208522959988442	-0.0029581495225671686	0.7637226351127131	0.08983984553664812	0.2091713232978211	-0.1818675918357999	0.16616367577043512	0.20154098558972347	0.0417167803056262	-0.4107581380963955	-0.03491208770737286	0.2989615464200781	0.031039736267732067	-0.9195165912470081	0.1313650426764102	-0.295573012788923	0.45935125639982116	LEC	catboost	1	124
711	-0.18635999746267762	0.8903037285044304	0.5752457316572331	-0.38116507631262764	0.1098983503899129	-0.05681371518468316	0.19254272538359674	0.16405949097820055	0.13779901618222565	0.23520518969375945	-0.3963456963325505	0.014316813552150838	-0.23331597691762523	-1.2193207405514066	0.0025351671965520442	-0.036919784595786695	0.356880949226194	LEC	catboost	1	124
712	0.06640483287380562	-0.3703545508012825	-0.7409587573823758	0.055987389614120586	-0.3478450419179289	-0.2523927603356754	0.12601138360146538	-0.15728553614595134	-0.022661401778324125	-0.23740254529206428	-0.34557448918527545	0.050677672513007324	0.4154737032375857	-0.28113049052342537	0.11736295840361936	0.16982885070159887	0.2751259366597441	LEC	catboost	1	124
713	0.09073446246275259	1.190503081438532	-0.5984781230066656	0.1184440298750402	-0.33151973784672545	0.7700167348927307	0.1610653624924151	0.13092620833744317	0.1530272882243218	0.1407584817588097	-0.1573159859814547	0.31989642246920463	0.47803418017932686	-0.07651319959147325	0.08428565380000438	0.0015456768370633394	-0.21420150570118351	LEC	catboost	1	124
714	0.028716844972190573	-0.4077138580925935	-0.785139491355619	0.3923901570670977	0.027320182895407764	-0.0002450652170186766	0.15581759203416495	-0.055564460018762744	-0.2865747472331462	0.20743758714189453	0.35339354580853594	0.46408125749727586	0.41921088503839116	-0.10337633100459756	0.39800796552102596	0.28651895529803406	0.3495528383578089	LEC	catboost	1	124
715	0.17581555237569885	-0.37041770811008146	0.2290828765440153	0.6588959146904643	-0.3084858342998437	-0.00037758518487806034	0.12826808959785066	-0.10832551838119936	0.12967565248630486	0.22355368942510392	-0.20748127716394693	0.09191630589477506	-0.1818110129974818	-0.2678826503901891	0.037743321284609485	0.06973293687807244	-0.2749605269947875	LEC	catboost	1	124
716	0.09924793897761733	-0.021699200585840128	-0.1392064103846995	-0.37887959729834864	0.24076847524611625	-0.36742579739455483	0.11237556380321519	0.09442598924600352	-0.2534016691101116	0.1798023124440491	-0.04653658683207066	-0.27214188105579934	-0.22920786830084078	-0.8495273504580848	0.23604459309473566	0.05094413431902025	0.43568298120940935	LEC	catboost	1	124
717	-0.19050082996966092	0.3235877828884684	-0.3057921580066285	0.39962375592663124	-0.10014351655577383	0.025273431192043217	-0.21845526914023966	-0.0046942858475978195	-0.0746764953858638	-0.3005363719143721	-0.006570239730147028	-0.023845508472033018	-0.2407870474332014	-0.6598189716929994	-0.07809126896468986	-0.21835492046076488	0.40812955103398757	LEC	catboost	1	124
718	-0.07959451758913928	-0.23982938238155116	-0.37125701380994297	-0.0766781749347444	-0.40461149376030864	-0.42866072348184064	-0.041419065398741996	-0.14328172950984705	-0.002891355356757452	-0.083336470564089	0.19498153028950133	0.2475775742149692	-0.07956394453022154	-0.025073306849880697	0.008306531344392892	0.0736359377509368	-0.3937042217281057	LEC	catboost	1	124
719	-0.06843248638792176	0.7287485127367136	0.7558435802512674	0.8078181244116865	0.19532156863632902	0.14504599031107643	0.09508212211452367	0.12055971134432698	0.1366048357216534	0.005235212752691079	0.6024173256489775	0.3554312417345271	-0.08206409563245029	-0.7072718755340287	0.4516051066297052	0.37444252171189707	-0.18986096634990282	LEC	catboost	1	124
720	-0.08752514648184241	0.020230328305854826	-0.7512756357034491	-0.0724689116715936	-0.029402134119629355	0.28227705415940957	0.11877474060472587	0.006293224150555268	-0.026292346859182237	0.16985500875921494	-0.32102051956648425	-0.2937493814735122	-0.24478883981097885	-0.8330935161713242	0.02225783770308828	0.10750023813766717	-0.23941373440578384	LEC	catboost	1	124
721	0.11872233409054857	0.6844203453108636	-0.06272806308185475	-0.40151515943181015	0.10752370599520208	0.010373668035725755	0.028557768485507486	0.13792118823125474	0.13548239083941252	0.22585675719465698	-0.04719650141834487	-0.017257574965817687	-0.29737971818661213	-0.36484186935583063	0.3127449394268394	0.021931622429825607	0.2698530403940137	LEC	catboost	1	124
722	0.20494862556165344	0.4838587330193827	1.0287490687995366	0.20730196696510705	0.18104416204158125	0.06483316810731082	-0.2905627421514787	-0.031058562185302802	0.10723625914673543	0.22680997874648712	-0.20315985481415544	-0.25858459650953997	-0.34400292297995183	1.1193934934928955	0.03503602802852777	-0.15888115625494387	0.0689545045627974	LEC	catboost	1	124
723	0.11990803735411103	0.7984133822918077	1.368350178147059	-0.3278786483879416	0.0871726032072799	0.5182534379753287	0.18507368035200988	0.2585889885832613	0.026869356838483516	-0.07104487138859715	-0.23339663161601373	-0.27767797346043055	-0.32594081245049794	-1.0355270065163222	0.22567016740240367	0.03733676173277515	-0.1378396292285481	LEC	catboost	1	124
724	0.07713821783826257	-0.24055330076738932	-0.33171193652137326	-0.1398414027682051	-0.27287989415791136	-0.359243697289211	-0.10843673514386042	-0.12346648905898769	-0.0009126012103696325	-0.322293446865205	0.1357563983988217	-0.24697369465625443	-0.30567288282466615	0.6125541683369665	-1.0287646872864755	0.008615218533090807	0.08249717823929871	LEC	catboost	1	124
725	0.13031750387194488	0.3183811469631721	0.11019765610001729	-0.3477107637714591	0.1468809689610232	-0.4013150382999025	0.13950433718689328	0.12018604390041075	0.07924894521213027	-0.34551999201645317	-0.23358270653778526	0.1241416487843651	-0.3252046463452232	-0.4312216336777757	0.27891848635234306	-0.18623035515893308	0.26824847472410385	LEC	catboost	1	124
726	0.07008686152105274	-0.29248964837242464	-0.035512589791836136	-0.20550762025946318	0.13539208568389668	0.4971809107670771	-0.17452718576649517	-0.1296161017796929	-0.18227617244834554	-0.40560847878202955	0.3787525392349642	-0.16134411823993114	-0.2398878312131478	0.6883878126158831	0.36176187681299854	-0.13704263347466847	-0.1651336157875397	LEC	catboost	1	124
727	0.07449778458520748	0.013843162640128507	-0.5445022283948825	0.32056961168736614	-0.09240434758108335	-0.3009873915769855	0.18287871464652683	-0.058006333639555596	-0.25977540106184077	-0.526971974370717	-0.02840129315354317	-0.2927235246601233	-0.22722273833155793	-0.1639998584366409	0.2296013634664055	0.1382085684369627	0.2564594823778905	LEC	catboost	1	124
728	0.13387126078156672	-0.000346316197619622	-0.7165179811473059	0.14040902418490808	0.20855119156826926	-0.48605586565826314	0.12067036574988871	-0.050623927412292685	-0.11298222305922746	-0.36439170406512744	-0.20081734165588944	-0.18543369856019354	-0.31498989980520514	2.643803629844433	-0.8507660997110195	-0.09945497769668159	-0.03682779838012626	LEC	catboost	1	124
729	-0.017101868927616882	-0.35582387712343055	1.035369314230529	-0.06789142131554918	-0.22835253026764568	-0.3715938178151264	0.14714541777763826	0.05470138753190964	0.11122830900674745	0.2528169162359046	0.5843312579847072	-0.1796062348996035	-0.20529026526494518	1.2302207763378044	-0.03326927294716196	0.0825099082775568	0.3613812585642391	LEC	catboost	1	124
730	-0.22275703101272426	0.20373336364185585	0.697840455686806	-0.30249507069693	-0.2391189868866139	0.5331827116175696	-0.11734895838844535	-0.07815128461765959	-0.09145516130692077	0.13411818749940163	-0.3158314273197071	-0.09622954043620073	-0.25463377293957806	0.039063491691491876	0.19812355303003065	-0.04469042470713474	-0.21881513172982425	LEC	catboost	1	124
731	-0.18970366111040124	-0.3982583759058931	-0.7128173076857734	0.3861855391475148	-0.0831134011356391	-0.5228984433757242	0.05969968558760133	-0.1448392806712309	-0.32725409232942504	0.22373287193585267	-0.08262162628105445	-0.1047245533749461	0.3711819407235025	2.3251791374459283	0.1430948239689038	-0.09286669880024473	-0.03947560311653218	LEC	catboost	1	124
732	-0.23137070603776883	-0.2622015791479796	-0.3956048472603491	0.3554482924608822	0.2741355969593432	-0.3787387741775111	0.16903477909677397	0.08889965091432453	0.13166120982267754	0.17595514021935987	-0.24599587131061232	0.13561783006519162	0.4230542257784287	2.782053091139756	-0.7943158458148301	-0.11332413538766094	0.18552664978259936	LEC	catboost	1	124
733	-0.14112214395492306	0.3446820589971316	-0.8535891756336667	-0.36297103183519525	0.2112228273011044	-0.07008735579334203	0.13032145079069182	0.03867206856716849	-0.23387558848201132	-0.3951594072039512	-0.10818836963195906	-0.1440363814951135	-0.32743446612122834	0.8852691334532634	-0.6934615703666499	-0.1497035254665906	0.0498686114222913	LEC	catboost	1	124
734	-0.09114079256451403	0.1325704629989667	-0.21637462406241506	-0.13081186899016806	0.2501232122804012	-0.016048813209950344	-0.212959572902787	-0.1500926535631153	-0.04581112296354917	-0.20548053586822757	0.4431920490221098	-0.27908898188096987	-0.21903179569825257	-0.7383433238426025	-0.34550907259398556	-0.07091728853196642	0.3667163264227302	LEC	catboost	1	124
735	-0.03375691674401113	-0.11113380786128997	0.36963144733190884	-0.1961636137748166	0.11658808416229934	0.6023743821330907	-0.24217849285725349	0.0973302060788125	0.0634255832167806	-0.09620706616436936	-0.335614017006008	-0.0027082203575938373	-0.20850545949837684	-1.34993673184931	-0.10456018617042982	-0.14846840996752983	-0.1956861612491091	LEC	catboost	1	124
736	-0.1456874173409372	0.7007371069453968	1.545458900332449	-0.05115731966185688	0.09168104414606228	0.41172447374002863	0.2052670416953275	0.22166955953633358	0.12194069793441366	0.278352036544194	0.2962288374390072	-0.15686020762944614	-0.26418846710029037	-1.1375553884956116	0.24512680607428974	0.13177923129148816	-0.2996157611414912	LEC	catboost	1	124
737	0.1796029652411273	-0.43128234820282624	1.7775479120722044	0.031403168216323586	-0.16867308342223636	0.6465185132605328	0.21445462616607844	0.13406193376751263	0.10855739824631266	0.2834416001955397	0.27460273079125286	-0.07871348142827699	-0.2743727852377217	0.3579781433628209	-0.1437417803725561	-0.05650204723343149	-0.19523067589853071	LEC	catboost	1	124
738	0.046541169993593944	-0.41691157721610317	-0.5298799396296971	0.4952130207372675	-0.05955597558327577	-0.5571000713692692	0.1585966723364457	0.1105251741497949	0.12138375406657982	0.1766851158561639	0.3092882778601995	-0.08975472567519942	-0.1765167592425637	1.9934054624557662	0.20245805842188763	0.2361763080968542	-0.07585420147335481	LEC	catboost	1	124
