# Supplementary material for: Hierarchical Distribution of Reward Representation in the Cortical and Hippocampal Regions
Source: eNeuro. 2026 Feb 10;13(2):ENEURO.0256-25.2026. doi: 10.1523/ENEURO.0256-25.2026 (PMC12931971; doi:10.1523/ENEURO.0256-25.2026)
Supplement: Data 1 — The complete code, data, and computational environment required to reproduce the findings of this study are available at https://github.com/mokamotosan/soma_okamoto_lr_01_public.git. The repository contains a series of Jupyter Notebooks for analysis (/notebooks) and a Dockerfile to ensure a fully reproducible environment. The analysis is structured with individual notebooks for each of the six brain regions, which generate the results for Figs. 3-7 and Table 1. All analyses were performed within a Docker container based on a Python 3.10 image, utilizing key libraries such as PyCaret for modeling and SHAP for interpretation. To replicate all results, users should first build the Docker environment and then execute the Jupyter Notebooks in the sequence described in the repository's README.md file. Download Data 1, ZIP file. [file eneuro-13-ENEURO.0256-25.2026-s001.zip › soma_okamoto_lr_01_public-main/results/shap_analysis/LEC/shap_values_LEC_catboost_r2.csv]

	ACG_and_FS_per_RS__ACGmed100	ACG_and_FS_per_RS__ACGmed250	diff_per_sum_ActionC	ks-stat_ActionC	ks-stat_ActionI	diff_per_sum_OutcomeC	diff_per_sum_OutcomeI	ks-stat_OutcomeI	Pre_Action_contralateral__std	Pre_Action_ipsi__mean_spk_per_s_-_50_to____0_ms	Pre_Action_ipsi__std	Pre_Action_ipsi__median	Post_Outcomne_contra__skewness	Post_Outcomne_contra__quantile(75)	Post_Outcome_ipsi__std	Post_Outcome_ipsi__kurtosis	Post_Outcome_ipsi__median	roi	model_id	repeat	session_id
0	-0.15775017138366723	-0.1288977411921047	-0.25545866347299917	1.0920206715338252	0.6072935456898589	-0.3197754783671389	-0.025514675937583775	-0.09673616006186038	0.1868821172845812	-0.7269905715457335	0.2714391403376392	0.14847707928506215	-0.05130884375717127	-0.22727603327660448	0.03507974088601292	-0.0005588792610467409	0.28792487006794004	LEC	catboost	2	125
1	-0.07966607304107956	0.19081953669680607	0.3060064655080951	-0.2654235502850697	-0.18822606633178304	0.6199270065348687	0.07506206196266618	-0.14231662775727946	-0.00993982301703088	0.9906369001157476	-0.007574175805920552	0.10412707784897644	-0.20373279111707063	-0.27718688469554276	-0.30762203161374546	-0.06525019355317022	-0.13677237867144776	LEC	catboost	2	125
2	-0.09166361605668562	0.17015009178811213	-0.284313594639964	-0.0860055187012639	0.6453003439472458	0.5507790491984966	-0.0886089520462632	0.567917610003418	0.15556881879966297	-0.6082374633671079	0.27218527476357657	0.10508715230386975	0.1402461563952547	0.43854977021112956	0.20211246904747668	0.13635795541556595	-0.1942969649536094	LEC	catboost	2	125
3	-0.016758337175507832	-0.061989578598282954	-0.10616674701389804	-0.1319381333509276	-0.5858837228194601	0.19742239187075794	-0.12771218532110354	-0.20774754639742815	-0.1753229866866131	0.3262288827307126	-0.0536601310855466	0.04647444186293664	-0.07639492617372559	-0.28405326941438225	0.2031010848136758	-0.23093375813540298	-0.017052430604114894	LEC	catboost	2	125
4	-0.17636824474632293	-0.044433714405713295	-0.3392251932997439	-0.37955651143879954	-0.12481436957313599	0.3863763276839143	0.03590521852276605	-0.19304278321628562	0.09899009090329688	-0.6563096704116348	0.16096419974617232	-0.37661080107311745	0.014057924156878043	0.39420254373240143	-0.43171365217563396	-0.24293580850651153	-0.15649080649775401	LEC	catboost	2	125
5	0.28422386043919684	-0.026995784316656963	0.12143963331286586	-0.4355993540074334	-0.6309122084492136	0.20130754608706664	-0.1098558573558383	-0.15646477083561855	0.03013940254304786	0.34044959297477395	-0.3903154053663292	0.14930793362968134	-0.33219098753024495	-0.2894274002393465	0.03574238789574694	-0.11043382497319564	0.10055066706378774	LEC	catboost	2	125
6	0.10418533603792399	-0.006900681516817537	0.02246760992257025	-0.11017516879075348	-0.363145964385301	0.29997418455198027	0.19867866370500128	-0.30819516266114094	0.00787061305174375	0.32459417594839507	0.03051999787473556	0.12136636726046347	-0.18269499659194013	-0.23012635556371003	0.14132357989871921	0.22564769254412978	0.11006814507617713	LEC	catboost	2	125
7	-0.06372741841155913	-0.11542254559307057	-0.17257525056543505	0.14549680732916068	-0.3257417651199707	-0.3324016394693767	0.07327896613599365	0.10413664236376904	0.10562487774454007	-0.034072861663815235	-0.44996927194500475	-0.021998398675197105	-0.20162309135831977	-0.3035190053061519	0.06487968174143073	0.06829669248355061	-0.1168764777438966	LEC	catboost	2	125
8	0.041694282853326034	0.03459558618324257	0.39315291831513344	0.07897120012321805	0.357717788978139	0.4374928619480676	0.06993149857627415	0.13995728956613804	-0.17618550494624322	-0.3898691579799413	0.21641699605871426	0.3643416094897828	-0.2986004561345384	-0.2258569330242312	0.06346297773756301	-0.16574532877425843	-0.08375457440550697	LEC	catboost	2	125
9	0.0059405445015153656	0.06344356367567223	0.15250383570932521	0.062101220401116264	-0.2983294378583148	0.09442582210918095	-0.0031959084623992646	-0.19315788669708944	-0.14622752324915464	-0.76478007394446	-0.06516525396648035	-0.33443277252420345	-0.36784814804409277	0.08413295435497607	-0.02272274844878349	0.03974380061732938	-0.05352737886517223	LEC	catboost	2	125
10	0.13857835795608	-0.18386596005185415	0.13464843020496906	-0.2938680636492758	-0.29747135327974644	-0.30841855973836263	-0.046772974363139055	0.07269898813550439	0.05133616976063553	0.9316428479331015	0.17278578606877795	-0.05466006696022811	-0.2833827656462984	-0.2360255092696091	-0.007284924238911102	-0.16593775922027293	-0.10178003811897515	LEC	catboost	2	125
11	0.24152815877240927	-0.17299317598009997	0.321065963082411	0.13725677117828608	-0.5235945617768444	0.8254877771412122	0.15863733862225046	0.1137127022851406	0.14842344777869831	-0.5311614242533688	-0.04001703100158703	0.08000712325430429	-0.35104460778041807	-0.16900431460296095	-0.04503648774495435	-0.15888778238817358	-0.04525684347307705	LEC	catboost	2	125
12	0.00446133441451659	-0.07206962028418541	0.20978007029484697	0.312263134959867	-0.8298477571636466	0.6235409894644953	0.12142618911059512	-0.1382039762070316	0.11735474573884919	-0.07890826685914906	0.11224345145419665	0.031542839511071515	-0.29891641149594694	-0.2567448255019663	-0.2545832471492733	0.15193092392195479	0.19856690273119557	LEC	catboost	2	125
13	-0.024386876339951076	0.0466462771885348	0.053931250937850145	-0.4594630941939767	-0.44617359026935927	-0.06640964939167608	-0.06823588704832552	-0.24223882630238674	0.04981184656060726	0.27824169943767335	0.016119146293575335	0.11066417020298598	0.7931133346257845	-0.08188496525579005	0.18992665775066522	0.011477191735711875	-0.059947411962691696	LEC	catboost	2	125
14	-0.2386130881643662	-0.01082217402848551	0.2730048762804015	-0.3993670012366176	-0.4768051495981608	-0.08647318676356129	0.16399687558558493	-0.2079975519916542	0.08011940398636498	-0.608164130875825	-0.15190623564110908	-0.1213529484984896	0.04718627779468242	-0.374502245047606	-0.4437227281049797	-0.31940441401786607	0.2766429791096035	LEC	catboost	2	125
15	0.5714047444220974	0.26828072142119735	0.0691867465175532	-0.4217045294443032	-0.3031910862735489	0.8314885236929808	0.07370092989620536	-0.10165531770584152	-0.07390841107778186	0.7718298879153123	-0.14002365174359874	0.13137778625767055	-0.21925932616946864	0.3387159965544236	0.015128951084597829	0.05235959804725448	-0.1382034708704152	LEC	catboost	2	125
16	-0.16637698306309337	-0.09869040260212299	0.1388941846174002	-0.046162094027888484	-0.17271354111322873	-0.17221321522157054	0.14477760881877008	-0.1715704186939494	0.10531689342319042	1.0435696880415697	-0.055007449033316926	0.08266604505008142	-0.20970600589200705	-0.27614690971205713	-0.0322373376269392	-0.09039869821440599	-0.08628714884594625	LEC	catboost	2	125
17	-0.11967718557247285	0.11230970502874695	-0.148394834207033	0.07758023142147479	1.3059039756648776	-0.25247561724889106	-0.02466197756101028	0.31454086027365535	0.13935366780725042	0.7143995525643515	0.2604472151941732	0.22653436340682254	0.405752139557727	0.36296174596307657	0.29944355928207095	0.08315689601495616	-0.18807071448341642	LEC	catboost	2	125
18	-0.012111217130250332	-0.02378572986402866	-0.2064147309710396	0.37693482499912595	0.09967094386880992	-0.08989204191197403	0.1312808735279964	-0.025961261007424623	-0.11514296159058061	-0.4908584992304923	-0.15937505101915553	0.08118941968002742	-0.200743897994612	-0.223643229679004	-0.09590262441405371	0.03129342567916542	-0.10706602873294727	LEC	catboost	2	125
19	-0.12183440292468475	-0.11865767177989224	0.002672440557174004	0.5117333419308788	-0.06356401033245604	-0.38043864737293953	-0.0033392310544998623	-0.20188709832950852	0.13247893943997616	-0.7863905789122608	0.23315796352463397	0.2619347216227856	-0.3762215694133685	-0.25140390318698225	0.037753872193707565	0.059414468622220794	0.22860083664245034	LEC	catboost	2	125
20	-0.09689868026638812	-0.028180526245437217	-0.23259329947814467	1.5809136932907204	-0.000761841622883701	-0.36168441413277846	-0.02671277116377278	0.13952507626556807	0.13763072648235067	-0.6277570144523994	0.20847356713354778	0.15745804038382472	-0.020807800165243844	-0.17553273205888076	0.08670809283817697	0.00040037887783113467	0.2662900920495195	LEC	catboost	2	125
21	-0.02988429815177269	-0.1975068203519567	0.09560615322904474	1.357677329502347	1.172080917064141	0.34950117061097724	0.08912445241264659	0.5013343893569544	0.174575458474729	-0.7115847585390456	0.28752144398230733	0.30743801723954683	-0.349387155155053	-0.2450753596876407	0.20164761617414614	0.13148931972543745	-0.030825524066673576	LEC	catboost	2	125
22	-0.05545283568792891	-0.2158907723203782	-0.21153664276330586	-0.2547566261852551	0.4204907381173036	-0.29776001898490967	0.0827757146096423	0.23135510390619327	-0.19493778190758024	2.1795562789798235	-0.15462774697917728	0.17704260231144392	-0.32285854498772254	-0.35257693029263454	0.14208887401098125	-0.1344397604462419	-0.09598489225533934	LEC	catboost	2	125
23	0.15627234756452713	-0.12394793081685712	0.11367607095302262	-0.4647884937744376	-0.29770138571614985	-0.026427584540756634	0.1036038725752584	0.06460659299716591	0.05866323767043527	-0.22217357644302865	-0.004640137431061609	0.08859645800752872	0.3613218925347995	0.01640920541225614	-0.03905569897982805	-0.07211557606959752	-0.09394030830858088	LEC	catboost	2	125
24	0.012346042852916517	-0.23277603481462011	0.25298400445936065	0.12030225398597713	0.21119751105408724	-0.4385301518412056	0.009694230968494023	0.2311054982971658	0.041496214030315365	0.15350066017912764	-0.1876154819078405	0.09845529867799534	-0.3071873180709631	-0.2828938704051638	0.12127169630922012	-0.003199214094243479	-0.0855908841147261	LEC	catboost	2	125
25	-0.15161636114285412	-0.07188463345682274	0.11416432875775824	-0.4929710125974462	-0.2776558332373004	-0.34231087009900657	-0.12956710957961395	-0.13825833082624017	-0.2768512376553383	-0.6267677119063273	-0.13136423903206834	0.07160461428012069	-0.07047691187412902	0.24408989617187707	-0.42073375997372564	-0.01318654177457382	0.3519798524188316	LEC	catboost	2	125
26	-0.10114967991140823	0.08409382196695273	-0.2695239931175978	0.0239897021310235	0.25615348772039076	-0.28865503193519976	0.07738585071930927	0.20855020272579147	-0.27213812682061606	-1.0185056535134107	-0.5446192188688777	-0.5372806174196306	-0.28907372691117983	-0.31224450541009746	-0.1167194327686313	-0.19138492857248504	-0.04850174767835029	LEC	catboost	2	125
27	-0.10745730948655821	0.2154036073774188	-0.3183708768231276	0.02192151793378433	-0.7538906184824075	0.5292396628879523	0.13685365354006124	-0.1556920831047963	-0.005131183120554649	-0.7894609880058501	-0.32011711648898256	-0.16255138090051485	-0.15613768071549117	-0.3275942962159665	-0.4088965589317677	-0.2041470427369007	0.1355885094348948	LEC	catboost	2	125
28	0.09686390537782412	0.25555544313898304	0.1637504294471538	-0.35582530140460833	-0.73119038838261	0.5963159549540793	-0.1977244659707598	-0.25059732094064197	0.05152376827167711	-0.0617424324124268	-0.15319468490928403	-0.6291643909375021	-0.31168150475817413	-0.24208907831963622	-0.019718917049212907	-0.08135181132856002	-0.019346783664807576	LEC	catboost	2	125
29	0.30433056106933365	-0.06081813641341518	0.09116087710329647	0.5242238916649128	-0.47152711781773227	0.03408833987129948	0.19531177008987952	-0.039983642105074366	-0.057592740722929484	0.906654431379495	0.24248764445419468	0.21264729708169067	0.7939842323416557	0.4812181864515034	-0.007439300476562119	0.1370941048220415	0.2968728021022168	LEC	catboost	2	125
30	-0.07917402869614362	1.5800764328596573	-0.13227176141162647	-0.1605894335208548	-0.47988382118232537	-0.29503408817195054	-0.1736633767547811	-0.07896625588128703	-0.015483196353028177	0.6371185219024711	-0.17981265260589085	-0.13265038502269874	-0.19823289664652124	-0.199236223248211	-0.42066777136313444	-0.13340666732947665	0.05945743075801441	LEC	catboost	2	125
31	-0.06800310712437115	0.01631719549057326	0.05049147524961467	0.5020112672206696	-0.3678615727665575	-0.3231397529675771	0.1136581625902224	-0.13230842716000013	-0.07827163281313076	-0.5359397716366947	0.12232861888362613	0.08511791737500635	0.439166891092378	0.4737146208075012	0.17640970745370932	0.1870910153532981	0.14368173148016905	LEC	catboost	2	125
32	-0.19430049049887493	-0.09312503707201926	0.2681318800575876	0.012789207034151064	0.2654068356096321	-0.2178449258639726	0.018804281879579065	-0.05388847155031098	-0.19835130841867493	-0.8747433984763751	0.14520452631590736	-0.06635685255601476	-0.34739810231514723	-0.22260798881917962	-0.12794234961984216	-0.22517730903222338	-0.16642457253090304	LEC	catboost	2	125
33	-0.06784467325701757	-0.03213258153776403	-0.011492615679894791	-0.26708714329631167	-0.5455057730617825	-0.35788072805292953	0.09789369400277327	-0.14210387228316357	0.0830658197341516	0.07477096732857252	-0.11400260456236147	-0.22226917511551417	0.1843374900363894	0.15727952493217104	0.19006256234838725	0.2864915110588439	0.587945656279864	LEC	catboost	2	125
34	-0.13684734818958044	0.5439083734523785	-0.15126114168341234	-0.07754745251550542	-0.16428817538684617	0.7379610028869917	-0.11873393489578313	-0.17881409216152114	0.14719067733725216	0.45715960749671286	-0.27792214531545034	0.12170101716263018	-0.32063068197638617	-0.05977512189699673	0.14575629714164356	0.06245447722263444	-0.158581164378217	LEC	catboost	2	125
35	0.1313472163452341	-0.16867904566321468	0.002504528958696935	-0.1713328852693571	-0.13884063329847168	0.07871151766046598	-0.15159863812586166	-0.04873840491872451	0.0812691215209274	2.0391218401233115	-0.2588102431006674	-0.005091173209133359	0.5975851395757659	0.6969400374095989	0.10879904743930463	-0.02522101741571678	0.11228778183289195	LEC	catboost	2	125
36	0.00679761742582429	0.13480010488348668	-0.04881518814332503	-0.305874902855976	-0.2846818780624092	0.22181450856230045	-0.007873097377064639	0.1432316732901218	-0.024564238922947054	0.02811689238573387	-0.3541012709278985	0.017249329479087295	0.3394338558273295	0.4271151280929648	0.3196890460749806	0.0839598621650967	-0.03357682409751295	LEC	catboost	2	125
37	0.005268509057969023	0.13464020675338365	-0.22945444282104618	0.17220278837107844	0.2906110881755835	-0.0923456298781082	0.07503209078427804	0.40918205218194953	0.0706143515532082	-0.7890691266233169	-0.054821041580179704	0.21909107332681962	0.105532410340579	0.13899510746819618	0.04047360457483853	0.01754124931535969	-0.15306543388890145	LEC	catboost	2	125
38	0.5732341031830349	0.927308913403346	-0.17602342750974714	-0.22423626295270824	-0.47271525017402444	0.5367725890189992	0.07247865615340314	-0.02313617217695322	-0.10889074570695434	1.015294010645673	-0.24548663041519533	-0.2493959133673354	0.34459823992741356	-0.3163539589191856	-0.20908124715945178	-0.06764963490877691	0.3389410056072649	LEC	catboost	2	125
39	-0.2011811623709031	-0.12077763704938677	-0.3453803809128947	0.4802629080580863	1.2845284785238142	-0.08893115725858654	0.16160725787071772	0.11586392353907281	0.20115184778147752	-0.8462901453633431	0.26862010582654194	0.018508757408829884	0.07684093246302941	0.023575224229620863	-0.038603452043737434	-0.17264545328438802	0.08608802602004761	LEC	catboost	2	125
40	-0.04695396293010942	0.023349815382673875	0.1546438229646187	-0.21403294662256314	-0.5376121572508923	0.2499631647634346	0.14065826397856798	-0.2816088179178989	0.10339347999912016	0.25900119531711113	-0.08295242200838815	-0.05644732302285968	0.02550451773462685	-0.15127577453928262	0.17765254569861427	0.20182699451034797	0.24848448858253244	LEC	catboost	2	125
41	0.25193700056902524	0.16024453567828006	-0.10622496660987533	-0.4537196901377602	-0.6063513221705882	0.0006066703702591844	-0.0782237055881656	-0.21376199189076264	-0.0677499020922146	0.8402378759834783	0.1217912662600273	0.21788852810964715	-0.39135748113247104	0.39792787785652306	-0.2867592243629811	0.0602565711571911	-0.034721235403328096	LEC	catboost	2	125
42	-0.08458515063350083	-0.07747208681422457	-0.06272910790386733	-0.29050922986647165	-0.4791864635898979	0.10906497176471082	0.10110830653352403	-0.21317559983621073	-0.176306244372412	0.08214632599559923	0.1492486847698203	-0.4148800188101852	0.4353036362187785	0.005501150085412209	-0.032466484844824235	0.04391159041235593	-0.07888535099018425	LEC	catboost	2	125
43	-0.11894202193211822	-0.08896874698326225	-0.045193958707008576	-0.01759174204149279	-0.5692707357734764	0.023358079515771294	-0.0038005152863300777	-0.10078516311680873	-0.16430564275288356	0.1299829504274545	-0.3803303738221243	0.13799436743509302	-0.2523916572283517	0.269458267854766	-0.40673322149943575	0.13449951876928876	0.3562032258220849	LEC	catboost	2	125
44	0.08521440919457031	0.20613450740091432	0.0082435753771479	-0.1592904367314223	-0.4229978088085975	-0.4156399515773042	0.1626871518038983	-0.2957170518475803	0.008349515028901319	0.32257949736658903	-0.06310756107969372	0.10010803811687817	-0.08176327498034064	-0.0570045074041867	0.1503685307259017	0.05911369365549407	0.0617510276483038	LEC	catboost	2	125
45	0.35169237397870445	-0.16167482172652173	0.09141459813620206	-0.267625825946791	-0.1932386930883131	0.7717285445825496	0.1447828363490783	-0.08121206417261351	0.17768721591643155	1.05388493885058	0.20494833544557897	0.17516462058980534	-0.31926897658924086	0.403085967784045	0.005501202614642611	-0.005759559470774473	-0.07323230021341674	LEC	catboost	2	125
46	-0.07227556914554845	0.05556133653385593	0.15002286306328955	-0.3418354405558748	-0.5905257724362053	0.14364427508167982	0.12117721368079788	-0.09846192756767094	-0.35064210135397594	-0.24579924433995679	-0.218128388862814	0.010057970676351159	-0.33281776878799985	-0.34605253055677865	-0.39435929842573797	-0.15031541455467146	-0.06936214569445875	LEC	catboost	2	125
47	0.1282101913061185	-0.1650861011718984	0.1662276493539149	0.08893479031623353	-0.2931837857776315	-0.3632669444687021	0.017085746587454036	-0.07509529624221696	0.11255679158549625	0.09759140897447047	0.21331371389872558	0.0782553038037948	-0.25815584897019683	-0.2830704242075146	0.1311142223368302	0.06873627168492433	0.17947771604393206	LEC	catboost	2	125
48	0.18315870281931068	-0.07898586800083918	0.3161725713536032	0.32004723076891595	-0.029121011575616577	0.5756402176566203	0.023782423895431285	0.1775371803482645	-0.23461640972207476	0.09903113396637749	0.15982950848428212	-0.11390336388138146	0.5092524521407794	0.30868400169171323	0.03388740492048097	-0.1351693900531841	-0.07102854143690579	LEC	catboost	2	125
49	0.19483533258305727	-0.17671100479220286	0.0688473514669007	-0.25654230661608257	-0.20020678394115085	0.5430295594443464	0.06380579621281694	-0.14100956918194527	-0.2920800753789181	1.0018346643757585	-0.09726622138463971	0.056916243779127254	-0.27611228283320033	0.33285282095265883	0.01244552501818256	0.07035619758005758	-0.09142494291448768	LEC	catboost	2	125
50	-0.05841638880756826	-0.07573657943857347	-0.1764955949630642	-0.0145507225592967	-0.4525403672642841	-0.28280795189455193	0.042989202713798844	-0.17418081795889379	0.08434533496470192	-0.6308777016976603	0.18186812390850657	0.11207822888627185	0.42267938855271514	0.48476126168308986	-0.03051855215932831	0.10816623233538433	0.24888438565714047	LEC	catboost	2	125
51	-0.12996359164155777	-0.06001430114066933	-0.2320944487375456	0.24549513393762393	1.0633211760592414	0.04648469673494551	-0.008145090456932548	0.40994232538538666	0.22276957375436635	-0.6947158775269007	0.28648662784664514	0.23524559213362647	-0.20831835918098152	-0.08476885012759963	0.06143628330779614	0.12989873831300344	-0.12413726448948685	LEC	catboost	2	125
52	-0.1406964989045684	-0.17035492341833375	-0.13077374754614884	0.052803179380271105	1.1685009252944742	0.04215705169897023	0.01953301067842097	0.018685619660790517	0.1703642105912129	0.1512621185367059	0.27487329490815704	0.04496809106934367	-0.13861366901655076	0.15743694546002276	0.18152436980993342	0.08123233500581495	-0.057753774734536883	LEC	catboost	2	125
53	0.29146661878116903	-0.16876594443554882	-0.1332580090985335	0.5660187365109915	0.6100104534178216	0.41784131568906174	0.0913347199692012	0.09491817047611437	-0.002094359746946172	0.49685699088554286	0.14601448948555126	0.319254664099961	-0.40467753082171126	-0.08766080551798128	0.007229190388835417	-0.06205817600745615	-0.07023260142718879	LEC	catboost	2	125
54	0.15100245183585706	-0.1445833636554097	-0.1018291290117984	-0.23451764392480146	0.30892455896013077	0.5170781056740795	0.0986023299036433	-0.09939156984080696	-0.35247548879545915	1.1548824964746727	-0.24264773605514728	0.18552656256767083	-0.3314925086994101	-0.30318858108674307	0.00901397488890518	0.0016130163364556891	-0.02716915152437177	LEC	catboost	2	125
55	-0.09545328701355477	-0.10073418375570622	0.04689920890664895	-0.3265011868285731	-0.49647293579546614	0.24114179216133957	-0.25850931509825154	-0.14881928119827165	0.06437589262341809	0.21850619097606527	-0.0933330068040048	0.04697651777774093	-0.21873399270555766	-0.35824758651307775	0.22338584734702496	0.24029943706123816	0.23684002985240346	LEC	catboost	2	125
56	-0.11365576877539676	-0.0597339090610699	-0.12056844342468466	-0.4162496530540771	-0.3144788553784493	-0.10889049958593557	-0.06715547745055822	-0.013280466747387469	-0.1157853120080539	0.084058659654207	-0.11096604339273779	-0.6423695976875856	0.3370988160716696	-0.1325632499286915	-0.3705066342025822	0.21062601215382706	0.5796970847947251	LEC	catboost	2	125
57	-0.11793207615306138	1.0385703616007382	0.17275025863252483	-0.3545671715549539	-0.7032160346753487	0.22914473371860883	-0.1090339195635621	-0.21415200654841665	-0.07953094834051098	0.39950273489376364	-0.38248424456852137	-0.12596017153552358	0.3336293798452564	0.22520692517643226	0.002831231267696681	-0.14054544922621834	-0.10826843785757945	LEC	catboost	2	125
58	0.13413029645769614	-0.03935161345040411	-0.021646942357458475	-0.053367166236124274	-0.24940297783957086	-0.18864648774402276	0.05946151160857889	0.6411964247941024	0.05642716566588826	0.14987076677408231	-0.17410558196146433	0.0947052956739758	-0.23070893860877636	0.09264995394811934	0.31892925078979856	0.14209120872099895	0.03873161934291614	LEC	catboost	2	125
59	-0.00990314564036505	-0.13896001843619715	0.035292796306385564	0.1198118710618565	0.631383166508904	0.19125649366869907	-0.17982818805172412	-0.1396027834262471	-0.0017425167082628298	1.0425943190329143	0.21138512844942392	0.07129766526589017	0.4156284600774679	0.44376130893014887	0.17425614435448267	0.24254825803534813	0.17291762516944253	LEC	catboost	2	125
60	-0.12300874919915158	0.003998004203434541	0.1387704353224821	0.10926467572177569	-0.39919440974205084	-0.4617342749384802	-0.12875882279219336	0.22005924017038717	0.04500490891308004	-0.6246572134589063	0.24466312017467806	0.13613428150551488	-0.20880548928120932	-0.2812860341651751	0.13366290624925542	0.13268957207373674	-0.20893957056683524	LEC	catboost	2	125
61	0.25211650430317506	0.0696263714801572	-0.20617015919521753	0.016257639108015687	-0.37372485638998976	0.7548031126053202	0.056599963803962254	0.24964665712012107	-0.3105067572837839	-0.5759076219619896	0.2291604445412088	0.12713278817653892	-0.32214549013110705	0.3896681970475918	-0.11509159885305192	-0.011267412098454997	-0.19188742791942337	LEC	catboost	2	125
62	-0.08801321734083553	0.14066960065240644	0.08570401428002863	0.3338898783932102	0.38175565951394996	-0.16088796207327882	0.07260888406759546	0.24866574276133413	-0.26365466747155475	-0.780893808126626	0.09559731801508632	-0.09548773237367501	0.6732080524305993	0.027336595914468725	-0.046830468967410846	-0.2515825985712723	-0.17677993233271355	LEC	catboost	2	125
63	-0.13661201939839096	0.13028240729244298	0.3567274194451025	-0.6743408912311916	-0.3460411737897073	0.5055670308507438	0.03186287998831302	-0.19186488685780975	-0.16039124958656167	-0.9518619339949886	0.11450058176950595	0.0412854738982552	-0.01660197609904714	0.4567619437393512	-0.3321038860106091	-0.27643192090429713	0.1471974454995892	LEC	catboost	2	125
64	-0.09735980020189192	0.06793781744798891	-0.09719712273894347	-0.31230618828742224	-0.13512579053880283	-0.09317298542142975	-0.112925106271222	-0.07614786603499359	-0.05289766933770621	-0.6905497081417376	0.20145490877720382	-0.05111808459999006	0.7845058331147062	0.7660389308300142	0.2586724576250613	0.5096295481798339	0.7162396548440109	LEC	catboost	2	125
65	0.06295741078592837	0.23775096107667137	-0.3732167828996529	0.15993479598529722	1.2382787120677852	0.6612540282331548	-0.05169130874669964	-0.17234346368982098	0.21094267445819573	-0.6360081800985098	-0.07834738965361504	-0.5361868765450836	-0.28907114617807983	-0.24888439282801972	0.12864908240181455	0.12114489195080709	-0.16439708788031548	LEC	catboost	2	125
66	-0.13882362064874013	-0.03385829309286027	0.03357007645449604	1.3984767924036041	1.092497335072281	0.362060488643607	-0.03829240768878781	0.38363146854280433	0.21510935563629346	-0.650542299555637	0.2753564436409058	0.24720568117087513	-0.3319246807280566	-0.3004832298189165	0.12312419649790353	0.12886865315028734	-0.12029987921073777	LEC	catboost	2	125
67	0.041656999614402085	0.2706274180001044	0.05656969944327815	-0.1587985925259217	-0.17423460495342308	-0.2411990044057981	0.008915527423523296	0.38334911452592596	-0.16036634209858405	0.28216173801833005	-0.207379594855871	0.1274763901160521	-0.11381135989365922	0.19016548897128702	0.006279088126529842	0.04775106607915039	-0.003506060464271161	LEC	catboost	2	125
68	-0.13673702824072426	0.034676130854119455	-0.20750643778651026	-0.13783145575760164	-0.4525864672568475	-0.14798990660225522	-0.10634464779548498	0.3568751486352645	0.06065971575254961	0.089383528551069	-0.32018928387363244	0.11332790048479402	0.5528733740505728	0.3348949604293751	0.08817544471637465	-0.09237435248426858	-0.08994550172695528	LEC	catboost	2	125
69	0.06681233951224035	-0.026815291322039775	-0.002325718047052507	-0.1469864208156412	-0.21771640497227032	0.09344902543680964	0.05386289157787645	-0.29794564331794643	0.06036445749566874	0.20688058490575942	-0.2885700206272656	0.07723327223557848	-0.16602044863500842	-0.2590862084949917	0.1231103555841782	0.18297487878900456	-0.13264204273985575	LEC	catboost	2	125
70	-0.0756436269508752	-0.04498039667922879	0.045669647378163994	-0.21633359544935363	-0.545905146091777	-0.25520063456810366	-0.05664549202434332	-0.2418282724150237	-0.1941432919736569	0.0907024091503497	0.016310568153779903	-0.009678636724153119	-0.31177909007060917	-0.11026014627404371	0.05788180673007333	0.09717192447848738	-0.039135382262453285	LEC	catboost	2	125
71	-0.17825497584194472	0.11656012334615046	-0.04539060844016378	-0.35451406945822556	1.5979061128836176	-0.09890032591663325	0.15052357050586337	-0.07077001564811744	-0.0004844570320234349	-0.5245224939633164	-0.041406192060568996	0.24285024177783676	-0.029566987148544416	-0.30610980396944526	0.22488093538009235	0.2520968329886721	0.5661962099846038	LEC	catboost	2	125
72	0.2258712228676332	-0.11988244316701528	-0.0054865128905438225	-0.41718421924231414	-0.3771155987081668	0.005831658089603829	-0.011285612055131077	-0.12472167436215248	-0.17746779635066767	0.31967148899712106	-0.19432798152677208	-0.09762571468879065	0.03163281957347439	-0.27544069393638715	-0.01188391635149725	0.09276034709172487	-0.060911261513455085	LEC	catboost	2	125
73	-0.08286372063512965	0.25402393555676	-0.35930010278287966	-0.30697100136032174	0.8003532840354005	0.3161316980659489	-0.011507590049579774	-0.12599539546957003	0.14612113780879118	-0.5887148843412106	0.05599155390301428	-0.5283926136658194	-0.30499030626064283	-0.26778785565383734	0.07090374848496728	-0.20262507550626116	0.3528594597426796	LEC	catboost	2	125
74	0.3215299822655206	0.09071903527660516	-0.23472562708990466	1.1796820772836176	0.11267564741420413	-0.13723202752955851	0.07306211390042894	0.33946374314283045	0.1813525949732501	-0.705686459373839	0.18099021860054043	-0.022983445178778036	0.306913657466716	0.0006257993856815002	-0.2879798202632369	-0.16815866904317	-0.0599288780367722	LEC	catboost	2	125
75	-0.08054441010759986	-0.003938372031420932	0.06056293390278825	0.07510023858996229	-0.4931340138812134	-0.3541512958729916	-0.1491358869141509	0.14067023437736473	0.0757584236113694	0.931281304969411	-0.12284130509715216	-0.07349467589818778	-0.23914809425701597	0.045277171528971934	0.10099403947824241	0.15419619662846512	-0.16447472457635956	LEC	catboost	2	125
76	-0.1274252271635786	-0.029724987506785348	-0.28112266641662037	0.013858120530109517	0.5180560650419291	0.04587175779044957	0.1622035309236782	-0.1358347561493158	0.16269467925819012	-0.9518994382918082	-0.34824769999751753	-0.36377727597765236	0.4586762522674548	0.17153770032392346	0.07581750979475396	-0.3099256864787541	0.35205899195916524	LEC	catboost	2	125
77	0.3126864700144264	-0.1190409607103138	0.08911209619592571	-0.42802936830209165	-0.6700245557301884	0.4168019512514686	-0.002464053133547745	-0.12222897988927947	-0.13369885668042766	0.3323427527662365	-0.2641931466439584	0.17417441196046518	0.9466537302091004	0.4839737508713003	-0.04279904330169196	-0.1495554673986147	-0.05349655337770984	LEC	catboost	2	125
78	0.049367828570991784	-0.1153709351631246	0.14467190772827057	-0.27581648243944445	-0.5591243656965486	-0.3535756549006414	-0.24122310854733425	0.20894855598128312	0.023956700861978507	0.2580965271981361	-0.07689403723882422	0.1972346619443484	-0.17004523909117042	-0.2415504719601312	-0.059842973609601426	-0.1340761734967092	-0.021311495499976216	LEC	catboost	2	125
79	-0.027686657601343256	-0.041974080356805395	-0.09365135586267294	1.3180380820323576	-0.6278770995198624	0.18037570690048962	0.08676453853014775	0.615933742673807	0.11969864383204903	-0.5081175399289453	0.1673922338170582	0.10209439496573358	-0.047816423680355324	-0.2694689043981683	-0.025641420223171292	0.02331065815082111	0.00948683154925593	LEC	catboost	2	125
80	-0.1291421827167512	0.05160655044213909	-0.41282243860799556	0.03384838842451259	0.5183592106612908	0.3553239476053378	0.047004939229165044	0.42433974860007223	0.15111103001443013	-0.991003486697421	-0.11534020486151145	0.2524654481528162	-0.23877070825520788	-0.2521581813117328	-0.1571659310072293	-0.10035417434423848	-0.12924485711222047	LEC	catboost	2	125
81	-0.1091581186547317	-0.05905233652651349	-0.2396642938760481	0.6443885596454806	1.318523238185062	0.21891727723089074	0.08787297266374137	0.3438926174387057	0.20000062255953285	-0.6409001861654638	0.2854692820863025	0.27345726249632885	0.34383135910443785	0.46605976266052807	0.050374446836112106	0.060713366812920305	-0.1749926405315426	LEC	catboost	2	125
82	-0.022351511099225677	-0.10031140585483939	0.033534543681038344	-0.2882246641659269	0.612837284184485	-0.34996883801069467	-0.21112954166742554	-0.07415724064378076	-0.02750508111889209	0.6703318786556335	0.27440272634044266	0.06704654980980292	0.4237546131881328	0.4285304641207751	0.009650992615529728	0.14381380292159526	0.24326560733511896	LEC	catboost	2	125
83	-0.09126342897913592	0.06813829617295898	0.2945304011626255	-0.33503672638886084	0.6393661389406543	0.08342939876405642	0.10537647672368658	0.16913764471119572	0.04725059880401342	-0.6000623971747135	0.22527614901049248	-0.0667839182814993	-0.20754231711254373	-0.18265164008740836	0.022421526182539196	0.18749330923785704	-0.04114203223440544	LEC	catboost	2	125
84	-0.23416375662438374	-0.04593067625616999	0.23149684903261378	-0.529602474775362	-0.648822877158819	0.646732219454233	0.18508572152930972	-0.20103512626360182	0.08149819263101464	0.12982138094026927	-0.04998450812948064	-0.09704819280634311	-0.04119291116197282	0.12298586266220853	-0.14283305811110988	-0.15735087923348606	0.15743016291568426	LEC	catboost	2	125
85	-0.14925984128190287	-0.1613683646751633	0.19664847213569212	0.03925967291662787	0.7769556541721238	-0.3930960675203895	-0.2203190178120349	0.10697071560246736	0.14026446838509085	-0.3753126401777819	0.25321549574325336	0.1462150804088628	-0.2332740451339056	-0.2832014033481828	0.01148463005264932	0.033965508712916155	-0.09029090188477372	LEC	catboost	2	125
86	0.2962054051150313	-0.20158142570767892	-0.1720698721205586	-0.143503820001871	1.4111010472177479	-0.3871467080134257	0.02347556271977543	-0.04547634175529326	-0.015700018128021655	0.5533952051544243	-0.23400623874213689	0.14608170118189803	-0.37753646823709097	0.03167766070908357	0.05076050152723562	0.00018594911690454847	-0.04372639642873525	LEC	catboost	2	125
87	0.0722177822339116	-0.22547518094833913	-0.20114651291976385	-0.5428695129869461	-0.5583668649458585	-0.060077470603001525	0.07123270141692056	0.34138668630052277	0.10387754448612975	-0.16690532169796052	0.002153420361287454	0.11193492448411597	-0.3402325918372389	-0.29208913303723644	-0.12000917117617609	-0.1930149776666475	0.010560712749797661	LEC	catboost	2	125
88	0.059690385148476396	-0.0522302679430442	-0.07133461867501227	0.7092070768669849	-0.8036581126952808	0.15751631302480418	0.11392517542001959	-0.1068296809904603	0.08862851752496215	0.21334826806383073	0.14292704927352756	-0.23203531313738243	0.6686694508852948	0.42357782273444095	0.046281087712341365	-0.2099402201748043	0.06796303512363173	LEC	catboost	2	125
89	0.1425434358220744	0.06568666870615747	0.26904839666147423	-0.058975612267617133	-0.71282608301511	-0.18812421745855484	0.13102507384318923	0.2393518219830195	0.10097541658391755	-0.5340519062199677	-0.1687904689662419	0.054741217546435406	-0.22462121263700952	-0.15874509774182002	-0.13469118489435777	-0.1872307100756504	-0.031672296672567726	LEC	catboost	2	125
90	0.22481889787901557	-0.1744167439218509	-0.17997337482918324	-0.494539253980802	-0.4440898687534437	0.5990949917531295	0.10802792204482389	-0.17199502628546698	-0.10514121386383048	-0.7310641714664468	-0.10272534847375522	-0.16310046741472384	-0.011081362787830906	0.10236380428875194	-0.009452932158742584	0.02704894065644179	-0.03903148482179812	LEC	catboost	2	125
91	-0.060380956618737394	0.08319504190831963	-0.11151679169021693	-0.2543018954327735	0.570937058669152	-0.33650044902659615	0.067827749433836	-0.06891763197258187	-0.03868799659293589	1.183981306632269	0.21409872812481356	0.13460252238637518	0.41977014323792816	0.4299270314198503	0.18736924645509276	0.09808641039974074	-0.10569465567148821	LEC	catboost	2	125
92	-0.12147468278832436	-0.14553169875552235	0.2768874365081506	0.3718855442583493	0.6401094123052673	-0.369087159809707	-0.06005897460085873	0.41906945980261723	0.14486220410626047	-0.8069050444716138	0.23701962514405608	0.231107687268588	-0.22906076766278707	-0.2667828126412747	-0.03575993801236955	-0.18177557474387465	-0.057319109669668085	LEC	catboost	2	125
93	0.12543922949178657	0.40001018372661323	0.19991131520162134	-0.21742823486506668	-0.5910950297182521	0.46540935143756346	-0.3303735839506416	-0.1321934221379413	-0.03142144331105285	0.3471495665617188	-0.08882162533006033	-0.12373077019842785	0.8316771812969349	0.7605412719337665	0.1971978188245528	-0.2565755343979796	-0.041854045027689614	LEC	catboost	2	125
94	-0.10643649389507498	0.10085383881241704	-0.07972939576521547	-0.3272834107393745	-0.543356794332746	0.0018824710259190015	0.08935904939056673	-0.32172760010901325	-0.18634577435521132	-0.009526867822940361	-0.07628686464451541	-0.17605792786378976	-0.13090414583820664	-0.2342862257834388	0.23370609464305747	0.09206585261127719	-0.008992700036303553	LEC	catboost	2	125
95	-0.0280204987943598	0.10465833401805193	0.3477158908692679	0.46804713699817907	-0.3147604774822605	-0.3124303148165164	-0.050852153323243464	0.46127460363113676	0.14881658806503967	-0.9193763398838762	0.13370470785654698	-0.269395282108506	-0.4274156696427413	-0.046917424974898106	-0.1322969145728529	-0.28691969344795154	-0.014491916340090038	LEC	catboost	2	125
96	0.19080128894657566	-0.20072571070218928	-0.09744368911180284	-0.32016045885714106	0.26235838621309887	0.07560291582131241	0.13328269551188507	0.02744847734472019	0.010031508303583826	2.2953089565643685	0.0180349223070962	-0.0491607252476187	0.340537685608847	0.3182516947753189	-0.07513856715930135	-0.06776859101751742	-0.06563625742383374	LEC	catboost	2	125
97	-0.024173439318301952	-0.062196390860378765	0.06671707803120265	-0.29018136930446725	-0.4424456492026336	0.33182809208183217	0.10285408778138139	-0.11664581311099133	0.07803256044172072	0.2923839196421835	-0.05253641292666048	-0.24025743051498671	0.20913426458003945	0.2087220063107136	0.0238574869386034	-0.1853524211758494	-0.01822096796961237	LEC	catboost	2	125
98	-0.026700420916852572	0.13931055713267812	0.20193545781432024	0.017866795158917807	-0.5380952806931236	-0.17352002057869706	0.06827562079575876	0.4531927161313256	0.10116754452783552	-0.4952652788890623	-0.3827068476923135	0.02780749887360013	-0.3259182605575413	-0.08210446446076192	-0.1365407587150151	0.09986894930640709	-0.07528524302531193	LEC	catboost	2	125
99	0.33959285967032227	-0.16563129899966123	-0.3549987479393797	-0.017928082754690308	-0.2993251131484006	0.40700328606699404	0.11474970918712563	0.04125635763472495	-0.24334362195095072	-0.7037737830727608	-0.007078349235731427	-0.3833515373656504	-0.12231769753809808	-0.34236375875152053	-0.10856682332274704	-0.16167315914150215	-0.0874221749908732	LEC	catboost	2	125
100	0.014467931835089338	-0.08012518148442492	-0.3042707337333153	-0.020760943246595914	-0.1416440233585577	0.04651273110829882	-0.03593933911788775	0.13385388269097973	-0.2385202822639336	-0.9199798263203358	-0.1307821873906902	-0.48058458699296525	-0.15993751375419904	-0.07233161946743245	-0.039104362784069494	-0.21385813969305353	-0.16240909441903734	LEC	catboost	2	125
101	-0.09171593330254009	-0.04613641615139476	0.17889476634954296	-0.263405406573412	-0.38995540558713215	-0.32184588174557943	0.05006687079894898	-0.21021331272437782	-0.10345354581727285	1.096598804424791	-0.13029167804111377	-0.2919516750961922	-0.3122666542574681	-0.2185199203673541	0.062141117247499766	0.03289030779524826	-0.11523287804936162	LEC	catboost	2	125
102	0.05992247702399038	0.18669416942918482	0.23705271821684282	0.3847375659680398	0.7076024811297941	0.5175713195945799	0.052257841013425954	0.2348200229329949	-0.26849747997931406	-0.88572564671733	-0.059350885477961524	-0.11255143424870169	-0.3190641545710735	-0.2739458154871534	-0.264145238926087	-0.08237394831321623	-0.051905586663927285	LEC	catboost	2	125
103	0.13955183262499418	-0.14122340522514193	0.2769556323956382	-0.3972387016429756	-0.23034272027929836	-0.33773134440646285	0.10868744859925716	0.022408771068151475	-0.0945642401912006	-0.6286057766817589	0.08772708476561245	-0.5064163647649825	-0.35988251901789653	-0.297206473281214	-0.18818641843915507	-0.1470208535165189	0.010261611548920545	LEC	catboost	2	125
104	0.01125956241929961	-0.11350599522881037	-0.11388360944237787	0.45313004246708494	0.8037641908068539	-0.2975184435352759	0.1484088968927894	-0.1688003254092428	-0.14924784742363192	0.16212726151248102	0.04772864414308009	0.09746329047336241	-0.31106140594227794	-0.28113003769707307	0.109065880672445	0.2095609389337977	0.1267327455429015	LEC	catboost	2	125
105	-0.1050833589391854	-0.18901739301039935	0.05695075043952594	-0.25390071749633303	-0.43023127242030307	-0.16623684630300706	-0.19722194473938315	-0.18657988393448122	-0.10698947890715586	0.2919528740422769	-0.05168583727269035	0.2649738345428785	-0.059176754085007506	-0.28432033310750343	0.059261928487889734	0.17805272017901	-0.09243982630476652	LEC	catboost	2	125
106	-0.0909008194523464	-0.05111250612739549	-0.1767679654661389	0.22480476168113792	-0.610901908760153	-0.30953303302838364	-0.05251885511358587	-0.1873941233851823	-0.1653415017504765	0.20854380291761243	-0.200653804308986	0.04380111471994308	-0.37347538561870736	-0.0465512210297999	-0.08741766535227863	-0.16208071452371967	0.041992385928903364	LEC	catboost	2	125
107	0.24732461826441043	-0.118882343005609	-0.04909888105154931	0.09712828733714139	0.19971635437523022	-0.03558006649879465	-0.006947729777657505	-0.0515536114113489	0.10798925908061006	0.26616692863280866	-0.11225959166592799	0.21629741389161888	0.9098974427862209	0.6700039082195052	0.04964839833372157	0.01174664061329748	0.32503676299346795	LEC	catboost	2	125
108	-0.13579803307208568	-0.07491316221372372	0.2350112402356083	0.1105230929070199	-0.5593957722478373	0.6878465101765644	0.05101839086912866	-0.21053637476358683	0.04544148577929801	0.8447615923330724	0.08490301348399426	-0.05070222675049088	-0.22411884684386435	-0.2505950108238068	-0.13078984127195858	0.07539230230714651	-0.052191690630954586	LEC	catboost	2	125
109	0.3229688667506158	0.15967744396968947	0.3294391901947976	-0.36127532422439856	-0.22983396903589315	0.6192659720041429	0.04193885783115262	-0.040398475023290796	-0.25088419049808974	-0.736994587007543	-0.07896856132261619	0.05443766728742541	0.15964812711458118	0.2297789322238888	-0.3597646933788965	-0.13697505202281743	-0.09244932732371774	LEC	catboost	2	125
110	-0.00025568889830625816	-0.01267398630907805	0.03499246835144902	0.05076805028325473	-0.3906351469042795	0.14063664431762765	0.23584921401409156	-0.26550951510480336	0.02984318624488986	0.1496807528453192	0.15881946774044203	0.08239463310849449	-0.23741702737974596	-0.15484895140393204	0.14550439368124168	0.4092241960551189	0.11306823804487527	LEC	catboost	2	125
111	-0.18061665050992418	-0.09558476824925677	-0.21020648616970924	0.6970079361850219	0.5664092181437959	-0.34449781847549743	0.01497811740287154	0.31575469586347665	0.14101602144742112	-0.5375186114038228	0.019500575260545976	0.006932828217823915	0.4828404300426459	0.38614279629248704	-0.1328346497213598	-0.1619991169045337	-0.21403063737108483	LEC	catboost	2	125
112	-0.11296339676553402	0.007884222397213014	0.17106275112527386	-0.2797982934048663	-0.39907942669090357	0.20257253366480948	-0.028224359594121944	-0.19276065962216946	0.05386992550404436	0.360142668492926	-0.005641166400423666	0.08578160504202022	-0.3080062112226712	-0.25074349564459597	-0.1142995456696979	-0.07316768233766555	-0.06484353209203611	LEC	catboost	2	125
113	-0.15522537919087862	0.0153689914957343	0.13175693800863908	-0.34052098590132457	-0.6032390961789574	0.0839721619005568	-0.027164500608745562	-0.11984149405910038	0.013229330461761625	0.05788171934747137	-0.15642667049850154	0.02447646411985393	-0.2180125259045705	-0.24587515685063094	-0.42322361976099493	-0.227225693556981	0.2379045368182918	LEC	catboost	2	125
114	-0.06287672252034086	0.5822436995415186	-0.10568995512933985	-0.2282585866253114	-0.450846914930868	-0.36552086855459753	-0.001789481314331179	-0.2488381875651591	0.007985556519537534	0.6172829459254122	0.009026762372200329	-0.04808998357732736	-0.07393053639267803	-0.23659104935881115	0.16651145210577745	-0.16417243393079967	-0.017351050305506925	LEC	catboost	2	125
115	0.248866507755809	-0.06331415314143277	0.15829481600727582	0.0973554446773851	-0.3486693521643172	-0.266583089023848	-0.1151873631301394	-0.1789969876959804	-0.01907486159500366	0.1823888875141588	0.11731774392505688	0.03212453498607387	-0.1734456363818558	-0.28213528185668285	0.11640120688888649	0.12902945436903715	0.08722701757022615	LEC	catboost	2	125
116	0.569335911660047	-0.14015132417448745	0.10212453582116723	-0.3896919420629233	-0.704936926907377	-0.1811783019748446	-0.32207297137864555	-0.10366382091550244	0.060026599383536244	0.20428349962647827	-0.330382967985572	0.14260220942924326	-0.25602600194134256	0.2892256162662125	0.015691855321048186	-0.019931423841089143	-0.07479586493997924	LEC	catboost	2	125
117	-0.020475691893505687	-0.033637569598944636	0.2650374010961499	-0.525824016754461	-0.3402173926472534	0.06287476433208483	0.1540410036542154	0.4144632259687627	0.07171142093124117	-0.6923332229748397	-0.1763781273520729	0.138286488790893	0.0066210054519207145	-0.17665917319853922	-0.36698136334483555	-0.15579527143949143	0.09625705230597728	LEC	catboost	2	125
118	-0.08292168829414417	-0.12789425749660074	0.03654021751796038	0.4449639734048986	1.1111649894175204	-0.35506090620932773	-0.0373360308032428	-0.13708997902437312	0.16812159165246657	-0.8186132687195556	0.15323970944835655	-0.02025895106451787	-0.39445413545336866	0.03845596810585015	-0.01376191973247161	-0.26890551348026465	0.2554258271174552	LEC	catboost	2	125
119	0.05544475050657127	0.08714114538136707	0.10603264480857828	-0.5717748926649941	-0.7266970571848655	0.2964892553986739	-0.0365444435888707	-0.23894744993071196	-0.19224188099896183	-0.2397153527552906	0.18491322586059813	-0.12922992467446381	-0.05114518936007038	-0.2837618912721305	-0.05174241734354542	0.003354805430154633	0.17100533150291475	LEC	catboost	2	125
120	-0.18441401918545564	-0.03018537764235422	0.12979865924142298	1.4969953841333332	0.09172558409574146	-0.28749267370269904	-0.09906357262842765	-0.10509891642792854	-0.009006541822174701	-0.4096404368557743	0.2352050274763862	0.16964964681336253	0.5831577155562216	0.34947417124527247	-0.03263490081964941	0.04002315627657415	0.012019686423229078	LEC	catboost	2	125
121	-0.13342794255778379	-0.16174140225976485	0.09051845127603261	0.43390802293334835	0.7720120340312266	0.012254228563967268	0.04646087253946332	0.18327962781371704	0.17443614799116886	-0.7770931171843658	0.2321186057861015	-0.21799369432603322	-0.22787592824288863	-0.10964763720956283	-0.007898812742178787	-0.2552463979364146	-0.10632882352354292	LEC	catboost	2	125
122	-0.21714537530852274	-0.16617255143830034	-0.17728278862680244	-0.1484070144370301	-0.4621359353874505	0.41950408615768614	0.0026082123141990404	-0.15387144111230722	0.15180411225926957	0.24720757852942984	-0.13083341749377514	-0.18574631166333425	-0.3137161207241101	0.16522266561070778	-0.5535351253187528	-0.3602794899039862	0.19040697404217327	LEC	catboost	2	125
123	0.11074410339981626	-0.14427955223774064	0.07065492878487305	-0.6131960446755849	-0.3085250391612081	-0.23460433986937254	-0.10402013435645188	-0.1588876467030077	0.13561999377532055	0.0792307674306874	0.14256932170278003	-0.40853233466528754	-0.3265266844698796	-0.14659811016462582	-0.05396922466526805	0.03488501695528492	-0.14811166666308137	LEC	catboost	2	125
124	0.010862735933875035	0.22585864201906922	-0.253660804868297	0.50334216149595	0.5483389273253325	0.20950572547642238	0.07195457381224046	-0.10203333124520678	0.08889568885122491	2.124940372208189	-0.010765114388926966	-0.5442552181397762	-0.29116706890981947	-0.38663151535249296	0.06257659686744853	0.008950559172710457	0.10616533904187139	LEC	catboost	2	125
125	-0.07983008164846422	-0.05996007765511752	0.11972415724439456	-0.5819166948190626	-0.5272464381380296	-0.12058387204445462	-0.17460553588418729	-0.23918538561035324	0.02772851443688824	-0.8989295587005514	-0.2605693618299075	-0.4357169677780143	0.6237793418319926	0.6217105135742975	-0.14079369490209298	-0.12796493852024124	-0.1983959228695777	LEC	catboost	2	125
126	0.1027068068898296	0.18073907445511908	0.27544216035609465	0.8644486624608533	-0.32455493515254813	0.580026563612011	0.029595414136263615	0.4287843504584525	0.1842090317629169	-0.6258050675039891	0.2075451212684422	0.4028289136089202	0.5482182676679253	0.390576559234045	-0.08218724608736572	-0.2057774428582288	-0.1499322523969749	LEC	catboost	2	125
127	0.01618490841798708	0.014678782473149639	-0.13552932370104415	-0.17450229288760394	-0.48132486393089224	-0.2453108690303549	0.16904044324132053	-0.280512228847552	-0.024427511550978533	-0.5942097765057125	0.17638320029308324	-0.09653334938259372	-0.20502918181750363	0.15211156782532095	0.26724868586443506	0.2787961321273968	-0.0689580662364653	LEC	catboost	2	125
128	-0.0795144841713837	0.1361543656183457	-0.07908511907147793	-0.30149161863643537	0.43182749963349476	-0.3371213184847039	-0.0027069059410860102	-0.1052532682224415	-0.017848095954161633	0.9172083089757601	0.23582091723863327	0.007806929439551071	0.6055726331908391	0.6104418587866319	0.20046136980518023	-0.022150388044348844	0.44547721290239567	LEC	catboost	2	125
129	-0.18012981240990658	0.1235031996805943	0.13771002859595047	0.5565468463816496	-0.25648252947695777	-0.4433268873150275	-0.039687808908192665	0.22462242735951998	0.11596297292834629	-0.4039262548997136	-0.1811470847662828	0.19368252693025081	0.05666045252175077	0.374596575419171	0.140048040682647	0.012129986234742414	-0.2858635738195812	LEC	catboost	2	125
130	-0.08571945872979081	0.0238996487407027	0.0112210975074855	-0.0064312075170364115	0.12083232181013948	0.10292324049081283	0.13449449078159895	0.18192527362548155	-0.23025492884634163	-0.8577564774380656	0.11289574484911839	0.14402549509755136	-0.10254434692170193	-0.35624576102112326	-0.41322150712916506	-0.20170712496215207	0.04270795211216162	LEC	catboost	2	125
131	0.41737786088330436	-0.13974518295525934	0.22505022796244392	-0.12799182068966863	0.20188994192496282	0.2867230148692757	-0.044504026665281485	0.08274012812197014	-0.2798506451703539	1.292346074253319	0.16086813014503995	-0.2762937488327042	-0.33259599630257863	-0.09114072114400891	-0.08793532739360875	-0.1391791581439703	0.04275340708572892	LEC	catboost	2	125
132	-0.1466413311163737	-0.05798484814632634	0.04787523679919253	-0.21237348883066998	-0.17241108634368962	-0.45064103483722356	0.16187028568178696	-0.09342107589237258	-0.04115256548782075	-0.04774925254759612	0.1607979747592543	0.0009618546017527683	0.5899537755918952	0.5093619856248364	-0.11678052195179903	0.04868782048657973	0.43762995516682734	LEC	catboost	2	125
133	0.12928735953974002	-0.09892919325679561	-0.17208273309008915	0.7459740553084894	1.3141157972712436	-0.30200991131882593	0.1128729806544827	0.06079111993368265	-0.26600016286262684	0.4265222465654209	-0.06511898518229033	-0.05198206210158833	-0.012686367618248331	-0.3181380072332844	0.07496988706666598	-0.004068227197201447	-0.13567686280301716	LEC	catboost	2	125
134	-0.1930095738726281	0.275074416608632	-0.29005517835833006	0.8125427358609618	0.9840548183030091	0.37885708305529814	0.09126539318840529	0.37803796106024706	0.22512148454094583	-0.3469878493028016	0.22369199932875802	0.2616970527089904	-0.3602261690426237	0.08197136926620126	-0.11352146458800315	-0.07835756965235167	-0.09188332239805176	LEC	catboost	2	125
135	-0.13214353720417293	-0.05335093777249106	-0.3686718340524124	-0.01317511794971831	0.9757516421358098	-0.10456306059642868	-0.02181349163524464	0.21841773819343296	-0.45876555657425344	-0.9103813247062952	0.11888197303973078	0.27402934385712613	-0.33297499933619323	-0.33067195102406666	0.1782800736481352	0.14440327360445135	-0.12073162555573752	LEC	catboost	2	125
136	0.10172234204842893	-0.05304747972072976	0.029562054909877962	-0.49540599877315084	-0.6246217024873877	0.0854175806036004	-0.15794353872982572	-0.08340902966712122	-0.12592826090917325	0.34391159069752536	0.12189476452688335	-0.06028500552909301	-0.3351031819900491	-0.28477738047710377	-0.10510069915792476	-0.03187033449658273	0.24721118643475298	LEC	catboost	2	125
137	0.3434184393722779	0.06872697755755056	0.2514253279919015	0.12015371525205495	1.1386323588761613	-0.3012799601726255	0.1253804607397022	-0.08141240577881875	0.08601413614484925	0.4315022085234055	0.22124566127464615	0.17092893379856677	-0.3589564876050444	0.09217493111333097	-0.0490251131473948	-0.08360181782814738	-0.025277802495576533	LEC	catboost	2	125
138	-0.07035064331524096	-0.049125057724803224	0.043985747568057454	1.1251471678952871	-0.6334484352860648	-0.2326175713856018	-0.17352006495183453	-0.024534854405726766	0.15851536498022192	0.03700288294717693	0.18764959561584268	0.10862831673935247	-0.2611016100406292	-0.23413138093860167	0.02875037315346892	-0.043319338741117354	-0.018158933356042715	LEC	catboost	2	125
139	0.3196951039953473	-0.11844729897293768	-0.23776019040802282	-0.3657593002684834	0.40490116649173225	-0.31237705929495085	0.03351431388386168	0.22763475848827636	-0.09151301418839196	2.3997454290616647	0.18915342666499446	0.1585842075033236	-0.06431166888239645	-0.28801028189137345	-0.06367083413629131	-0.03101181247126779	0.030139066531525312	LEC	catboost	2	125
140	-0.15073100736747275	0.18233071304550708	-0.29924553195955433	0.15998685748067057	0.05274136601305407	0.5757382187247119	0.056599945903820184	-0.15863425434667988	0.1353356907363485	-0.5959953268924195	0.2775536256279557	0.09552104218401089	0.7266422514371967	0.5296132745173233	-0.1351269981092496	0.15219704412850307	0.6837094432827594	LEC	catboost	2	125
141	0.16578521353365172	0.3054580019940191	0.0980217202221649	-0.4459475812803859	-0.6494899583335288	0.6597610614729987	0.19988393516546868	-0.14290894833911832	0.016548167011949912	0.7115420290197034	0.111453132671227	-0.25608696774247824	-0.2767170063107369	-0.24178872341562002	0.013177056138694599	-0.1651230901266156	0.335858126254872	LEC	catboost	2	125
142	0.2305227815623342	-0.24839086116639847	-0.16246815713290455	-0.4324055686355583	0.41218281070410395	-0.44368784471587513	-0.045698522299391385	-0.15402762686657406	-0.33501559640375966	-0.8346189518796667	0.17236087421304422	0.015239563670488381	-0.27488461764057126	-0.2190570461075267	0.11623420518105114	0.11441137859276809	-0.10092624022442316	LEC	catboost	2	125
143	-0.09945593048555185	0.0042483578067278255	-0.15768323145527163	0.3515792165752199	-0.5850916633960351	-0.3503424927870944	0.059270124450082826	-0.1779175472099149	0.07269973380162655	0.020615683095585934	-0.10697477297444836	-0.21759377299732802	-0.38852928872214443	0.10183911725606225	-0.36627292508551657	-0.15265028106369377	-0.08846195238810597	LEC	catboost	2	125
144	-0.06408046845502423	0.13429523077596428	0.2038397801620816	-0.21335866783856	-0.6242567709294912	0.03623404658934986	-0.24508708126312784	-0.24541267173047937	-0.12398260079962928	-0.7599949347563083	-0.2531231497560891	-0.03764742334777081	-0.13474958220964187	-0.3337780789672867	0.12221530692692734	0.2684986834012596	0.16806395052900955	LEC	catboost	2	125
145	-0.06243140883033151	-0.09580111516184465	-0.15673891577621432	0.32403804174040735	-0.2513333218950044	-0.013686268139651013	-0.18477556840822684	-0.13691946548071882	0.10399945671361714	-0.027255535462469727	0.1873550259712301	0.05209718277619574	-0.16644425333783136	0.3146565401622907	0.0019794034314506628	0.04209858459164833	-0.17514885320409718	LEC	catboost	2	125
146	-0.1729945888965616	-0.10783317166103819	-0.3852291809356381	-0.47423413780491597	0.282416347623684	-0.28219081506978494	0.10029552025187354	0.16745757692967736	-0.24707042184743847	-1.4830938917054939	-0.17007928839734746	-0.42339140402701214	0.09837088621169805	0.1369785307867364	-0.21959189556566602	-0.29005827781560833	-0.008774943813317755	LEC	catboost	2	125
147	-0.09099792286528252	0.1745736589829566	-0.0982248117403652	-0.1129035256511465	-0.4899221966982446	-0.4357970020914583	0.0764161129109563	-0.2510033494317006	-0.20928825660233252	0.38439816830341644	-0.057706491958781914	-0.03854392688030504	-0.2206823647490281	-0.2723654032138706	0.1815787490872496	0.13223936789287302	0.08608705929103173	LEC	catboost	2	125
148	-0.13183372608765212	-0.10188890807263425	0.14796980867688117	-0.35121151527646716	-0.30574214432650126	-0.21930182730881476	-0.24802198516272647	-0.2085607636435282	-0.013665166909395555	0.20299655580010642	-0.26218739870793595	-0.02720892160288252	-0.14700883087983974	0.15381174123921149	-0.15853982848431428	0.21086155498982223	-0.20659329254428996	LEC	catboost	2	125
149	0.15122168264786826	-0.16099209326068867	-0.10250541037404709	-0.27769319822869676	0.3939838457228189	-0.38571099195138564	0.13875666452286237	-0.09878473976343756	0.13302660292020005	-0.6094398499466848	0.19066463064738456	0.020658009673822017	0.22751568642182626	-0.13182732492030164	0.07211934950644214	0.20981736036184584	0.23765785886532922	LEC	catboost	2	125
150	-0.23758464782322652	-0.14666353625548245	0.17362612884903786	0.6009711902730251	1.3370131456428642	-0.2870471718420338	0.050488209096697836	0.21693395652918768	0.14868810027857277	-0.7550337957580096	0.1161519674658775	0.2882259804377178	-0.4621291141002621	0.05404620073232767	-0.07470451802267293	-0.21614225387842112	-0.08512269255557653	LEC	catboost	2	125
151	-0.022998187320146975	-0.2219968408422828	0.2521273348938884	-0.3425565359591929	1.5413935109905383	-0.25973878702025854	-0.019134086435238434	0.15335047952588451	-0.2549278181815498	0.12968548999012194	0.14768117515860318	-0.002101617969320641	-0.32499915126429046	-0.26049064092994395	0.21335786933425546	0.13365689733146097	-0.03209650420941954	LEC	catboost	2	125
152	-0.09383850687662056	0.039650476566933456	0.11031102886128599	-0.2729589177618169	0.4928919491923253	-0.34574980628786767	-0.05306071767885906	-0.035983628171134055	0.0695061205270161	-0.5984352437522505	0.17015637551520388	-0.08934232735868133	-0.12068022872854967	-0.28660712883668316	0.211026851530728	0.14063395528783415	-0.17268649666015543	LEC	catboost	2	125
153	-0.22273333001390697	-0.06649899679705365	0.16216629959058076	0.7214937882679802	1.4565248819595589	-0.22616162815456864	0.11712341595150468	0.09718497080415112	0.14312798621522455	0.41924473429739956	0.24458608525982575	0.19241281049052378	0.5876218652524068	0.3685521664015686	-0.10575583529503903	-0.1469666523469793	0.09047252903536492	LEC	catboost	2	125
154	-0.11516717025501151	-0.020677320505053463	-0.21452147431804147	1.3548216907491728	0.9858395372033777	-0.11782955639610988	0.010896702715249137	0.3129613111266621	0.185117308782401	-0.6146645047705146	0.25931649831447706	0.3117729604351297	-0.30049756757411134	-0.21682298981419057	0.09816289989227142	0.1244760096896936	-0.1209183136887235	LEC	catboost	2	125
155	0.388128712137232	-0.10028177323244476	0.1841299815474145	-0.24505498662613023	-0.08051951336797783	0.6577403815130551	0.224634194115148	-0.09697199059209237	0.1060034263386579	1.070138206636604	-0.33413777020648516	-0.018488773867284786	-0.1842852207649056	0.040052279262737835	-0.06595689149430646	-0.11982799646334136	0.1737243846607621	LEC	catboost	2	125
156	-0.03735339076073091	0.13273168255481071	0.2141398580596415	-0.5324324478466602	-0.2725603933611028	-0.37322417245788425	-0.0709583851641157	-0.05323483824469321	-0.12946662483587676	-0.7286288559748241	-0.13034060294502015	-0.3553806487845777	-0.07739738143455904	0.3405339027541189	0.03621661111610211	0.06607952868715361	-0.24974697339793786	LEC	catboost	2	125
157	0.07637814289615567	-0.12632291215451177	0.1669083845893751	-0.42039840216515145	-0.6021498763519425	-0.020487021149460716	0.10135554863603696	-0.13962485713964407	0.05196699989237572	-0.5589363732032558	0.17234615592968525	0.08857404844481785	-0.20843495916224924	-0.24024823585919167	0.27198401712835957	0.3554390290959169	-0.06432453435932806	LEC	catboost	2	125
158	-0.11651613129734653	-0.13604512877010924	0.061521422183542944	-0.2760929622385845	-0.5596705344364531	0.6045546730068709	0.20336711145216427	-0.03264397361872612	-0.04173353002038771	0.2821622214533342	-0.07683428280133571	-0.3245891271811123	-0.19949125438517903	0.8002043943811611	-0.3493008330488651	-0.15061165737918705	0.3221147895522353	LEC	catboost	2	125
159	-0.09968686063334087	0.168646333581619	-0.0967370541786595	-0.43901608422783417	-0.14762230098906196	-0.34093122223302114	0.09210891149672139	0.13058554743678571	-0.1750016575794895	-0.18215809232495478	0.10298881095942118	0.2930514102814868	0.4319909644866025	-0.32807849171378756	0.22418822290264	0.0674112584719995	-0.11750255175554015	LEC	catboost	2	125
160	-0.10716598076659216	0.027374803390366662	-0.2804692516205735	0.055625104508169806	-0.42401939298260016	-0.10382179822934978	0.023491680047240397	0.18054003955336628	0.08944929039708956	-0.6803744976752585	0.2018568210519581	0.3027370493076952	-0.012636174291085402	-0.24686037843709854	0.012765085512968325	-0.12072579631543827	0.004004595155401821	LEC	catboost	2	125
161	-0.15414868440508786	-0.07475649708915233	-0.24176695561566486	0.4165015586826563	0.687353221203287	-0.3028889522272929	0.0448443196392113	0.07267550970054738	-0.17309300840500855	-0.8693246624128214	0.2494456441640596	-0.018105518241077357	-0.27690038010152385	-0.2809982916738301	-0.016292170645550972	-0.048435864442920015	-0.1711129584324478	LEC	catboost	2	125
162	-0.030938189381631488	0.24197561123006195	-0.13118342183305845	-0.4641542142379232	0.3950482556101874	0.19922896866805892	0.016816002047567478	0.11285411761667329	-0.1235603358146452	-0.17701154237222486	-0.03484276793453983	-0.43921545628240083	0.5788790181351883	0.6670655624098774	-0.34551406027790255	0.04476413923685379	-0.004809803468693192	LEC	catboost	2	125
163	-0.051731794064622964	-0.11307581666912891	0.1422291415098424	-0.18398430074332045	-0.5481293602781978	0.2347498329475527	-0.1123294034874851	-0.19123121304725868	-0.00463857055055102	0.1208198115584401	-0.09445783960911389	0.10298564553153385	-0.2597724405073082	0.24852719451830182	-0.1294788990013573	0.07171006139168419	0.24172215415681458	LEC	catboost	2	125
164	-0.051894847105801604	0.06196237207462556	-0.2036595424260646	-0.17910628010087473	-0.40525632752806384	-0.38615496204328403	0.1955877339073031	-0.2497187637634442	0.10427609146299709	-0.6997867128446105	-0.10919269346968104	0.020268699473903456	-0.2764442893677805	-0.31853258262532325	0.16463835040750466	0.3452364698600948	0.008856602872821499	LEC	catboost	2	125
165	0.07884666567377929	0.29693379446815765	-0.1863203542804805	-0.23108353650141752	0.6389853251630055	0.6614305255329563	0.025752662336417927	0.15288697011572833	-0.2611635734593365	0.8812788057680823	0.1001704505287928	0.09733354308603877	-0.16168357943942882	-0.22722877381745285	0.17308547459004278	0.13237031042455996	-0.10597027459275277	LEC	catboost	2	125
166	-0.04853415289870836	-0.1267115428079506	0.27058876936516046	0.31031669971810205	7.441765504527043e-05	-0.37167777493213666	0.1271337193501155	0.2683765399427254	0.13482133600061982	-0.4150287075997311	0.16022510358466863	0.006825308576862457	0.1337852372466376	0.19838135447575095	0.024915834955715963	0.07252056439960337	-0.0124118961460837	LEC	catboost	2	125
167	-0.017019168406787633	0.2229546792896102	0.1243958285578097	0.11224601222492832	-0.7399474300855576	0.5623378140445595	0.010671367222029618	-0.1884605024444688	0.1051824163484816	1.9288932776046113	-0.306027382140954	0.06860668716782671	-0.2341074380421534	-0.37051292778222816	0.04206332854735847	-0.02309354731581919	0.08650532684959239	LEC	catboost	2	125
168	-0.11931393333275274	-0.11350895520362478	0.04276394570725322	-0.32768376563480656	-0.5038362507147713	-0.2884686421684051	0.0075332259051022	-0.10986883934146432	-0.3007748724222285	0.23463613259781818	-0.019172937292855245	0.1734577446094642	0.2595615089926046	0.29981918049748874	0.18519725910185453	0.11107731580523263	-0.14200101397264672	LEC	catboost	2	125
169	-0.06388133720218474	0.016044087746402504	0.03794337076632427	-0.32182842811417584	-0.4417838561925081	-0.3532139634991606	0.007293932173009389	-0.23026286829127976	-0.043384654912319694	-0.8913817020920087	0.1747705098354906	0.11935251524852064	-0.26387350308741586	-0.3890513805636407	0.13078822745628282	-0.3237529694014617	-0.0690235168701256	LEC	catboost	2	125
170	0.1855947958561718	-0.11898767126678673	0.20980097019055288	-0.23588858247232244	-0.44663405664096517	-0.18794279774190922	0.12323154185151204	-0.11826111805002149	-0.10497992306737583	0.989077448489036	-0.2392326200052531	0.12183694917993274	-0.26575778176058545	-0.28019641023072156	-0.00437731295686513	0.017982389071168652	-0.12722093315789654	LEC	catboost	2	125
171	-0.14599582018265342	0.015490884059629362	0.29963362242365993	0.5638057256986984	-0.32022463157876724	0.28962571766181977	-0.0297904681073547	-0.1988266521751744	0.1261009712326417	-0.6017952750283452	-0.20211723699041625	0.2573800903934947	-0.389519243052106	-0.0462343941227358	-0.04938242463291865	-0.09843192968400599	0.06266703575145553	LEC	catboost	2	125
172	0.2776527344919462	0.24156956397062104	-0.14532230629579931	-0.23794946885826684	-0.12519707444612418	-0.11080681860975454	0.14829013874231767	-0.12921156685378674	-0.2279897975296867	1.2693073722400738	0.19238599806646553	0.1275237811013573	-0.32085166107395996	0.1435731248787229	-0.14419187961908314	0.022420961125046317	0.20368629105839722	LEC	catboost	2	125
173	-0.13162465920777258	0.23365923546430162	-0.34096536216559864	0.0029681973054848294	0.27359026060566155	-0.14877312118994143	0.046431188376228755	0.2834679186592648	0.13483423272660844	-0.5648988778949176	0.1718594550084183	0.27207534123122845	-0.2630546246823817	-0.27967308067751356	-0.11768856741291554	0.03995348689951789	-0.07490325798396269	LEC	catboost	2	125
174	0.12369059431787821	-0.09367573669786053	0.24739758735505032	0.6329403030997675	0.20999856010498102	-0.042099062264598176	0.07128416456235219	0.42827284178747277	0.1705582251450187	-0.6814293843622491	0.22838602407182443	0.31571897029214935	0.04891681341333074	0.14524596861448807	0.06071952624384155	-0.1611576933697215	-0.10978723647420216	LEC	catboost	2	125
175	-0.1487941385899597	-0.00428871274670518	0.16754263700809588	0.10814379258602838	-0.6610223400696913	-0.0886339605503026	0.03821829926981083	-0.25317353913904356	0.07995238586467804	-0.5050627097163911	-0.2948393985894673	-0.019434652816593827	0.07058640068243685	-0.4527574208843258	-0.363666042768255	-0.13554503964436168	0.2291883680481903	LEC	catboost	2	125
176	-0.05669217996988103	0.029648450117739283	-0.35249983801863405	-0.29991649802178777	0.010233141157844548	-0.08394026244600464	-0.024754648201686526	0.3240144741212855	0.1885105603043132	-0.8237980966900852	-0.028715499110375426	-0.41036725361596177	-0.22507179308436695	-0.26860658745236354	-0.016584045454426863	-0.0010893978943212195	-0.12141769898804297	LEC	catboost	2	125
177	-0.06496519344245731	0.2977375561933317	0.1685118954810224	-0.010552119805796437	0.39133861847846385	0.22534592391343328	0.09116265785037993	0.5154769325631787	0.14793746911760888	-0.9735153828701654	-0.6724635422900918	0.03906109573127393	0.02854292173010933	-0.0705359946175968	0.30110588176905756	0.10573398027233391	-0.05760335814424378	LEC	catboost	2	125
178	-0.042976703763774486	0.19005356729924258	-0.10789946453256165	-0.0077257766505441396	-0.30490118689526574	0.1912944755503308	0.31141944345649597	-0.3124492231569703	0.07862076131802619	-0.8066786428972045	-0.4403720507047658	0.22642308825097968	-0.28054653689437736	0.42677629443047255	0.18892779665811557	0.2030010350772647	-0.1102817078598668	LEC	catboost	2	125
179	-0.04316712830063011	-0.01639713832390544	0.36402608669041847	0.03218221346096974	-0.48569729330614647	0.31386066795814754	0.01594427582287931	0.27400148374545885	0.029241613749355726	-0.448235989486267	0.01577456367356156	-0.11882196140121325	0.27247988892438213	0.26934516998059144	0.08728856145772058	0.18248357426782671	-0.12363020962574855	LEC	catboost	2	125
180	-0.07898457914920598	-0.19568511249333254	-0.24770118060564666	-0.33915706565626075	-0.3524129250732775	-0.11046773342489404	0.0014441446318403722	0.09528303677908136	-0.24629610702395463	-0.9122771839818729	-0.024577342703937202	-0.3098963190417471	-0.3403847617223828	-0.17144205510442698	0.03402918511345442	-0.2172127621845684	-0.12078186185749153	LEC	catboost	2	125
181	-0.08817504477374942	0.5228540714482068	-0.18470020296944792	-0.5229781665007519	1.0748366208584346	-0.10482664791913801	0.009505478380401916	-0.04537852080733781	0.03638658897800362	-0.943895493009063	0.215376430969923	0.09916192513176143	0.4510854240767233	0.6757263032129669	0.30091175060474634	0.49386448573721103	0.3209685384593895	LEC	catboost	2	125
182	0.0013833246798255177	-0.15784199074057081	-0.15331196416959564	-0.01348218990506357	-0.5964598930243502	0.17731025439523523	0.1185069602895349	0.12923729095237999	0.024918827400959714	0.8758439322185945	-0.2789068507117515	-0.03681432538730761	0.9414476753666319	0.37180057683101164	-0.04964415272632194	-0.023865911540514234	-0.05452221005156069	LEC	catboost	2	125
183	-0.04987327044557039	-0.07915359181854946	0.13239648767689255	-0.2150818917611542	-0.7212299733781863	0.03270770168799059	-0.29179713107486466	-0.2101500427888892	-0.22682967569239612	0.15048073409893653	-0.16274810868614803	0.030126739401210672	-0.20583522059556147	-0.2333285761985837	-0.04744238517239366	-0.21548280822673793	-0.0460626714301447	LEC	catboost	2	125
184	-0.12496722689570636	0.058910555280994446	0.06108210145731741	1.4908933983514383	0.482597420197698	-0.3320829942726231	-0.018212509127646968	0.556574568530609	0.270521783735483	-0.770025821102876	0.23499924836022099	0.15142055072807273	0.02543320388893965	-0.18667453591796512	0.06129673070875391	0.09260153939466742	-0.1161810873925369	LEC	catboost	2	125
185	-0.0720164436645654	-0.05850231073073408	0.061934141565630194	-0.5877546024753076	-0.5214468243699628	0.06286791855961983	-0.15481522097815212	-0.24997532031033703	-0.022436400862458024	-0.018639338912908303	0.01822445822277489	-0.056210106414580296	-0.09192056231405114	0.6055124259441024	-0.10063900625898665	-0.09416165873765546	-0.16735053099137803	LEC	catboost	2	125
186	-0.0932335585679308	0.00868638938203136	-0.17742489372651155	-0.5325007978349791	-0.6535245074032421	-0.31950759162356307	-0.09594748796113337	-0.28336094615939933	0.06330393787621175	-0.22381207849793636	-0.28119923159698534	-0.20286652610545333	-0.0282259922218902	-0.314381902829665	-0.4099723566353405	-0.27252252591081216	-0.1149992503065609	LEC	catboost	2	125
187	-0.19188238694951723	0.052518215263372	-0.34537391512196136	-0.20540306865044905	1.0340666556186835	-0.07734379315101814	0.07594088790112694	-0.014250188196140663	0.19265975903578614	-0.835523855871534	0.23818616728622524	0.11397725268161968	-0.2966743974098498	-0.2779278589143346	-0.14164874128183375	-0.2690078205839909	0.2635618718907155	LEC	catboost	2	125
188	-0.08796919182449192	-0.10443182284290163	-0.05168973853054451	-0.030960650194289112	-0.6369492204086259	0.45283258901390044	-0.34009983842052444	-0.1934979633851351	0.11956669354376619	0.20800481512505886	-0.22640905515768533	-0.05971416141708898	-0.2125573541852458	-0.26471271574835786	0.24963652245255494	-0.2994806795499011	-0.04382123067659183	LEC	catboost	2	125
189	-0.18316319817214105	-0.040898329010364755	-0.18709240638170618	0.023620698685281827	0.4433982304396759	-0.31684722470870524	0.030557742174136496	0.03963416201406503	-0.06068695851578371	0.4022513690625071	0.2119694620684204	0.21635982634728473	0.42512152199760267	0.3904253482894872	-0.20452922014735497	-0.10610597085233965	-0.022651532339797793	LEC	catboost	2	125
190	-0.07954044402963249	-0.06981014664191854	0.07909784262781336	-0.07023804619478424	-0.18496450062296504	-0.4463028831039817	0.04804517867687356	-0.24965491368569023	-0.06418380543970974	0.16001958371168143	0.15523130088327664	-0.24026308211407427	0.020038544865764236	0.2126881392517415	0.03549456119011306	0.04697887708138713	-0.02808632476273436	LEC	catboost	2	125
191	0.2590972844310618	0.13644035585121314	0.19394034827987197	-0.411473753281957	-0.6905798190177301	-0.23043692782443717	-0.046350106840412346	0.1821574678580726	0.12967174046492502	-0.5857666558503668	0.0034368000135944514	0.12909488193653718	0.3485194548420972	0.4737171115693135	-0.022826739075780252	-0.07353850747599136	-0.17476683957139377	LEC	catboost	2	125
192	0.09181596581213203	-0.1642610593157219	0.29315100613276596	-0.5211679717574134	-0.19588074446737724	0.49969797204472965	0.02345652344813965	0.11923266486311389	-0.10542932825911677	0.006389967444730796	0.03955560793381062	-0.48949627459852446	-0.24138539972354106	-0.2178971442984911	-0.0002962408208850773	0.0527286643807192	-0.08791916321206773	LEC	catboost	2	125
193	-0.012914128890193716	-0.10387164017803728	-0.049768264539238015	-0.28330266378097735	-0.04884586291056866	-0.32867583561080427	0.005186000613689444	-0.042728258322996863	0.013494326026238061	2.1829104386615805	-0.20328410815330328	-0.02654669118120269	-0.15708891449847426	-0.23902133193029504	0.0012841715988360569	-0.20184138080704594	0.17501247198450037	LEC	catboost	2	125
194	0.0015591477827113594	0.23493355313277572	-0.2613410353138499	-0.0086838440224227	0.23716541276198458	0.4556558707016909	0.022298126246022648	0.3444729775743298	0.17600298570752596	0.3461568173584221	0.049599711973462586	0.29077982441393485	-0.17591791834649304	-0.2749574995524236	0.06513912107910001	0.012812776518991296	-0.09235617256798791	LEC	catboost	2	125
195	-0.10040244032605021	-0.13835034403904448	0.2389641169584593	0.4696029355658655	-0.444329546692512	-0.12546284309000985	-0.24339361636767973	0.0406317212403156	0.11522939466716027	-0.6289766620854903	0.22242949503880036	-0.02814155112722258	-0.3101928572172802	-0.3135585725271233	-0.15865440504744704	0.07442134736432843	-0.08534408763688242	LEC	catboost	2	125
196	0.03834083597955406	0.07531957035155092	0.06489706395932499	-0.033993423030966106	-0.5930646520446806	0.49224982269748235	-0.23886540007476567	-0.18984100462973216	0.013993750394199107	-0.01824799955544708	-0.2820126829255426	0.13195476086505242	-0.046840517014479485	-0.25066915793782624	0.17445408946112745	0.5057377437266805	0.07227827202697212	LEC	catboost	2	125
197	-0.19470608988264823	-0.05618354320253649	-0.060787807657769685	0.9511584341258201	1.2345393962936457	0.28158520276230703	0.00982006308600609	0.1031451933862693	0.13825570607905746	-0.5872427765601822	0.17050810988124057	0.0906752225662946	0.5267049647343091	0.3989900756673298	0.015588723263394158	-0.2760865968135666	0.17767799156452269	LEC	catboost	2	125
198	-0.11458114802082381	-0.11336102614969741	-0.18231572063625434	-0.0005162808196534973	0.8080256124817786	-0.2693719097026481	0.055120052110041014	0.21643733611570157	-0.09301506564959455	0.6059001241519492	0.21508621647761664	-0.02732122783175679	-0.02280536343903214	-0.04102147167419591	-0.12227005699202849	-0.13780134884255898	-0.11697764026160914	LEC	catboost	2	125
199	-0.0020404378460708345	0.14291172080823747	-0.06167222166657178	0.032156564658964056	-0.5484066058759612	0.2080786777875229	0.06740038523096784	-0.021452669031663776	0.027995278258314837	0.8089604479505111	-0.34039610017619737	0.17131731388129134	0.14650178141497405	0.2717329490554339	0.2473031066811976	0.1682049138287224	-0.013920877471667831	LEC	catboost	2	125
200	-0.020084947517798376	0.237943797404326	-0.022582377110552682	0.06284583971815196	-0.3669363119421326	-0.41167415216160314	-0.021692630442166096	-0.19086548016246357	0.09055683304749632	-0.5246407997115916	0.19926417891859355	0.054390553749885426	-0.3627769175653454	0.37643547422089396	-0.04967660479786683	-0.23257471628788995	0.2506834264378586	LEC	catboost	2	125
201	-0.2895924231282379	0.011669143906962543	0.14900442314444454	-0.029270477846593985	-0.37906405596283654	0.13549900179842636	-0.15133439213024663	-0.0482955128250809	-0.00998230545838818	1.0905277064757883	-0.28071825063295724	-0.06750201747227383	-0.061336739840278036	0.21837912965455847	-0.5125571782797851	-0.19872594299189789	-0.0659625110430326	LEC	catboost	2	125
202	-0.02456123445426868	0.12343239358379579	0.029975630984566234	-0.21456448424529168	-0.7208209587696558	0.40794016021798396	-0.23697954648299255	-0.30803315753339877	0.08873118079741706	1.678937983704358	-0.2775110819003936	0.11752961612528261	-0.2543784835218611	-0.2524263835574955	0.09708008883752996	0.2599671563947538	-0.06757226813235465	LEC	catboost	2	125
203	-0.09059926211372392	0.1529695538749352	-0.1496251767613492	-0.22260451015667074	-0.47818666935608606	0.16328567799748833	0.05087826525809287	-0.22126817003515553	0.16147758491440198	0.36961115369136627	-0.13954203424257203	0.011399495731938962	-0.2153159669885878	-0.26059793722224306	0.04239583605793854	0.11359049300369582	0.008944388204108061	LEC	catboost	2	125
204	0.4047312313407514	0.07571956654887217	0.05607488355689935	-0.6363152117320408	-0.6785663049567954	0.4700786004002587	0.09597061922951772	-0.1448767210841755	0.05991462363422181	-0.15924627170936068	-0.060927817749434336	0.11216083313013604	-0.2793006721048844	0.2756359406366668	-0.034849717053675365	-0.021869319700365666	-0.13289484456802655	LEC	catboost	2	125
205	-0.017847871830646598	0.058151006418785435	0.09041559684472979	0.17246222265832553	-0.6208577188910176	0.21680960826974432	0.027469391194241636	0.19096463590249566	0.0915059182988039	-0.17099662493566062	-0.1323877556323685	0.12851129000956366	-0.2244051503673175	-0.1585061429108521	0.19345052677490898	0.08332360406512264	0.028838692034507302	LEC	catboost	2	125
206	0.07872953661583904	-0.04416670429868085	0.1390941796420805	-0.46301437080926067	-0.5312590654968509	0.07419449389072191	0.04407093792824859	-0.08841420336711993	-0.03504773714651256	0.7819913211278577	-0.07561797751054804	0.07045128223564279	0.5061071442397256	0.38478493867369995	-0.2055454310427234	-0.057913267369093975	-0.03827774444234265	LEC	catboost	2	125
207	-0.045499177251772625	0.16680881951118634	-0.06104595947601674	0.0902807630071747	-0.5996719615964372	0.21575407014492942	0.11288968707998706	-0.2908830716701932	0.04541917747406602	1.9739922107139916	0.028017072409782195	0.12237752300049995	-0.15088676088572697	0.0825451029641402	0.1324414890682446	0.06162556931950333	-0.08455198204601495	LEC	catboost	2	125
208	-0.058993413218792604	-0.1616333960950765	0.4036814337983178	0.04502821093816131	0.41562869162005783	-0.3690180287035936	-0.022358066880489347	0.5140721649739219	0.21478097586606712	-0.8413599909367206	0.24906914996253218	0.348613743918374	-0.2828889343966781	-0.18670262943531415	0.06994604524712333	-0.12581366381106693	-0.09124961278256333	LEC	catboost	2	125
209	-0.0896382773953952	0.06036773193653185	0.14434520645156002	0.4252595045310519	1.3044048784623354	0.41350439578861176	-0.07189728190739751	-0.051621404985819935	0.03986173797931087	-0.5241603351666452	0.20626553138620313	0.16110109612492604	-0.257535445663548	-0.2270950334890468	0.14758903189553663	0.27139338942204516	0.40170300792504626	LEC	catboost	2	125
210	0.5322344064635314	0.004231552375831209	-0.11437825885956039	-0.25665349692383255	0.18881524679123488	-0.26556050112132085	0.013322811609651987	0.010723412512546868	-0.15167663969133416	0.34254965964803546	0.15588798532629694	-0.04260981413058604	0.7587630891368465	0.6716560172084957	-0.16655172624951214	0.12801945569055873	-0.053766133824044236	LEC	catboost	2	125
211	-0.06983675388735572	0.0008661412436591449	-0.21003197212764477	-0.10137676229652799	-0.6753141040810666	-0.3894688359668943	-0.08123165174545902	-0.14508594490352206	-0.02163217242569503	0.1864034124698438	0.04648815455983193	-0.17111993173380124	-0.24606683701178395	-0.370859405894132	-0.3968778179024316	-0.1974185797218963	0.13921374995643054	LEC	catboost	2	125
212	-0.06494397449585203	0.22244703261973198	0.273920103221072	-0.3376469327231594	0.6629137678692665	-0.3260385950941837	0.07985543432037136	0.6105314578147658	0.07380484199716825	0.3886607135500217	0.010901610931251594	0.21000430970824108	-0.13958811179059932	-0.1274387469483322	-0.37553995740289703	-0.19254728260035164	0.031901422069295284	LEC	catboost	2	125
213	0.04777652472199144	-0.0049135521841113345	0.05089597744294691	-0.0036796641587017046	-0.5779984225796052	0.3153296303488725	0.06239072843781987	0.20410627662785308	0.0028789035522550333	0.07737926142865721	-0.20250480367971083	-0.0974420356348655	0.30225196033976237	0.34774280709792404	0.21931010507620916	0.04747001342282353	-0.09091739941260796	LEC	catboost	2	125
214	0.08534080107342736	0.02959084694232497	0.1120695364011913	-0.31965439622184355	-0.5953543527850498	-0.3760696853844568	0.17918790567182943	-0.1847133319833895	-0.01828504802696385	0.26139065149157437	0.04063706951711832	0.16573126414513334	-0.055327712875865104	-0.07030431175165071	0.16067267409419858	-0.17372127360182188	0.30014472974302053	LEC	catboost	2	125
215	-0.08209737898186847	0.07678041066933261	-0.434034981177669	-0.6854467677527816	0.00932403784353854	0.20271062646897944	-0.0516047990904029	0.3606085692959747	0.08370518726381473	-1.1329822610540885	-0.07055183564586068	-0.5756410341893407	0.4544077978738513	0.47257045805549297	-0.452827194934709	-0.23061685463838721	-0.09939829029072733	LEC	catboost	2	125
216	-0.18328035336526366	-0.07241411552587187	-0.16450897954597327	0.15931566022118532	0.9311944273865425	0.5968106372622461	0.14590092927471346	-0.01549108070118907	-0.03400080865627906	1.2204674984884294	0.22151854958504982	0.3516568668505797	0.9430616508163454	0.5622847728469853	-0.051623879641134816	-0.05335948898302853	0.07509569805637549	LEC	catboost	2	125
217	0.06965377083121885	-0.21237018248746195	-0.05294776204563667	-0.19936229389685087	-0.42785644761433667	-0.3603122979976936	0.17003914645125948	-0.05934395502005765	0.07904993006466293	0.32777111357338784	-0.18746806897390242	0.08976256223592287	-0.20901389994058484	-0.2777630380634697	0.12363783469955274	-0.14067875344247366	0.22195961557096364	LEC	catboost	2	125
218	0.5345793295531168	-0.05991661607786434	-0.03454775029979262	-0.4487078606218396	-0.5631251449899458	-0.2760034310000695	-0.01616927328750672	-0.039930118910910514	-0.0635373003945035	2.1362315309593916	-0.35958744064573117	-0.30740820001627633	0.5745201488678946	0.3322665516425827	0.048648462856232186	-0.0029912861927652063	-0.009263474720800864	LEC	catboost	2	125
219	0.23259721981553283	-0.1666411429945549	-0.1719960375095849	-0.3053190505267898	0.2296170866516738	0.2907165919024782	-0.04594052975309563	-0.11535327443078326	-0.2626102107813701	0.27025431711232467	0.11894017078223747	0.13822290242171217	-0.28412414782776196	-0.279199975188429	0.05321498733061567	-0.14922519415511645	-0.128243112051537	LEC	catboost	2	125
220	-0.0362526766042881	-0.09490768433815631	-0.020898421411653816	0.6862713411432901	-0.14377083788170786	0.23501948812809845	0.11180104653654688	0.16978578368799974	0.13289742671164648	2.3925018803064484	0.04721033696229393	-0.05454916939454424	-0.012777421401646765	-0.2511914323912094	-0.013689994377918853	-0.09814689065493594	-0.0027789565702183126	LEC	catboost	2	125
221	0.19617303829233107	-0.15367580300708572	-0.0694479694823118	0.09354728518689169	0.8382847345205412	-0.40312372287621717	0.046415149081385464	-0.15778114640012897	0.10358126864277195	1.084273355813227	0.2207182503162164	0.05781966052441539	-0.2711896933842041	-0.04494897326494069	0.0765370580407265	0.1365875269003607	-0.04955043719301871	LEC	catboost	2	125
222	0.29970883023165074	-0.07395136086189447	0.06294328168202461	-0.18384174217927465	-0.3742387199596708	0.12414301967767208	-0.09154354592167065	-0.14562376567867477	-0.025599485787468193	0.1545381538650219	-0.21876218122702554	0.04327540949027158	-0.28987896495646615	0.24807152190312312	0.158873265123096	0.19024613617740121	0.06305771139399997	LEC	catboost	2	125
223	0.049250025819153304	-0.1517785172361178	0.09751450654022392	0.030716460447111196	-0.5455322381438753	0.08548788033812474	0.06895549605419647	0.32843429503811283	0.08408569368915866	2.2387300694325187	0.036088570217370615	-0.04062274585667751	0.5417742315518959	0.3437498235177049	-0.060687813723430815	-0.05259387906987047	0.06900111157284831	LEC	catboost	2	125
224	-0.08541459125897755	0.012207703274000921	0.11235734375434138	-0.5255385877149457	-0.6653742565165947	-0.24172619202501142	-0.10668540664589055	-0.37554590156299306	-0.11627753871480266	-0.9117115522546815	-0.2484613067601997	-0.3473331143831749	0.2340412907104694	0.3339101172380412	0.1585813895015802	-0.07280056432123329	-0.24984401861863495	LEC	catboost	2	125
225	0.28962951482507504	-0.005481195824116999	0.3476737337257842	0.26098560669933507	1.4211756224995709	0.42756979157130215	0.1069928693669882	0.24219167537969177	0.1274389016065984	0.1798869856942369	0.2939187074776447	0.26839513115577934	-0.22632271694563935	-0.2242754301083264	0.03514014829673646	0.09789361991781909	-0.10889708611924105	LEC	catboost	2	125
226	-0.0749749739786717	0.18204120517140598	0.0878884785095456	0.3685470288558972	0.5145345725626952	0.14404671871054087	0.03693858095177363	-0.03281549099850879	0.09614322231152692	0.2690792427237423	-0.007536264411279226	0.17382234578219616	0.41253144922905277	-0.10766496816958246	0.11269049686211986	0.0104889050390686	-0.034810906500365536	LEC	catboost	2	125
227	-0.05979574521409393	-0.0911396643840101	-0.27888468850286613	-0.01556564717245234	-0.6131196030094722	0.378992095578756	0.04248587191472912	0.15857666571898824	0.0927777487049693	2.2668613263978776	-0.11023022160766534	-0.10441983970688706	-0.29847313183429275	-0.2517212789158564	-0.4026198692410504	-0.1396418754775939	0.0450926623323071	LEC	catboost	2	125
228	0.007439046245128282	-0.08665673782942314	0.1600933602545513	-0.24450229922632977	-0.4739859845058601	-0.1734892714220999	0.023424133359385778	-0.16493811405598197	-0.03025476189023074	0.24314343371978026	-0.23610253994602062	-0.027329136087017966	-0.13111289138881765	-0.24346634254066502	-0.10671494123246619	-0.21076261413928415	-0.014372538298485355	LEC	catboost	2	125
229	-0.08812822539672738	0.14589209815865942	-0.19340029427401498	-0.27245750307521344	0.04645852751531725	-0.07384682875242493	0.0656576637843689	-0.21783578930738323	0.17868120323092956	0.17500704397010472	0.13688880719039315	-0.39320765109465483	-0.25102164457965737	-0.34487760518691846	0.18002299536686953	0.09050870102950208	-0.008694610771553426	LEC	catboost	2	125
230	-0.0954244265071559	-0.14416791425046718	0.13826509346067134	-0.2294072062032785	-0.4031097428420289	0.13775753446825476	-0.19998183529271354	-0.14558577955909957	-0.22566448124618876	0.4621434932937224	-0.030073614472666956	0.04329454867729032	-0.19872746373793568	0.657458502248358	-0.043345125765855266	-0.19904801196435323	0.031120873209539022	LEC	catboost	2	125
231	-0.0671472525632437	-0.007110758937549109	-0.16617539912273022	0.47673518200681675	0.4816225673740314	0.36007870355389243	0.1183060821235692	0.6539384909416144	0.11046338804954477	0.5126973122410835	0.24711734978061456	0.15789475596234714	-0.35730671676521075	-0.3032006069639799	0.17416321388347328	0.07281254640628924	-0.08967959567144991	LEC	catboost	2	125
232	-0.022800792180791417	0.062358670733056884	-0.030322825684510512	0.027948105433748895	-0.2828173761319982	0.01733600727251136	0.13493616087931104	-0.22158754985031298	0.08309571638570026	-0.5411015300516938	0.10094131220414523	0.10450354552149103	-0.23827935902655725	-0.3584235758166303	0.10117336332396076	0.31113400997839963	0.43356778577209454	LEC	catboost	2	125
233	-0.0452547429584822	-0.05928717439048148	-0.18220467358449827	0.30585438106261953	0.0317463310270354	-0.3155763668010916	0.0109299976991622	-0.13779721332166228	-0.11965975863190192	1.9204836851991147	-0.04842040155400391	0.024703587898648842	-0.4015549255800859	-0.3795653355341923	-0.0067079346861764885	-0.08248012880280858	-0.03893636616143846	LEC	catboost	2	125
234	0.2690772112867393	-0.10544674746865226	0.16523371662503414	-0.35639952442654416	-0.5264857121856538	0.4825776153065991	0.009484618316654796	-0.08618350485456458	-0.05676443759685848	0.45209987178324373	-0.1206044302645804	0.11011238943360739	0.12307808233730777	-0.2769396202377459	-0.17949191186601168	-0.022531205530071992	0.17976229408356517	LEC	catboost	2	125
235	-0.1446823062918055	0.1129140769578193	-0.33731140926763303	0.08881582103905963	0.7616540524224891	0.3132001862392196	0.07495002452987586	-0.15526338510700352	0.09343868613716648	-0.8860547231837997	-0.04837209144927194	-0.04787950625781795	-0.3142620532556501	-0.3497276283916719	0.14189073040759456	0.1733890125808076	-0.18686640412641958	LEC	catboost	2	125
236	-0.09709689876089313	0.0779711628695913	0.14932368065395285	0.16956012622389643	0.23901026780779538	0.2579817091624752	-0.004930167716852299	0.05723846579582043	0.11459725796793412	0.9595565671801604	-0.20582726752411146	0.1327685532919873	-0.2802027344849135	-0.18612971674622933	0.06824575126305311	0.06142200975407999	0.0011630864161577326	LEC	catboost	2	125
237	-0.03041082963451208	0.017283913562710657	0.1399250019994646	-0.0753295276670452	-0.5068639840560966	0.037922626115814234	-0.056309070970164736	-0.23088624686382583	-0.06640414540052128	0.2996734027633224	0.04126503452195611	-0.03043979806518083	0.3651970894889317	-0.2340572876255099	0.0959383700578762	0.24895752998052548	0.019913268366368315	LEC	catboost	2	125
238	0.17256857220832109	-0.10510142033507765	-0.05969511680392967	-0.610901646557149	-0.5797190951445826	-0.025737818862226345	0.03315650997379962	0.011598244576955198	0.07612324056752885	1.1046474959582835	-0.2998525485101734	0.19017837457922052	0.04482267615815326	-0.25191482755145117	-0.04043104858392924	-0.009940844650460594	0.08491873830143112	LEC	catboost	2	125
239	-0.06821474316230258	-0.10702584357446415	-0.2090301413689374	-0.3260915111820667	0.48675105517721895	-0.23703051278290688	0.060678708026000026	-0.11251899465747198	0.1527353166718106	-0.8273657179557685	-0.05410321406158349	0.0424668163070565	-0.06526853837117791	-0.1020438102719675	0.10616864364019131	0.1550761683407526	-0.17808939139693503	LEC	catboost	2	125
240	0.0027617126002213023	-0.025112012196964146	-0.14629977724064985	-0.16385722879647205	-0.277958307477476	-0.3395105201933803	0.0036808529753209265	-0.14768327106292276	0.04022209238380147	0.1366768201496343	-0.22473846155011723	-0.2285904102457295	-0.02539794438208379	-0.032989869677949396	0.22776539825161962	0.07166432880869444	-0.033005122138586876	LEC	catboost	2	125
241	0.32839412621524544	0.09311305428774971	-0.10909794261682966	-0.32249323912394595	-0.9116802734654587	-0.3540982959873787	0.04503494946792584	-0.2148489118661054	0.030354907875803673	-0.16012735368636108	-0.27847809070824625	-0.054644084589994896	0.23772591973344448	-0.3989118557139153	-0.3449862613187806	-0.25370303165043584	0.4288071907196444	LEC	catboost	2	125
242	-0.08922359166638721	0.0703634875691298	0.04778280444908294	0.6287645074889182	-0.4909214901902535	-0.37007324121414165	0.06632532760709663	-0.24703696522278804	0.11542452814023708	-0.12031940232928744	-0.36976283866687265	-0.3822602835186189	-0.012041784168108853	-0.3075614735864795	0.07480552588301516	0.03594225227275267	0.10858937677632302	LEC	catboost	2	125
243	-0.06418299984691722	-0.10753118251238174	0.35275911398719567	0.44967170379352844	-0.0014179311531634623	-0.3503467412157483	0.12250487060844693	0.4694009578333298	0.1656968043414692	-0.7258142281612734	0.23265508482210917	0.32153491965294284	-0.24432352999310522	-0.2670452079166351	-0.029958829808428403	-0.1193237749249651	-0.009135412630257845	LEC	catboost	2	125
244	0.270548353911423	-0.08773902414535505	0.21685736403759182	-0.4668913497834798	-0.5728470225459662	-0.20073393843583404	0.005563934789706245	-0.17613408463325902	0.0015920310778204554	0.32011496526159183	-0.22073840645570017	0.10470607849636063	-0.35078981634255835	-0.19809408391052818	0.010864205759376789	0.035576427788224084	-0.03454384928219588	LEC	catboost	2	125
245	-0.09920456464984365	0.21500377246295607	0.3823106473410202	0.2770808732683876	1.4277909004840215	0.5466825461908597	0.19652393217425151	-0.08184874809347253	0.10055532218923555	-0.5181848616273137	0.3362594395622958	0.16399267489760286	-0.24899304967235658	-0.24174786599770656	0.14377275252608512	0.2678559205758285	0.5728490791456293	LEC	catboost	2	125
246	0.18932495712131997	-0.07085576071443918	-0.1933532835474097	-0.3318376577498128	-0.49624560708807725	-0.268102852038326	-0.02557732642755111	-0.16935706398356032	-0.060628985730217	0.3620037417546989	-0.1159932650407962	0.19495462979733874	-0.24753050637672278	-0.21363220290779278	0.0167224296223318	-0.06534926690560908	0.08557606251247322	LEC	catboost	2	125
247	-0.04948226254103747	-0.15163567928811708	0.06453118686680848	0.028510810214755263	-0.48368105330511096	0.3496221665792743	-0.05547412691856	-0.19464467056578694	0.14592658812531745	-0.13607135104674203	-0.19674892091042306	-0.4219511044892307	-0.3294639120734012	-0.15768865308464253	0.11056096740584166	0.16807106746933143	0.19933305146050453	LEC	catboost	2	125
248	-0.06349561489629663	0.046139024704957975	0.17176244794212575	-0.15870699091173737	-0.5862435527893606	0.027108513972358843	0.004004257617291496	-0.19305041066838843	-0.3227853566262264	-0.04018511313715655	-0.05457619116963504	-0.5152061945122214	-0.30379757654786615	-0.28776715370275613	0.07355424675403918	0.12096493991420224	0.13252188972537368	LEC	catboost	2	125
249	0.28777469445511833	-0.17823264402408787	0.12912483633251898	0.6277170408004152	0.8346030937319113	-0.36101395047543683	0.08264205955920197	-0.059213208156369254	0.14835615459027385	0.9775446283908971	0.2502742315820161	0.15244718562276624	-0.3561435738677824	0.22890345679186616	0.013296298297499922	0.018377821957956696	-0.09519687594250568	LEC	catboost	2	125
250	-0.12061999899167855	-0.08765892017564805	0.220785098156916	0.169019489064178	1.5583766221612378	0.24747352157360233	0.06045321120096476	-0.01376428445485027	0.06859047067627863	-0.6542470659923642	-0.1319827418838082	0.3571604924838566	0.6463714904450832	0.44393711031039973	-0.21074635220075139	-0.16291122914079523	0.054370249948252763	LEC	catboost	2	125
251	0.0388750915293327	-0.24253950017170928	-0.031532371997142324	-0.462690350625521	-0.5851799811911205	0.09160575443284151	-0.32987499258453845	-0.04574609860168158	-0.030591505895248127	0.4932512655869158	-0.16453357975222213	-0.46102880589779444	0.5841806674998463	0.7266872262713208	-0.07999317001101824	0.016641851503693558	-0.024849958463881536	LEC	catboost	2	125
252	-0.05847555932922637	-0.09150674893314859	-0.2765423890502832	-0.25395755054401414	-0.20270054076680563	0.5124654710682371	-0.09482668531505992	-0.07255760100474179	0.15376245426928278	-0.7467380282987482	0.05094422779906661	0.2120055018659992	-0.3423882255694119	0.3629131879213043	0.15937863543639388	0.12326990658149713	-0.3050617396151122	LEC	catboost	2	125
253	-0.28670341769802205	-0.020181775366886083	-0.3035777493403802	-0.4121297002605589	0.42390164692201454	0.19125300304281206	-0.008692451533880128	-0.12843196875608792	-0.07657130406148448	-0.9520845716490086	0.1378624440094196	0.03169729350586059	0.4546285294189093	0.2035149169999981	-0.41624819708318145	-0.3343365426783463	-0.005338955881600927	LEC	catboost	2	125
254	-0.0018686449458110068	-0.14476851147662712	0.10950553770536242	-0.3245546227822881	-0.47542098480630113	-0.13584416816230163	-0.10876917025532731	-0.12872774555475333	-0.10988452096845772	0.028627703141104622	-0.09394609002156554	-0.3500841093909703	-0.030202478948023605	0.2821721653854076	0.07771432902765939	-0.05422667802123202	-0.02554540683696804	LEC	catboost	2	125
255	-0.0871134531236599	0.021397999516952957	-0.23381341896057314	0.07619452867380994	0.1270750877193634	0.8327103276481153	-0.06434259021735574	-0.07131609857441902	0.04864189946431134	-0.6168704704551264	0.2737089568709323	0.2143100384459586	0.5036144660161833	0.5572136160267775	0.19596272873145498	0.458169829263556	0.8663758178929825	LEC	catboost	2	125
256	0.1868965897068224	-0.07002979334077701	0.017939416124139407	-0.48772027766809417	-0.5184194179706407	0.05189339584843048	0.08000497349649557	-0.12848740214952004	-0.23579349642992428	2.2908585170232305	0.12766053221210674	0.02341013874765772	0.6816440658332241	0.352349674096021	-0.17849237927666867	-0.10211796322862525	-0.030992366490417884	LEC	catboost	2	125
257	0.01021429777637288	-0.10523753655925992	-0.26326081661863443	0.31195264751538765	-0.3209170699594487	-0.2966467135913053	0.06317182439335009	0.3171734832950443	-0.009073653226395894	-0.7144007869588695	0.06067713571353242	-0.27083550068663254	0.10763227649284325	-0.3302711435424987	0.02810248545015548	-0.18068280322310457	-0.0560087987141321	LEC	catboost	2	125
258	-0.09761888084548127	0.1711191880698805	0.27154423650328924	-0.37620625754654796	0.848372053878706	-0.3964340332159107	0.02171070629295281	0.28444282055894504	0.06158609598193429	0.3855210524942917	0.1165283995101191	-0.16301939000400648	-0.2023396104310297	-0.11543106320970307	-0.18948915054295595	-0.1631923788493076	0.08640383475242348	LEC	catboost	2	125
259	-0.15169980187219725	-0.15644856499299534	-0.18297932488275015	0.21104163766927517	1.3215318346602023	-0.3501693268305332	-0.10990684199839428	0.1677521521759286	0.10247127106645092	-0.8747112135081851	0.28439986889045504	0.139741556086885	0.21212377931747137	-0.20710444350660817	0.12532376160579675	-0.0058539134813186695	-0.03063562293929462	LEC	catboost	2	125
260	0.030020899189126777	0.18447867837037119	0.2813044095897837	-0.0016271937849282794	-0.629393384183948	0.558561972632568	-0.0712023767001043	-0.2644014011483146	-0.13117381556246743	-0.6079286272338359	-0.25235656781561877	-0.5145625206938989	-0.20220835423954886	-0.27536564254344936	-0.02770143781577802	-0.05021660806745834	0.04464492884209673	LEC	catboost	2	125
261	-0.14681471671661425	0.06712965610499125	0.2264746455696698	0.005382596659810374	0.3213058392220146	-0.3493682569177589	0.007762547566385655	0.33568629655960075	0.14361350145347185	-0.4611532766167725	-0.039342315380976926	0.0722698691111991	-0.2224272243296959	-0.2042501866900927	-0.018513885937688435	-0.03769313020714259	-0.10100624518253053	LEC	catboost	2	125
262	-0.06189221388070393	0.22051883025015326	0.0022053928348670926	-0.23603359339911523	-0.051621808558404376	0.20318240487156566	0.1554220552880423	-0.275738467786705	-0.11210473869321909	1.084759224408396	0.09353684141156803	0.2183323341335056	0.17805209410238002	0.40913988566615317	0.16078039199506752	0.134177458619702	-0.12030010577474622	LEC	catboost	2	125
263	0.17809323689426054	-0.16765427811764547	0.29699219194853943	-0.011331216308643609	0.9706735098651632	-0.37724554734588556	-0.1548315185237209	-0.06375454951628218	-0.09396811264275201	-0.6572715501049594	0.29294897571404865	0.30078013945475723	-0.1624235052783995	-0.181829418804857	0.050037849814727045	0.11328781591032014	-0.011703975685976774	LEC	catboost	2	125
264	0.06335683542302971	0.04074261752590543	0.28817750573473067	0.05173148378569482	0.6562153659674294	-0.07346895313031465	0.004389733824647144	-0.013904812604788527	0.16698113816817856	-0.7408539427854253	0.019187035969673773	0.16062936117641138	-0.31823734278874694	0.004727926706441596	0.15410853546139353	0.1766648683507764	-0.17314797793014106	LEC	catboost	2	125
265	0.10449131010827054	-0.09255642140393122	-0.254615722008303	0.05018016582606904	-0.21811714935541013	0.49523937671919593	0.056186851740188816	-0.1350800290311362	0.015283830522913095	0.24378315667673875	0.11254264927530559	0.06448646647361451	-0.07776569085310378	0.4468988207274792	-0.0506066661832555	-0.15775315502029202	-0.051450460261484594	LEC	catboost	2	125
266	-0.026745818547963384	-0.12864403856789977	-0.09779930298624388	1.1659720127459117	0.2860731213551134	-0.3750870892096841	0.004035465921764047	0.24525739392259777	0.18276201210851067	-0.6639605553360914	0.04461341174276697	-0.08623448808455825	-0.38686954830549797	-0.27988774222349994	0.09872974182179911	0.2674996044879484	-0.1303391901918191	LEC	catboost	2	125
267	0.32660608833605315	-0.019526064939708588	-0.22270546845928846	0.12268878218516911	0.5727290892652462	-0.2990666900214849	0.0409310493507705	-0.14066933704846332	-0.018521589128487448	0.08447546948581161	0.12030157019349005	0.09864166464723947	0.535816172590439	0.49327204831059496	-0.21595789762728598	-0.0953932993536784	-0.08741292733253357	LEC	catboost	2	125
268	-0.06085728339029759	0.20830025457799917	-0.21015713548875098	-0.10131580737314684	-0.07284503267152896	-0.1713966715719903	0.026421638971615626	0.556217607687563	0.14513032877175658	-0.8086981166411773	0.12676011945398485	-0.03508519764595264	-0.18009296021609794	0.16926033439761598	0.1496280163566982	0.16212596317190106	-0.13740097642691276	LEC	catboost	2	125
269	0.11146668411453732	-0.12452832081994	-0.1443951295209609	1.4359995555364111	-0.3725555338060878	0.12572674868117367	0.02156748380393103	0.27977051667842057	0.13793661552958833	-0.8524710969312501	0.09790689278789594	0.19710814177507288	0.49393282235845	0.16413107576112815	0.13844768526694634	0.10021791234628509	-0.059571774015551034	LEC	catboost	2	125
270	-0.08815415181222111	0.125212440900325	-0.11334314862866723	0.21213740952739885	-0.5787488630957431	-0.17634921341120813	-0.1677055029034984	-0.18470615259744516	0.10030943378051044	-0.7221171085126729	-0.147979218079151	-0.17015439874923474	0.31321088425710636	0.0812064425710983	-0.14177953155607909	-0.2817469125654977	0.35192773694237245	LEC	catboost	2	125
271	-0.042421147002573774	0.059311320032820254	-0.14852514733092673	-0.10500302626943171	-0.26093169942253525	-0.15387715062393212	0.01090562322987348	0.1892494076432282	-0.11556162359265523	0.2096060373854443	-0.04589179830842872	-0.12410624900344522	-0.10885043600603563	0.3406567101089748	0.29922618732851963	0.11510789987950527	-0.04054653391083218	LEC	catboost	2	125
272	-0.05256961551176186	0.0546712433158649	0.14676043913455197	-0.4932100977526742	-0.5711303329323911	-0.3098393481810936	0.010044483825153088	-0.2411772352171117	-0.04640123073484717	-0.22444324123334264	-0.14325364252775685	0.1581133588565499	0.01575967481130618	0.356368583927597	0.07641135153930007	-0.00509179298639601	0.1508867364747163	LEC	catboost	2	125
273	-0.09443010530436369	-0.05910542588505806	0.018296219082294465	-0.2305009164508788	-0.18369965143056455	-0.08711110115738874	0.1510632066729704	-0.15625222571290384	-0.20889868237955275	0.12407797535799867	-0.3192577809031601	0.17797400485068823	0.35764366986749785	0.34995250799802397	0.15358441556851776	0.14624520922248005	0.4214357906679423	LEC	catboost	2	125
274	0.0446582402226891	-0.05064673916407507	-0.25482032932028986	0.04816624399503774	0.6326896489043351	-0.21461289273045694	0.0884086406248548	-0.0483177385411701	-0.23618854926805416	-0.7031251262081535	0.17609251725569125	-0.08215675898306748	-0.2798853018535209	-0.35133631547023336	0.2003262492191872	0.3588000551642078	0.7800149960184458	LEC	catboost	2	125
275	-0.09469559567668831	0.0345900870196032	0.13153618200213743	0.02408562437686752	0.2699358068141267	-0.13346305082060336	0.1102755547237711	0.23985575114258037	-0.1855776466747594	-0.850833169790482	-0.2299657973615258	0.2019607144463771	-0.25779175113980335	-0.1535969593071918	-0.13741326212367583	-0.008703339711532842	-0.10280636376184066	LEC	catboost	2	125
276	0.41365846254128347	-0.06071515878737234	-0.05218434583964181	-0.555446722161118	0.24655438572180513	-0.07432492195534066	0.03301904620766464	0.04944396705973344	-0.13104334954602034	1.96106120388373	-0.3084057934609211	0.021091866934935255	0.26211384249022035	0.4475484182645307	0.013793930251247553	-0.14912216718814997	0.22107931671120987	LEC	catboost	2	125
277	-0.10635215740645705	-0.08693340027842503	0.20413955949566945	-0.43239984702314305	-0.5910638726182753	0.6434502029893162	-0.05013167023742178	-0.28528066786177464	-0.1865958735219003	-0.3825163747015069	-0.16790518905026972	0.11386990155515311	-0.2721644900366031	-0.24946320434340982	0.1330492504771376	0.049608457480521284	-0.1222679535061358	LEC	catboost	2	125
278	-0.05661617992928396	-0.016521273904611094	-0.3151209123394844	-0.3449590336144022	0.648816102587992	-0.28782299196354627	-0.0413247130956379	0.25156678148555445	-0.31679780661527496	-1.5512061568344053	-0.17970323343317882	-0.4618624614045217	-0.28288268044039216	-0.3133198487085826	0.2634428351216281	0.18779518964558423	-0.10654632629401928	LEC	catboost	2	125
279	0.05623407755279264	0.07080709474731595	0.06421094756038659	-0.17032127203492756	-0.39488276105599696	-0.01251845420037304	-0.10839939809381272	-0.14252567480576192	0.0880547406672735	0.062064098242072284	0.17367323363011034	-0.46491504863139305	0.3541308447193624	0.3721151453394927	-0.19405306600566405	0.010252473065218556	0.18813272922304147	LEC	catboost	2	125
280	0.15342679484735464	-0.12128827268799647	0.07619527900086401	-0.2505426859760469	-0.5139405535148484	0.11493012276850424	-0.08254749324824376	-0.15574027723524986	0.04266896562910904	0.20516079179965455	-0.16510832594570501	0.012926361114730731	0.8623605123678467	0.7748628685824605	0.11700272684337691	-0.1602364997562699	0.1186365573989569	LEC	catboost	2	125
281	-0.07610022079238977	-0.11294730996157551	0.23371455420049744	0.547712020353858	-0.020442606511373106	-0.11023317048148266	0.1486212627382204	0.20101544842968908	0.1398385721901636	-0.5612723667376579	0.19186964261152098	-0.20724620683954184	-0.010784148906435679	-0.10617543161981065	0.04955448572315068	0.13877392993213244	-0.024703992238113665	LEC	catboost	2	125
282	0.17553736905900377	0.12632858832713212	0.3316352601692787	0.15441692988808772	-0.6572298654344334	0.5815709569259288	-0.018249635510043237	-0.2258734936052762	0.15571312752156263	-0.7117682575145384	-0.09346961834415067	-0.0007328301880978572	-0.2999672864688284	-0.25384781310277393	0.03538612048539747	0.15455842930321465	-0.13558760734035877	LEC	catboost	2	125
283	-0.11138261372641134	-0.2240648435226935	0.06555823615972571	-0.3472778348337421	-0.5079589524510335	0.17659903762384135	-0.4258449674604521	-0.08568718156298923	0.03968190515408851	1.5954863438902667	-0.13203457450264505	0.1316774176783637	0.34349799140810977	0.8097681129555311	0.16332096832598947	0.06428960786497462	0.129814875915993	LEC	catboost	2	125
284	0.20493796467066994	-0.05678559793987791	0.15755164210403488	-0.37800001582917186	-0.6017958024805584	-0.3017945530630454	0.07526561815044057	-0.10546402608564069	0.02823787499668493	0.20956729428549314	0.010558395225125193	-0.11996392009733137	0.37600429502009747	0.16949243262564018	-0.0830126669874078	-0.028139532068087836	-0.02230447008719158	LEC	catboost	2	125
285	0.029900906517369197	-0.21091097096247421	0.09622858783896936	0.07818855190075602	0.23828491267238675	-0.3356747061431406	0.06514288719148682	0.39636120661148777	0.17682030399698292	-0.5225568422181022	0.16422139906690084	-0.12875856685061307	-0.3092972141588219	-0.24562731893253067	0.03275275498535455	0.10417083004971635	-0.11344202972068362	LEC	catboost	2	125
286	-0.05790349313944434	-0.1573125437203968	0.34671149646403987	0.5452410430349605	0.949631173219872	-0.31711573085053074	0.16888718926334953	0.39812336846868657	0.23544852701353927	-0.9566483727338237	0.2596281323588479	0.35893652082621497	-0.37827622171456726	-0.2546889401634419	0.097162533310666	0.00617617406711936	-0.08254014785586392	LEC	catboost	2	125
287	-0.0859909830462255	0.13296052199255395	-0.03578729353592246	-0.23468280097611727	-0.3624925106571976	-0.283404223357021	0.18836572854739547	-0.09155166691538555	-0.0726600937567139	0.059385336587077765	-0.13756438054196432	-0.21117088806070888	-0.33798854665804323	0.28543581342799645	-0.18552031753224107	-0.03540882806948549	0.4268077279126203	LEC	catboost	2	125
288	-0.11522496225432562	0.06806705272596511	-0.000447058924777271	-0.3034623200440769	-0.5625373186589899	0.23155419729372972	0.04715760702594845	-0.2594352814006059	-0.14288686294249392	0.16556505011481518	-0.19350325741212487	0.13478241267695013	-0.23098498585387428	-0.36215007075624783	0.14971928315051852	0.1914112187696012	0.09634883529272058	LEC	catboost	2	125
289	-0.03551199605200348	0.1894347389441232	0.031157477692422338	-0.14641557924432916	-0.2537546454454889	0.1153916826921227	-0.03486719304085879	0.14091957725886872	-0.050738622370772896	0.36613043358713254	-0.13288158270175882	-0.22936968942012667	0.32973839294526053	0.3117089096725192	0.044062022567207114	0.07787208327530154	-0.05150831717870499	LEC	catboost	2	125
290	-0.07604884866046142	0.16315024346909443	-0.036492623720677214	-0.2185040836203586	-0.4986004955426491	-0.40911344518820214	-0.18019180730468118	-0.17728259103356594	-0.31716436855978253	0.03440771223755991	-0.4143192562937531	0.15526591459044034	-0.16936948702225144	-0.3577974569025974	0.07156960088087677	0.32788916261343926	0.21636881052884346	LEC	catboost	2	125
291	0.08814537762121682	-0.204344710618213	-0.05535085246281415	-0.39380543023012615	-0.8367960971595628	0.042989000589430136	-0.01755851919886954	-0.17400808392494682	-0.32093918934170507	0.22979159165394988	0.1033308961853946	-0.2138521242848787	0.4709276209924442	0.3404521462883864	-0.11031526237112717	-0.12014167868327369	0.052838936969426036	LEC	catboost	2	125
292	-0.03683836243995952	-0.024486466902349825	-0.14605221515571554	0.4114760262972368	-0.68263613870948	0.32899135860855067	0.07699031558168871	-0.19092890710132018	0.1756168700804757	0.25837508422888084	-0.28874074582937254	0.07556844723817854	-0.3399133557121793	-0.12148954632811143	-0.047593267258740385	-0.1135931130236758	0.374033010722585	LEC	catboost	2	125
293	-0.1538275552264388	0.00792417656540514	0.10466022965383799	0.14730732473289704	0.362131881830098	-0.15364922775436932	0.0047220742258985956	-0.18223182488956186	0.0937456784559652	-0.004782920723416447	0.24957506825267006	-0.07758696224556626	-0.09501020384271758	0.293408779569649	0.035651968450583466	0.09465897940037266	0.20753555768744592	LEC	catboost	2	125
294	-0.026857300624642172	0.10365896425681681	0.061685407916298125	1.3018563094771072	-0.07724567199792007	-0.34716879252227184	0.03507199678159271	-0.12264192128681481	0.14979715334471266	-0.5627939851140489	-0.4667402181387927	0.07708858140354592	-0.1205597011220869	-0.2560218575152352	0.06254069224387207	0.06942084774720464	0.16607167825033356	LEC	catboost	2	125
295	-0.0464008765696913	-0.0636490445021363	-0.1373518247184969	-0.1152975333890546	-0.6456849916284659	0.22507856409902782	0.17191662794104204	-0.185214116307869	-0.09460208485283787	0.01997614084889499	-0.26393640007057184	-0.14269247154906273	0.25509225090539	0.30137766447424297	0.06969832423557666	0.002483590840221702	0.14757248026596334	LEC	catboost	2	125
296	0.3930723563229367	0.2221697728228847	-0.1676412953394937	0.17812305775788873	-0.0740107524701841	-0.2943085708342595	0.04248608399477446	-0.07183611493338002	0.1285568090118522	0.017146132784843525	-0.05160684539186517	-0.09990875718879076	-0.276565190552353	-0.2557160403401316	-0.0871469942257443	-0.03029720684642278	-0.11001586124360917	LEC	catboost	2	125
297	-0.0767385063388542	0.04663501638567092	0.05195424044253798	0.046441154229340434	0.738765898217303	0.23751200345589957	-0.09232520675258014	0.12681540959334156	0.01659230495739222	1.217653696999349	0.1921324521946471	-0.12819245240025529	-0.08975195826939573	0.33486423068613325	-0.10230235608733358	0.048839242529486716	-0.046414760957471386	LEC	catboost	2	125
298	-0.18637237762639133	-0.028522783954381917	0.38378251550675857	0.19710684078185728	0.8758582048267031	0.7073230906364198	0.16569715863434867	0.2289799604834291	0.16916820378675043	-0.7228117572624785	0.1709066430080113	0.1380607767773426	-0.20354999027407725	-0.2501001948356982	-0.2086164762252822	-0.18805116963541996	-0.06347931610008671	LEC	catboost	2	125
299	-0.23805308185985088	0.056776195203064025	0.08056325053232384	0.11736536978926214	0.9196927634119395	0.718414064810229	0.15761667433085982	-0.08442470468205716	0.16508064539256836	1.0697378621831932	0.20429543381334136	0.2481526838390022	-0.2766140680853962	0.36336498157633657	0.023301585953368814	0.055062120275711314	0.3442000997868583	LEC	catboost	2	125
300	-0.09138533190651815	0.9624544821664046	0.22879241053354352	-0.2780805903727591	-0.3376088272872756	-0.014994149138764002	-0.21517209905900894	-0.2378159489789554	-0.08619055033103698	0.5692313003043218	0.06034869323628777	-0.41505312836415437	0.4215397816847261	0.3182360605258051	0.02995275051707258	-0.04999419872052374	-0.18453023005905306	LEC	catboost	2	125
301	-0.04171316429620728	-0.047502706562941616	-0.11746364781961588	-0.4992002160065994	-0.8171386429261783	-0.30719680722928266	-0.2639857590088459	-0.30047671717147284	-0.07840186887084188	-0.008586540254379263	0.12222192482709661	-0.049671344742385506	-0.09341461467799425	0.3233454330664342	0.1992721726761044	-0.28523056536861163	0.05929669988411433	LEC	catboost	2	125
302	-0.039493796212568946	0.05081146138705678	-0.026773565788405604	-0.24555250025255115	-0.5014240306246239	0.27853748061115974	0.10078559656756476	-0.18456583298563528	-0.10571235403084664	0.03756842188177792	-0.06543801826665799	0.044581746451274	-0.0944429419039088	-0.39315537998809613	0.177069546515472	0.21082701773129167	0.20826424059641888	LEC	catboost	2	125
303	0.5461645223738278	-0.13453247964445997	0.3911593034133479	0.16180913491022514	1.1877516158557153	0.6911226530291475	0.09082982472757606	-0.09241382267016478	0.1450776590361055	-0.4678496877485355	0.1667958947468861	-0.025923659217445584	-0.2585637376488057	-0.22913444259506724	-0.022267179681324967	-0.1651128854488947	0.09895555585155506	LEC	catboost	2	125
304	-0.07126687114847415	0.03964223758997161	-0.09788982484116839	-0.2616372831704824	-0.49690346749630027	-0.31827951615444533	0.05471924938246506	-0.14248482905075674	0.0452553432468819	-0.10237573738350236	-0.09171608883903329	-0.2059550163537459	-0.01980124318204479	0.3448265611728138	0.20427594855990377	0.038678216419896314	-0.08955549656732929	LEC	catboost	2	125
305	-0.0923850698312403	0.15740349275124835	0.29530793975872305	-0.4492230600979714	-0.11713127781723506	0.7056148559587608	-0.0814331573226316	-0.23522257272352048	0.08219633998697415	0.23825007605553009	-0.24824215394302118	-0.30828669008959986	-0.15493946173331863	-0.24115679297571213	0.12084301339574892	-0.05723407225864907	-0.07213877596477339	LEC	catboost	2	125
306	-0.004705495881283171	0.053344876684852265	-0.14393808281848772	-0.28782840353087186	-0.14147303437203082	-0.11473668131800713	-0.023649450442132226	-0.16977702546939924	0.10064787097164464	-0.7532154551293152	-0.036351850663946875	-0.20415528459452592	-0.017171595185268024	0.15913290376218567	0.25958841440016184	0.1542213261221748	-0.02718668837076579	LEC	catboost	2	125
307	0.31513327334878044	0.8131179170934281	-0.1282640521122468	-0.2806031365718885	-0.6115924540008348	0.46410501707545276	-0.04147941231918966	-0.16171712918717557	0.10978534959742753	1.6535763143085211	-0.36349640597745797	-0.24978589876396962	-0.03189414310033292	0.7126128510332198	0.11525246835839034	-0.05480279724626901	-0.110798491612507	LEC	catboost	2	125
308	0.22905912465445324	1.2928486606945975	-0.04806910276855152	-0.13429277666656622	-0.4922492061150773	0.6816168134166716	0.15826335943767306	-0.01702501104004943	-0.09478114748456397	0.507769660809696	0.17590269253481505	-0.12465843841960256	0.3004124061763307	-0.3400074684851334	-0.3637179463425348	0.24058722724963205	0.3462437521016144	LEC	catboost	2	125
309	-0.02592033673511537	0.02130593472714	0.0323781152005625	-0.17460863715345556	-0.5245471963681497	-0.1351425128978305	0.1697093223991411	-0.2621710345034766	0.06837630111295678	0.2098694135229828	-0.19087840465981837	-0.02582781410985182	0.17888222091685438	0.3055493237484341	0.1889323673457328	0.0014323574539262837	0.04192121374582142	LEC	catboost	2	125
310	0.12247895531888056	-0.08066835738119889	-0.020117907123092842	-0.23589266877830847	-0.2779008582477807	-0.19015366690534696	-0.0544611217910519	-0.1850506827546156	-0.03140373523358677	2.269208003134712	-0.2823674681774443	0.05608595537087173	-0.22373768176350461	-0.1475438393903083	0.005528512655550988	0.03369574912128011	-0.06191260381306342	LEC	catboost	2	125
311	0.10445852775947626	-0.0841630940914372	0.1864605301143225	-0.0569078547184212	-0.33517870100171304	-0.39737755961212534	0.02057518367225057	-0.17819661072481316	-0.04006820301980739	1.189585058615086	-0.10927847031716557	0.19305756799045692	0.38052119609485774	-0.29789801812810246	0.029319594608985103	-0.06646019049640359	-0.02745064582367474	LEC	catboost	2	125
312	-0.07313724375603561	0.1427825678658086	-0.3064727225727865	-0.47568156244552035	-0.40117510917457033	0.4975184884290371	0.08339588825740016	0.3214563219636313	0.1351017486043411	1.053950521784124	-0.09166004058132574	-0.27772843500480454	-0.1988414473521305	-0.22442156133509608	-0.20691129451939075	-0.10149558953355022	0.08313325034541279	LEC	catboost	2	125
313	-0.13107438895017476	0.04054337815575227	0.2965582553547001	0.41675512547858456	0.9241284988512949	0.1365195234110606	0.06952011517955561	0.029014413340407084	-0.3210021042182416	2.0609350730416622	0.05159757124784722	-0.04799540143241277	-0.3721686657394251	-0.24465180600747893	0.020380210194282298	-0.12619474989865537	-0.06979142868386057	LEC	catboost	2	125
314	0.36890503404508324	-0.004474469103620699	0.11722054035310908	-0.3637219597543082	-0.6015062342443461	-0.09881885876474841	-0.023342548147862043	-0.11488995049346971	0.10343175220985264	0.2322592802709691	-0.30453449819683925	0.1265610712367764	-0.24121935471891578	-0.20898930898381834	0.029948995774529353	0.047947586236003384	0.1090372017372871	LEC	catboost	2	125
315	0.5239600275219951	-0.03333617720444129	0.1872511821714937	-0.29247137537792633	0.21641706264402397	-0.3755675148915956	-0.00012536320622621967	-0.16923681780784386	0.09229515416436114	0.2985073816469656	0.13850197883874074	-0.034167905189293704	-0.08465077500391446	-0.29508415681808775	-0.05621946525709077	-0.040301188768389735	-0.10978975217140091	LEC	catboost	2	125
316	-0.09488578190275088	-0.11203227439558101	0.06886512148156888	0.14768251373894664	-0.6021165107795717	-0.09987179773875447	-0.14418482403545396	-0.2537924273905245	0.043968449009879305	1.0234292501339535	-0.054052675207178116	-0.3275087103590801	-0.3341608648678504	0.10912304243531705	-0.001194812683090715	-0.15906523061572103	-0.14207315070515655	LEC	catboost	2	125
317	-0.10314536902954825	-0.13575592382180357	0.15122233552908423	-0.6010493554283106	0.8228244159897121	0.21444557796086994	-0.1303249888030803	0.04091685574936298	0.09150786446301906	1.2539722664269828	-0.2585813779062979	0.022080543826045285	-0.11398076835491665	0.28548772830237756	-0.33496405439320925	-0.1256750544315037	0.05989792742484187	LEC	catboost	2	125
318	-0.1919266639494901	0.19611757174240987	-0.05520181818007809	-0.028139284402111744	-0.743729100346866	0.5828684674116859	0.10083148356186478	-0.11482718705070162	0.07958685439246627	0.22023686911366264	-0.19012209242599382	-0.13149077227095887	0.055998392937840646	-0.23491041785805086	-0.4580101377726906	-0.17037318801651852	0.2667898832378912	LEC	catboost	2	125
319	-0.012454830882672435	-0.30001409170789556	0.024281542373626328	-0.3997214018820034	-0.8641206301105868	0.4403124150615964	-0.24867255736278346	-0.19325532369801135	0.035770286361882966	0.12011603738440566	-0.1832936126577044	0.20629383441615398	0.31942779062574184	-0.359787590614269	-0.0642478377393784	0.27522670418070133	0.051334200653063246	LEC	catboost	2	125
320	-0.001728315562036188	-0.21974349223340817	-0.027117866078339388	0.003555818036822386	-0.47825405112819697	-0.24732502918849134	0.07795645082277404	0.11108368864617528	-0.12699620937740716	-0.5123093648116602	-0.29544068924829103	-0.4893062771448577	-0.26770007812102603	-0.3128206322096553	-0.002978018247924591	0.0077343576185689876	-0.08630071692172112	LEC	catboost	2	125
321	-0.026405679991360637	-0.0202463709647965	-0.165553504092407	-0.005600497993892374	-0.5660352333415017	-0.2761806374062015	0.1270840045652134	0.49283670552252623	0.08433599601794109	0.7916492174370451	0.055674836252020445	0.053051822467470394	-0.09548167343216808	-0.28176280787483166	0.16266496038439468	0.08596606924396454	0.09218153667757994	LEC	catboost	2	125
322	-0.0637392191336349	-0.08812107566863771	0.06008236429382058	0.4722968900802367	-0.6724825349165362	0.06763934600803091	-0.04537777395084525	-0.12355524582441031	0.0859836927724586	-0.05558811906603359	-0.13686201878278087	0.15715156536384028	-0.0605442072573058	-0.3297303253163505	0.03872768074640379	0.21597601580912387	0.30093950127671437	LEC	catboost	2	125
323	-0.06669427900948226	0.35464938533249324	0.0838328955236257	-0.5574346519571498	-0.5474181367824837	0.004986952508851668	0.08658289879305302	-0.1802082758251499	0.13327010411688864	0.0024892808443644342	-0.22455845580169528	-0.2300533678707254	-0.2542054031730244	-0.24362719712649544	-0.1043040433745369	0.11346808958641841	0.05147944467869074	LEC	catboost	2	125
324	-0.19958602936675396	-0.08350106468641924	-0.27228126283191306	0.07935936178875583	-0.28793174523406184	0.36105673594660037	0.04326818145411423	0.11469017769621631	0.08854845264801621	0.2832730840002251	0.19734166917225876	0.16641523507305264	-0.24855618991262163	-0.27174959251645947	-0.24000501052614973	-0.15234089996550518	-0.08840334785996945	LEC	catboost	2	125
325	-0.1123445466273839	0.049856517096049664	0.23551685823486707	-0.1249790217043922	0.6599869120709756	0.5442936903300748	0.021513254977324533	-0.0748311472639702	0.19550256914918288	0.2121146731112968	0.302092779070736	0.24491578176184137	-0.20553217306948873	-0.18289981291588192	0.1312924780375568	0.13598605481132434	-0.12732726149727738	LEC	catboost	2	125
326	-0.25946138624876564	-0.10975919640218884	0.12747642397092795	1.1170729396392505	1.5647526428225353	-0.2529102804338074	0.07890664067912583	0.3389288074564807	0.16117894883555303	0.23358280024000963	0.23117859542897048	0.23645745317004094	-0.36591256136678696	-0.04517345767105777	-0.07413445527427691	-0.16003791237490975	-0.10286433941321459	LEC	catboost	2	125
327	-0.06527590394531543	0.0133825034358292	-0.1617794474118575	-0.2898747867084339	-0.6959088060245942	0.13036151043695948	-0.05857898914243466	-0.24027747011429362	-0.3005682669399045	0.2991698851971046	-0.18301516423685227	0.12425914202060959	-0.35764339532076717	-0.2689226600417086	0.12073480373695608	-0.20933621022835744	-0.08152064571088871	LEC	catboost	2	125
328	0.3674641183700635	-0.09075359553662724	0.12237119761501178	-0.3760501481099084	-0.20519687580456578	-0.12723657147701628	0.1816821404146437	-0.12237588082091529	0.09998953418491244	0.18720477660976648	-0.3947271150736825	0.19026021256853748	0.45501072110349666	-0.3834171626667816	-0.20772526945661607	-0.08614555580766158	0.14585234208676115	LEC	catboost	2	125
329	-0.08238112162993635	0.1444218539492823	0.20379633778022985	-0.39928729785075373	-0.5056826973740225	-0.2884270025777799	0.14904658950464922	-0.30247976303695373	-0.0072824093199777085	-0.31479823282468283	-0.15803192693160367	-0.03805889344819528	-0.03135713403996322	-0.22649953882119803	-0.17592999474222495	0.0629127110208623	0.18980367954045665	LEC	catboost	2	125
330	-0.2050403069913358	0.07807007119581756	0.33258252971730257	0.5244401591815243	0.8007858923015039	-0.15274104184661122	-0.03302868252858331	-0.0016744286145051357	0.1681209030194395	-0.7140670711570131	0.20863360575042833	0.06966388680784169	0.059281943752132395	-0.2423616356450931	-0.011916394012064431	-0.2006963680816333	0.019046920228540633	LEC	catboost	2	125
331	0.21986637180250318	-0.18566087858489203	0.3767932067265324	0.3115669281424925	1.1017120179258582	0.373049215714489	0.07328996688347458	0.36373820704142323	0.05185425231537859	0.033048104870708556	0.2028285195158958	0.35660932075837143	-0.15922682589623988	-0.20537968992956346	-0.0974624408184547	-0.08822087434463732	-0.09648191533246833	LEC	catboost	2	125
332	-0.06836087478263449	-0.041613378919737695	0.10546116510970811	0.5114503854738466	-0.39299341948101824	-0.37289443349063955	0.05136586183965316	0.2149071126450608	0.10825180859659876	0.2448240741078713	-0.06764316212326663	0.1191135160110793	-0.09154535352831522	0.20246865081645476	0.18976623505196688	0.16377899860025863	-0.09048798043406191	LEC	catboost	2	125
333	0.04177265778236759	0.07050615423016417	0.11475322018955827	0.33692419495470155	-0.432949643100845	0.2964094900100808	0.09665314754372856	0.4047422983440277	0.1603079516559319	0.3863737659016898	0.17716276693435867	-0.04810354765550774	-0.22355587692964712	-0.1834884689172559	-0.02446961584053819	-0.09482473191539223	-0.07313848903566252	LEC	catboost	2	125
334	-0.16669632442344692	0.031024512876792094	0.061805313379602045	-0.31799063544858724	-0.4385207380505084	-0.45714571193845843	-0.07000480008008132	-0.25862897708682514	-0.06427841776662814	0.0041111393285072914	-0.003596445611009828	0.10011713324440669	0.31458594762683856	0.3205194170375704	0.12137138735536236	0.020884342425916937	-0.2634983437042726	LEC	catboost	2	125
335	-0.10468787268344691	-0.07063222927509974	-0.16449942068744988	0.9289887024118504	0.5142062255861773	-0.3634329017257576	0.09722229228628108	-0.00951879095419142	0.12067552209091818	0.4790686269670383	-0.013578078654587456	-0.02260426789989602	-0.13143003104179177	0.13654700088721605	-0.028063316922648896	0.02503773275058448	0.08957615462431034	LEC	catboost	2	125
336	0.31262705013858477	0.27822139596431467	0.22007450572271992	0.5132974425756123	1.1488076868929824	-0.45775059734855916	0.052114384910394954	0.17041135121174394	0.06662216484354011	-0.5011130925631778	0.2364902150177351	-0.13379605338402	-0.34035985964462895	0.18718812047323163	0.07921270822641181	0.09668025454225553	0.03220418714776539	LEC	catboost	2	125
337	-0.07834023087186463	0.12469889296225892	-0.13236241305438393	-0.2221968959783006	-0.4979565293245449	-0.2936608183483539	-0.11349129017883797	0.2858803534317641	0.03270251604945207	-0.12778091990556437	-0.04179265270842245	0.07435391579425098	-0.0737508173330597	-0.296249718774136	0.06773786954809627	0.09746070823910333	-0.11307817289297141	LEC	catboost	2	125
338	-0.009317216628668024	0.35291682130291774	-0.15330034165789927	0.027322223670159494	-0.44566889187240666	-0.004264035952967256	0.03523642106997811	-0.17975931199170178	-0.0354038985169424	0.1588081029678669	-0.28928491582281557	-0.2968797240666671	-0.25006602103530173	-0.1457413194397858	0.19504725379415933	0.08102022809076803	-0.01864634596090597	LEC	catboost	2	125
339	0.03584942751226612	0.15857051597616645	-0.13419715331651147	0.04124407276550233	-0.3088494345831883	0.5684759872138929	0.051504585663457295	-0.17559889888585375	0.03189533577527431	0.1173815594663138	0.2084467829838256	0.006518272059957219	-0.0720195845195169	-0.24796565577755458	0.050988999271152385	0.032578671490756744	-0.17837086346286568	LEC	catboost	2	125
340	-0.07541746972595015	0.21765002321475668	0.1306103821635228	-0.28968529071295207	-0.610078456715729	0.5124598671240149	-0.02787094231921142	-0.18018524183743906	0.05893374923003758	0.3710176373910601	0.00292860803443502	-0.032380413555730035	-0.18722466671760363	-0.22111006331789063	0.07611154524645636	0.11123592306724037	-0.050637682926353685	LEC	catboost	2	125
341	-0.16855629530172567	-0.09162519140352844	-0.23454420148642008	0.457249616513748	0.32884700413298157	0.08831696959597145	0.0782959803593154	0.09514544354539581	0.1350844138628184	-0.8377704792812509	0.22386288781395558	0.15880261108970697	-0.3839372051765237	0.21227642170574032	0.014465207559853168	-0.17128588012487594	-0.21084882491740659	LEC	catboost	2	125
342	0.04431447035149749	-0.08920613099440003	-0.086932095283086	1.049965809362629	0.8996891136892226	0.23585709193199914	-0.08430196181030258	0.29742718957435593	0.1167836718135739	0.05488936260085271	0.25610178879866474	0.12114228656023518	0.27173432104263356	0.48101366302300835	0.22726442988686862	0.2065948611470964	-0.042088149938464915	LEC	catboost	2	125
343	0.21308137881693892	0.05876390265796713	-0.08571348264413854	-0.22337540579406456	-0.006139871582065833	-0.1219891704210205	0.023554568198789615	-0.08946295631483947	-0.30156739246092557	0.08549887302344125	0.07917469110703138	-0.1288444531294704	0.039397094160336925	0.4336316201349791	0.16347986595535843	0.19347010929749078	0.02945565580781877	LEC	catboost	2	125
344	-0.11515891616175158	-0.11656273666084326	-0.2415418937419977	0.18708531865294775	0.3521977639050871	-0.37037656213138914	0.07646937623614082	-0.06123671083747495	0.09782323726343649	-0.8771685379850918	0.1904440110980519	-0.2841134949385654	0.4743434888095128	0.4322084904906283	-0.38190507959194336	-0.18468554441484222	-0.09631374160594902	LEC	catboost	2	125
345	-0.0019037216140476046	0.07402889240930545	0.2211445930339535	0.7568286545241437	0.08189759117832292	-0.3738090296314532	0.03229894648500596	0.5140955675076592	0.14238454461839803	-0.40581626031682205	0.0001251822130912251	0.22918816996566493	0.6145681465803099	0.439935288161404	0.08213208150122027	0.05529902009065557	-0.09726432854481303	LEC	catboost	2	125
346	-0.04495722491487629	-0.2613208597562061	-0.06869246438574457	-0.20806637552624851	-0.4750014530247222	-0.3854113906325616	-0.14392457004727024	-0.1415342404502977	-0.2319243654386097	0.12614393168866397	-0.040206988792318814	-0.2162739789357932	0.4397280070955579	0.13010298837383844	0.08615468205751256	0.26019608014539725	0.2067783435144476	LEC	catboost	2	125
347	-0.09084970531445496	0.10981385840908675	0.326081461273882	-0.3755608555318354	1.669446212267014	-0.10678753434581875	0.046985418270385014	0.4376010188644334	0.08877435584111437	1.0519343977534088	0.19639715891990434	0.1373169991919697	0.017892974717161243	-0.11756658641145425	-0.15613594481183876	-0.12076803913276565	-0.06647174925977549	LEC	catboost	2	125
348	-0.12011940216552928	-0.04455917403939454	0.2863055717140013	1.5409065753298439	1.083675123179749	-0.22988502047910458	0.02893197184949159	0.3813979966970227	0.229085295060274	-0.7587424294134	0.06445576710182155	-0.1116223504230371	-0.3042285413357636	-0.25818869799837707	0.06063496085760041	-0.09890890858443593	-0.06848947486846493	LEC	catboost	2	125
349	0.08191769096485597	0.26441280812831025	0.1730188172437069	-0.45984916083281574	0.8526443089198833	0.16751185120213472	-0.06775200704822228	0.4207930803278854	-0.24384791207784914	-0.07993300476357551	-0.27029658504803133	0.3040455068496423	-0.34140885101523455	0.30443232520267416	-0.2001496390492897	-0.0744456671974401	-0.05237614056979497	LEC	catboost	2	125
350	-0.1178767012235265	-0.08684907807424647	0.32344764723976577	-0.2385766471357511	-0.15213824692309344	-0.25137576094134706	-0.1955500177000304	-0.28407848854900863	0.07043355846232036	-0.7205434015419138	-0.06334591661522793	-0.12934597275108756	-0.1957869777420014	-0.2684816246499752	0.09736433974642486	0.2769304204520517	-0.32638189345790153	LEC	catboost	2	125
351	0.32588432181850774	-0.07361237745243955	0.28708054993789967	-0.4017294955211065	-0.4931566270211348	0.17386952086780424	-0.10175384569686335	0.11919500062431525	0.06250618222608377	0.42483831692432006	-0.045976604084010775	0.048788400010936796	-0.028737193110380144	-0.24618829033411083	-0.0851456177807852	-0.1146979079304469	-0.08350301724367187	LEC	catboost	2	125
352	0.1520955698197657	-0.10255789514755258	0.2435069013765639	-0.2873284008480285	-0.6182447856223078	-0.13150541554632214	0.07511104485974464	-0.07345187178160374	-0.08863101803604734	-0.8083020986421833	-0.033011492330850795	-0.007492933700986653	-0.28333528413700665	-0.3689709065612107	-0.2849177047544601	0.05151290100877061	0.2035727754208205	LEC	catboost	2	125
353	-0.027454620986656984	-0.1325482443410378	0.2387663476326392	0.21791330355226676	0.05649754929502698	0.7833400609828647	-0.02147264627150408	0.26765010673542405	0.1652442042174606	-0.4366260748727865	0.18146721917196287	0.14838175097702067	0.039498044634783444	0.09810325865239101	0.00598759257225198	0.10973584257304204	-0.12329456744872297	LEC	catboost	2	125
354	-0.050847308261797175	0.025461747232833797	0.3192590907135366	0.09506230051809389	-0.7409106082536836	0.43473274108675763	0.033561751994495015	0.4414264447993286	-0.3429219283590193	-0.41183193378544636	0.22848570813037902	0.24561596527284985	-0.27962087179055306	-0.19942878757642907	0.059918239857016685	0.11576801435741416	0.09036147642855578	LEC	catboost	2	125
355	-0.08471636795662091	0.014433063483969357	-0.2635730709023074	-0.0017793468934010066	0.14984045188334005	-0.18804244223227717	0.08736573247018257	0.28489801441231843	-0.0960612439060283	-0.4615989910990352	0.21606313309253664	0.17990107819053497	0.5557836956961181	0.5286415341253599	0.06486518155020446	0.04401218349805605	0.04974520119621005	LEC	catboost	2	125
356	0.29953317425764026	-0.12082746422210558	0.27265168212841784	0.4303586208991517	0.3318799211141444	-0.20796823728585928	0.06504079394985667	0.3314806345900782	-0.26645476672544804	-0.79981116071764	0.04202118213796932	0.24408335353616722	-0.41354640853880587	-0.06798325388520654	-0.007113355816732521	0.03970652640702479	-0.13542922080336944	LEC	catboost	2	125
357	0.6063605764549428	0.7546129238564786	-0.048354731948828694	-0.3757486164226595	-0.2620296370856433	0.5752839385513587	-0.4317212818171685	-0.0017537370014372908	-0.05859661903860814	0.3305716284288963	0.05758163258701231	0.06072934847968282	-0.3452302028644606	0.2618690832393267	-0.2888285355075309	-0.1579839672632198	0.18444400749568796	LEC	catboost	2	125
358	0.3130136026622546	0.7984051177113298	0.08454408317083063	-0.1890805368571668	-0.671566330708866	0.5986839945221935	-0.30058824384580685	-0.11683488297498232	-0.11451101822800518	0.3598403765070882	-0.10123399280176269	-0.1835232991182596	0.601585851018149	0.28914125525276535	-0.07040705886593147	-0.1258036371107289	-0.016666832230753877	LEC	catboost	2	125
359	-0.15497776412737288	-0.09188898697206281	0.17696924273230208	1.0497439374752475	0.021753065006896815	-0.35615565731714216	0.17044593530364893	0.09575878132092051	0.07875274944222653	0.5053755347739833	-0.10842970885236573	0.14148991562742022	0.22671092517714792	-0.08129650150623624	-0.09057944653282239	-0.07865699140127531	0.08068209305193702	LEC	catboost	2	125
360	-0.058843716769554334	-0.06145359160385619	-0.10591520975733403	-0.05955390942362457	0.5940216678255946	0.25284056586702897	0.05609001533178564	-0.17073469339472502	0.1280474469798425	-0.9041435720347912	0.2533120564866415	0.09194910840334106	0.44796421217342286	0.5012641707661635	0.27854008695213195	0.3784825632168106	0.0652337725477511	LEC	catboost	2	125
361	0.008823767114432333	-0.09816129724825916	0.09842368062527791	-0.16865169402165603	-0.18961014931530973	0.2563209560888719	-0.15660971273626978	-0.12242981382879228	-0.3200152890285686	0.7970188392215487	-0.0985748360896793	0.03758338563733551	-0.0854051287612293	-0.24991106678898628	0.033155216188185274	-0.27801450054197185	0.14086005865696388	LEC	catboost	2	125
362	-0.01711282344266327	0.045287650911633254	-0.03077673707092578	0.1064221419117399	0.9894410510967199	0.3089216422784585	-0.06464099487699199	0.06410128824438148	-0.09572113706886365	0.9585501069433693	0.24182448671326987	0.17850868728222322	0.16378579608037622	0.44298929124251313	0.3034581413858605	0.18883061013683541	-0.11108215420725688	LEC	catboost	2	125
363	0.07924868295517613	0.5473730461839291	-0.22541464031282607	0.3277763665463744	0.8760581730451624	0.540665447837014	0.04391738269325028	0.3953272681203813	0.19428971204441073	0.5122877800985869	0.18211786094108126	-0.06371869280410111	-0.19316694830784065	-0.10548033274954469	0.05444354750499574	0.024893886556396533	-0.1047705755701894	LEC	catboost	2	125
364	0.18801574902974524	-0.0026479211706415214	0.0017823501379222817	-0.35012278665662255	-0.4575746273119438	-0.25238064831687934	0.11165324307547594	-0.10123337593817971	0.03621957571332349	0.2774457557296384	0.03532169718517443	-0.16359950254496597	0.5873975790175494	0.6685008848524839	0.051829394783755804	0.18148701390957545	-0.021943203488138448	LEC	catboost	2	125
365	0.1207334122798542	-0.051399131775899165	0.013103703214531137	-0.42275492503939377	-0.6127986108836256	0.02106441086661879	-0.014418121952757221	-0.015773689112351122	-0.05958480356162764	1.9766932470169305	-0.17115839399019528	0.14400446374906214	0.7434827763669909	0.7837765267864706	-0.05444519772572835	0.12525616877198936	-0.04083780255088136	LEC	catboost	2	125
366	-0.058068359743926254	0.038353974007383745	-0.07589211336531645	-0.19544240215657885	-0.5932721554268813	0.47517763685975317	0.06653140705384593	-0.11315135096501007	-0.23283327712273455	0.1787973641404896	-0.0901800220372478	0.006093945685068423	-0.07172269111310726	-0.2699495200300694	-0.02281618749617406	0.33795421266554765	0.46383980623212984	LEC	catboost	2	125
367	-0.06328379650600849	-0.0758250616159141	-0.0824138329245023	0.053292333496834106	0.22324097734729825	-0.3536828801299092	0.02637853974946138	-0.17970181338308247	0.11056160378639847	1.204904795190061	0.05193092194412693	-0.024841913471502077	-0.1406562879059886	0.35723227865535073	0.1681645387685262	-0.069298970532276	-0.029258115218812858	LEC	catboost	2	125
368	-0.039839328651829334	0.05490368750340755	-0.05802159737243748	-0.38320976631995396	-0.39229262847639895	0.003263137386893421	0.10011728773877121	-0.1697662879706372	0.08541452923460556	-0.6798633415114882	0.17211292215322485	0.2569810614056089	-0.02429262766444697	0.5179682704544024	0.3071471234687988	0.17822933051359935	0.11214870586926749	LEC	catboost	2	125
369	-0.15464179160542257	-0.13990281729276632	0.09325483842506486	-0.4479008719577847	0.6079664250363335	-0.32339019038385153	0.02869226321907071	0.060683690186838134	-0.1229361254890363	-0.8613614694849978	0.18566109127845262	0.10137783154526417	-0.23732955341845835	-0.29676559128232655	0.002996250545823827	-0.16050793480994727	0.03531988730278708	LEC	catboost	2	125
370	-0.12119440749287513	0.31865392360832484	-0.31210421591433696	0.085362800569404	0.9191572772866443	0.6105125892759613	0.02231725417915866	0.4544247301912651	0.17809880836834688	-0.7524834475832216	0.2079625446763913	0.3529001904181321	-0.3071730235469238	-0.02474045518214159	0.17651316379767293	0.13451137558090778	-0.1829739430326317	LEC	catboost	2	125
371	0.2591170604709469	-0.21661270128604532	0.1966819360343633	-0.3075225373540565	-0.5572757500946252	0.6349006208634614	-0.4244755796608688	-0.06009799637047154	-0.09456449985009513	-0.6592265590075368	-0.16800573169763822	-0.25412065594483824	-0.31290845669925876	-0.07925544289975099	-0.07358413973296495	-0.2585953134544579	0.06960751294558143	LEC	catboost	2	125
372	0.3615938137391526	-0.07871646786249345	-0.1923406750294735	-0.4223597571737612	-0.40442078138041243	-0.07147260279826466	-0.1785906018518764	-0.012893606677335807	-0.06099221745239692	0.3209013587445614	-0.24472024650878785	0.09323496463725296	0.3487721363788555	-0.3787751242963478	-0.17106569190708437	-0.020978344131940482	-0.03181337210336117	LEC	catboost	2	125
373	0.13214871788669846	-0.10376383978451811	0.1552028171328042	-0.22362488241784564	-0.7341966338685548	-0.1650183515792662	-0.3608720948130507	-0.1266764881042168	0.1218259586832512	-0.08289868318609939	-0.2573320339820345	0.12432220890160624	-0.2522103325622265	-0.18932658191964416	-0.14534667579123225	0.06864289765480562	-0.0008148910420941192	LEC	catboost	2	125
374	0.031639384809350954	0.12440972222645393	-0.302863500297638	0.2097053154709349	0.3726229643763534	-0.4783759973100943	-0.2773970333977736	-0.2153531595734779	0.1075666667439828	-0.8780664675955396	0.23079389768954023	-0.37109706167163276	-0.2982071399620222	-0.21199503670858283	0.026773352013642976	0.13464843669043725	-0.29085121746426057	LEC	catboost	2	125
375	0.18224137839251128	0.16863313242486888	0.23470414694800418	-0.3040913663402077	0.38919872724428234	-0.28108659603700925	0.02580058361105633	-0.20311215723683365	-0.14576315915375707	-0.48490188393522254	0.10799571934689367	0.07455647195732915	-0.10346807239076382	0.4147191093704065	0.022020604325423885	0.18031098860330527	-0.1652205459278418	LEC	catboost	2	125
376	-0.14728847285234387	0.03801343377893803	-0.31534171101199876	-0.005034662684811476	0.4864390719216446	0.19285541937069778	0.09159870690488274	0.25079593051338617	0.013904204485657679	-0.8845286421637638	0.25465930069120685	0.21351800313673255	0.17738802233191542	0.4586571792332516	-0.020918606742523455	-0.19067994629414367	0.004293912613993219	LEC	catboost	2	125
377	-0.2521588101343086	-0.08870412215296172	0.08459069000686209	0.46095313742048477	0.9260424052340934	-0.13454424736430423	0.14028449388059747	-0.07044420078476853	0.0677479966661619	0.29760523848672116	-0.07351427354011617	0.1640220744307499	0.4521442554473574	0.37070906728606395	0.05830023711224228	-0.012080089120642346	-0.014301728686767228	LEC	catboost	2	125
378	0.27900524609624777	-0.060124199779751884	-0.13522210475787982	-0.18546799689416407	-0.3385665095307629	-0.0005023499255023333	0.01565100749634882	-0.12412658021349829	0.12223291791952483	0.902393314510203	-0.1783176171271508	0.23175221083425712	0.9789409398116748	0.5973178676658634	-0.16588938433467854	-0.007224227830314041	-0.055861713781375354	LEC	catboost	2	125
379	-0.11779431382698273	-0.04716482839217432	-0.22175651159378185	0.46075972050352004	0.05008643840553253	-0.09116561814850463	0.06338402685774508	-0.11580867912343633	0.11514114289164189	0.6076641693507724	0.11320716506624123	0.08903639462460004	-0.27619842111016557	-0.36399965272274487	0.04623441393294794	0.05335333525891934	0.007732720217121181	LEC	catboost	2	125
380	-0.051381580187502704	-0.10716321197648944	0.07690112071634803	0.17255780662645787	-0.5916615265404348	-0.21675849736142552	-0.07405256904756426	-0.03442504663201259	0.07188695148523654	-0.029659877787592735	-0.0016794560942158612	-0.30751514924697526	-0.29034375226898484	-0.29789147876614896	0.07475619698244615	-0.01946623155539283	-0.17725027550157868	LEC	catboost	2	125
381	0.024427827472213583	-0.23769791735312037	-0.11907850440029713	-0.37586516348119214	-0.5311105958443785	0.03658397687957157	-0.10438428687700212	-0.15410281639538978	-0.257149148333243	0.10883957946716984	0.04688765635599	-0.09657108694144075	0.13362404215227197	0.3778060858691976	0.01904341625985983	0.07636830678306533	-0.07697770797207713	LEC	catboost	2	125
382	-0.11921545267772338	0.06365362005695945	0.02714359664771495	1.233415382455036	-0.01193576049348397	-0.47253117147427354	-0.03173817517721767	0.6724769385921217	0.08054719724384668	-0.4704504709059484	0.1899590113538902	0.026613189309162812	0.021715652741716645	0.3207213610302371	0.159488809068355	0.14178031122534193	-0.35440296200336074	LEC	catboost	2	125
383	0.17874174744337704	-0.015549464488979162	-0.1086506684743229	0.6984938565564427	-0.6917934670785355	-0.0741212839868116	-0.1785803821331203	-0.29882482925357945	0.14380614592353316	-0.5221794382975818	0.21504193937491392	0.01613662369969807	0.5767962358770354	0.4521379550817785	-0.057248060128843245	0.06520436333795615	-0.30123639867232316	LEC	catboost	2	125
384	0.006279437698893075	-0.11712028520292206	0.06337522184080006	0.21591655823417233	-0.46619275860798987	-0.45625466609111737	0.042365979668865725	0.2817232862159369	0.008428014969748737	0.4555507661564531	-0.0794285651117701	-0.060568300739455495	-0.11126027274601774	-0.2691661223200303	0.14585708111903045	0.04213537637660545	-0.13052747907312914	LEC	catboost	2	125
385	-0.0948013802042219	0.022966266691064774	-0.22768400064696906	-0.2291841220714782	-0.20321315920625233	0.27373053905605615	0.18357026648647232	-0.29086908503147113	0.13021400597238625	-0.19199794234368742	-0.051168712961602726	0.21539825486745212	-0.23544576387543853	-0.2841439824158574	0.17327224349795123	0.17520155531540324	0.1760118795615266	LEC	catboost	2	125
386	-0.022774544848809048	-0.03773492394577293	0.025260881156454557	-0.1368814932532382	-0.6917341905559826	0.5224727294717885	0.0550902884192948	-0.25037238249327143	0.09791880638654409	0.1545952969855744	0.15762829848502521	-0.014063476666311046	-0.09185919674246082	-0.14336859097483345	0.11784863745810245	0.19967453501663027	0.07986873851251988	LEC	catboost	2	125
387	-0.06627140759576888	0.05971884513618006	-0.22189235658959441	0.8028221904462416	-0.3961981117966405	-0.2992715099607405	0.12283341611573238	0.4028079963835963	0.1331493305741301	-0.6808654669634081	0.07711069858735502	0.060350785977868165	0.4850160357315282	0.1562288835205573	0.04666233332840899	-0.0031227691113157705	-0.04761260639004093	LEC	catboost	2	125
388	-0.10760989458921358	-0.20594921293651436	-0.2623458440375754	1.5332295175127808	1.1221021670468658	-0.2113126676180845	-0.12100782378590147	0.27889172249490873	0.25641240419580774	-1.2076570434368332	0.24277489444433462	0.1369368294540857	-0.3682919642534528	-0.3419346115946026	0.02859342039771361	0.009853734152409968	-0.038471853877253784	LEC	catboost	2	125
389	0.15219920122393774	0.04035223932088895	-0.09414221704368231	-0.16716884137883808	-0.5425610883842709	0.41479587341833196	0.03385099149773556	-0.234918372630505	0.029068077363733402	0.17071237675646794	-0.1162374853412244	-0.3568745364230121	-0.2533441580609283	-0.20417615715248236	0.14037279538728353	0.13923667152721206	-0.08998800986564427	LEC	catboost	2	125
390	-0.16233145532169438	-0.10912664794700012	-0.22909352849483577	0.7540081786181788	1.0470416090122412	-0.10528465043490168	0.004149196222578398	0.38847208682927187	0.22298428720946387	-0.7956064697835209	0.13330835672614813	0.410759884392895	-0.3100812842596865	-0.23470822584869147	-0.052723458746469706	-0.15419660843657354	-0.1428620605232927	LEC	catboost	2	125
391	0.2363797968351962	-0.182346495184954	-0.23491803457304616	0.045928166066587284	0.6445949331054189	0.06909977957839974	0.012812210066483993	0.08895292531780627	-0.16696414095576093	1.3133983726218708	0.2291864201595935	0.13094647344009955	-0.34318672979303283	-0.2905165318757053	0.03049897544724606	0.023168067936317205	-0.08542135874270049	LEC	catboost	2	125
392	-0.005158257312962668	0.03356938763708268	-0.09213983702198285	0.017626613992497656	0.6434950109227935	0.07826874829394423	0.11346787442897927	-0.22986580275936708	0.16361609794838283	-0.7881565872088354	0.17715887525537494	0.01279789887323647	0.5773570187767426	0.5819108760999564	0.1849793495682044	0.24287264161667532	0.34671094382748463	LEC	catboost	2	125
393	0.3697301096590321	-0.13542806519966383	0.22219871778371064	-0.6346233912370556	-0.7220111886922702	0.6873787289516267	0.12679415113447343	0.2833592945631561	0.12030704173131962	-0.16156200750312502	-0.006329155044264489	0.11817072185880988	-0.2317795568709253	-0.1477471511895699	-0.11990257446026144	-0.12291108019484608	-0.04035084331610895	LEC	catboost	2	125
394	-0.05669750676822687	0.0727778198692112	0.1361915995789965	-0.1529356126625527	-0.5308097544652939	-0.21820374123286712	0.15120830742288857	-0.18279279035555118	0.04363800835915041	-0.10501225096283222	0.13977933558290476	-0.3890392321558776	-0.058705726149114484	-0.27992593096850293	0.11854929497910917	0.29173641520382043	0.5115248384955997	LEC	catboost	2	125
395	-0.17285014160719012	-0.15995671087350796	0.12454339122159663	-0.5148349007531339	1.2303681369584782	0.15795819787639917	0.15962466778501355	0.07434696833637085	-0.025741385021907967	-0.05526563456422635	0.22452961912849106	-0.0012996331348127902	-0.006049128154009982	-0.2350695954364241	-0.10307985903369608	-0.13409875008821942	-0.003784123274852615	LEC	catboost	2	125
396	0.14485395475491655	-0.07189308791601703	0.3005637228528332	1.0635572893370497	1.5145847732819406	0.32641496621533933	0.18555354918393221	0.17420837088894878	0.2388468037336684	-0.5619412276457771	0.14231907305827254	0.4072776720135535	-0.35468898572554697	-0.23295413783977584	0.06472006228940436	-0.08885568719844966	0.024574420968131318	LEC	catboost	2	125
397	-0.0427612128568808	0.13337785003587369	-0.29672481122069766	-0.47860405907013115	0.4354641443132414	0.296975685898248	-0.131024774563236	-0.2798807804286282	-0.1463837160192563	0.23093860963892818	0.18108081902195713	0.32198789870933486	-0.32449890165284717	-0.29627362143857094	0.16539162018984782	0.06653442650445604	-0.13064240101897812	LEC	catboost	2	125
398	0.30584034042814595	-0.09237102160105087	-0.3190162260545801	-0.25815165209690577	0.7664000152142502	0.6340090742776806	0.15917293058425747	-0.11174391306856662	0.1297980210343192	1.307738702220078	0.2122253382238185	0.08754881373559317	-0.257631720657525	-0.3384075521700396	-0.0015655324038833152	-0.15608297665559231	-0.09908704513324593	LEC	catboost	2	125
399	-0.033358890832315274	0.3089158795087728	0.3800285674721953	-0.25796999251250324	1.1424379549366839	0.3539806441933484	-0.016211495688182347	0.10897959020814235	0.19924132527920346	-0.7717764003214744	-0.17725335386833732	0.0011225422356405895	-0.262444962233824	-0.2469638596186907	0.15995538486418814	0.023386609077415917	-0.09720755670765135	LEC	catboost	2	125
400	0.14398832855437488	-0.07188727153842256	0.1073961012835415	0.1870046203029329	-0.456241487452595	-0.21280541499274822	-0.010847693356956204	-0.011110644294915773	-0.11098692441817043	0.06455315044656766	-0.13102757704022527	-0.5800010780193897	0.5023830695038298	0.367046709802058	-0.16674439497894292	-0.04931844000631799	-0.012730847842244583	LEC	catboost	2	125
401	-0.0037136624802283583	-0.1406292001911957	0.13859348534377083	-0.38587107816995314	0.0925260242024174	-0.02061500260039143	0.057659495836949674	-0.06752806587303692	0.07651665011490166	-0.2654049527036611	0.1731452185301854	-0.4299507804146744	0.3523720784012432	-0.345419440498706	0.05792257548912821	0.07900710347102771	-0.059197026256590554	LEC	catboost	2	125
402	0.23915475463115815	-0.08717839830605684	0.09036464127716846	-0.30670811007993115	-0.5164228948446505	-0.08128084860789923	-0.030669409471342002	-0.1335200179482109	0.08810714413161089	2.1372499487248278	0.18731834962127422	0.0683324758141643	0.6310109021416087	0.2704419839591153	0.03794813850059668	0.018277081951204692	-0.02244992974909183	LEC	catboost	2	125
403	-0.11748344357212835	0.012245448537655999	-0.21133684843605097	0.968171622296227	1.058322425742763	-0.257094246072773	0.11724906742507407	0.34283231693440536	0.036925117695724645	-0.7737640315527922	0.10748533445309445	0.1767712709967542	-0.3961165582055601	-0.2909538974938219	0.019988111170961075	-0.22017485919662902	-0.09004808173913616	LEC	catboost	2	125
404	-0.060373868344714136	0.20651076176269909	0.05087666893702492	-0.2780770528201776	-0.49800048705768724	0.39076289510320233	0.15626069480488408	-0.2374347867596842	-0.11460852062134265	0.30441218100283496	-0.3620582527029179	-0.28456603229306104	-0.17155373531372792	0.795251734157429	0.17861184861441426	-0.10433760427608221	0.06179751180010848	LEC	catboost	2	125
405	0.12149770879846396	-0.10756004637317605	0.3425835262235135	0.5111591386284838	1.397412136292809	-0.24910564293256457	0.03669190304598471	0.28558637726420577	-0.09065570619395068	-0.7675031291136858	0.17209313454679065	0.3201021126464007	0.5614096960390078	0.3757848511352452	0.013279739742774707	0.019387480387220938	-0.1614457094943164	LEC	catboost	2	125
406	0.2552278142423529	-0.14342991018881032	0.2533680375160938	-0.2925934331750977	-0.7942700597864857	0.6315086828400642	-0.10187672542505812	-0.11594131856867651	0.09297103671142797	-0.5251730199866149	0.04367067936222071	0.08213916871299677	-0.2636632021824441	-0.19648964140589395	-0.23303559052335854	-0.28000305291507716	0.11686981219358	LEC	catboost	2	125
407	-0.03314743560298712	-0.06363273915314792	-0.13154866467095347	-0.20228139518651997	-0.4639385274801896	-0.3438816940992868	-0.15396952610392414	-0.09870497916313918	-0.009743995392512588	0.16983663524440976	-0.04819533764139847	-0.002450727549659222	-0.10517686136360611	0.3510687365438906	0.11107994318183069	-0.16810976782265097	-0.04260420973996778	LEC	catboost	2	125
408	0.5034155344600533	-0.14432394370649335	0.10278540969801778	-0.27182613603665823	-0.49424324066125036	-0.16713109362956077	-0.05070533453973207	-0.08937174591082075	0.05021761043218903	0.8748605672476897	-0.21757711157622445	-0.45141293305943514	-0.3251515213649707	0.32673150075259955	0.005852617601214969	-0.11608885175669918	0.11101216351332131	LEC	catboost	2	125
409	-0.011872758030583679	0.16437258019686343	0.13942107752838873	0.3524011766109313	0.4488705782487508	-0.3810983482065139	0.022363848437432693	0.24491459994600165	-0.11575121376588614	0.8928262401257518	0.1910276210203854	0.18208401832296875	-0.03537333735165953	0.10535533715286474	0.1005674782993027	0.0658054165820758	-0.1489305825236841	LEC	catboost	2	125
410	-0.0336777449284591	-0.060607838940386655	-0.16857831640330329	0.3788579372012298	-0.261578921087031	-0.06623377233028803	0.08230359515087175	0.08877423148575636	-0.03172403656741636	0.316904941808179	-0.14071219368780316	0.06621335183389444	-0.21017291251494513	-0.24269976593278544	-0.015386527619449055	-0.03034491762040173	-0.061693590804486664	LEC	catboost	2	125
411	-0.27382400006915586	0.11076335027296942	-0.11449447948852809	-0.28545962844102674	-0.5086565735214692	-0.013545136821171993	-0.25850995523567244	-0.15620489575301824	0.0313468477162619	-0.16788324194774337	0.05453059561903685	-0.1784599469869357	0.36810243680487664	0.2951830875670995	-0.392746901348301	-0.09934793635115136	-0.21797288931960268	LEC	catboost	2	125
412	0.05077907231321162	-0.14117305111403383	0.07228746362218832	-0.47076925839624884	0.7072674231402711	0.5065984937538963	0.026644093469129746	-0.10859906840837898	-0.3362527520126711	1.9814634769433876	0.20640322914299622	0.19709708495315334	-0.3422974936403751	-0.35385953998568015	0.03893819889241649	0.14132988166389526	0.12216787970458452	LEC	catboost	2	125
413	0.3535511662117048	-0.05322844016102694	-0.07536775895070545	0.22206981789171784	-0.4560293161706405	0.07014682915173341	0.09352551747756803	-0.06023024462881795	0.037760412661033964	0.0019302631774435917	0.18441901530915814	0.09607007484947938	0.5948995149186873	0.4003964480505055	-0.04465246005865	-0.038848031761665645	0.20335877828443039	LEC	catboost	2	125
414	0.49874405917279363	-0.054620400483498754	0.11365482933417156	-0.44973097081537583	-0.07775990655297209	-0.02915392191871589	0.05101754145531381	-0.06399729584803299	0.05355270665635001	-0.2731507579992466	-0.01945583456484187	0.2764937354790845	0.46252414787754365	-0.0981633694147614	-0.028699587788700548	-0.009733814491372858	-0.09690268695345546	LEC	catboost	2	125
415	0.380425211609111	-0.12665014481666192	-0.11462595393806788	-0.49155712601371987	-0.205967376947471	0.17974103667188313	0.06802322814341144	-0.00960657931389678	0.04184829359105223	0.32901940384149236	-0.1938809768198524	-0.35249725076811605	0.6294504323454343	0.38306849770373197	-0.17376719929723697	-0.12491403106829506	-0.08116939311550961	LEC	catboost	2	125
416	-0.07779225909650207	-0.06454854868573237	0.19699066808659763	1.3345302620620823	-0.39744722235500374	-0.3449710087164294	0.018717862366523317	0.36990321954166017	0.1984704346897265	-0.6541427432217026	0.14288589676110627	-0.046491710911605914	-0.36664409635674305	-0.24290107258296093	0.05014552892396092	-0.2023310411673282	-0.14531760103266866	LEC	catboost	2	125
417	-0.0651906445012911	-0.14022204125416377	-0.09315987550243283	-0.48921003034164534	-0.25103095292015437	0.010555016740239263	0.037879469762069344	-0.20414110789490425	-0.27443316538001905	-0.5307761371298712	0.1888066447990744	0.08404278881792296	0.39796631009923855	-0.04657490853720238	0.18710220139141687	0.25269681104109964	0.3240663341659588	LEC	catboost	2	125
418	0.31042637791552247	0.20805445804283806	-0.2850043388810108	-0.30477534926375804	0.19792667131035707	0.7275789596101686	-0.09617846411673164	-0.20819298054838686	-0.24430347976271047	-1.1065200705715146	-0.5587908740770613	-0.425572411755562	0.35588062824744804	-0.3595440766127426	0.1348184759326771	0.19708076405729952	-0.21011612541895341	LEC	catboost	2	125
419	-0.10824497426028286	0.06257672632059601	-0.12082714516990715	-0.3676595662162616	-0.5960060949533931	0.10654705549343732	-0.2572425941319735	-0.2680970392250816	0.031053530959499746	0.39788331958406326	0.10916490954112183	-0.07243391928979608	-0.14558085696040945	-0.2146713637120883	-0.37071182993321805	-0.12649985126803143	-0.028743375061723895	LEC	catboost	2	125
420	-0.24221826179953396	-0.12492427070619391	0.20424461820481704	0.462061911103328	-0.5154797607660514	0.1880365786388828	-0.16196929565961407	-0.2038163874799581	-0.04928489944263932	0.15324001032532125	-0.21172283466359798	-0.2609103298056308	0.14670228373343822	0.1942493983976834	-0.3573809042508609	-0.05133215585556427	-0.024489002145908264	LEC	catboost	2	125
421	-0.22311916527673248	-0.007293441909624699	0.2049085272345607	0.564097136912711	0.4636885500881185	-0.3933874965385687	0.045093458605278004	0.4136074454955128	0.04955921128444719	-0.7257770486133196	-0.5350277240861343	0.21840399970601734	0.6085094371509815	0.3950338389455089	0.042656154585763106	0.09082678685446272	-0.21687389004731747	LEC	catboost	2	125
422	0.6123772521993529	0.2086304275692859	-0.1577076197234599	-0.27292992759859247	0.2088294064818535	0.15757448788777667	0.03220263196161021	-0.11345513263217634	-0.37972407725592217	1.8853956696043004	-0.05849038016428677	0.007744256824982168	-0.24030237881083208	-0.26753611210931144	-0.1121074059104959	0.010085378236172428	-0.03558265979832433	LEC	catboost	2	125
423	-0.10565862331590453	-0.16861553460453782	0.012963335515980853	-0.17475626847942077	-0.4536077899084494	0.1985629183110742	-0.01201683978011458	-0.1832933282793555	0.18803945327646399	0.18247525175333643	-0.14735227080805025	-0.4887145954143791	-0.31257538574071225	-0.34443754356015466	0.13815380146577078	0.22836096322611146	0.15315713100966658	LEC	catboost	2	125
424	-0.10972222061919727	-0.03703501763488582	-0.23817681691057577	0.06116852633385073	0.6544180804763823	0.03113813247194243	0.1468776863222785	-0.0730229562904084	-0.10450208809592286	-0.72571004967793	0.16916888133126082	0.21771524440076265	0.6856018611923003	0.6371188147260894	0.07545264166437893	0.09560107090004288	0.37188051681144496	LEC	catboost	2	125
425	0.10796732469003069	0.03195648272016543	0.006622781780653521	-0.2604216166536783	-0.5194162031714963	0.5642898682853211	-0.0844075147358695	-0.17405518263276304	-0.11115960321728158	0.7018984425338342	0.06590004558197331	0.02820180210266836	0.755268896749738	0.6291854662675369	0.021463895427926916	0.07345039750528694	-0.08100370980726153	LEC	catboost	2	125
426	-0.0007455493416434152	0.20792487442908433	0.03074341057423266	-0.4682169979683441	-0.6617663654686875	-0.3043636915249497	-0.08325716579197306	-0.264782294796518	0.045036601030302825	-0.2831493534187982	-0.1945322124083099	-0.28565249915014324	-0.3112658044690444	0.3805903555041457	0.17684371557251322	-0.30071436143334085	-0.007922046776872738	LEC	catboost	2	125
427	-0.155439623377265	-0.15825789821208588	-0.20091560239474587	0.659817818025151	1.3431227009642925	0.26259244683833444	0.11957310847984674	0.20391755221933788	0.1968505413655654	0.2879407314590996	0.2165639157822287	0.36522207651006	-0.2837238626977893	-0.19528275249501856	-0.0030815751991075135	0.010784673536691549	-0.05452301242883484	LEC	catboost	2	125
428	0.5548360646364574	-0.10057511933271011	0.32102944137731193	0.255528505228657	0.5421727753522481	0.5415168017505658	0.1480658467894248	-0.02220276059235207	0.15197972323073342	-0.5292621730448915	0.2370776396999469	0.21079283352089542	0.016050033516469005	0.37880341911401616	-0.009982667142897533	-0.06409979744124591	-0.14124032535158693	LEC	catboost	2	125
429	0.2729229067079743	-0.2734485947369033	0.4114746494507651	-0.19064836206563454	1.1154431346563627	0.6622245184550689	0.09032412075555549	0.1733194572459669	0.22532878334304626	-0.47396701044667217	0.294537306018363	-0.07912759441743658	-0.24482380993328381	-0.19410832689959984	0.06376463080467627	0.1596479462720966	-0.1244928535951809	LEC	catboost	2	125
430	-0.06150819257778216	-0.09341391020799299	-0.12320277106347528	0.03823343195370061	0.4092548432293104	0.4124648853586468	0.10029704789526477	0.2413529521968655	-0.16479431245638407	0.26393424462340687	0.0949778751444865	0.19889866663825173	-0.3667323927171398	-0.03158502419069465	0.015765193670567477	-0.152917073351737	-0.0868728963098431	LEC	catboost	2	125
431	-0.31265320844570543	0.008051090298075363	0.10542285085775666	-0.3967301025642899	-0.03398757118265094	-0.2978250799023405	0.14244876999385017	-0.1343512611973828	0.05389485033263127	2.141864017924196	-0.022558027106557764	-0.07318623889599174	-0.0401069939908143	0.36816256570035005	-0.41005938358059885	-0.0959189128592043	0.040941183420157824	LEC	catboost	2	125
432	-0.07041163895677593	-0.07021477320125892	0.2130855057867638	-0.12242069178321294	-0.6372477193760954	-0.32933285168262005	-0.02688230898243583	0.42651044013074896	0.08172780589548158	-0.3599456906393344	0.14891727398826307	0.014650507958430526	-0.08183162915329699	-0.25752350545444946	-0.07292216654781143	-0.11411071768364431	0.03754564028126769	LEC	catboost	2	125
433	-0.10915743813691933	0.1275192900408262	0.026308019805866438	-0.014666375898927976	-0.06399216502402025	-0.36500108734293385	-0.111907948619653	0.3541399839909236	0.15982741170713569	-0.7715313913446026	-0.17408790129707966	-0.13408233187128987	-0.30051546081524283	-0.3113379559711657	0.031356307905910145	0.09091378835459112	-0.11781329445744286	LEC	catboost	2	125
434	-0.140794372925782	-0.14468635859232626	-0.27814451969920123	0.04412339192522842	-0.15665495540074378	0.35713096721628346	0.09157169232628416	0.14198029165364756	0.05866813460391625	0.2996859014327539	0.1952890355943571	-0.11888258144591352	-0.2082630842749514	-0.1894268347776467	-0.19245456619318935	-0.14508679139667519	-0.037198088088331305	LEC	catboost	2	125
435	0.030893783142517554	-0.10619102088003558	0.0199246449061979	0.10458204479353288	0.32443756179395244	-0.3283183284116239	0.019413269544335494	0.29452097765779883	-0.17320481169495924	-0.7456773888355938	0.1283082828612776	0.18905538040932535	0.046787483139668594	0.4581315197664342	0.038043677577611894	0.14211623497168524	-0.13799860024260666	LEC	catboost	2	125
436	-0.032061639645160456	-0.10117452772124	0.047413280783447115	0.1765195803590638	-0.5698591704213494	-0.34068151630277066	0.05552905371367203	-0.11250635772065791	0.05204539995915623	0.012384603223694543	0.20973917253581875	0.241993069060979	0.4678774865726216	0.4964016867842052	0.0464640735700698	0.041233571059966646	-0.08634407078356754	LEC	catboost	2	125
437	-0.11013215957644248	-0.14241201147709898	-0.19198906116917386	0.15008424520169525	-0.09722220815296535	-0.17744692922986918	-0.19534274900693707	-0.19722071447076744	0.07594406593916511	-0.6602029000764237	0.22761202454042562	0.10437300244348025	-0.22980895638992752	0.07412828474349448	-0.013239392669224843	0.025538535227258106	-0.16908846514663436	LEC	catboost	2	125
438	0.22745435245160814	-0.10303105562617648	0.4020465857868788	-0.1045877326858315	-0.47987036986872056	-0.30203111467667854	0.11863647970334412	-0.09367211958312538	0.15102953282601098	-0.9734633827993308	-0.1516121962863607	-0.315799529359206	0.0772530888046466	-0.3175136007597804	-0.07245617149645255	-0.15228305875031797	-0.12423324716262055	LEC	catboost	2	125
439	-0.0860283592024047	-0.14437109062882023	-0.08308464417227096	-0.24370486333178168	1.0198875025690133	-0.45612948574762846	0.04350423679870808	-0.1442788225431679	-0.0737783455328423	1.0534754820884242	0.16988969971648854	0.11289751539502686	-0.259323035994184	-0.18145849549716275	0.16373046657303283	0.06358468090426816	0.15141057861814847	LEC	catboost	2	125
440	-0.07271304225941023	-0.14057715351324532	0.47171048194918686	-0.21177556454362106	-0.17789277685221533	0.7409989253113428	0.088260412528104	0.29987506785844187	0.16652757895046646	-0.7155124144646872	0.1187247500262824	0.328089980186404	-0.017496679433717854	-0.1642680518212813	-0.43326414470029073	-0.30719194631943814	-0.07290992785711789	LEC	catboost	2	125
441	-0.05571110902902322	0.15252523007173194	-0.14650139606278012	0.10025512990409624	-0.30544339732741493	0.696177273196598	0.055525127965532786	-0.2856780329345517	0.15541340717339502	-0.024566496199613576	0.10791893242282771	-0.10351442048247633	-0.2476358230251872	-0.3019173376613011	0.11067322474806497	0.1339355744671942	-0.0966718232627214	LEC	catboost	2	125
442	-0.12152214940302981	0.06314880300793711	-0.126514722962406	-0.25693687500753803	-0.6531560971084998	-0.33425328089169687	-0.04784118225381334	-0.2861906081945224	0.03659198436680874	-0.11961533530752477	-0.1013588250891199	-0.1805780839296845	-0.22399143946947886	-0.31838364695834115	0.07987598297125224	-0.2387399395429084	-0.07616493026211536	LEC	catboost	2	125
443	0.16806873851895232	-0.13230576345400977	0.1685886065875712	0.16896653471419773	0.08109405062285158	-0.41242376189595975	0.06262319376975063	-0.10500347369563791	0.09840101301372856	2.190770427873431	0.22928054482795412	0.17116201176367524	0.420179842369762	-0.34277917625571663	0.0385506828613147	-0.007234713931664548	-0.006308748632700471	LEC	catboost	2	125
444	0.11713134692549863	-0.22646349371690822	0.07026436432852995	-0.28914329144394685	-0.6262260189759967	0.5822364826989458	-0.05929835345443128	0.16365823351163566	-0.26008119733348145	1.0632832455774455	0.09037637853607529	0.1250928887270658	-0.18582325284899837	-0.21613635572535306	-0.021866584570314335	-0.1710454813861321	0.01069234412276575	LEC	catboost	2	125
445	-0.02205352241187495	0.07092782093863546	-0.16997695559191625	1.3090320234198278	1.4170871998144858	-0.10260001974355076	-0.039951623920964255	0.4412360409449877	0.19024917480164086	-0.3276721980719315	0.11512073841574132	0.24869435380904406	0.5552240160377859	0.49473179229156455	0.23412739096490326	0.09580961864149479	-0.07232341085749952	LEC	catboost	2	125
446	-0.09762697308997999	0.12531673895889886	-0.1899671371335726	-0.10446399192134054	-0.52135890178563	0.316347438137741	-0.11124498824868255	-0.2468214814559358	0.0668503902556026	0.3805567092572731	-0.2054300111204449	-0.03541505925014862	-0.07781393793913635	-0.21588735836619674	0.16256625766002045	0.14029202578409852	-0.09964552612343634	LEC	catboost	2	125
447	0.564867332033391	-0.17175775074607424	-0.018168100421626913	-0.40387197229907007	-0.5685226635612464	0.03566595605457178	0.00010578359097213324	-0.03926034455530704	-0.27496733076242486	0.2893086211625233	-0.10004305472169146	0.08498272178579713	-0.08280369699487045	0.341161974653201	0.007250199031134457	-0.0015749619314720856	0.013955786200851621	LEC	catboost	2	125
448	0.0825532899118578	-0.15126104249395178	0.3315738450303771	0.02448651641857818	0.17482576504197228	0.15129415415678693	-0.030778426954739067	0.41091586995013796	0.1649810349775503	-0.8043166595728112	-0.017284047694845275	0.3471712183246974	0.20783795786698422	-0.1305536571906178	0.00599328813244349	-0.1733497280097293	-0.10955936913648638	LEC	catboost	2	125
449	-0.06778594124666804	-0.017772934572634413	0.20090746877890164	-0.6017015052559561	0.5874902693522952	-0.2688773226700022	0.0363517150153224	-0.0368031969911054	-0.09232254837996161	1.2264648197045562	0.0901924925913355	-0.3255914598141842	0.5654267231241876	-0.08732922704460562	-0.2044423532305267	-0.13149938783822246	-0.013848336760869653	LEC	catboost	2	125
450	-0.06947402762366577	0.12541840638738705	-0.053149413918449795	-0.29999224246075284	-0.480031574842553	0.14016985651835667	0.12083353192283083	-0.15047471865446904	-0.16170335773635386	0.04478556487234941	-0.2956647274024905	0.1640133082222851	0.2087880921486789	0.4343332570433043	0.04718984701133742	0.05505110107184478	0.005248951839336392	LEC	catboost	2	125
451	-0.016917375161195135	-0.1245349466812901	-0.14907389662631645	-0.017601740938372776	-0.029315411324964655	-0.29759282952576316	0.12171557033029473	0.24411839401667768	-0.12103517119309445	0.31327814608617527	0.1795666709167418	-0.11608357627441149	-0.2104960565415923	-0.11802278489075826	-0.08614061875196241	0.053495731113656846	-0.045797617680142344	LEC	catboost	2	125
452	-0.017982279750324792	-0.13657936318773148	-0.1840812075065294	-0.33443121583258745	0.18957031398171864	0.28791698444575914	0.05145547084944192	0.3893252226973403	0.12667203172403316	-1.0901085336100715	0.23495560360189818	0.04364936861841948	0.13146348569352212	0.05662222134208803	0.34194520102730636	0.20868805877079488	-0.022078848676105205	LEC	catboost	2	125
453	-0.05108460271592465	-0.04742198694088743	-0.13281948413311354	-0.20923017065070654	-0.15170261572136573	-0.3490422971117331	0.12020505783205973	-0.16531152440810956	0.05091661144142314	0.35954043488100196	-0.10397381125634819	-0.009100894193756181	0.5055401833855968	-0.3010103354471028	0.13063537545081325	-0.12543061959051402	-0.10278315928357257	LEC	catboost	2	125
454	0.31183100136792846	-0.15052312422940872	0.0646957929424766	-0.3032318043584469	-0.44768444398248053	-0.42700983322323366	0.1254052907138305	-0.061292350060787065	-0.5059727587000443	0.9923871814815178	0.1886104253878533	0.04751340804075343	0.8555532190210874	0.3736317465974617	-0.0629969156803771	-0.086474210644386	0.17881848585672444	LEC	catboost	2	125
455	-0.048410179499090614	0.2883108046523244	0.38489837272464833	0.22670617094913678	1.2270243676997015	0.2425417551662485	0.13770188600762867	0.3482278486706685	0.18154871183218316	-0.4329456631134865	0.05398491926479364	0.24079332501471518	-0.15329720660859444	-0.17401185630418442	-0.13426485143553904	-0.200495825441462	-0.03401839245171198	LEC	catboost	2	125
456	0.03052361062863931	-0.08644765011951404	-0.16744566615940543	0.6168421036869229	0.2470462626765713	0.08810458287862545	0.12220462704250844	0.09928406694090008	0.13546918307573014	-0.6491091439726749	0.18356635029081678	0.05647187164956176	0.6412493665126087	0.551932914650169	0.06611427654123846	0.15573000275466128	0.13805785244757202	LEC	catboost	2	125
457	-0.08611816346450843	-0.1676401468546234	0.21633282570922704	-0.22728352993232573	-0.5268864651686419	-0.043242315699164174	-0.00040677624842137307	-0.11114166351313112	0.13146037996278173	-0.48946481753094884	0.23403724228544834	0.14892434764745288	-0.15949262243971338	-0.28139444992461327	0.0462282628684254	0.07717465809050701	0.18874731781931292	LEC	catboost	2	125
458	0.15264575494891255	-0.013821331755408913	-0.1397017513184303	-0.34738102003208127	-0.6052222592750571	-0.11655502743372051	0.1248530666393221	-0.2667676585271047	-0.1990897426752644	-0.7658891284790469	-0.17666292698648814	-0.4482350695436726	0.29543448420542334	0.328128706654813	-0.0628239154743774	-0.28434142621041736	-0.18858113732301438	LEC	catboost	2	125
459	0.12824424138653412	-0.03744831805717208	-0.11066957337274373	-0.1655078907395543	-0.12149220019746636	0.5227962597711354	-0.090234946186718	-0.14450225535848818	-0.032070651382256204	2.254584339969213	-0.18243039039374018	0.21942394784223246	-0.3026520379714916	-0.21890801045077565	-0.07238359118655495	0.04997780900568174	0.02055508307333414	LEC	catboost	2	125
460	0.0014697408137675856	-0.2392587378951297	0.019776512609821783	-0.19920088705328565	-0.7013840257158684	-0.08960495828818009	-0.10556181033225927	-0.13775724898820843	0.08629860942312141	0.1304981882557622	-0.2295320448602895	-0.08700857628332623	0.463269745879397	0.39928978251011066	0.01693530843208039	0.12451120433925023	-0.02263931871489584	LEC	catboost	2	125
461	-0.08069298533384307	0.039507183001947915	-0.18267315481082141	-0.2900344361556398	-0.16157081997165598	-0.25205793761949447	-0.0548985465307098	-0.2246030325147953	-0.18558089508655592	2.0295205754554817	-0.14908816193854926	0.27480241594524946	-0.03833269809643624	0.3088741199083902	-0.339160223786338	-0.10930358685146334	-0.10646047183042372	LEC	catboost	2	125
462	0.4449388238822396	-0.12301804088627881	-0.09304571802364792	-0.5624003179093993	-0.45120443286518863	-0.07412265430069631	0.04568859333949097	-0.0982352072601497	-0.3913171422854729	0.7236116000323842	-0.31332196349621066	-0.19910420188833314	0.13060706050548018	0.4713647987402822	-0.037731077795696746	0.005287298033978728	0.016221180006989768	LEC	catboost	2	125
463	-0.1611024387447377	0.07553784275908	0.1697640208179784	0.4803239916373473	-0.1552816057017324	0.17762174833693836	0.10667255521850097	-0.16076423252984098	0.057513443402284696	-0.07423081628782785	0.1512734011611203	-0.11500755781263979	0.3733997012595296	-0.14385903992594573	-0.1032756354738995	-0.1268032514036714	0.009975707847183034	LEC	catboost	2	125
464	-0.06906109453025827	-0.08339258207097898	-0.293075061842074	-0.4420256033975849	-0.2350473768710354	0.2216591995934515	0.064086076328995	-0.15238310053869994	-0.0613534084208372	-0.6440749028774454	0.20866651659663926	0.07352581481277258	0.23116920794095402	0.15925181214895173	0.11040022588130588	0.13939351638988545	0.31003035330534284	LEC	catboost	2	125
465	-0.11032789110143207	0.03452453570095923	0.17881344683038064	-0.035939836387284756	-0.538086517837355	0.10649219658379525	0.07539563285666293	-0.17629144005760244	-0.14733295971948632	-0.01579838879221335	-0.2232599028881011	-0.20960651197830812	0.4705836762304064	0.3359853691186233	-0.3802154715460398	0.049852234777397995	0.06421106505569525	LEC	catboost	2	125
466	-0.21767563632938838	0.07764887253040083	0.3643280672883713	0.15747297738392485	1.0901521537298522	-0.042051539510205654	0.11623948273176875	0.22207628749203673	0.20191600721621764	-0.6881221297420234	0.27977737323299523	0.14517220445104206	-0.28762456888961835	-0.21651772043973497	0.02850299479468281	-0.1522419906480914	-0.060343695502246275	LEC	catboost	2	125
467	-0.03937237696216217	0.0569902353773817	0.133764980205987	0.008949234660561146	-0.5087197205778466	-0.11845490828915944	0.03311688089887766	0.2771740129527701	0.10833059840212081	-0.5336188268709074	-0.33782213692307694	-0.1450769558655033	-0.06761095291089907	0.44925203623707255	0.12536991803020525	0.08453346183637353	-0.198931066132058	LEC	catboost	2	125
468	-0.08665292266771644	0.050866117800614244	0.1418972123433395	1.0985440428400608	-0.7038814746718256	-0.2819082817353953	-0.006806092922524472	-0.0714805148487441	0.06757390914916021	-0.11671519188346931	-0.06276141654743822	-0.2593288996921013	-0.2822830659077925	-0.21594415036532988	0.10147858541480892	-0.22042332701930598	-0.015608844486066116	LEC	catboost	2	125
469	-0.1106481215208002	0.028821240413631637	-0.20810817874948356	0.011531873754615169	1.0479569721547224	-0.15050075468936167	-0.013666381356993879	0.07093535213876297	-0.1111256041383205	-0.7368187113866237	0.2789347239217854	0.23465358971637515	0.506133125596178	0.5816986867069044	0.33115871043848116	0.34842389617522057	-0.06457859632445535	LEC	catboost	2	125
470	-0.14995277589900094	-0.029197426506286428	0.1308160212541712	-0.26740578314946956	-0.23339442798200055	0.17010468723078687	-0.049081203718524986	-0.24606667053652953	-0.17435823434395267	-0.825453728218545	-0.16730784975517674	0.1350542220662886	-0.26652387917266923	0.1154377188208352	-0.4472583134134569	0.11949017038179868	-0.21701758980956962	LEC	catboost	2	125
471	-0.2386331606588809	0.21517022707549424	0.1799440002357289	0.7324273919982874	1.0393997116001452	0.443172573238426	0.03421091050880068	-0.09062556042578429	0.1695819858023564	1.732552209416327	0.230922103178731	0.1235142770305781	-0.03768847678720759	-0.20618724101409436	-0.055746256213192555	-0.07093779976694346	-0.0770653805415256	LEC	catboost	2	125
472	0.15186801671118746	0.6179494204163708	0.13176087289273464	-0.3772760431402481	-0.1519845270059385	-0.024884589284063813	-0.030609750987933997	-0.05670687906497644	-0.005312470351405128	2.0478277414055803	-0.005897044383856625	-0.08119529929934352	-0.06020320723889522	0.4566286456456357	-0.16111556123662182	0.03409062747337089	-0.15986839064083772	LEC	catboost	2	125
473	-0.1020939153676836	-0.0696274408255517	0.15563210981601786	1.4099775923074573	0.6857238298158727	0.2629596731139957	0.19484909946708112	0.2387227363969227	0.33530441793652177	-0.7529733170882273	0.163135300416282	-0.29267818533554296	-0.3716068327859026	-0.20862686158329458	0.0946023804039574	-0.04756553395850132	-0.022805089912502838	LEC	catboost	2	125
474	-0.04942920643837862	-0.13509381196475417	-0.295934580639531	-0.1810630021265964	-0.22965652063171813	-0.270190670568055	-0.0879863101627974	0.2596905660940629	0.09669132455583505	-0.7101981595099309	0.20512568474650233	-0.43075094648362566	-0.1015210103121256	0.07554063736046226	0.07854829864577734	0.14971732751921132	-0.24096841395011562	LEC	catboost	2	125
475	-0.11001616610965824	0.017278858132816842	-0.1588287955541685	-0.3480068573271472	0.5016271685107351	-0.2909522276533328	0.005991110925029783	0.14117453440622707	0.16994286386235063	-0.8726606691710973	0.13882164696158622	0.17077923729796096	-0.020870074635699457	-0.13216841955908004	0.25239751454267934	0.02203343914716667	-0.03360573717049527	LEC	catboost	2	125
476	-0.03458170428595055	0.030250006575462875	-0.0366817470887983	-0.49310888841665	-0.5280728234378995	-0.23406783350199595	-0.0790079426818119	-0.1589707164806089	-0.09758741641339198	-0.7303946574596366	-0.20200010202199847	-0.41935045188536546	0.6484104003695595	0.8067282375762126	0.17140331732930267	-0.465994674564549	0.6531407854938225	LEC	catboost	2	125
477	0.12244285763635379	-0.1756040753092581	0.04603249990601983	-0.28875732592673997	-0.4200682625454605	-0.3689977076783135	0.07729230501779144	-0.07047843173230385	-0.0681447749494923	0.23599852894876147	-0.15092783188352912	0.07625286111510791	-0.31517173551202915	0.3482204275299433	-0.04003031913988544	0.025030632599376844	-0.09565060966474212	LEC	catboost	2	125
478	-0.13483427807937745	-0.09259774223143605	-0.3231762471379437	0.3501793449971741	1.4519993437233232	-0.22171158871748864	0.10820029809083134	0.4092125544340238	0.22009385295443037	-0.47105466797322926	0.27861443380736955	0.2590882394323253	-0.2076035335261288	-0.2607536867438824	-0.08688864582949517	-0.0940828768697618	-0.11873794941604478	LEC	catboost	2	125
479	0.14913401522756745	-0.14299593831088736	0.21354585954170485	0.15906631985352665	1.0673006404471492	0.24017512181912132	0.09654417758843557	-0.19520798362233188	-0.3044291226262617	0.3417546770855546	-0.1851404155167447	0.11237648337791399	-0.2785657430573599	-0.2758058803428904	0.0041548071212616135	0.06139639785585151	-0.14825097204671156	LEC	catboost	2	125
480	0.5604325350343187	-0.07488799912928654	0.09073651119037651	-0.42825868640825177	0.16131923990871094	-0.2552242863109571	0.09810510032786576	-0.07018629432977529	-0.053949462914515474	0.26198441684092627	-0.021135795435116764	0.049155027398297114	0.450490322665771	0.4528757272583828	-0.13360514600753762	-0.10620311765548654	0.016359596987557345	LEC	catboost	2	125
481	0.020527924552471353	0.20569071006024872	-0.21141403436302852	-0.17510111201184822	1.002763984459594	0.6792635145316956	-0.05683162062380598	0.002931182821838745	0.17426618344013087	1.1889013075789001	-0.09649984643593859	0.059371469592430205	-0.20953269879580344	-0.27132668337898236	0.18409781388398952	0.10432966037409078	-0.07970274891712491	LEC	catboost	2	125
482	0.002743865736288166	-0.04547299140287659	0.0506688161368296	0.888417749909437	-0.606679556665904	-0.24514007916527594	0.13870277076672247	0.12064984665617373	0.06179657972832659	0.19793329883284586	-0.22316136906394216	-0.12339473167169245	-0.3238220391052692	-0.21569373008474046	0.06792650593609696	-0.06888471116418765	-0.012103388028808115	LEC	catboost	2	125
483	0.36305595786452516	-0.06160809091349688	-0.25773725028406896	0.6750729530498071	1.1609959193246904	-0.2641254911795628	0.01236950089160039	-0.08198974489820303	0.1697608679887721	-0.7886902994125288	0.25021325794442234	0.3448078211042081	0.6679940755069729	0.3888508652309949	-0.00432928064439469	-0.15645961193537558	0.09869286506985506	LEC	catboost	2	125
484	-0.011078054965166227	0.16951920891561842	0.20562122077439512	-0.2963805976098086	-0.6586524556913267	0.5272305884693471	-0.025423957182950326	0.09536691003809601	0.06328601498974497	0.23613284989932923	-0.1309001998314161	-0.15845809521439994	-0.05164092839774458	-0.18489700050120708	0.0066765891786095075	0.04191879176370829	-0.008526256500417037	LEC	catboost	2	125
485	-0.039745227152983904	-0.10827645267748774	0.07247037275094072	-0.280977827620072	-0.584364831780489	0.4590615731652772	0.16090342111464367	-0.11095771251621579	-0.0017637516509457804	0.03058793774209629	0.04446866578490506	0.08872451523829164	0.9326912442976848	0.42600059358063086	0.205889323639454	0.33270547048389004	0.3322551507602755	LEC	catboost	2	125
486	-0.15964151498057683	-0.09379345405948308	-0.08080660579361301	-0.4683161124777405	-0.5670454946358764	0.12652341054456603	-0.11293122196688815	-0.03783063810229112	-0.0025647696523624927	0.7687920826796036	-0.2883444775050115	0.017021402915317056	-0.05965060826153734	-0.25759051224217094	-0.08641663442755146	0.035717211702725536	0.11562904495110873	LEC	catboost	2	125
487	-0.15603569779845555	-0.11349844886701191	-0.05223569220382951	-0.460843041946098	-0.2580160666407047	0.18154094998147316	0.1524123349417592	-0.06604416500681501	-0.1341043168957181	0.1742016763336955	-0.3642312340785482	0.04975831779886229	0.3684437195649904	0.33870242536544404	-0.046036308173197704	-0.10712507187402352	0.06759325908634206	LEC	catboost	2	125
488	-0.13237377803720793	-0.07171356956022368	0.0800890725799507	1.6157693716924226	1.2053535910398494	-0.23203119614878231	-0.06590119091440125	0.43853959337429543	0.20775521463450491	-0.41432826438042836	0.2570858239786605	0.34190387279101647	-0.1814666865698328	-0.2810668106055082	0.05183610678614405	0.055238941863159904	-0.0690280199398112	LEC	catboost	2	125
489	-0.10976714997915563	0.017673162485471412	0.2347645968772159	0.2564872556548282	-0.004836935462685032	0.08422505341034868	-0.003606432132068879	-0.1168976760656739	-0.13084333923357389	-0.7224671043272789	-0.16631168862418852	0.27405639343851423	-0.2877650370832016	-0.29597780799545653	0.057955478829891265	-0.1312025703546519	-0.10074374277294133	LEC	catboost	2	125
490	-0.03319760168745666	-0.21062615100510396	-0.16625721185955278	-0.18621424936237763	-0.48674213638133906	-0.3756409179923033	0.09980385399200113	0.29110766762919427	-0.14371212856159885	0.2325651828905079	-0.04716973555636568	0.17400747332277525	0.6708369940149979	0.3608571578489272	-0.018090519287348915	-0.1608802652464532	-0.04901533635605694	LEC	catboost	2	125
491	-0.12799017046219482	0.028634047953438452	-0.21984041349818026	0.018613638361953042	0.30171188114458164	-0.0944200147214215	-0.015085269520997308	-0.21437717928182423	0.1400013538632428	-0.8494448440636951	0.02064817437993066	0.14550398065611583	-0.2152176509592036	-0.1229608502799673	0.11585980961349646	0.15500423352316123	-0.2509443180719569	LEC	catboost	2	125
492	-0.10080879025729093	-0.0007932205740597921	0.0299467314325023	-0.11016122921523283	0.8497110059280488	0.2221214767007254	0.005947228851698431	0.345039994142401	-0.3250738160070431	-0.8158644502776715	0.2257708411817525	0.19009543520571165	-0.0550708715134956	0.30285450334049957	-0.13658352260812137	-0.15571573198586722	-0.13544807529999137	LEC	catboost	2	125
493	-0.09795236136224109	0.7642724498393079	0.19270063070975074	0.06376516465410524	-0.5385990933479895	-0.2904438557518227	-0.17327133181252408	-0.24642577211484162	-0.1789972790886971	0.15690534689684502	-0.021933159740831012	-0.46482658009863465	-0.23741136152881853	-0.1601494400035125	0.003914048454348835	0.02827602912928782	-0.10356464705609697	LEC	catboost	2	125
494	-0.024443652673136803	-0.04492820844598127	0.23504268243942386	0.14174826775184765	-0.03377557898370824	0.05078431778096519	-0.023414908047767195	0.11106536335385536	0.0994406728723777	-0.5366800481467727	0.2217748046435967	0.1659316551439574	-0.1759134256517492	-0.2588879196388376	0.16905600257840925	0.1287010973859333	0.04367318707034681	LEC	catboost	2	125
495	-0.08694095627975143	-0.18572333353217654	0.34921437336306993	-0.5033460397927626	0.7838018914861358	0.30993708370114814	0.015620255960414355	0.2387804129601247	0.18378382411348165	-0.8487458401574852	0.2690617910371707	0.17739887616276537	-0.23584741756855299	-0.25148407564300734	0.007997322053458026	-0.2820874725932415	-0.1432928694639791	LEC	catboost	2	125
496	0.10367637380235721	-0.035775178338813655	-0.1747603203753336	-0.27288622537096463	0.48682410275153176	-0.10662797565267641	-0.07485828464311851	-0.1909345907279629	-0.07700188871978565	0.41342953934525395	0.004478023605730422	0.24682059116700378	1.0039534247852784	0.687630236634017	0.20489374847301356	0.025970331779095062	-0.15437118086310617	LEC	catboost	2	125
497	-0.09778916816405538	0.14484279841323947	0.04113090333743323	0.5583216684073661	0.8671091282282267	-0.3551503367681836	0.13228144583789936	0.3183761815924507	0.10133025330994772	0.17754456923273765	-0.23515957938383708	0.3425285131056714	0.03266926440570878	-0.28957483525057204	0.018026960044945386	0.007571304713005756	-0.09377470471584125	LEC	catboost	2	125
498	0.3398385268637727	-0.18318103179598302	0.25044056479219995	0.054094938704512895	0.7764299932877733	0.34626746440210404	0.08776586685702728	0.1467234382849579	0.22621381978678867	-0.5042302540697671	-0.027657500160534785	-0.20094301202468287	-0.2665855806970475	-0.22224199956050147	-0.06702199497125287	-0.13070213318983204	-0.07105510859465072	LEC	catboost	2	125
499	-0.06754991850801317	0.1757908838583541	-0.09680579335743429	-0.137723053774798	0.5694213975337238	0.1848639198490144	0.11635961263866502	-0.2372664751096458	0.17354685056351657	-0.7099658562822231	0.2192068347177338	0.10454990075770111	0.5276902100686702	0.5564020541832775	0.2120327722182135	0.2873070351898535	0.24114757566597608	LEC	catboost	2	125
500	-0.021330170255473065	0.0771296278965763	-0.01200491005195348	-0.29078836654571266	-0.18543999628639896	-0.39293610717961264	0.04964374511368663	-0.2654232066985145	-0.07880153204048371	0.3023523690545548	-0.13955547115954078	-0.09473508211478732	0.3928633804869075	0.35289463528773646	0.18777467041829474	0.07710729314550797	-0.09473265891775765	LEC	catboost	2	125
501	-0.18453892871144711	0.023077061702708863	0.28130339182508646	0.6954878217097351	-0.2791858002745712	-0.38922439623458316	-0.05356743919547733	0.3980625356206846	-0.028322945594239108	-0.7191063463994823	0.21383840168517962	0.13203532028066414	-0.3726680742281353	-0.23419152350780115	-0.10913093309014234	-0.07892392485246111	-0.1780725679348108	LEC	catboost	2	125
502	-0.12794968155311487	-0.07756260624660043	-0.015358821593575798	0.45863728186311975	0.07207523893928992	-0.34987542982061	-0.019488381880081708	-0.1690962967584672	0.10303856050200619	-0.8157768258533017	-0.14136628809791285	-0.121324980206064	-0.27734106806032954	-0.324882625235947	0.0583685154235088	0.019746412617076273	-0.11228896582476837	LEC	catboost	2	125
503	-0.08429437016793968	-0.15960476520941974	0.07080109759849866	0.6211083132056923	0.2568001380869506	-0.36944439340927054	-0.009825300740655622	0.17779976917305065	-0.043325982416563734	-0.49531189510458434	0.2173801702619659	-0.15341878378537674	-0.17819385277579974	-0.30224953994952053	0.0050507651748215475	0.0859871529960338	-0.03745014411840299	LEC	catboost	2	125
504	-0.07791356868011023	0.07558813505527585	-0.18028482092980175	-0.36053134928437996	-0.3943459962169213	-0.13076113328145095	0.05074658254880819	-0.2750034703936722	-0.16703947895398644	-0.4553882619594143	0.0055962623687007326	-0.5619696396609398	-0.23174360464989102	-0.2843580109795478	0.19285939802737873	0.14451174092545624	-0.1650296544490794	LEC	catboost	2	125
505	-0.05850870670847752	-0.17661146050405213	0.30191823740189305	-0.46194497655599526	0.4102664628912629	0.04824267324392258	0.12181595677796252	0.45781768603904016	0.13701870647869666	-0.6330502494426887	0.16759638220730752	0.3138076336539624	-0.342212961058252	-0.2509327170078857	-0.05293315999679837	-0.2261449906558589	-0.059983956900567445	LEC	catboost	2	125
506	-0.1040184416469002	-0.08576674680528491	-0.2075004969370316	-0.30962283613374225	-0.5269198351557095	-0.06105008181776439	0.0046962160384557495	-0.17287504371148213	0.025068075826021063	0.17988457381186196	-0.2459527918295176	-0.20773927369713766	0.46371257777838576	0.40898041535976404	-0.21933582194747786	-0.06305600717672523	0.09659203375187059	LEC	catboost	2	125
507	-0.09311069862446711	0.0766128318584352	-0.2103023549465828	1.1684722256403175	0.6823000270233345	0.38360502114519573	-0.014154802007301192	0.15388114974581035	0.2235342933429902	-0.4278669185925723	0.20066059069683514	-0.016787447880844974	-0.39551470047179177	-0.33869301292055615	0.12010901508225806	0.08918270955819159	-0.1410438158992727	LEC	catboost	2	125
508	0.31358262236587775	0.09433638451008032	0.3038499830120192	0.41214612494574665	0.9645988899536679	0.32895325825293953	0.0486767865800266	0.22168002806875597	0.1414844504330275	0.16169450119616158	0.28377488121363537	0.06644119042103495	-0.31978864601169676	-0.2239970355745639	0.027987728475159093	0.08555412914927484	-0.11966161601470776	LEC	catboost	2	125
509	-0.17634959624942628	-0.1283517254326181	0.15280802589236767	0.07971595070044164	0.9083248574312353	-0.41761125848963265	0.11866498715928285	0.13388838509318068	0.023796202482079122	0.40782420712645256	0.24587383101120328	0.02689788553468808	-0.24070336341061813	-0.13052057272150638	0.042547339606057694	0.005496763548952313	-0.02171476357366748	LEC	catboost	2	125
510	-0.1401657323210792	-0.07831589290227293	-0.3608852430238615	-0.3623078824134301	0.1642165245592745	0.2616536615814275	-0.006168562711892092	0.11212760171365878	0.19148783567030092	-0.9510020144999652	0.24826403980549844	-0.43765987419290125	-0.28037442356301234	-0.239712680562274	-0.2091390822724928	-0.2730564692626838	-0.11933072330812833	LEC	catboost	2	125
511	0.008119440429931294	-0.03478313557146902	-0.283546572709646	-0.36709606954117624	-0.20276183285388158	0.22122179190166932	0.019029449576188594	-0.17136242537795227	-0.24725221194914063	-0.6436152175556061	0.13451665550287242	-0.2554292102218078	0.06512083880878672	-0.3127377254392726	0.02853298739971078	-0.2869238487660589	0.04971406084594789	LEC	catboost	2	125
512	-0.02939534551566307	-0.08223460619699	0.2874768784857733	0.39138064756023266	-0.5525780780564817	-0.3156337449123553	0.12368706365271413	0.33556847812551155	0.014589863029600416	-0.7260397160330465	0.09880926379368742	-0.3004698108334738	-0.37644215397459485	-0.3188746671418307	0.03872995277368242	-0.047227247510871026	-0.01941212906370731	LEC	catboost	2	125
513	0.08026065201308277	0.18832580790121062	0.04440281349816525	-0.3404465014850412	-0.4564069360351631	0.05741840894075392	-0.04465418268029105	-0.1659095505639555	-0.21565492075695097	0.611681000110701	-0.12799268092227603	-0.3387665475448216	-0.07143045245224253	-0.3264132503057537	0.2547257927638118	0.32777736791499884	0.01718308543116713	LEC	catboost	2	125
514	-0.052603708716855185	-0.027548515999138674	-0.07968910308927922	-0.36618532986512115	-0.6187219375031343	0.30700028535004514	-0.023711543631253194	-0.1994995613666753	-0.027302608593824742	-0.468585503616171	-0.1347091562146293	-0.14429405036095466	0.2355835036364968	0.38531995729069496	-0.3429350303891236	0.17785771296968222	0.17435578521944947	LEC	catboost	2	125
515	-0.06347088064241165	0.03964501193115432	-0.12075986320743928	0.0711441824164855	0.2496525055644835	0.3739146096449122	0.04637003269292265	-0.04577001725012082	0.03033047705432127	0.3375610083807279	-0.11914298359602529	-0.5617594199433102	0.519499609373665	0.4039801072009056	0.10728993554126111	0.23080273316231997	0.23222163714998986	LEC	catboost	2	125
516	-0.06877265467685655	-0.17446295051612412	-0.15499196586317973	0.07224627884397325	-0.29646879637475426	-0.07192717127761643	0.11794727594411558	0.08097507560306931	-0.015951341292753465	-0.06916288683012406	0.1832377193080441	0.027033856259105152	-0.358647938537011	0.27261268982648296	0.18841417023752835	0.06472404365282364	0.05448924124721309	LEC	catboost	2	125
517	-0.14564598353128375	0.054199090750878184	-0.389061405817786	-0.6069117877524778	0.24091290484317804	0.5729080074774183	0.12536433350050863	-0.055814144490062535	-0.2252276792647009	-0.5968179378074681	0.09672928793166133	-0.011592552189280412	-0.03148480191396479	0.7280580866450524	-0.2810913463623916	-0.23998527983005297	0.06595940769323991	LEC	catboost	2	125
518	0.008695262263816242	-0.11957668494101026	0.20725166558709032	-0.6468652009755015	-0.14650722891618856	0.2676523652438856	-0.26824320826076664	-0.1829067473474929	-0.07749752934907664	0.06525048250948397	0.1285244771442635	0.11123227765220403	-0.085965120634612	-0.3528527681027801	-0.3183349433316303	-0.17472871464593268	0.05557377647093125	LEC	catboost	2	125
519	-0.1329626608069327	0.06200625102663042	-0.20343987111453374	1.7559029291980113	0.7388804288254017	-0.24056358275403147	-0.04228421033998719	0.2072008498965224	-0.09732541022980837	-0.5770895127154255	0.18119161548958132	0.35709341461889177	0.2851595297388356	-0.32970353088926085	0.03646172361448415	-0.21037632592449831	0.09153502704136351	LEC	catboost	2	125
520	-0.04759311939713149	-0.017264740455095882	-0.0887214838957891	-0.29915786531237454	-0.39682107098363484	-0.13066768493938202	0.03874015478316381	-0.2579610340305834	-0.25177446855933777	-0.7011593509298713	-0.3386162432643686	0.107835459935321	-0.17277541325773038	-0.32549526311867405	0.26995987198939553	0.2592194128010608	-0.1262996413595843	LEC	catboost	2	125
521	0.2365850062969222	-0.05241483290185711	-0.11469955220237928	0.4165275257633906	-0.6306453430417861	-0.3136354254261453	-0.07961613944584728	-0.2498029057303552	0.10029007746608379	-0.4325775622222218	0.06996237606372134	-0.05441197319957938	0.24971232981526423	0.3769266515913261	0.18721818408015065	0.33480399092791163	0.21319044309136073	LEC	catboost	2	125
522	-0.12375625442771844	0.1259787023520893	0.23630131562494042	0.20562291336201055	1.6389029697611066	-0.33185986242659166	0.1349070323780253	0.293437542353113	0.1572266125868565	-0.6130166514467109	0.2797560141776665	0.24697920916035762	-0.12358040715408829	-0.28910118662044	-0.06225437740205377	-0.03881235219583276	-0.0671906791608135	LEC	catboost	2	125
523	-0.12946912262455101	-0.014993487519449252	0.20155569175981214	-0.397645167192472	-0.42742107133927315	0.09864327717715686	0.17216326656567307	-0.13470965693385173	-0.033601929884056025	0.3255398151752567	0.017956995414994275	-0.4918127684602368	0.5470245915597258	0.729766144902173	-0.21162754064043976	-0.0719613303996744	0.037577797469840225	LEC	catboost	2	125
524	-0.16263897638473163	-0.13589489560501294	-0.27141604999020097	-0.019895341969796122	0.21031816289417396	0.7490438085056493	0.01166498534452463	0.132620797787139	0.14527588850196704	-0.9323926684259372	-0.3986285102780215	-0.02153084290356118	0.43646764525509124	0.4145969619176669	0.04136408977585497	-0.1637263481110243	-0.20847780229942028	LEC	catboost	2	125
525	-0.2018762303441924	-0.04414860820422929	0.1866963449465201	0.6613829762026346	0.719711196217805	-0.27779832977455515	0.02266706926018837	0.10704620918528876	0.15862534771584677	0.1302414465949903	0.257156428639425	-0.1512093353079571	-0.03653577636437295	0.330655379833778	-0.016781959224961455	0.07886240286983824	-0.1908878120017394	LEC	catboost	2	125
526	-0.053334029409723496	0.08088081638605904	-0.025706376627703836	1.1346217428078507	0.16934019978896428	-0.26393025805173054	0.15768829167867823	0.5791059207746395	0.1709212099716338	0.9172089637378992	-0.34350197420050366	0.11421043873608036	-0.18922402891108708	-0.20173921782747978	0.24514595170305825	0.00818649652124246	0.02396842784963326	LEC	catboost	2	125
527	0.0823959909488155	-0.13842920491550767	0.042065120913413453	-0.3131266711815436	-0.7137028704852423	0.40467165848476017	-0.012365028941228104	-0.12543078189058438	0.1318786783938547	0.17366811187518252	-0.28809055411987416	0.11624170319252967	-0.27816871152841194	-0.36049275052778534	0.06399933345005873	0.23229035461324313	0.22483748931091574	LEC	catboost	2	125
528	-0.12549583700930458	-0.07247727369369537	-0.1291837343985776	-0.52380147997477	-0.3806594367970494	0.038799658834570996	-0.06014460129264864	-0.14668586700047706	0.12524052744371628	0.18328002664259602	-0.13390600318621665	-0.17232478077954572	-0.27794919325774864	-0.25484571055330424	-0.2378854444832672	-0.07432594858366966	-0.055435147722377204	LEC	catboost	2	125
529	0.2049206966685334	-0.1410408127528846	0.1818493244109699	-0.05263441185343439	-0.4287566231172679	0.24539617665395422	0.11462364443507576	0.15944159738371674	0.10354827513933659	1.1564621861313205	-0.15472532229965133	-0.05185162720585484	-0.10544487343150899	0.0677666886673849	-0.01967700298654545	-0.012592983783260039	-0.07753547286044464	LEC	catboost	2	125
530	-0.09143830547907446	0.16187153780011362	0.16462397887662394	-0.021884293764166163	-0.44244522433598144	0.39484175390844056	0.03697175482220752	-0.045506948253002194	0.06595322725186877	0.020263462738488742	-0.3670291257027131	-0.20990562960241324	-0.06100492183783883	0.2658042497308386	0.13635307744443925	-0.00228903433278109	-0.08360259943209429	LEC	catboost	2	125
531	-0.0529612980359158	1.0837652573957361	0.043682549683936714	-0.14009750188077738	-0.6867120276942879	0.39126943030876443	-0.33329294339846144	-0.1489442466639616	-0.03849432752627241	0.44935606318653576	-0.04697879323370573	-0.09913733440479142	-0.03245768193943485	-0.17838167617321343	-0.10193189484029216	-0.18046338475835144	0.005819410405141969	LEC	catboost	2	125
532	-0.013723158878584645	0.02799283077481779	-0.11387753287097287	-0.4656837043486796	-0.3521428397301784	0.17745346716277924	-0.03809984191257615	-0.05574140295571503	-0.015869389486828946	-0.6297217264163083	0.19815486433327376	-0.3350703249291126	0.706576979397634	0.8255319744954531	0.20361814980736972	0.4808705707701904	0.7938758449719175	LEC	catboost	2	125
533	0.249337072394773	-0.11956281547369643	-0.2938818727579378	-0.2529055026866631	0.009123527636763277	0.48167882559841024	-0.0289521226745706	-0.05648450256270767	0.1697704864532196	-0.7445212194533378	-0.3816621471874554	-0.5990525700098451	-0.25785303433992834	-0.2856305089837822	0.015729263108959553	0.06578460839274687	-0.13585477561363862	LEC	catboost	2	125
534	0.23597880949229338	0.245036641244354	0.2497147756380408	0.38853281936206324	-0.8114296579318667	0.7182863888372196	0.16001745939985063	0.11008138825505463	0.12916815053378264	-0.1022352473919569	-0.01635706563216424	0.15454160884042176	-0.376420706447245	0.41726937251749485	0.005907577086446451	-0.13552426546793833	0.005965463850229894	LEC	catboost	2	125
535	-0.17819201158978185	-0.11333957711599323	0.4815971077151	0.07446580022224443	0.8156419459137112	0.6672278339381045	0.1093995548270786	0.33885901255187445	0.18854436614378606	-0.6712993379078681	0.17798738218686794	0.10080809616481398	-0.10208182832236451	-0.15901531382967338	-0.1920595752458376	0.03656331475362617	-0.1327759480146314	LEC	catboost	2	125
536	-0.11508698124233496	-0.2179803734850474	0.042577301082498846	0.08533625082232271	1.0456410237340974	0.2075516139580402	-0.25914389444966757	-0.1278572118973705	0.009862660033564596	0.8719969283166431	-0.06094980834581657	0.17081403459373307	0.8657155814357377	0.4248963769984703	0.10529308464852556	-0.05639092062098908	0.13719339920391724	LEC	catboost	2	125
537	0.0960540930961647	-0.05491292373453726	0.3163241858519617	0.8474638763710668	0.04410407904234459	-0.26149802549600537	0.05673326992682348	0.3078442520552845	0.15981411836778875	-0.47881208201649894	0.2185819056567365	0.2722435582890184	0.4461592530259473	0.11708157552019598	-0.0864187791586936	-0.08956533722373516	-0.11629089781141763	LEC	catboost	2	125
538	-0.015646291693089055	0.04446729559480306	-0.07802923067799271	-0.15525055842504804	-0.4832687597879251	0.22992026620587816	0.21470581980284206	0.43347673801464254	0.05271036936431038	0.24116876265218273	-0.22212656491253288	-0.11780914778557214	0.42690439458344076	0.28160986529686927	-0.466195244077517	-0.01708187563288926	-0.020885495736242706	LEC	catboost	2	125
539	-0.12206586636962809	0.0582923919480672	-0.14188604618067907	-0.2972627725595122	-0.11017527442811069	0.4396690765944724	0.05923283476551673	-0.1500691415674227	0.0957224370435675	-0.4468156903298089	0.26083054724505067	0.23734256516409405	0.44873298579183896	0.42193823663324537	0.20929547511788474	0.30418057951459415	0.722199063399201	LEC	catboost	2	125
540	-0.08657728273619164	0.0994792064308336	-0.430424806381637	-0.0666827813463977	-0.33065475919452914	0.352456955326524	0.041732439753835955	0.23712027261426658	-0.024702231794862792	-0.7180978386465817	0.12213199988425148	-0.034822990768689874	-0.2551012083367235	-0.3524095219191306	-0.01025010647400302	-0.2050862167200847	-0.12328701039216292	LEC	catboost	2	125
541	0.04404913415654466	-0.11211506326076832	0.24078751723632727	0.03640373189517486	0.7906867618445885	-0.30541231873433095	0.012886680583717164	-0.028394622082167476	0.1437528533080075	-0.7579305521966193	0.21712141847992217	0.2875491780676631	-0.2135530341877356	-0.22690666134818513	0.06766236034501347	-0.2027021238346191	-0.10140189687005811	LEC	catboost	2	125
542	-0.048031170941382074	0.10518469774382357	0.11356317879937246	1.0004059422972613	1.4535090644586888	-0.09298064101545858	0.10102664077393551	0.39499301696659866	0.18354448701598305	-0.6464523009333304	0.23109136347245327	0.4786768252231103	0.49954077688965604	0.4278922093770593	-0.051819870375734066	-0.12120442787154372	-0.17831640693554265	LEC	catboost	2	125
543	-0.003371351829248537	-0.020306752601180318	0.04131028782983341	-0.2937862722667715	-0.13805463107701024	0.033536226538118476	0.12058137695113012	-0.047218508969681515	0.039560669376258885	0.663800859256106	-0.1271547250835604	-0.12257009969986875	0.3675529685303525	0.3055639102000287	0.060557833439121654	0.04425838328225596	-0.11660033179308679	LEC	catboost	2	125
544	-0.1817824497224703	0.035864073642943986	0.21961275570004138	0.4094933148847387	-0.2444407607727508	0.46522644757107073	0.08204442650158196	-0.2347286724610567	-0.28331286215246776	-0.689859586861301	0.11055891161825211	0.11449298165912841	-0.41138181758677345	0.15210700697534113	-0.3613298342351656	-0.18447501468647926	0.022410391403908547	LEC	catboost	2	125
545	-0.1609710269190582	-0.055132830518993106	0.016085861863225682	1.53676997109204	0.7142537312990062	0.34999006868085547	-0.0585847278027021	0.329640384466501	0.26510540218786455	-0.7264380156282595	0.21828631213332103	0.18306589136148818	-0.3844979871163067	0.07459876495137924	-0.0054309224662861515	-0.27921020689105425	-0.08264271436757403	LEC	catboost	2	125
546	-0.08319846531277057	0.06610696943580294	-0.13999455040505385	0.2834201080897119	0.5797164119904109	0.3643358336264274	0.05043620187731897	0.18600934612136413	-0.2256017480678087	-0.7823763460038966	0.1656442275574207	0.3953535149536563	0.553752324055696	0.5750103490991275	-0.0342786412643206	0.05495080138551306	0.11488853601856461	LEC	catboost	2	125
547	-0.103469929576489	0.09123571804427515	-0.25359061149027856	-0.005356138303979938	-0.6144559163909626	-0.21119610749109494	-0.024869400792414002	-0.2939032045752083	0.07601178887772395	-0.7680417191356079	0.21934978532160937	-0.10270405492763339	-0.10993706271481442	-0.3291356228736883	0.15092917797808975	0.19205923078293066	-0.16590403590391795	LEC	catboost	2	125
548	0.42413322411219795	-0.03856760097069326	-0.14212199493417266	-0.272602834537897	-0.5538616028380715	0.1497638317481857	0.07311207258072489	-0.11084237806205868	-0.1355127898760004	0.407449612700888	-0.27673565354212376	0.0910382550133098	0.5656475350152272	0.40943891942010135	-0.26541448882491575	-0.08457142986838821	-0.12277152772914876	LEC	catboost	2	125
549	-0.07128027775142753	-0.12741365634898758	-0.10428941767286531	-0.22743063548699677	-0.49238071383286414	-0.13763708648129372	-0.029808519860255414	0.4379813588371941	-0.3251238619612299	0.007880252296545785	0.09328559307381697	-0.18929216088675682	0.2744098501705358	0.27285592263926645	0.2796482555763659	0.031150392201273407	-0.1339577437520833	LEC	catboost	2	125
550	0.02082303828034282	0.2321095499835538	-0.04729060321295986	-0.5182057785157453	0.38949598256830315	0.12058264655940808	0.09897323028677465	-0.2532669635284225	0.13130163485583327	-0.6524688647059833	0.16466498839107221	0.34224871424971826	0.9296064009157772	0.695847479170802	0.18218217722980656	0.22575143142187118	0.04713535579803132	LEC	catboost	2	125
551	0.06723075995902753	0.17206105885696604	0.013677320321916849	-0.3490236914964509	-0.5828827052389186	0.19362887629118355	0.022831383053502848	-0.21847013213455702	-0.07369544233129137	0.18215376018403795	0.13458524451090187	0.1985492523333217	0.30174989531700586	-0.3127168997673061	0.28639604686435255	0.17207539342607098	-0.03318123852299671	LEC	catboost	2	125
552	-0.04817931440519938	-0.014456314622696994	-0.22998724669172507	-0.10709672387594911	-0.32817951770722764	-0.23286262986373413	-0.010910520173008451	-0.1194800191208443	-0.20073356764274294	0.2238823041115783	-0.017183886009947302	-0.6243639723962725	-0.3124635289255506	-0.22932221070138464	-0.044173967090108165	0.038277981453957416	-0.09338293481061684	LEC	catboost	2	125
553	-0.15316501443547825	-0.025343059087167705	-0.20688970541609872	0.6982591343308853	1.1982740602933408	-0.1956839453296462	0.03604745135817022	0.41393409693409977	0.20154826110134558	-0.783820126710218	-0.06854460204388352	0.0991398779196575	0.609221474617334	0.452159280054797	0.11827202661424101	0.08962595904011537	-0.1682652858657395	LEC	catboost	2	125
554	-0.09503931528600036	0.19408450963772408	-0.11135529060921219	-0.22748461067512224	-0.24283584910158673	0.1131953368258149	-0.028878888634478187	-0.025915339983697206	-0.14401542331165065	0.434018363219013	0.14109412319621012	-0.05168571199553265	-0.06419294406699802	0.2507383555594168	-0.21310431179949715	-0.12934812620845937	-0.1668717371865764	LEC	catboost	2	125
555	-0.03965704158570801	-0.021000392866154315	0.1275959798172935	-0.2867858851914796	-0.509105997940981	0.08012462878022994	-0.1272704358982412	-0.12002023971041054	-0.029950612076392734	0.26688467066829474	-0.21377182344023576	-0.08614937301273923	-0.08070091997151693	0.33379661834784213	0.17577166111203368	0.12087609830653832	-0.1443337517779105	LEC	catboost	2	125
556	-0.10092992466177832	-0.08898262159647678	-0.1219221702982826	-0.23372889768775093	-0.23714646383225985	-0.2695999282285018	0.01220158658640186	-0.12728111479999243	-0.14003497686438715	2.195561056740182	0.030815949675142788	0.13001298984580176	-0.11185608291314827	-0.28948260353783434	-0.20009862572998155	-0.1447699508995323	0.11065340900710421	LEC	catboost	2	125
557	-0.12893370443953275	-0.03382838148204989	0.21867287601995783	-0.24543724104671388	0.6491984308471094	0.5239501532665298	0.0016712663077908122	-0.048623060064805684	0.1375435438267714	-0.743087330287468	0.24297674857854465	-0.05178703693953274	-0.19845388702519692	-0.251862058251245	0.14613237509217572	0.041590412564180175	-0.0950880562201685	LEC	catboost	2	125
558	-0.11439710703859314	-0.07154192307132883	-0.12728493940003283	0.058034776555364424	0.6749634347760314	-0.3323465034581771	0.0106316192572822	-0.05120770864554653	-0.07428886055800023	0.6832494620292932	0.05254035393775429	0.07364030107030382	0.12287691777421415	0.08964884103633203	-0.33388626527419074	-0.09988279574115787	-0.15263150909374656	LEC	catboost	2	125
559	0.05917501449754351	-0.05775298528462223	0.19464241794892645	0.7171089124905788	-0.6652854917058018	0.35839547052254883	0.19443098249587448	-0.1624736868377754	0.12173475759985716	0.2308782876807178	-0.2840327448034459	0.1824082856537643	0.17125579472850033	0.3542661402852192	-0.15380184307077838	-0.12472632827543981	0.17939737385790688	LEC	catboost	2	125
560	-0.013076111467261916	-0.14288319779078507	0.23069209951190472	-0.3173303033542187	-0.6011213877168982	-0.27478633750276477	-0.15741258052876214	-0.15945687266679304	0.15616259171019517	0.2677214264204317	0.06455313463666706	-0.05685889446790926	0.8615519731936154	0.6023696524897628	-0.24531491083605475	-0.0849693556361091	0.025724293969281078	LEC	catboost	2	125
561	-0.048344650030808255	0.06678257476600895	-0.07969868671938125	-0.3278731725382216	0.4583167506730629	0.08809454677994223	-0.03085627035953369	-0.04011017798564086	0.08779237901309264	0.24447164094450563	-0.1432545104714381	0.02323817066819565	-0.10634744680238105	0.25824392830094267	0.13665419707715687	-0.004970598309689355	-0.20743683777363695	LEC	catboost	2	125
562	-0.12353959799308144	-0.12601680552127426	0.05363577270810014	-0.1807903159216095	0.11459287656975084	-0.45355608823435994	-0.09441758707351444	-0.08314400466613155	-0.03435622659919606	2.2401069261132243	-0.3154005657562243	0.010185696266070804	-0.3050228360083547	0.09759384638863258	0.13499124757865655	0.04318470482060488	-0.11684734172826959	LEC	catboost	2	125
563	0.0006224760197538033	-0.05748919355562398	0.13612421694444773	0.7100542829986205	0.9455625346904463	0.4336250401257476	0.12450814918884578	0.35975832938937585	0.19557320703352157	-0.580639166458519	0.13003980362941717	-0.09323245242034792	0.4865745287473666	0.44362256882843637	0.04503006420733769	0.1729610514202559	-0.11481383239817063	LEC	catboost	2	125
564	0.0033469010871211248	-0.11665204281902225	-0.15028309468029127	0.05544752389465741	-0.45969303797998373	0.2461120545322684	0.08196977089445132	0.2428919326812422	-0.23808327729565398	0.06761017190914002	-0.16134446734777264	0.05225331348620334	-0.29648547724096747	-0.2497948821441263	0.06062557893323263	-0.0025687151153216685	-0.09756823195904495	LEC	catboost	2	125
565	-0.1476279893510909	-0.12567375825985294	0.29783363637310795	-0.3786333503099074	1.179787808230557	-0.3157119759245957	0.1727443819141853	-0.04690959973879375	-0.18346362823026832	-0.9961699482724387	0.24729953426786408	0.07516935545209642	-0.3163378732367224	-0.28049848340326167	0.15206776293856789	0.26906117962995085	0.4667820912564229	LEC	catboost	2	125
566	-0.050182939366488134	-0.09163025513350372	-0.11475936489129475	0.258321394808411	-0.41374642971619996	0.20466533822156116	-0.043049734254042286	-0.12142141968111446	0.10425476486825597	-0.19952729576575007	0.17016542593230277	0.3417918994792434	0.579825545827286	0.5299244271459813	0.22414649157174935	0.07105693951675265	-0.03544311918628034	LEC	catboost	2	125
567	-0.071838571542711	0.15839799433138713	-0.12722683875374974	-0.046955032943722955	-0.5995154696949744	0.32477712256990143	0.018363699613719846	-0.14953896522731017	0.08471956947489073	0.3160492314631804	-0.24100772455772207	0.0003094058279496213	-0.0942187412685202	-0.2750530242972726	-0.019097010198478235	-0.06424565861974914	-0.013895800625629735	LEC	catboost	2	125
568	-0.07550841063837528	-0.014267837637731227	0.07501454870404406	-0.1993779392060653	-0.45173422894336795	-0.3758377666495777	0.027321031696772233	-0.142485905125422	0.00779189663255746	0.114247121357444	-0.2941494862008875	-0.16956995587535462	-0.2711933949413142	0.23560148275571385	-0.10495220924007775	0.06345644938969748	0.07354223072199365	LEC	catboost	2	125
569	-0.06182235070721964	0.1540591979128491	0.24327004395733784	-0.19650715545242556	0.5983290862350769	0.2412367408690659	0.07221764078691356	-0.2128655436864316	-0.3377761819651993	0.1396507185799795	0.16949732018369995	0.18764046480860275	-0.21549073912816355	-0.33397290900578275	0.11326084727464877	0.06802435132819024	-0.10599036098465858	LEC	catboost	2	125
570	-0.1347252529866287	-0.0456043117319362	-0.28096722122874296	0.5423552337823924	1.153369088468758	0.19635976901134528	0.030177632991090282	0.2832185345679476	0.21970694851380917	-0.34225435470001125	0.28453118183214476	-0.0812289348122184	-0.025947963158929836	-0.02034355869268985	0.03669522785396014	0.003304626592925128	-0.08011660671592367	LEC	catboost	2	125
571	-0.0807995230465325	-0.07577251150753266	0.1678227314207651	0.8291323703232137	1.276869601350591	0.33848774931701614	0.12779614684825166	0.06387877857708546	-0.2625965805773515	0.16575433658585387	0.26931474348583007	0.33726938293918013	-0.375726510709603	-0.28972306230559447	-0.034385590923917075	-0.1591956939225735	-0.07685225716782411	LEC	catboost	2	125
572	0.20408345864762367	0.05461929995002987	0.20140943829705624	0.08203777256450238	0.043776886214712984	-0.38523622803867275	0.06069663650732941	-0.18102855362680642	0.1475816338467654	-0.6026831051072268	0.05580767808934925	-0.17580191254573055	0.01468915187651896	-0.16096077292645541	0.04982496388747777	-0.122131719453428	0.07255331869955534	LEC	catboost	2	125
573	-0.036703307440059715	-0.08855524944048875	-0.28388797551691786	-0.2433049353933119	0.02781875635585502	0.27036998650628885	-0.012011805760749315	0.3439463182850689	0.11453313970694777	0.43586684689426514	-0.23530820410914863	-0.07490462687800316	-0.204233643208577	-0.31280096854337885	0.28668984479513177	0.045114240700239304	-0.10583615434287443	LEC	catboost	2	125
574	0.06196963667935075	-0.19452858490689012	-0.16284450742156192	-0.4583819636244588	0.3273318068719454	0.5309206365091184	-0.14225096293972023	-0.06164331498711309	0.13436539669967998	2.157223633702882	-0.05903892200423297	0.12621095581562372	0.4328442150658952	0.4162361587708308	0.21395177622443057	-0.10083443658853611	-0.08098777118495855	LEC	catboost	2	125
575	-0.226498070284847	0.09265188033919003	0.020541106892527052	-0.43546685954489295	-0.11133613347721918	-0.26989019695398814	-0.25400133512997625	-0.05334070149930832	-0.27161031763300786	0.7623210070667079	-0.12467752864202353	0.1810319258709619	-0.32210163190343205	0.21150350175464322	-0.539160430909913	-0.27391907542784893	0.23853703792860279	LEC	catboost	2	125
576	-0.07690644617010409	0.20157228211836514	-0.18417956837341046	0.06580510426004621	-0.2533090721665784	-0.3629097421556348	0.14105713777302986	-0.16416161373830238	0.11433072056333714	0.26255787564640154	0.1020634395864833	0.1689078629547526	-0.24156846367792548	-0.32323635402081335	-0.39198401433529534	-0.16385774239404774	0.19938282282718403	LEC	catboost	2	125
577	-0.05382357936324766	-0.03837427494407306	-0.06671840973532495	0.5788943925738156	0.4515618597878836	0.2749873852192411	0.11019901035271318	0.03749213343195044	0.037705055156153355	1.2987741149449505	-0.30525156465571684	-0.040244900531770544	0.34226147979912014	0.08806509880015223	0.01571977341182012	-0.00841204585831287	-0.011615860184272481	LEC	catboost	2	125
578	-0.06848153300504081	-0.11355621842179016	0.10831680823236241	-0.14431103416694038	-0.5421934849242426	-0.06333285930927708	0.03924673337699468	0.40213683734291716	-0.08756007937610573	0.15296514207711037	-0.19467400000227122	-0.02462633697554618	-0.24198388440080676	0.1667962754350369	0.004063954970930239	0.07715885941241689	-0.08580574515255875	LEC	catboost	2	125
579	-0.0704657189929824	0.07773884783588848	0.4910240029595108	-0.31963787997091314	0.08115955396321	0.8134651737330613	0.12470803455595962	0.26751457937773826	0.19193166345273877	-0.7356394227678894	0.16937263393772048	-0.3268027712923059	-0.27396256938167357	-0.23385826779103575	-0.21718569472126056	-0.2645472266616136	-0.04365345509349318	LEC	catboost	2	125
580	-0.07899364267239596	0.17763947271159752	0.02501657459281818	-0.45994135398486263	-0.33652572424123306	0.1406443869658667	0.009130129780984755	-0.14438230465231322	0.15350561060569096	-0.5134712399788295	0.17320117877752408	-0.37984790852671113	0.12790651737129835	0.147122247378415	0.17147547990988377	0.41756159174502405	0.44448616556234594	LEC	catboost	2	125
581	0.18510473347097475	-0.12265788571544954	0.12383118266329449	-0.23389528363826298	-0.07032243959007649	-0.40460075359752035	0.03195378601602588	-0.10706775228991577	-0.09154753977394668	0.1571643643035378	-0.043488946758093346	0.24765594450024256	0.18415351823570753	0.02396359404836583	-0.014769537304319175	-0.025871651796188114	-0.16246383228656017	LEC	catboost	2	125
582	-0.22731743624547807	-0.07312009769870816	0.14259640077649402	-0.3259555175798219	0.8449807280151554	-0.2508286101859887	0.10008687060981476	-0.1761239089739773	0.02226681110488139	1.342315340242761	-0.1600427335895716	-0.07576555787519286	0.33578641812075677	-0.20734161856870728	-0.34555058382193465	-0.16551545849812355	-0.009803598935158211	LEC	catboost	2	125
583	-0.05604138547558476	0.19850886813253205	0.07144062865990894	0.1131778647486619	-0.6691778231671972	0.22135672352004904	0.05900562800507815	-0.1399675821084922	-0.06282803246392528	0.8286693823824482	-0.05354484205539125	-0.006892926826030059	-0.07553543111010509	0.32199655644966546	0.17545348833365795	0.0774609357660077	-0.013960474298231293	LEC	catboost	2	125
584	-0.0700160345081141	0.341911983822378	-0.1547193746050881	-0.3371657858665724	-0.1991944840008389	0.510839297482796	-0.2656865995997566	-0.15309790149807137	-0.30624464171103655	0.3594837199161689	0.14258347983023537	-0.007928700193007442	0.8398912220618691	0.3846496996950458	0.03358627545363185	0.0742540723916834	-0.19877022096130667	LEC	catboost	2	125
585	0.17178756805463682	-0.11898911736552831	0.16899784203330387	-0.341649162101823	-0.2989030695061635	-0.31413682991297387	0.05480650681728268	0.10191863694914986	0.11111321595865957	2.2252510103406684	-0.23319373630984414	-0.0844654481153033	0.33446337913311236	-0.13432602629251408	-0.056604324014235076	-0.047968053231715546	0.008606478760170752	LEC	catboost	2	125
586	-0.04264164055599491	0.16062443865536502	-0.1130738705397592	0.06798546687764237	-0.7908156391214397	0.19027649074844524	0.013071271779774725	-0.2943673309193589	0.11354569033080766	-0.8816601704663032	0.062432581511817714	-0.1497310688583754	-0.18883082472054483	-0.30537054391753193	0.03438140976359011	-0.365572825687884	0.22801623713928898	LEC	catboost	2	125
587	0.0005073411461631522	0.1085560471588925	0.3119011202740485	-0.325050337713068	0.05622778712319715	-0.3488501280079058	0.0385862049055122	0.36397720733970834	0.12761432124633	-0.6414856725321857	-0.1646764732595981	-0.01914236271140746	0.4163658811055627	0.3889050505359457	-0.17298614995106965	0.027621735976942143	-0.09110914519626057	LEC	catboost	2	125
588	-0.1258292811360988	0.20253623283167851	0.1826988886723456	-0.3322254973019983	-0.6085494520479913	0.579140465292578	-0.13919344045887522	-0.2173749222278527	0.01508338777917875	0.2529996111884179	0.1209330042307771	0.12286529486392914	-0.10028151051557488	-0.1560399525869562	0.08733701601485565	0.025789307702207588	-0.028505275973616056	LEC	catboost	2	125
589	-0.11185732061882182	0.10854560143849505	-0.09539437347998492	-0.1760852890051014	-0.15336095089571	0.7727203253364358	0.10276756892113484	-0.18463392846304774	0.038851545394730055	2.1926725330164945	0.1955829652076012	-0.08962171292409832	0.4150004650473088	-0.34169018186514843	0.1274275172504191	0.12239173634567532	0.07167321756942995	LEC	catboost	2	125
590	-0.0749065164057384	0.1550595950484963	-0.14912444466391764	0.1859972961986438	1.3975073096768769	0.22523369591385578	0.18235848179699565	-0.34756915658124915	0.12340561115117925	-0.8098652279148416	0.2674190703623716	0.10923221141352431	-0.13124333275305586	0.30301315992764377	0.124738187390722	0.21928943575970758	-0.18521074844861812	LEC	catboost	2	125
591	-0.10809769696087941	0.13914808252579824	-0.29316443665336006	0.09756027238718044	1.7856172151530296	0.3748770534979842	0.08797020457573905	-0.22982321405463055	0.13201854823539189	0.08482910316251853	0.2821341556273547	0.0023477605299542016	-0.15692046615041474	-0.27797812991386206	0.19260117721322223	0.07942082003431304	-0.18107185161445707	LEC	catboost	2	125
592	-0.06388126846647459	0.15599008689673585	-0.1053810168275975	0.21175471922333072	-0.18925807135729555	0.5882247248840217	-0.21770957558472015	-0.2351123734608678	-0.3498589987011954	0.4725478433121989	0.1510313526130661	-0.7054296376394118	-0.3592000763625443	-0.2879372523590677	0.0015720357185652325	-0.01016602751292995	-0.054362269855136196	LEC	catboost	2	125
593	-0.09012536887651773	-0.04748190933679444	-0.2779875200595238	0.2809528966534759	-0.38499843173957776	-0.24219232367897783	0.012127900605319094	0.2855758581777722	0.12598777203621706	-0.8111002863165377	0.09550456413066948	-0.11834856800530416	-0.31297239651473047	-0.2612104414611659	-0.12522434460028073	-0.22095825894651677	-0.08041753183630995	LEC	catboost	2	125
594	-0.01520982976551297	0.05133646746889353	-0.22436347122153932	-0.3113655304987161	-0.16362056536308453	-0.09623954739797558	-0.15502538921422235	-0.1618829699932208	-0.11442601453949205	-0.48003816606247673	-0.21605610399804623	-0.4260323100044124	0.07569631337925084	0.3634278084974997	0.16373146820844317	0.1496204399876304	-0.27495215761027525	LEC	catboost	2	125
595	-0.0517331145258337	-0.0976763195552295	0.18090754896462846	-0.2506441465304958	0.08594411830907459	-0.3958719598023213	-0.012337145973985962	-0.2784408796136275	0.0911275201428802	-0.162909882214385	0.07138530454992591	0.021453722170083178	0.03765041298741289	0.26261209570715816	0.07257013836435361	0.0869715604292469	-0.14208839532687367	LEC	catboost	2	125
596	-0.06716449998293914	-0.05607675588752993	-0.2076914887296793	0.07586098251021996	-0.585513789557765	0.20279548059982355	0.18583680387753357	-0.09729141576184436	-0.2534773316391027	-0.5192518962878574	-0.019516510417791556	0.0026443841495479192	-0.3067260710175055	-0.021596462304895744	0.08720760826908988	0.311567848285984	0.6972934092836514	LEC	catboost	2	125
597	-0.05526598946511891	-0.02966321550731611	-0.15379529114540766	-0.019537564178404392	0.4989769711200992	0.41257858920549245	0.09802656231704342	0.2532308064998822	-0.054102706827298536	0.908492269428641	0.18888926860162011	0.23286321039585753	-0.09394424152359174	0.40071469156151984	0.26906211801757896	0.04810424651109669	-0.03961127655042068	LEC	catboost	2	125
598	-0.18450193992489744	0.24932129230998074	-0.24133606936782911	0.5036365968536268	1.407103001574759	-0.0841744570038987	-0.00306279228638527	0.18573698906377614	0.18497115668158015	-0.3845351788213705	0.11542397303503295	-0.07682635714003164	-0.23433773964342458	-0.1944423717216879	-0.18405770324584814	0.09571269035764453	-0.18263550373064621	LEC	catboost	2	125
599	-0.03189764848876196	-0.22096024990416532	-0.27792663679937335	0.023250694012501488	-0.4407991289802482	-0.08226758097902273	0.013257573349135618	0.14033064362545067	0.019829210911257913	-0.7449309160200049	-0.02951842511918468	-0.3503158254795194	-0.22509712034166113	-0.3349777092070554	0.045988225793772854	0.14905436062083752	-0.09571481495440357	LEC	catboost	2	125
600	0.022321946408825545	-0.15268496912074772	0.1413856167132163	0.10684974311553128	-0.5930089029607681	0.17528721846094442	-0.02041548694994004	-0.11477093565874272	-0.3166545639685847	-0.1467821102006289	0.18173039434214266	-0.18322372519349298	-0.4639016766542636	0.2881243482696161	0.015419512519412553	0.0845144278998586	0.10800734444871295	LEC	catboost	2	125
601	-0.07279046640323798	-0.10046346658296432	-0.06897777567661528	0.6512719247076016	0.45518047703579784	0.2574997923735184	0.05305098293829669	-0.09481831199482683	-0.003797708700384302	0.12293580794783471	-0.1348574235888229	0.09473858642400798	-0.07625761213538562	-0.22251791389108752	0.020309445181173478	-0.1774910081557576	-0.0017571395443536433	LEC	catboost	2	125
602	-0.07114841212640284	0.2698386615400524	-0.0640470213476818	-0.4761674897360311	0.26023311232329166	0.14847936534131784	-0.08059990847533455	-0.0572370148736139	-0.26216523032160977	-0.22398791031101867	-0.5009625442417204	-0.3672748079500966	0.3458477329860942	0.4391185003196199	-0.26630949396329706	0.17951436897295625	0.3066656712298781	LEC	catboost	2	125
603	-0.042581750775365086	0.08479448158233378	0.1916749082338931	-0.33594073810683006	-0.26504439229969706	-0.39160224953423406	0.09191680281534582	-0.23267532042275854	-0.011373789427410241	-0.4071735294994965	-0.45429656529335044	-0.13467861975441678	0.008795667304769326	0.3059582271981027	0.16497155125042762	0.11214105331256127	0.06811344802441073	LEC	catboost	2	125
604	-0.10517988986429654	0.00966994800421136	-0.26379051880603144	-0.238375600736949	0.2589704114598269	-0.2942281674905317	0.007264223790832318	-0.20585456852583597	-0.15454577318183305	-0.6078467662499029	0.0787770164922955	0.1328180346600308	-0.3109860262178893	-0.36196828066048475	0.14863458709747157	0.08158381690881247	-0.03472563409928324	LEC	catboost	2	125
605	-0.16112502875671092	0.13805897818766463	0.17487658304905754	0.12628903309850298	0.5415395862621264	-0.46419003886906507	-0.13525221023226	-0.26214620685375667	0.10737057479670832	0.604523165869336	0.14879457856976494	0.24704156368812735	-0.27194064925412126	0.04375863106306731	0.024629961266694006	0.08564610763701276	-0.2462064469810248	LEC	catboost	2	125
606	0.13185219757422034	0.19494102189723267	-0.19768593824497918	-0.5002304078481558	-0.559943791814369	0.601431404152917	0.16821588924620204	-0.13320107855756258	0.12682577637431136	1.6616815508328604	-0.350323451008507	-0.002601338258565647	0.32323303061842157	0.4291935079983731	0.1079182130124571	0.12793959025849044	0.4012978890870096	LEC	catboost	2	125
607	-0.12433716236206035	-0.13900404226646185	0.12475386967825002	1.6765917435136348	1.268034648794432	-0.23920203964783784	0.16835457988152572	0.4005295281154189	0.236434884956293	-0.8518620572566764	0.28809733659279607	0.2270235597453043	-0.2916115005849048	-0.2598692577722703	0.07327766495352189	-0.0913655777197204	-0.04852489162744425	LEC	catboost	2	125
608	-0.22088446529967146	0.10444204150739886	-0.11887090925444908	-0.3996691269777323	-0.2657968198275223	0.30327198275695233	0.054831881317748146	-0.030500790330116347	-0.2024598986997378	0.7731314253174767	-0.42233615529013324	-0.18228163706207792	0.39312151905743964	0.3335217278368477	-0.2334147271816145	0.03535525956301896	0.41231342852431996	LEC	catboost	2	125
609	-0.015459787242310561	0.05609126893721117	0.14302773394064988	0.2409308685170359	-0.7015207929829959	-0.2510859879415032	-0.0005566585828453132	-0.07615415453750254	0.12915733050454303	0.40414145713585237	-0.19033536540541923	0.11972424857315918	0.003128135191331073	-0.28714293282447484	0.11151473361769541	0.04684785550672704	0.039505354684141895	LEC	catboost	2	125
610	0.32505074288702945	-0.14017404625797067	0.16872056731627388	-0.4193146132248202	0.6354950365255488	-0.10476995100250389	-0.19030280554611703	0.03510242983709123	-0.16984604239104106	0.1310915694512012	0.14293467277803693	0.07685688859477588	0.2333073748251801	-0.3902595933479198	-0.0393276879328985	0.06930817789582427	0.08974046328019909	LEC	catboost	2	125
611	-0.11488128310027099	-0.09513840522829119	-0.04945036313336612	0.03514077534927608	0.4487717484535752	-0.31578303090021315	-0.13632159445651668	-0.2137971552779849	0.09246934909533934	1.3070665066141063	0.23569614531653338	0.0287565243075429	-0.1166568482816453	-0.17548054683431513	0.12622334761574294	0.13490431593392796	-0.2035396612281655	LEC	catboost	2	125
612	0.35638378597158576	-0.04046450264243393	-0.2049097140832676	-0.08382935296198862	0.9509627662089609	-0.3295444423245309	0.03507871473477113	0.050986763075913835	0.09227706173308974	1.0508107666821496	-0.1648246355051807	0.01601103160262465	0.5283472461763742	0.36079528116956255	-0.2093875049327183	-0.06917460480661868	-0.10490681667428428	LEC	catboost	2	125
613	0.30785291136896015	0.20684315925524216	0.2475619669374074	-0.39628790207474984	-0.46137708550023876	0.8657862814290206	0.053194519347193006	0.30543848835096926	0.003633221137408065	-0.10491383621096059	0.20110234745266328	0.22599522436730904	0.37959800840516333	0.3074735190614443	-0.2845643330798591	-0.13705547439840998	-0.08489685701232136	LEC	catboost	2	125
614	-0.1347252529866287	-0.0456043117319362	-0.28096722122874296	0.5423552337823924	1.153369088468758	0.19635976901134528	0.030177632991090282	0.2832185345679476	0.21970694851380917	-0.34225435470001125	0.28453118183214476	-0.0812289348122184	-0.025947963158929836	-0.02034355869268985	0.03669522785396014	0.003304626592925128	-0.08011660671592367	LEC	catboost	2	125
615	0.09900579570257832	-0.1616234134903657	0.1859656200638932	0.07257581716001042	-0.7495234496766038	0.7264018332912469	0.12224818791584735	0.2551542819593121	0.049286018646851074	-0.08032907609551777	0.16456333572783677	-0.23609942697361366	0.38067688839516295	0.2650135630709408	-0.05554152379430657	0.026059243172730902	-0.06224009683452369	LEC	catboost	2	125
616	-0.06833189785517887	0.09682661913337128	0.12402799950827162	-0.2564805830884566	-0.3120503699046427	-0.44200717098460585	-0.039887765841731315	-0.2845551583886852	-0.3306699607223757	-0.5880329740229172	-0.027992160285580898	0.10905694356062227	-0.14742594594768596	0.239512528267134	0.19856698189273136	0.32427111696186167	-0.30981981888709315	LEC	catboost	2	125
617	-0.11185732061882182	0.10854560143849505	-0.09539437347998492	-0.1760852890051014	-0.15336095089571	0.7727203253364358	0.10276756892113484	-0.18463392846304774	0.038851545394730055	2.1926725330164945	0.1955829652076012	-0.08962171292409832	0.4150004650473088	-0.34169018186514843	0.1274275172504191	0.12239173634567532	0.07167321756942995	LEC	catboost	2	125
618	-0.0553490296238023	0.10069567564992779	-0.08269958518382942	-0.2942149987545354	-0.43212998783828255	-0.2801969898606331	0.04973016270851792	-0.07415973538013373	-0.0723852232797534	-0.5584421955008845	0.07079463594536754	0.18189252796738573	0.44134365643328277	0.49314178226938504	0.2655155862170897	0.20094831198931729	0.21546525081757026	LEC	catboost	2	125
619	-0.13352672625461906	0.2075033042949925	0.35465414440989473	0.5367964127739008	0.022300748702638686	0.5399922529277046	-0.049812579793512037	-0.1033608945413371	0.09550635732437125	0.00714823927308102	0.0628344938542697	0.153518109829754	-0.29344481649237947	-0.18638320631236135	0.005484204907391155	-0.0448890597674908	-0.06257985716803889	LEC	catboost	2	125
620	-0.0726703507559969	-0.06529423689714368	-0.20441233217930535	-0.08435665496390259	-0.5397294844723781	0.2631585703728397	0.11633094549497378	-0.20626952049808542	-0.0953538997552109	0.20592165271546725	-0.3343739837547145	-0.05483635712269326	-0.28194740313286026	-0.28732604354022695	0.16296748630260516	0.008142988247754003	-0.06770652168631189	LEC	catboost	2	125
621	-0.08269096618847628	-0.09015870792509742	-0.06740526349328808	0.4313289118390236	0.3779731976757004	0.30493230665189314	0.16470132851376137	-0.20271849670253186	0.05306540225896318	1.9169085598242566	-0.15756266687963835	0.11231054434494281	-0.2860579628491255	0.10324982767918887	0.1558513480223708	0.026695801366561245	-0.059093686677426614	LEC	catboost	2	125
622	-0.0948934490570919	-0.14946085219933924	-0.1341886069628944	-0.06141281170922667	1.2950492260530697	-0.3518179837300261	0.0814174345675929	-0.1884952952348316	0.09385206332783602	1.2647927254130074	0.16796457080186739	0.09289530911441764	-0.19696974298402595	-0.16050322547842755	0.20369507361814976	0.17278615182151727	-0.023987389944003498	LEC	catboost	2	125
623	-0.013385989678161379	-0.15467102154591725	0.24055811271327301	0.4885915997675606	1.3055073233004681	0.2375825283969912	0.17337647658882635	0.11364878659385022	0.12484131822767494	0.16354098547197957	0.24746197217202429	0.3222462570803789	-0.217986886737805	-0.013775455489074695	-0.044057555041336224	-0.13516707118046645	-0.02201247211029434	LEC	catboost	2	125
624	0.14347478650370263	0.1567614946686487	-0.06581700914846698	-0.20316956346621354	-0.5227154551099322	0.7061231076081839	0.0865126078449134	0.003495330068203	0.05513344010465283	0.008763821843696042	-0.005037735671205797	0.15174284472590818	0.4292577004241061	0.5948794586557293	-0.08745578028380518	0.018075221573210884	0.3668174710609826	LEC	catboost	2	125
625	-0.16461534406085387	-0.10092028369592897	-0.19507988017816769	0.48730856067271167	0.5229853602910428	-0.4227350852668516	-0.03745109326482946	0.018091560067093164	0.16128204393970696	-0.716120042382567	0.14279784970198708	0.16980474519075775	0.08268698120140172	-0.0931840390572983	0.03060484686104561	0.16186759032143352	0.017482032242577026	LEC	catboost	2	125
626	-0.10862813211695063	-0.09300882318234714	0.25239388995772083	0.41471730325600203	0.570712275126662	-0.3456163560891265	0.14659317899672158	0.2971808930857719	-0.06514846502754654	0.06866442475757986	0.1938640323952658	0.15883420927208286	-0.060065170017121416	-0.30713622579747324	0.03317551413451162	0.014098565896364235	-0.03639506714638128	LEC	catboost	2	125
627	0.3607004321687553	0.16491344814258715	-0.2916833358865473	-0.2592467532269225	-0.5318521490594332	0.34758116029065855	-0.0033492391841952254	-0.14263384776449928	-0.22272910193127518	-0.9937808363525097	-0.08652777829190493	-0.15775593712730707	-0.25810409381267313	0.449700184848784	-0.2940584131584421	-0.16100840305006128	-0.1319678177582353	LEC	catboost	2	125
628	0.0401048821923431	-0.09167927246237399	-0.21943983938053838	0.8738027027218034	1.2973550825358777	-0.3840855656839639	0.03509151504495208	-0.18548815913706831	0.14730306937067278	-0.6785202006040951	0.25593541080908216	0.2238704598872933	0.39802871218892877	0.4914304036812898	0.12377737095593852	0.04442557663217131	0.09298840717437291	LEC	catboost	2	125
629	0.0960338051235684	-0.10207195667903292	-0.17858984491029267	0.7355680377427648	0.9941498277955473	-0.24469914653040484	0.07052556681417146	0.3105256743705478	0.20913665666150671	-0.88543174794182	0.10012130358524302	-0.09734011366280335	0.714586122919364	0.3792288697972553	-0.12491515621761859	-0.24615503104770756	-0.1962813501154867	LEC	catboost	2	125
630	0.017480000782965854	0.03668039329439143	0.06241149557643823	0.31997959943114984	-0.4388113025693286	0.16596528661021423	0.09675347768507407	-0.21009397935957405	0.04872987834428995	2.113250224595184	0.04312626532318176	0.08877503283639432	-0.13275082219613812	0.4467787084183473	0.13710947480640182	0.04655907079914732	-0.02998533422627277	LEC	catboost	2	125
631	0.5035959649439515	-0.015446653633601166	0.06920206004197237	-0.5289670139208419	-0.6860534072960262	0.011822298191785274	0.10581326976614318	-0.15178951949774416	-0.16555408486962453	0.3519717824256731	0.058800682342510915	-0.20293493988740213	0.220070500873666	-0.3589785564105856	0.07543760965509924	0.0428354697134148	0.0025355961257719243	LEC	catboost	2	125
632	0.009019132246994837	0.0027041798536371698	-0.22295098375277786	-0.31920035975237004	0.026993359282023375	0.3010583409136008	0.12415084929211523	-0.05628269091146769	-0.19167484099047605	-0.6771092839149072	-0.5499233116401939	-0.3962278739229957	0.37218718089294756	-0.48946744033418965	0.21192968674546556	0.49271066477173187	0.5865242683147138	LEC	catboost	2	125
633	-0.11950846281448038	-0.14249496414379834	0.3463348814160381	0.2599367010012736	0.4087351954118466	-0.29524296512213744	-0.06153648780775407	0.29652363580875457	0.25404146327662325	-0.8509369242130723	0.24134188477198087	-0.16153515961724513	-0.25167060864751456	-0.2588906222642891	0.043113406717122014	-0.26423711974379255	-0.11905684590117431	LEC	catboost	2	125
634	0.17666569239896718	-0.11262955197657622	0.058573896361451605	-0.583872086137843	-0.5948011772534666	0.5698916561818426	-0.018515291927198786	-0.14030267142950775	-0.1434253184234132	-0.17868008501688515	0.14639317019155632	0.04672391974652791	-0.2058484477494083	-0.3205356552663398	-0.13922056464952084	0.0975710342175631	-0.025117409748005505	LEC	catboost	2	125
635	-0.046238578635598666	-0.009155960350973333	0.3730568276549745	0.022666139354400296	-0.33072731543792716	-0.3027462907666245	0.0028707328453206025	0.45442263790936543	0.1559153644538231	-0.6694062265726514	0.22019375110177727	-0.3284813537614453	-0.2850326993113619	-0.220582729561044	-0.010020466544489827	0.002892393669175407	-0.1285147895282899	LEC	catboost	2	125
636	0.1631323120640548	-0.1559211128046291	-0.23513177921094763	-0.31135664956392756	-0.24019882780323357	-0.20801509491602166	0.02143346328753143	0.2749397508816379	-0.10174991238364436	-0.47510920391750405	-0.18003723028675897	-0.43127436651804574	0.02882408022512151	0.3362016515232588	0.19847560194084718	0.0949797677736194	-0.2094840191322887	LEC	catboost	2	125
637	-0.016546423577361195	-0.04718311287192397	-0.030063015342288092	0.4543716548720993	-0.7128605764815276	0.2722312570723505	-0.08052445431857548	-0.28760332266694827	0.0522114529641705	0.030608610105268486	0.11324107419865444	-0.14884991170449335	0.24061301999373683	0.3840653221911916	0.14807745933272073	0.0009484435078832613	-0.024865876149472717	LEC	catboost	2	125
638	0.20756958233322173	-0.13909018789128333	0.08000288231116204	0.07193212065905881	0.07859289069915733	-0.3089192872508046	0.06644672079477547	0.1298691049759753	-0.12871156741362533	-0.5038593578896579	0.1950421282005966	0.17489455471187276	0.011508741475792639	-0.092709389297766	-0.02480326214210306	-0.08351771540176238	-0.03321692778332778	LEC	catboost	2	125
639	-0.14314167777652367	-0.14391770409332086	0.1841101736791748	0.02988062246242485	0.3006400929964771	-0.3197477367968605	-0.04329542649697357	0.1158127736307479	0.14473393962250536	-0.7130445769012861	0.2582289449084991	0.1034120858917095	-0.2632653214148129	-0.3258165935263429	0.017807016477191337	0.08691196684139407	-0.058951925870475236	LEC	catboost	2	125
640	-0.13202473169623796	-0.09359832348556169	-0.2687153757185898	0.44570791887817673	0.5593739731352806	-0.39931523076080866	0.017301504734860737	0.07018138111563316	-0.07763125109633463	0.37446063353327275	0.20429933037637207	-0.01079277724218172	-0.18716644453201872	-0.25794482622971715	-0.12007100573912156	-0.1304623865776581	-0.06598658346630591	LEC	catboost	2	125
641	-0.06224328221102061	-0.05144744613414386	-0.06151035975406069	-0.25945153875011356	-0.37346009871258135	-0.1745914058382938	-0.008145008159299439	-0.15742141047902095	-0.11980664090268983	0.29367458205393016	-0.11213764385918858	0.08181325790292146	-0.33164898967236683	-0.32020140466688435	0.18370508396114607	-0.2528780183181014	-0.11981971513249956	LEC	catboost	2	125
642	-0.033578134272957035	0.09664588036551561	0.051215677990104236	-0.05935013442295085	-0.5308939937803572	0.26876583484195954	0.11775838418914665	-0.23171021872448821	-0.09281778494829233	0.13879925615701313	-0.3191485045516026	-0.2011900297926507	0.21624337268411237	0.38992813668572984	0.21136704189461314	0.23551230350854999	0.17970238841854486	LEC	catboost	2	125
643	0.014555019720044811	0.0772180675661662	0.12922024626393552	-0.22161075998205898	-0.678631877968893	-0.10740463017896962	-0.012860365832445798	-0.18254167379404074	0.07727452785746022	0.0809165011521513	0.1675268947731422	0.129885687086152	0.43367942347300154	0.39906896211727827	-0.34604162004591615	0.03987470313780357	0.15200404844319193	LEC	catboost	2	125
644	-0.03573565010097331	-0.008403787793186408	0.006264362484429828	-0.060242794912510396	-0.4610847391908971	0.22986409190150847	0.13221175659702297	-0.22830260325332158	0.11747101048752505	0.26207972331165974	-0.040575860665379555	-0.04870216002595209	-0.2869704537110008	0.28202032242622815	0.18310809618683613	0.2173266824838029	-0.08587739867111645	LEC	catboost	2	125
645	-0.06627140759576888	0.05971884513618006	-0.22189235658959441	0.8028221904462416	-0.3961981117966405	-0.2992715099607405	0.12283341611573238	0.4028079963835963	0.1331493305741301	-0.6808654669634081	0.07711069858735502	0.060350785977868165	0.4850160357315282	0.1562288835205573	0.04666233332840899	-0.0031227691113157705	-0.04761260639004093	LEC	catboost	2	125
646	0.5146372993639574	-0.10704381744449443	0.1819058787922611	-0.3293113512665829	-0.7280000016919679	0.25149537282168394	0.18733248687893117	-0.12114660552178542	-0.2661492970671438	0.057186719636541254	-0.3166283183167225	0.17606028774892568	-0.3427381244178782	-0.24348947782524244	-0.07974501305050818	-0.06085119167699583	0.10489798803641413	LEC	catboost	2	125
647	-0.08362700937063164	-0.051034294286985415	-0.21524960808646518	-0.23915292040342323	-0.27224159817901655	-0.01725662595689059	-0.08331939696246822	-0.0176973228296807	-0.11396879998886343	0.17037808345036126	-0.24378637267961867	0.03186938552718742	-0.4009463702414199	0.3409072277439114	-0.25955901607745563	-0.1527256560669145	-0.13295240892666524	LEC	catboost	2	125
648	-0.04981997762656907	-0.14248022548465816	-0.292675477476642	-0.1764454945676793	-0.5278178022421032	0.12797539155778517	-0.23339964829140075	-0.1129831536988625	-0.32207014946043	0.32683045583991704	-0.12198019999696037	-0.44512271564542055	-0.33029374273182405	-0.2927736640816705	-0.26566277629491525	-0.15354497888282156	-0.0008929826243958695	LEC	catboost	2	125
649	0.027219737560155867	0.09891177704256111	0.24396469336513824	-0.47798089752331197	-0.45043120469167724	0.4342262642835556	0.07118245825345905	0.4450112781422302	0.12778353017147703	-0.011112196917493948	-0.11336157429966835	0.09199263398851894	-0.09523021279924694	0.07198090948085403	-0.06213130621138745	0.0835384031243664	0.023309924966218434	LEC	catboost	2	125
650	-0.11932998366730015	0.05770603916333278	0.25109668519516204	-0.035738655435248096	0.13425357313496591	-0.1583000496674992	0.05181258999570288	-0.13596003877547375	-0.1986227477766971	-0.11297228735518901	0.19567990519083858	-0.023366084679930267	-0.2795202450871674	-0.2695061703740567	-0.012165706868825477	-0.19970463295721186	-0.06256480750172426	LEC	catboost	2	125
651	0.0654967424731707	0.1458392900600901	0.1634544973749794	-0.28754211215035347	-0.17551300961596839	0.7531944406650272	-0.05452589613611947	-0.17935447224595408	0.20315320697719197	-0.674416308637764	0.2018486140783746	0.10356641781107026	-0.06766348685034256	-0.3294657470804881	0.12849967212241842	-0.2597509513499971	0.19833376711737066	LEC	catboost	2	125
652	-0.0495493798945752	-0.005607730139024261	-0.16053171034781255	-0.31986668091122744	-0.34999468454783483	-0.06267297023741349	-0.3120794318764832	-0.133479524883014	0.010588830599363701	-0.732547523647991	-0.324161090716209	-0.006337777900923497	0.3993540266767881	0.38513942184701044	-0.07918110585555152	0.18506564400148165	-0.2935607993919266	LEC	catboost	2	125
653	0.22189069961623337	-0.09468639080379204	0.22261025614834173	-0.20494692633345066	-0.23298057893625623	-0.26795418727401155	-0.28805479573788473	0.0907027002135171	0.08912853782968792	0.11930651181159022	-0.12205366421220558	0.03736531613352228	0.19734897672119142	-0.1627149387614366	-0.015045548104678275	-0.04079296189338216	-0.08421669941785077	LEC	catboost	2	125
654	0.1452645453695528	-0.05153180531486386	0.017762616442605395	0.13107205300114197	-0.17729112012938403	0.8743190917412496	0.1648780994525962	-0.0551921720157165	0.19129100918389366	-0.03247693617009827	0.22343086764824774	-0.4397396404223137	-0.15525345595427228	0.4960474992295813	0.05898415504915742	0.22771310201340894	0.6092838138323057	LEC	catboost	2	125
655	-0.024376391418984775	-0.15110388905144262	0.05220115704987318	0.49881994195244006	0.09426664070088543	-0.3870702348349211	-0.097178249492054	0.04259354892254733	0.11651136940229652	-0.4772090490459566	-0.4897667833241244	0.08333678085847389	-0.3238758881042494	-0.3029052926875836	-0.00909605025196053	0.0838137613285619	-0.11925544000021951	LEC	catboost	2	125
656	-0.0718103044831092	0.0989690652795741	-0.3426423121162285	0.35254693992554115	1.063220194603156	0.28401938647514563	0.04355748081982241	0.12958290939645065	0.14222636224693852	-0.7357219123586696	0.13985234071163416	0.16412494921381982	0.5799518563544577	0.546270957112933	0.020672026636690863	-0.25789781567950365	0.012277479043365794	LEC	catboost	2	125
657	0.008594319169864357	-0.0835521045578514	-0.20234563089138174	-0.40488551471256967	0.2900671432093763	0.18430064021647397	0.01723533713501358	0.15239011370300518	-0.35367663508347325	0.19345251176125278	0.1695595428917488	-0.6190250957232383	-0.3509885379377408	-0.02924404306165941	-0.113328062700706	-0.19177108923012331	-0.08853548378225914	LEC	catboost	2	125
658	-0.12133666842882007	-0.1029317479999111	0.34453353230542694	0.09484269464642561	0.7117801382914204	0.3109145755674192	0.0653187377656383	0.11014908821856678	-0.13154423945407454	-0.6126030606964676	0.17048173256011234	0.1159032885885989	-0.28512134982314635	-0.1726439024324853	-0.051828264297169545	0.021085619026549148	0.08613457090679977	LEC	catboost	2	125
659	-0.0380708284714538	0.1158563844880965	-0.07410162271105508	-0.24566237058228266	-0.5852240708547504	0.1447730563495861	-0.08106779535817278	-0.0032600746601661387	0.019215956639113324	0.821014477561997	-0.14014212947523738	-0.21650288467245413	0.3013259035179865	0.23665908576451508	0.20414062877732836	0.18749618425374778	-0.01831234368188159	LEC	catboost	2	125
660	-0.009174412442016826	-0.19628646387069	-0.23294637288745754	-0.4438941662262087	0.15261754979657818	0.2956883047875123	-0.10826726248595844	0.2170853757570449	0.13118434544257143	0.3758387321188659	-0.15697007941986266	-0.43132202841238043	-0.28339851696746643	-0.286324562324527	-0.1699518361483807	0.007179401770765424	-0.1050801095510608	LEC	catboost	2	125
661	-0.07777859863589667	0.037567579172016176	-0.10248341031253075	-0.21777428405612084	-0.3804637728796849	-0.09788612225301069	0.049186070006076346	-0.18152772444065354	0.13189359252559685	0.7790247273123793	-0.10428828454265458	0.17287251647085425	-0.2312614653063811	-0.33831284019472624	0.21743200925135062	0.0878531267618323	0.1576659657558754	LEC	catboost	2	125
662	-0.07318465252333274	0.012861178530234406	0.2611469992919857	0.25745248852158553	-0.7963789800851234	0.26674041481814437	-0.12885193586963178	-0.3178666010398494	-0.13937396601510296	-0.6790528165732425	0.2122871945391568	-0.22158978321551798	-0.32363186048306924	0.21882968362100944	0.07673675251242702	0.1880861157388344	-0.24479036275119498	LEC	catboost	2	125
663	-0.0714203783686473	-0.15221616978409094	0.05831834081563535	-0.2221084415417336	-0.17598976961406315	-0.4259692479362985	0.08833345717248318	-0.16129502946360325	-0.012948938587859334	0.15882447198248575	-0.17471394597058107	0.01532326875882397	-0.22809526674429312	-0.2756973697381163	0.13815799427515804	0.16180070512760145	0.20480321840765822	LEC	catboost	2	125
664	-0.18797732808454756	-0.06394799583989744	0.3846574187467607	0.030108592103797772	-0.5686515245610015	0.392010163714503	-0.013311337192138978	0.5895736984885529	0.09690803280386984	-0.5573249561399257	-0.21551939351546615	0.024941918918921436	-0.05779825217283465	-0.20157292961884737	-0.23111378557630324	-0.2634618623282673	-0.04641785206759785	LEC	catboost	2	125
665	0.09949570421660034	-0.1948333951442001	0.12697178157640512	-0.3920279212108611	-0.7763363404575834	0.4239248129741809	-0.4801739496406995	-0.1930766796113829	0.062016352565477335	-0.030955187788754047	0.1534866320379015	0.02010104504286936	-0.05860287219134516	-0.2707514644066451	-0.12154425156950088	0.2855238124329478	-0.024756898033572984	LEC	catboost	2	125
666	-0.030938189381631488	0.24197561123006195	-0.13118342183305845	-0.4641542142379232	0.3950482556101874	0.19922896866805892	0.016816002047567478	0.11285411761667329	-0.1235603358146452	-0.17701154237222486	-0.03484276793453983	-0.43921545628240083	0.5788790181351883	0.6670655624098774	-0.34551406027790255	0.04476413923685379	-0.004809803468693192	LEC	catboost	2	125
667	-0.032560784310561385	-0.033252886510621776	-0.0019232739406820115	-0.054804623474101616	-0.7279809821020077	-0.33584078226475605	0.04521432130958265	-0.1942807259988239	-0.04844634111660829	-0.03624038224443549	-0.27546626399073293	-0.08866470539412777	0.8369526491648891	0.653010447677658	0.13116113320675157	0.18225960875200384	0.11316456830529008	LEC	catboost	2	125
668	-0.11674722826749608	-0.12254406275342675	0.2665664599251502	0.4638246599690747	-0.36699899918972007	-0.3263079156172003	-0.0035637807197956718	0.31227001490239714	0.13476586020979453	-0.5007868775418834	0.1873608378173415	0.2856820262581753	-0.2642787679393399	-0.22142155609273656	-0.010300225686633512	-0.2428861809956865	-0.08301683909747243	LEC	catboost	2	125
669	-0.06930003024557568	-0.21019752808100856	-0.009277905350560233	-0.1919293694877604	-0.5843260938319259	-0.2717248040151852	-0.37499363553172893	-0.23245073362696914	-0.008845220223994216	0.2275552120775554	-0.21719308136744314	0.09241571334729005	0.0092471083344718	-0.2241604711968076	0.1870790643859009	-0.2450794476840877	-0.10170273941639517	LEC	catboost	2	125
670	-0.09381180347475875	0.10895464484579374	-0.09566108925163645	-0.22599437335530062	-0.3165780430887009	-0.1045333003970815	-0.054007204410041136	0.14458785515046463	-0.09908392347293347	1.0880157925720069	-0.3013898698795721	-0.04356316985767943	-0.08633521685003649	-0.1775004249491644	0.192180714765427	0.02506661120565493	-0.12085163146292403	LEC	catboost	2	125
671	0.05914269756855568	0.049449600386836254	-0.2681306582035744	1.428180514993243	0.98219812242816	0.3957497380745136	0.08155895496876583	-0.16357374902336533	0.22209943486378822	-0.6129784431545469	0.15637339969028674	0.23785286953181461	-0.24306458295324937	-0.3293256709099255	0.04691093999038086	0.04130237390673141	0.3003917713628938	LEC	catboost	2	125
672	-0.09350403841664925	-0.059859104296460956	-0.23904656521267328	1.0553941931867636	0.3608216862537341	-0.008780492876358743	0.07940347162568613	0.3073521801564847	0.10330105555966472	0.06431749476437344	0.24377664973211463	-0.11336742842491417	-0.2880849847326496	-0.2709724754236289	0.08640182332561974	0.024148399179040544	-0.06116702064640139	LEC	catboost	2	125
673	-0.07509129285054382	-0.13089326661855308	-0.15253686178002204	-0.42587077220770175	0.25913051779242385	-0.01405909324415742	0.06910846127333288	-0.20188215457858855	0.1147221439447404	1.1477145874088652	0.16244779131079645	0.1338058591160369	-0.28562330473504377	-0.01228759423171251	0.20357893639278585	-0.2272269950888311	-0.0835071770327739	LEC	catboost	2	125
674	0.16824603778421687	-0.12070996821207568	-0.08713932692346477	0.07266615722180979	0.2798779678835248	0.05379812671056125	0.14172893572518613	-0.15870695221421072	0.11571581057374047	0.23261116837744014	0.21167421828059366	0.18873044173319428	0.35793375526541144	0.39737322046279716	0.12222675095665225	0.0027729672386979836	0.0349645175938033	LEC	catboost	2	125
675	-0.004394399206135401	-0.13868252645371457	-0.24909544632911787	0.1004262287387384	0.3633554595799252	-0.32957727981346213	0.02185055347342554	0.35351480892927245	-0.015535725744140114	-0.5046500682961907	0.2058314524493692	0.05158321823122199	0.4214159391106944	0.4634271048605688	0.14861916572655334	0.07473823337877217	-0.1202412013761973	LEC	catboost	2	125
676	-0.013778840258196985	-0.11257053530333179	0.09557780833138922	0.056436678679799644	-0.2538257292989301	0.14570978532379975	0.12777184475269457	0.3780656747930732	0.0034072216218671313	0.4271329967352198	-0.2708004735002768	0.05017799372479065	-0.10137571498171766	0.1067770657815002	0.011178992909991699	0.004450835806679782	0.0029795081347778864	LEC	catboost	2	125
677	-0.05386842677012677	0.011238156793676585	0.29680992368793935	-0.09008711070448988	-0.47548197792459956	0.21087740474109695	-0.261116768119213	-0.22158126253258556	-0.3222353606342866	-0.013691186613756266	-0.3062038393172924	-0.3476172696290403	-0.3351401646386617	-0.25564921435100413	0.06259741360555811	0.01411269997168192	-0.13663729372266042	LEC	catboost	2	125
678	-0.0897412238419544	-0.16347947308294936	-0.07477778908489319	-0.28293690598981774	-0.26198132188917295	-0.4307181685398685	0.03279901056225101	-0.008706974259846	-0.23768445965870927	0.04604624642177508	0.1677355586636081	-0.05340250142459306	-0.3731989008206145	-0.12527178476600842	-0.07903626950683137	-0.03284753359975862	0.03991568556278664	LEC	catboost	2	125
679	-0.20114574645278643	-0.07791579234675629	0.18273940551523346	-0.6342228932942086	-0.5113185522460716	-0.08054987746415813	-0.018148987620818742	-0.061252086412504674	0.029250783360841786	-0.7064132033023847	-0.03254983031337494	0.05926918132806479	-0.11146593800129488	-0.3422809437650794	-0.37049959992970316	-0.1539344175789032	-0.06504588898399426	LEC	catboost	2	125
680	-0.013596011119663378	0.09689310973414349	0.15374494294532257	-0.20603877898815842	-0.4302618423719329	0.23273333019912598	0.06076340617270245	-0.24464162209348073	0.17207185269483913	0.2024071669079267	-0.026772628547547892	-0.303582773778412	0.0023677875796062325	-0.2716888119178551	0.1598948684321889	0.08986403220847157	-0.109833296015408	LEC	catboost	2	125
681	0.26092424998747843	-0.07194865316792208	0.09014330438303995	-0.32588088329823883	-0.5875335744755387	0.07664077954924498	0.17290414816179456	-0.04378881735175008	0.09975310097391649	0.22493800629516097	0.11337004480889136	0.010791324486443614	0.6560094315166408	0.3530448769522399	-0.11249575414796326	-0.004876140648635879	0.233569478785739	LEC	catboost	2	125
682	0.22718542093734043	-0.1479734287252792	0.0820103022882356	-0.30838091845143645	1.1235938603179563	-0.014665594576860822	0.023927329497827658	-0.14749032813712992	-0.2331065338693425	1.2387669068980331	0.041905621501620235	0.16193047074712683	-0.29612236694385613	0.06990879774723108	-0.02045233719263176	0.09906919755151868	-0.17621447164002152	LEC	catboost	2	125
683	-0.09135446694792097	-0.12113051596662303	0.12366985246880569	0.03567428037940366	0.5957171143321685	-0.452700410913119	-0.07164549712112539	-0.10036620565214202	-0.007597338339357497	-0.820674539476132	0.1607043367858422	-0.16357674229165056	0.3361637902599564	0.3929102006152393	0.05192371390385062	-0.21126456924395814	-0.18100723725099455	LEC	catboost	2	125
684	0.2786677251985727	0.0045045284737447264	0.13470395230088464	-0.48786541459963045	-0.21349340477681364	-0.23229098624812278	0.1075438322840789	-0.1013873553780013	0.08810350810020995	2.264801919968071	0.16111074080328328	-0.4299504978538907	0.6526274126249662	0.36169256978831754	-0.021129914901741237	0.047063122770401374	-0.020536822845058797	LEC	catboost	2	125
685	-0.16412860823510583	0.04926257995061682	-0.24409919934136795	0.12594867066380117	1.161767431780037	0.6510198826997986	-0.022156847382661007	0.14199764275240492	0.15363142944576375	0.47119528267047495	0.2852395272083402	-0.02493823021117095	-0.20480006782264218	-0.09960807527630995	0.11580449381966115	0.0760385716098759	-0.18209436280112842	LEC	catboost	2	125
686	-0.013900191312283901	-0.15256386123385754	-0.03799600673906764	-0.21428697120256598	-0.4450102079814405	0.12775394079573313	0.06737341112115765	-0.20031662551917842	-0.20369447063945828	-0.10509395081382877	-0.12727885757066304	-0.5157799064371039	-0.2603617425200081	-0.29821828178828647	0.11813030381833373	0.05608475326318556	-0.11361715366822697	LEC	catboost	2	125
687	0.006356012422491994	-0.03317824208177789	-0.09615783036785987	-0.28604753261625643	0.04081064856124957	0.13985283881289173	0.09249895953144201	-0.17315055604992502	-0.02199901448937655	-0.710767426969253	0.2237187771274018	0.054354620901657866	0.5303875259508607	0.43949280860559103	0.1690804656862903	0.33957807459864925	0.22915218504573337	LEC	catboost	2	125
688	0.1303465112958357	-0.10578262349647306	0.18490020212857522	-0.2966226481621368	0.5067014865899517	0.19981852351852544	0.06570961471019166	0.4177382029656765	-0.13034289365738894	0.44043227725859263	0.1625091908268262	0.2656727721349083	-0.3340720217442357	-0.26544676356693364	-0.13169222181646215	-0.18204316632772494	-0.033344353314531706	LEC	catboost	2	125
689	0.038680006494872694	-0.08879206384815719	0.19741780997193567	-0.09243411886041858	-0.6174963211983592	-0.08358529938898024	0.07215300810595131	0.31462537101974036	-0.05510453078085881	0.0808683459097895	0.05179632389380837	-0.044656005262774856	0.35230523403602193	-0.11927182022643965	-0.005816339941103785	0.04307066497841551	-0.03741729700627768	LEC	catboost	2	125
690	-0.14592238886527012	-0.10023821833842213	0.11212315948517683	-0.38475545018333646	-0.4756941098669623	-0.32822529377693993	-0.21944613570477153	-0.19142449529477534	-0.047387377164376854	0.23350350412520524	-0.2653221584483213	0.060601234000149294	-0.2490684056142091	-0.12181545239348768	-0.4416325793075515	-0.24629776795217043	-0.045317234131194775	LEC	catboost	2	125
691	0.006145309036451411	-0.0577932076105122	-0.19705440631384782	0.0018066523004824403	-0.41871937248396685	-0.446213643084866	0.0059870923181442395	-0.3042275999669903	-0.10664223692026331	-0.9556492017262311	-0.09144304649693115	-0.37985687733568785	0.30059363207432643	0.11429892777795637	0.10091167728040874	-0.18973882863471533	-0.26287026443647615	LEC	catboost	2	125
692	0.19079742504065436	-0.03141737648505745	0.18075563122743238	-0.5270992953932768	-0.09587239167480878	0.7538632027053375	0.07555906418689995	-0.2551557637364516	-0.03222023583705842	0.01452576841592717	0.05740483378290578	0.11037296074602077	-0.19533782036758282	-0.22211547596734224	0.03825033241927322	0.0463717929734795	-0.13310599799126163	LEC	catboost	2	125
693	-0.0407772240547001	-0.03621927544020038	0.0951016767463843	-0.28493004533267813	-0.6174074093494355	0.09897579934215073	0.12733508114837383	-0.18511810423743819	0.07899646962217713	0.07984490116187536	0.18391555409964921	0.12693033994418323	0.4749873203696754	0.4269091106018254	0.24436541501588513	0.491570611427954	0.4381097906173413	LEC	catboost	2	125
694	-0.1833704105166703	-0.05609160398166557	-0.10662644026516566	-0.07654573136127077	-0.5587897045274316	0.3413134288411712	0.12829020824346632	-0.16286799709469763	0.07351158053384882	0.21172441274786669	0.16292985111918362	-0.20403793930543745	-0.25717111440792245	-0.2708681607275506	-0.428027708126925	-0.17542045674684287	-0.04702012431021375	LEC	catboost	2	125
695	-0.11831724327699435	-0.052025114297938976	-0.3466228252066865	0.026310816639273888	0.41150373797533485	0.46673613945518955	0.10178710275570446	0.3267349717959246	0.01015729288543948	-0.5711687983984848	0.22295042795555284	0.19498318296781017	-0.22142735814960895	-0.17868376405568925	-0.1045168089623128	-0.08867484419891965	-0.11838170477207331	LEC	catboost	2	125
696	-0.06316865481117069	0.2135942357695589	0.18604664237560362	0.6645081454347473	0.39383955045166097	0.5582806916292011	0.12443578865708721	-0.236093850058083	0.1492458833134657	-0.43485583660939237	0.18554034387285323	0.21951043012213778	0.5189292978910388	0.10956585435105348	0.030744888245325733	0.07952406612404134	-0.059010340680790356	LEC	catboost	2	125
697	-0.055772332534885824	-0.2109502294830116	-0.15966430321761135	0.021701130259512952	0.0932413209074083	0.265035312090448	0.09615090545828836	0.32823729474541485	0.0911063193326309	-0.4075164260552942	0.24505126907213057	0.18866422848970235	0.5137893991191724	0.4386208171388342	0.3420179365597078	0.12776498067253572	-0.11023330738440107	LEC	catboost	2	125
698	0.05367180357646551	0.060396252088172224	0.12455752974330445	-0.18554667070988742	-0.4872340966182689	0.19613244858918913	0.11655889908047859	0.47231164754243216	0.05317199060114626	0.24159779382176663	-0.12411133957979231	-0.22272217860673893	0.07922022424240986	0.23009307134506132	-0.4129642242992604	-0.10749752062098678	-0.031172502194674944	LEC	catboost	2	125
699	-0.11923547501236295	-0.09246912375354552	-0.06218985439248093	0.33774441186755527	0.05439263024730317	0.08740118290036072	-0.10196338449293223	0.41293668591833393	-0.020638173575485644	0.932024153815378	0.22184855622315444	0.07867792152120032	0.08562240858967247	0.3035159813367151	0.05067348909278205	0.013267608321511533	-0.12857704722248253	LEC	catboost	2	125
700	0.1571039206100133	0.2868617175917572	0.07137278123217282	-0.23025925447327297	-0.6188432581763984	-0.3823259645841419	-0.28560768079233767	-0.21132946779568354	0.02299831548861782	0.07510515353639086	-0.22710137012355788	-0.07912910081975151	-0.004027763040542812	-0.33879964729450984	-0.04310253845616432	0.24124239822944027	0.03928176828498287	LEC	catboost	2	125
701	-0.09564562044215263	0.07890250672380315	-0.008625740712234879	-0.34994688479483516	-0.18283009714816248	-0.2978962267610516	-0.062313502831197166	-0.12626074052795802	0.06856076215413695	-0.898313060072945	0.20348501486289955	0.1336241403234612	0.6237204740668225	0.7319626229448862	0.29013371541246136	0.4117826462186278	0.524251048035862	LEC	catboost	2	125
702	-0.0718103044831092	0.0989690652795741	-0.3426423121162285	0.35254693992554115	1.063220194603156	0.28401938647514563	0.04355748081982241	0.12958290939645065	0.14222636224693852	-0.7357219123586696	0.13985234071163416	0.16412494921381982	0.5799518563544577	0.546270957112933	0.020672026636690863	-0.25789781567950365	0.012277479043365794	LEC	catboost	2	125
703	-0.16230541697544143	-0.12755598679175523	-0.2807706997260759	0.31812676222011355	1.021957451914669	0.34999420485767285	-0.00015468831794650294	0.06075746042320661	0.18841497649511385	-0.7540490341435322	0.21092041932040873	0.366617091578973	-0.2973978042569731	-0.2966679659977499	0.05130843290799692	-0.14157687449012843	0.13114575803934136	LEC	catboost	2	125
704	0.23584518893796488	-0.05870092454868331	-0.17125245767428388	-0.5613601254364226	0.654656183269182	-0.061458319054547024	-0.015263633888971295	-0.010196049717417477	0.09237198274249044	0.17933761360136943	0.11546757468840965	0.21193860534137332	0.5899128968778424	0.47872506567566675	-0.12151546389491925	0.020441818196989824	0.2930807418730711	LEC	catboost	2	125
705	-0.05840641780224853	0.19697081425444438	-0.04422552664120642	0.6319408899701329	0.7945274179497431	0.20766645317081767	0.1424759615105643	-0.23390074101835026	-0.10436144891248945	-0.6829367856430958	0.23233302724944993	0.20548132393584667	0.5151347118140615	0.4980288429798739	0.15916388020863767	0.30754570168909534	-0.16578407120635347	LEC	catboost	2	125
706	-0.08292168829414417	-0.12789425749660074	0.03654021751796038	0.4449639734048986	1.1111649894175204	-0.35506090620932773	-0.0373360308032428	-0.13708997902437312	0.16812159165246657	-0.8186132687195556	0.15323970944835655	-0.02025895106451787	-0.39445413545336866	0.03845596810585015	-0.01376191973247161	-0.26890551348026465	0.2554258271174552	LEC	catboost	2	125
707	-0.12544029492398404	0.1181923555105517	0.1609342339987861	-0.37046520341319733	0.43427953334162883	-0.42352125011523634	0.13673912820972473	-0.13032935510627236	0.09147918696233258	0.9628682449751035	0.03449146316520843	0.01801965975212448	0.4482109023298336	0.3772683160520379	-0.3713265044576971	-0.1692285744183316	0.19888483825543474	LEC	catboost	2	125
708	-0.0645551892626385	-0.011581376661125627	-0.3005952406205215	0.09799714127164207	-0.3792550329117847	-0.2129381338037892	0.03302863937503145	-0.1989715403105155	-0.03197837668837016	-0.16828497790224914	-0.13727815761441464	-0.301740927231794	-0.025840972917782683	-0.3463500408889516	-0.41234345836510244	-0.14983621765903324	-0.008516223567642704	LEC	catboost	2	125
709	-0.10433772506733664	-0.04083411938186232	-0.034583821173850025	0.9947671137921611	1.412999865367153	0.38196632039905365	0.16646458493041502	0.07532053628089755	0.22288583536817327	-0.5881939963604919	0.31896661592466063	0.3808431695963405	-0.27644005357085266	-0.2916650581324593	-0.021524110788231382	0.04721743240027704	0.2960037079433786	LEC	catboost	2	125
710	-0.11925077656099481	0.12014842788073525	0.08983043855321485	0.716504069404318	-0.4249546872825292	-0.24987341671365307	-0.15712379766756004	-0.273128642217476	0.07766998883507827	0.41908987339464315	-0.07819131791554582	-0.30671880082570663	0.22075209925550127	-0.19208248653115959	-0.0402853583220216	0.025183793200321533	-0.2721426360327608	LEC	catboost	2	125
711	0.04184425795461561	0.23540274251372265	-0.3241700873498347	0.2966761192150711	1.1030724578278581	0.41110792331278834	0.04527628847991193	0.311572112842654	-0.2464683287561217	-0.4485858824106954	0.29043739728038	0.2254312199132373	-0.1454346718516698	-0.2750478319889752	-0.08468165192181681	0.09037305058902814	-0.09295962990094758	LEC	catboost	2	125
712	0.0725164421258555	-0.23717834768288962	0.08018115120308325	-0.402068139633382	-0.3403901611373255	0.5589709110609083	-0.33732595000013904	-0.021928986328538003	0.13263981897821744	-0.13056360166259764	0.010213106114154612	0.0540768702019246	-0.3075185265361395	-0.016734054181413823	0.1494949592454639	0.41919359204446605	0.2933290863562865	LEC	catboost	2	125
713	-0.07499086724187817	-0.25877265215406553	-0.006409727736692047	-0.28230495331129407	-0.595168464636569	0.49119794962794583	-0.22603345186247478	-0.19452517169901834	0.13501056622429555	0.17469201101368279	-0.14392864232695765	0.10594705685262716	-0.13457504172379922	0.26640911917524157	0.07373355871978943	0.09795057171328776	-0.012338786283291657	LEC	catboost	2	125
714	-0.030077601768512804	0.19492234055969132	0.08187908287097577	-0.32325529943426756	0.3416601652438594	-0.3710996974628997	0.15644279992794402	-0.16701292278878155	0.12804616440039696	-0.6156618741997787	0.1888617796994109	0.02805614971697286	0.22441534637054086	-0.42206221579121633	0.04291143261997492	-0.27719857033604584	0.2764136639558413	LEC	catboost	2	125
715	-0.13947435447496911	-0.13746206364660674	0.19485654605504915	0.3453123166151803	0.9736632138326785	0.2581499186661433	-0.21468544168412498	0.23091827250410063	0.07249128355639163	-0.8335867971446038	0.24705861404751647	0.12607182444832715	0.3429475970913195	0.1071120045466119	-0.028799206414123053	-0.30256189273364964	-0.0047432536583849015	LEC	catboost	2	125
716	-0.08189616484804854	0.16705094899242334	-0.0767859142837312	-0.1761385386269901	-0.6473523689224078	-0.21415730846262376	-0.00563396819859842	-0.1737673476571555	-0.07379512269918306	0.34250968183241004	-0.3002368876245019	-0.032917398441626534	0.742951606725915	0.09801645812633851	0.16450092071528907	-0.2912485157527668	0.17155690523340547	LEC	catboost	2	125
717	-0.01454126751673859	-0.07872972572075039	-0.029552199001689324	0.39690737837012624	0.7197491251739089	-0.32639545318089414	0.15552759490358656	0.07604071945445934	0.12046592031680842	0.49157767213520404	0.20441354606409665	0.007586789296247749	0.22147937294317094	-0.3580805817272785	-0.03424507120221189	-0.07640930134324174	-0.08742938233298182	LEC	catboost	2	125
718	0.2967504388502136	-0.1501825497637168	0.16423829275096247	0.34663503869943424	-0.20268964518831137	0.542881437307035	-0.0015646007753486754	-0.023797971773610115	0.12807538167371552	0.4218146938934977	-0.34286536629761455	0.14144205444636646	-0.095782145894172	-0.24688363069295358	-0.017168643048944075	-0.022416621250486712	-0.0834485216445362	LEC	catboost	2	125
719	-0.03934619251932466	-0.028679127310863646	-0.19669658037242368	-0.09427394344494486	-0.34161800627480193	-0.29972963322063506	0.08756297657135999	0.12736737322322803	0.09145985081701236	-0.8616414888416233	0.1114668899491246	-0.2677509189053736	0.568247358508214	0.5089539818093027	0.12085098440637979	-0.3397552632198297	-0.07702794558912364	LEC	catboost	2	125
720	0.050607585903652705	0.18914912860121397	0.0848574917287586	-0.25098189199883175	-0.5795260489552501	0.16465391987632946	0.010034496966880632	-0.22277450349325828	-0.334186936138461	0.08072043453209113	0.004279957014689263	-0.5560116221800198	-0.047789649856548516	0.3928415647925724	0.021033073503252814	0.043756013678195996	-0.0904657299291151	LEC	catboost	2	125
721	-0.07773427116406714	-0.11941749958197863	0.12493439199919432	-0.2188615469555798	0.441025687899137	-0.45831250402852736	0.05761627791840013	-0.2538918274045084	-0.006599424478856667	0.10640333134477778	0.08353406790579716	0.006795370749147114	-0.12618788986750193	-0.32528212554517416	0.0895608618339986	0.10238691803394086	0.006507322578267436	LEC	catboost	2	125
722	-0.08314262759978615	-0.15356929610875789	-0.19218774709866157	-0.3956039168510699	0.6262756309091179	-0.3910116254529329	0.04152631783470426	0.22463860361119523	-0.39055303500588995	-0.7804859968129738	0.1904941389159512	0.17122343772983745	-0.16546550212986832	-0.2466614575849947	-0.2786011079588127	-0.1720744274039106	-0.11220913958992997	LEC	catboost	2	125
723	-0.13088194196673414	0.07006609792764937	0.11627487925771565	0.12160877457171608	-0.6240677004955966	-0.03425207263040222	-0.17656778375701807	-0.19520968366760894	0.02627575737851795	0.13214136975901244	-0.11079443699297793	-0.0649885282383789	-0.1939264835089241	-0.21895123342386183	0.1320409056426409	0.2186278721109017	-0.07626635828051961	LEC	catboost	2	125
724	-0.16855629530172567	-0.09162519140352844	-0.23454420148642008	0.457249616513748	0.32884700413298157	0.08831696959597145	0.0782959803593154	0.09514544354539581	0.1350844138628184	-0.8377704792812509	0.22386288781395558	0.15880261108970697	-0.3839372051765237	0.21227642170574032	0.014465207559853168	-0.17128588012487594	-0.21084882491740659	LEC	catboost	2	125
725	-0.11448018137521879	-0.08281330718839475	-0.2651608751351886	0.5460569947879096	-0.765935709369934	-0.23463606847518667	0.07396304500533256	-0.24871627686309755	0.1250228776542319	-0.7579944140739567	-0.21159598756620202	-0.0916992721262446	-0.0030629207320205616	0.13786172455292106	-0.18042125144269797	-0.34941528745466166	0.4656407183929355	LEC	catboost	2	125
726	0.01080981544787059	-0.025394748306801235	-0.082789587891934	-0.06854372902088898	-0.5611699685296216	0.23955772765339653	-0.42281289333912686	-0.18494656884703567	0.020159868212777064	0.3514658009681792	-0.014138605846264808	0.07367508893713912	-0.24717035082510685	-0.2117336391174469	0.1804275080449722	0.3289705531669672	-0.0040473264798802375	LEC	catboost	2	125
727	-0.08351046379050477	-0.1667780777772006	-0.00670908265497524	0.08027431391060579	0.8257093566612097	-0.15933841655241116	-0.17240014078660648	-0.07000473255505174	0.06390767516949519	2.1783852378446964	0.24923901773627608	0.12150291756749367	-0.11395118936651037	0.14498316025457128	0.24904406961793238	0.3146181027241116	0.2685408278326328	LEC	catboost	2	125
728	0.40451239366504194	-0.09327008737518992	0.20352760393501007	-0.3924839134781639	0.8802927598226479	-0.1264984780978277	0.08207963005022169	0.060274073892092814	-0.011014036332013366	0.9687879305214259	0.20052615405550622	0.1131315333076931	-0.04516120969219685	-0.10159941212823957	-0.05405472654301481	-0.06069935859147321	-0.04730343342644606	LEC	catboost	2	125
729	0.5493531452969215	-0.0787165917617784	-0.21230561241893764	-0.33441431345348377	-0.19195085409630544	-0.09700085191192534	0.03361423697651312	-0.088730839149892	0.11964209059537916	2.2965823003605728	-0.20917739791514098	-0.33997718813554056	-0.3799976043785866	0.03792192970464429	-0.13192567900415222	-0.014770588845199793	-0.05985383457355943	LEC	catboost	2	125
730	-0.06324181559353127	-0.1155392343792461	0.0827976422247248	0.6219213610918043	-0.4017989832163153	-0.367908106659568	0.07424537471600563	0.3665676283754449	0.1128106297419439	-0.6535354244061401	0.18287048877731882	0.15191687372214527	-0.06249838498456057	-0.18184834054223956	-0.12342931567082625	-0.19027370889451836	-0.04640379689690416	LEC	catboost	2	125
731	-0.07498098569289936	-0.06559014206889711	-0.18114521909360465	0.04420059554204538	0.4798997133034009	-0.32471568094563147	0.16220550200298298	0.09210771046281585	-0.07211152963505645	0.022587960001734204	0.15133750192687137	0.10848155538859158	0.00294753646384188	0.45538812802455114	-0.1236653764557326	-0.17657733140133675	-0.03640803166888804	LEC	catboost	2	125
732	0.04296588805372042	-0.12660031838418115	-0.22586012701307065	1.5212391595189798	0.6463337871791844	-0.16836455723918112	-0.0276429588806828	0.0045962961710916	0.14865410231312223	-0.7131076021519728	0.22075719217516407	0.08622008437629113	-0.1369349601824183	-0.23139947810142408	0.05309434135192917	-0.07719708560448424	0.027650704636970412	LEC	catboost	2	125
733	-0.12264324835721209	0.07207431289502275	0.0919198168005833	-0.18220898838782962	-0.4046216702240731	0.1673099169580778	0.08828803834608477	-0.14240552699749806	0.06820746342392425	2.162087039279334	-0.12241066620640356	-0.028297324352608722	0.28631536556619214	0.3404838501132267	-0.3757429177431431	-0.0950615030684966	-0.10199227303910138	LEC	catboost	2	125
734	-0.1734177095281569	-0.16413630962745349	0.2809894102132512	0.8342244845740169	1.149242296729186	-0.35515777006804433	0.05169232167173171	0.3638092565567394	0.21309274089596655	-0.7241902074433672	0.2002125131816763	0.21979589058721552	-0.2179910341051236	-0.15227832000421745	-0.06594565434936932	-0.11595196559819251	-0.22450234129466728	LEC	catboost	2	125
735	0.1298190981831115	-0.030453836084842582	-0.21398925198091767	0.17590754059834798	0.6336758357730538	-0.319443016699414	0.046067378858011744	0.14738392526763525	-0.08683251020672114	-0.7901459092126413	0.17185258597171518	0.14888554119793282	0.4122497143553675	0.4908349359852498	-0.052622329948033585	-0.1950984735650127	0.08210901044044187	LEC	catboost	2	125
736	0.2750225723156405	-0.010043259220098914	-0.18014988629486708	-0.29126430430882055	-0.23300017717486368	0.5722013228950716	-0.008247510756564748	-0.0729948788976107	-0.24299322720978025	0.2415740741893111	-0.3108842934660678	0.12745741450959563	-0.30673203550438216	0.3830764704275578	-0.04318315580985412	0.13565856082707836	-0.10655859856418838	LEC	catboost	2	125
737	-0.10175083849556808	0.09355778180650141	-0.27475381064887133	-0.25376850131514467	0.8466991039764318	0.74744453517189	0.01706081037522702	0.26296333478097605	0.0903538517553852	1.1122525179824714	-0.14257227229218436	0.06201829585032926	-0.07688137570606562	0.26406352812012235	-0.13863751811351432	-0.021586843094336436	-0.1144478204755948	LEC	catboost	2	125
738	0.11756908106299659	-0.1502720139622885	-0.23568788787273712	-0.07867686538706149	1.3108833158440822	-0.386957794433407	-0.16751817500756314	0.04775510217866592	0.059348983072732786	-0.4258158923860057	-0.04336307475314144	-0.05238626384877307	-0.11911497985659605	-0.011463967034017284	0.010554038155760854	0.021716544814272584	0.040158743175115884	LEC	catboost	2	125
