# Supplementary material for: Hierarchical Distribution of Reward Representation in the Cortical and Hippocampal Regions
Source: eNeuro. 2026 Feb 10;13(2):ENEURO.0256-25.2026. doi: 10.1523/ENEURO.0256-25.2026 (PMC12931971; doi:10.1523/ENEURO.0256-25.2026)
Supplement: Data 1 — The complete code, data, and computational environment required to reproduce the findings of this study are available at https://github.com/mokamotosan/soma_okamoto_lr_01_public.git. The repository contains a series of Jupyter Notebooks for analysis (/notebooks) and a Dockerfile to ensure a fully reproducible environment. The analysis is structured with individual notebooks for each of the six brain regions, which generate the results for Figs. 3-7 and Table 1. All analyses were performed within a Docker container based on a Python 3.10 image, utilizing key libraries such as PyCaret for modeling and SHAP for interpretation. To replicate all results, users should first build the Docker environment and then execute the Jupyter Notebooks in the sequence described in the repository's README.md file. Download Data 1, ZIP file. [file eneuro-13-ENEURO.0256-25.2026-s001.zip › soma_okamoto_lr_01_public-main/results/shap_analysis/M1/shap_base_values_M1_catboost_r0.csv]

sample_id	base_value
5002	0.012593013788430026
5367	0.012593013788430026
3168	0.012593013788430026
1430	0.012593013788430026
5914	0.012593013788430026
11102	0.012593013788430026
1439	0.012593013788430026
4119	0.012593013788430026
270	0.012593013788430026
1683	0.012593013788430026
4273	0.012593013788430026
1499	0.012593013788430026
5456	0.012593013788430026
4217	0.012593013788430026
11159	0.012593013788430026
754	0.012593013788430026
2526	0.012593013788430026
4995	0.012593013788430026
4149	0.012593013788430026
768	0.012593013788430026
1632	0.012593013788430026
6070	0.012593013788430026
1352	0.012593013788430026
1401	0.012593013788430026
1676	0.012593013788430026
669	0.012593013788430026
4325	0.012593013788430026
296	0.012593013788430026
728	0.012593013788430026
263	0.012593013788430026
5284	0.012593013788430026
1630	0.012593013788430026
1639	0.012593013788430026
4977	0.012593013788430026
5926	0.012593013788430026
4343	0.012593013788430026
5115	0.012593013788430026
4157	0.012593013788430026
5584	0.012593013788430026
5182	0.012593013788430026
619	0.012593013788430026
6126	0.012593013788430026
3155	0.012593013788430026
5162	0.012593013788430026
11066	0.012593013788430026
1017	0.012593013788430026
3602	0.012593013788430026
6173	0.012593013788430026
2564	0.012593013788430026
3132	0.012593013788430026
5172	0.012593013788430026
11151	0.012593013788430026
4148	0.012593013788430026
11035	0.012593013788430026
6152	0.012593013788430026
5462	0.012593013788430026
1489	0.012593013788430026
5295	0.012593013788430026
1313	0.012593013788430026
645	0.012593013788430026
4386	0.012593013788430026
4228	0.012593013788430026
3163	0.012593013788430026
5451	0.012593013788430026
11095	0.012593013788430026
5905	0.012593013788430026
11017	0.012593013788430026
2917	0.012593013788430026
3189	0.012593013788430026
11071	0.012593013788430026
2488	0.012593013788430026
1463	0.012593013788430026
744	0.012593013788430026
5280	0.012593013788430026
4224	0.012593013788430026
4201	0.012593013788430026
4385	0.012593013788430026
273	0.012593013788430026
4362	0.012593013788430026
4287	0.012593013788430026
4218	0.012593013788430026
5336	0.012593013788430026
1442	0.012593013788430026
2554	0.012593013788430026
5006	0.012593013788430026
4250	0.012593013788430026
11152	0.012593013788430026
5251	0.012593013788430026
6103	0.012593013788430026
290	0.012593013788430026
11154	0.012593013788430026
6095	0.012593013788430026
3624	0.012593013788430026
4170	0.012593013788430026
11250	0.012593013788430026
709	0.012593013788430026
5293	0.012593013788430026
4172	0.012593013788430026
5395	0.012593013788430026
5354	0.012593013788430026
4358	0.012593013788430026
5348	0.012593013788430026
6132	0.012593013788430026
10996	0.012593013788430026
4125	0.012593013788430026
582	0.012593013788430026
4333	0.012593013788430026
4371	0.012593013788430026
11174	0.012593013788430026
1448	0.012593013788430026
4937	0.012593013788430026
1422	0.012593013788430026
11167	0.012593013788430026
4996	0.012593013788430026
5368	0.012593013788430026
5957	0.012593013788430026
4120	0.012593013788430026
5439	0.012593013788430026
1477	0.012593013788430026
5882	0.012593013788430026
1460	0.012593013788430026
11105	0.012593013788430026
4351	0.012593013788430026
1456	0.012593013788430026
4283	0.012593013788430026
5960	0.012593013788430026
277	0.012593013788430026
2534	0.012593013788430026
4301	0.012593013788430026
5895	0.012593013788430026
1437	0.012593013788430026
5416	0.012593013788430026
4185	0.012593013788430026
4214	0.012593013788430026
4261	0.012593013788430026
5450	0.012593013788430026
11112	0.012593013788430026
1492	0.012593013788430026
4156	0.012593013788430026
4229	0.012593013788430026
4972	0.012593013788430026
5188	0.012593013788430026
4945	0.012593013788430026
5290	0.012593013788430026
5894	0.012593013788430026
610	0.012593013788430026
11223	0.012593013788430026
5157	0.012593013788430026
6115	0.012593013788430026
1675	0.012593013788430026
3611	0.012593013788430026
1019	0.012593013788430026
4936	0.012593013788430026
724	0.012593013788430026
5900	0.012593013788430026
3150	0.012593013788430026
2560	0.012593013788430026
5935	0.012593013788430026
4262	0.012593013788430026
1360	0.012593013788430026
268	0.012593013788430026
3617	0.012593013788430026
4163	0.012593013788430026
4380	0.012593013788430026
5126	0.012593013788430026
4174	0.012593013788430026
711	0.012593013788430026
1394	0.012593013788430026
5345	0.012593013788430026
5121	0.012593013788430026
3167	0.012593013788430026
5255	0.012593013788430026
3600	0.012593013788430026
662	0.012593013788430026
4328	0.012593013788430026
6147	0.012593013788430026
6157	0.012593013788430026
4378	0.012593013788430026
1343	0.012593013788430026
5163	0.012593013788430026
4209	0.012593013788430026
5343	0.012593013788430026
4323	0.012593013788430026
5279	0.012593013788430026
1470	0.012593013788430026
6172	0.012593013788430026
5898	0.012593013788430026
5398	0.012593013788430026
1311	0.012593013788430026
5098	0.012593013788430026
11042	0.012593013788430026
11211	0.012593013788430026
6156	0.012593013788430026
3158	0.012593013788430026
5282	0.012593013788430026
5917	0.012593013788430026
4948	0.012593013788430026
1628	0.012593013788430026
4161	0.012593013788430026
1457	0.012593013788430026
5107	0.012593013788430026
11033	0.012593013788430026
4286	0.012593013788430026
4987	0.012593013788430026
2586	0.012593013788430026
1382	0.012593013788430026
3146	0.012593013788430026
5329	0.012593013788430026
665	0.012593013788430026
4290	0.012593013788430026
11053	0.012593013788430026
11032	0.012593013788430026
11241	0.012593013788430026
4988	0.012593013788430026
1404	0.012593013788430026
2929	0.012593013788430026
11037	0.012593013788430026
5548	0.012593013788430026
5432	0.012593013788430026
4954	0.012593013788430026
4944	0.012593013788430026
3015	0.012593013788430026
5272	0.012593013788430026
5440	0.012593013788430026
291	0.012593013788430026
4233	0.012593013788430026
5392	0.012593013788430026
5457	0.012593013788430026
5916	0.012593013788430026
5375	0.012593013788430026
288	0.012593013788430026
2508	0.012593013788430026
5366	0.012593013788430026
11065	0.012593013788430026
5356	0.012593013788430026
4212	0.012593013788430026
5349	0.012593013788430026
5301	0.012593013788430026
2540	0.012593013788430026
3129	0.012593013788430026
5100	0.012593013788430026
10997	0.012593013788430026
1006	0.012593013788430026
5099	0.012593013788430026
4200	0.012593013788430026
1015	0.012593013788430026
719	0.012593013788430026
11051	0.012593013788430026
1317	0.012593013788430026
692	0.012593013788430026
4974	0.012593013788430026
6106	0.012593013788430026
4322	0.012593013788430026
750	0.012593013788430026
11238	0.012593013788430026
5430	0.012593013788430026
5236	0.012593013788430026
638	0.012593013788430026
5552	0.012593013788430026
11018	0.012593013788430026
1308	0.012593013788430026
1334	0.012593013788430026
5360	0.012593013788430026
5250	0.012593013788430026
1671	0.012593013788430026
6177	0.012593013788430026
274	0.012593013788430026
4235	0.012593013788430026
11153	0.012593013788430026
3154	0.012593013788430026
4373	0.012593013788430026
1651	0.012593013788430026
11255	0.012593013788430026
11251	0.012593013788430026
1387	0.012593013788430026
11133	0.012593013788430026
995	0.012593013788430026
5389	0.012593013788430026
1461	0.012593013788430026
4304	0.012593013788430026
3605	0.012593013788430026
4990	0.012593013788430026
3606	0.012593013788430026
742	0.012593013788430026
3165	0.012593013788430026
5111	0.012593013788430026
11130	0.012593013788430026
5376	0.012593013788430026
5287	0.012593013788430026
6073	0.012593013788430026
628	0.012593013788430026
660	0.012593013788430026
6161	0.012593013788430026
5388	0.012593013788430026
655	0.012593013788430026
285	0.012593013788430026
5335	0.012593013788430026
5164	0.012593013788430026
261	0.012593013788430026
2503	0.012593013788430026
11052	0.012593013788430026
2530	0.012593013788430026
4118	0.012593013788430026
5959	0.012593013788430026
4346	0.012593013788430026
6123	0.012593013788430026
4379	0.012593013788430026
1428	0.012593013788430026
3618	0.012593013788430026
5177	0.012593013788430026
11208	0.012593013788430026
3157	0.012593013788430026
11028	0.012593013788430026
700	0.012593013788430026
1351	0.012593013788430026
5936	0.012593013788430026
4342	0.012593013788430026
751	0.012593013788430026
11182	0.012593013788430026
759	0.012593013788430026
1667	0.012593013788430026
298	0.012593013788430026
5167	0.012593013788430026
4337	0.012593013788430026
2497	0.012593013788430026
4184	0.012593013788430026
5210	0.012593013788430026
4942	0.012593013788430026
2989	0.012593013788430026
978	0.012593013788430026
5269	0.012593013788430026
648	0.012593013788430026
2514	0.012593013788430026
3125	0.012593013788430026
1434	0.012593013788430026
1320	0.012593013788430026
2533	0.012593013788430026
4981	0.012593013788430026
4345	0.012593013788430026
5881	0.012593013788430026
4306	0.012593013788430026
2965	0.012593013788430026
4986	0.012593013788430026
3114	0.012593013788430026
5212	0.012593013788430026
1644	0.012593013788430026
6072	0.012593013788430026
3123	0.012593013788430026
4127	0.012593013788430026
5322	0.012593013788430026
5421	0.012593013788430026
2941	0.012593013788430026
5350	0.012593013788430026
4980	0.012593013788430026
727	0.012593013788430026
5270	0.012593013788430026
1412	0.012593013788430026
4219	0.012593013788430026
11173	0.012593013788430026
4153	0.012593013788430026
2538	0.012593013788430026
607	0.012593013788430026
5371	0.012593013788430026
5296	0.012593013788430026
1486	0.012593013788430026
4357	0.012593013788430026
11030	0.012593013788430026
5240	0.012593013788430026
11210	0.012593013788430026
4208	0.012593013788430026
635	0.012593013788430026
753	0.012593013788430026
4191	0.012593013788430026
992	0.012593013788430026
5578	0.012593013788430026
4348	0.012593013788430026
673	0.012593013788430026
6138	0.012593013788430026
5128	0.012593013788430026
4168	0.012593013788430026
5562	0.012593013788430026
1429	0.012593013788430026
1458	0.012593013788430026
4966	0.012593013788430026
4366	0.012593013788430026
5209	0.012593013788430026
1431	0.012593013788430026
5262	0.012593013788430026
731	0.012593013788430026
5341	0.012593013788430026
3175	0.012593013788430026
4141	0.012593013788430026
5458	0.012593013788430026
671	0.012593013788430026
4178	0.012593013788430026
1488	0.012593013788430026
5436	0.012593013788430026
5956	0.012593013788430026
757	0.012593013788430026
11245	0.012593013788430026
747	0.012593013788430026
4195	0.012593013788430026
11145	0.012593013788430026
681	0.012593013788430026
4299	0.012593013788430026
1406	0.012593013788430026
649	0.012593013788430026
4307	0.012593013788430026
4992	0.012593013788430026
3009	0.012593013788430026
733	0.012593013788430026
6082	0.012593013788430026
730	0.012593013788430026
5112	0.012593013788430026
3130	0.012593013788430026
5150	0.012593013788430026
5363	0.012593013788430026
11036	0.012593013788430026
4255	0.012593013788430026
1362	0.012593013788430026
3005	0.012593013788430026
4354	0.012593013788430026
3619	0.012593013788430026
11183	0.012593013788430026
5147	0.012593013788430026
640	0.012593013788430026
5258	0.012593013788430026
5315	0.012593013788430026
707	0.012593013788430026
3119	0.012593013788430026
11164	0.012593013788430026
4934	0.012593013788430026
2983	0.012593013788430026
4369	0.012593013788430026
1657	0.012593013788430026
6166	0.012593013788430026
5333	0.012593013788430026
4159	0.012593013788430026
4377	0.012593013788430026
11213	0.012593013788430026
687	0.012593013788430026
5934	0.012593013788430026
3007	0.012593013788430026
1473	0.012593013788430026
4933	0.012593013788430026
1679	0.012593013788430026
6079	0.012593013788430026
1003	0.012593013788430026
11064	0.012593013788430026
1339	0.012593013788430026
5294	0.012593013788430026
602	0.012593013788430026
4303	0.012593013788430026
5168	0.012593013788430026
604	0.012593013788430026
5405	0.012593013788430026
5169	0.012593013788430026
5324	0.012593013788430026
2963	0.012593013788430026
11161	0.012593013788430026
1501	0.012593013788430026
5441	0.012593013788430026
5940	0.012593013788430026
5555	0.012593013788430026
2957	0.012593013788430026
5918	0.012593013788430026
623	0.012593013788430026
1386	0.012593013788430026
4985	0.012593013788430026
11062	0.012593013788430026
2561	0.012593013788430026
11172	0.012593013788430026
6112	0.012593013788430026
3106	0.012593013788430026
5165	0.012593013788430026
625	0.012593013788430026
11067	0.012593013788430026
3110	0.012593013788430026
1327	0.012593013788430026
3127	0.012593013788430026
4237	0.012593013788430026
989	0.012593013788430026
1005	0.012593013788430026
1493	0.012593013788430026
4271	0.012593013788430026
634	0.012593013788430026
6096	0.012593013788430026
4189	0.012593013788430026
4234	0.012593013788430026
6139	0.012593013788430026
11187	0.012593013788430026
5310	0.012593013788430026
6169	0.012593013788430026
706	0.012593013788430026
260	0.012593013788430026
1371	0.012593013788430026
264	0.012593013788430026
4132	0.012593013788430026
596	0.012593013788430026
761	0.012593013788430026
5235	0.012593013788430026
686	0.012593013788430026
5185	0.012593013788430026
654	0.012593013788430026
4967	0.012593013788430026
1415	0.012593013788430026
626	0.012593013788430026
2506	0.012593013788430026
710	0.012593013788430026
4288	0.012593013788430026
4146	0.012593013788430026
6110	0.012593013788430026
4359	0.012593013788430026
11012	0.012593013788430026
5200	0.012593013788430026
4206	0.012593013788430026
1500	0.012593013788430026
1413	0.012593013788430026
6171	0.012593013788430026
2999	0.012593013788430026
3161	0.012593013788430026
6074	0.012593013788430026
3623	0.012593013788430026
986	0.012593013788430026
2550	0.012593013788430026
1384	0.012593013788430026
11240	0.012593013788430026
1479	0.012593013788430026
1432	0.012593013788430026
5327	0.012593013788430026
4221	0.012593013788430026
5452	0.012593013788430026
760	0.012593013788430026
5289	0.012593013788430026
3177	0.012593013788430026
689	0.012593013788430026
289	0.012593013788430026
11100	0.012593013788430026
3003	0.012593013788430026
2548	0.012593013788430026
770	0.012593013788430026
11111	0.012593013788430026
