# Supplementary material for: Hierarchical Distribution of Reward Representation in the Cortical and Hippocampal Regions
Source: eNeuro. 2026 Feb 10;13(2):ENEURO.0256-25.2026. doi: 10.1523/ENEURO.0256-25.2026 (PMC12931971; doi:10.1523/ENEURO.0256-25.2026)
Supplement: Data 1 — The complete code, data, and computational environment required to reproduce the findings of this study are available at https://github.com/mokamotosan/soma_okamoto_lr_01_public.git. The repository contains a series of Jupyter Notebooks for analysis (/notebooks) and a Dockerfile to ensure a fully reproducible environment. The analysis is structured with individual notebooks for each of the six brain regions, which generate the results for Figs. 3-7 and Table 1. All analyses were performed within a Docker container based on a Python 3.10 image, utilizing key libraries such as PyCaret for modeling and SHAP for interpretation. To replicate all results, users should first build the Docker environment and then execute the Jupyter Notebooks in the sequence described in the repository's README.md file. Download Data 1, ZIP file. [file eneuro-13-ENEURO.0256-25.2026-s001.zip › soma_okamoto_lr_01_public-main/results/shap_analysis/M1/shap_base_values_M1_catboost_r1.csv]

sample_id	base_value
2967	0.02400318367312554
3182	0.02400318367312554
5355	0.02400318367312554
11253	0.02400318367312554
11026	0.02400318367312554
1443	0.02400318367312554
1318	0.02400318367312554
11032	0.02400318367312554
5436	0.02400318367312554
6162	0.02400318367312554
2538	0.02400318367312554
4223	0.02400318367312554
4265	0.02400318367312554
3127	0.02400318367312554
5956	0.02400318367312554
579	0.02400318367312554
4172	0.02400318367312554
6140	0.02400318367312554
6077	0.02400318367312554
11055	0.02400318367312554
1675	0.02400318367312554
300	0.02400318367312554
5003	0.02400318367312554
2957	0.02400318367312554
5174	0.02400318367312554
3610	0.02400318367312554
5172	0.02400318367312554
3124	0.02400318367312554
6174	0.02400318367312554
2488	0.02400318367312554
641	0.02400318367312554
3144	0.02400318367312554
4249	0.02400318367312554
750	0.02400318367312554
11146	0.02400318367312554
1415	0.02400318367312554
5369	0.02400318367312554
11220	0.02400318367312554
732	0.02400318367312554
4361	0.02400318367312554
5906	0.02400318367312554
5220	0.02400318367312554
4177	0.02400318367312554
4364	0.02400318367312554
11105	0.02400318367312554
4293	0.02400318367312554
3138	0.02400318367312554
1362	0.02400318367312554
5949	0.02400318367312554
4151	0.02400318367312554
5328	0.02400318367312554
762	0.02400318367312554
4219	0.02400318367312554
1396	0.02400318367312554
5927	0.02400318367312554
11206	0.02400318367312554
4247	0.02400318367312554
271	0.02400318367312554
4275	0.02400318367312554
11142	0.02400318367312554
263	0.02400318367312554
5890	0.02400318367312554
585	0.02400318367312554
1455	0.02400318367312554
5210	0.02400318367312554
1365	0.02400318367312554
718	0.02400318367312554
1361	0.02400318367312554
5372	0.02400318367312554
5269	0.02400318367312554
4276	0.02400318367312554
5143	0.02400318367312554
5570	0.02400318367312554
3176	0.02400318367312554
11024	0.02400318367312554
273	0.02400318367312554
767	0.02400318367312554
2555	0.02400318367312554
1654	0.02400318367312554
5456	0.02400318367312554
262	0.02400318367312554
11244	0.02400318367312554
4991	0.02400318367312554
4987	0.02400318367312554
1481	0.02400318367312554
11203	0.02400318367312554
4316	0.02400318367312554
4211	0.02400318367312554
6160	0.02400318367312554
4157	0.02400318367312554
4159	0.02400318367312554
1627	0.02400318367312554
4944	0.02400318367312554
5587	0.02400318367312554
647	0.02400318367312554
4236	0.02400318367312554
5576	0.02400318367312554
1449	0.02400318367312554
2534	0.02400318367312554
4326	0.02400318367312554
1653	0.02400318367312554
11100	0.02400318367312554
4964	0.02400318367312554
4142	0.02400318367312554
5938	0.02400318367312554
6149	0.02400318367312554
4976	0.02400318367312554
3608	0.02400318367312554
6147	0.02400318367312554
5192	0.02400318367312554
5411	0.02400318367312554
740	0.02400318367312554
1623	0.02400318367312554
11178	0.02400318367312554
6091	0.02400318367312554
1626	0.02400318367312554
5968	0.02400318367312554
1651	0.02400318367312554
4971	0.02400318367312554
5550	0.02400318367312554
5958	0.02400318367312554
1423	0.02400318367312554
11063	0.02400318367312554
4241	0.02400318367312554
292	0.02400318367312554
4332	0.02400318367312554
11137	0.02400318367312554
3170	0.02400318367312554
259	0.02400318367312554
4199	0.02400318367312554
268	0.02400318367312554
3152	0.02400318367312554
304	0.02400318367312554
2504	0.02400318367312554
766	0.02400318367312554
1454	0.02400318367312554
11202	0.02400318367312554
3009	0.02400318367312554
2529	0.02400318367312554
1427	0.02400318367312554
591	0.02400318367312554
2526	0.02400318367312554
4202	0.02400318367312554
5926	0.02400318367312554
757	0.02400318367312554
1635	0.02400318367312554
11110	0.02400318367312554
4215	0.02400318367312554
588	0.02400318367312554
1368	0.02400318367312554
1684	0.02400318367312554
4386	0.02400318367312554
11070	0.02400318367312554
4955	0.02400318367312554
4348	0.02400318367312554
3099	0.02400318367312554
11002	0.02400318367312554
5155	0.02400318367312554
1444	0.02400318367312554
4227	0.02400318367312554
5230	0.02400318367312554
1497	0.02400318367312554
6123	0.02400318367312554
11047	0.02400318367312554
4149	0.02400318367312554
1506	0.02400318367312554
5185	0.02400318367312554
11159	0.02400318367312554
11234	0.02400318367312554
302	0.02400318367312554
978	0.02400318367312554
4214	0.02400318367312554
590	0.02400318367312554
1016	0.02400318367312554
4256	0.02400318367312554
5134	0.02400318367312554
5150	0.02400318367312554
2514	0.02400318367312554
4229	0.02400318367312554
1019	0.02400318367312554
612	0.02400318367312554
669	0.02400318367312554
4325	0.02400318367312554
5255	0.02400318367312554
4341	0.02400318367312554
1351	0.02400318367312554
584	0.02400318367312554
1510	0.02400318367312554
1356	0.02400318367312554
4152	0.02400318367312554
1401	0.02400318367312554
4267	0.02400318367312554
4284	0.02400318367312554
5295	0.02400318367312554
5167	0.02400318367312554
2549	0.02400318367312554
5891	0.02400318367312554
1424	0.02400318367312554
5166	0.02400318367312554
1404	0.02400318367312554
730	0.02400318367312554
11079	0.02400318367312554
1339	0.02400318367312554
5194	0.02400318367312554
5409	0.02400318367312554
272	0.02400318367312554
6110	0.02400318367312554
615	0.02400318367312554
1390	0.02400318367312554
1488	0.02400318367312554
5308	0.02400318367312554
5347	0.02400318367312554
5957	0.02400318367312554
684	0.02400318367312554
5240	0.02400318367312554
2941	0.02400318367312554
5233	0.02400318367312554
5218	0.02400318367312554
4323	0.02400318367312554
2977	0.02400318367312554
5389	0.02400318367312554
11238	0.02400318367312554
5119	0.02400318367312554
3600	0.02400318367312554
3096	0.02400318367312554
5941	0.02400318367312554
6135	0.02400318367312554
5367	0.02400318367312554
5313	0.02400318367312554
4336	0.02400318367312554
1470	0.02400318367312554
5388	0.02400318367312554
1407	0.02400318367312554
11205	0.02400318367312554
11112	0.02400318367312554
4183	0.02400318367312554
2507	0.02400318367312554
5250	0.02400318367312554
3100	0.02400318367312554
5377	0.02400318367312554
11214	0.02400318367312554
1353	0.02400318367312554
5417	0.02400318367312554
1655	0.02400318367312554
3147	0.02400318367312554
5464	0.02400318367312554
4208	0.02400318367312554
5895	0.02400318367312554
5458	0.02400318367312554
725	0.02400318367312554
1486	0.02400318367312554
5177	0.02400318367312554
4176	0.02400318367312554
5111	0.02400318367312554
5565	0.02400318367312554
5897	0.02400318367312554
4937	0.02400318367312554
294	0.02400318367312554
772	0.02400318367312554
5943	0.02400318367312554
5914	0.02400318367312554
4266	0.02400318367312554
6166	0.02400318367312554
5454	0.02400318367312554
608	0.02400318367312554
1630	0.02400318367312554
5447	0.02400318367312554
3159	0.02400318367312554
6161	0.02400318367312554
4258	0.02400318367312554
3173	0.02400318367312554
4188	0.02400318367312554
4120	0.02400318367312554
629	0.02400318367312554
735	0.02400318367312554
4277	0.02400318367312554
1624	0.02400318367312554
618	0.02400318367312554
1414	0.02400318367312554
4374	0.02400318367312554
713	0.02400318367312554
1639	0.02400318367312554
1648	0.02400318367312554
4948	0.02400318367312554
5293	0.02400318367312554
6141	0.02400318367312554
6125	0.02400318367312554
4257	0.02400318367312554
5383	0.02400318367312554
759	0.02400318367312554
3171	0.02400318367312554
5432	0.02400318367312554
4324	0.02400318367312554
5385	0.02400318367312554
5954	0.02400318367312554
4121	0.02400318367312554
5206	0.02400318367312554
5254	0.02400318367312554
4268	0.02400318367312554
306	0.02400318367312554
6118	0.02400318367312554
11123	0.02400318367312554
1683	0.02400318367312554
4164	0.02400318367312554
2530	0.02400318367312554
4218	0.02400318367312554
2557	0.02400318367312554
5208	0.02400318367312554
1341	0.02400318367312554
11109	0.02400318367312554
4981	0.02400318367312554
3005	0.02400318367312554
5108	0.02400318367312554
2503	0.02400318367312554
11223	0.02400318367312554
3162	0.02400318367312554
5437	0.02400318367312554
4252	0.02400318367312554
11018	0.02400318367312554
11235	0.02400318367312554
1502	0.02400318367312554
4216	0.02400318367312554
11057	0.02400318367312554
5408	0.02400318367312554
4230	0.02400318367312554
1493	0.02400318367312554
1380	0.02400318367312554
999	0.02400318367312554
3156	0.02400318367312554
630	0.02400318367312554
988	0.02400318367312554
291	0.02400318367312554
4204	0.02400318367312554
4213	0.02400318367312554
11257	0.02400318367312554
4998	0.02400318367312554
6124	0.02400318367312554
1371	0.02400318367312554
5304	0.02400318367312554
1631	0.02400318367312554
5298	0.02400318367312554
4934	0.02400318367312554
745	0.02400318367312554
3614	0.02400318367312554
11013	0.02400318367312554
1357	0.02400318367312554
6074	0.02400318367312554
279	0.02400318367312554
6173	0.02400318367312554
1681	0.02400318367312554
1409	0.02400318367312554
11236	0.02400318367312554
1313	0.02400318367312554
1005	0.02400318367312554
1511	0.02400318367312554
6146	0.02400318367312554
5586	0.02400318367312554
1487	0.02400318367312554
5382	0.02400318367312554
4966	0.02400318367312554
6109	0.02400318367312554
1504	0.02400318367312554
578	0.02400318367312554
11034	0.02400318367312554
4131	0.02400318367312554
4136	0.02400318367312554
299	0.02400318367312554
3157	0.02400318367312554
5900	0.02400318367312554
619	0.02400318367312554
4162	0.02400318367312554
3103	0.02400318367312554
257	0.02400318367312554
5327	0.02400318367312554
4119	0.02400318367312554
11095	0.02400318367312554
1473	0.02400318367312554
11060	0.02400318367312554
5907	0.02400318367312554
256	0.02400318367312554
1665	0.02400318367312554
1674	0.02400318367312554
4335	0.02400318367312554
3624	0.02400318367312554
726	0.02400318367312554
5106	0.02400318367312554
773	0.02400318367312554
11152	0.02400318367312554
6138	0.02400318367312554
3193	0.02400318367312554
5333	0.02400318367312554
261	0.02400318367312554
1508	0.02400318367312554
3135	0.02400318367312554
5181	0.02400318367312554
5122	0.02400318367312554
1400	0.02400318367312554
733	0.02400318367312554
3164	0.02400318367312554
1629	0.02400318367312554
4144	0.02400318367312554
3158	0.02400318367312554
5104	0.02400318367312554
4970	0.02400318367312554
4366	0.02400318367312554
657	0.02400318367312554
11108	0.02400318367312554
4961	0.02400318367312554
5324	0.02400318367312554
4190	0.02400318367312554
1682	0.02400318367312554
5923	0.02400318367312554
1017	0.02400318367312554
6080	0.02400318367312554
11247	0.02400318367312554
5947	0.02400318367312554
6115	0.02400318367312554
4189	0.02400318367312554
5370	0.02400318367312554
1394	0.02400318367312554
3180	0.02400318367312554
582	0.02400318367312554
5441	0.02400318367312554
5936	0.02400318367312554
6071	0.02400318367312554
1646	0.02400318367312554
2553	0.02400318367312554
5287	0.02400318367312554
2971	0.02400318367312554
6099	0.02400318367312554
5175	0.02400318367312554
1015	0.02400318367312554
5554	0.02400318367312554
5318	0.02400318367312554
673	0.02400318367312554
623	0.02400318367312554
1310	0.02400318367312554
11012	0.02400318367312554
1018	0.02400318367312554
4201	0.02400318367312554
1642	0.02400318367312554
5180	0.02400318367312554
3177	0.02400318367312554
664	0.02400318367312554
5939	0.02400318367312554
11121	0.02400318367312554
4150	0.02400318367312554
5937	0.02400318367312554
5212	0.02400318367312554
3609	0.02400318367312554
2959	0.02400318367312554
265	0.02400318367312554
6153	0.02400318367312554
4313	0.02400318367312554
1383	0.02400318367312554
5905	0.02400318367312554
5888	0.02400318367312554
3616	0.02400318367312554
6083	0.02400318367312554
5249	0.02400318367312554
258	0.02400318367312554
4180	0.02400318367312554
4954	0.02400318367312554
11179	0.02400318367312554
11249	0.02400318367312554
2567	0.02400318367312554
4207	0.02400318367312554
5361	0.02400318367312554
4994	0.02400318367312554
1332	0.02400318367312554
977	0.02400318367312554
5102	0.02400318367312554
11035	0.02400318367312554
4212	0.02400318367312554
5170	0.02400318367312554
6076	0.02400318367312554
4343	0.02400318367312554
1499	0.02400318367312554
4220	0.02400318367312554
5896	0.02400318367312554
4375	0.02400318367312554
2569	0.02400318367312554
4340	0.02400318367312554
4168	0.02400318367312554
284	0.02400318367312554
11085	0.02400318367312554
2499	0.02400318367312554
3119	0.02400318367312554
5321	0.02400318367312554
6144	0.02400318367312554
1666	0.02400318367312554
4360	0.02400318367312554
609	0.02400318367312554
2527	0.02400318367312554
6133	0.02400318367312554
1439	0.02400318367312554
4993	0.02400318367312554
11116	0.02400318367312554
6150	0.02400318367312554
677	0.02400318367312554
624	0.02400318367312554
2539	0.02400318367312554
3133	0.02400318367312554
702	0.02400318367312554
5379	0.02400318367312554
5549	0.02400318367312554
11233	0.02400318367312554
2556	0.02400318367312554
2590	0.02400318367312554
1403	0.02400318367312554
10996	0.02400318367312554
598	0.02400318367312554
11025	0.02400318367312554
2496	0.02400318367312554
11145	0.02400318367312554
589	0.02400318367312554
5331	0.02400318367312554
5366	0.02400318367312554
4281	0.02400318367312554
1331	0.02400318367312554
2969	0.02400318367312554
1678	0.02400318367312554
1374	0.02400318367312554
1366	0.02400318367312554
1308	0.02400318367312554
1364	0.02400318367312554
606	0.02400318367312554
2560	0.02400318367312554
1376	0.02400318367312554
5199	0.02400318367312554
4305	0.02400318367312554
756	0.02400318367312554
6072	0.02400318367312554
296	0.02400318367312554
634	0.02400318367312554
2570	0.02400318367312554
5332	0.02400318367312554
1405	0.02400318367312554
5552	0.02400318367312554
5098	0.02400318367312554
4263	0.02400318367312554
4125	0.02400318367312554
