# Supplementary material for: Hierarchical Distribution of Reward Representation in the Cortical and Hippocampal Regions
Source: eNeuro. 2026 Feb 10;13(2):ENEURO.0256-25.2026. doi: 10.1523/ENEURO.0256-25.2026 (PMC12931971; doi:10.1523/ENEURO.0256-25.2026)
Supplement: Data 1 — The complete code, data, and computational environment required to reproduce the findings of this study are available at https://github.com/mokamotosan/soma_okamoto_lr_01_public.git. The repository contains a series of Jupyter Notebooks for analysis (/notebooks) and a Dockerfile to ensure a fully reproducible environment. The analysis is structured with individual notebooks for each of the six brain regions, which generate the results for Figs. 3-7 and Table 1. All analyses were performed within a Docker container based on a Python 3.10 image, utilizing key libraries such as PyCaret for modeling and SHAP for interpretation. To replicate all results, users should first build the Docker environment and then execute the Jupyter Notebooks in the sequence described in the repository's README.md file. Download Data 1, ZIP file. [file eneuro-13-ENEURO.0256-25.2026-s001.zip › soma_okamoto_lr_01_public-main/results/shap_analysis/M1/shap_base_values_M1_catboost_r2.csv]

sample_id	base_value
4193	0.009152063684690345
1505	0.009152063684690345
5900	0.009152063684690345
3140	0.009152063684690345
1337	0.009152063684690345
1485	0.009152063684690345
4961	0.009152063684690345
1653	0.009152063684690345
1412	0.009152063684690345
988	0.009152063684690345
11178	0.009152063684690345
5113	0.009152063684690345
6170	0.009152063684690345
681	0.009152063684690345
3192	0.009152063684690345
5294	0.009152063684690345
5881	0.009152063684690345
4281	0.009152063684690345
3605	0.009152063684690345
285	0.009152063684690345
11161	0.009152063684690345
4260	0.009152063684690345
5373	0.009152063684690345
3599	0.009152063684690345
729	0.009152063684690345
3120	0.009152063684690345
1385	0.009152063684690345
5892	0.009152063684690345
2535	0.009152063684690345
5553	0.009152063684690345
286	0.009152063684690345
11147	0.009152063684690345
288	0.009152063684690345
6132	0.009152063684690345
5096	0.009152063684690345
271	0.009152063684690345
696	0.009152063684690345
4976	0.009152063684690345
4302	0.009152063684690345
5576	0.009152063684690345
1338	0.009152063684690345
11238	0.009152063684690345
4352	0.009152063684690345
772	0.009152063684690345
5377	0.009152063684690345
11013	0.009152063684690345
11039	0.009152063684690345
5432	0.009152063684690345
6167	0.009152063684690345
11022	0.009152063684690345
11001	0.009152063684690345
1635	0.009152063684690345
5004	0.009152063684690345
577	0.009152063684690345
707	0.009152063684690345
4220	0.009152063684690345
5333	0.009152063684690345
1348	0.009152063684690345
3110	0.009152063684690345
4971	0.009152063684690345
1019	0.009152063684690345
588	0.009152063684690345
1631	0.009152063684690345
657	0.009152063684690345
6095	0.009152063684690345
11059	0.009152063684690345
11026	0.009152063684690345
773	0.009152063684690345
1329	0.009152063684690345
11003	0.009152063684690345
6140	0.009152063684690345
11104	0.009152063684690345
306	0.009152063684690345
4303	0.009152063684690345
5378	0.009152063684690345
709	0.009152063684690345
608	0.009152063684690345
671	0.009152063684690345
5148	0.009152063684690345
3151	0.009152063684690345
752	0.009152063684690345
3148	0.009152063684690345
6075	0.009152063684690345
4155	0.009152063684690345
11187	0.009152063684690345
5948	0.009152063684690345
4253	0.009152063684690345
1322	0.009152063684690345
3152	0.009152063684690345
5215	0.009152063684690345
650	0.009152063684690345
11051	0.009152063684690345
710	0.009152063684690345
738	0.009152063684690345
5943	0.009152063684690345
302	0.009152063684690345
736	0.009152063684690345
5385	0.009152063684690345
6126	0.009152063684690345
625	0.009152063684690345
4179	0.009152063684690345
3164	0.009152063684690345
5143	0.009152063684690345
4234	0.009152063684690345
1427	0.009152063684690345
5960	0.009152063684690345
272	0.009152063684690345
4237	0.009152063684690345
1639	0.009152063684690345
5132	0.009152063684690345
5936	0.009152063684690345
5954	0.009152063684690345
269	0.009152063684690345
1642	0.009152063684690345
4202	0.009152063684690345
649	0.009152063684690345
11047	0.009152063684690345
606	0.009152063684690345
2550	0.009152063684690345
2539	0.009152063684690345
986	0.009152063684690345
4340	0.009152063684690345
1456	0.009152063684690345
4359	0.009152063684690345
706	0.009152063684690345
5251	0.009152063684690345
609	0.009152063684690345
1403	0.009152063684690345
4227	0.009152063684690345
1007	0.009152063684690345
4387	0.009152063684690345
4280	0.009152063684690345
3616	0.009152063684690345
11193	0.009152063684690345
5444	0.009152063684690345
1482	0.009152063684690345
5352	0.009152063684690345
4336	0.009152063684690345
3175	0.009152063684690345
3007	0.009152063684690345
4128	0.009152063684690345
3097	0.009152063684690345
1674	0.009152063684690345
5156	0.009152063684690345
4328	0.009152063684690345
11202	0.009152063684690345
5916	0.009152063684690345
5421	0.009152063684690345
5919	0.009152063684690345
4945	0.009152063684690345
4131	0.009152063684690345
2506	0.009152063684690345
268	0.009152063684690345
4944	0.009152063684690345
4216	0.009152063684690345
5110	0.009152063684690345
1453	0.009152063684690345
603	0.009152063684690345
750	0.009152063684690345
260	0.009152063684690345
5259	0.009152063684690345
4161	0.009152063684690345
4188	0.009152063684690345
2504	0.009152063684690345
6098	0.009152063684690345
11000	0.009152063684690345
1630	0.009152063684690345
282	0.009152063684690345
2586	0.009152063684690345
5345	0.009152063684690345
5920	0.009152063684690345
1005	0.009152063684690345
5214	0.009152063684690345
1483	0.009152063684690345
3177	0.009152063684690345
11065	0.009152063684690345
4373	0.009152063684690345
3150	0.009152063684690345
5307	0.009152063684690345
3123	0.009152063684690345
1006	0.009152063684690345
5362	0.009152063684690345
3188	0.009152063684690345
1334	0.009152063684690345
2929	0.009152063684690345
4130	0.009152063684690345
5379	0.009152063684690345
4273	0.009152063684690345
1444	0.009152063684690345
6115	0.009152063684690345
5210	0.009152063684690345
5887	0.009152063684690345
1497	0.009152063684690345
5341	0.009152063684690345
4249	0.009152063684690345
1355	0.009152063684690345
2921	0.009152063684690345
4358	0.009152063684690345
1327	0.009152063684690345
5184	0.009152063684690345
4145	0.009152063684690345
5121	0.009152063684690345
266	0.009152063684690345
590	0.009152063684690345
1644	0.009152063684690345
11107	0.009152063684690345
5441	0.009152063684690345
996	0.009152063684690345
5101	0.009152063684690345
3631	0.009152063684690345
1381	0.009152063684690345
11228	0.009152063684690345
1410	0.009152063684690345
5291	0.009152063684690345
1492	0.009152063684690345
5269	0.009152063684690345
5279	0.009152063684690345
3606	0.009152063684690345
3186	0.009152063684690345
4283	0.009152063684690345
618	0.009152063684690345
11127	0.009152063684690345
3174	0.009152063684690345
1342	0.009152063684690345
5174	0.009152063684690345
4304	0.009152063684690345
3142	0.009152063684690345
4124	0.009152063684690345
581	0.009152063684690345
670	0.009152063684690345
664	0.009152063684690345
301	0.009152063684690345
5931	0.009152063684690345
5240	0.009152063684690345
2565	0.009152063684690345
11102	0.009152063684690345
3162	0.009152063684690345
5290	0.009152063684690345
3131	0.009152063684690345
5116	0.009152063684690345
5443	0.009152063684690345
11182	0.009152063684690345
11221	0.009152063684690345
265	0.009152063684690345
5140	0.009152063684690345
4934	0.009152063684690345
4317	0.009152063684690345
4265	0.009152063684690345
1632	0.009152063684690345
289	0.009152063684690345
1455	0.009152063684690345
2496	0.009152063684690345
682	0.009152063684690345
2561	0.009152063684690345
999	0.009152063684690345
3628	0.009152063684690345
11211	0.009152063684690345
1466	0.009152063684690345
6133	0.009152063684690345
622	0.009152063684690345
5136	0.009152063684690345
11183	0.009152063684690345
5355	0.009152063684690345
1651	0.009152063684690345
1349	0.009152063684690345
4195	0.009152063684690345
2503	0.009152063684690345
4348	0.009152063684690345
5922	0.009152063684690345
2548	0.009152063684690345
4344	0.009152063684690345
4963	0.009152063684690345
3615	0.009152063684690345
5562	0.009152063684690345
1658	0.009152063684690345
2995	0.009152063684690345
589	0.009152063684690345
4258	0.009152063684690345
11043	0.009152063684690345
6107	0.009152063684690345
2947	0.009152063684690345
11220	0.009152063684690345
3154	0.009152063684690345
5292	0.009152063684690345
6112	0.009152063684690345
3118	0.009152063684690345
5440	0.009152063684690345
1430	0.009152063684690345
1008	0.009152063684690345
1002	0.009152063684690345
6097	0.009152063684690345
5250	0.009152063684690345
11122	0.009152063684690345
5359	0.009152063684690345
5169	0.009152063684690345
5281	0.009152063684690345
11109	0.009152063684690345
6145	0.009152063684690345
304	0.009152063684690345
2961	0.009152063684690345
1421	0.009152063684690345
679	0.009152063684690345
3194	0.009152063684690345
291	0.009152063684690345
1366	0.009152063684690345
11236	0.009152063684690345
6116	0.009152063684690345
3603	0.009152063684690345
1448	0.009152063684690345
6149	0.009152063684690345
703	0.009152063684690345
5001	0.009152063684690345
4970	0.009152063684690345
744	0.009152063684690345
5115	0.009152063684690345
762	0.009152063684690345
11186	0.009152063684690345
4173	0.009152063684690345
673	0.009152063684690345
3143	0.009152063684690345
5315	0.009152063684690345
2989	0.009152063684690345
3618	0.009152063684690345
11158	0.009152063684690345
6091	0.009152063684690345
1499	0.009152063684690345
1320	0.009152063684690345
1445	0.009152063684690345
5192	0.009152063684690345
2567	0.009152063684690345
5198	0.009152063684690345
5582	0.009152063684690345
1649	0.009152063684690345
11027	0.009152063684690345
3135	0.009152063684690345
1626	0.009152063684690345
5953	0.009152063684690345
1372	0.009152063684690345
5196	0.009152063684690345
4306	0.009152063684690345
5349	0.009152063684690345
1504	0.009152063684690345
1508	0.009152063684690345
5460	0.009152063684690345
5442	0.009152063684690345
5917	0.009152063684690345
2528	0.009152063684690345
1375	0.009152063684690345
5127	0.009152063684690345
597	0.009152063684690345
667	0.009152063684690345
3145	0.009152063684690345
5418	0.009152063684690345
4282	0.009152063684690345
6119	0.009152063684690345
739	0.009152063684690345
4299	0.009152063684690345
5274	0.009152063684690345
5296	0.009152063684690345
5587	0.009152063684690345
1666	0.009152063684690345
2555	0.009152063684690345
11020	0.009152063684690345
1383	0.009152063684690345
11245	0.009152063684690345
730	0.009152063684690345
1638	0.009152063684690345
5255	0.009152063684690345
2533	0.009152063684690345
637	0.009152063684690345
5154	0.009152063684690345
3122	0.009152063684690345
5566	0.009152063684690345
1333	0.009152063684690345
4354	0.009152063684690345
769	0.009152063684690345
300	0.009152063684690345
5398	0.009152063684690345
5128	0.009152063684690345
11184	0.009152063684690345
5893	0.009152063684690345
1343	0.009152063684690345
4311	0.009152063684690345
4360	0.009152063684690345
1384	0.009152063684690345
5304	0.009152063684690345
11248	0.009152063684690345
3171	0.009152063684690345
1498	0.009152063684690345
4256	0.009152063684690345
1388	0.009152063684690345
3130	0.009152063684690345
1362	0.009152063684690345
6080	0.009152063684690345
3139	0.009152063684690345
5927	0.009152063684690345
11071	0.009152063684690345
4353	0.009152063684690345
1386	0.009152063684690345
3623	0.009152063684690345
6084	0.009152063684690345
4184	0.009152063684690345
4994	0.009152063684690345
4251	0.009152063684690345
1675	0.009152063684690345
5354	0.009152063684690345
5890	0.009152063684690345
748	0.009152063684690345
1415	0.009152063684690345
2532	0.009152063684690345
5293	0.009152063684690345
5375	0.009152063684690345
5901	0.009152063684690345
11119	0.009152063684690345
4221	0.009152063684690345
3132	0.009152063684690345
5571	0.009152063684690345
11235	0.009152063684690345
5265	0.009152063684690345
5961	0.009152063684690345
5907	0.009152063684690345
3129	0.009152063684690345
11232	0.009152063684690345
734	0.009152063684690345
5392	0.009152063684690345
6102	0.009152063684690345
2573	0.009152063684690345
1345	0.009152063684690345
11177	0.009152063684690345
6166	0.009152063684690345
3001	0.009152063684690345
4383	0.009152063684690345
3149	0.009152063684690345
5445	0.009152063684690345
11036	0.009152063684690345
4349	0.009152063684690345
5572	0.009152063684690345
11230	0.009152063684690345
11033	0.009152063684690345
4979	0.009152063684690345
5554	0.009152063684690345
5578	0.009152063684690345
11208	0.009152063684690345
5361	0.009152063684690345
4346	0.009152063684690345
6159	0.009152063684690345
5376	0.009152063684690345
5883	0.009152063684690345
687	0.009152063684690345
4955	0.009152063684690345
3173	0.009152063684690345
5439	0.009152063684690345
1677	0.009152063684690345
4378	0.009152063684690345
4377	0.009152063684690345
11185	0.009152063684690345
4271	0.009152063684690345
1680	0.009152063684690345
5305	0.009152063684690345
4947	0.009152063684690345
261	0.009152063684690345
11125	0.009152063684690345
1634	0.009152063684690345
4307	0.009152063684690345
2945	0.009152063684690345
5244	0.009152063684690345
5968	0.009152063684690345
5370	0.009152063684690345
11062	0.009152063684690345
1506	0.009152063684690345
2536	0.009152063684690345
3604	0.009152063684690345
11113	0.009152063684690345
11159	0.009152063684690345
5176	0.009152063684690345
5005	0.009152063684690345
1420	0.009152063684690345
6114	0.009152063684690345
6081	0.009152063684690345
3157	0.009152063684690345
1417	0.009152063684690345
11123	0.009152063684690345
1663	0.009152063684690345
3193	0.009152063684690345
5394	0.009152063684690345
11176	0.009152063684690345
11157	0.009152063684690345
5267	0.009152063684690345
1426	0.009152063684690345
4123	0.009152063684690345
11247	0.009152063684690345
5204	0.009152063684690345
274	0.009152063684690345
1350	0.009152063684690345
11132	0.009152063684690345
5098	0.009152063684690345
4194	0.009152063684690345
4951	0.009152063684690345
1461	0.009152063684690345
1370	0.009152063684690345
5114	0.009152063684690345
5302	0.009152063684690345
5332	0.009152063684690345
640	0.009152063684690345
5298	0.009152063684690345
3172	0.009152063684690345
4266	0.009152063684690345
4326	0.009152063684690345
689	0.009152063684690345
6135	0.009152063684690345
6160	0.009152063684690345
11155	0.009152063684690345
3185	0.009152063684690345
5423	0.009152063684690345
1308	0.009152063684690345
6148	0.009152063684690345
6110	0.009152063684690345
1622	0.009152063684690345
11256	0.009152063684690345
6071	0.009152063684690345
6117	0.009152063684690345
4199	0.009152063684690345
2558	0.009152063684690345
1451	0.009152063684690345
5205	0.009152063684690345
5584	0.009152063684690345
6146	0.009152063684690345
5241	0.009152063684690345
2554	0.009152063684690345
4334	0.009152063684690345
11136	0.009152063684690345
3126	0.009152063684690345
1424	0.009152063684690345
2951	0.009152063684690345
4176	0.009152063684690345
5206	0.009152063684690345
5322	0.009152063684690345
4339	0.009152063684690345
5276	0.009152063684690345
5155	0.009152063684690345
6147	0.009152063684690345
1418	0.009152063684690345
