# Supplementary material for: Hierarchical Distribution of Reward Representation in the Cortical and Hippocampal Regions
Source: eNeuro. 2026 Feb 10;13(2):ENEURO.0256-25.2026. doi: 10.1523/ENEURO.0256-25.2026 (PMC12931971; doi:10.1523/ENEURO.0256-25.2026)
Supplement: Data 1 — The complete code, data, and computational environment required to reproduce the findings of this study are available at https://github.com/mokamotosan/soma_okamoto_lr_01_public.git. The repository contains a series of Jupyter Notebooks for analysis (/notebooks) and a Dockerfile to ensure a fully reproducible environment. The analysis is structured with individual notebooks for each of the six brain regions, which generate the results for Figs. 3-7 and Table 1. All analyses were performed within a Docker container based on a Python 3.10 image, utilizing key libraries such as PyCaret for modeling and SHAP for interpretation. To replicate all results, users should first build the Docker environment and then execute the Jupyter Notebooks in the sequence described in the repository's README.md file. Download Data 1, ZIP file. [file eneuro-13-ENEURO.0256-25.2026-s001.zip › soma_okamoto_lr_01_public-main/results/shap_analysis/M1/shap_importance_M1_catboost_r0.csv]

feature	mean_abs_shap
Post_Outcomne_contra__skewness	0.27665535336286984
Post_Outcome_ipsi__skewness	0.16236417145991205
ks-stat_OutcomeI	0.15415332763169323
ks-stat_OutcomeC	0.14096075052047655
Post_Outcomne_contra__mean_spk_per_s__50_to_100_ms	0.12345765174540567
Pre_Action_ipsi__std	0.08503317220389219
diff_per_sum_ActionI	0.07135313859364473
diff_per_sum_OutcomeI	0.06513486936469841
Pre_Action_contralateral__std	0.0623595416627985
Post_Outcomne_contra__std	0.04975407483049721
Post_Outcomne_contra__kurtosis	0.047437785196573594
Pre_Action_ipsi__kurtosis	0.03618532759653761
Pre_Action_contralateral__quantile(75)	0.03476360211843425
Post_Outcome_ipsi__std	0.030305335229006906
Post_Outcome_ipsi__median	0.02896726438740324
ks-stat_ActionI	0.025758574557051828
diff_per_sum_OutcomeC	0.021494896709499844
