# Supplementary material for: Hierarchical Distribution of Reward Representation in the Cortical and Hippocampal Regions
Source: eNeuro. 2026 Feb 10;13(2):ENEURO.0256-25.2026. doi: 10.1523/ENEURO.0256-25.2026 (PMC12931971; doi:10.1523/ENEURO.0256-25.2026)
Supplement: Data 1 — The complete code, data, and computational environment required to reproduce the findings of this study are available at https://github.com/mokamotosan/soma_okamoto_lr_01_public.git. The repository contains a series of Jupyter Notebooks for analysis (/notebooks) and a Dockerfile to ensure a fully reproducible environment. The analysis is structured with individual notebooks for each of the six brain regions, which generate the results for Figs. 3-7 and Table 1. All analyses were performed within a Docker container based on a Python 3.10 image, utilizing key libraries such as PyCaret for modeling and SHAP for interpretation. To replicate all results, users should first build the Docker environment and then execute the Jupyter Notebooks in the sequence described in the repository's README.md file. Download Data 1, ZIP file. [file eneuro-13-ENEURO.0256-25.2026-s001.zip › soma_okamoto_lr_01_public-main/results/shap_analysis/M1/shap_importance_M1_catboost_r1.csv]

feature	mean_abs_shap
Post_Outcomne_contra__skewness	0.3188382275998196
ks-stat_OutcomeC	0.29288104374498
Post_Outcomne_contra__mean_spk_per_s_100_to_250_ms	0.2504292672809855
Post_Outcome_ipsi__skewness	0.16800756948238188
Post_Outcomne_contra__std	0.14863857337805728
diff_per_sum_ActionI	0.1413451243621124
Pre_Action_ipsi__std	0.12187429307266938
ks-stat_OutcomeI	0.12135896929568322
Pre_Action_contralateral__kurtosis	0.10406850807801958
diff_per_sum_OutcomeI	0.10173140440976987
ks-stat_ActionC	0.09312369862057024
Post_Outcome_ipsi__median	0.08284365301954649
Post_Outcomne_contra__quantile(25)	0.07104345930336545
Pre_Action_ipsi__kurtosis	0.06338834601595741
Pre_Action_contralateral__std	0.05908899854234065
ks-stat_ActionI	0.05535854777317298
diff_per_sum_ActionC	0.040676363360896334
