# Supplementary material for: Hierarchical Distribution of Reward Representation in the Cortical and Hippocampal Regions
Source: eNeuro. 2026 Feb 10;13(2):ENEURO.0256-25.2026. doi: 10.1523/ENEURO.0256-25.2026 (PMC12931971; doi:10.1523/ENEURO.0256-25.2026)
Supplement: Data 1 — The complete code, data, and computational environment required to reproduce the findings of this study are available at https://github.com/mokamotosan/soma_okamoto_lr_01_public.git. The repository contains a series of Jupyter Notebooks for analysis (/notebooks) and a Dockerfile to ensure a fully reproducible environment. The analysis is structured with individual notebooks for each of the six brain regions, which generate the results for Figs. 3-7 and Table 1. All analyses were performed within a Docker container based on a Python 3.10 image, utilizing key libraries such as PyCaret for modeling and SHAP for interpretation. To replicate all results, users should first build the Docker environment and then execute the Jupyter Notebooks in the sequence described in the repository's README.md file. Download Data 1, ZIP file. [file eneuro-13-ENEURO.0256-25.2026-s001.zip › soma_okamoto_lr_01_public-main/results/shap_analysis/M1/shap_importance_M1_catboost_r2.csv]

feature	mean_abs_shap
ks-stat_OutcomeC	0.30347750803197804
Post_Outcomne_contra__skewness	0.2988941253672846
Post_Outcomne_contra__std	0.17249966443035442
Post_Outcomne_contra__mean_spk_per_s__50_to_100_ms	0.16877696974720413
Post_Outcome_ipsi__skewness	0.14225502462314238
Post_Outcomne_contra__quantile(25)	0.14079950913305522
Pre_Action_ipsi__kurtosis	0.09727644631395854
ks-stat_OutcomeI	0.08918432221772993
Post_Outcome_ipsi__median	0.0833151112318866
Pre_Action_ipsi__std	0.08220014343001962
diff_per_sum_ActionI	0.06734324701160266
diff_per_sum_OutcomeC	0.06626352492715012
diff_per_sum_OutcomeI	0.06480573298063154
Pre_Action_contralateral__kurtosis	0.06268416012924262
ks-stat_ActionI	0.05343589367249694
Pre_Action_contralateral__std	0.050203106254494964
Post_Outcome_ipsi__std	0.049535814010962846
