# Supplementary material for: Hierarchical Distribution of Reward Representation in the Cortical and Hippocampal Regions
Source: eNeuro. 2026 Feb 10;13(2):ENEURO.0256-25.2026. doi: 10.1523/ENEURO.0256-25.2026 (PMC12931971; doi:10.1523/ENEURO.0256-25.2026)
Supplement: Data 1 — The complete code, data, and computational environment required to reproduce the findings of this study are available at https://github.com/mokamotosan/soma_okamoto_lr_01_public.git. The repository contains a series of Jupyter Notebooks for analysis (/notebooks) and a Dockerfile to ensure a fully reproducible environment. The analysis is structured with individual notebooks for each of the six brain regions, which generate the results for Figs. 3-7 and Table 1. All analyses were performed within a Docker container based on a Python 3.10 image, utilizing key libraries such as PyCaret for modeling and SHAP for interpretation. To replicate all results, users should first build the Docker environment and then execute the Jupyter Notebooks in the sequence described in the repository's README.md file. Download Data 1, ZIP file. [file eneuro-13-ENEURO.0256-25.2026-s001.zip › soma_okamoto_lr_01_public-main/results/shap_analysis/M1/shap_values_M1_catboost_r0.csv]

	diff_per_sum_ActionI	ks-stat_ActionI	diff_per_sum_OutcomeC	ks-stat_OutcomeC	diff_per_sum_OutcomeI	ks-stat_OutcomeI	Pre_Action_contralateral__std	Pre_Action_contralateral__quantile(75)	Pre_Action_ipsi__std	Pre_Action_ipsi__kurtosis	Post_Outcomne_contra__mean_spk_per_s__50_to_100_ms	Post_Outcomne_contra__std	Post_Outcomne_contra__kurtosis	Post_Outcomne_contra__skewness	Post_Outcome_ipsi__std	Post_Outcome_ipsi__skewness	Post_Outcome_ipsi__median	roi	model_id	repeat	session_id
0	0.15365398519897888	0.010171731958874487	-0.016452829406072327	-0.10488995284164342	-0.05323853252402797	-0.10198224552800761	0.10981851553186552	0.05052826755741252	0.035100384612900826	0.046633516183874776	-0.047953985426341245	0.050345439732990556	-0.014449586025583485	0.6112546121652103	0.016744905307365256	-0.1410142948002336	-0.009016762240429922	M1	catboost	0	123
1	0.026359116649563183	-0.002952528232811169	0.010312142555232415	0.16245636294540508	-0.056566672458927575	-0.12024744853406001	-0.018129235589264017	-0.001283388345479196	0.1020775761846432	0.057334360657093415	0.19858486186721902	-0.08090192593188394	-0.008602736850458642	-0.14100121445772468	-0.10631009038521808	0.3171188276619872	-0.01728442847627374	M1	catboost	0	123
2	-0.025558033469983543	0.02960106049708076	0.015387787915947483	0.18989659280425072	0.09922489821061056	0.5377377740299759	0.02231361859109886	0.013467405947414086	0.063444010955568	-0.002117022330146844	-0.14483355788965324	-0.004971095913670124	-0.00936609703563881	-0.2958377231756778	0.007814038991895922	-0.060968200465387035	-0.0027515989272041304	M1	catboost	0	123
3	-0.009415319133677396	0.04944368903698923	-0.023191724415087638	-0.10236578356732011	0.061247906576741826	0.44907224901527876	0.042206673949633434	0.04572541915850283	0.06345689694237713	0.03639025464128727	-0.03749566204797042	-0.14308519266753045	-0.023682492666149593	0.6661235353515618	0.003666707882256589	0.5027029371303783	0.04459479790617577	M1	catboost	0	123
4	-0.06683866595551426	0.04776216879759122	0.029127480886106862	0.1885745791961837	-0.05256723157386432	0.488166916391652	0.06671212384915375	0.03367574187224542	0.026632426845409833	0.024377845641005244	-0.40956809474940914	-0.0018166487125597644	-0.02138496905326906	-0.2889235776604531	0.04220197301890563	-0.07607300189506105	-0.015617260001427623	M1	catboost	0	123
5	-0.047215701882195454	0.0287197440812653	-0.03822176543195429	-0.16586755518638943	-0.05637050600252103	-0.08515247130262144	0.04658169280953182	-0.12236530463316717	-0.0951157614597611	0.05753100815671127	0.1231016727929092	0.09116760231821636	-0.02409223900467662	-0.22900886175064586	0.03413938855257479	-0.17827937101085323	-0.016919401362233667	M1	catboost	0	123
6	-0.047847808491315834	0.03544555916382334	0.019744755567790182	-0.08211555285555032	-0.03808020236040595	0.20933029406707113	0.04544361518852667	0.03826208063449961	0.06514011974608143	0.023828345179149037	-0.1294127512358368	0.04663150269347688	-0.0007506101505970375	-0.34739493516883857	0.015311962680485717	-0.09494006174251617	-0.006028939609667085	M1	catboost	0	123
7	-0.07018375830310067	0.01611899168638218	-0.01623096683572231	-0.08184287003241722	0.06637524100308709	0.09045762491873635	0.03358717002162603	-0.049761977443172276	0.09025430276891477	0.019171975719683293	-0.10622322016535261	-0.012361529504943892	-0.03426252973369478	-0.24031264465380786	-0.022205527649119733	-0.06778748038047795	-0.014458150349023187	M1	catboost	0	123
8	-0.07726390251994882	0.003994010046761208	0.05031515287052267	0.17266675256137798	0.00890405364872874	-0.05044699672414344	0.03245813132573731	0.0016317099344732374	0.07531266543381121	0.040711297272829225	-0.113794176293903	0.05557807909399179	-0.011727237244057062	-0.1747170266603483	-0.03961122000068144	-0.059364515856075835	-0.015635821779731336	M1	catboost	0	123
9	-0.036827175050953884	-0.006623747400928675	0.017466903170752463	-0.10115250569914119	-0.09970441020769057	-0.08636491426458429	0.0064317637368498	0.0046161614214705465	0.04413363867329886	-0.040489769365681105	0.08683706019238129	-0.0007945222618199733	0.022473601164386747	-0.17701735938320612	-0.03312538231120612	-0.18273266818544265	0.02631579131746217	M1	catboost	0	123
10	-0.08267908884356949	0.024175924747442363	0.03182564229085097	-0.1104977108108764	-0.05155367636148506	-0.18459796430662584	-0.026361364881301193	-0.12042248649483439	-0.19668840744140065	0.011540937654383904	0.12671087892534272	0.11963170645567313	-0.022911408800580478	-0.09973137748295108	0.05090448971986974	-0.19799671835917032	-0.027732411041655677	M1	catboost	0	123
11	0.0933411415307979	0.0020882382542297597	-0.005773104371111801	-0.061416717807237	-0.029768520048050952	-0.10147904439698009	0.010674008970726132	0.0318625214131786	0.08365308054464188	0.03570150604933823	-0.06911413132086897	0.09770044137564948	-0.04032241821033228	0.22402037167703343	-0.004640565248112131	-0.1445876017993162	-0.02089921429441359	M1	catboost	0	123
12	0.27010528892167474	0.01726746426407136	0.016281472477405093	-0.09788532141924024	0.02817368887440823	-0.27724719446689433	-0.0180868915110953	-0.0367766633680128	-0.04847744631404115	-0.11041452281793285	-0.055861539181073526	0.1136245628198847	0.39617207562630324	0.7086424914906746	0.022944194176474024	-0.13207979057482994	-0.05633635756073214	M1	catboost	0	123
13	0.00784181801507782	0.01663798792335855	-0.02540422734214846	-0.15006897551037054	-0.11462871675944118	-0.18283303688851182	-0.004532666850100945	0.03438443432032721	0.0024392127936951153	0.06803042242863708	-0.07723362934288963	0.08802408057978676	0.4338578448809019	0.5205342591145489	0.009660037382431022	-0.1449704284362164	-0.04604833657705202	M1	catboost	0	123
14	-0.09261638875324342	0.017794446921690455	-0.008581392162381176	0.02264755997369733	-0.09311083049544569	-0.07567480937123376	-0.02771467716654665	0.00882803054451413	0.03747705328579033	0.02335965780516157	-0.1223551827072204	0.0009590498200488203	-0.009690332159841279	-0.21053782722252154	0.019718234721515553	-0.18677960446510378	-0.015832100822429467	M1	catboost	0	123
15	0.1261013716185917	-0.0038573961599721747	0.019643325254891205	0.24070112748261568	0.004927459348340626	-0.0788670846454269	-0.0140048880398877	-0.016515471220202485	0.04888954947076762	-0.0318708092879826	-0.056907818677330746	-0.044499224952324216	-0.023428236683773473	-0.1424728614211527	0.014992493964113635	-0.1265951090495036	-0.013233469217053883	M1	catboost	0	123
16	-0.03758563970628959	-0.013752356651368822	0.02012254087672415	0.2519851366544621	0.008594985995352354	-0.05968389245803418	0.07362679324045772	-0.003395138643085343	-0.13466163353614932	0.04475437715256817	-0.41289320243131405	-0.00558631748449798	-0.01852245718726994	-0.23471057549680402	-0.010971534177495787	0.2524732929272022	-0.009501713759925394	M1	catboost	0	123
17	-0.07232344171142539	0.036808353233385736	0.0009876601519993333	0.2109633412516613	-0.10302530779421688	-0.07011059511920886	0.09012681613378415	0.017522546217279937	0.05449079776704504	0.030074015982146464	-0.22239149785531095	0.012806153249016385	-0.01678013020709809	-0.12378599555614382	0.015044983534551016	-0.1306885162269728	0.005133122810150843	M1	catboost	0	123
18	-0.04955571811161752	-0.021894875980291637	-0.01653869739048695	-0.06855532307650951	-0.05371521827250594	0.22462567481951465	0.032361841404985124	0.05174309040363564	0.06695484878499344	0.03595801582382001	-0.12991500139023182	-0.00226977320051022	-0.04706954137017605	-0.3298592838901758	-0.016523098365136123	-0.08821159843425358	-0.013971448823220944	M1	catboost	0	123
19	-0.022687009375229883	-0.0076689023994846745	0.020869161230774574	-0.10037367137036086	-0.04348528263661494	-0.09190792653178019	-0.04419361858013955	-0.06500726380715975	0.06975503624657774	0.04829263794438917	-0.09971417377410116	0.0011280052567373376	-0.04314777601510775	-0.22592648834138557	-0.019199879566049398	-0.13796072461084302	-0.011057309144365762	M1	catboost	0	123
20	0.07916384318845317	-0.0056302172869416	-0.044649579624385885	-0.10722904210538756	0.018354729505554317	-0.12520580493551983	-0.05913708835485569	0.006835600012391018	-0.12830931271735224	-0.0659540458903376	0.11845478844703575	-0.22935527170703218	-0.032226890983748376	-0.15921846890737412	0.03200448933756401	-0.057854772846876734	0.012180033761853788	M1	catboost	0	123
21	-0.06369289647547854	0.03406103680260312	-0.04304864424268219	0.31119098350665386	0.07058806247974476	0.14981582165146856	0.08336290522298337	0.02773027650766047	0.09163787251090197	0.025425231508079082	-0.12460570850865056	-0.011884970767441149	-0.02097678638466094	-0.24064254155892145	0.004133635999231456	-0.07971121417943111	-0.0028653739512565367	M1	catboost	0	123
22	0.04700838096670268	-0.011519773751870533	-0.037895834036898446	-0.18078102562843235	0.049166640454547064	-0.10402672054210373	0.04407251576072897	-0.04981800133800823	-0.14308997692196318	0.06423782514386363	0.055604585129340155	0.12915424129237227	-0.0018099476827541558	0.45173966196505794	0.03465210963406578	0.4255074265712748	0.04160862741485603	M1	catboost	0	123
23	-0.09255045787113936	0.042586218228911704	0.037082100261719944	0.46854408206702325	-0.06268134414980583	0.17954652810816993	-0.006079150813375701	0.0238737897233547	0.07621650825325682	0.004588609090218408	-0.20581661145158608	-0.016991139664257856	-0.0383369378803294	-0.17151949597404959	0.024923880102385703	-0.10082934158587922	-0.019674904642803304	M1	catboost	0	123
24	-0.06572347439161799	0.02103621807654736	0.018726919612336027	0.3961511727724472	-0.048673437609061225	0.17134871805831822	0.022289016116447746	0.008124294815238171	0.07078149656452933	0.02146430033639292	-0.025020800953666718	0.0020754502041272407	-0.03564199925213475	-0.2505537252219213	0.01168422747343315	-0.1213971662401521	-0.00048681404708103256	M1	catboost	0	123
25	-0.06287101208078255	0.01594436689800398	-0.008758756742563285	-0.10094014225898432	-0.010257452259563034	0.09852831855327628	0.027414256506642837	0.04610634818787245	-0.14152534587995516	0.005290361330749116	0.09670365708265292	-0.04983830677192345	-0.032601942853235366	-0.2566524534787494	0.007240766419484665	0.07264041713609015	0.005701661152082016	M1	catboost	0	123
26	0.018863687675796676	0.03823721957728887	0.004832959644560358	0.3733952746764436	0.11374430284556586	-0.07950057484516845	0.05776196184664737	0.05284450669060676	0.10336263258002083	0.00550490718762915	0.18896591646620117	0.011877866814898393	-0.0014545410581822387	-0.14985083301061375	-0.15917566126115365	-0.09193840370827103	0.04855040028339778	M1	catboost	0	123
27	-0.08122182209767538	0.04344750512866823	-0.026444522083769184	-0.12987591173350202	0.1461909601665024	0.003676795834829772	-0.41724689337298826	0.04101248226856322	0.09477229747092948	0.051572334132158296	0.3910728425610244	0.06459649072324776	0.2686254203002348	-0.15046529976621678	-0.3566156430667286	-0.10766032143996886	0.022409707230353806	M1	catboost	0	123
28	0.005277634252038855	-0.0034601771015072232	0.044593093365409335	-0.1329782982772773	-0.0540058124365137	-0.15234587528409727	0.07849724611463005	-0.012605171024533002	0.0683321709072162	0.02949254509445585	0.09392758380400038	-0.1671219034504266	-0.01807199529815237	0.5759841012532126	-0.00991614947033592	-0.1424624454162948	-0.015245734241064093	M1	catboost	0	123
29	-0.07738864950581668	0.038718369474174265	-0.01024638174495624	-0.022264378270400304	0.09116599742431748	-0.13874678026803755	-0.023169904757903127	0.021101706599250175	0.10352365015504172	0.00013544132793197978	-0.05099344401759197	0.01978051766280306	-0.012244652269212454	0.3274051604693222	0.0008976465174367072	-0.09069505618686542	-0.009717711423395023	M1	catboost	0	123
30	-0.014869947679102363	0.010706749326200665	0.0004765492437996706	-0.07164605368301279	-0.1315590035666539	-0.09965633500560861	0.053787105157820626	0.05057741145898961	-0.17418025714702412	-0.0341148166499306	0.05140226346656818	0.12322977492471572	-0.018547030030139012	0.24330608197516768	-0.08504952152940609	0.31240609535830716	-0.04290712934552451	M1	catboost	0	123
31	-0.05709106160989109	-0.020903256134374396	0.0010046861652949928	0.24271636812482267	0.10036836217512869	-0.036868387882070905	0.014938423118144577	0.07692691132557719	0.08350557072836068	-0.009681834586353603	-0.17893249138489184	-0.006916876040977055	-0.002712335497492684	-0.1766192182751296	0.06173321801431372	0.19705457210297098	0.04958474166300563	M1	catboost	0	123
32	-0.06527110141023398	0.0256964263017328	0.01069633667406121	-0.1274193263826654	-0.06855220081117007	-0.09616401283133295	0.04575170365617445	0.05380206601051579	0.054329522779715	0.03704021488018029	0.08295410647553225	0.07868748742331666	0.4257412406358896	-0.1761657603231637	-0.008308248587221848	-0.17238549926769478	-0.028118133143297315	M1	catboost	0	123
33	-0.06479265341062841	-0.01715703186097038	-0.035341094738410475	-0.2113405176513534	0.13283096384073206	-0.21118206101263934	0.038410036908125784	-0.025290765664489928	0.06499310430801729	-0.03116324056880685	-0.0782438869459821	0.01561900906300046	-0.02544401995182969	0.6180705640481895	0.040671556933995955	-0.08819124089505956	0.031327667969078404	M1	catboost	0	123
34	-0.06871678693354605	0.04343106695195517	0.008844356037410576	0.4652243108017082	-0.06405020003389604	0.18390862491271653	0.012408170424694808	0.021754137171943244	0.05894708086052681	0.01882453959362337	-0.23420534139236385	-0.01068839008609403	-0.017427784870181855	-0.2254975500083834	0.023258473205692	-0.11056618665390035	-0.02015152932426554	M1	catboost	0	123
35	-0.07312514773410915	0.007796203429757886	-0.04042646131877054	-0.10277923493041234	0.0644411997762435	-0.07340165288904342	-0.06789090603082507	0.01074371765612752	0.04973299725131676	-0.006137664182982201	0.08378497559709043	0.012082721547200187	-0.03634050349453473	-0.24483508273873003	-0.16994382219478477	-0.1639400943940295	-0.02532080068036474	M1	catboost	0	123
36	-0.03580784975978151	0.023095511979731444	-0.018063531827492256	0.2212161666763148	0.08095846733962019	-0.060283037334070484	-0.013037329666028353	0.06165957878172109	0.04230841027463844	0.043777140394973865	0.18910873344929735	-0.10745468681851189	-0.0025744728128593835	-0.15859879188353898	0.047760155319577204	-0.17474883746924347	-0.030592171089856533	M1	catboost	0	123
37	-0.02448878932433613	0.01367168458234353	-0.015739962598072126	-0.13024240304855053	0.11870177926303	-0.18442132106594203	0.0638065898323238	0.043572355527997014	0.04845703122055583	0.029102295323446634	-0.06449534009060282	0.03690934833290175	-0.02579054252786253	0.5164647665233022	0.009601275836125845	-0.06745252270215824	0.036233783043553326	M1	catboost	0	123
38	0.013582927054837579	0.009711438987653406	0.054974744729276284	-0.11836141337883503	0.17427451432076752	-0.07633631692935991	-0.04421958892946797	0.029770380813743422	-0.28891489933587405	0.01869603581643701	0.0721131567727927	-0.03850382985905826	-0.0020152733822008293	0.5233950074298022	-0.1850001245940178	-0.10484042929233414	-0.030246506899417165	M1	catboost	0	123
39	-0.09446894076621935	0.00929586905797872	0.012519359444926036	-0.12025840082935892	0.14477459009117702	-0.10556636089688907	-0.00519741875444431	-0.0008038954638396803	0.06916505740972487	-0.029733284833416154	0.08441697856282364	0.013006378960667675	-0.025644795095668707	-0.20573183122799402	0.04463985582197605	0.4009959561125899	0.06009091754688597	M1	catboost	0	123
40	-0.04189087395980772	0.01469289403419951	0.01816679994185455	0.08499984490606159	-0.04335426652691878	0.08992480959569629	0.0004458001821778532	0.005420093289082656	0.06369089692295671	0.019830792341921918	-0.09154641898735721	-0.00709717348373029	-0.009017294805041225	-0.22821255889598394	0.017146727540307966	0.05149364358719759	-0.017148747389896885	M1	catboost	0	123
41	0.19219171759200318	0.02972331666435277	0.01776253127736985	-0.12502169343794586	0.03628010423598228	-0.11247266564586876	0.0675578905682967	-0.018103157551238182	0.0776381720165395	-0.05321630745770973	0.0956233341680747	0.07031211286548084	-0.04006905252043978	-0.16969535518653062	-0.017725543785927878	-0.10830138243231857	-0.007801492531600153	M1	catboost	0	123
42	-0.03901776664616894	-0.002028631750313124	0.09933509677750255	-0.11405880241736885	-0.09714980889702134	-0.10718873500273024	-0.04459653807787847	-0.018682878696010628	0.09790546483417262	-0.014791198851713322	0.18111183767353525	-0.06731530234393178	-0.024920037405288045	0.329789307468801	-0.005921477572207076	0.24976236328362342	-0.032048221936854714	M1	catboost	0	123
43	-0.058395722321476946	0.04643252695236193	0.05766722476194356	0.5771149386869796	0.058244530932805884	0.10691270759826382	0.0477519655298909	0.03014834729694716	-0.11215878479891389	0.04154436309621916	-0.1477691814609464	0.04069325654783754	-0.009083761217275185	-0.15926976069435028	0.01636619413240294	-0.07156134989765195	-0.021467050647005492	M1	catboost	0	123
44	-0.0541571129829448	-0.01605447154522142	0.03158896241517088	-0.16057680998545507	0.042037149326111314	-0.1119854913200124	0.05103427902764111	0.0632061907536266	0.12949355414237007	-0.01683645843420705	0.04012485548158905	0.08203090404996363	0.016197646824241244	0.5940762870061976	-0.13129561224504022	-0.009611233950445584	-0.015216861065240894	M1	catboost	0	123
45	0.019490119428031406	-0.01252611674063763	0.001532309616097576	-0.060597277711166124	-0.0550668745303274	-0.10194381676420543	0.10012572069787737	-0.03310793183174917	0.0852337049708793	-0.007226923048202093	-0.06755785266567071	0.017639073611502687	-0.004482560680332689	-0.14896068570074952	-0.0018452068077766687	-0.201253338132355	0.018287748946136287	M1	catboost	0	123
46	0.1716816766082646	0.007422022646776505	-0.010340805525133999	-0.13026127979377247	0.09802046963225587	0.30465798071243955	0.10895058292618164	0.009064541782961986	0.07094290485890448	-0.026150933642456926	0.0495958247177867	0.04009378155435866	-0.021508180821476392	0.536857953195914	-0.003982313237321078	-0.1674962897411927	-0.0016197547449815076	M1	catboost	0	123
47	-0.025997680944991837	-0.04362735706423479	0.07106378941258537	-0.14918433340680315	0.10310737252551573	-0.18673667492379942	-0.02229479979214722	0.00022882616908553443	0.08224877626761758	0.04364271084014345	-0.05502964515436008	-0.36558525630825534	-0.06678872948714812	0.5494462367422814	-0.022097527521582658	-0.061703120859727456	0.2420040642944042	M1	catboost	0	123
48	-0.06597876747848307	0.022977872416427566	0.006346942542398428	-0.12335877115662833	0.06464839649281527	0.3475867283946414	-0.0019075160826255379	0.006418028004965182	0.04237960926202197	0.015787288644011386	-0.057611873628865766	0.0523343254850445	-0.012720245636268081	0.7644276414920518	-0.06060380507443134	-0.03401312050446267	0.025352577227116698	M1	catboost	0	123
49	0.215476758789398	0.012186055635936076	-0.06337150164172238	-0.13609024826474125	-0.1457025482629946	-0.3007643731722587	-0.4096091200823315	-0.013830947320352257	-0.0681589206818406	-0.004354492542849999	-0.10142751958849637	0.1932652411464752	0.39874191414870575	0.405387100486296	0.018283957119343244	0.1582995403162014	-0.120326389712163	M1	catboost	0	123
50	0.07001607070269603	-0.010203371028322653	0.03371106269995604	-0.08929705232841889	-0.03208809190468627	-0.1025960627758226	-0.0013898515473472614	0.009459477066028706	0.06100469467823668	-0.008858576110014432	0.3442219385616684	-0.13156898382704746	0.0014696459911427257	-0.14630109412891495	-0.052357619844020827	0.34207518289675387	-0.0031886671103605116	M1	catboost	0	123
51	-0.02615203205627577	0.04721161798122737	0.0072116850773371755	-0.08667250222479671	-0.08278697504896572	-0.07543225229800313	0.013506667191447701	-0.009367174879625432	0.07761554173479214	0.042595010857136434	-0.07824427126904417	0.022393303474605275	-0.007824785036593472	-0.23733627515452577	-0.045646235383341574	-0.1709655183128633	-0.007274085408696313	M1	catboost	0	123
52	0.025812848224161303	-0.02644831008214385	0.0010989389440262932	0.05442510173387992	-0.00336348898188128	0.3918885183853569	0.04945041571252402	0.04493674515005908	-0.07570566448845328	0.022342418388018755	-0.10853143545484381	0.023169184841262645	-0.008236207776750729	0.3476943400189502	0.018700033951439838	0.06803096150843944	0.05328756957583831	M1	catboost	0	123
53	-0.02032250499146292	0.0322130519031088	-0.0014965036257455536	-0.07522333877379235	-0.07441660382298088	-0.08743896383927907	0.07728617924754388	0.027867989808349695	0.0813652198854956	0.008289002281451185	-0.08506762572974098	0.041564658607095954	-0.014404582176865816	-0.17930664112417832	-0.015835770263354962	-0.06358345319803767	-0.005158272723416473	M1	catboost	0	123
54	-0.044852321823549715	-0.004480880595966522	0.024223488458488485	-0.0922474823530524	-0.07199118512053206	-0.133303905790849	0.034206753108534126	0.039342081405562064	-0.15642535127294205	0.03600281761226085	0.04334673263830794	0.0034002534122626925	-0.035050400542719296	-0.10910141664393562	0.02851759769838349	-0.167807947569294	-0.019113641543352766	M1	catboost	0	123
55	-0.08177824430271484	0.0104267745087927	-0.053276364960737996	0.22421927410188394	-0.05106597369078463	0.19003873250402975	-0.029500263571075325	-0.030999530329033048	0.025171551016620296	-0.010296099221567153	-0.039942063013119596	-0.034237689000334616	-0.012006399440234048	-0.2644938289097393	0.007226563106619431	-0.09308368989381399	-0.016850372866370207	M1	catboost	0	123
56	-0.046175806315970125	0.004120681831089887	0.015829952847187547	-0.12044725048018083	0.04646710306581415	-0.08036064449433906	-0.052983544101686125	-0.02546247251568403	-0.15783030915824667	0.02772660211903498	0.09192149727285935	-0.05303974401022147	-0.008347112700946827	-0.20511200574025182	0.04680234010940224	-0.15071709335716363	-0.0022992386942542724	M1	catboost	0	123
57	-0.04987914383564028	0.02603383906107813	-0.004224561172939945	-0.020121591227822665	-0.01122974294118875	-0.12201269270551368	0.09465005163630112	0.03739409461462317	0.06260842923240079	0.043325427572837465	-0.07515294668919523	0.02419040221150824	-0.029730588001433862	0.343529532303299	-0.018986014113157878	-0.17184202769717788	-0.02950138153830323	M1	catboost	0	123
58	0.1087361857491759	-0.023236212962658293	-0.0005173519624333738	-0.07534980969584536	-0.007267615235436457	-0.1113387626175856	-0.007820113316309583	-0.014923398652812484	0.08458751119709089	0.04213012571326284	-0.10084953823079038	-0.06499782053158557	0.0021216633870644696	-0.1175505676144244	-0.015428687156440619	-0.17055210509889998	-0.035409707744870726	M1	catboost	0	123
59	-0.0552074526642528	-0.003372379984754947	0.022761335911517296	0.5218922220984508	-0.06387801647943582	0.14219378347199213	0.021649655826227625	0.02130871403864935	0.07191172405925084	0.017026486398671076	-0.18426063631058484	-0.004698138712961628	-0.04409242232776254	-0.14507704575642422	-0.012514342981175564	-0.0838947850267112	-0.005676505498131223	M1	catboost	0	123
60	-0.051982759513026534	0.04383853230572336	-0.024357826047480366	0.4371918218584719	-0.05581181760975143	-0.05937074568814858	0.10486489104987039	0.01591943597170008	0.08408498570089523	0.03860027436510773	-0.1632851922739642	0.02294825514585551	-0.014737383848027214	-0.20692343975130162	0.004591037312744442	-0.15411882662471377	-0.0015788972611320924	M1	catboost	0	123
61	-0.054673277173808134	0.06472321783883472	-0.017453539471356177	0.13507252963828736	0.06482619754875377	0.27790656461468494	0.03724069963052339	0.046706083870554096	0.06059458722651054	0.02043365479616397	0.01905333602629679	-0.02508838627011431	-0.009052156834809966	0.01718028007637271	0.07467607566390506	0.05788516658390658	0.009707551907545107	M1	catboost	0	123
62	-0.08775145426745168	0.015521585835746372	1.1543131995516223e-05	-0.11297456847854083	-0.05068461453447403	0.2015724666578986	0.042723700042667505	0.037607012846868126	-0.1125838832345375	0.005802790062834823	-0.15220582791739412	-0.006541789433136129	-0.034779960637699704	-0.3871192117482362	0.010295814412185798	-0.10467797057207134	-0.024127140053617636	M1	catboost	0	123
63	-0.046157183219632275	0.03200464363187521	-0.004112031011908413	-0.19045314627064408	-0.016304364130444303	-0.10354246911604113	-0.08561854747009144	-0.0124628611790282	0.05407864528604941	0.000560170692288029	0.11167868888779241	-0.07304147322323029	-0.058183208841475764	-0.2046963077352982	0.006472470676765823	-0.157072541758367	-0.0018261412602735999	M1	catboost	0	123
64	0.018499163760936105	-0.014262802843621157	-0.09803546779685975	-0.14073131354580407	0.1449214797335752	-0.16707865430411495	-0.4303709709355904	0.038675420995982826	0.07393123901900207	0.02219753055949795	0.11028570775124859	-0.1452724313780186	-0.02052509426684689	0.19973632259919089	0.019381033462302598	0.40265952256375453	0.010449079668215802	M1	catboost	0	123
65	0.12460695037653767	-0.009086661930936797	-0.021106609226963394	-0.09239101393327741	-0.029233987447508877	-0.13704661667520096	-0.048895786102688854	0.05168470950179866	0.045572942807090434	-0.07695798361203637	-0.13452596754775567	0.018433005510336123	-0.046591877678495486	-0.14358817014619543	-0.007614514183824406	-0.15184714578923125	-0.016359229148017997	M1	catboost	0	123
66	0.033166723076413884	-0.020232084602072143	-0.006596721512994735	-0.08133858501332727	-0.06718332658734735	-0.13030109219082042	0.015715163897520815	0.04297119951761649	0.08619856366542111	0.03029994755752534	-0.10749792634631708	0.011891052500154957	-0.011105431542785382	-0.24105875390863943	-0.0659922065704419	-0.06301704786382198	-0.022799537701473964	M1	catboost	0	123
67	-0.02323465149360279	0.06955839859002046	0.02636565691529608	0.15893000877800237	-0.04300502099199037	0.2192471243667648	0.045165949816680796	0.04571093044153541	-0.06168903888637905	0.002081903913475396	-0.19028971429398134	-0.008858593568054246	-0.018622811754365556	-0.3461329306199219	0.008437318489063074	-0.10945294047007109	-0.01968531181191665	M1	catboost	0	123
68	0.08511988450219547	0.03454498066234871	0.007843645739066698	0.18995088510693156	-0.061433631236514484	0.20850722138785366	0.07952626717652997	0.03338121738713302	0.060345317158554256	0.031496441071356296	-0.08129101727882543	-0.004445962100860609	-0.029847444993083838	-0.03396506834127939	-0.01363386386733935	-0.16267258624788722	-0.015736609902366694	M1	catboost	0	123
69	-0.037036113195367995	-0.010510600094406145	0.04559619159076073	-0.10531676256728696	-0.08545404426160667	-0.2345125556891229	0.034856932227012236	0.05002779082810295	0.027465523252823608	0.044069336883387066	0.09128566360503797	0.06968955803311042	-0.014054233565988604	0.2497805965969642	-0.02232119860805828	0.2822356302835069	-0.05441019048685121	M1	catboost	0	123
70	0.16714142353096126	-0.0006771255112737705	-0.05394624617069943	-0.1507138621233902	0.04223344282239496	-0.25051531977751107	0.035696401652225145	0.027434486978007978	-0.10978975423300047	-0.20625771838018211	-0.029408240571901896	0.18139302065115234	0.39808897116831066	0.36314642896395377	0.03700343951640779	-0.042561699942398314	0.14390575653322663	M1	catboost	0	123
71	-0.026045500240379462	-0.016292477354474668	0.025447727700214796	-0.09183203659178449	-0.0609673312726549	-0.06677478521730017	-0.35108222637126135	0.0419144004709639	-0.12213715279659035	-0.020360683120923512	-0.08263173664224739	0.0185833372338593	0.018922584250158206	-0.1682059929298365	0.007163407648965617	-0.09802616747202508	-0.013621157976610527	M1	catboost	0	123
72	-0.09221546840712708	0.019682523366570316	-0.011499931936483056	-0.07346915943755311	-0.04164921510262574	-0.08922187196697991	-0.015346744408823575	0.029469486168638967	-0.13369010348013322	0.019761528446530303	-0.08053437516581018	-0.007727173555990551	0.015084042639276887	-0.20396792130320263	-0.15446383561323604	-0.16380149593146018	-0.020567174463976656	M1	catboost	0	123
73	0.2264512625626404	0.012649008278489339	0.003858543343245715	-0.1126247229537244	0.02268865846873183	0.23883654646858707	0.06654309095348293	0.004803528125855699	0.11089262125220825	0.027196860151803604	0.07613879598515035	0.07042571100292926	-0.03415150953191845	-0.08619998159382977	-0.1252874626734073	-0.037559254835110925	0.02952820207348973	M1	catboost	0	123
74	0.11221805042983292	3.931634946200899e-05	0.030784357868809002	0.2114636441718634	-0.09714935415948547	-0.10374929283290749	0.0313120222927053	-0.0004459763012325449	0.06825494323753266	-0.05557405004563023	-0.08210345561449425	-0.03731809354783117	-0.008326253784740448	-0.09232338217747778	-0.06106341753325785	-0.12525176397314158	0.05474748249008567	M1	catboost	0	123
75	0.07188313720456503	-0.0038032314728883116	0.02870043700103893	-0.012809359363579954	-0.116441955582132	-0.12558331784191207	0.02752017634194864	0.056323342032041576	0.09493925822244713	0.004550889090864865	-0.06825800502766133	0.033509093843827366	-0.006576790157541886	0.38940837776472215	0.008657368830848871	0.314663389358048	-0.03421311582817865	M1	catboost	0	123
76	-0.049395735190029405	0.1171257878356638	0.03445753575004549	-0.043130970667222865	0.16559281936091666	0.19603924110315155	0.1356065001458286	0.0497402052929466	0.11163283320780872	0.03212314130522182	0.10332607212992434	-0.006852508015819988	-0.019980725579200533	0.7655545759197145	0.07488291373433575	-0.13060757366231893	0.0068084181122312955	M1	catboost	0	123
77	0.1724889219263467	-0.01800132700951847	-0.03542256621311592	0.14307034152610304	0.03408340944684889	-0.056083186964511006	0.05593713261367687	0.024884686406665506	0.08024140333954362	-0.008494197604212415	-0.13601087574567236	0.05447057551100481	-0.025806359011464466	-0.18540715937410343	-0.0005667867804786136	-0.05747858164669475	-0.012740858010615164	M1	catboost	0	123
78	-0.07169997433404697	0.008949272156959995	-0.00810891242410413	-0.05250991094448863	-0.053797540902949595	-0.07112525038904553	-0.018938878230317598	0.01246472796678787	0.0856531133586106	0.04346181275018204	-0.0665145082411318	0.0010555430971044574	-0.037099352627806344	-0.24787973757458923	0.004045003082396088	-0.1690696819923519	-0.01924310578895081	M1	catboost	0	123
79	-0.03565366628640164	0.018382060186135696	-0.010030007870325233	0.15482205137846178	-0.09488734372992604	-0.07189725079384053	0.017271261495296848	0.02796891578424971	0.07282866224898997	0.018942439513139377	-0.10698205669298683	-0.14355967907229836	0.004758093189524276	-0.14471877461963215	-0.04121614353431702	-0.1604983448952264	-0.01508141342403881	M1	catboost	0	123
80	-0.06538837010825109	0.040550064936103296	0.041450835773068	0.5207444586452712	-0.01768925928583842	0.5262748819590717	0.03138902922265681	0.03798928548248805	-0.08904856897664887	0.04114920752277416	-0.19365186560180525	-0.005493542338402333	-0.02315555377023079	-0.15996094483643675	0.02505974816795486	-0.04818169609298771	-0.02533994063196046	M1	catboost	0	123
81	-0.07575136865331498	0.025007190419627165	-0.0037372307257838334	-0.029368961313686884	-0.06260810307609295	0.20746188152315997	0.1174384523058629	0.053038452737007837	0.08809611472828828	0.020854000681842833	-0.04591371305500424	0.006974459083093843	-0.021334173369749982	0.4804080032171706	0.008758335618291223	-0.058339978505845796	0.00950498980890326	M1	catboost	0	123
82	0.26755261527351437	-0.009445250361741889	0.006843663396009142	-0.12785495142561237	0.07086138437024538	-0.1524283931381988	-0.46646991600923193	-0.0871403572254763	-0.12745373928043777	0.04269711597387432	0.04626295530032278	0.02970319856722193	-0.03774516084553703	0.545042091661879	-0.03180429963618031	-0.138790573278065	0.009573675308108529	M1	catboost	0	123
83	-0.09295872840178751	0.022650435961219743	0.020308900930422372	-0.07708215801527146	0.0988385110777195	-0.13168822070012684	-0.011421534432093946	0.016472332841220683	-0.1696911677572288	-0.049525898043339026	-0.14329277387252465	0.003165683631212835	-0.01747589135536925	-0.10770134039687994	0.0029176911826940804	-0.12104050473323609	0.035443192560565454	M1	catboost	0	123
84	-0.006211853754369638	0.039453788429473925	0.0039094401874673005	0.1119422344651624	0.04262846069167437	-0.08369214453816846	-0.033371556451841616	-0.007700771786248766	0.08240830357201796	0.02781649397666571	-0.06597644941520064	0.02239610666628161	0.00012354214976515387	-0.22534743431706142	0.027091088443088024	0.4474341809517797	0.023351652796012298	M1	catboost	0	123
85	-0.07046777167508153	0.025906576402875386	-0.026001591484295362	0.5254502364599631	-0.04540274832163277	0.1989802887400705	0.006754594114131053	-0.017151297523461013	-0.07229940177410751	0.031976686745640484	-0.14755638649127578	-0.010531319854641365	-0.04074491853588075	-0.16008264461646382	-0.010343812906150714	-0.09970772836183991	-0.017114183568360718	M1	catboost	0	123
86	-0.09142300653832588	0.0065846650832810895	-0.025063358619210895	-0.12302894680213056	-0.0268315020174024	-0.06453610778681923	0.06205495344542092	0.023454005399417572	-0.10299549933963428	0.0557845742882092	0.052948547580947004	0.05863915544498837	-0.025455607686339157	-0.21513099458421386	0.039675586635903114	-0.09435947607937838	-0.01839794894147493	M1	catboost	0	123
87	0.24612440971486038	-0.018746000129226836	-0.01926936110692753	0.019648575637792678	0.04507646234959288	-0.09774070267017242	0.025319785711509835	0.0036307264957923255	-0.1971635186677363	-0.11842909810153797	-0.1155512815143815	-0.05298749277423171	-0.016334080542120745	-0.09084035810879248	0.02025378191432014	-0.10314034538625191	0.044454379166075614	M1	catboost	0	123
88	0.12615331013575448	-0.35816146509483926	0.09452302772138195	-0.08988744652811369	-0.04040200816313934	-0.09463460283046933	0.019996445726471485	-0.11309892045540534	0.033372320155647825	-0.061076048294569356	0.4792813830649335	0.1213642846826914	0.05307278380400072	-0.08413111817980154	-0.06828545873864994	0.2543393181797887	0.009868070122046121	M1	catboost	0	123
89	-0.052584812971923474	0.010272505034776176	-0.03840119812323231	0.13361022243503815	-0.08552224643628525	-0.07258244716597737	0.09376355623490096	0.0166212148249521	0.054788286496635065	0.032990529033682534	-0.05610510960245043	-0.0004939814148814787	-0.036074468350192776	-0.23719344542748305	0.01791374680144623	-0.18813911470469072	-0.015712963492036013	M1	catboost	0	123
90	-0.06737501770118101	0.013188132407552204	-0.014229213213218288	-0.060403189073164526	0.09469232029970491	-0.15184900763763334	0.03471229281841432	0.029602515373214257	-0.10330986565403522	-0.22810203433101206	-0.16612539991438097	0.05756470972948354	-0.012997247765910071	-0.21063929469716558	0.0262697670581824	-0.07521265278062389	0.00025965349238442386	M1	catboost	0	123
91	0.07439425845594308	-0.02632788004691654	-0.04707912870133901	-0.18329601915922394	-0.05653128212531513	-0.1431529898121408	-0.04441143909224812	-0.0802092137249887	0.09005709313843296	-0.04223600894326722	-0.08331613706375492	0.10795286996105767	-0.02007285999253376	0.44444801333045303	-0.017179191855517893	0.24685552671116182	-0.012765790264055209	M1	catboost	0	123
92	0.2884616403143015	0.0027855270906675016	0.029752668939567878	0.4889240606153086	-0.023743916100367995	0.23104529028594392	0.05560004984137931	0.004343990903904046	-0.06660066409806786	0.0017425922328819605	-0.15770031258902328	0.01578797766351736	-0.026717741974165606	-0.17981089254702864	0.007468848768402246	-0.078871748700998	-0.010027429377965474	M1	catboost	0	123
93	-0.1114662664998142	-0.0025385527734834872	0.023138905408384883	-0.06901342563185417	0.024163138678389127	-0.32022093072393176	-0.037794840123568575	-0.0699576984456858	-0.12357939177785907	0.03735138818468031	0.01634137612440136	0.06057157020014401	0.2982551164259225	0.5243710175203286	0.023320926820328564	-0.11770561381188184	-0.02440962705081455	M1	catboost	0	123
94	-0.009180485882142077	0.03481271286286242	-0.0342964543974284	0.12842370779119508	-0.12729994556039384	-0.09343333590193097	0.017270946720051385	0.026976283326756435	0.08984387466336066	0.0037379313147579	-0.11752430952134986	-0.17402558396576587	-0.015614220350821925	-0.1114698242741288	0.0016861857807714343	0.2879402291212281	-0.07043917846256947	M1	catboost	0	123
95	-0.06648636145735158	0.011686157351020757	-0.025177578042101797	-0.13665400556853338	0.003382139207889956	-0.30691512722481673	-0.05671961963170793	0.013301034074454073	0.05831073707474433	0.033714800949110585	0.5049722717537533	0.08740042238909758	0.31482702245770816	-0.12544565607406194	0.014764344546058558	0.24152422912807175	-0.03457250808223012	M1	catboost	0	123
96	0.16241850702794333	0.028655130300342137	-0.017409321681998255	-0.1362430040434895	0.059001505307648375	-0.16949645486656634	-0.00957743771306753	0.04337020968517441	-0.02199125108371388	-0.05717147204689549	0.12010636847362018	0.09968216917803463	-0.02467695334005747	0.0354847694590794	0.008057098529563225	-0.17011203209457776	0.0008208202471521873	M1	catboost	0	123
97	-0.0002768670559515658	0.036053645550561744	-0.009751389809591587	0.193365327388128	0.004190266323829084	0.12107155792208074	-0.0001124525031755046	-0.012269276653091396	0.08922607741127211	0.027770299466237547	-0.06528280782844957	0.012761760671312338	0.009915625757867814	-0.17561799856829466	0.03774157396045203	0.4384592569856015	-0.0031655374384634925	M1	catboost	0	123
98	-0.0669527533457389	0.018790329477451264	-0.03193328708281189	-0.10921053162883472	-0.07492256676155722	-0.13185075143206518	-0.00308895942229149	0.0033658360297196977	0.06884086828323265	-0.03102645403802077	-0.10857541491601264	-0.0013036174358862208	-0.027825231218372888	-0.1409320190559368	-0.005049504181574545	-0.19607215738985523	0.03149015821081379	M1	catboost	0	123
99	-0.07012967505489984	0.025122525408254368	0.021133632749538812	0.15606468803566145	-0.04906545202951436	0.19648346926240584	0.08507215975611804	0.035463391930222694	0.07834376800141958	0.014639406515498485	-0.12569372744890198	0.001701996578558536	-0.031041512115062415	-0.07108630502642319	0.008431054665846632	-0.08877998319713873	-0.014249937433482454	M1	catboost	0	123
100	-0.05601003331495319	0.030005447537292538	-0.011043643532197644	-0.20922097581480753	-0.09727941389142587	-0.11862802347783932	0.025094896811018966	-0.01871903430365936	0.09272158563733636	-0.018647472582324794	0.14197468732594615	0.10535837228875045	0.46877471429392986	-0.12872095088684854	0.0720391086047114	0.17707393316471143	-0.0966549325946477	M1	catboost	0	123
101	-0.08487015105701873	0.019842954391915107	0.007492781309370642	0.1671205169568579	-0.04839228309572369	-0.07954056152995258	0.07855320842045117	0.021402450044380444	0.06754834077115689	0.02860883945845325	-0.1323359551732385	0.008603572866944903	-0.029832814111296718	-0.11843911367447309	-0.014161124823039554	-0.14687941007407174	-0.018701209171089344	M1	catboost	0	123
102	-0.04076889876863313	0.005518079675816536	-0.005838300590225057	-0.07323245967820653	-0.0713046585608498	-0.10264936392787234	0.020556944015251592	0.039716483727100835	0.06247124572724569	-0.006603182963819603	-0.07866501142703039	0.00961855379331632	-0.03873438199622316	-0.15008292262547668	0.002648195847551095	-0.18332017596018388	-0.03538870241350548	M1	catboost	0	123
103	-0.050178525454695394	0.015926308120791197	-0.02068194663007655	-0.06526952700227341	-0.07436473506182852	-0.17456053434849383	0.104373744336604	-0.020621873124866574	0.07641449481911887	-0.02766117488642823	-0.14004722727754465	0.014756602667275163	-0.021083752375664518	-0.019453898528406115	-0.000930937023227397	-0.17487205143336682	-0.029247007327096092	M1	catboost	0	123
104	-0.07232007547432558	0.033034473668745214	-0.00349418859249692	-0.02034797588205884	-0.06253483231019918	0.18948191425970393	0.1204107362444029	0.048625311671811056	0.08407653107471011	-0.00012544280080627407	-0.07765571017031085	0.0074601802657679765	-0.0333207268782752	0.48924397712326767	0.011188879291550923	-0.06493758720815435	-0.008253739223123852	M1	catboost	0	123
105	-0.07395863609583533	-0.006681200782737973	-0.017404078170627568	-0.1536152438651575	-0.06849921316964647	0.37902064390479384	0.0808566308004053	0.07035801184614252	0.042384046887525534	0.007696293410200172	-0.08767361285844832	0.012611513246266743	-0.013923100067976032	0.9324281367177434	0.003843303707257696	-0.16722709240670905	-0.009240676430235541	M1	catboost	0	123
106	-0.07369189130775473	0.017147655581194122	-0.04905665342636103	-0.11499516803577624	-0.04052870530794199	-0.11187658681685382	0.03933857269585516	-0.17204642369182463	-0.2132253766361255	-0.06464867282624134	0.11356050417887201	0.0594229160194753	-0.03373716372607427	-0.20378424119100944	0.018203863620156066	-0.15004355218269272	0.00871171128818527	M1	catboost	0	123
107	-0.037216623881818414	0.00206588157631958	-0.028382155254979526	-0.12417732382131402	0.08631253965006495	-0.08026594274338808	-0.27277838985622826	-0.06726027808295801	0.051028027304766174	0.025303111493797884	0.38566596439343503	-0.11292654855117151	0.013867241414260472	-0.11617396401399356	-0.0006376220423155044	-0.18690297380597487	0.010539703085466298	M1	catboost	0	123
108	-0.08097633538370459	0.013975421343892354	-0.006741324679561757	-0.13473802748626437	-0.1370776227534053	-0.09075191871379176	-0.03501133201143487	0.01893852748159957	-0.14772307406352014	0.036755123786864685	-0.13817656560781705	0.026967591577103038	-0.017178465672206756	-0.1455973406029692	-0.021002468617289563	0.35132791633621835	-0.048183934908118044	M1	catboost	0	123
109	0.04364516175864487	-0.006190446891339061	0.023924048095704992	-0.04017947782538851	-0.07884789341313447	-0.1112957904748093	-0.00038524304294385806	-0.01549297923307309	-0.16475793830499624	0.023999520038760633	-0.1290836072651476	-0.047472234639655234	-0.01893655014476719	-0.11225446434504754	-0.048412517151606306	0.3140752105098109	-0.04432574349877197	M1	catboost	0	123
110	0.15610705815184817	-0.009140563562665956	0.0684480574130168	-0.10411490534156477	-0.1233753624159894	0.4280503749068842	0.02547087246772963	0.006276932472511672	-0.13033534781406694	-0.290936328586285	0.01032527551119229	-0.2926017378062325	-0.036242861419574925	0.26818381735072333	-0.020221311609839074	0.13335512929268653	-0.015658464974574994	M1	catboost	0	123
111	0.2381785333579958	0.014659329551838782	0.03255530919827091	-0.12045039309852713	-0.042400478171172366	-0.10671329278819834	0.017999279008289234	-0.003227192764471174	-0.07747141885776378	-0.07847661931178418	0.08301576189583709	0.14688682959304303	-0.0011628190737119665	-0.17528487123077358	0.026840569943633485	-0.1784588891532404	-0.019283937336594906	M1	catboost	0	123
112	-0.03866626782647674	0.03980977341305753	-0.004501663001501312	0.5281689062498143	-0.046269030417884174	-0.058801434465052496	0.010881350351663373	0.030468267535474266	-0.10859658905139717	0.021246585367850332	-0.19142041951053834	-0.006486396475676357	-0.028512438641592825	-0.1524570140119169	0.016419354899101145	-0.07866894155074651	-0.02616238647892248	M1	catboost	0	123
113	0.08165855257124341	0.025523482516855163	-0.010848255481198698	0.17885868945552194	0.17828352231488492	-0.10071783835149027	0.08276771597323579	0.02584303751846733	0.0890540035878826	0.031166935763904235	-0.07793136635961308	-0.03490062949834214	-0.00378862776920255	-0.17853838486442833	-0.005947665566129346	-0.09325823774443404	0.08614963551059998	M1	catboost	0	123
114	-0.07858860012667689	0.02111227758152165	0.058899148204047944	0.4954305632102176	0.05332234156136939	0.17997585213241474	0.08536122696997733	0.005245513866465307	0.0726745247019357	0.02332649507414637	-0.18598299739650292	-0.013949148323303767	-0.024575771110147547	-0.18297319248141997	-0.03689183827419653	-0.16412834126087567	-0.007104110318125704	M1	catboost	0	123
115	-0.0933252826626142	-0.03537963086576563	0.01992881520943348	0.17615505433986056	0.013365675963588796	0.16780142990801572	0.024127093258955297	0.04444744132693301	0.054708695700090515	0.0026595056036221643	-0.08763843778173193	0.033740504949516206	-0.035072732430328116	-0.2221050323479226	0.014981019655792903	0.5072515690209835	0.017133687151636913	M1	catboost	0	123
116	-0.04879716963467513	0.01888623958598002	-0.034433133377993155	-0.02122999972119103	0.06321188237967243	-0.07737770558689967	0.03453225234930036	0.003505993323495378	-0.1660429137064996	0.03654453399856899	-0.0983767793021046	-0.21448865374743717	-0.04401394697703857	0.38575894111998005	0.0075726524817888155	-0.009782240334024148	0.009773717422559643	M1	catboost	0	123
117	-0.07240528769024782	0.040061540618949426	-0.000600148659122547	0.06459542674127734	-0.027945838485110112	-0.13980892097993694	-0.00767062865356705	0.005139961442684756	-0.11587457486180869	0.023887554049465118	-0.014887913457718026	-0.024352519558344363	-0.019322311434931808	-0.1721230480148778	0.0635883107547938	-0.09769008792533786	0.09329640724548306	M1	catboost	0	123
118	0.12866829712947137	0.003177096462926929	0.003530378170070736	-0.12729544081753078	0.10001737824623062	-0.08944184948115018	-0.11405093419221173	-0.027947222932551332	0.05764746179482794	0.03533967162111762	0.10465946231021069	0.024769563266482494	-0.016534185932556258	-0.17690327961560057	0.08855237876806686	-0.10974111037097252	0.04320870078217693	M1	catboost	0	123
119	-0.002965082872830486	0.030263492047169813	0.03962696708158756	0.11429586258141654	-0.00271950284708324	0.2583270755904627	0.03649476905949208	0.05106991737662867	0.04676657265686572	0.018785423937778066	-0.15763316263193847	0.09730379745224775	-0.022728443524217674	-0.28300910212087066	0.009586064194168808	0.22561237937248688	-0.000861406053464499	M1	catboost	0	123
120	-0.027497153949011345	0.004268588400144112	0.0004245513585051546	0.5998353820534005	-0.06379542391322685	-0.06538156483276945	-0.010070008423214281	0.005070501677012711	-0.20381557952182322	-0.009051774344215386	0.19131467536921243	-0.19256011943649878	-0.012919494363352815	-0.13099034870741455	0.019129258937032736	-0.1472679312533607	0.004044375610680143	M1	catboost	0	123
121	-0.020821986028720593	0.048837019417954416	-0.03718134061593817	-0.0751584684965876	-0.034073672488003165	-0.06059287743990649	0.056494184938797556	0.06633459411608353	0.06901795692507598	0.030330064918221336	-0.055430847385427466	0.030161775442381876	-0.0032064149439081533	0.6047893187980111	0.0005884662725569676	0.42712592037356767	0.005859542031622893	M1	catboost	0	123
122	0.2014844667720962	0.019681833639748795	0.0037677845085305637	0.027486574571293946	-0.06522255090365912	0.22948821621351753	0.030832509198095572	0.05318163236551063	0.060419425754404815	0.034495820807701576	-0.03823182600107459	0.014582026997499076	-0.040952359409419575	-0.12127547494591004	-0.016723186035255595	-0.14615974580116017	-0.031803253906875086	M1	catboost	0	123
123	0.164715680763995	0.012623747798218546	0.006718887712376347	0.1317650249728964	-0.03528101957473467	0.2865033848351188	0.026612110654951778	0.06583118560716869	0.08606769792340081	0.00711220275937006	-0.06833694582731735	0.1009867200994601	-0.018635517212062407	0.4123680494630212	0.01698296937780653	-0.03703201461311681	0.005675882169942888	M1	catboost	0	123
124	0.15477879529452315	-0.02056042755054773	0.003973434643370275	-0.1592867469403569	-0.06900198781831562	0.27622798150096184	-0.003093958351351629	-0.13870864329544239	0.07769638989255165	0.003740595678919452	-0.09757933573419358	0.04489199824911435	-0.014175109753233767	0.6171636376817313	-0.042684439251939696	0.26276404228804107	0.005613559165738517	M1	catboost	0	123
125	-0.045437952237612086	0.03210970090154122	-0.015780084810707414	0.09498133319210957	-0.05473261922337539	0.5572786819902094	0.007249809625547961	0.015329027137083133	0.04017320046876897	0.009764483290428231	-0.1347693421444561	-0.0017502071728185116	-0.0017881743852514948	-0.1820025478731425	0.0005220324853286287	-0.16296894916287916	-0.027268513217573516	M1	catboost	0	123
126	-0.06482997848722419	0.030517014638225225	0.017649955901291998	0.17861368312709144	-0.07448669179628854	0.5177955629843864	0.11693377129571925	0.03471390685498928	0.03761250603883759	0.009221565841771626	-0.062278968722549	-0.006439135700865055	-0.03394426323845126	-0.18819150510468746	0.05848222946715908	-0.16383888666965066	-0.024332079955728947	M1	catboost	0	123
127	-0.06566268204189192	0.03473731184364065	0.02933734995484907	-0.14099638875350598	-0.06630865709721515	-0.06159007673098521	-0.017145954917780697	-0.0537945715158073	0.07694831634842071	0.006292906628232986	-0.03720496480959171	0.009929062036245762	-0.038074513319315995	0.767877570237703	0.028852700786827345	0.35050931640603417	0.007782903760585169	M1	catboost	0	123
128	-0.10094056275117241	-0.16376961104933768	0.03305888351837174	-0.09037852229122507	0.014039930008153512	0.0012922033084521545	-0.17980183947881456	0.06500356554972608	-0.06876564541107094	-0.0010688242664623013	0.542961922640865	0.029293726626412452	-0.019432760153762656	-0.08462202254981172	0.2122131637355182	-0.06699806876281134	-0.032928087197499546	M1	catboost	0	123
129	0.0771913623686676	-0.02133095954011941	-0.013910284057493852	-0.0439834855721178	0.05706515070982312	-0.15203903283139997	0.08571483614841381	0.04706872434816271	0.06615880096490709	-0.04821711645320202	-0.0901969226207724	0.0378200429933596	-0.030860903639449152	0.4117594334575459	0.005767022539263552	-0.11217493014324224	0.00484181124414982	M1	catboost	0	123
130	0.25434303138311865	0.015570065947553266	-0.02942145023105063	-0.09455581309875989	0.01664130615862222	0.27909509324396986	-0.0048008302555972195	0.053163776460729444	0.08664866681681466	0.008650890531784416	0.13913732837789136	0.07802034088397243	-0.006273736864072507	-0.2704144645076043	-0.04149348260908472	-0.08772234832060355	-0.005683876133120057	M1	catboost	0	123
131	-0.08292610217520209	0.009021122574164204	-0.012470719046593413	-0.07000723437450454	-0.03299065045841305	-0.08577259814590502	-0.010457196513818665	0.012073290425922083	0.04615095783620236	0.03436133135664712	-0.07919621953148583	0.004036439990508698	-0.03171593284724236	-0.23550971143150076	0.007748603524933017	-0.11050790992342951	0.027032858687225332	M1	catboost	0	123
132	-0.0700509675117489	-0.01565097295331522	-0.013337818354692684	-0.18219742706538117	0.0859554678410631	-0.28719247973944334	0.029404528825088407	0.030902247314731016	-0.1275973292880595	-0.025237779223256922	-0.12822398052062897	0.05133319531314888	-0.018400665804147804	0.468704440908824	-0.13927266312792486	-0.1721430411206788	-0.05781504578565151	M1	catboost	0	123
133	-0.05683730265865161	0.016497526541134625	0.002212720376141854	-0.06038528104689336	0.0449494731334151	0.3636535007504931	0.05062209670262297	0.05282584136330207	-0.06689893574505143	0.044158182818256744	-0.09972403468537847	0.06146368524818608	-0.03457187073737236	-0.12422397175554634	-0.004903133461557503	0.4909702565451313	0.03819058894297222	M1	catboost	0	123
134	-0.04679126819463466	0.004808797898053264	0.0090155891925527	0.08448286471608961	-0.09615172977943362	0.17738679258115314	0.025161265496084242	0.004389760216489057	-0.18151853076877153	0.004280232189860574	-0.12315669711851851	-0.14736652205042391	-0.01466585139165711	-0.15114591776282346	-0.04407721561205517	0.40413488595173436	-0.021409915271586616	M1	catboost	0	123
135	0.07281753600219956	0.0226380854370913	0.006671082148454478	-0.12408561291853314	0.08166069144431627	-0.05443984293847804	0.002618363289590942	0.028179775923469298	0.04952073253144486	0.026560201883148497	0.0898131347823383	0.01816429784278071	0.010820451763413903	-0.17396259330211192	0.0320064533617986	0.07115142130184848	0.04580405887331213	M1	catboost	0	123
136	0.13079184216808162	0.007773649825753021	-0.016237697722832053	-0.06818180005142413	-0.036855376029667125	-0.14064528478439528	0.03158691902301215	0.053634292120448436	0.047201722627175646	0.06489134105808066	-0.10489914806648433	0.08445131108545251	-0.009033979098523756	-0.10848723458229025	-0.013240248264466282	-0.12123733881242366	-0.05323384693691341	M1	catboost	0	123
137	0.0871432106635911	0.03626201896309698	0.03681105882103338	-0.10648773397753074	0.062428836578537546	-0.06184096794462946	0.043448916755304406	0.052126349232907335	-0.08924637301318558	0.05766928128803108	0.06510173144185971	0.10986396926537247	-0.01693343940598964	0.6806209980653701	0.02620435307424216	0.41396456062876047	0.02271973364728767	M1	catboost	0	123
138	-0.030869154445380777	0.018750870536122944	0.019146528661957724	-0.07289580745662287	-0.05260340277739536	-0.1043695247562094	0.08425376030145885	0.018363573087013023	-0.1248922491353423	0.03533356610432178	-0.11125274571030862	0.0683858416207531	-0.015189931080219264	-0.15073977880337458	0.003641109155017156	-0.15403668217983385	-0.027759096525920228	M1	catboost	0	123
139	-0.06597138164785274	0.025929613721496117	0.0018318830841335002	0.06233168148851262	-0.050524014794654175	0.27462504505741153	0.045949336774853834	0.03790572469116265	0.06050811488379482	0.015806136486106088	-0.11761593879061806	-0.01515237636297134	-0.024745863435982146	-0.05990915618031696	-0.09254463308730977	-0.0882802169926898	-0.0006016415050771151	M1	catboost	0	123
140	0.05244729217877139	0.014746449179647484	-0.0028757841683036346	0.053358129076499214	-0.019953496452286647	-0.09261131953827852	0.10132749976432946	0.03103922597645225	0.07555008173711353	0.04374408818224421	-0.0683222732615112	-0.06579709789862234	-0.015710315708705555	-0.06682615113433034	0.0025101565586296347	-0.10787071003825109	0.0381584381333393	M1	catboost	0	123
141	0.05210304116528916	-0.03356683040321514	0.040628720387494495	-0.02553386457119883	0.05561402729657243	0.2831406055996423	0.1251184870541399	0.02499974492521545	0.068093216669847	0.023625770569654207	-0.07295101480466828	-0.20251477968570228	-0.019023800799001574	0.33887807401203435	-0.017714311332129556	-0.06595125134110066	0.006218069039304635	M1	catboost	0	123
142	-0.007293150097812126	-0.007095291441168511	-0.031592793599269205	-0.10635792587981223	0.0719192182294034	-0.21560949848786834	0.05042864632568117	-0.02245055219806442	-0.10328299045994495	-0.19800729621011828	0.006954509279229562	0.02378080434462533	-0.02914236888230526	0.4340425793675111	-0.025389363894398276	-0.14747653205192673	-0.02939120163043722	M1	catboost	0	123
143	-0.09361807642343761	0.028155795836425156	-0.02207796556544949	-0.17828292379443927	-0.1126927663931453	-0.10850305219976127	0.020664057651821863	-0.0033249823065566006	0.07729409992635806	-0.016175634644445252	0.3471366673036538	0.08275731263683289	0.4054893348213081	-0.12969811943154955	0.0580338591887797	0.2425480622577401	-0.06059810885123847	M1	catboost	0	123
144	-0.06370412264768216	0.026529736219158745	0.04302478141857074	0.5205436156655722	0.016256637244698	0.20653003063681133	-0.041119373129987244	-0.04444769719181595	0.07882550829523476	0.012660740505486783	-0.18893856622913172	-0.0075454734334122475	-0.028777773164927425	-0.10805922219150096	0.007773960260898881	-0.08488216927847861	-0.004672016893019668	M1	catboost	0	123
145	-0.0013021920475015188	0.05942955402745832	0.021674557336495752	-0.10620189791841642	0.029190705085060418	0.2751974348027907	0.07382660200601952	0.05445042899944737	0.07101354045423217	0.03776777309275601	-0.06099017757084636	0.03542775943746383	-0.017080413883532916	0.8443132254476131	0.006509440630684389	0.459287045537359	0.04057103497588192	M1	catboost	0	123
146	-0.060317611184546	0.022367968576522533	-0.013576292487089435	-0.16054922756158976	-0.06253173915380689	-0.06550575111252996	-0.03724905856694976	-0.08576329695460556	-0.16355407144498835	0.05844088922787397	0.138960432478695	0.018557675330932083	-0.029502448548095795	-0.1939348304037164	0.023866357945008465	-0.08789059748241473	0.008839028608993873	M1	catboost	0	123
147	-0.051700222597198836	0.015434029659858696	-0.03251291932116571	-0.12118038452742107	0.07684177911791015	-0.05555068400153295	-0.2890772012310084	-0.015370226933048847	0.061512246827448464	0.0138603435297868	0.08557461143116331	-0.08426460163464727	0.02723303663464928	-0.10884123052146141	-0.04759250505647772	-0.031391597768194175	-0.007238762326552716	M1	catboost	0	123
148	-0.05336629422807537	0.025290607398182854	0.005860550168860297	-0.09015300753963505	-0.05965024100978831	-0.09447065876669818	-0.0012639149610606795	0.012461554274303028	-0.11631601065537078	0.02496765702232526	-0.06769466979066376	-0.06590905104888298	-0.0038207565022762473	-0.24011728639054508	0.01562756598562696	-0.07110004803812521	-0.0232012519480279	M1	catboost	0	123
149	-0.07973017235628171	0.040213406010094654	-0.017469350569355533	0.20442963955144777	-0.07315690999896003	0.178544841522743	0.033116750569177074	0.026464455037406222	0.08008159026896297	0.01928327163315695	-0.3356722962195657	-0.020609268823762565	-0.010632815830723806	-0.2747337471343477	0.03321080129098749	-0.19144183829368452	-0.0265135419665875	M1	catboost	0	123
150	-0.02547478808149427	0.026159849642116956	-3.329967587993837e-05	-0.07562066989273482	-0.0765480949697287	-0.09918285496837151	0.09119411279061923	0.01711172197531363	-0.12289415719588305	-0.013940780828820273	-0.08887690720582599	0.01485082877230998	-0.02700610958199165	-0.21171216624226127	0.01012007973827531	0.14976015504415383	-0.03464533088201033	M1	catboost	0	123
151	-0.045429639306346976	0.025268283671849082	0.0003732301224039115	-0.014261092319460893	-0.06201661193503193	-0.03027209721394285	0.02754296585123268	0.03589019208599122	0.030010069216685368	0.013896198858872055	-0.09135484707195891	0.004190994740906768	-0.028958379108033283	-0.1393862198388935	0.007664864496402668	-0.06153418907225457	-0.002160353004784594	M1	catboost	0	123
152	0.18931645535749375	-0.005197430013108091	0.0365654819438353	-0.058563760392920605	-0.06804629525647332	-0.1467458668605472	-0.4436310486857581	-0.015912400745645153	0.03509029724866734	0.0661987110348677	0.07229697196232591	-0.1228291051233353	-0.030144500965592177	0.14659909380194266	0.018646772182638615	-0.10919708501693293	-0.02122454372362341	M1	catboost	0	123
153	0.04015836694652927	-0.015643910641665967	0.052456886758122954	-0.015599631615353599	0.09313806153912839	0.2783135895262044	0.13774541582405342	0.039566216264206346	0.09249628883083008	0.04249833229505535	0.05973392123085635	-0.008621461121752466	0.003515179168519355	0.3951814277618297	0.010835658108308395	-0.021024968980583106	0.03560371676432493	M1	catboost	0	123
154	-0.06395184646617046	0.02924879981881847	0.028702849603332678	0.2833528607271834	-0.07180741811021041	0.3209038350841854	0.005965634859789004	0.034501119974206906	0.05157595954788636	0.029087608896779953	-0.4369411293091642	-0.010491543961090248	-0.026935701798186683	-0.27660227592815667	-0.023080644938348025	0.0007120097198838919	-0.03241614555704217	M1	catboost	0	123
155	-0.05666888801221217	-0.0011585788628063918	-0.04628780064448735	0.2570767740184188	0.07967454095833207	0.18330288059421723	0.02625069487936585	0.020969339816733896	0.06166852111074302	0.042883800829708545	-0.06842541664819612	-0.021519587904163126	-0.009819326723126486	-0.26251108178071175	0.02816669301976987	0.17730720690007828	0.028653501839354438	M1	catboost	0	123
156	-0.09105708800137786	-0.0032821249982435976	0.029890787395857325	-0.05447928614100887	0.023620355370651436	-0.10590841673705462	-0.06245139557479521	-0.03110224821858009	0.07500028379367996	-0.049268796363122536	-0.14350934718838299	-0.001987281103608067	-0.030091259411121105	-0.07285859052624656	0.03597072438779049	-0.17946137953800578	0.005566863530899009	M1	catboost	0	123
157	-0.022620641668657838	0.012402915212207554	-0.04485051192682147	0.0813556435575314	0.048445680229073564	-0.06715375252099791	-0.009314432901019336	0.015993158259370817	-0.13448918650720135	-0.016038937374419113	-0.10401584179590467	0.05518518800865208	-0.030776648810649756	-0.21742283228918766	-0.11223331145846974	-0.04815553856107297	-0.016811609226738404	M1	catboost	0	123
158	-0.08533398817529325	0.007338422985585744	0.025400991234862086	-0.04298173121638454	0.07424358241843776	0.2669785224182166	-0.030113585192259904	0.014032466250037462	0.08735384177558475	0.03567853273556642	-0.09475903324594596	0.04400593613322876	-0.023287588930039408	-0.05315593567910935	-0.0057624954538210964	0.11183221590366604	0.033958836584429435	M1	catboost	0	123
159	-0.07025393906531495	0.019492926450434045	-0.007909701572688587	-0.06214009726295822	-0.09612006088241663	-0.06689979033809484	0.10435146609519097	0.029791615147944244	0.07474928195250548	0.043877915275553535	-0.09147976510002871	-0.006548387212683777	-0.0015621378662503765	-0.15808842694133218	-0.008264483431880394	-0.17714950075483174	-0.02240009803995059	M1	catboost	0	123
160	-0.06431222417467511	-0.010995782349541957	0.00543297244743438	-0.10009694326138696	-0.058338954847128366	0.10560620309576932	0.015426137503495231	-0.03845834785390834	-0.12160550711133547	0.0237242408695748	0.05960666128883212	0.018083581514897043	-0.03574051867964266	-0.07163357032415366	-0.01938214970702988	-0.20078693732255198	-0.030723377214380343	M1	catboost	0	123
161	-0.06885972808468184	0.010088190095885003	0.0006657615051947469	-0.028392226451127437	-0.07742600056178787	0.38635738867702535	0.053252600275677374	0.06918155359952309	0.051763695507270197	-0.012198400346756403	-0.06751396817963286	0.0049434181221445	-0.028228561315672147	0.49911047575234363	-0.004409646425896325	-0.19833815053259507	0.007697900163152506	M1	catboost	0	123
162	-0.0842456666601769	-0.012451457789974057	0.0177884372650952	0.13395079527101095	0.02875722118516805	0.2782727228169467	0.08730944225243219	-0.022546183142428924	0.07674824197520688	0.02409201470235048	-0.0961374124134689	0.0012638631722480275	-0.030447784217771882	-0.20473085393818322	-0.0023435273750127567	0.5033781586517968	0.022916391482089057	M1	catboost	0	123
163	-0.04629671052037696	0.01146058898183591	-0.014099304561895665	0.44554284759109786	0.1377952565678932	0.004406376380314503	0.035943886984813496	0.01900081624054137	0.07967956889981086	0.044453451139155616	0.1658581860015991	0.013273771578369354	0.01145363640096431	-0.1782549342415288	0.05594722862795169	0.27168430026906293	0.004431010072565994	M1	catboost	0	123
164	-0.013581263812115744	0.020492979038215127	0.017608568926720622	0.16345759327247908	-0.0706977116734545	0.09769809667786471	0.008681778474030687	0.049356210911039734	0.07243961757246434	0.0005536775973193206	-0.0843098530102938	0.01804117774193285	0.013593257037340744	-0.21170961077419537	0.035489379820075745	-0.09007451703712922	-0.021136614922520093	M1	catboost	0	123
165	-0.06147545193369064	0.019405301713066245	0.006912331507657934	-0.06197666540585695	-0.07720842263829568	-0.08225230277471518	-0.01539521778090779	0.023490847220073198	0.08674417013653217	0.0006072411265396357	-0.07446218753418539	0.00908288245218029	-0.021331212407073162	-0.11494281740212377	0.008927672512082286	-0.17012001485761025	-0.030652339374649812	M1	catboost	0	123
166	0.054265825207964496	0.020393154577156753	-0.012672435054707455	-0.04364123120736046	0.0104894513822364	-0.1352546389514754	0.04929900569915218	0.058000811594790605	-0.10666557612762155	0.04238231691038088	0.05980100651712702	0.03606700363902036	-0.020608787522805448	0.3609538847483774	0.012870326751757664	-0.02291457546080829	-0.008532663858895515	M1	catboost	0	123
167	0.06342274065362694	-0.013113272049375334	-0.045863281333200265	-0.1012324775171439	-0.07314887866509763	-0.173406129899673	-0.04166937300339997	0.04279883143393729	0.02049735109645715	-0.0053855521003091655	0.15654636837998975	-0.026061131457122334	-0.014080921140546224	0.344776209696953	-0.027306709063944258	-0.14459121840650363	0.011454484281475275	M1	catboost	0	123
168	-0.06732349172585186	0.022872663021219836	0.02112886003772455	0.20416753827321052	-0.04556888177047091	0.12981039821388501	0.09639018377074587	0.03528846172515173	0.08693513362752675	0.015965067557872106	-0.20556501302169397	0.0068074994749445315	-0.04040001293974067	-0.26892170708045665	0.004866760475343948	0.03053510726597829	-0.026465971961141616	M1	catboost	0	123
169	-0.021267323049847815	0.011995817028556694	0.02867233577521651	-0.0841638657377195	0.11939743163533618	0.2780287647206691	0.03789531153747249	0.01850251245996259	0.05460967308407802	-0.007019572680920131	-0.12780108607338117	0.09560874167827453	-0.022710828553754912	-0.3003730928864441	0.003017884628452223	0.21363967398727723	0.039566626931253346	M1	catboost	0	123
170	-0.028127658807650172	0.05128361620802902	-0.0037992113027620106	-0.08006640928164757	0.0616497859199245	0.1841730789732403	-0.015400632068452144	0.019705089863070114	0.0947067621783807	0.03659129795476495	-0.08854072932753254	-0.0075980869221078905	-0.019950680372446666	-0.2601730418111268	-0.01020723237632948	-0.047175166036003045	-0.00024314942945939232	M1	catboost	0	123
171	-0.04648642666655517	-0.3563524280095456	0.057226033984469946	0.4035956855562294	0.19797612557865324	-0.09813210080880494	0.03498629155095765	-0.049253743197329405	-0.09802436542093619	-0.3126860080261345	0.13791412438996709	0.014264993168627307	-0.033986953842108515	-0.1528569949846584	-0.11157167681524602	-0.04570650285046101	-0.015187008004994978	M1	catboost	0	123
172	-0.0818329947400212	-0.30827989098630015	-0.01094693159207297	-0.08446343959822883	-0.05298687614706886	-0.050185806609345636	-0.008094744106033093	0.041443314897784383	0.037859721367236546	0.03332345830535107	0.06734597893776903	0.021892302182035583	-0.03044891409999776	-0.16933574434434465	0.07488249465918459	-0.03109189817768237	0.11705704781809317	M1	catboost	0	123
173	0.22423406968801898	-0.012635390397481289	-0.024175713262032987	-0.09637834174601699	0.06297231929656019	-0.14029537771201953	0.043963712136028205	-0.01898582472120314	0.06504946873352271	0.06722847163126375	0.05735702172628053	0.12785271934307402	-0.03136346914425441	0.43615006305243526	0.018793497246940852	-0.015649155464259514	0.0013491409493506625	M1	catboost	0	123
174	0.3303723745719537	-0.029203715700467252	0.020443610616258438	-0.166088173547327	-0.060443619642879934	-0.24266867675949716	-0.04329043817426665	-0.09472022773516106	0.025497533207955992	0.06558959817729415	-0.13091744902372734	0.10272203466390496	-0.022127366845719205	0.4730110646378749	-0.020324786248439673	-0.06687094826991771	-0.010953006169798139	M1	catboost	0	123
175	0.018042965973282168	0.005337091311185396	-0.01677645063488167	-0.1104149058994217	-0.024560956379115116	-0.08589584351210532	0.0332012277211669	0.018009093221125354	0.07320764272732182	-0.022931062870992343	0.07668513818612224	0.01086439900598155	-0.03542206961332505	-0.24095029288976247	0.011171449941262363	-0.19169682325181453	-0.02956301308022135	M1	catboost	0	123
176	0.10430665199102909	-0.02110667068190088	0.055117864531560874	-0.15682571025071765	-0.06267474222449469	-0.1918797929849222	0.04219727119968453	0.059202469581604494	0.033448904211870786	-0.02030678989224616	-0.08332101229210005	-0.21076059551919168	-0.021805446194785194	0.5761030147206947	0.017793659917465433	-0.1255065993763223	-0.00660851099476966	M1	catboost	0	123
177	-0.073821209734796	0.0370782865859894	0.03882441012199134	-0.02421661688671654	0.08523349493496589	0.47644894762012946	-0.012187760013494744	0.02491420644042543	0.04150320139474439	0.027700984677484553	-0.12067503054883852	-0.013703168540156581	-0.03587651166050332	-0.28517130381937494	0.02848992690035427	-0.06511178579856972	0.0004104213097437924	M1	catboost	0	123
178	0.016606097229119023	0.07709749723250306	0.0078045990274207165	0.3497130379869025	0.0051781401452415795	0.13866573434534796	-0.0021554800301691944	0.019509436456994166	-0.11360789573572565	0.008713873688629976	-0.20345456121777217	-0.013045081535739092	-0.007132677278801982	-0.2782636850355676	0.015635348372319988	0.06568982735356498	-0.0055823930192642705	M1	catboost	0	123
179	-0.08587142037497326	0.016399591145802233	-0.05001887534808249	0.07731714528878819	-0.04565900008338498	0.17632297991184986	0.04614435520958072	0.03366857079424804	-0.0740654851460014	0.010710446858476858	-0.07798364636640151	-0.017718718965255432	-0.0029839363973988434	-0.3046012063861862	0.01370863154861404	-0.11704307867334626	-0.02500988227299067	M1	catboost	0	123
180	-0.05878678871446659	0.019929503059816327	-0.02480096450980744	-0.0707634254465946	0.007528895911203516	-0.06178435858242285	0.03228255059096657	0.02534444884621706	-0.1660364516159317	-0.020924551137399494	-0.13983457385342596	0.004883598242089039	-0.024972423872974582	-0.31738378718500077	0.01167715117077972	0.08169708160488519	0.005207641991134417	M1	catboost	0	123
181	-0.06658820954239496	-0.0010395734622832805	-0.0073075773674064655	0.21366817297124083	0.12901672911577522	-0.10564140069812479	0.09973545854015768	0.013378972426425733	0.0738711405261279	-0.008762547050114658	0.2132070247382112	0.006465591834160575	-0.03851181619849965	-0.2060593175140772	0.040941252425899244	0.44172793795777965	0.08121949174175802	M1	catboost	0	123
182	0.09696842089020428	0.004737203595911994	-0.012174282517519033	0.026348877026198262	-0.032891513886042015	-0.1232274919019372	0.04217236699801203	-0.026243088450459178	0.046241240425657	-0.016575206597187583	0.10828458913386727	-0.1700658600936242	-0.01023336563127001	-0.09559555265547678	0.0006356774888579496	-0.1568289313044703	-0.021708895408953773	M1	catboost	0	123
183	-0.05137410221676793	-0.40190643470794246	0.006795990732390192	-0.10873185083620689	0.16035128230928625	-0.136249422380647	-0.0035801573765006324	-0.03934262210571984	0.05380697238026742	0.06098760359225835	0.10702321952524749	0.012576898512127774	-0.0330348244534667	-0.2965179857056363	-0.027399547569358893	0.3974188989773453	0.057482115200216205	M1	catboost	0	123
184	-0.06001124423965422	0.014574822827366517	0.07482724472169514	0.6989324958078915	-0.039742511550155395	-0.14083431103450425	0.06401977432587554	0.0397940984890914	-0.15794005676354592	-0.04767931505192839	-0.04027063029851093	0.05077229518981412	0.00017831334682440246	-0.09439951216673964	-0.030262075527920648	-0.11648942559032109	0.023526364146794567	M1	catboost	0	123
185	0.06499991201896706	-0.014637754482084122	0.029163219975579534	-0.05687089555269051	-0.04990483678557236	-0.1961053535557961	0.06806797140131518	-0.026925892477140802	0.03349140893519956	-0.03931050713582396	-0.14447888719593427	-0.09545658126452534	-0.026007383698655843	0.26204266170449453	0.04427326242043994	-0.17966678519065643	-0.03971046785990378	M1	catboost	0	123
186	0.017115236671424228	0.023872719892730713	-0.011316222176536076	-0.09831279651169046	0.08924684864474046	-0.05959792708312636	-0.2812772014319332	0.05307182197488763	0.06892131834346543	-0.018257121627428853	0.16522005432259507	0.025610038844612076	0.01712169129999872	-0.1591942558841714	0.02485391011292333	-0.1683976095075206	0.0026847651353143196	M1	catboost	0	123
187	0.31727980635086694	-0.011247898491279598	-0.006748255257713943	-0.04105221918983991	0.08211294664816154	-0.18209733934239727	-0.012708405258555116	0.027686710642605507	-0.08821373835400777	0.08903861648625819	-0.05644106375473939	0.14538637438252783	0.0017512927807828548	0.4389172463636068	0.03809151398088886	0.004976322740630042	0.059030828790073694	M1	catboost	0	123
188	-0.024021358131357605	0.034057569203882296	-0.0026390525068075987	-0.09942084298206982	0.05382327459682297	-0.05634721133027863	0.038422215298168846	0.018961733477538587	0.0396647150112082	0.0005639048222748264	-0.09912972638363608	0.05446974186859021	-0.014683107779368463	-0.24302467742013945	0.023299080061539152	-0.02264849625688496	-0.005266085103612064	M1	catboost	0	123
189	-0.007306625578022632	0.022217021035059337	0.06921365978329994	0.5912855325152311	0.04648275354323363	0.414403980035435	-0.016824348420060222	0.02871835166464204	0.030941043576866233	0.0318591967800069	-0.12380746955065725	-0.01897298343301308	-0.030183385133325476	-0.17830913620574407	0.025699230450231553	0.408607240926258	0.030879036428318206	M1	catboost	0	123
190	0.03763795688857193	-0.013893773777329407	-0.0724298839123893	-0.12660452877973824	0.016023012035211406	-0.1546628574273702	-0.019228038269084893	-0.008273963403202302	0.014864393212600033	0.03834777238884791	0.056481268291517235	-0.1374791042451311	-0.011217735471420614	0.5919566757483675	-0.03611995683560181	-0.11331290338491017	-0.05862433448782548	M1	catboost	0	123
191	-0.018222186699132902	-0.011133705911837061	0.01946409597440211	-0.09859929754134288	0.12756637257202927	-0.07216833893775745	0.08421752719096086	0.041672612532228245	0.06790735855536897	-0.011330746065567068	-0.0936441500328267	0.06303865143138888	-0.03524149441177815	-0.1933188618912245	-0.1313670832676845	-0.04572938802684945	0.0195164401408802	M1	catboost	0	123
192	-0.04815126834530253	0.01867469899120693	-0.030817168572702097	-0.11384604311822517	-0.10799999342487392	-0.1326690778472176	0.07707735193596198	0.018168431485005906	0.08616215676888733	-0.026948367528864522	0.11960146055973686	-0.10482593350182809	-0.044636060708079836	-0.17774846613763304	0.01011290722592361	0.30924139049871796	-0.07645996141541705	M1	catboost	0	123
193	-0.05396260487657851	-0.01829102243662943	0.0063878287529300255	-0.05715767603657897	0.0216648212483829	0.19563189117075153	0.09242247538636962	0.03800609940768682	0.07824182721695061	0.020273260675556806	-0.07564882999148455	-0.012969381051924784	-0.0198470007799031	-0.24726193020858842	0.018241740889614593	0.5185076188445155	0.04284558370605711	M1	catboost	0	123
194	0.05668053550480376	-0.02866874919976932	0.0011606766965465297	0.165994767389506	-0.007310580430355618	-0.11785121894880562	-0.023622252926053158	0.04270200685215528	0.05990571985137436	0.008339767745874352	0.09378373835985039	-0.16896838616629023	-0.03265788425955469	-0.17314641654683283	-0.041747728458075596	-0.13075317947293522	0.0796163835312553	M1	catboost	0	123
195	-0.040782358982491225	-0.03376288882813629	0.07710788555397595	0.3873074289875447	0.04872952407003007	0.09238137832154833	0.01937205172685259	0.007120809374574351	-0.08662166237052199	0.029542032179028	-0.22320299161867502	0.005129940991106712	-0.01907989243145429	-0.24387538289665167	-0.02086377769375452	-0.17651680937076028	0.0038471110277736127	M1	catboost	0	123
196	0.013152957723940758	-0.024094586847255108	0.07457675245152022	-0.09106632536731828	-0.02816941723845897	-0.11524488644369134	-0.029667903445799462	0.03877903083618726	0.05811812078009681	0.009720817123161165	0.05412544661014093	-0.05030819644298515	-0.03915930184679139	0.7476802133278617	0.0397414139221382	-0.1431264386276908	-0.0742220823166442	M1	catboost	0	123
197	-0.02601318606783903	0.049636367605376916	0.005712437624880427	0.5853902874633043	0.09731112229403176	-0.11693951652896718	0.06448262275510448	0.011805798944792811	-0.15784169272157558	-0.025495420793703538	-0.04721475090251578	0.03188428951561713	-0.025951166313256616	-0.10744144721966892	0.012783717767306432	0.4033517209206643	0.02310242783716942	M1	catboost	0	123
198	-0.03639158464061679	-0.011221259657790287	-0.015771117509697247	-0.08477707761885649	0.12408111814689873	-0.11806752373160491	0.054689976670219395	-0.007893780086845926	-0.14383954479370753	0.05546063178711015	-0.08323989421604305	0.012096875178695931	-0.02733906191564724	0.38192502485638224	0.016943746791784894	-0.07258150203291826	0.030585796548071892	M1	catboost	0	123
199	-0.0551348935826828	0.01937693296741939	-0.03282376469974983	-0.1909378940318191	-0.10148137076010945	-0.10870540565650308	0.11001766706038381	-0.0023491351172188115	0.06232234982923962	0.020737111718846502	-0.1469177758611837	-0.13803851834064304	-0.08636516467589705	-0.08738379088950196	-0.010824701742204523	-0.15345466139316638	-0.017177495627135643	M1	catboost	0	123
200	0.013897284465146653	0.024905536109718397	-0.026895917001558547	-0.06261017473919969	-0.0864600093235845	-0.08545456534951232	-0.05276472469204917	0.04181504198339069	0.080261075446172	0.014231203777646077	-0.08735286892176658	-0.07292097664398664	0.010540380763573956	-0.08096289245820536	0.016787066055703858	-0.17237096509296201	-0.039144244908440824	M1	catboost	0	123
201	-0.05206256472823594	0.019358334485555084	-0.010179542532363512	-0.09832007623271044	-0.05523609096201522	-0.07765257543737607	0.007827755430045477	0.04031566667756421	0.03264558271197562	0.01843143527989119	-0.06351860322035827	0.0033400283055145838	-0.011149754076873688	-0.23732057138981383	0.04056177986914507	-0.06495003120348997	-0.011938714417060679	M1	catboost	0	123
202	-0.027672838543776095	0.02271715991125108	-0.04115911419998842	0.23122945432106395	-0.13353162367759433	0.23957334876513814	0.016062631001237213	0.04198294104007621	0.09001257401795697	0.028584096174534328	-0.06757042251993368	-0.00727966188193587	-0.03286837221774004	-0.2261468177428682	-0.0009972695893137066	0.41613040775909005	-0.07867748303977665	M1	catboost	0	123
203	0.02193488701909662	0.027552231750244877	-0.012589017053458914	-0.05330933179796478	-0.060335087302519165	-0.08712238098933424	0.033976961190867516	0.037838073574218985	-0.11901226326592741	0.015425515623179887	-0.0957560746525566	0.023221674578513575	0.000787307874632395	-0.2269382893788198	0.013007590752196438	-0.18731955946732315	-0.019874745339831863	M1	catboost	0	123
204	-0.05286293182877366	0.002710158400521286	0.023904569245692765	-0.12269706196362576	-0.05586628118780191	-0.14386410164904614	0.056170444019545615	3.772836117353932e-05	-0.11888204947449203	-0.08692098264387066	-0.09093503106093524	0.053855056082525304	0.02322427274923549	0.8599232541825107	0.026996805060409537	-0.1727989064455266	-0.0418897193110452	M1	catboost	0	123
205	-0.08611601546997054	0.0067180733300260444	0.0024323623215006533	-0.08750452036806057	0.04323096701410286	0.4493437661403379	-0.6182734720460082	-0.10296922685836642	-0.05497661042706888	-0.06762789385952586	-0.007945677506986408	0.0628308839652359	0.409691466167626	0.9271184752804953	-0.04981365928068779	-0.2008576424839741	-0.009024446034233592	M1	catboost	0	123
206	-0.06213515708529023	0.03183312376729422	-0.005687685762834654	0.5970133323448565	-0.04508944750830574	-0.042793964367697196	0.06368167478169921	0.016725690981330643	0.08552296630038311	0.017089548864130402	-0.15749590546481312	-0.014607015668520778	-0.03640602840386927	-0.10062449564195224	0.01751813541796313	-0.07351202463934794	-0.02607530358443729	M1	catboost	0	123
207	-0.06245556517026933	-0.0057704400420580644	0.02169540426375958	-0.0749457320194118	-0.0362479507339244	-0.11285289403226288	0.03620731475562429	0.038173537774182746	0.05743210310246512	0.03213140691394795	-0.09921283735928138	0.0344477185995521	-0.00023018422219757607	-0.22110515076219997	0.027933868645720734	-0.1634236881212041	-0.0260065899693608	M1	catboost	0	123
208	0.054296197055893065	-0.023487524952027574	0.03510382416734853	-0.1471983045003703	-0.155603997572491	-0.1657044725267281	0.023172161482651707	-0.007763905343440348	-0.2787362753681694	-0.03407868719697113	0.04226671164068307	-0.2313486860946498	-0.027955488946086127	0.2987431078991514	-0.06406098891837578	0.26968595351770214	-0.03787131861572651	M1	catboost	0	123
209	-0.06220811977002412	0.029768642286811028	0.06484812549835552	0.5971169807314339	-0.028177464882740075	0.37265015378761057	0.0026872371669958836	0.010952229532925876	0.05654392373223272	0.005028729785243763	-0.1547549304290321	0.04856616629765994	-0.02878774782205152	-0.22766977802469654	0.012418918828522611	-0.03495933494734527	-0.028520772578854263	M1	catboost	0	123
210	-0.06018644019886449	0.02059470770911034	-0.0003599043861574631	-0.04904447947787467	-0.07584706239366536	-0.06088288386779714	-0.035807707915797356	0.0038425995357595447	0.0932629845360673	0.023179111626985837	-0.11686488225317039	0.011318846792969505	-0.03190415447733603	-0.21312836198164525	0.0033980588278902475	0.15351879390471787	-0.01535188719536739	M1	catboost	0	123
211	-0.06834626039410496	0.0027953111361378666	0.0040158826502209675	0.001402163650717705	-0.08580678764671379	-0.09356630637943791	-0.03286174021311568	0.03882784286729515	0.07168746836068905	0.03740632566884861	0.10936015146733369	-0.002822295372750908	-0.034757253674607316	-0.16984032872379604	-0.05013753474124526	-0.14663049951900498	-0.014607177977013353	M1	catboost	0	123
212	-0.011265464840658884	-0.06554642670611537	0.014638061860633383	-0.13301980765281116	-0.029358042636037855	-0.08904425606284076	0.007631120644643332	-0.02416791066592052	0.032982891571028905	-0.033300980664435424	0.021562099351756795	-0.15565529980789491	4.520084147093678e-05	-0.19946159550812065	-0.04790895083642999	0.14698085493905366	0.003262612648852216	M1	catboost	0	123
213	-0.06783846742947579	0.0053931855560375086	0.020437908674583196	0.2158826911792419	-0.07818146641726023	0.14652782290289473	0.016426239508822823	0.027272354690813388	0.07742512616507606	0.014726052429675205	0.23853570564581117	-0.01705885833496875	0.0009592520270272926	-0.22579589770998862	-0.014115152318311636	-0.07189022870814897	-0.0011807571494560516	M1	catboost	0	123
214	0.010418342204932422	0.00853674188373203	-0.0070184836275045785	-0.01903951731673396	-0.03503283890072845	-0.21516233307859264	-0.0002312445241424351	0.021170166684296093	-0.1130046149753633	0.0629766997091579	-0.0822771747276939	0.004179989648682953	-0.03065412160028343	0.2778383224386931	-0.06137120720407209	-0.14634474851249762	0.03735618720454118	M1	catboost	0	123
215	-0.09159405046839778	-0.002495265028728452	0.030019891009318424	-0.010339352129140103	0.08207034084144338	0.10458382933447521	0.005468650914662419	-0.004779432436592734	0.07169861797782448	0.029774801253773884	0.06760441446107886	-0.02018357634653821	-0.040251283941395655	-0.1871391058824292	0.05682209096955581	-0.07155115566130388	-0.0013634390371674767	M1	catboost	0	123
216	-0.0337274195185943	0.023907874822533703	-0.03615906015746343	-0.09487088614659496	0.17448512863749485	-0.16473126727257648	0.004264726600083435	0.008381050996464703	0.0775590626719294	-0.002957147114062708	-0.08898305885869331	-0.015710541053421945	-0.02272530081242074	-0.22293486503776871	0.037021358419973886	0.4597860549470428	0.014753029361034356	M1	catboost	0	123
217	-0.05437322465116921	-0.002031607637259929	0.013679653547421388	-0.09922361362896537	0.0470895752825514	-0.07746701612665838	-0.02799604456948593	0.033419324942989014	-0.2687990293199852	-0.03492520784056588	0.13145382431594718	-0.09646264394260799	-0.06825297048121007	-0.18778741592503612	-0.05983512758881492	-0.1663501421808536	0.004079955859257369	M1	catboost	0	123
218	0.003833670746377836	-0.021781335376681667	-0.024183960986105722	-0.11842518874625126	-0.0502895516409379	-0.12024341972247576	0.0009500309836492076	-0.06412320015920353	0.059592697582184	0.006439198286556811	-0.06078058807323265	0.010806718681005578	-0.04195290128961393	0.5793094544822226	0.027935011330260866	-0.029111320500500363	0.014670285379459726	M1	catboost	0	123
219	-0.04899619259230396	0.06950148081907992	-0.006317793138074126	0.5890357293277617	0.1404698729433742	-0.04516724939441246	-0.0012344423193962973	-0.004052420674937701	0.06703038011393393	0.039615148786757405	-0.17809007282827416	-0.004944426032321661	-0.010980034157247605	-0.061162870781080084	0.02409180772011337	-0.09299125708080304	0.08051596781491245	M1	catboost	0	123
220	-0.01981798799789734	0.01388894864052941	-0.016226835593541412	-0.10748844489034975	0.029545059263944615	-0.11169269516195574	-0.02306834864363394	0.02034654331099467	-0.13447535923028353	0.05157660369573668	0.051895261565906625	0.08689572877529629	0.460427369402277	0.7575962412115552	0.05116455530402157	-0.016671412439205134	0.014072619162697853	M1	catboost	0	123
221	0.06739712345481587	0.036057371863850905	0.03207653983851871	-0.11878785034488343	0.17386175626890826	-0.05073571029369445	-0.20552568218599773	0.0418011414688956	-0.12634056077254857	0.0025322485483782677	0.2951123555545337	0.04496142854567125	0.1197681256101085	-0.19699065281467593	-0.17403344046154665	-0.027177134240898095	0.04418680321123481	M1	catboost	0	123
222	-0.04425554772638587	0.032847202536916836	-0.0017196718419760797	0.3083918359199904	-0.06448920260120782	-0.08210641143736461	0.007522084432364468	0.0024943915549671732	0.05419081058339923	0.033389641302365186	-0.3528321962330574	-0.014028681073453486	-0.019046793626248854	-0.20573610725502112	0.017238657885966388	-0.1102924151808938	0.03414409277279519	M1	catboost	0	123
223	-0.06330007866411153	0.0049227573162573535	0.04886368007463956	0.19889945414534235	0.13049548223570134	-0.07856274713594903	0.05995749105569872	-0.006361032609822872	0.08040311710273038	-0.038246910508164755	-0.12529374901278442	0.003961351144124491	-0.024426802266154207	-0.19385325171213955	0.021645578497528153	-0.04746870659422573	0.0667302411443105	M1	catboost	0	123
224	0.11677089733311317	0.013015674357547797	-0.003459665001955531	-0.039781995769944935	0.06274286448183322	-0.09087969741365999	-0.00013883334528881522	0.03579751317372853	0.03380084182584826	0.033044131127045774	-0.0695455317516674	0.08070584470293342	-0.034338785537147636	0.34036550789041514	8.404399931489777e-05	-0.026474377992464656	0.0003259610292564569	M1	catboost	0	123
225	-0.059169233954581756	0.023879916865342778	-0.007200432317941207	-0.05856051762643413	0.03830310849341494	0.24667143576236475	0.04175762417570331	0.057931178062473776	0.061083852572187416	0.0007514353599738844	-0.11024443278161904	0.03005137906329105	-0.03404581316680042	-0.25464778990788806	-0.008330301135497823	0.22276183639521616	0.010203080951028355	M1	catboost	0	123
226	-0.058634035591958976	0.058152412486943625	-0.03932911810518599	0.32814025354667165	0.04710375282932239	0.19289334172061637	0.0016811900253048465	-0.0033530818540132125	0.04531494934407251	0.0199344057899454	-0.16928489296116014	-0.011186161548761536	-0.015831918607703655	-0.17015334042191896	0.012481922315024718	-0.07249520562884995	-0.017355288783474074	M1	catboost	0	123
227	-0.1036117333477681	0.006777309711570875	-0.00240412515392956	-0.14144760124578343	0.03417683196782613	-0.18849142786766085	-0.5586138838923729	0.0008587981285594864	0.054095589865593166	0.04956245784461298	-0.048892406060935686	0.09386529058378028	0.39936226165059213	0.5509151340029832	-0.15002700248032333	-0.08586124644663741	0.06444313771966803	M1	catboost	0	123
228	-0.09049561072970647	-0.031560499120506215	-0.04357124997841176	0.1623758584575012	0.030035679545023012	0.28312671548638246	0.08560926467373012	0.0387683902712344	-0.11453254139006067	-0.022258657838745154	-0.17654667314963843	-0.011626819232498808	-0.014175081008811683	-0.25586574586332295	-0.04236342009740458	0.49534065719875187	0.05901004289397755	M1	catboost	0	123
229	-0.07090447698072601	0.03182944693416837	-0.013922436164113271	0.15681724535493644	-0.09393568704514242	-0.08329894314208405	-0.024559019602452114	0.01702432337237169	0.06432227400614242	0.021931625104567407	-0.07871827167605687	-0.009547075142120215	-0.009721189178470705	-0.11116150108205014	0.006001140220395702	-0.15380507145408862	-0.0269568238030252	M1	catboost	0	123
230	0.11857909024966663	-0.04947957175167245	0.003151364169754428	0.18298803321997553	0.1132340384625312	-0.09547460408828798	-0.005032126525145751	0.014185698602234039	0.07468441762249466	-0.020533359971188565	-0.2210844212637042	0.06005704987301887	-0.029172819285339335	-0.1819304507818159	-0.0492527087317058	-0.13060173092737415	-0.01887128807138041	M1	catboost	0	123
231	-0.0740701623723993	-0.010999070918177336	-0.010252977619655096	-0.08934770185295511	-0.07382073128491465	-0.12089542103132069	-0.006346481529190917	0.015370415687180488	-0.13108895873952614	0.04546913026322561	-0.06565034722022178	0.050463587378037716	-0.021662953010347277	0.5865402152016221	0.018569330568596068	0.3726521603681928	0.0018779167155418002	M1	catboost	0	123
232	-0.009119645120003142	-0.016535823024574816	0.0018461232677996252	0.3209697207082583	0.007313218234262976	-0.09362601972777593	0.022187992988144285	0.04481640353612081	0.08041272477725053	-0.005982779752044734	0.1543099104940186	0.01735605531239014	-0.00020056230017197912	-0.07588116229186449	-0.008163865147551786	-0.13784579863825086	-0.01785647010668752	M1	catboost	0	123
233	0.059694228416546584	0.0034817261414589592	-0.021942933697241863	-0.10604541725430433	-0.07739062797922389	-0.09727098619906997	0.007055759844796976	0.0018260906995862878	0.06775418312254722	0.03643900188998313	0.07241740320227767	0.00012025072435544273	-0.046759703143506415	-0.20679653678690368	-0.027788252311918685	-0.20881010640043504	-0.007578658927226573	M1	catboost	0	123
234	-0.040045272684302614	0.0400732978046692	-0.018618777622059948	-0.17590193974659207	-0.0400252337641293	-0.1343179105120735	0.06212371873029716	0.04888064201375873	0.07625079304638982	-0.04806732006956871	-0.046120786863197316	0.04423246425870787	0.01763930278548121	0.6314245193402078	-0.009410387715599154	-0.1721151143295206	-0.008055659972982736	M1	catboost	0	123
235	-0.019793158894579162	-0.025221448420657773	-0.006320227733690011	-0.0393664617780858	0.08819813751287385	-0.12636229840222077	0.005147966766554536	0.058904791610585344	-0.1500176294295876	-0.03475991366965712	-0.22000783035109459	-0.07363632184870694	-0.00699647929097599	-0.16692624239603107	0.04139523946992021	0.06747043360719454	0.02144545063644107	M1	catboost	0	123
236	-0.051518664677960756	0.018904176207175348	0.013051918471927082	0.154963838135216	-0.002352587616963255	-0.07112927389086281	0.017560038445647082	0.010073050456793745	0.07437241129583354	-0.004571276247174452	-0.12290359308507438	0.0066213810806220645	-0.033151404522797315	-0.17529022677090578	0.00862993702263102	-0.19019950301379884	-0.02031599438048628	M1	catboost	0	123
237	-0.09135669936219575	-0.01397357881937139	0.012177791995913683	-0.10645108796494353	-0.06271102706350179	-0.06407431526156579	0.06119433209183028	0.036374765080188595	-0.13507993819749564	-0.2749995996024773	0.14978211434743838	0.03253376972446778	-0.0320742662043178	-0.24337284747111398	-0.016437127626972185	0.07043749502575117	-0.018816496435908936	M1	catboost	0	123
238	0.10740751942937705	0.002222716567473841	0.047687386848621456	-0.12810231725870444	-0.05685111304264778	-0.08367979913155084	0.012426368669579876	0.03317893486300513	0.06758164907713048	-0.21440550261226954	0.5307397905496364	0.13122739879451376	0.013763948911238708	-0.044817605974237874	-0.08376822114118895	0.357732017134778	-0.004083829629973275	M1	catboost	0	123
239	-0.053710991802959344	0.012527560810173236	-0.00631011674504307	-0.024244061879987597	-0.04288816612214797	-0.15702617293429325	0.04787985484956041	0.01902464337326736	-0.10829682537085462	0.037423940213738995	0.012233815085216676	0.029834007094662718	-0.029742863978335934	0.22764558167262522	0.0572063021559575	-0.13805082134011104	-0.0018011656325697444	M1	catboost	0	123
240	0.06489724485939508	-0.024842692344309164	0.010692567516967675	-0.02532344232177464	0.09676278426534721	-0.10291653417133542	-0.0018492182969512163	-0.0054958653248815565	-0.1648491038050601	0.050770699583850554	0.12498429729337436	-0.046169832064460584	-0.013715503378255113	-0.1665812217294028	0.019925342461109167	-0.04513617988322022	-0.003129908009445461	M1	catboost	0	123
241	-0.1141017102173142	0.01564707107558829	0.00653636318605353	-0.11046188027842253	-0.062163056164836646	0.07343119993166582	-0.025066917654239015	0.012745089001175675	-0.13019562741524446	0.02226543572800982	-0.1411568868453085	-0.0027673217637578275	-0.01872643487030416	-0.27746855023470945	-0.004309194285075109	-0.10001367118855088	-0.01794378561383622	M1	catboost	0	123
242	-0.029622335966131508	-0.04484801291619902	-0.00271548207049	0.5576510508334662	0.10753909651672851	-0.14801011375320638	-0.26519760201911463	-0.15339453375498122	0.0727277948782282	-0.05301549881236435	-0.2892790570205437	-0.028198706227475456	0.006211326141284478	-0.0600594724921197	0.07727769993433853	0.45205955218783195	0.05212491677837674	M1	catboost	0	123
243	-0.04606007190758457	-0.0019135930894220673	0.026604216258803284	-0.10609490261093643	-0.07862318477853565	0.11554056515578469	0.030392243201362884	0.011935137066894197	0.0808966752763189	0.025151041355155633	-0.11719113300503471	0.04468749017060082	-0.03780365298579892	-0.290956177684393	-0.00974362483894262	-0.1874527191109756	-0.013955198779736881	M1	catboost	0	123
244	-0.07508110907480645	0.001969866681001848	0.02021364790313303	-0.06801693353853765	0.009028477802831943	0.09869209983963033	0.041945271385555864	0.026804427600271873	-0.1437270997523559	0.00859090122199075	-0.12251446131995694	0.051898087811295644	-0.028483935009207487	-0.15535137809576516	0.015797164089889282	-0.0840668274032332	0.005921718373781552	M1	catboost	0	123
245	0.2931184397199579	0.005363849754415845	-0.008419175897109128	-0.0489997834061494	-0.00974492503439155	-0.21057256671360658	0.035486196661543595	0.03163524985456902	-0.03624778378096988	0.03438333317127627	-0.06367249898564044	0.04056589632902922	-0.03211876110235938	0.2929944842079786	0.021543422646045373	-0.1596067259042238	-0.009566842238007849	M1	catboost	0	123
246	0.11771642689699313	0.02413515910665828	0.01866690663826774	-0.0708057353014295	0.0556071091073249	0.29077845029437605	0.0990059061238813	0.013895394885089573	0.0930949131709489	0.023506818355705072	-0.08309573839279329	0.07688964678425306	-0.03258987527106515	-0.24589107270600422	-0.005341392086532691	-0.07202423211697925	-0.0027211221010129414	M1	catboost	0	123
247	0.19332403704986484	-0.206583619975587	-0.03837648193294974	-0.13613445077456257	0.023047524917165964	-0.21552303041013207	-0.010552588397690191	0.035527490691543505	-0.14988575481904812	-0.30275699769430675	0.034458921176279765	0.16869610651299238	0.01950642251826186	0.028301858360810582	0.04355223301598564	-0.017622467815219357	0.06742126195027384	M1	catboost	0	123
248	0.14014462537794745	0.01533836053497262	-0.014484237629914458	-0.0833455532495261	0.12064286290829132	-0.11787179783267038	-0.0044846250739446975	0.01757293101849941	0.018417218039348062	-0.0199609078591899	0.4502345934114065	0.13559804616598803	-0.0071244647788907675	0.20488017992355037	-0.004201320144964641	-0.1613413322797338	-0.014291285508515408	M1	catboost	0	123
249	-0.05629156195728448	0.04121965596271669	-0.012938540743930667	-0.04968366562057385	-0.014115091505961588	-0.13333626525240513	0.11255100833000692	0.050374696291611516	-0.09961266713951653	0.05759638052402042	-0.007798824164902801	0.039423406019057285	0.018426648873821255	0.7272774259924418	-0.006424296403565417	-0.12897542780181687	-0.0038429256210088013	M1	catboost	0	123
250	0.015305192595595327	-0.0017466177908671964	-0.009281261023130764	-0.10517930686947499	-0.12444258772759359	-0.09152784933210659	0.0028473218099896004	-0.07468010486702076	-0.13204206463913573	0.03153485007494299	0.12535268691009926	0.021152133667689574	-0.038278742916594895	-0.16984951919864527	0.05330093049571997	0.2873610811521733	-0.0287909140856197	M1	catboost	0	123
251	-0.06216682546468173	0.005630100037460872	0.03299324592080657	0.14646328420623514	-0.0484649045912063	-0.1318638932095782	0.08392557228068356	-0.02464657999836304	0.07662451068719098	-0.0278774519810965	-0.10518598965619613	0.029328696159247852	-0.0013610674128658835	-0.15957736175294018	-0.006868906827153088	-0.12661750851125186	-0.002703417584742837	M1	catboost	0	123
252	0.011067000509667397	0.030218568869520075	0.009291928060254072	-0.07714445282087698	-0.06769832386454416	-0.16824515645301616	0.12316804703671633	0.050351556161588436	0.04813576642199942	-0.04053221927281499	0.07577154089935456	0.0777005973097695	0.42489068348958603	0.7673068688876524	0.011937673210935923	-0.19310548934045696	-0.06100559659620278	M1	catboost	0	123
253	-0.04789816152139222	0.013195971025840633	-0.015324219737196308	-0.15442795382636296	-0.0766707902338088	-0.1797859075872272	0.07853862252938335	0.01884900165441975	0.06485087547389808	0.0386208293682961	0.07101344661356584	0.04524383572280418	-0.011445048345567704	0.4700243656905583	0.011960880020398704	-0.2077564117396813	-0.04200147939621993	M1	catboost	0	123
254	-0.06046633222945226	0.004223673587888669	-0.01214069268699806	-0.0934316954216539	-0.05359776782996443	-0.15361951280536768	0.006855081142126513	-0.005611427070179054	-0.14284712444678177	0.01773199747661887	-0.11927651473250528	-0.0491244164489974	-0.03716290613211339	-0.12158594149567577	0.013369590754960019	-0.16779951974777257	-0.03913182890802057	M1	catboost	0	123
255	-0.0423567030199813	0.016401473016236824	-0.00422339549423006	-0.08943333434994481	-0.031969320618226	-0.19261000016703383	0.023305890960076812	-0.013626267650168165	-0.07292103278491403	-0.09060021183522482	-0.08235203220923872	0.05653256731398737	0.420404357057244	0.7252503711554001	-0.02254631939330819	-0.15608278178010165	-0.08343589144096805	M1	catboost	0	123
256	0.012132446325409888	0.02695422463480591	-0.05993773398939692	-0.17413144466545258	-0.09366931218843377	-0.09320992565748427	-0.348410854776011	-0.014809465171313574	0.08089371233485741	0.052766026875390934	0.07848763197165243	0.01510355009917486	-0.012777965224964268	0.11847442396680317	0.034183740206378536	0.2723961232569101	-0.05209101498903286	M1	catboost	0	123
257	-0.05385911293181242	0.028171258462246346	0.0043000625861510065	-0.03387210935873266	-0.07194133313250957	0.44359037554448216	0.03158944799044984	0.0110852680257166	0.027942833841795533	0.02900548664312572	-0.035276999542319956	0.015649437815056007	-0.02906244259133449	0.5814243390893523	0.010683041670690101	-0.06056065684660313	0.017138745819330406	M1	catboost	0	123
258	-0.08799527346378148	0.003831905588048368	0.052199489723708206	-0.08129615824544056	-0.02888699797371866	-0.24384254181890086	0.017293151184724718	-0.030242825605306087	0.0666040595790011	-0.025493457992849362	0.053378582030029556	0.010926156019058593	-0.05077564198940441	0.6053933516426779	-0.02873939609099726	-0.1449924452991168	0.15675723732919106	M1	catboost	0	123
259	-0.019425838042658503	0.013616750931532334	0.07873287075233167	-0.13045220256878892	-0.09667451060013992	-0.059601427505445864	-0.20780780637677412	0.00405978957888631	0.09630101821376266	0.002941391285425518	0.4968421330007456	0.06890609264023033	0.09579090465362579	-0.07813944756573896	-0.0339615375199851	0.3576044074799697	-0.028346795617612636	M1	catboost	0	123
260	-0.08503596871816528	0.030216838850901925	-0.0003194162479906948	-0.09184458779409244	-0.010616748753591889	0.1300115424473726	-0.027590384636771333	-0.1201057688418579	-0.17522549911124674	-0.023408250190800055	0.43104650631439995	-0.06585557063505149	-0.012517224685062861	-0.21798266485001544	-0.08493386665415459	0.06557554344428654	0.009757869460134046	M1	catboost	0	123
261	0.17435092595022378	0.02257369662704589	0.002330516363472307	-0.07375506929413926	0.10469323025539821	0.3216850599652682	0.03791678869305357	0.01177164201433801	-0.08579475326383451	0.03945715627286853	-0.09873771068186209	0.10428165361183901	-0.021187471275582737	-0.1905187782938781	0.022297885439836983	-0.07123926431107029	0.00864708120205633	M1	catboost	0	123
262	0.11764744688216784	0.002238753811618196	-0.04212627596068419	0.08825984413712942	-0.11310221981150832	0.4157834034271318	-0.018197809679202613	0.026359667006343485	0.0456403661757594	-0.01188989570198162	-0.043429500409485136	0.022926321515646532	-0.03488930401460454	-0.25226868386481904	-0.019950614526570997	0.3447739639440235	-0.006780402527908543	M1	catboost	0	123
263	-0.05736637199444447	0.025189424020021407	-0.007130934746776974	-0.042669850444561126	0.12829990063311045	-0.13861195102118762	0.03822658299007723	0.05604090901585562	0.04714974291873223	0.04308526908713858	-0.0796951264554036	0.001586313654621025	-0.013929717047198677	0.31280702893819007	0.01129202448027368	-0.1160039049943626	0.03375956324322656	M1	catboost	0	123
264	-0.07319833014378771	0.03959609291144897	-0.00385463359875546	0.2910980684748118	-0.0604590823503409	0.15394339801660506	-0.013918917336031567	0.023345430392640053	0.07117887293277306	-0.011596141927910869	-0.3596025153809563	-0.022269289922719274	-0.012681876972016204	-0.24512810414644182	0.05498820515485721	-0.16744203587047843	-0.023956742364314373	M1	catboost	0	123
265	-0.03828788379207507	0.007493284437966843	-0.0025693039671279253	-0.12010142162857299	0.016881489094272905	-0.09084797594686814	-0.003780228232705639	0.017786114238500027	0.06791810339976315	-0.01395407418248018	0.1187416151402945	0.009906829551015961	-0.02763501056398585	-0.2142287262054345	-0.034205067351199	-0.161768316757729	-0.012747159532643415	M1	catboost	0	123
266	0.01047623172457992	0.0585123021316266	-0.04591731142333986	0.4182429769553387	0.0016998634718632692	0.1675911109107477	0.09187683628284869	0.03177892461719667	0.07026212584285124	0.027571360013896415	-0.17501966465431407	0.021016436428633826	-0.002218482728753657	-0.274985327700868	0.030120489565085028	-0.07872869475727873	-0.011847681744123368	M1	catboost	0	123
267	0.0868352515852666	-0.008183321863284717	0.023850590977047947	-0.03921171104646798	-0.06821372996158889	-0.1479104858159569	0.04368738147723022	0.015078251048513876	0.05233310091419467	-0.04501700191608278	-0.07585691946392446	-0.10553473602214891	-0.034775011898453105	0.31220162470385665	0.0060558505039874245	-0.1415930168721674	-0.01525199173354954	M1	catboost	0	123
268	-0.07445212431306307	-0.011507311033902396	0.012090810944298267	-0.07186859197930627	0.11705521478371936	-0.10791096773770481	-0.008184670663560475	0.007577011500218816	0.039513440964388184	-0.03684826573141088	-0.11821030630001834	0.006374323533010307	-0.033006014196004956	-0.10010391312642579	0.00851531407042278	-0.09428206576491847	0.06232775647864842	M1	catboost	0	123
269	0.08616207526918	0.024146136311064943	-0.0473585224661462	-0.1310030799891112	0.03309646408928646	-0.21196207602450856	0.016454197683666	-0.14032696428498045	0.10005478654884956	-0.055117218238061726	0.009179061446791896	0.11405097700059225	0.37109740672312236	0.6728035454184456	-0.11940606837472455	-0.12524894772819084	0.12162230334516115	M1	catboost	0	123
270	-0.002263021632522852	-0.010081201425527833	-0.017576573262701508	-0.0788279493603496	-0.05167492988684472	-0.09661619011732678	-0.04600761595377663	0.005682747557451858	-0.14738927077276145	0.03944230142643358	-0.08312190226580203	0.021214945863611025	-0.003798800947208572	-0.11561809362368865	0.005784128217962047	-0.1507947501426705	-0.015328870725963858	M1	catboost	0	123
271	-0.05076227740634808	-0.003440187657444662	-0.01373886516304102	-0.15934368358082607	-0.10988307749935722	-0.048689253358630384	-0.03372671537323864	-0.1178864209141979	0.07309392114795128	0.041172594196036215	0.054909309199280124	-0.003805024485779845	-0.022569533561533014	-0.21080527139060115	-0.030095603876893702	0.29167848127419904	-0.06534419399462588	M1	catboost	0	123
272	-0.05073787427782287	0.029331679069964693	-0.012413559397240499	-0.06486239154688153	-0.06165856916251493	-0.0759734265551802	0.10670260995562295	0.04456745020872165	0.08471550218536247	0.007569518798078783	-0.09371132051541622	-0.0043008656107405615	-0.03558071230756466	-0.21614975776597417	-0.0022419188117563885	-0.05178749291303526	-0.017785076291917182	M1	catboost	0	123
273	-0.0038418410134628237	0.04621125689017509	-0.0005605495238002734	-0.0488306221039206	0.03311175893565976	-0.09541401832179021	0.10569217437201646	-0.019762169653253298	0.09550027871531706	0.01578632673205855	-0.1350912394916057	-0.023421379283398484	-0.008153341672759586	-0.19349329847439514	-0.0010193240597891609	0.01715898520453505	-0.019849420700576596	M1	catboost	0	123
274	-0.02098505581337054	0.020353674575078234	-0.0044024790769139925	-0.09277558653221704	0.06762354776905583	-0.13320390601807172	0.0071047479157214264	0.03095906983980966	-0.11495747203992886	0.05213202275958829	-0.06166350463039531	0.08060237171992339	0.008901051853993817	0.5658160587517447	0.006820626823851187	-0.10651096829668949	0.007282948404734002	M1	catboost	0	123
275	-0.03314250338423395	-0.012367851658255297	-0.03165356289054847	-0.20799445562928254	-0.026247764637086606	-0.20903231838911998	0.06878341873890846	0.014704002439844505	0.05561629974826569	-0.011488472032635007	-0.090533029334136	0.04117254088475118	-0.01985744127352084	0.540836110035359	0.005763016087620639	-0.159475864058932	-0.03117484421506447	M1	catboost	0	123
276	0.005945526957963307	-0.3182601106300338	-0.003716164025217566	-0.10130820445007539	0.026946874199405935	-0.00392262056173175	-0.20741213715258291	0.037404069322062736	-0.06014626096902133	-0.19541003619900002	0.4460572741530693	-0.00800916468040971	-0.030143351466708525	-0.16313366100084423	0.04628879233242569	-0.12518626973049413	-0.033741251927898876	M1	catboost	0	123
277	-0.015416266325588929	-0.010365627631328572	-0.04047216909506705	0.529884620602755	-0.015736480234713874	-0.05701242898240695	-0.02515613805995515	-0.0009402687806530556	0.047774261889939676	0.025380780647012244	-0.14121686419532994	0.03943706314198457	0.010569189291894238	-0.1048799617932708	-0.0006568741214609511	-0.1590177415964661	-0.014445991440303549	M1	catboost	0	123
278	-0.03925141745421317	0.011765147582006379	-0.06741810212507462	-0.08740315115845945	0.06852432593020767	-0.10331130091642016	0.023373718566323577	0.009092818245015935	-0.12308976055069734	-0.03391168396211404	0.012470262954902462	-0.2650619235417586	-0.027038896670925617	0.27718262630686663	0.021117601924691764	0.0008618588336335686	0.004586659094124233	M1	catboost	0	123
279	-0.020594409399690556	0.027404651014525945	-0.008434132359730182	-0.02253093034255433	-0.011382943659931498	0.23000870631615056	0.022250465733104727	-0.026121027288843864	0.07752995827096243	0.013990415829938428	-0.06297228754694242	-0.007553548211756679	-0.011052247485169973	0.3351082452447733	0.007179234745244803	0.28782103023993594	0.04320148328994809	M1	catboost	0	123
280	-0.05962773798778282	-0.03547733198219861	-0.01156296134561634	-0.0518463679512982	-0.07814280678225842	-0.07485123901010396	0.08692673197867606	0.038010408997761966	0.07851850400373818	-0.009839697178652214	-0.15666196898252754	-0.01719731803369238	-0.012092355336733581	-0.1364328590039076	-0.00833627101771905	-0.15393615427971166	-0.03435050356839514	M1	catboost	0	123
281	-0.01561064344561367	0.0074201979645385436	0.01460138280793068	-0.11225261846567212	-0.06714169067375193	-0.041872686570768855	-0.30889517655310506	0.035863330337016316	0.05922382959372534	0.04784036571550663	0.21892068935344702	-0.05341895590316761	0.005290994080103057	-0.13400647037790336	0.05018191382780554	-0.11048474723184139	0.03817003921515741	M1	catboost	0	123
282	0.11829261614723671	0.021033253789357324	-0.004610915447449928	-0.18176176965186072	-0.03651861188114157	-0.14248619499812737	0.048356030862644624	-0.09537321623583664	0.07449032663046155	-0.02437924956616383	-0.05433895922684069	0.13142564025412926	0.452039756656106	0.8118533355636232	0.02443401258843147	-0.1252455358264357	-0.03245444327307826	M1	catboost	0	123
283	-0.08546969636651833	-0.002005654953470171	0.02406993099152871	-0.15239318102897897	-0.11062968717184579	-0.23904868623007516	0.057753268834551605	-0.11017522856813258	-0.016353582513350503	-0.029393131790623275	-0.06594452900423702	0.013428272219837131	-0.03312579174646245	0.549597291045415	-0.005152287488418969	-0.21123887898618016	0.14560642709789184	M1	catboost	0	123
284	-0.0657696082251943	0.024393646909480222	-0.0018217905269105712	0.16435541707879406	-0.07303214071437424	0.11324255046659591	0.039719922972203364	0.0323244283526301	0.056056129392518445	0.020560393651865017	-0.17580639939321938	-0.0025747137741854854	-0.014844311382260961	-0.1336500831428326	-0.06921984120189695	-0.17991116716776817	-0.03227139409240122	M1	catboost	0	123
285	-0.06937245706341169	0.024369359746078255	-0.0008073809108792866	-0.09161707620176157	0.010362363479144873	0.12413428262206497	0.08758485959380799	-0.1525284837369906	0.08944054270946325	0.020987630884063233	-0.0970002106089993	-0.016807945420164408	-0.03315488174338227	-0.21733675377560258	-0.03884451052667368	0.07371249765956903	0.01610072523514408	M1	catboost	0	123
286	-0.0669169175383944	0.025333096919319897	0.010449788618740317	-0.06225341798676049	-0.04813584511155493	-0.09767121779768981	0.01187331859869067	-0.03471312719481949	0.08330543166902836	0.044528715278060196	-0.08188754138237433	0.03196040804344995	-0.009752006929053604	-0.09475385638596752	0.032227057834775946	0.41395984336029545	-0.007509463867471787	M1	catboost	0	123
287	-0.08186070521118731	0.009647130931963876	0.024337516683789896	0.6653436765752766	0.08452757747484778	-0.03570215579229834	0.07648024973728525	0.0296930314007346	-0.1048405915446321	0.016478179431760238	0.3167651570144265	-0.005941009863371727	-0.006615707843824278	-0.16461762286458886	0.026466093896767594	-0.17045966442907784	-0.007723613394098561	M1	catboost	0	123
288	0.01840338474394956	-0.009293587593773068	0.017312508298621725	-0.10627720081484293	0.05886974743479587	-0.09082624779158228	-0.02551879201636113	0.00946895964242693	0.0975930457866176	-0.0027659709838653125	0.10121809522452178	-0.09479924598562374	0.002211156186801996	-0.17533472338830491	-0.18169207673764523	-0.13086895270691074	-0.017556957398168392	M1	catboost	0	123
289	-0.07287815327637963	0.020841957333315213	-0.0023700813205358787	-0.06322285252020171	-0.08362264550971542	-0.08252307616100067	0.1102501369739199	0.022902645314713636	0.05464338059184867	0.020645498300859717	-0.11369083619637727	0.0028753080842918856	-0.01584039829383446	-0.2135294441289673	-0.004844510016362404	-0.1831371247313056	-0.01047944749104128	M1	catboost	0	123
290	-0.07415322295180946	0.022739622783496866	-0.005055272790500528	-0.06057010993213361	-0.06260866126578563	-0.20247410605184288	-0.033977866703688374	-0.013907503587752805	0.004720442006832003	0.03344614894149789	0.041177620169044006	0.030332608287881008	-0.022688373765932374	-0.022608561647357202	0.037577257221753355	-0.17656620969626075	-0.025272473374938174	M1	catboost	0	123
291	-0.03182054120112325	0.008293347045251129	0.020253383792468414	-0.1108345651043626	-0.023826110991052737	-0.09731523832614196	0.04665604927670276	0.04308884253620802	0.036053413969899	0.038553858834528346	0.07777110493332026	0.040543531616539556	-0.04016614324491273	-0.0811263376825716	-0.010424307134798805	-0.15551855518969293	-0.026176428020095267	M1	catboost	0	123
292	-0.01699520476759796	0.024018689760532935	-0.005751602279496022	-0.14303550685632857	0.19679469541271705	-0.09508362271827814	-0.014331336654385666	-0.02855308759947357	0.07497288408184846	0.07920501405749017	0.0760475710810647	0.11059230109878522	0.006833572466910996	-0.2516062811024332	-0.019357665360408748	-0.0824635220807874	0.28421402326257933	M1	catboost	0	123
293	-0.05898855454241828	0.00733975851641457	-0.009694528420391715	0.1574173535007346	0.028436265439899012	-0.08049333108048982	0.06594716718255113	0.026416672378292948	0.0736038959271652	-0.0028658028894833153	0.09998152334587786	-0.016296463246135123	-0.008700469683876163	-0.16066226632454692	-0.0036171346705016426	-0.16961344078459814	0.011551469108538015	M1	catboost	0	123
294	-0.07361624609490285	0.026507248749718236	-0.008563138001691417	-0.17476989515507765	0.023851413869245865	0.16129784317647583	0.014252714222684326	-0.04397085351059481	0.015698088498523728	0.03516955274300467	0.3393373839390914	0.016478470778063036	0.39075963819229587	-0.18799935149785132	0.07153991435723828	0.39553843009880424	0.05020420517053567	M1	catboost	0	123
295	0.010996695146120412	0.022818384474244727	0.01117730980545753	0.21750710585741753	-0.033218458188718346	-0.13045566143364307	0.018014327467351533	0.0462235145649393	0.0677103285527325	0.01961414709886717	-0.1772952299028924	-0.016817334668517335	-0.032648311900828335	-0.18844689148947477	-0.0027406096298878144	0.12122966447527918	-0.02645536487164382	M1	catboost	0	123
296	0.04769059277199766	0.03221868045559349	0.04453788862610663	0.24874279507481575	-0.033745464983067526	0.2998584481165252	0.00831936250803153	-0.005783823902050271	0.06228421997449789	0.029305726318421665	-0.16969059250035815	0.0014036254314565627	-0.03687070630397122	-0.23810235923390594	-0.004219764083976287	0.5107523915440091	-0.023653216098090603	M1	catboost	0	123
297	0.30039883364495135	-0.006882877142363863	0.01833894318198659	0.5414137183472453	-0.03650232000755934	-0.1053569004576774	-0.010323387828041033	-0.029200827582966174	-0.04568637235372663	0.06006968604263669	-0.18410284295712373	0.04507458770829462	-0.013807625217423795	-0.025273963822435033	0.030150119478987908	-0.04289849907663432	0.031926411925122446	M1	catboost	0	123
298	0.03312196027064312	-0.04859116413044071	0.0015098992731408401	0.38567927196501794	0.037306455312604715	0.3281984216164245	0.020030876501375295	0.05068636742343332	0.03192887626158043	0.03927791860022815	-0.15095999161226178	0.0327775185407822	-7.178086073089869e-05	-0.1510805980477639	0.017146393309683445	0.539217496098327	0.027715149110431735	M1	catboost	0	123
299	-0.07652321211454899	0.016323771322317576	-0.030697563652072456	-0.10836973831360742	0.12018185403633307	-0.11320900169901188	-0.061853371946933106	-0.035000826048909646	-0.16791763909110155	-0.19805199792399455	0.11873656887837457	0.017269629128994872	0.027115381533532892	-0.22024996283492032	0.046420498175031	-0.16796149521954107	-0.029725253099510077	M1	catboost	0	123
300	-0.0729835517280474	0.02475408157487135	0.008757675950852417	0.06637205383975751	-0.029389777997992937	-0.10246067382439196	0.03291162122711727	0.011178211532746656	-0.14384200793709456	0.042296221809316435	-0.09080145370976926	0.06563022787121991	-0.013688237607217489	-0.07208414719712525	0.026680328363978694	-0.005786910309637874	0.07366216679071712	M1	catboost	0	123
301	0.0024899764958546886	0.03008633089991054	-0.02317670825400856	-0.10196817401647831	-0.06854160099900038	-0.046805548757774096	-0.08629210570073184	-0.18077876750568184	-0.005511382072971532	0.040766394876529	0.41118962885091587	0.07502577834993977	0.05972435274485412	-0.18345421890155145	-0.035895017818094885	-0.18968548106592048	-0.03170782885687491	M1	catboost	0	123
302	0.11439160070098257	0.04480185730084094	-0.002875989658491799	-0.061707488611447155	0.044745964943433574	0.46832226926863263	0.03128650350023202	7.850466737344543e-05	0.06317749880673904	0.02007567267848089	-0.06018964037014034	0.028953955708240428	-0.02663314603313589	0.7769155725886326	0.021070424053300885	0.10438048238973902	0.032606303415336005	M1	catboost	0	123
303	-0.055815283152858865	0.0013074852318268647	0.0037739225737017422	0.3591488297430446	-0.04181282987082993	0.11073755695524641	0.040242547647983025	0.036411234181418	-0.17180145980549663	0.0008632064958032379	-0.07968445720134547	-0.0135096244972293	-0.020460954395130116	-0.22284065341151602	0.00015356133877494817	-0.09528548007648326	-0.011585227573316901	M1	catboost	0	123
304	0.20878260652011404	-0.02503746862913489	0.023852594711219827	-0.04788461582763106	0.09080563842903729	-0.1682442927026007	0.04624570129148629	0.019676785952364127	-0.07517481036107926	0.09803595381459188	-0.08276679087575739	-0.04578605623440415	-0.04017884505700175	0.3316497580480594	0.010773017190569176	-0.021358190942643653	0.1317114663333436	M1	catboost	0	123
305	0.03540372399324773	0.02275027708328298	-0.004700815836569335	0.09116988576464057	-0.0648713549895069	-0.07360624746735073	0.018998891977021936	0.031618728428358694	0.07957519239587554	0.024502414966587886	-0.09090502472361332	-0.02798430177833315	0.0023878184823541587	-0.19678795605745952	0.004600550199487139	-0.15886096290963062	0.03283614998421909	M1	catboost	0	123
306	-0.052828509597250134	0.05431626595801038	0.021240563147795332	0.09671310518634826	0.10953182985196096	0.2560501554443053	0.05737825201369535	0.018891534400808978	-0.09685036526799395	0.02804636617647483	-0.16993230063975293	-0.005411924919582222	-0.015780755480055683	-0.3225987142168525	0.01311838663020942	0.45172823084572344	0.029517778899942185	M1	catboost	0	123
307	-0.04482778796133585	0.019619232441241332	-0.012623807714987839	0.27456973933932577	-0.07514202472094678	0.10968026094934966	0.09713578570668964	-0.048285639456124727	0.0898347593380773	-0.00484785131681877	-0.053004763047591094	-0.05459477723069409	0.0033573632541502364	-0.17948745190658916	0.009153156349144462	-0.19556021288623773	-0.025141146361746997	M1	catboost	0	123
308	-0.05158899390785721	-0.05114497861264075	0.0707770107325094	0.5200722346043066	-0.04011279340706437	0.16477509389571482	0.027362156114489677	-0.020026222729447353	0.07248941186087848	0.03252016047580408	-0.21485121682326083	-0.020348622286211402	-0.0240823837651776	-0.17313906221153574	0.006665501441389254	0.13613677448783976	0.0028661228963212442	M1	catboost	0	123
309	-0.0870147587049107	0.024600973818525298	-0.019265465802558727	-0.1155146841249682	0.08645420149837574	-0.042403555090110526	0.022006778621265488	0.012071662381920046	0.0805527485060096	0.04087831450086871	0.12240570009570463	0.06533618384583208	0.5217006520103854	-0.17888556677467052	0.02850697746613509	-0.1097018829451426	-0.0013233888086645383	M1	catboost	0	123
310	0.06566874336798752	0.013888976716670545	0.011471899356054886	-0.08897440630878262	-0.05754410115894101	0.1594794698902882	0.027602208190432062	-0.06167995582775275	0.0760113186126427	0.02409660451218408	-0.07360319352171828	-0.07769334768288691	0.0019071308504608484	-0.2368588194498572	-0.0543570595547488	-0.07746810733937866	-0.009888000069626429	M1	catboost	0	123
311	0.08018164398829038	0.008745508358830787	-0.009949488991102987	-0.059509028009712486	-0.08426258162926857	0.283372588803896	0.08059059656662781	0.03971058268001575	0.0773894987431967	0.03222505845134765	-0.09282767350208157	0.059451433538808204	-0.03828587270080562	-0.2922567643003807	-0.005206753937408716	0.33129896068033715	-0.035775230109274636	M1	catboost	0	123
312	-0.07813568428862659	0.00896137842553769	-0.020584041716224806	-0.10921760697792779	-0.05561093585104965	-0.05476183855544732	0.038266504056315556	0.047579530236466716	-0.1299862961889369	0.018710070200528662	-0.08855855304297941	-0.0014026059512608205	-0.010122881227845878	-0.2561117071481982	0.0018454052915730062	-0.18472793584257524	-0.017928805549428578	M1	catboost	0	123
313	-0.03556368265751134	0.023091826898343427	0.05393264719706426	-0.14511902504470772	-0.05451901551826961	0.2217511466475485	0.047538872793390294	0.06491499706879653	0.0691840590477629	0.02304423300023648	-0.07930587556620274	0.019704278550729634	-0.02178495931491402	0.4695348498327946	0.018206144767240605	0.14153143237542645	-0.032978957887227864	M1	catboost	0	123
314	-0.07665653301397396	0.007624088256914495	0.00667104025716634	-0.14938153985796396	0.02923070468574671	-0.1852745821154815	0.04534384186630232	-0.03985564200377583	-0.04305730511939416	0.0391109289842996	-0.05831500059039011	0.04336648434287805	-0.022273468381211303	0.6170541647410982	0.04014989431911527	-0.18133061490169833	-0.030454749157039673	M1	catboost	0	123
315	0.014798775551844157	0.002244263038492094	-0.009921125007925769	-0.053132226425789617	-0.05998910785268583	-0.12551400590677117	-0.5260449372175965	-0.12442749740045883	-0.14858626645742432	-0.0313274252017167	-0.08113913708299246	0.03476138774951937	-0.03280436189272421	0.22402035290796707	0.009599134036844266	-0.05527427641838147	-0.023347754980987366	M1	catboost	0	123
316	-0.023849321825226515	-0.024102747291424757	-0.0047780923764701505	-0.07375952079321889	0.0173450530932849	-0.09809922102402129	0.02672240222025379	0.03426199982089939	-0.13663481764210833	0.030729179935321385	0.051954708555836074	0.001623764449865497	-0.017918663938201247	-0.0754610317555243	0.014349548373095702	-0.06583631317216161	-0.014912597011371476	M1	catboost	0	123
317	-0.042720622729840216	-0.0007498145683644686	0.020510065574275583	-0.1399505301988207	-0.015258462325430384	0.22059866931371244	0.04448148206792274	0.049271923162778605	0.05731121258873375	0.004061131010850219	0.14132375709080044	0.04154407680403869	0.004321673873824086	-0.2624340430233686	-0.022200565591269934	-0.1479918906266577	-0.005428925489393826	M1	catboost	0	123
318	-0.09344351555966178	0.01440005422676731	0.02286679597292865	-0.12516469198804878	-0.047182694292666846	0.23433956518913868	-0.014016841394976165	-0.00409639108238948	-0.1163984990750957	0.029015539153730778	0.12217055751904086	-0.01641297554748361	-0.013312697013464096	-0.28373800714108766	-0.11081622855071029	-0.08845092874777731	0.004457713734006602	M1	catboost	0	123
319	-0.09727354283852298	0.02683785691781407	-0.016609622324130456	-0.11487270859502155	-0.0482694698539446	-0.3968118914054143	0.05806764819844125	0.04537606457622188	0.0408932673447106	-0.041654737875829635	-0.06321320873405177	0.06351240970095923	0.2812819637841032	0.45409380206161387	-0.046900724817287145	-0.21155261225118122	-0.026413719745330154	M1	catboost	0	123
320	-0.0509556409714859	0.0028081223951364484	0.042180145576370204	-0.15501639124571037	-0.010849557502897006	-0.14582635686912923	-0.01625455669753436	-0.028175465977955942	-0.06800724239011381	0.052679570132425454	-0.012781120192926515	-0.05979212628563601	-0.029210067817481138	0.5033421056304226	0.046142884651433305	-0.03759883595942122	0.2755527937217989	M1	catboost	0	123
321	-0.0570503739985567	0.004138508736732492	-0.015119458347984421	-0.11152477551454137	-0.07073795442858884	-0.08524134456228327	-0.0034108905961497482	0.013277339132868812	0.05985638336732793	0.02187177969082776	0.011638978812560189	-0.15424815731369637	-0.02139244152265906	-0.17183023109790183	-0.001688436799129586	-0.17821004823688838	0.014327663354851704	M1	catboost	0	123
322	-0.10255933548283235	0.012237203164620366	0.02355499671551471	0.13384675201068832	0.00668366987710503	0.17101333430659876	-0.37180445975396964	-0.03064122136208156	0.043767429883290736	0.022030500832047557	-0.10044189790372648	-0.01813368889104492	-0.01826579520933136	-0.19014638650724908	-0.07717626244986522	0.19953627522065903	0.01830774935465193	M1	catboost	0	123
323	-0.004309927295065582	-0.004321383937479741	0.007191555189465912	-0.060961747090432984	-0.10076332251667339	-0.10692035494407924	0.09523952892170154	-0.0867978713896085	-0.2717634527442041	-0.014901751984115127	0.07996578321497189	-0.010322646766664157	-0.013584078804990022	-0.01742270216591448	-0.14777693279971987	0.3584416169934455	-0.022908750428228937	M1	catboost	0	123
324	-0.07672845012637572	-0.02329137428723322	0.01361157622180281	-0.13869524961296922	0.03258116584700657	-0.14922132568229884	0.020894636280482267	-0.08891623020720736	-0.2260899132401815	0.06918651282375221	0.03628580315650814	0.06198909134162193	-0.031639235297248075	0.4245705963489112	0.031134329935269267	-0.0857810832136409	0.0038860473018009585	M1	catboost	0	123
325	0.0682343779135653	0.005602511880028754	0.10320984779638716	-0.07976002153591255	-0.1088360987228412	-0.2095274021562396	0.03827523025860479	-0.0805107098398357	0.0887988605832364	0.048757966890685574	-0.09720763427233933	0.08153223542784728	-0.002996725186107331	0.2183746531874141	0.01627153478773402	0.22459846874298017	-0.06387093360076557	M1	catboost	0	123
326	0.029928181451126752	-0.020975411954863205	0.09605505368145578	-0.08521624822306624	0.0029679478678251063	-0.15152612402334598	0.08378459927317604	0.0066841308788038335	0.07227827852675543	0.060014507324608724	0.027158072575671738	-0.044823667252676946	0.011671499349021116	-0.1966629192519249	0.02086317034508821	0.38887581733304466	0.02519348330559567	M1	catboost	0	123
327	0.00398618558651546	-0.010656129497204177	0.0008012365188536034	0.48500970607523336	0.033400623260853704	-0.10225276874092848	-0.022244321291485753	-0.03384784919969762	0.06032554045728346	-0.002297268140859269	0.26911584695888013	-0.008168727954808386	-0.033920654692813385	-0.16595687818206384	0.029171733166186892	0.4271103090901846	0.05677806425268471	M1	catboost	0	123
328	0.025357990192189452	0.006836651778857082	0.012866853449082729	-0.13522772589276197	-0.06795340775893105	-0.11421020923012909	-0.02536854937397419	0.04237411489494997	0.06068279540517802	-0.034686980655866666	0.12106500649381632	-0.14393077205179672	-0.03635662342267596	-0.21166393237220105	-0.06113382500133676	-0.18357564611546512	0.013602031805325116	M1	catboost	0	123
329	-0.07918171130044684	-0.004965038693036516	0.025723248724369503	-0.09530045666795228	-0.03311282375585135	-0.09426489920245715	0.07442028886372437	0.03570386391224441	-0.11837068049338441	0.031257423521333656	-0.05909048763128504	0.026922110280551283	0.44086098837423554	0.8957987084778481	0.01065807012271525	-0.03219616385993013	-0.030485567344382944	M1	catboost	0	123
330	0.1497866080149309	-0.011352368052642623	0.016548611426461718	0.14427000328847095	-0.022536153455091773	0.2472635663399424	0.04109237516665338	-0.03716940521278332	0.0841273246837426	0.025501959591427256	-0.2088204681004112	0.006936122613595966	-0.039059047507921774	-0.24008305181704578	-0.017882577850968837	0.1324896488523894	-0.0007110570639735497	M1	catboost	0	123
331	0.10275353866672433	0.031212371055095767	0.015860871052653845	0.35961458534124663	0.19345779714113637	0.3671731808073247	0.055166134272985994	-0.006287990509140849	0.044752364707291784	0.028025058638337888	-0.17909890722687014	0.00010087423122796666	-0.02822007632200832	-0.18832278839943825	0.01750699693794452	0.5535919905499985	0.07226193555500292	M1	catboost	0	123
332	-0.005798624771818903	0.017485622302478673	-0.07166438643547365	-0.10235270057556681	0.11711666230036473	-0.13171372941009205	-0.043683336214826375	-0.031123870450820396	-0.11684262589457212	-0.002278558021326072	0.3168319822286287	-0.21703308966930307	-0.050025131366676905	0.24848376412078807	0.01957056499711302	-0.09648022454194942	0.04896146913412617	M1	catboost	0	123
333	-0.029683053580458425	-0.02291559313156419	-0.012184293963730834	-0.08611800534275514	-0.011061655720230231	0.0082935142571737	-0.06475931501699593	-0.0073055587229180425	0.07242036130078143	-0.018148724198481746	-0.10773217331449113	-0.0035555688330128634	-0.002070995064988778	-0.11925847259708353	-0.019544349916769885	0.08383350922423419	0.06330943581269008	M1	catboost	0	123
334	0.0034073366743382007	0.044270323146102644	0.055552340566171275	0.35221212417494774	0.04217860579642325	0.2971430457212035	0.08517373967160954	0.008711644025109338	-0.08423237675448933	-0.0014244774264138972	-0.20172878706643554	-0.035785334241526245	-0.024838400472548757	-0.15311243213250628	0.020369695540913755	0.4724601392642916	0.0077377092025043195	M1	catboost	0	123
335	-0.03924430882936854	0.018280420714001502	-0.0018312864962805005	-0.0940767751865001	0.18505999241081397	-0.06300975137875994	0.03314440601776579	0.029830129872485917	-0.11793494040100329	-0.02391710096430215	0.10621348798775816	0.0053143702554068	0.0003112977039351774	-0.200820295249885	0.026943778930214025	0.18833051547989324	0.03717011311742472	M1	catboost	0	123
336	0.3307311040598941	0.03262720713811184	0.03667512232018521	-0.14352574007235727	-0.029169057404278314	-0.24731077530537277	-0.32069113475300143	0.022399403686019285	0.059883657876513174	0.05706959841905966	-0.17240331356834698	0.13001551660372412	-0.0022777044441457317	0.15501627592975822	0.14486474902536747	-0.08389213501707055	-0.028006351559240396	M1	catboost	0	123
337	-0.054293275532642044	0.002337334887811707	0.043926064297796386	-0.08813686637768409	0.04913970469745097	-0.1065392054486395	-0.04747135112825924	-0.03535568528391227	0.07239477926134552	-0.037067100841642095	0.1281823866892999	-0.09017598325963226	-0.019753066669700087	0.29015524392980196	0.005601729219898628	-0.19260438750171502	-0.027533652081144385	M1	catboost	0	123
338	0.07209058480669255	0.009483058704292302	0.0039046868644977886	-0.1689600419971616	-0.06954612406438658	-0.15948945569034043	0.0019234118204471448	-0.1597318292082063	0.06842644788471493	-0.027378873566656924	0.03754434469866429	-0.025226829413222893	-0.02475925703377672	-0.2906843008313133	-0.13120486884788043	-0.16774167048039906	0.1480153780747035	M1	catboost	0	123
339	-0.06219527596391247	0.011474424551781725	0.0001754016069555398	-0.07092034538398062	0.13083645392905713	-0.10465931648253476	0.07554544450644993	0.019678397098868282	0.06973856845931256	-0.01922665719511506	-0.08773968056548803	0.009528475540824336	-0.031827130819896986	-0.13406685731543427	0.0033554001857205463	-0.11679936848293188	0.049439804103858426	M1	catboost	0	123
340	-0.017194113835954306	-0.008631740260018504	0.009679049783485086	-0.06980033759544226	-0.05297449131709779	-0.08893168341470847	0.06622802341665697	0.06909288718001703	0.10153670637896493	-0.0013535300515062714	0.011506392339034855	-0.0034493861427433515	-0.013781530038586513	0.44559794493806953	0.0038551804079104924	-0.1697964156143938	-0.034578851497253885	M1	catboost	0	123
341	0.10571362818843523	-0.001816290372301241	0.0014370142152408246	-0.05566183606369377	-0.08911681352347767	0.40035858712179667	0.002945418675861793	0.09932270002447789	0.025934392207509514	-0.039789537461601646	0.12458877941772542	0.055732454653932895	-0.007477450014097915	0.28707883435197873	0.001486636960932354	0.31147095179709117	0.0023646323251072607	M1	catboost	0	123
342	0.06911541122819902	0.03023186122787329	-0.029060532893656787	-0.02674383004883384	-0.024277592075615022	0.3796161469719958	0.011342570177822243	0.05075519817162035	0.082928315911746	0.03224026748535994	-0.053088522553919604	-0.12500421858072383	-0.033985308552199577	0.2317834209820221	0.005148165185343253	-0.1539340798008162	-0.02795390025077401	M1	catboost	0	123
343	-0.09996044093533359	-0.02219915849252619	-0.01461087501521873	-0.10990436360786396	0.027950295261652103	0.2735895424197212	-0.11768845234226492	0.009096526574716867	0.05733233641404122	0.008736116287991574	-0.07446388812301603	0.01202701379352987	0.4354385701518324	0.9227892112807206	-0.012173370451318756	-0.04209880344757697	0.04707069668104986	M1	catboost	0	123
344	0.04808877824503912	0.01914062734101443	0.00873464722287191	-0.12885653648084822	-0.0800288249690678	-0.08900829511299158	0.09389929697080338	-0.053303362169403845	0.06104844593195654	-0.036974563037729676	0.06914427702185828	0.04363167111364679	-0.046485000155939	0.5386707984096301	0.0015925764349745378	-0.19665056152520616	-0.019447154420538827	M1	catboost	0	123
345	-0.023180720831012788	0.019544350906347516	-0.026228426455675857	0.12480275903872891	-0.06343239884040731	-0.10908644817765592	0.012882589349751094	0.014981666392151123	0.08487708324658698	0.0311296763155101	-0.1576639621499383	0.02046127895650941	-0.011638132414390332	-0.18131798271124447	0.03750917136842433	-0.15777621795425312	-0.011325718899934955	M1	catboost	0	123
346	-0.05853782856595097	0.032144232484294356	-0.010692642598599457	-0.04804566748283092	-0.07765014952647908	-0.000560635926573666	0.1092964727234754	0.03171199227438505	0.05273708575845107	0.006991812009489543	-0.10737586461620258	0.0016074797367474558	-0.0024784055405514833	-0.2254699610375879	0.017802406407853466	-0.16266335196980033	-0.015841229716266007	M1	catboost	0	123
347	0.006114110864190737	0.03629208424633727	-0.004678252514556757	0.1570060297411307	-0.06728705114189433	0.26013314372500906	0.10211931454933305	0.014185604957636686	0.06354771709691776	0.019835728345147987	-0.20094025792088133	-0.03942711042664509	-0.018479554362408973	-0.19313026631354968	-0.06815878951844556	-0.1832154602267294	-0.025388841236992157	M1	catboost	0	123
348	-0.06351420480104501	0.014697227803061987	-0.02306767525117645	-0.055595453089348074	-0.02156273994183798	0.18888687266776052	0.03494228207365768	0.024081951974461842	-0.0804688925447937	0.012981848520348414	-0.13639522163731566	-0.0063610990694867794	-0.019611901262053283	-0.26801938400778086	-0.0021378595827139767	0.07391844127135896	0.04271182736623965	M1	catboost	0	123
349	0.2212758519580734	0.011016242500992967	-0.006188014717731179	-0.03701039046625033	0.08026133367662366	-0.22518653938874017	-0.0037737487017002495	0.0421112755164931	-0.0717229833299708	0.0246199024219947	-0.11435959381938796	0.11689455054803237	-0.004477189419033677	0.2441753639102855	0.011393332397714182	-0.1559188232207684	0.005606247368586098	M1	catboost	0	123
350	0.2643429491040553	-0.024214433638610564	-0.02654078601316794	0.15191809164253364	0.05612254050474823	-0.08183398079025825	0.009134188352531594	-0.019194569499814264	-0.1459775305481369	0.033504775847914336	-0.07994540158379441	-0.04832096124403736	-0.01016789386824375	-0.1841559971615631	0.017425471836321267	-0.08224227268234877	0.05060115112172774	M1	catboost	0	123
351	-0.10066068907544472	0.009485072524346145	0.006006499932530502	-0.07340685320002427	-0.06726190150921693	0.28666071720587455	0.008842502732050832	-0.04240283499269451	0.07331552127408796	0.02203088430702307	-0.09356504295575105	-0.028019954447113353	-0.036792637406457794	-0.0810726565650429	-0.028309922442428914	-0.07703403013894425	0.0025342128129058877	M1	catboost	0	123
352	-0.06602183290401542	0.015262316335504417	-0.0070192129410065075	-0.05123741077877948	-0.05234830839108817	-0.1614711515734808	-0.011128240093451479	0.018081222407499434	-0.1379320419322054	0.02770513044547778	0.059225062484846956	0.021091685257834298	-0.028852019706824224	0.2910718881205926	0.013932254957293826	-0.16399906349195886	-0.009425625135055132	M1	catboost	0	123
353	-0.05023837501689465	0.03622323829433485	-0.0038433777160434687	-0.05417922347364915	0.09126646958771362	-0.1318759730096682	0.04247663542585108	0.06852329680661413	0.06477344353009241	0.05273687255733572	0.0479410812026743	0.021942864028152133	-0.02833572098277107	0.3568599371526134	0.0025001371777788983	-0.1478868496853456	0.011533150652658267	M1	catboost	0	123
354	-0.06235705009624967	-0.015674307403362595	0.008168028845285003	-0.014533363141397276	-0.004442859535484159	0.4755859902686747	-0.046638643463253124	0.08167762914278258	-0.13913372576468944	-0.21914303674258234	-0.0965685315414709	0.07109178498538227	-0.015264603783239503	0.5228752539976658	-0.05932876199462328	0.1334743800893364	0.042451993150362535	M1	catboost	0	123
355	0.0036460506327503296	0.028439787690796508	-0.02413232901620875	-0.101161845270264	0.012255668176565345	-0.06927423464382006	-0.33451940186791235	0.026525006811497023	-0.10216068578275447	0.020782449419534256	0.11906360848493497	0.09737992176394936	0.38209372347819803	-0.1329893877477459	-0.0006746839415852044	-0.18348762201337443	-0.0501809860409818	M1	catboost	0	123
356	-0.035363228559428965	0.011011411456567413	0.01899268448612064	-0.11439206718133825	0.08803647136941407	-0.0652854403003453	0.011483310140300292	0.012182087280215926	0.07985600377254633	0.027347463793851157	0.13040145838745937	-0.04108635816857842	-0.012653367069250436	-0.15280826565172187	0.024006887863591536	-0.09715713355979276	0.05588394424787796	M1	catboost	0	123
357	-0.07126125555785971	0.027127256018077927	-0.002273736515712294	0.20573307365630056	-0.04737390467561281	0.15042486309180025	0.04580186027957407	0.022327697466060392	-0.10582752128832289	0.026760359546185594	-0.19439606318249283	-0.0601697155846755	-0.025113212647288004	-0.23408304449176867	-0.05861817539798608	-0.09657586052443835	-0.026317496706198387	M1	catboost	0	123
358	-0.043902014748158844	0.031261660950422966	-0.007290347189308987	0.1620460428809578	-0.07236077728132036	0.234848461738994	-0.010015065809684623	0.022149681154682806	0.07654466685965634	0.013784548195483493	-0.1635330946492375	-0.03928979995329225	-0.001987349836818251	-0.171057770099636	-0.005063576473767923	-0.15816260451843303	-0.028594775224337836	M1	catboost	0	123
359	0.24370536538499085	0.015809385482708525	-0.001089510947386109	-0.13955885695992598	0.06850581266315639	-0.05320270438493549	-0.18006847886637395	-0.019237823394527606	0.0507346171825463	-0.06735966632883246	0.14509816928839564	0.15121944463500248	0.07610146144187602	-0.1712922177706541	-0.2439393339955655	-0.11630042078676722	-0.017724751063860365	M1	catboost	0	123
360	-0.05910386902267116	-0.019022630456663116	0.030832949605449595	-0.1260304980685145	0.055692857668014066	-0.21373045479652786	0.06877676081733487	0.0518434870822491	-0.176936268328914	-0.1054076038627275	-0.09126443935993855	0.04104263516122139	0.010171460011472467	0.7453835110597776	0.04329751829999146	-0.08594206612110979	0.00911382758741008	M1	catboost	0	123
361	-0.06643282756865733	0.03177255823875394	0.011015876335345513	0.1404970530192233	-0.04019400045271003	0.22525728313374616	0.047066507637174675	0.04012955784825573	0.05577268640013732	0.008628068754413519	-0.10613637419598387	-0.007823890060075236	-0.037140825732679364	-0.21228839088273144	0.002338046378856504	-0.09585419074065704	-0.02479035647776672	M1	catboost	0	123
362	-0.028802723898659094	0.003245288021604724	0.019129370471582724	-0.09034240738712672	0.03656610717363397	-0.09623569920373	0.06332106454247748	-0.008862767316312862	-0.11289439669995749	0.045445275145858215	-0.08591443190291297	0.05776579142699522	-0.0007705472376673696	-0.20657406360045427	0.009281468174160477	-0.17633656460508523	-0.018457759917351137	M1	catboost	0	123
363	-0.06686849316793506	0.023898695812453966	0.015250669193895158	-0.04472561105806707	-0.0922311945587564	-0.18086227323140402	0.10376618452207051	0.04635023597994604	0.05315727117271464	-0.039054085460813376	0.018514457921538184	0.005185115909881799	-0.04068470321404573	0.37403902706755676	0.002359813767296472	-0.1812521261040551	-0.018413758425925374	M1	catboost	0	123
364	-0.03355070590204708	0.00014853160852642796	-0.04937543450969118	-0.14744463988616544	-0.07293105577805488	-0.13340450194404035	0.030624565051206074	-0.06337031474001417	0.08848441723529693	-0.024478397530488687	0.043644554871775224	0.016989827110371076	-0.026865052715153163	0.5226997317058677	-0.0007040126791094683	0.3262684829382651	-0.016108222166644384	M1	catboost	0	123
365	-0.07323782782281958	0.030435222491196928	0.007945636760016061	-0.09457201007654908	-0.07340391752545958	0.22476610633393287	0.10371690402613798	0.03707462480049886	0.057320063280384914	0.01471591443813442	-0.07617625786999525	0.028375791265120957	-0.03760766638802134	-0.3103229009530319	-0.018189901472163705	-0.16307601551622541	-0.01025138352398468	M1	catboost	0	123
366	0.1191615831508896	-0.04389699501638097	-0.0846652400431072	-0.10559525444661758	-0.09521852807010885	-0.15585421305951333	-0.031947609838965135	0.03284622775386417	0.055025081175226406	-0.01727199903835218	-0.06948539149923419	-0.15953691598316502	-0.005693000413392512	0.4216059292057722	-0.0038681287731894315	0.22434828920512181	-0.0498374464885354	M1	catboost	0	123
367	-0.008142150820587097	-0.005634900149922051	-0.026209937946767303	-0.03999045862444874	-0.0344805975017332	-0.12221694672082486	-0.49995246026286166	0.01694142511211258	0.08677239058163538	0.03099343944405033	-0.07955977965957983	0.018127177406390232	-0.02159990969979662	0.21080625689822383	-0.03757871832173335	-0.12462145811992188	-0.011849248282283453	M1	catboost	0	123
368	0.1735198490540149	0.013671658108488277	-8.944418362962875e-05	-0.10793535147111098	-0.05177465629778581	-0.10511878678542229	0.028064552311545577	0.04469922645430924	-0.06347573659922473	0.05992530485744907	-0.13055943014003307	0.11226995147699666	-0.012696399735930453	-0.196053513864494	-0.005062896934591499	-0.1067878429154315	0.05457055769460368	M1	catboost	0	123
369	-0.04374926731376444	0.016190828834394027	-0.012494292034006151	-0.1398651753574733	0.018626701513738155	0.19320622597367765	0.053759315377086586	0.061413848270431344	-0.12304948274983574	0.023697816264438003	-0.04029567970563353	0.01503470059498966	0.004755145519762596	0.8409376470327798	0.022031613159602392	-0.01957084109821814	0.009237049179313048	M1	catboost	0	123
370	-0.0782304235146102	-0.008811938786242634	-0.02517254753421395	-0.10072863130609927	-0.07515508201476163	0.23860210873115398	0.039623069505138706	0.02235466064886241	0.03909716945050919	0.023138422625395085	-0.09575062099763107	0.03622113153139499	-0.03602448914841356	-0.3314816548476298	-0.006925871423046891	-0.19640307011734817	-0.015799273948920105	M1	catboost	0	123
371	0.1862443420247603	0.01398225350172344	0.0289821027469919	-0.15547219299224307	-0.05165340186942036	-0.13492352836938082	0.021037130010955	-0.07456586642030269	0.038299133920568405	0.05486943389552806	-0.055251583639954895	0.04802608935475834	-0.016083113997711892	0.6205827541813134	-0.005899405547003874	-0.15626694421826204	-0.032051235106672404	M1	catboost	0	123
372	-0.08305483521785656	-0.004252857919320258	-0.012689676368443115	-0.12098404696386922	-0.09580202522380507	-0.14881070925871595	0.027409106797585493	-0.015748750293271652	0.04874105166048238	0.06272865476666933	0.11064650167718384	0.04869051965343716	0.3811564651113668	-0.1702816493715973	0.02944799999040823	-0.1236127343887963	-0.039533808416617446	M1	catboost	0	123
373	0.07296393250564687	-0.03371219548060501	-0.014843027927136255	-0.17477016497244305	-0.041360616092694515	-0.08709793805268085	0.032631614939619545	0.002453188308671874	0.05600884546381313	-0.03553112563859642	-0.056046572807135674	-0.0654083833335321	-0.03876497851942945	0.7651639505392447	-0.000777969174269887	-0.027335186729175166	0.013865085260430472	M1	catboost	0	123
374	-0.0305835986611524	-0.03861612927035552	0.042292793240181766	-0.09101710881787635	0.05589942612645577	-0.10496230098706165	-0.029800788198024813	-0.0027656705684226826	0.06190380776148009	0.007085593561656415	-0.0737706347293676	0.016555724823410434	-0.04962366564838953	0.8341735800512585	0.0109676970789312	-0.023220910223138456	0.026537601882984853	M1	catboost	0	123
375	0.043960376773707614	-0.02315254750951585	-0.05055293056868608	-0.09274508184860317	0.20866228921558053	-0.14531614824285713	0.030941963603333598	0.02426492511834656	0.07217900796560746	0.045311596163264634	0.2503989576505905	0.04459568595908999	-0.02099110679088198	0.4056129994034338	0.006863651481536835	0.3934475110844949	0.055495168489424776	M1	catboost	0	123
376	-0.06160293952573332	0.037609951686859905	-0.03118489628791573	0.13535355430880866	-0.020219953368552524	0.20925179333767677	0.026008557216399403	0.026927329495187412	0.0526570881712586	0.01920299912836545	-0.06097241176026339	-0.004522815455107174	-0.0033072615755852445	-0.21939507551512008	0.056574605433106655	-0.15909725574786257	-0.019020098947191498	M1	catboost	0	123
377	-0.07730256424065757	0.015209594299435587	-0.0016067665199503197	0.0984267039972131	-0.1561769077607625	0.3477353795027779	-0.032696794359231736	0.010192062556585705	-0.13517936073368347	0.020467157760184502	-0.1662226033412974	-0.03212765745350571	-0.010470680287725756	-0.2795035800509636	0.022232789880120705	0.4091970609771138	-0.039911262118885134	M1	catboost	0	123
378	-0.0860936299012652	0.011914055221683874	0.013933460314195989	-0.14104463074159643	-0.03608756605685116	0.06243327697859141	0.0021772492301248133	-0.07706411863853121	-0.13688034153537879	-0.24457512363387154	0.09136317498562657	0.04919794433007695	-0.013016250595266078	-0.11504811493175869	0.05724236893601307	0.06520020687907542	0.03368730715875299	M1	catboost	0	123
379	-0.05164785994464582	0.008350292259515989	-0.06401122240087265	-0.12814754494265396	-0.10789291101182387	-0.09875176365155791	-0.015475700805693441	0.002308605803751186	0.06262827425840883	0.03996482540221036	0.45375167805842703	-0.17143548556205232	-0.03255584617570349	-0.1298092249491603	0.03257249134624006	0.2552913819712956	-0.0677774073432995	M1	catboost	0	123
380	0.09420203257522758	0.013753668748834942	0.02183679692297442	-0.10512916748852287	0.009243675114658935	-0.097916738259777	-0.33186521547442654	0.03488134636618866	-0.008568697276171273	0.008371957365060648	-0.12834565073010412	0.08226118049639275	-0.03734108565487193	-0.15908975410474085	0.02112813942424459	-0.1958224267519159	-0.023727586843574174	M1	catboost	0	123
381	-0.05743089453632424	0.044579732106868074	-0.016266941923701848	-0.04398333350360056	0.05976427617328991	-0.1387912887999686	0.07406233168474056	0.04636192733062651	0.09647335482422656	0.020389275469120723	-0.07785165657578218	0.018406815629679822	-0.03444660122828135	0.35167241264980154	0.015175679033025727	-0.028177864564348294	-0.006702789870908652	M1	catboost	0	123
382	0.10621445062386678	0.007819584378600208	-0.015632985059349933	-0.09051379662959608	0.07906000595379077	-0.14486209809062914	-0.020599273603858437	-0.01590071473881116	0.11727610501644635	-0.004975320154240031	0.18161702767009893	0.17181052584842332	-0.03331595369557018	0.3886496560471097	-0.051911124457697536	-0.1797201519725402	0.032213375841544475	M1	catboost	0	123
383	0.23150311189754746	-0.00517888805624045	-0.008796259264772071	-0.16380928654938873	-0.024457743925222517	0.3385098282403411	0.026045921127947715	0.056733792604067024	-0.0870034692693956	0.03026964546535864	-0.0809901853197707	0.04977243233669834	-0.004926343313422749	0.9292592325943406	0.010273258765684632	-0.12236315060842705	-0.012548399890006605	M1	catboost	0	123
384	-0.04335160479551224	0.07402173197016124	0.03213744025323767	0.12367947101143262	0.06510822268793406	0.19919042115476213	0.11283360529513951	0.02631936571230352	0.06535027080469143	0.030739074282227885	-0.1422643034574451	0.04569382743794549	-0.020875275698510873	-0.3523543943602318	-0.021101963250643146	-0.131868723276911	-0.02071356076472966	M1	catboost	0	123
385	0.29963207870233866	0.008390458650198652	0.012490271727390687	0.12568787840849982	0.03838963652398013	-0.09471093721626976	0.0157402384537715	-0.019866732056058864	-0.12229110740310799	0.03619729554186006	-0.15446555189357572	0.08980236915969098	-0.024150011500131033	-0.18140224162622648	0.030369382453907152	0.40829237216901093	0.01547794939302395	M1	catboost	0	123
386	-0.05543000979328667	0.027316651878322554	-0.0061466272198737034	-0.09025825712911234	0.07546080556404568	-0.13806704439962392	0.034120828065135576	0.058264057373135135	-0.13581250696398306	0.038855507071814725	-0.10000378000204717	0.022116741525365705	-0.03414063772980099	0.32063065137035907	0.009420645508524839	-0.12151159982240115	0.015410699995253437	M1	catboost	0	123
387	-0.035802993692501756	-0.25602428130123034	-0.0132672629110115	-0.11891002453909261	0.09042822518991152	-0.18408164753299303	-0.05743527298534423	0.008818879843397931	-0.022653970807202186	-0.1286505561380049	0.5714575877197111	-0.025038024472905953	0.0039326218797698705	-0.08633430780331673	0.05171013991927404	-0.10689600608884643	-0.08405611340274873	M1	catboost	0	123
388	0.11611837488407319	0.02111144859467327	0.04137072079051878	-0.13457744562449211	-0.04112457971921186	-0.14826766078305745	0.048681214884406215	0.021133717104228244	-0.1116931341929103	-0.05303694410728839	-0.059192984880177366	0.08638185048912285	-0.008233811046937631	0.648408408878014	0.011610792055317428	-0.15627746987669558	-0.02092749724587885	M1	catboost	0	123
389	0.1395625362272593	-0.011160733274912243	0.01655260494003732	-0.16117042070802684	0.11097446931698109	-0.13726409785743654	0.09876522740093978	0.05833789126443775	0.07167926789194579	0.03372217690117908	-0.06606115577106154	0.10484395217044028	0.4306455665153215	0.7111078478460611	0.0137287456740859	-0.0710285427098804	0.021380996448403466	M1	catboost	0	123
390	-0.045694168877107776	0.051706615399273737	0.02000612126715764	0.12685347194669677	0.16520601968685975	0.3099240262431556	-0.003741001242102522	-0.06292943103594373	0.05721628742507201	0.0408325137501409	-0.1416788356785378	-0.014979945185648547	-0.02720456377320821	-0.26217456833309355	0.009747339585187451	0.5640228816312622	0.053940365611193294	M1	catboost	0	123
391	-0.07197850077585392	-0.01685939453883161	-0.010378020509803928	-0.12287853758826188	-0.04298883714710803	-0.046156278983483866	0.029669883752005455	0.030599341438097758	0.06085290192168089	-0.029904567319701824	-0.11541161802439434	0.07173895249722265	-0.032182832448375234	-0.2659889290679249	-0.008495932660728872	-0.05337993115436128	-0.021115560043662704	M1	catboost	0	123
392	0.17595715862164324	-0.0018256555525635932	0.028643502383126667	-0.09459669184731628	0.08039585803464713	-0.1617837837084404	-0.00728096533613057	0.0086970875890456	0.1068813335867248	0.09662366479337475	0.06643580423595195	0.12319781391532464	-0.019561469717037077	-0.038279100225593485	-0.06629364161770751	-0.052586287958150096	0.28061453937624997	M1	catboost	0	123
393	-0.007655029999441749	0.02667682104564407	0.022179718181046363	-0.06038567398738094	0.09277662171590781	-0.08472379854180989	0.023847286822868158	0.03523942588858796	0.06110980309435982	0.041709232941983296	-0.1019287604978827	-0.021309131358151732	-0.011006522675247125	-0.13455323423007537	0.000746953620918533	-0.12402985538438403	-0.005309381390885393	M1	catboost	0	123
394	0.020016674040551113	-0.02583189622917225	0.09273319961623108	-0.16423283335994984	0.1126723077013493	-0.11233177134188213	-0.3918728597937915	-0.21037270924832102	0.08051558457526298	-0.023823494159882337	-0.14221651461279355	-0.16017848345686575	-0.010644901039709189	0.20765248376567036	0.0980636820570958	0.27199116118014266	0.030764288726602234	M1	catboost	0	123
395	-0.10753163827074202	-0.006375082140790307	-0.004710285015004587	-0.08015458816096199	-0.0940196401771741	0.25441779293594774	-0.06690769440911355	0.005277932886884485	-0.15696161936317068	0.035090857078699036	0.1039790134117696	0.025570579223866838	-0.026660045629824183	-0.09048756386128753	0.017490660883370042	0.2689074356327885	-0.058922482354360664	M1	catboost	0	123
396	-0.07475404278279271	0.05341845133015597	0.0860797758130571	0.2050453221607004	0.12639334198251825	0.1318346922849159	-0.02247220644755199	-0.001572484082360144	-0.1578464933403168	0.041386699474347095	-0.12558042833313465	0.06294447092988226	-0.01709951726709459	-0.24945608374421585	0.026783113228504036	-0.12694326351581844	0.03307842203605321	M1	catboost	0	123
397	0.0204564575269116	0.0007270071431885508	-0.015257597544324918	-0.09118519731923193	-0.06305838563693256	-0.07214365811549331	0.031166544759831168	0.01611039713631274	0.09839255248858826	0.050990203530671595	0.10575818188359414	0.006023991011443213	0.014259032332011728	-0.2310132216771925	-0.06197675134389749	-0.07840713130548832	0.012648605934280497	M1	catboost	0	123
398	0.09285325026146421	-0.008564084224588906	2.836394465179472e-06	0.12153087616659211	0.0046890239210242764	0.3795240134158506	0.08786736462667258	0.02971907798018882	-0.16008723662148727	0.016036371558433432	-0.11771659752522644	-0.12160929753624262	-0.002281788450380559	0.008846625635720692	-0.03992855937142938	-0.06311189712367728	0.001384772950557439	M1	catboost	0	123
399	-0.058492611664999423	0.009595824582578398	-0.02295667236731383	-0.12571061304155984	-0.011141475484804677	-0.14118228396452817	-0.02504099944826872	0.025756710143275383	0.055674105336835374	-0.016668384398609855	-0.12431673259991223	-0.10340054848897508	-0.04869590256350264	-0.1799072120293761	-0.07217205380719731	-0.16778614756649832	-0.05267049959512168	M1	catboost	0	123
400	0.07814435953055862	-0.016369713603329183	0.04361701079739297	-0.1441763583036004	0.07928466048960535	-0.1309383451352113	0.020916846348010405	0.012577573261515587	0.0642536626487267	0.0389678251681681	0.2038591222268017	-0.19385114954516894	-0.030044876556229807	0.36737101673288747	0.012722504591851485	-0.11996853826019128	0.02443365290937518	M1	catboost	0	123
401	-0.045377844585811	0.026866911584980783	0.08985028208214006	-0.14150976235331403	0.030810302875853245	-0.11929810993982133	0.06341078127041178	0.00189133711892687	0.08894779895563892	0.024088164553339106	-0.12252608423726188	-0.17195958930261268	-0.03415106825406332	0.33822581331703927	-0.001343550282800112	-0.044350020736958144	-0.027748499764445884	M1	catboost	0	123
402	0.07513288149689763	0.027078343390922358	-0.035078932828223865	-0.05510711154033328	-0.03130349223717354	0.14247007353304283	0.008420071270508795	0.0354412619897688	0.07671531644908706	0.03334662695658182	-0.08516397319804095	-0.15342513244777164	-0.011614304766408338	-0.23763014032143479	-0.021827582989512866	-0.06670925659818644	-0.00872423254535755	M1	catboost	0	123
403	-0.06483581436963697	0.02109775946161038	-0.03806466491048539	-0.04942455968148891	-0.05829012518445812	0.2616385322621455	0.08049430005641357	0.04036631204024594	0.05727871173205023	0.02311013230049294	-0.11137762761284377	-0.01978718146438615	-0.04224765797506829	-0.1115295452025058	0.001159313248694027	-0.15546325797447139	-0.03610667937767518	M1	catboost	0	123
404	-0.04628167473718791	0.0034791317571062986	0.03330713308075833	-0.09705685457963081	-0.013940722669501774	-0.12846254629155096	0.0543915160915955	-0.020239919221236833	-0.12592046407661017	-0.05642190050575925	-0.12361321649711986	0.015119393486479065	-0.006421202621360741	-0.15785494970060582	0.018414934598195397	-0.13360502758052745	0.014329952925906988	M1	catboost	0	123
405	-0.08169503342945883	-0.024689514376309098	0.009902828057522687	-0.14695255532250182	0.005433745932686319	0.42639911174916595	-0.06383235060503689	-0.029570256138250824	-0.11059307383415397	-0.02299815075183571	-0.09301966472471689	0.07885196734791958	-0.025820214741817008	0.9322491397936474	0.025434075877707962	-0.1641265603477352	0.01598731552299105	M1	catboost	0	123
406	-0.05602654621496401	0.03079331750636873	0.006261671423057073	0.5326551670423466	-0.05724973325983869	0.1786964175741014	0.00479780273614705	-0.03454994454103803	0.06893706417868528	0.004150294541056736	-0.13289175294335492	-0.027979833229895657	-0.007700826032775398	-0.1681688581472685	-0.0008095087099936455	-0.09399745581590677	-0.01600001033287045	M1	catboost	0	123
407	-0.02219029226272544	0.0037702553591440315	-0.00869852731531384	0.07377972027099985	-0.06994984744930668	0.14258132700917275	0.0029273647644653513	-0.006552185343944132	0.0851191343823124	0.005031184407267944	-0.07179607400500503	-0.014551817533327262	0.005324579969683806	-0.20901002417719242	0.00914943061768092	-0.06628937355633681	-0.010417292439554119	M1	catboost	0	123
408	-0.07555058287196226	0.018952867513459884	-0.007237968212392789	0.16958458001114668	-0.07940071605040679	-0.096184981936921	-0.05908916454275909	-0.03744760382726872	0.04371452643271512	-0.023919809678866658	-0.12074994463603136	-0.015432865333175326	-0.009876416934417268	-0.07976818426043704	0.002503693798550728	-0.15338824328348288	-0.026741726539800496	M1	catboost	0	123
409	0.02785114236680471	-0.299292066909969	0.06155358531477164	-0.09216872936105225	-0.017267729279092963	-0.0737256511030539	0.007557319918605172	-0.021142150693990683	-0.13745841614928248	-0.03403827850257609	0.45620008753863944	0.04104339959106091	0.01975299037278091	-0.07210807133304031	0.02873040725216006	0.2918054139041239	-0.000588093969082659	M1	catboost	0	123
410	-0.05603758236324911	0.04427995840535648	-0.04259539914961555	6.923421432486953e-05	0.033432835938163985	0.1925910285704473	0.091735721713604	0.032859335273403165	0.057042433337376575	0.014513896600992816	-0.1296743424440886	-0.028905708671921652	-0.04993759688248857	-0.266582851760605	0.0014137634257839421	-0.08845496819022167	-0.011191593972542638	M1	catboost	0	123
411	0.015762167146269483	0.004213660302608556	0.012209251674958514	-0.063422219372681	0.057224022556401216	-0.07670158607034086	0.11950018302375943	0.012768978472678409	-0.14628490737173316	0.020301314242411776	-0.11166393609038965	-0.04066103063391815	0.0057277309192245735	-0.11037496187341042	-0.010503319304810929	-0.1645187782806886	-0.0026970883189117822	M1	catboost	0	123
412	0.08126781746752376	0.04776275752972178	-0.0034791088065154454	-0.1371772507330518	-0.0546526937532191	-0.0852552038289774	0.06106076303595434	0.06886528887054605	0.07297757366482864	-0.037420690739674106	-0.05264096946910085	0.08944339648624054	0.4458953863514536	0.8195896563656954	0.007835707404823068	-0.02476889509352081	0.011542662858860298	M1	catboost	0	123
413	0.19199392010747007	-0.014336820569448813	-0.042068533633794584	0.16404165794230666	0.06129629121355433	-0.08703228716053596	-0.015110931046024848	-0.03483669438388961	0.07145852161886035	-0.06861855221803655	-0.11606829684718781	0.09372166811215416	-0.005845786013839692	-0.22359193679467115	0.025639328545407333	-0.14572129717775215	0.001825741456781195	M1	catboost	0	123
414	-0.04219893829517695	-0.005993969728860276	-0.0027221297668738468	-0.10855759420121314	0.12192004400641238	-0.09200468240393608	0.007310388224877069	-0.027653048372996033	0.07871475489831767	-0.0437922483113661	0.06589085773656889	-0.01222782222746214	-0.05155811054438981	-0.11328225677343778	-0.017391633503836386	-0.14745241538612663	-0.006421933913685318	M1	catboost	0	123
415	-0.04885640424003732	0.02789338870640497	-0.005494810601077124	-0.08099924190551056	-0.0850869716659311	-0.08000860421246546	0.07115383145107644	0.01966026707038925	0.08283233666561378	-0.01921594485819779	-0.06114176318590907	0.03088777305764347	-0.0016622234734865794	-0.222736461950013	0.041841256548224424	0.1553353056519019	-0.041978952229700515	M1	catboost	0	123
416	-0.04777304867602621	-0.003953729978566075	-0.039357812230260414	0.31751829986479024	0.04833098167115857	-0.04613222072501734	-0.009677223429727785	0.013315507822877585	0.09449062402086529	0.010195177842715774	0.25014017219992907	-0.036274037448890024	-0.028612121761209457	-0.17879623097739417	-0.028794017228635987	0.07069979746600068	0.005318594552286529	M1	catboost	0	123
417	-0.05196477274018922	0.005806338686545857	0.04181735355817602	-0.09954657616367593	-0.05667186670350474	-0.11420131142525898	0.04812393226683179	0.03152236406753	0.09014847573122732	-0.02564116670066302	0.07040436766694685	0.008508973892514869	-0.034516668370452	-0.24085275164032327	-0.05602943566927034	0.3703739550843922	0.013077157190551065	M1	catboost	0	123
418	-0.001195249106707992	-0.022071242688987303	0.012222717622179498	-0.07472806718249661	-0.06783765619384753	-0.09712471391655499	0.024103308339734397	0.033278500031480696	0.0648330892081425	0.023586642419081497	-0.09084241698808473	0.019746415694493608	-0.03523971528860752	-0.2335824728876111	0.020485496347566603	0.38488427440783596	0.008738441708608494	M1	catboost	0	123
419	-0.04657416981574233	0.0009706625589169044	-0.023519612648716735	-0.1016390816629535	-0.05012610296330359	-0.1000463879631309	0.1293577602259252	0.03941699067699558	0.06726165737171695	0.036030190999068616	0.016255722247606377	0.046598940134557267	-0.016916671199672294	0.5094631993194426	0.013299775957860973	-0.20035537123297792	-0.031001913178367514	M1	catboost	0	123
420	0.01204169623201228	0.024105618268884202	-0.006131036810218251	-0.09351414967447291	-0.08933626764943374	0.30937240979153463	0.03781622094216332	-0.1585511251953812	0.06768071304603208	0.027416496881864608	-0.07071900839079813	0.018893361793098314	-0.04014999535478587	0.8265544741222569	-0.0351083683462722	-0.15857291787421032	-0.019421634726499857	M1	catboost	0	123
421	-0.06328782610768745	0.018996246219925756	0.030249071243310208	-0.10414012906123085	0.09914651417560304	-0.027421765561230958	-0.20302978441690464	0.056936064233272056	-0.09209105978954508	-0.030105880328852967	0.5495233797889294	0.043454899001962484	-0.078966277046057	-0.0820261398327954	0.20054418016531486	-0.08737759790927496	0.038058478281376686	M1	catboost	0	123
422	-0.058653088991227016	0.05328875626069101	0.053228269464031704	0.5599689553047442	0.05582847949200491	0.26028080913487406	0.008178776057276698	-0.030144505006186324	0.06128716602544323	0.02900149320955289	-0.1899291111473734	-0.034828064547266745	-0.03568354960343327	-0.14487565376277828	0.023437482472074212	0.5217433764998606	0.058054942240012834	M1	catboost	0	123
423	0.006546025450791464	-0.03607201430640951	-0.053004907400574126	-0.05935881132387277	-0.06465198290734642	-0.15612699374899436	-0.04659655531343071	0.03067014554258673	0.0024652549040628476	-0.035114918176714034	-0.1328812143147543	-0.1541363955775144	-0.03211770146319474	-0.09973880487180507	0.0030920105318256834	0.2634461717645206	-0.060722239441169466	M1	catboost	0	123
424	-0.05880967958942946	0.007466257999069689	0.027080158424459117	0.6625319367273643	-0.04362077732705729	0.09035445354181385	0.009029442374092238	0.013316082447902522	-0.15839213033630062	0.03756834283518246	-0.03324337122572702	-0.027399763894575067	-0.017637673009712255	-0.13116089792206986	0.012826269845301443	-0.08482983036450921	-0.025432487307662448	M1	catboost	0	123
425	0.15564376096952487	0.0011207352369797126	0.003120482589657839	-0.11954808309883513	-0.04736274269704218	-0.13161617283228866	-0.012892477346896723	0.002550737897647296	0.03403927134040684	0.029922595217713528	0.058675356724893525	0.04706948220811558	-0.030575093923215002	0.7105941816516471	0.02637225938353235	-0.13417008583690979	0.015151721765440052	M1	catboost	0	123
426	-0.052815166835480855	0.023344228213442383	0.012559749294791539	0.0925828118613451	-0.07122761270794263	-0.0619583802637344	0.034542461697596005	-0.012981655178104026	-0.1169444386210422	0.03129969254129719	-0.14612132114976337	-0.006398927489063755	-0.029727283068920418	-0.23447314499746272	0.01109953869697863	-0.1658101104399264	-0.019904293182285704	M1	catboost	0	123
427	0.19478011957180502	0.03433955573127569	-0.0125185278882982	-0.07583487170150532	-0.01330777849065058	-0.140353952268777	0.04701110458687713	0.0254447798659681	0.03446628550659839	0.04985791927104333	0.06252301958214124	0.1125723291037245	0.440786291068133	0.7701574820824678	-0.02151369972493319	-0.12179232001423185	-0.020312480978729244	M1	catboost	0	123
428	-0.036685844684561354	0.01779254658168399	0.028293472033799744	-0.12053969469809732	-0.02788280373672287	-0.04506496531232926	0.000538406194277975	-0.018900204988947938	-0.10668813540256172	0.02399294812352458	0.09508296174719025	0.002144347353076036	-0.034231801522827614	-0.18956476609228046	0.005698152914674921	-0.06141106556509549	-0.0033014017526107947	M1	catboost	0	123
429	0.18702065697904788	0.005357947455257846	-0.007146714476102195	-0.10716244256775462	0.09364642504462625	-0.10611562613928656	0.03408803439201969	0.017956064267564773	0.000913929613871762	-0.041223082326172625	0.10798918140977457	0.09914922848812487	-0.04037500822561394	-0.10114049494518203	0.0011727749965074349	-0.12483068575257704	0.05298092085359534	M1	catboost	0	123
430	0.10676642839306662	-0.005234170921047908	-0.02677014158563014	-0.04442758274284514	0.07988670902902417	-0.198787430685713	0.017773708288669494	-0.0648154646837484	0.05835208863543606	-0.04659544401538612	-0.10071577730945354	0.10711143052527046	-0.012137043784068305	0.20404166024750706	0.009827361144539104	0.4060927308023764	-0.0337569393775093	M1	catboost	0	123
431	0.04597237157647183	0.03601914777958599	0.037065133499352775	-0.03942152083150699	-0.07780054006047885	-0.1352193066542645	0.025221223905572986	0.022887085247859276	0.04915077428203994	0.03920727474179637	-0.08804355319865563	-0.0996833025892363	-0.02934645329905939	0.37211868861627617	0.004621950992667183	-0.14190289713425946	-0.03697039270066226	M1	catboost	0	123
432	-0.0905440224192523	0.01880388090515798	0.008153457654312923	-0.028284456101016767	-0.06280768709708016	0.09771766512869352	0.095905147787948	0.03408978245591225	-0.1035988678702347	0.020806816528549568	-0.13683647775013555	0.0005301295032622152	-0.034293013416358924	-0.18309053017787102	0.012828067217762135	-0.11069001895289862	-0.025145482726231537	M1	catboost	0	123
433	-0.09935056714661215	-0.013794162489285909	-0.004484349691935931	-0.07153983613739824	0.0921328916673802	0.18586602763763885	-0.005074101528892711	-0.0009967308778726074	0.06207685055498589	-0.0030440461149142503	-0.10503460444574729	0.003997712752514679	-0.035736267899962135	-0.30199085214830945	-0.03800462503659654	-0.09006205424450432	0.03172546994675263	M1	catboost	0	123
434	-0.03696890751657043	-0.019844035532837413	-0.02920708282846351	-0.17075187341911538	-0.08309914230846936	-0.08399366698691878	-0.02098036702503291	-0.0033195412517181425	0.05635028682914748	0.028480914831254478	0.0903024959635814	0.03624397205290213	-0.047424741235660865	-0.27147481729907785	-0.04194728055246439	-0.19373210289494291	-0.009750465265490138	M1	catboost	0	123
435	-0.07669408496731533	0.024507087049539526	0.05457884196282582	0.12811574171853876	-0.040288778755694664	0.1685095615825882	0.09359249579828445	0.028560801661253344	-0.06439928048934507	0.02062106788919092	-0.04033769257983874	-0.010700929299729982	-0.025858251190205506	-0.3722851936948438	0.06066652967371371	-0.11868961879470143	-0.007711734164948464	M1	catboost	0	123
436	0.190789199390636	0.009394915513938647	-0.01790924408372545	-0.14396259055923502	-0.05992778001759261	-0.17004552102366502	0.05957000054922291	0.018981464394570966	0.06885087042131405	-0.03939698909262829	0.025334701712108987	0.21152185869363244	-0.01967454353203678	-0.1438794622008082	0.03510107952205253	0.24914081181763065	-0.13053958337542093	M1	catboost	0	123
437	0.0050215101948775966	0.02464540298867617	-0.011650858960609103	-0.06063817872316949	-0.048500654382999525	-0.16763537163034212	-0.06940215356762286	-0.08695718748522747	-0.18063680345855082	0.03971310831685309	-0.13931714787215976	0.03237182184614172	-0.01028717441633574	0.24381537086489835	-0.09097374589839202	-0.16507234007419785	-0.05817301933699863	M1	catboost	0	123
438	-0.035803250208882115	0.007397074090738182	0.011139460338323208	-0.1192541902144622	0.11557537437664289	0.2772024595197503	0.035281090143904945	0.04242166376704895	0.051832304618589765	0.027024250034504566	0.16095265401936729	0.04301103061748466	-0.001398103109345386	-0.27334276681160813	-0.02079935190614122	0.18558787360095472	0.016047231697583587	M1	catboost	0	123
439	-0.021704294184693	0.0022923632009056007	0.00042993589401951407	-0.14418616270385165	-0.07149463705987519	-0.09823207053930717	0.09121976886612243	0.029030108011782723	0.09573225875162852	0.006601156126048844	0.09515670374987119	0.011365811711966592	-0.015787546376095973	-0.23774915075210362	0.0032291871769416928	0.33796603807860487	-0.024770605715346124	M1	catboost	0	123
440	-0.08310668977530736	0.0039908323170013225	-0.0034066167201851115	-0.11108001979788704	-0.07953934414574677	0.16744058794319872	0.005690799260376924	-0.19590057803803032	0.07670102732737999	0.01486648528915112	0.02399757951873263	0.03767194767058802	-0.019133423899376587	0.44801297895194475	-0.020109599494916287	-0.1697763965563505	-0.022601344754870953	M1	catboost	0	123
441	-0.06804474868959919	0.008501494635531235	-0.00884437881839509	0.10823102343504477	-0.06694612343841479	-0.05822619886450541	0.03029910804093381	0.03460627141114083	0.04635972681606797	0.037326293535267	-0.0826572935334767	0.010728237717702562	-0.027907890193032497	-0.21506028609021907	0.017814869296751162	-0.0880831113801682	-0.021502442637809233	M1	catboost	0	123
442	-0.11399652301598062	0.0029295932581862383	0.0007542857806898113	-0.16245944738406942	-0.1206616339026944	0.27893464632176396	-0.34980094773548404	-0.10437174094998476	0.06700381568263448	0.035531148167320954	0.1256942179832376	0.03299545751408532	-0.030523171310797622	-0.17601420052117592	-0.018507812578856163	0.4162905240624643	-0.06938169956304459	M1	catboost	0	123
443	0.039142242558674614	0.032440245136952685	-0.04407122711442807	-0.1948960959270281	-0.0665759535830061	-0.2069310033473512	0.007843713301348119	0.056874157219799194	0.09682276952690605	0.007779660230613038	-0.11447577728632778	-0.04393115206775046	-0.014765299097620668	0.29782849725343047	-0.00443799759944688	-0.14343828483357554	-0.04728311698856832	M1	catboost	0	123
444	-0.04165450698387559	0.032169077139348384	0.003689643554332497	0.4802746733436853	-0.08039860222165966	0.163064827674877	0.08541010729676078	0.03809810473224578	0.06764005448753006	0.028031276806018326	-0.14500693457632208	-0.01724976194385607	-0.01354770750594512	-0.2362044980890813	0.02465162341414329	-0.19725057672495525	-0.020628111119491727	M1	catboost	0	123
445	-0.028156592181006215	0.01586314838566221	0.03975245135215436	0.14103759231775329	-0.06809612317665437	-0.08248243471923711	-0.005349986128140714	0.010447146181779278	-0.0936833454607108	0.03199533778503846	-0.098863615558541	0.01639479609546581	-0.01296401909895863	-0.1273076664242478	0.022095845132666537	-0.16621708822738573	-0.017717495235628357	M1	catboost	0	123
446	-0.07204408419176782	0.03266337531971266	-0.004780486518689886	-0.0741451177184473	-0.02577442364812258	-0.11560018260442516	0.09681036205251055	0.030807675934103985	-0.11898842461958758	0.04078465531972104	-0.09438298763317053	-0.008790113234834933	-0.0063404200989273666	-0.11213981709707217	0.027353399453247704	-0.13677211939053935	0.014066892373531488	M1	catboost	0	123
447	0.06580273683476945	-0.03933011827466384	-0.0019847045930596737	0.015086716454877878	0.050798570818714056	-0.10580101702803313	-0.041558304311431836	-0.07598580962480614	0.05195713815346428	-0.057679846347383656	-0.1920127351377507	-0.054625043429192624	-0.007062500379193671	-0.12866875513545417	-0.0504808319450735	-0.19164748945827767	-0.017808690826708867	M1	catboost	0	123
448	0.11369003957599899	-0.005515757170725279	0.025549032363937258	0.14548724497170212	0.1229233409697851	-0.11518715599270775	0.006813672523959101	0.01299968043444867	0.07383264642263411	-0.02896121398438446	-0.10864461907800924	0.036988715015767636	0.0027988939714094605	-0.15270736051571468	0.028067696625725707	-0.11031382658854741	-0.0008507969165324728	M1	catboost	0	123
449	-0.08683316471984283	0.022320106332772288	0.04103531477229777	0.013297340968130183	0.024597619728336993	-0.08827034806975471	0.030827674087469954	0.03108025371788515	-0.08304224549611298	0.017585498670440517	0.08662327063801246	0.01247372956272561	-0.013725659300399456	-0.1644481569046807	-0.1035369971595084	-0.1608221246530614	-0.033484688042656356	M1	catboost	0	123
450	-0.03249371737410255	0.032886641789885734	-0.010564076509579039	-0.024308821599103275	-0.065516048582472	-0.22754024282518456	0.0917217651347752	0.04282610078288325	-0.09478346282322539	0.06484857244305417	-0.09593203165033427	0.08027912217402282	-0.020111598015062907	0.3323140011937901	0.007526573673594101	-0.1769467489899908	-0.006073863458162813	M1	catboost	0	123
451	0.00442899511816687	0.04353697574487887	-0.000924561787444804	-0.015316360352381979	0.09047719670720177	-0.015898677980197288	0.06535534362985616	0.06368340297023964	0.05949902864218846	-0.003924820398059664	-0.03751077880025685	0.024914055811825007	-0.01863291510731224	0.7431909217278028	0.0009509600293001614	-0.01544591434176325	0.025830340017727108	M1	catboost	0	123
452	-0.09155716077421394	0.01371919175800332	0.016934164588405833	0.12172262411727493	-0.04874134085793374	0.28303798368823146	-0.01832352935846262	0.00913533831806219	-0.08476765602421099	0.02404839559654352	-0.1647428052070233	-0.019486113271067335	-0.028285832136636484	-0.17599128409469894	0.013820172158090569	-0.18400050076371655	-0.02742173771289854	M1	catboost	0	123
453	-0.04917024610419083	0.012312052798134191	0.03221980470947806	-0.044611414065414995	0.10099249442500942	-0.13003689349202424	0.01922587943887234	0.00786271035551706	-0.14124554888991975	0.02700567060336299	-0.12131067155192353	-0.1414364887120199	-0.03250504820419723	-0.17323397698137238	0.012345255835398998	-0.09258755170602376	0.06013919691042064	M1	catboost	0	123
454	0.006560522403111464	0.01161757234127663	0.03378733933774219	-0.1243642809967563	-0.05391861758339341	-0.11120366027665474	-0.32141659825086144	-0.13157936891774663	0.0701461391585189	0.053759064312133585	0.18353643750125417	-0.07314220798590987	0.0208619937821487	-0.06364257648348784	-0.0013826629930712812	-0.08800810394005999	0.0558692310007365	M1	catboost	0	123
455	-0.08719872865072663	0.006536192867311503	0.00989770806123504	-0.10282165618627205	-0.04864045150735101	-0.10053044702835837	-0.024808855509655343	0.014488432073164878	-0.14168965612870635	0.020723046948103552	-0.09759606582860185	0.028128350978908246	-0.034612056402489384	-0.1852686207788153	0.007058373128356466	-0.07415475805001998	-0.0015736218670446458	M1	catboost	0	123
456	-0.06692747485723352	0.02154498449511477	-0.014616585217235642	-0.09027083795981257	0.05670648998900037	-0.07248042936361264	0.04224344863802908	0.02970047469970202	-0.1513260680944423	0.03224427472244528	-0.07145668118421306	0.0039588883530944936	-0.031032493232863202	-0.2562774706739932	0.01898912077351167	-0.050882018302533416	-0.007346101624969711	M1	catboost	0	123
457	-0.08196160076112455	0.00827367337412474	-0.0035847182221284716	-0.06504849273991024	-0.07036473591680627	-0.10036612389530487	0.10269257254293222	0.02781706849952429	-0.11422714040106931	0.03408684150401056	-0.08351040789068878	0.0010173123597332703	-0.028388065317055528	-0.08593012344370263	0.017003069021793632	-0.14349143363955297	-0.0071247349154232855	M1	catboost	0	123
458	0.07030195640993205	0.0002872639621760324	-0.016012136547099	-0.09647734748894433	-0.010975278147009057	-0.15278909090080656	0.08508560023396285	0.01230786848869608	-0.13928082667534977	0.0010237557144984278	0.09048379786941453	-0.1939293567189693	-0.026162668345049045	-0.14588271708601405	0.01577545874169771	-0.14661041014783002	-0.03029939251530297	M1	catboost	0	123
459	-0.04732096456834483	0.010037691633769958	-0.014161733589484839	-0.10800590117071299	-0.003995041847363681	-0.06136146452757612	0.0027282360671756238	0.004721846493671953	0.07106979121990699	0.05723588788739849	0.0895796821191204	0.006654993114548135	-0.04032436032536134	-0.2050387371237722	0.03804260520036869	-0.053838695520291004	0.008469627999922387	M1	catboost	0	123
460	-0.022736106752054633	-0.010032617745850526	0.06344735526411009	-0.10221697620471963	-0.08393097748536368	-0.12554591629861037	0.0363062608301151	-0.0022866825308745804	-0.2893425828064682	0.031428350809027936	0.047561218871288946	-0.2721043760267037	-0.012255791631689985	0.6187800689186449	-0.0871916143760824	0.10339195054906211	-0.027455922124582477	M1	catboost	0	123
461	-0.045498767777274705	-0.017780831172386352	-0.021155449319817263	-0.13989851352522553	0.053956585549744356	-0.13622812238986806	0.03390569167427475	0.05224128459591058	0.04696927552402302	0.0405089872270082	-0.11343698080553821	0.023293265733608622	-0.04434184735819924	0.36748450862233667	0.008619423600294806	-0.046229586265146304	0.0053844427026494765	M1	catboost	0	123
462	0.034678823497664046	-0.0011495075431740727	-0.01489250801270643	-0.17617205824143414	0.09653462835099429	-0.10700176612806982	-0.017551825788583313	0.026644457449920333	0.07514013538386112	0.03860655527113877	0.10427227958842933	0.07258179337336446	-0.03470109511611292	-0.20520346359047434	0.013307788637251511	-0.14883694706840944	0.004454494941515294	M1	catboost	0	123
463	-0.03316329810086338	-0.24669268201574787	-0.0026254598318325518	-0.12374256927317043	-0.04363479335436188	-0.0708702074200665	-0.011625493842104487	0.012044096025684636	-0.04491597759074625	-0.24108402569881568	0.5528309770583324	-0.13180445304344146	-0.018750861302246166	-0.14468892858064802	-0.059038448905646905	-0.04158161965951442	-4.3326153995207426e-05	M1	catboost	0	123
464	-0.06553438404398906	0.02827336444900553	-0.023744444153746408	-0.08322370956549563	0.13644396408833298	-0.08635652055443152	0.096876431471656	0.03683725873092517	-0.11903958478314197	0.0455217552882845	-0.09660551551779654	0.01173084181162914	-0.034957820723304785	-0.1579858432099454	0.013556486021829	-0.0929912908125081	0.04664186990380919	M1	catboost	0	123
465	-0.04283336701534988	-0.024938557356743742	-0.0032066382413568732	-0.07512093375599696	-0.0086276178345322	-0.10502674174388135	-0.034942473831688484	-0.028913217927669578	0.06225837229764676	-0.0024662801836424723	-0.0886653080722042	0.008385775798897956	-0.042004693633943484	-0.26161928434885073	0.003950934111442808	0.4083018888598988	0.0052119525387739965	M1	catboost	0	123
466	-0.0737322757798667	0.03458638542537651	-0.014440474832766247	-0.06944243232373304	-0.0862851511335968	0.3816272515115569	-0.08490707521363333	-0.126598890464546	0.032904446440645406	0.010785799484818526	-0.03611629568002677	-0.02088643456732756	-0.017837211024883944	0.8048182487793509	0.012825038288202478	-0.06074577238300757	0.013883621946799924	M1	catboost	0	123
467	-0.04700583097182427	0.034918021644881864	0.00321335600469578	0.1780468168655824	0.16295706671406218	-0.10675063364823575	0.03703602880241449	0.03257181643614101	0.07524344326376875	0.02226519843531152	-0.14250250759485328	0.020824817924974124	-0.01883077794887933	-0.0998871526606155	-0.008728208779053406	0.48032982784360423	0.0406212891864088	M1	catboost	0	123
468	-0.058413260400510675	-0.00692514840380847	0.008482619772824789	-0.09663281269344812	-0.07944427463609022	-0.08642962711172325	0.02386860414708803	0.03961105837050206	-0.11959532274618652	-0.03122590249860206	0.04185794407822338	-0.05193617907461637	-0.00951444556754888	-0.12540966079775417	-0.012406492788201169	-0.18768519235564737	-0.04127671375869149	M1	catboost	0	123
469	0.14576902276171813	-0.016789359022982953	0.003696094419202209	-0.10829358106082045	0.20370020571686026	-0.11027302341094511	0.020193146768670282	0.04010626090176655	-0.14368224963324783	-0.02934103721445521	-0.09010291137391414	0.1327643313544692	-0.017425476153511688	-0.22637137204798374	-0.0058122366786118	0.4164919157075111	0.044264223623817406	M1	catboost	0	123
470	-0.0318401453506399	0.04935404323452613	-0.004957515379511368	-0.040155577126109246	-0.11926820532533516	-0.17007739824592372	0.030506527501920122	0.04741666450203991	0.04486503708950349	0.00805938192338204	-0.10961270010114946	0.060166735922939335	-0.029800579441861746	-0.0849258367690308	-0.004919377325860763	0.2756650858141596	-0.07861585248909876	M1	catboost	0	123
471	-0.08338848505580967	0.019367485154689675	0.02413980153144549	0.14350998728593936	-0.08833972953408374	0.17070479713459907	0.07992128816506967	0.026819220781366834	0.0752592140671661	0.0210456356393422	-0.15225062665120404	-0.004904501106511461	-0.028742945929362343	-0.23343788767845405	0.01364371101604813	-0.1988815505380862	-0.013733907818320028	M1	catboost	0	123
472	-0.059912068408297055	0.0060075718619898855	-0.014566787672172617	-0.08914442207520523	-0.13333786622420607	-0.04569141670576267	0.011929253708329375	0.030207470164853756	0.08359962995631358	-0.005742340713384024	0.03409840588566158	0.01557103787832499	-0.02229103808700537	-0.11378192816212225	-0.00515561176497026	0.3037764242409587	-0.0531642660051012	M1	catboost	0	123
473	0.15993517626758885	0.0060072287875759635	-0.01941666264607409	-0.1093283971588461	0.09244741214389049	-0.1595917332577587	0.011994070291716837	0.05320830622072745	0.05250522069872151	-0.05531635337752651	0.08706275966094261	0.1711538285312895	0.4669445965341961	0.5527269791608473	0.010118996164770612	-0.10397817575809785	0.03380738243386427	M1	catboost	0	123
474	-0.045270675863792534	0.0009002591874899664	-0.025858402086850567	0.12547667800888299	0.08392111071033122	-0.06373872580810161	0.03993590258511613	0.011060897301713574	-0.14248549264783006	0.023992199436633447	-0.09996369585912147	0.022081592842530057	-0.03452097355939899	-0.2305973837953119	0.006164146477302991	-0.1178258604823217	0.009626171887774563	M1	catboost	0	123
475	-0.0544178239140821	-0.008157389002754931	-0.019376888029260842	-0.08585172795988975	0.04589447446112693	-0.1808260635267453	0.06429693960400786	0.031150457046384614	-0.24358282179514254	-0.3274236418212176	0.10453181064533755	0.04196325611358563	-0.00836034689916905	-0.15395128552272117	-0.22413006676795266	-0.11309644888351095	0.09248988188913822	M1	catboost	0	123
476	-0.014198512396957151	0.016843284912190715	0.006790987621671735	-0.10050702833423565	-0.053613805906929525	-0.09974131893012322	0.04318322901415568	-0.08137969090738668	-0.16311000834254058	-0.03585186902826412	0.08546559118478061	0.024828043784052498	0.3440473762065668	-0.15302798046273874	-0.21089248861774487	0.278027168795351	-0.026875489494572156	M1	catboost	0	123
477	-0.026653737238000685	-0.019273530848213257	-0.011642489229971631	0.026835129964417427	0.08542639036435734	-0.07070544622334357	-0.004046508992005217	0.00678551322589148	0.088660505862521	-0.0177228070254863	-0.0945899986640728	-0.0037893410580846715	-0.021446544624186513	-0.10713454395971474	0.009012480140312733	-0.033287215774274286	-0.00038086237868430726	M1	catboost	0	123
478	-0.08341917506385374	0.016947496632221115	-0.03006928067416964	0.3128997117666942	-0.09949558535696156	-0.03958679397346737	0.0242263550675162	0.020581964373692276	-0.1003583249397734	0.04508514597615823	-0.3768851913305485	0.006187540444232599	-0.027238461305123043	-0.17506413118010467	-0.03956815792744331	-0.1656229271338574	-0.015006680339297975	M1	catboost	0	123
479	-0.030895404446418428	-0.015746887619847827	-0.014525966672259189	0.1641819479909079	0.11225928171580458	-0.06309437042772346	-0.08133344855255877	-0.020612746897147708	0.03370613961144116	0.015559915940788125	-0.14624483016076037	-0.002919466148646622	-0.005644536088182027	-0.16681961175977142	0.019265173188573265	-0.14217926597028444	0.022073059962262692	M1	catboost	0	123
480	-0.08337520075673098	0.017997115861475302	-0.02128564680253934	-0.08835075038701583	0.12355246297797375	-0.11187414120172715	-0.024250133947446875	-0.026903581689008804	0.044015295339251366	-0.004323802301728361	-0.11150881667237193	0.02591296796071026	-0.010332995448469247	-0.21276469500105452	0.07298559232100855	0.41156271665758287	0.03320515652340289	M1	catboost	0	123
481	-0.07955851504208586	0.03510771227714628	-0.015047523568306527	0.13317989710475017	-0.08462588727159259	-0.14485784363523949	0.09681109579835562	0.014558810962373192	-0.13101399160926908	-0.02765393253682337	-0.1546725630161141	-0.014936587176848816	-0.00498530674037074	-0.102129961251844	0.0036288480945773803	-0.12852850634127427	0.03836390906277792	M1	catboost	0	123
482	-0.09671548462463163	0.02600494782324128	-0.005943922487454493	-0.20854425860794343	-0.04640502764907504	-0.0723153901903288	-0.06152846677721144	-0.010412495844204275	0.05057458305088356	0.006042698653734451	-0.07137360376056447	0.022367760015144594	0.0304189832031647	-0.25154703706758136	0.03386373097334026	-0.16229906601838268	-0.032726545618312064	M1	catboost	0	123
483	0.032139962510318046	0.013465964736914252	0.04117269190526527	-0.09456394746280655	0.025885019568799312	-0.11970614631216502	0.08753154823300294	-0.04071100655407837	0.06001989046197292	0.01436335825522033	0.3852467901301276	-0.016624574491187896	-0.025436075881806443	0.3672537305084283	0.0368252978874739	-0.030329019751683683	0.018725369165944618	M1	catboost	0	123
484	-0.04105605010175942	-0.011433504215351949	0.08279260675358084	-0.16076227395331594	-0.05147612870627071	-0.19874417305487005	-0.017432266695947322	-0.026731595580323893	0.0684220093821715	0.042794385419587355	-0.13920759362247076	0.02626784120436841	-0.031935910446059194	0.2738195246697576	0.014956067947322528	0.34424443786258835	0.001589413267915652	M1	catboost	0	123
485	-0.06425312924631957	0.02373696906521641	-0.000503313889445416	-0.010152936118224168	0.043668496637033045	0.22530254548750753	0.0037879155157312	0.043413275026116346	0.08004891977740006	0.023038614804253354	-0.06383882181978456	0.013470879561283221	-0.03174839898778928	0.5327909302363522	0.005681658691160708	0.1064960763423822	0.022190554698167914	M1	catboost	0	123
486	-0.10664004943123859	0.027775981698509315	0.0023108019344389797	-0.17500756980669468	0.1274873546705447	-0.12367845804337826	0.015604321388957688	0.0013859075907251281	0.06373635187214781	-0.0278297667118892	0.15758357548911697	0.020296179482984126	0.4637657203360699	-0.20651082016017414	0.056266641172694774	0.37521097085506505	0.057859685005954634	M1	catboost	0	123
487	-0.059054745296770766	0.03549602907805487	-0.008139980872112275	0.0922662936957045	0.05125468806760747	0.12283276958290186	0.03386586294672597	0.04675764798633431	0.0751212249655016	0.007441078351791138	-0.1442215201377241	0.006333240867324701	-0.012723178528494031	-0.2796642042991	0.015050026818185696	-0.08447503370575643	-0.019774087222293582	M1	catboost	0	123
488	0.281013268606416	0.019462221114203152	-0.009525199264151948	-0.01515556653467109	-0.013449247257798573	0.38221651103986487	0.04194667717472907	-0.07236354373063222	0.07145291519709068	0.021273811663663666	-0.0699762294401469	0.0024720051708546713	-0.030941465111141687	0.4531953354726595	0.04007653246269597	-0.13059908732703757	-0.004328888177070974	M1	catboost	0	123
489	-0.0792929078122547	0.005126864607893373	0.056736648655117634	0.08997087095188533	-0.028965816292623188	0.23269245575536932	0.062408758374554126	0.012759877335837845	-0.09849443969783529	0.028393926652362008	-0.18049801489439873	0.06565052101193443	-0.03089716079718537	-0.324222777482122	0.0022981239743321016	-0.11678658873088145	-0.018605872311402517	M1	catboost	0	123
490	0.05746670859669606	0.001195434654618013	-0.03204313491803555	-0.052397424544320496	-0.040443134148531824	-0.2315560063734949	-0.0022698531362483334	0.01909238263295909	0.07144060753603006	-0.05834873171441312	-0.07940713353544068	-0.027208840403354917	-0.029614147650825262	0.32198409164020286	-0.025509198875308836	-0.11049136027496538	-0.0159247805284088	M1	catboost	0	123
491	-0.0516928524057974	0.017521502956288747	0.014799940720908747	-0.08409985930307223	-0.09916239653295077	-0.12292510086783288	0.12862587224226513	0.04317334977154195	0.052507097046397076	-0.010714768261038374	-0.03715048268595209	0.008906406575212881	-0.024216677088957327	0.5999835762448914	0.0103371468352583	-0.20037952816718946	-0.030370603940638667	M1	catboost	0	123
492	-0.06007214310667482	0.02235076808406358	-0.004926177483308521	-0.08308360955378254	-0.06916048005779328	-0.067967125041513	0.014402163892673991	0.03316729763656417	0.0427839996792076	0.023444990290027976	-0.1341242200942249	-0.019584869100439495	-0.021256597792421637	-0.2656624545358387	0.023335978044263732	-0.08532340372653835	-0.016622256272752635	M1	catboost	0	123
493	0.14069224182364473	0.014765007004296183	0.02670914064364241	0.23110319076983463	-0.07666631104912557	-0.06954268361454564	-0.05142234153085136	-0.07330068554097097	0.0652097819451282	-0.022837849555202974	0.1909928385910053	0.014909228769876779	-0.0018344067956605802	-0.16349753344297568	-0.04637843368994537	-0.169674247854228	-0.002734408406747893	M1	catboost	0	123
494	-0.026812922939736944	-0.3848079956208671	0.017740937576840022	0.5819879822672093	-0.06661365855386508	-0.08998283897424064	0.010861807670007752	-0.040632294177891465	0.12229720662871976	0.012956910193483221	-0.2252351388621568	-0.00712072428734094	-0.02429483019281856	-0.14758731376989034	-0.07593545604825663	0.30886033658194834	0.004500147294523888	M1	catboost	0	123
495	-0.0574611784952719	0.03383885659411741	-0.028495419459323528	0.12975663397416282	-0.07154884146893731	0.0547189378000116	0.09817796227660143	-0.039796260196823585	0.08269501805705551	0.02185989415256084	-0.08880134724544071	-0.008935177921352424	-0.0018666189578048415	-0.21016863917031373	0.0019238405479532553	-0.17403544024935003	-0.01841270703377016	M1	catboost	0	123
496	-0.031116878121114223	-0.03164554758626466	0.006611477925608443	-0.14733069498075632	-0.035762710839185904	-0.2161738261832722	-0.05790671080946725	0.01958253364708267	0.08302060654032428	-0.03406729630948768	-0.061526663064361664	0.017004548689376835	0.3764068481030868	0.6229817487170141	-0.075753490213693	-0.10353285763626974	0.17209571631651463	M1	catboost	0	123
497	0.24608474140813358	-0.013732210094640582	-0.01815283950217855	-0.1790124942856086	0.04534685094321783	0.426321545938703	0.03939928659065261	0.016495962700187567	0.052669514635554235	-0.015844670683800122	-0.09463597492335708	0.13728980566844529	-0.009042776020528854	0.7103842025295077	0.0076946502869668105	-0.07677982424761415	-0.005417397786307592	M1	catboost	0	123
498	0.010636648658091821	0.017622682227776507	-0.01796544814790274	-0.025690889111696143	0.07713027594339086	-0.13094791625212077	0.04677724349079289	0.07204929080520084	0.08564886021662094	0.017152686224154848	-0.07809379988054409	0.0161071706733019	-0.037397707602070424	0.4101507626431088	0.011414688884951374	-0.013483479512282832	0.010858625130142562	M1	catboost	0	123
499	0.02023478981765152	-0.019613348428281906	0.005845209201311664	-0.05458492336398066	0.03445566201283528	-0.0750309046571901	0.01237180085092328	0.03181168751387665	0.06671917930636277	0.012887899958819646	-0.09807072242508748	0.005439852080780739	-0.010245019696800296	-0.22961076686953988	0.007459512894936536	-0.06177193535319986	-0.0031360056088494286	M1	catboost	0	123
500	-0.04981421158322594	-0.02339441613891083	0.014457107768840788	0.10051495259477974	0.1790192301873653	0.17997998808453664	0.07726121814552477	-0.02198709738597305	0.10332082970222112	0.04830824038772308	-0.15995997563465505	0.024313786812681547	-0.021374149506244472	-0.28084164967808595	-0.013090913221072179	0.45323597591995485	0.05767508785512897	M1	catboost	0	123
501	-0.04716783150978151	0.0005961459448977107	-0.0038202377181567517	0.22728658011715167	0.024040427454045565	-0.08054646753804648	-0.01680896513995794	0.00739451838573405	0.06520025852487593	-0.025517048074504303	0.22687112375223184	0.005387680356048535	-0.018242197261427257	-0.2067688719905553	0.026393909183799736	-0.18364814395768012	-0.03862640678187416	M1	catboost	0	123
502	-0.05908519410240563	0.019420880468709288	0.0037603884156433556	0.1313661813002162	-0.07663508439187157	0.19693637686393872	0.009399059845068282	0.014949805876353334	0.043005976574611526	0.00265356362649126	-0.2133432162995925	-0.041630615056459014	-0.02135089341581024	-0.25478098668810184	-0.03823516715273947	-0.10330400781562915	-0.020600363594359267	M1	catboost	0	123
503	-0.01922379781949922	0.03353625426620747	-0.01946190580020609	-0.09674534421865869	0.019676765345657113	-0.03898601886539538	-0.26878403459513517	-0.03228715089450551	0.14275257160333077	-0.009014884448061065	0.4240682698837716	-0.027407693106736068	-0.046478250578540596	0.004022837172152891	-0.14424409283401718	-0.03357423696726276	0.03136124248308082	M1	catboost	0	123
504	0.008709339193609509	0.01966830027673114	-0.007718716419349209	-0.06574001516945607	-0.03830089281851625	0.1118083649036157	0.09109923604709325	0.03686411340838213	-0.12850957602168514	0.030254689108155226	-0.11235753459248579	-0.010996984018452225	-0.011138308000106335	-0.0786834250485258	0.007081466916553918	-0.1676615210138584	-0.026639885384267106	M1	catboost	0	123
505	0.08948489636706365	0.030139646704505106	-0.04438799753234015	0.24679988951151857	-0.07314031170066854	-0.08818951072314557	0.029009680710614424	0.010599053273000782	-0.1143853786752656	0.0344990538209476	-0.1098365638831115	-0.033347690790684795	-0.015024227706733638	-0.19817622473098512	0.013914416307736804	-0.16884176325903336	-0.024807119788285918	M1	catboost	0	123
506	-0.09245749573041433	-0.006399418127442656	0.027533256148269073	-0.05616493233722579	-0.050519630080808606	-0.19501180310356994	0.07402642211201903	-0.07914267758412791	0.03223873073722687	0.05769035883541738	0.12420929210991666	0.04663583727926028	0.3665427948768573	0.7165698565561842	0.02570194565087822	-0.15368707931157122	-0.07222327887489828	M1	catboost	0	123
507	0.023993204928519175	0.0047082531435210274	0.024033347653125203	-0.11578781169079823	0.10442501137188509	-0.07667676838920696	-0.11854200755347592	0.018229153642213905	-0.10713732048074608	-0.05364424741742405	0.5228013210951733	-0.015304216154173673	-0.06116244012144782	-0.1634191640067381	0.06741491340192868	-0.025756210076936136	0.03712496372535952	M1	catboost	0	123
508	-0.051635502872066356	-6.229777752730069e-05	-0.020786796813567703	-0.07727719543396057	0.10368527532082868	0.20191940350531867	0.05313344982311029	0.04996801109495616	-0.1098228631442102	0.02172586176735979	0.0829821465009396	0.04078899578840544	-0.01797369896556387	0.4244059211111557	0.024590658684630298	-0.047891194536862636	0.025643088824509355	M1	catboost	0	123
509	0.2553354969856178	-0.03226040852925334	-0.06709569672204337	0.2917812144730125	0.017948756512661874	-0.04956621595745535	0.03443554204045669	0.015390770858291963	-0.0969956265298184	0.053917344193855396	-0.19456289365452611	0.1014327634245978	-0.01474760899724509	-0.2060011214195778	-0.010602323714378314	-0.07327762530659013	-0.01092360279903115	M1	catboost	0	123
510	-0.03941193513591815	0.045098168262536806	0.011978391106878622	-0.04383364978120518	0.07883851986592091	0.3868986414544755	0.06766539378560855	-0.04505101065936311	0.07119848598301068	0.03407453588109693	-0.08074960619348918	-0.006102073466517575	-0.02569501532679518	0.4980349073013553	-0.019384668029191556	0.29973552167112777	0.053904215499982214	M1	catboost	0	123
511	-0.04416412303118077	0.014705204260404099	-0.014991365558086585	-0.1451756160643026	-0.08539473435906664	-0.19466462499327342	0.01524528972870878	-0.04620001700803912	0.03962453797445073	0.04497355821164543	-0.07298791536485817	0.029435898206417323	-0.019399855251604335	0.48308411410254104	-0.0023247414138577683	-0.19410562129644282	-0.026279783262923944	M1	catboost	0	123
512	-0.016903663351090566	-0.014498954184967501	-0.004246700065783306	-0.16012294488192744	0.01605245430238431	-0.13083116040856071	-0.5178552108915824	-0.019054394830080867	-0.31081626479198143	-0.2294077091895238	-0.011168496174811068	0.0720600397062024	-0.046589652339507445	0.21195410374188706	-0.10933020898584979	-0.03679635465822183	-0.006714930085042569	M1	catboost	0	123
513	-0.00930759285528489	0.025229397786474636	-0.03672064538688642	-0.10166125376432386	0.11327476244859822	-0.2095340969306119	-0.03170896687096311	0.004727538875645461	0.06343502873930658	-0.03340971329991102	0.008027764621649516	0.06489669599844833	0.42453270972572293	0.5303649208114162	-0.004993336714468378	-0.08213821447008308	0.13926117374485963	M1	catboost	0	123
514	-0.05348271563757053	0.06718086465786212	0.021658166621239636	0.4500200533096788	0.05379359253398348	0.1284101003494365	0.11436226486155288	0.036913217961699656	0.09735729193053873	-0.0014668712427878092	-0.1799419885817593	0.0007931064417133716	-0.01585609777085717	-0.21739294830862993	0.005277152526155832	-0.12714964759344807	-0.0337885774164756	M1	catboost	0	123
515	-0.07026354016939054	0.01130132051469308	0.030078466214025473	0.2116702829520796	-0.05647323780091124	-0.06773592066055019	0.03431326243750185	-0.04666118088544715	0.04230920077102023	0.033346410244400465	0.20751945348267692	0.039727376703671664	-0.04542795300646232	-0.1614007596589148	0.045119197797042175	-0.057924962354553834	-3.829236023743937e-05	M1	catboost	0	123
516	-0.06893349771080373	0.014026271444545073	0.005041228914455185	-0.08502642153924181	-0.056223871345992375	0.1103679377831827	-0.043005550510947295	-0.007885028078657104	-0.16465181756999583	0.015843341583556145	-0.09780413020457968	-0.039077335264428734	-0.0053432276472122195	-0.23357153003731695	-0.10541441381999206	-0.0813831344045643	-0.019246157669734226	M1	catboost	0	123
517	0.3464065380400515	-0.012892895276802924	0.01933969075155541	-0.1638674604824206	0.11081708706916187	-0.08821370015201885	-0.3411473243339668	-0.06067833457144521	-0.09715993966724379	0.07576112271140427	0.13278762381896253	0.11211078858426911	-0.053659231734772744	-0.13973988301523022	0.03790321909762077	-0.13888608982696715	-0.013088481380827735	M1	catboost	0	123
518	-0.03502822691278908	0.06222480710219905	0.02182058049251992	-0.09181417128974885	-0.06086696850145428	-0.20486031203747623	-0.026071173113051554	0.03867018831523246	0.06133368939545513	0.03581869484958003	-0.07916740048918212	-0.030868806083316807	-0.028080242515152155	0.5872191631606494	0.0005812956703293124	-0.17162203134455528	0.026851673203094995	M1	catboost	0	123
519	0.22701859966993265	-0.0019853007376357257	-0.011310416005225352	-0.16444743556741828	0.03028786553601183	-0.2034048271080377	0.015589077304176843	0.009359770232639461	-0.18480073550496845	-0.19017097810069092	0.01918082696236384	0.18802073979873674	0.027117540896799203	0.34126153136718895	0.03774632743392606	-0.1045909082702271	0.011105927046484568	M1	catboost	0	123
520	-0.07746000964338552	0.03576031317384498	0.003219135063537719	-0.07009861568662862	0.12856354820615634	-0.11241745907551347	-0.030828860855513635	0.01847363525564697	0.048601816018536304	0.0532848761535214	-0.10266467992998386	-0.008930091234288482	-0.009284958835406532	-0.10866537754881588	-0.0022755764322689312	-0.11612218447485666	0.09499771937931864	M1	catboost	0	123
521	0.12675157262519632	0.002993552634467493	-0.01890169167748275	-0.08823037161324879	0.06244966413171208	-0.12526918786845637	0.01787198400641034	0.034045525564057745	0.07044291791333598	0.053087361090571564	-0.07927494810978701	0.09725767443363703	-0.005952812877657969	0.3143899605863932	0.0033581541124584557	-0.0867986119015461	0.00833269730120644	M1	catboost	0	123
522	-0.07582779311838826	-0.014869156642160958	0.025597719088525123	0.17715407704184186	0.15749813070780752	0.18933181994053516	0.06243716595377709	-0.03857373630054395	0.0676498306904131	0.03088164395427823	-0.17054546985586963	0.008951028025140181	-0.03379787261939814	-0.25229693986149926	-0.02078891285522043	0.414174937016314	0.03939559622983716	M1	catboost	0	123
523	0.00855411366829188	0.03683805849226721	-0.010705170870998322	-0.03260850395537901	0.10844278186938426	0.6809026669562432	0.09948655790247939	0.0006419551646563671	0.015862948238509644	0.006646210631412493	-0.05740877696427263	0.09556036256528887	0.010341493767243758	0.8486108486362917	0.02389595871597048	0.2511197078862177	0.0527541451379983	M1	catboost	0	123
524	-0.045480736425264574	0.01527947521546763	0.04032676468351769	-0.06960246612690534	-0.06400813581930125	-0.06918166895619565	0.08986567420270015	0.03518536807219515	-0.08786073049450362	0.041526324923383255	-0.10306186060238762	0.09404085097236149	-0.03668076048457495	-0.22578187108327025	0.0005390651628213158	-0.18481239226201843	-0.02535880913944033	M1	catboost	0	123
525	-0.07595176806097335	0.022937309432073536	-0.007319394212488672	0.001736837006551879	-0.0916002600028784	-0.10338724036817694	0.1060985731426251	-0.009244375412183986	0.05957047428129566	0.02763832728840311	-0.09704461674008368	0.00293287356174185	-0.021693760219129575	0.3630281536846014	0.006390150678297514	-0.16916149234103395	-0.029194555562136397	M1	catboost	0	123
526	0.17238972312301235	0.007936704525744393	-0.03769408142801693	-0.20582498303332253	-0.015093801437820924	-0.1942670909665499	-0.029273781668022417	-0.16051158988708977	0.023524313500599404	-0.045567651558008425	-0.12650659184224364	0.11102437422155503	-0.031192057513125263	0.4732965643454206	-0.053689686981579686	-0.16061769277300036	-0.03424512905582697	M1	catboost	0	123
527	-0.0774738119403445	0.01372177286625077	0.01858477350888648	-0.1777844666482123	-0.006832015939924179	-0.08801820462466287	-0.42005735480366757	-0.055194041726679625	0.058206992464060595	0.028763621260697713	0.45588488532781946	0.049478624485133675	-0.06095579692769555	-0.1565468712449248	0.02037995055187008	-0.14512318091687168	-0.015780985867481147	M1	catboost	0	123
528	0.3054569290801453	0.024295028600494296	-0.0028460934060097628	-0.16738245093676304	0.07361313386426165	-0.1284829432027658	0.015248387425568216	0.01814297278449671	-0.10342507230451224	0.0449422741309033	0.013782254860193178	0.14517974755551255	0.4676675692646353	0.48248863894784333	0.01403212209015512	-0.07859418455742397	0.004000064810170498	M1	catboost	0	123
529	-0.0576274675233433	-0.0007569884153977777	-0.050419626262582104	0.21336202434631582	-0.046078541791235446	-0.14249162110188918	-0.29951941511774965	0.07142252816497958	0.07273325838622446	0.026891229227139993	0.22101142436296944	-0.15060926926608934	0.0010347044393630737	-0.06183250993127825	0.041243960713835064	0.2287104441660523	-0.010108413739573503	M1	catboost	0	123
530	-0.05682010768806564	0.022195798836268647	-0.0036088479597130253	-0.06998822534204309	-0.06505749891320234	-0.06932647650450413	0.02596464506499405	0.04652576794985275	0.08016395831830991	0.026071836469213495	-0.073233972314482	0.003275055207370616	-0.04140689439092778	-0.2152130255399086	0.006012257403628278	-0.16800208458150792	-0.005725062770344404	M1	catboost	0	123
531	-0.08990827660457587	0.006191794877065365	-0.02566393445353487	-0.06791415890746158	-0.021905329585152875	0.0993816948508127	0.03645222100474369	0.06267168267873646	-0.12891019115564017	0.00454371496233183	-0.12073463415812022	-0.009242562427758609	-0.009087175487818844	-0.1689001714252768	-0.00018039907082284014	0.08794192807651584	0.0235458013641976	M1	catboost	0	123
532	-0.076344536190892	0.035059536163467346	0.011385817870694918	0.13707529056939435	-0.07018507437889644	-0.09309118870800022	0.04485221138298762	0.03074088546484079	0.08233497464760205	-0.012231191781427724	-0.1675604241065913	0.038784763097092965	0.004669492493490997	-0.20152113217986187	0.011389211847238895	0.27509014990853625	-0.05451599553745237	M1	catboost	0	123
533	-0.0037645696615943402	0.006143377151248537	-0.004082731522959359	-0.04018313596047478	0.014920896336681469	0.13751845098679316	0.09957024322827328	0.037866133044998036	-0.14630501430321727	0.00767006026024347	-0.13207197973193077	0.010216653382120194	0.010501127550268833	-0.12672774160476769	0.014480943906295039	-0.08930463036905581	0.0011653872927044509	M1	catboost	0	123
534	-0.08647103091884176	0.0171515038404563	0.005371123594393965	0.12789313237226899	-0.07487499186772302	-0.08468639026696367	0.01815487265850328	0.002793891684531687	0.04349780668502346	0.017031319126973213	-0.15866956404439386	-0.00046355773359883345	-0.021371184745359748	-0.10708305037299044	-0.014440055109444325	-0.0890936672699306	-0.026777994990614985	M1	catboost	0	123
535	-0.05217657989020322	0.0008322113970973953	0.020699615740957772	-0.11733104294387829	-0.016779914350276016	-0.08940826019007637	-0.009439928876422124	0.04048029817555006	-0.08610728879755004	0.04125890775236887	0.3231860103293166	-0.03239361733432009	0.3356035449353837	-0.15330641687268287	0.05006253121405899	-0.09998332279798029	0.003925987585802841	M1	catboost	0	123
536	0.026427327545853214	-0.015193155741186471	-0.017235536142989602	-0.05639282944400585	0.0787640422059638	-0.16320263283101524	0.04382480504880224	0.04642739285525073	0.08441540086060909	-0.09728492679409004	-0.11149753697826403	-0.03522334309606339	-0.04620411393934916	0.36931858721077276	0.0035909790073508055	-0.12342997005798441	0.009939269271050585	M1	catboost	0	123
537	0.03418252759034882	0.029579732432457713	0.0008272876518742667	-0.056594993847791784	-0.0545483915557367	-0.1370966602532424	0.04460076116042851	0.024681381041286865	-0.12817906186984118	-0.012213989757046798	-0.1388391050571814	-0.026727255645627213	-0.026931320647175197	-0.11169624961332895	-0.008088300386645996	-0.12837699187694956	0.013205289822861144	M1	catboost	0	123
538	-0.04604703958138727	0.006809693922813961	-0.014297298054463423	-0.07129499423410308	-0.06719472027117458	-0.16102807398737262	-0.547044136452479	0.014697030128315839	0.07411372280994036	-0.015736590869095148	0.0283775415841516	0.015025576769721662	-0.006288485454677116	0.17524329516891532	-0.02366786472208936	-0.19401154590367814	-0.04130526674948979	M1	catboost	0	123
539	-0.017896910516979843	-0.012007806644978941	0.004424525049026794	0.00997066103877025	-0.0757341737366883	0.6266806623040079	0.009871364759896355	-0.03340346953613327	0.0419037121403371	0.030735749048256735	-0.05958147666449743	-0.013883568126166613	-0.024033388741224296	0.5072426657970521	0.004545728902271144	-0.15739033027289928	-0.02435278217452201	M1	catboost	0	123
540	-0.0571924905659207	0.00961513632325183	0.00934637457829848	-0.10749643586560796	-0.04428010348298492	0.15599026878026875	-0.02255981419732063	0.0058194894805766	-0.11740506940858665	0.018164957706413902	-0.05698186667360918	0.0026148352059194493	-0.034721164461500614	-0.309551482544589	0.017536129684991564	-0.18058662805024395	-0.02184270903757287	M1	catboost	0	123
541	-0.07730878202147362	0.02316238296339952	0.01577371430936065	0.16751432149109383	-0.08509484529932027	-0.08530635285457305	0.01967677630513795	0.005520483746213205	0.06934980991581814	0.026111540589995395	-0.15177805243873727	0.011563915164007683	-0.02164218818437391	-0.08991888008758683	-0.080703086983442	-0.1573661349344792	-0.03403250748114717	M1	catboost	0	123
