# Supplementary material for: Hierarchical Distribution of Reward Representation in the Cortical and Hippocampal Regions
Source: eNeuro. 2026 Feb 10;13(2):ENEURO.0256-25.2026. doi: 10.1523/ENEURO.0256-25.2026 (PMC12931971; doi:10.1523/ENEURO.0256-25.2026)
Supplement: Data 1 — The complete code, data, and computational environment required to reproduce the findings of this study are available at https://github.com/mokamotosan/soma_okamoto_lr_01_public.git. The repository contains a series of Jupyter Notebooks for analysis (/notebooks) and a Dockerfile to ensure a fully reproducible environment. The analysis is structured with individual notebooks for each of the six brain regions, which generate the results for Figs. 3-7 and Table 1. All analyses were performed within a Docker container based on a Python 3.10 image, utilizing key libraries such as PyCaret for modeling and SHAP for interpretation. To replicate all results, users should first build the Docker environment and then execute the Jupyter Notebooks in the sequence described in the repository's README.md file. Download Data 1, ZIP file. [file eneuro-13-ENEURO.0256-25.2026-s001.zip › soma_okamoto_lr_01_public-main/results/shap_analysis/M1/shap_values_M1_catboost_r1.csv]

	diff_per_sum_ActionC	ks-stat_ActionC	diff_per_sum_ActionI	ks-stat_ActionI	ks-stat_OutcomeC	diff_per_sum_OutcomeI	ks-stat_OutcomeI	Pre_Action_contralateral__std	Pre_Action_contralateral__kurtosis	Pre_Action_ipsi__std	Pre_Action_ipsi__kurtosis	Post_Outcomne_contra__mean_spk_per_s_100_to_250_ms	Post_Outcomne_contra__std	Post_Outcomne_contra__skewness	Post_Outcomne_contra__quantile(25)	Post_Outcome_ipsi__skewness	Post_Outcome_ipsi__median	roi	model_id	repeat	session_id
0	-0.05837556645208502	-0.11395945717131756	-0.13326542630430704	-0.15405888356681935	0.5226261561953515	0.017781010787258605	0.009473441512292742	0.017909282240706384	-0.06359687938625826	-0.11190517559003126	0.00920543910931591	0.02037529084397724	-0.017084991876473315	-0.3356751335801331	-0.15711890236749174	-0.1019242628847525	0.007280646621947339	M1	catboost	1	124
1	0.02944291130394747	-0.10927999722727466	-0.17787406997722935	-0.10358675816146592	0.2543384722299694	0.24519222258165269	0.07706147742237972	0.0029991906402603978	0.06013022114860818	-0.05333507886484362	0.07266350704048823	-0.3095399774430747	-0.09344556598770347	-0.33131208488101654	-0.18585002619212276	0.3905810384821492	0.05309169662542226	M1	catboost	1	124
2	0.010646433645709085	0.15439515693093864	0.11596510719750501	0.02914964298460671	-0.08957492555664054	-0.01862106987095633	-0.12604395527042186	0.01376358347774919	0.07640362687530751	-0.12316585709818356	0.02675036267235202	-0.34815944955375855	-0.004997135520899958	-0.2623157439546399	-0.02625566771253338	-0.07766548869594234	-0.10892430262817869	M1	catboost	1	124
3	0.02838970355550035	-0.03951159497418674	-0.08653205723221181	0.06104296250151957	0.624989332993838	-0.059238990845462	-0.07650702734958162	0.008368318800709396	0.03851505066677006	-0.19843510685447147	0.04237946723638433	-0.23607937181444258	-0.2180576747493896	-0.21721239544576743	0.07777251503123778	-0.16069417911333925	0.036918946450289064	M1	catboost	1	124
4	-0.06586293621850378	-0.12711017114364206	-0.08885418782022372	0.03799945629568083	-0.16427580549789786	-0.3180285189014713	-0.3197793804248054	0.037243855355800715	0.09123585544747688	-0.2825505028032486	-0.07755059491560788	0.08764853707958607	-0.1657401938292921	0.41154629663937387	0.0759781928385421	0.3020566353039768	0.03235151055870606	M1	catboost	1	124
5	0.1083788750225713	-0.00507835258826899	-0.0774383955467363	0.027401939849484004	-0.3904369311930244	0.13631474769425433	-0.07775150611862426	0.0598932016759563	0.030041042530667358	-0.31492016112441185	-0.15579202326047029	0.3081107882664732	-0.1046112234959687	-0.3157897717048232	0.04454376150584954	-0.17682011607959627	-0.05520369786975718	M1	catboost	1	124
6	0.06715684338769197	0.021113908948593774	0.4130980521946641	0.06773304720800724	-0.12925698404820385	-0.03612981883166965	0.04303468499070109	-0.06301701728059245	0.02741770999888287	-0.08434448061136117	0.129309345945241	0.016843875814930135	0.1147444112144778	-0.2564317084375128	0.0883463259084038	-0.06961074938861757	0.5114094474042828	M1	catboost	1	124
7	0.014342283412665132	-0.03226010390803766	-0.1690696631073559	0.011808166417713728	0.16818264753771126	-0.04235254688553605	-0.05362284908192752	-0.1307361814506766	-0.12340794201668479	0.06553727857916064	0.036679291572268694	-0.05741434278942492	-0.07104488770589665	-0.19659343161996964	-0.08251449779604444	-0.08066627327488658	-0.043264420684566915	M1	catboost	1	124
8	0.03620165703787245	-0.04389605554621617	-0.06550045949217734	-0.009449498181092645	0.568014650983876	0.02711952756804842	0.0236690241133751	0.02620901383205254	0.1402012146216549	-0.14432162981884825	0.06524206749434276	-0.15036776891467388	0.21950378730541825	-0.3221708379012698	0.016786228965146466	-0.11862114421988866	-0.006502246594742971	M1	catboost	1	124
9	0.05790381431857	0.029967254346597926	-0.07331547688491458	0.05041882063612635	0.42343170126544377	-0.11219308812727127	0.09057390955093889	-0.015176040315147708	0.11851151166879594	0.07018890793909775	0.0030334387720220503	-0.48975760714308136	-0.13155986230924813	-0.32035066002741247	-0.0918014776591272	-0.14449024334652683	-0.15572095580816336	M1	catboost	1	124
10	0.09117841724525627	-0.012498635293619222	-0.09467177160197784	-0.0413216305991479	-0.2512184066638022	-0.09462145925909804	-0.11966433506486657	0.16291889797974346	0.01052389588189478	-0.3375412274261155	-0.04876122241331905	-0.005932185142161858	0.25252684231333844	1.064992874973457	0.014862209949567582	-0.013198187897883719	-0.05386429345517039	M1	catboost	1	124
11	-0.06612878908162159	-0.04117514877352888	0.2964904986949112	0.02553798954308924	-0.19115246474146316	0.007383433315352471	-0.06635334491199775	0.11914101693705274	-0.1063256393648938	-0.2301429031891684	-0.026288170024860433	-0.03609998919893451	-0.16161618728331772	0.3421604175869581	0.08412241172705252	0.002776776949720156	0.10540944778885401	M1	catboost	1	124
12	0.023209029850604267	0.04392299535325364	-0.007336233604933319	0.05774865200549406	0.8619478874992764	-0.11259083490560395	0.047192392730612355	0.08378159870183349	0.06720395163706087	0.050343684344575215	0.048200562948073844	-0.4316047243693254	-0.18062964798449788	-0.33009321580162404	-0.07025909696594745	-0.11915666671986315	-0.0005492633617181249	M1	catboost	1	124
13	0.018836788439803905	-0.051403679803042945	-0.09966802722415576	0.0017729787584804804	0.5179942926976548	0.055122145972766566	-0.05443405040504912	-0.01357479361867578	0.04214509576995353	-0.1376970349141655	0.293682002358398	-0.3196525033251972	-0.149845113597193	-0.185318952044341	-0.01863342172550518	-0.12704466404100032	-0.03359868623697469	M1	catboost	1	124
14	0.023391007277553447	-0.062294632926360796	0.1251112309685714	0.016687435287436495	0.06484062768749604	-0.05537708120085755	0.014553685583112983	-0.01744604061755882	0.012787020160494177	0.20298667925040334	0.10375413621066282	0.48939667642517126	-0.06229550282381591	-0.2581998626081594	0.04302136890078359	-0.011907474228081194	0.04161940731706572	M1	catboost	1	124
15	0.08833186479802092	0.04072834297069043	0.30528706615575557	0.059410914439557795	0.6661011393123184	-0.12105743914066527	-0.06290391597453827	0.02059670991709763	0.14857839513859522	0.07656849371612195	0.02331831522739082	-0.31204302919061455	-0.18173684836536802	-0.319200187304946	0.03310729931109994	-0.15656778582153794	-0.13577942191689146	M1	catboost	1	124
16	0.019526690813287274	0.2880643386705015	-0.01898321813755865	0.07373563885020783	0.43046830899999167	0.028194776884672763	0.1850473381098437	0.03395906191201224	-0.026795358420667253	0.1814446839799253	0.09565843926013363	0.19656060164888772	-0.007911134967272509	-0.3160014262335064	0.11447289109135067	0.4457818536356589	0.056000471468544304	M1	catboost	1	124
17	0.0589701553999702	-0.035094231645738716	-0.09978118152481913	0.017545069681846246	1.030994453729094	-0.03879203170343432	0.027145174990822602	0.028966364659579708	0.15963069621213313	0.048408662996320004	-0.012263507174125849	0.042271873726645495	-0.11637061859726654	-0.26652578988795333	-0.0599263787977194	-0.09510613264893734	-0.0014713092053312026	M1	catboost	1	124
18	-0.03465023981220612	-0.054474161222118254	0.16538252279614693	-0.029939557174666467	-0.21958802850968548	0.06253767708310044	-0.05689625721507499	-0.08083831123501596	-0.08852088665303369	-0.1027248942687456	-0.10119430117137036	0.1621883121362798	-0.41928493192017396	-0.16991362957251605	0.05456192979909	-0.07387169651348895	0.16824793318748577	M1	catboost	1	124
19	0.014362075376910758	0.10885257190161837	-0.023419694063484466	0.03852343298869044	0.2822200571977897	-0.05843576613655981	-0.12048406611586511	0.011366454496087698	0.1244475532104982	0.1749837541089603	0.0635293224395874	-0.29891793298168023	-0.10493139346546945	-0.06627701792719835	0.008402939292723162	-0.17659431544815946	-0.10178466561314124	M1	catboost	1	124
20	-0.0459994333901641	-0.024142265295263667	-0.11181816010518153	0.04984077743583364	0.42618982274537653	-0.13540442083631932	0.12645909348994527	0.040005654570923616	0.1740367315634474	0.06273530712375368	0.001782254691492559	-0.7607233954327197	-0.08268475412354377	-0.35486069890513217	-0.07933131983346044	-0.20198498122170735	-0.18371194693520018	M1	catboost	1	124
21	0.011732845642262738	0.3059329422777349	-0.015718750453076007	-0.009918217631831955	-0.028975920154489625	0.3415219190529129	0.4628040307935116	0.06598364879412198	0.1450052341522125	-0.12754867259314812	-0.05601163827125535	0.08253908257465624	-0.072141138108931	0.6211853689660738	0.13212613516405788	0.1178349459856208	0.13228943258282624	M1	catboost	1	124
22	0.010756073489876066	-0.07288205058187874	0.2731221688940087	0.006285982496965377	-0.14561728987595748	-0.1346652445469809	0.0037606278713639522	0.09395336189460357	-0.02202970053936099	-0.12143599547698009	0.015392728237632124	-0.28038550386792466	-0.010878077547903693	-0.31835233987467587	-0.017373781206601917	-0.07749264049960232	-0.11409760834690252	M1	catboost	1	124
23	0.010735124821010111	-0.06815812327546798	-0.11240948508217105	0.04604885764738193	-0.11837370046765315	0.03228558553610046	-0.12519175774480473	0.05926065718692104	-0.008326821558043249	-0.06478477799358308	0.06863695286889394	-0.20805400294754356	0.03419292277048003	-0.21628522688087015	0.025384245976205082	0.005002676048056417	-0.03864101083901829	M1	catboost	1	124
24	0.0233470571596378	0.11949602675715318	-0.08024297574830687	0.12883762440689833	0.8970788080616513	-0.068508342019282	-0.10167893809910537	0.04324540259917906	0.13406795600547727	0.0951368036646575	0.0380147932651809	-0.30270672533034865	-0.09570771667848023	-0.10880685280092467	-0.02338983134101524	0.3428455956108342	0.0728978535393944	M1	catboost	1	124
25	3.951530561036627e-05	-0.09636176624150578	-0.13780595303434076	0.004740872552772556	-0.12094306717106565	-0.19906306868466228	0.16718601708225378	0.09438601993588608	-0.06688821292172667	0.10352719307457157	-0.02299851526509573	0.0031084077250913217	-0.05427280353032267	-0.33964672513856015	0.06893564861242399	0.3694944793110047	0.11780446035478813	M1	catboost	1	124
26	-0.056608209437111874	0.0239673629397045	-0.04663965988878208	-0.12955017253332257	-0.22485070641166957	-0.0975615215533739	-0.01609995695394352	-0.0215822441175397	-0.23318407801542332	0.20680950811071416	-0.07763218079901052	0.7041358632904601	-0.18638867669642883	-0.13879352091056646	0.04056141399403287	0.36876503679084066	-0.007214152437782417	M1	catboost	1	124
27	-0.053164777184999186	-0.07302471672406115	-0.00024574269654227456	-0.038663447829860684	-0.39425591821799844	-0.04849897976563328	-0.151253660373318	-0.003243533538014616	0.07400330392036476	0.15369045601786344	0.09426557672073049	0.22548207344911528	-0.06764441947242215	0.8319015900079504	0.003264453931171032	-0.11275419548726938	-0.07098216291619519	M1	catboost	1	124
28	0.04700728455382386	0.19683178596291465	-0.04388776621661721	0.0966279584107298	0.19660921642335127	0.006649725487349937	0.07357827206543599	0.033093102919150554	0.13943762951549873	0.18871848321521256	0.06980670782210133	-0.4879474617791924	-0.09546228430301969	-0.358149097387161	0.0007481905638378174	-0.10368632854616858	-0.050539597513563184	M1	catboost	1	124
29	-0.052012130191510686	-0.040599161194337895	0.4714394600206293	-0.049139328207983064	-0.34022805366679043	-0.1927124730439292	-0.16608684108292832	0.08951262561827637	-0.2753855686464981	-0.2704146298822553	-0.4223086064663556	0.2729253783177909	0.40239482238732976	0.18742988892242304	-0.14175885728337964	-0.030524270635660263	0.22977445707954908	M1	catboost	1	124
30	-0.09978259550022903	-0.11624934760506514	-0.027588002179774345	0.05789087971506915	-0.19021420875213085	-0.05945042899268765	-0.012225330446339118	0.02650392951360616	-0.13339421680044097	0.1993050378812678	0.09501486928112743	0.3534002307484598	-0.0897830243236083	-0.22501906346567674	0.014944071098328916	-0.1950622001352676	-0.09669997337323033	M1	catboost	1	124
31	0.0011256796608472286	-0.09193561782891863	0.008130835531870375	0.05908472143565434	-0.18040647574373317	-0.14541621550132408	-0.1792482620660809	0.051117702855036716	0.07398087266394252	-0.2644038423894046	0.09374711281217638	-0.0251547651859345	-0.0721765688630563	0.44081967821859547	0.15789470564158917	-0.08373539626826307	-0.03831352411691132	M1	catboost	1	124
32	0.09198092664615123	0.00869122286047173	-0.10989676443538647	0.02927733987966399	0.9215787059118331	-0.11899140384302688	0.05636404321642728	0.06727309046569085	0.16092492483475934	-0.18525659659046897	0.004488449794821211	-0.37017133862227	-0.135848993601135	-0.3039878295392133	-0.034035175590144705	0.17786570635954313	0.024407186001873304	M1	catboost	1	124
33	-0.02347497835290532	-0.09674866368688456	-0.114096019385643	0.09679310885364711	-0.307577476928638	-0.06627438823626818	-0.1893066329647969	0.00895765067945412	0.13344963881082975	0.1461364783131618	0.11244143268344446	0.21439852598039777	-0.0068021960277593165	0.49154304512147867	0.06601244324554179	-0.20225954068911983	-0.14960869059854234	M1	catboost	1	124
34	-0.16551983188265132	-0.10329521966120593	-0.09888889805505711	0.045106619191912174	-0.15601361980470055	0.0382438668797581	-0.05726325786158008	0.022211928621218242	0.07018795082768939	0.10665658778904483	-0.03507228233297734	-0.26171154252694595	-0.10154804277106365	-0.18731149899593977	0.0644703047093562	-0.02816676978906449	0.09994852138082433	M1	catboost	1	124
35	-0.014786612614788032	0.009543116765753088	0.29784846113424485	0.0009106396454946352	0.6753429703634181	-0.08754172332402474	-0.09211762218618258	-0.017496083750101355	-0.13635074668239855	-0.21283578068873754	-0.009660716579005371	-0.33212655388633416	-0.1823485159292789	-0.22278210510716115	0.027947186816352096	-0.17188162442307264	-0.06090673849858148	M1	catboost	1	124
36	-0.09142576610815167	0.13791419490371573	-0.1293233483011951	0.06722513006345249	0.1797993652696253	-0.016426258444646253	0.07893505669940372	0.017075528253765893	0.014275908019953421	0.19002982454900283	0.08870643972897992	-0.3539405420418366	-0.10922995037216204	-0.3330847182494907	-0.1605299068677717	0.32621046044402696	0.004193666485159706	M1	catboost	1	124
37	-0.23169232052238903	-0.13345470902020418	0.5025347181589951	0.039535722589929725	-0.14141961162504932	-0.01662303259580122	-0.007627687227011245	-0.09896226310015101	-0.13055400458369573	-0.052405458974074975	0.11239228904485536	-0.0018984396606280597	0.17695545255439893	-0.24869190899614782	0.027112972035129475	-0.21149981077635013	0.0787699061507435	M1	catboost	1	124
38	0.020878595015851945	-0.08895828369224912	-0.03750282155047815	-0.026555880202355817	-0.2186058773294618	-0.10801433543150787	-0.1385599116355852	0.09261669052073151	-0.32168926541492554	0.21788447265427893	0.11655271352999645	-0.3254279788019395	-0.1275497813708441	0.5212839833831648	0.07830973030522521	-0.07440121310107346	-0.041001631661564814	M1	catboost	1	124
39	0.024994849264156384	0.00314740969380807	-0.1221368950680256	0.05540302846841064	-0.20616747987577072	0.04245187279742721	-0.2002633788804186	-0.10518537617217796	-0.039837806738542	0.08260284607040189	-0.06486724542240235	-0.15453695969939002	0.08043193444753197	0.39682071905633226	0.07829141946555417	-0.03955769777491078	-0.035359654258677195	M1	catboost	1	124
40	0.02839676081948287	-0.026728922937729827	-0.0485072629667673	0.05170767666764032	0.27577235332082367	0.04220109287039433	0.043754560451002546	0.07553434062935911	-0.07221095263034039	0.20317731953322432	0.0765575744136768	-0.27849793727304994	-0.001277810043737925	-0.33258825373333495	-0.05290207789940027	-0.13947765477521246	-0.08425191793715625	M1	catboost	1	124
41	0.004169210995490573	0.04453156633681683	0.4872126042303405	0.06039491619919177	-0.2655293003343253	-0.15913309652228	-0.09051034393864682	-0.03709449634807951	-0.1980165681198383	-0.07905826782437853	-0.4395374659521163	0.5277258359110396	0.4916467521589898	-0.15354511142493868	0.04604689671698806	0.11805243920062018	0.005013804859006401	M1	catboost	1	124
42	-0.0009612047871031138	-0.03705663875241882	-0.06235507565895995	-0.058924756273389445	-0.1726428311696764	-0.039362025988654674	-0.22216953294244104	0.04063124707187661	0.09553338335727782	-0.22810581436770636	-0.25397900853460503	-0.0720177705712874	-0.12209996066059786	0.37450823209253437	0.05155202357091066	0.052624560699953325	0.11787384797498762	M1	catboost	1	124
43	-0.04060739646337609	-0.057081485476410995	0.2021120972861637	-0.0032247440957378077	-0.06981279988432076	-0.004765018770927199	-0.13768904712164073	0.031597570171699965	0.12264464565756653	0.12895518982121534	0.07596909324567823	-0.1159252982367659	-0.1257014590850813	0.5332285852206461	-0.0034462492572257634	-0.02348356201070887	-0.04807228207408848	M1	catboost	1	124
44	0.0748340661834328	-0.13045583411392606	-0.06922513571930757	0.049941893702513535	-0.18417115761535954	-0.1030976067179519	0.09634265235339153	0.13210375640211594	-0.25431849100770254	0.15752283010725346	0.08888665714718288	-0.2716752164104938	-0.11067265769121365	0.6120127187628458	0.15407345648073084	0.523488827419431	0.12388803960018817	M1	catboost	1	124
45	0.049421302825583706	0.16631635142371817	-0.042275293728216104	0.08337695643533906	0.10423163162724826	-0.08380153369396622	-0.02289551275800515	0.021506648914437886	0.1664422007533137	0.09688364929075387	0.0399419335232056	-0.6861425817075938	-0.08564739733289972	-0.2957518335925158	-0.06957440710679642	-0.15458528951325173	-0.135813610279631	M1	catboost	1	124
46	0.007015648249556038	-0.08119213450486525	-0.0979490516274565	0.07457191118560219	0.6741233673861439	-0.07930548398785357	0.8386598252579709	0.026142344408766813	0.18295109077738617	0.12804310422419665	0.0633565886384094	0.04642270122453494	-0.06685824272003404	-0.3102427911877934	-0.05840462814019046	-0.12600023036848315	0.04104614663693049	M1	catboost	1	124
47	-0.001043244149921815	-0.06264314939794381	-0.13086910757129075	0.07488769788845694	-0.24080543922851663	-0.029590832943985013	-0.003413120260333326	0.06563705240751685	0.0906454571746495	0.14108782250211008	0.10440732258342487	-0.04933060287981458	0.33126927559686264	0.44783853447469646	-0.07394546446739038	-0.18214615493650205	-0.11978078906207087	M1	catboost	1	124
48	0.060648008182317935	-0.015002336550742469	-0.022533738341975754	0.06577320607269684	0.36613770145234914	-0.06171328767118717	-0.0648016068022177	0.017190283292987347	0.1289885390754177	0.014783194935600213	-0.055254189134673844	0.21985779018557658	-0.09647357285951749	-0.21598529094730637	-0.11559019286102105	0.4393702272650824	0.062144330864340805	M1	catboost	1	124
49	0.08227765903788833	0.006254334560758145	-0.12939265951189347	0.02229501663183179	0.2849061117326067	-0.05041111167231852	-0.00020734313036493206	0.03747505751799051	0.16552853161955172	0.06377030499226195	-0.019850193169357665	-0.25941529427487486	-0.06901558475769184	-0.342091223175695	-0.13537771600649953	-0.07342202822342485	-0.0469461446116222	M1	catboost	1	124
50	-0.011172576513783759	0.1957342877457398	-0.12855960860279028	0.0458862893322311	0.30389027919503575	-0.13854000771596606	-0.10019311922808667	0.041105077882293485	0.03902885100619556	-0.16252460458665527	0.024373403089689397	0.13159332298072823	-0.018447498971082044	-0.23193687111797837	-0.07539446366843644	-0.07640880777268963	0.043162942546840374	M1	catboost	1	124
51	-0.023163289146691333	-0.09392003304185871	-0.08421301873046906	0.051103567648633205	-0.12728662006184543	-0.1985903713045501	0.16678722562812004	0.02689476702212232	0.11652713620944968	0.2054501556868362	0.12189985347458654	0.25092590755054295	-0.08138874766479574	-0.3107511000965114	0.17679233553187573	0.3125560247290049	0.06699012818085275	M1	catboost	1	124
52	-0.04082407416170617	-0.036660810233116674	-0.05876254846709342	0.047968726297747816	0.29708141899619395	-0.07786661156386998	0.12293991184686186	-0.050533216661794896	0.12565765559171926	-0.14403626141669837	-0.03632077695200194	-0.5757683369133388	-0.11495626080176272	-0.3470007444486324	-0.022545374642371406	-0.08117752146261327	-0.08713451202796454	M1	catboost	1	124
53	0.019038193496265905	-0.059788238350896555	-0.13055131539054793	0.016451825659042893	0.932475029764495	0.04929399469045369	-0.005574620916742188	0.04087927174854988	0.18098766189292004	0.04990210418149068	-0.0047479164573835005	-0.3966873730558607	0.13500344604343345	-0.27477349639945153	0.04417105916780025	-0.1073774006378564	-0.13166818130621694	M1	catboost	1	124
54	0.02383818473298047	-0.10363319163096976	0.2488033956281841	-0.01500107566839514	0.39754398670774377	0.0023884973146365476	-0.006512254888458071	0.0616832980807466	-0.05451733867069992	0.24840784677981279	0.08025041334215699	-0.34286366229760074	-0.11450907123322694	-0.22998784910999268	-0.020519878443139933	-0.11749208675455906	-0.010183282628044835	M1	catboost	1	124
55	-0.006243018562271248	0.24913659860131115	0.10973968923346895	-0.10904866909587911	-0.12580085688371254	-0.02151626092566785	-0.1989668946536051	0.03910473945085205	0.09488088309370377	-0.07969689490269946	0.13259301184750807	-0.031957764594574264	-0.0880081391539204	0.15472497965952856	0.016126193409337956	-0.10742707993133263	-0.03096849495080844	M1	catboost	1	124
56	-0.030174193254576005	-0.08393807964979659	0.2547616168652127	0.010599583534865285	-0.2028310298932834	0.013467729326584571	-0.18057439023177166	0.12187074525681374	-0.28700809972210645	0.16729030366999784	0.03641945207420694	-0.17534210025863872	-0.1536207671536588	0.36833005054974255	0.014880912984729676	-0.048523060745752584	-0.03835429517528801	M1	catboost	1	124
57	0.0028915774302156446	-0.011567443277252598	-0.049573960541876246	0.03261970400676027	-0.05810683724708284	0.1597816206016759	0.13689969072831587	0.03865553271059788	-0.0031841715289768068	0.10195559688920995	-0.02017177918364644	-0.015401262377791929	-0.04436294838170373	-0.3529098442520721	-0.26438096777729897	0.42304186198218324	0.08891076828870724	M1	catboost	1	124
58	0.024765445237534926	0.0657454245071239	0.04434874681426741	0.01158863762012852	0.969135529639113	0.2962938805792166	0.09267519389035082	0.007300989139868977	0.05459506609336116	0.1837707475869676	0.09230700737082305	-0.4014499862314111	-0.07701871929612282	-0.2638093293637964	0.09525368220187973	-0.03574776869267301	0.02956943246393929	M1	catboost	1	124
59	-0.03749457616752551	0.04753120127940494	0.490564691919861	-0.014791069464422104	-0.34039280548149614	0.0043092028948544595	-0.12184246724797584	-0.00932373251203262	-0.19215995125532875	0.19695854266681187	-0.06854845358188465	0.7812659131028518	0.35934109159287053	-0.2452406383412434	0.04537318075022901	-0.18094966993426906	0.008341959058149962	M1	catboost	1	124
60	0.06922528160680291	-0.049544571489949146	-0.07105515868094583	0.04190367014164128	-0.08122311059821902	0.0008243262972693866	-0.15483549788101633	0.03625624000255049	-0.01734056628664246	0.156685411475156	0.08680436523874092	-0.20242482936672176	-0.08789499091204099	0.33294630958361376	0.01663276243965292	-0.12331379946826874	-0.0892649464072611	M1	catboost	1	124
61	-0.09150049639848465	-0.04135766472509389	0.5291732893826521	-0.23645506507823574	0.570588861300696	-0.013870891150986452	-0.07072567670246784	0.08681197919210452	-0.11312921877411132	0.12809809679185719	-0.31823999720185786	-0.2310180931401954	0.586244441685097	-0.2925441170797692	-0.023573419563804713	-0.16089257937386048	-0.11408541893299019	M1	catboost	1	124
62	0.016772014355861366	-0.03849458249816616	-0.16862278163949423	0.005453568687918984	-0.14520148751521955	0.11483702386473091	0.09850885637594489	0.01724053364931625	-0.21514831332657766	0.14169819460180944	0.11017732948771691	0.17123317201947003	-0.04603297758151374	-0.32841342932503376	-0.23762867685337055	-0.041747190262784985	0.04427790114238333	M1	catboost	1	124
63	-0.0610629593180444	0.0003149599624414286	-0.10024334131922598	0.022966165531191556	-0.42114721661390364	-0.30347444606075163	-0.11877199853696371	0.00262991771988625	0.006968446122030937	0.17249863610993765	-0.013378470862478002	0.27210014280569883	-0.6046379556780271	0.9598883436619948	0.006916332965985188	0.2975152283967962	0.038659611554131584	M1	catboost	1	124
64	-0.022491127685247768	-0.03851149313547534	-0.2128700389101475	-0.2064346516868831	-0.17148620275230947	0.026563797491153594	-0.22573777448414484	0.012082104590800486	-0.016816342912099123	0.1704903382950539	0.07639749526148591	0.3303791414261853	-0.04212800255419946	-0.19227078390219896	-0.10980171011539254	0.0919331111991568	0.05442077295693826	M1	catboost	1	124
65	-0.039760606857028126	0.015005414557120737	0.2815523761665172	0.028550338615361173	0.44786677958478827	0.007284315098743194	-0.0706841467465051	0.04591297909924413	0.002996251409403148	-0.11432540154342022	-0.007741193629052168	0.3172463712134602	-0.1895469412623037	-0.15268196210121707	0.05362808597131938	-0.05967261600064935	-0.08728391866611568	M1	catboost	1	124
66	0.1303562606834964	-0.04007052060252244	0.01981953480876811	0.08138141504660357	-0.06569908152804474	0.003931211275406318	0.03778613518705504	0.10445564052130336	-0.14856663123620759	0.06043680866904208	0.0646869140105877	-0.03781180162171746	-0.02865626626202851	0.4790889781904759	0.09799078013624665	0.4063674936861996	0.10250571506729346	M1	catboost	1	124
67	0.0660607977866429	-0.05323069071462163	-0.05788168644448682	0.051864221971306516	1.023103707287582	-0.22105952103129142	0.07816897905018187	-0.0067495643365314065	-0.06179836422976814	0.1251215273496647	0.1047721905664812	0.47569846329805554	-0.07134084249485308	-0.27529685574215684	0.0011857817131859048	0.3003734131187152	0.04273020448798338	M1	catboost	1	124
68	0.0055357875632570394	-0.10613173129477396	-0.08064323564905201	0.025093615301391557	-0.12201582495602131	-0.217440574833796	0.09593766944296919	0.05772794404645517	0.15837073465761067	0.18522428728433604	0.0914040499132342	0.13626056096534553	-0.11312046617526025	0.0220719637529217	0.20016011519666366	0.35360339551886644	0.09292103807628851	M1	catboost	1	124
69	-0.036771410191741113	-0.1267765625088014	0.18813992239819247	0.02315814300752089	0.32059802923233405	-0.08488425338485268	0.1052380340508346	0.015484532237115156	-0.040648111655545195	0.18607755307389864	0.004007648419899418	-0.501512090289632	-0.12539794493294196	-0.31896195781140896	-0.030141947634686948	0.17398025587708071	-0.021953614801276885	M1	catboost	1	124
70	-0.026919975758460044	0.034058337998033004	-0.16465866089625777	-0.030697519257089478	0.994518959231759	-0.1495146955529505	-0.02013542369376622	-0.009981972055057083	-0.13817262700851524	0.12753123555883036	-0.027484702493965615	-0.20320102364614107	0.02956304248206306	-0.21622969897886735	-0.05050076439542461	-0.2429568091195985	-0.10987451683186826	M1	catboost	1	124
71	-0.11444104773407374	-0.029834606271035485	0.09762538920164898	-0.05911343700350478	-0.2554818571173845	-0.16126914805172402	-0.12023360599797737	-0.01450636867481181	-0.03843443953408967	0.04686460428193274	-0.09982533723932055	0.21622580173438258	-0.6099658139586076	-0.07862583801562564	0.06349824729014025	0.10620182123190805	0.07616319501735659	M1	catboost	1	124
72	0.013917223921794114	-0.049627328199716214	0.15290718741655238	0.01361333556273935	-0.12379031809606038	0.3284780741657514	0.20909786391094246	0.0009294532383104859	-0.047290505969575146	0.0343858600825603	-0.04033487689447616	-0.3444215455002481	-0.12659969014786646	0.6224987448227267	0.14498950494242474	-0.12961475197322406	-0.10349315823535715	M1	catboost	1	124
73	-0.028786702646640898	0.07658947952697767	-0.0863162384415127	0.0858235642914481	0.5189488508312659	-0.11211554227970252	0.0372306335906547	0.03199529752559936	0.14232685223966787	-0.15157912934641063	0.021499474187788616	-0.3578510149818162	-0.0998291378035769	-0.34300785378310267	-0.02338545909738731	-0.18169787465475054	-0.1506611829679568	M1	catboost	1	124
74	-0.013900932789839933	-0.025874902180574724	0.15038997651976557	0.02168095085854866	-0.3235421802362562	0.23268390358474733	-0.18927185684390088	0.0615368576727956	0.041333092707585194	0.04531460763732795	-0.010058537659744392	-0.17489899252190436	0.2764080874883586	0.6223836047535668	0.00969283696563705	-0.16684558049033082	-0.20074536534963508	M1	catboost	1	124
75	0.018098825518406945	-0.08756981008666989	0.22249165667320972	-0.12538520542848755	0.2985248882037547	-0.006190571644135044	0.0066256267629688035	0.021548647695200904	-0.012524204168765507	0.021292852447098776	0.10028081719052086	-0.3437596586004931	0.012529872891221826	-0.2542434081569503	-0.008880948441786921	-0.03884098228721112	-0.056592988617453814	M1	catboost	1	124
76	0.021403025925062557	-0.05815468132709422	-0.11783159651865932	-0.054755060595287286	0.3557842086747784	-0.07852758416830743	-0.007877598514196362	0.025314352518508155	-0.0856590091915482	0.03441527570365448	-0.0586028571783547	0.12747126561044872	-0.06552674573483491	-0.24394951520684982	-0.07019758026714804	-0.23866807257479097	-0.07235784944342331	M1	catboost	1	124
77	0.04672290392402685	-0.025004154248312142	0.25106071900151494	0.01401129732310592	-0.04737976499716932	0.019804978395650326	-0.09903162950401628	0.0371810657622641	0.05382141200760248	-0.040791791507306836	0.1085131170729429	-0.06856157856767836	-0.27131418476736247	0.21707680183498135	0.02131478634152908	0.0022786189997486147	0.4575710715782194	M1	catboost	1	124
78	0.0008156307660052646	-0.025086087162696176	-0.14281706516950898	0.07028171362783679	0.3279555457072496	-0.039424239709987895	0.013731005671615785	0.03802010495140228	-0.14032734706257827	0.07766919594407404	0.009695922215539842	0.27132547273411023	-0.06284232207642694	-0.3086680161459984	-0.15248846412156045	-0.12884131627766104	-0.10923623531285508	M1	catboost	1	124
79	-0.03970804870125124	0.014269221791570327	0.3953211693449125	-0.08183289656028993	-0.24784573585308503	0.18317495268680312	-0.21746475832144527	0.04607310987365569	0.08099868907902578	-0.18356159642434097	-0.13228500030018303	-0.05897172619277814	0.40965725689161125	1.140516281840315	0.0832393340141323	-0.05966937360031903	-0.09873049470234266	M1	catboost	1	124
80	-0.06680291148414311	-0.13988104368016294	-0.11634064945618763	-0.011685716008792923	-0.3351229923613464	-0.0655602472068814	-0.251112797156416	0.01047613290991005	0.13106918998509384	0.028353695049424074	0.11351842761011074	-0.011180081866986455	-0.1399372001938564	0.8258937902568239	-0.06806829697188861	-0.006284811896615668	0.3557629740216585	M1	catboost	1	124
81	0.003779633837509428	-0.12876168001886265	0.27186780896986795	-0.35120048123726766	-0.19623627632360127	-0.031338427135223716	-0.15937713583611732	0.0007418385791694983	-0.12486085383058901	-0.11861058442990892	0.04628664150988628	-0.34607060628463554	0.12003663591762803	0.3094357680699087	-0.009913267704631063	-0.0445778467139913	0.0046440671932664965	M1	catboost	1	124
82	0.03631097875624048	-0.05209550269136385	-0.007769690719554681	-0.052372689709277206	-0.4054644350101147	-0.21398428848824722	-0.23252570645270726	0.007107532861334145	0.08399195422014491	-0.30335083732664325	-0.3078487014229719	0.24843435769581412	-0.0958911863422628	0.1663024856241856	0.06265016703370264	0.19280926130732562	0.1092616512321953	M1	catboost	1	124
83	0.02986479934681844	0.3709657876392107	0.016864926094754245	0.07126596542624503	-0.0010586592373019853	-0.054275350990291626	-0.020418644110612505	-0.014283930963989472	0.12892575085926314	-0.14051387633282753	0.0022087107163615213	0.09200442542866091	-0.06235279305802892	-0.28475927947013435	0.04403451547724613	-0.20004614226153689	-0.13429484361663244	M1	catboost	1	124
84	-0.024772367548141216	-0.13298614760826336	-0.13945101561434875	0.12292808464815529	-0.3730273825750176	0.2690965584610326	-0.007848121677818834	-0.05815208507254096	-0.032271575120016376	0.06481701887483515	0.03809942914928856	0.14900406761665538	0.30178003473699316	-0.4052642264068731	-0.2645294994350035	0.4194346655177343	0.13180893413800793	M1	catboost	1	124
85	-0.03398776929867984	0.030638213397252367	0.22782793741699386	-0.03913971805480336	0.04757929210774739	0.08341404550598681	-0.045677907703491845	-0.02691000644896235	-0.22125931581861158	-0.23089480936721143	0.0751932062105383	0.1856500861141712	-0.24266925067313025	-0.17326665090013105	-0.10075869134771172	0.5009451330874586	0.022994639097105835	M1	catboost	1	124
86	-0.03159353638506176	-0.07123032889258929	-0.1374278650515168	0.0681544776384394	0.5505899997226043	-0.234734056283843	0.11074488189071266	0.07637700936734239	0.03488844067261261	-0.1825263003539677	0.06385575668896198	0.5528086954521378	-0.08104920793961776	-0.2798610985173669	-0.028795531054213352	0.47611927327870485	0.19330303613549643	M1	catboost	1	124
87	0.001116405951779182	0.041970586798365773	-0.09674726334273365	0.05715221250518322	-0.07341423771896818	-0.048599025386117815	0.11692678377702306	-0.02718290961902805	0.13188404314502156	0.18884606735720788	0.07239563285919388	-0.31666620040424087	-0.03680279764858992	-0.35721503992064896	-0.06855950843714934	-0.18786306177984644	-0.13499100931431368	M1	catboost	1	124
88	0.0012775180865691894	0.048472084245581054	0.45068868646103327	0.059837520960472255	-0.3633276360681067	-0.010874685346586458	0.05050841823864536	-0.010526478550276745	-0.034056629414395266	-0.07310348510020041	-0.013533130930410888	0.35251104203402517	0.4632447253321425	-0.16402435386669226	-0.017182988492765696	0.49166538392777226	0.026215711026206404	M1	catboost	1	124
89	-0.04715488275242346	0.18854104853929435	-0.08417896298066001	-0.026495544751329096	-0.08848047177707338	0.02649002857579357	-0.22092933800751968	0.005920225485809743	-0.061646485383086945	0.08096974002328722	-0.06666613034530021	-0.12388915037089038	-0.05028531928594811	0.5141461677086248	0.01644619017491061	0.059143316505846116	0.11375354308716297	M1	catboost	1	124
90	-0.024156728800298094	-0.039703244327727975	-0.030918693159719485	-0.013793607648510718	-0.05933600776238287	0.1070110610114594	-0.21516500876062297	-0.14428119502655748	0.012007165551726418	-0.08541229557563065	0.06008016860718869	-0.15787654464188974	-0.05111974004831153	0.27727405966433133	0.04541742997777043	-0.14445133980416885	-0.037870305886542575	M1	catboost	1	124
91	0.017815800815241103	-0.022981261544198415	0.3607948996479934	0.04117382881282743	-0.16882879170086035	-0.041891227852974715	-0.10104384305689038	0.051552730644167266	-0.041145544798980575	-0.07846600573782948	0.06672466237037417	-0.18490014297804255	0.10740146020679057	-0.2896768093890021	0.06049658086974762	-0.11124926093271749	-0.03375339311252727	M1	catboost	1	124
92	-0.016416108928771184	-0.06009808412841039	-0.06940643134632728	0.029832727317216232	-0.2787267470563744	-0.2873960080081346	-0.012333605210677384	-0.0039264594084132375	0.045891441311404886	-0.15373615622074632	0.004172700135834957	0.1545072858600529	0.38179013798066813	1.2597277298046756	0.058862404056107966	-0.002180938063882202	0.1325680757392717	M1	catboost	1	124
93	0.009135867908656588	-0.034227075912861865	0.5603063340620613	-0.05916170895833184	-0.2808908451496886	0.029996175981808607	-0.07870059716804496	0.009925346928153386	-0.06014100049715128	-0.08691468919738127	-0.5032664999971236	0.08093380110539061	0.22121954958602533	-0.12483952154031767	-0.01874128043012112	-0.1681881706027951	-0.035903468747258215	M1	catboost	1	124
94	0.05966705581090776	0.05209446481826856	-0.13620140708135492	0.01775964791051113	0.5784900515155055	-0.10571337877765541	-0.034447803444118644	-0.01671589306792186	0.12897457119827344	0.06792615743151889	0.017568341471592013	-0.33024394007892105	-0.1356902457375877	-0.3782893021052563	-0.15100859965421504	-0.13800340766559827	-0.006233920532821727	M1	catboost	1	124
95	0.011019070204307058	-0.035415604468766196	0.37978056780626107	0.0226803233909559	-0.24742680141920953	-0.13292603652079607	-0.039236493307342135	-0.34169077420201277	-0.05687454924377677	0.005698968471365973	0.020545444086476492	-0.2929507136016492	0.402894305305538	-0.30139829886849795	-0.07948444204632092	0.3458920483553425	-0.005271939344027564	M1	catboost	1	124
96	-0.01886266719987955	-0.04591902005566131	0.22961425046229114	0.05489714302960096	-0.23661616848101724	0.14221805329230403	0.24326225458606	0.07931458496737345	-0.011604360400379545	0.15090673103332553	0.06141852975926939	0.03769636319606701	0.005698923687421944	1.3034205791227909	0.25764164041510046	0.18511704167854426	0.17072454690492095	M1	catboost	1	124
97	-0.06387456858406493	-0.058248249211561284	-0.13280508888776152	0.04956756160969261	-0.24364489510208379	0.10502468207301037	-0.1613080247921067	-0.1849133418223629	-0.446048864221943	-0.10062481846256903	0.024634394038811704	-0.1381686125709556	-0.430653587435227	-0.06444450844214851	-0.09032271810879844	-0.21533773081021096	-0.19736836864829155	M1	catboost	1	124
98	0.060373874706111705	-0.05648723081547618	-0.01963882072631598	0.0247266932967674	-0.3007137821470468	-0.25394307589189324	0.07819692777451873	-0.07068658259420946	-0.024223899270308172	0.12563440095932915	0.003089253109131506	-0.08743221036113245	0.05930228460933289	1.1215684880796328	0.21641358488797535	0.35381920851306153	0.14523480353165372	M1	catboost	1	124
99	0.002120471911923379	-0.011170873189556235	0.29811504873565114	0.021106256415539832	0.3803573929444808	-0.04893004188557679	-0.030615437943751794	0.03462372682408886	-0.1249975710296125	0.19992150577574413	0.05032956658180084	-0.26145622269147534	-0.17334060202376653	-0.2169472305860106	0.0005432904864707713	-0.15194624548228855	-0.03154695790317259	M1	catboost	1	124
100	0.011704043876079165	-0.051795418533156154	-0.12474228782483764	-0.014037503217110161	-0.19645865227220408	-0.08131030246716675	0.0053998718785163045	0.01373468102311854	-0.1359962402761063	0.056312857063269516	0.054975171276558474	-0.33416476709566767	-0.02352233369659397	-0.3962650970142937	-0.07260312570415144	-0.12215522915141014	-0.04279914305398814	M1	catboost	1	124
101	0.03007154684358826	-0.045873342288668593	-0.08017314806626481	0.03319972801414309	-0.08489344607179625	0.04381634397906236	-0.12420465043489325	0.06986614788387013	-0.14556739662839818	-0.1388589027464164	-0.04956646992504674	-0.1812751495263396	-0.1655228216852113	-0.11986409598681992	-0.0030849458946528214	0.017299158499193508	0.012034779383789296	M1	catboost	1	124
102	0.01080910393332091	-0.029146659562359192	0.1532290419059881	0.003416013413796758	-0.24214825479786165	0.38861665505546356	0.19931570159358217	0.03942393669712287	0.13272260871661998	0.06759668722867822	0.03404324785975016	-0.3257856487993737	-0.14572478087662596	0.7362001901349943	0.10840269593937205	-0.1909808606102565	-0.10555193332568634	M1	catboost	1	124
103	-0.0014500632069411443	-0.05286782043995155	-0.010552910511797638	0.022866994348574577	-0.08946075917048288	-0.23791495017652592	-0.14967265669210772	-0.005646737703770076	-0.09876279644106742	-0.15417027067513364	-0.08238196703792527	-0.2840102161924424	-0.07656254277890194	0.4726760710523563	0.07559202494539968	0.3787393115703964	0.057537300496342786	M1	catboost	1	124
104	0.01620228156288098	-0.082854532662653	-0.12088599561248148	-0.004020525231794854	0.3595701567779026	-0.10263816008946403	-0.0047828547754761265	-0.005304630760300016	-0.1009007595913929	0.13454194389400115	0.0787243051669991	0.028113360454343733	-0.0937313529590865	-0.3806573731246863	-0.029888951300951542	-0.05718412298986684	0.025346406021677804	M1	catboost	1	124
105	0.1651024627017144	-0.049532452944969135	-0.09314140269696819	0.004495800158600847	-0.1943062955665368	0.13931865520862735	-0.05678875792489059	0.09158630172828654	-0.030455008925428562	0.12661972054694495	-0.08509525972147812	0.21073271552959594	-0.27706039764448986	-0.15746667043534832	0.0560010661343931	-0.11744814847760372	-0.10987245395981614	M1	catboost	1	124
106	0.027046738692061846	-0.007749391638402667	0.40019966258095935	-0.015333976965115551	-0.0830602749374773	-0.03845577448092954	-0.08509416168640756	-0.0037213148573043914	0.022133184785663413	-0.017266399004734364	0.13433746927888215	0.08091045837343001	-0.19168973357274544	-0.11762315960154397	0.024691778737294202	-0.02662928460123609	-0.046007479749148025	M1	catboost	1	124
107	0.03568165111771864	-0.04461096686516719	0.2880416953309437	0.01618778003910479	0.32803730992748925	-0.15807468526094676	-0.0251410672858696	-0.2894986739511948	0.04233998635813783	-0.17470204671270878	-0.03073308352551318	0.027185714576246838	-0.20371341215464447	-0.18772451006625504	0.0009083746916525351	0.05176967224823949	0.004555276037964205	M1	catboost	1	124
108	-0.02589059872219995	-0.09822483020312883	-0.05059469494148669	0.05795121387485161	-0.11649799367779366	0.061238369261632626	-0.024183948251026276	0.0028230855511211044	-0.11541354404627713	0.21819145625802946	-0.02229659782627461	0.08057590883262662	-0.049400630117484044	-0.2518159760257925	-0.004809186478185027	-0.1904658737336569	-0.09678398743918228	M1	catboost	1	124
109	-0.03408187805443868	-0.007989228360860684	0.2537637829498034	0.06056957526222064	-0.19433719557038512	0.04910502076876774	-0.016895454345037357	-0.014375870562323638	-0.26289793009158785	-0.09415723252962142	-0.02116947143173527	0.10622442862467067	0.41237923840567137	-0.2368162902188509	-0.06270554944414683	-0.14423897201768185	-0.037105702549957105	M1	catboost	1	124
110	-0.0007277383097740008	-0.14526669456417982	0.31644947667201406	0.05174169661794272	-0.34822266660001433	0.02325991516504683	-0.0236411542842318	-0.09255620131876272	-0.30395669515070034	0.09548239431245795	-0.03187126309203921	0.5902698076985725	-0.32493606675387593	-0.1160810226124301	-0.11000574848036587	0.42486650473155185	0.031739772492368507	M1	catboost	1	124
111	0.03309039802378178	-0.10455320709881495	-0.03010633687583467	-0.088387716916837	-0.026953300340085043	-0.045172134989966126	0.011325257600329701	0.01138113369060945	0.09790507232574878	-0.023547737254511595	0.03271791086043671	-0.2371891778132022	-0.014557395463679781	-0.3490493461437852	-0.02494090014123135	-0.2064004171350805	-0.11739768451222549	M1	catboost	1	124
112	-0.03105318660952966	-0.09678140463756998	-0.14354245246332037	-0.16869851356453525	-0.1948060871478244	-0.03524016749024925	0.10905429181748394	0.042950491614482195	-0.011265307541110403	-0.015741998737175678	0.013250698962521824	-0.2602713778429381	0.16943297501655383	-0.09795981590796922	0.020795053913917977	-0.1908343941654094	-0.1665904212326456	M1	catboost	1	124
113	0.011001937463908089	-0.003148692731291531	0.49010948522497405	0.10792499639971825	-0.1899585855527227	0.058418888378835444	-0.0699806058337554	0.08536557362873319	-0.04385704574545542	-0.007786282454926781	0.035676253236896625	-0.0012066991554119907	0.37500587099166144	-0.27471652124946594	0.0225888198968439	-0.209460485181956	-0.09046073566824306	M1	catboost	1	124
114	0.03269024050842294	0.3302933410050484	-0.09497265481139798	0.09885866859052675	-0.009599344392454136	-0.049442850736904756	-0.1760926953954568	0.023395006130675314	0.13467712169061538	-0.19359477547354592	-0.010777093890523493	-0.3366671544944006	-0.15748612571503037	-0.12229229833729066	0.05030452665784691	-0.07864201116183697	-0.047836687857765424	M1	catboost	1	124
115	0.04055679411878661	-0.031913929407664854	0.2524418266783909	0.015280702370690007	0.3900413122858468	-0.06534031156457615	0.04160680108609661	-0.03036766253233906	-0.1644272364158407	0.08635024734445121	0.0724019960457377	-0.23209961748039076	-0.15096977566262118	-0.10978374704519889	-0.004815808563005258	-0.18581993092625193	-0.1371600653979903	M1	catboost	1	124
116	-0.04324569646710495	-0.012665730755758872	0.002693422042210454	0.0891748618854874	-0.3456800301979046	-0.03127162912509617	-0.15733894512933846	-0.06394369272619303	0.12545779296565995	-0.09502256038469718	-0.020637631612575813	0.7477796297710598	-0.3067915637570554	0.08856562868645847	0.025079504637195254	-0.05913386617488911	0.0025500535476161478	M1	catboost	1	124
117	0.02581006206283809	-0.08719569662574869	-0.07978302471188009	0.03853640348276674	-0.26830527615538574	-0.1072164003078062	-0.013029352781420657	0.01252576693910522	0.14209347948614617	0.10627633416372984	-0.009984533151294403	0.16848778321934985	-0.09661777382159382	-0.19303688386594037	-0.10490133715608434	0.3403173055660736	-0.019657404429883278	M1	catboost	1	124
118	0.06578588081975156	-0.011355504021868763	-0.14488078301566856	0.07822640233418648	-0.22678260066145742	0.02269810442333808	-0.08007743776370684	0.08715660169577899	-0.1752976077963207	-0.02819203573654104	0.05829099434754426	0.09497703954402065	0.32035433638469124	-0.05372805720334903	-0.04228392753776752	-0.14586399104678419	-0.11576954010339764	M1	catboost	1	124
119	-0.011382769898851005	-0.025717174432380103	0.2893750205347925	-0.08140018657621229	-0.16805997668092848	-0.24359339800677762	-0.1162928259063307	-0.08304854353824595	-0.010362131144907033	-0.39311297476553403	-0.2758906895434314	0.6140056883045544	0.09417698386128315	0.0927106130978163	0.006812784129825027	0.31542314748840816	0.05453192083418583	M1	catboost	1	124
120	-0.11325040133221104	-0.04280802207338196	-0.11559251699636441	0.011868501004980957	1.146956909535023	-0.03541794199563245	0.6182504959429885	0.036248705401824684	-0.16415045800404415	0.01602824728015354	0.058144414790980176	-0.3057378733106601	-0.12953210932864076	-0.286284478733066	-0.15380333642751987	-0.155444304834635	-0.07731966264778797	M1	catboost	1	124
121	-0.08934185831181025	-0.06318056231019127	0.22649056435703663	0.04071326711250719	-0.13677525683621838	-0.015726880820206273	-0.13285396754694556	0.050837098485836625	-0.0017578676963975134	0.2098948708224334	0.05090264838202449	0.05634946038601919	-0.17399185028373065	-0.20410358618232394	0.049020101419758544	-0.12867232420703312	-0.006088974917587571	M1	catboost	1	124
122	-0.07459274515975675	-0.03837928155000807	-0.18533939598988813	0.03300679153726339	-0.30281651833328377	0.12136339511575928	-0.05919838024737628	0.014443792091855888	-0.0201612646261623	-0.05633629413577666	0.009432297200572924	0.0829380159606486	0.01635549152025579	-0.3386425505852304	0.07954393360635587	-0.3221433930095309	-0.21550778479483404	M1	catboost	1	124
123	0.02246296697871039	-0.023694552333302938	0.29702537800412243	0.02224626241525596	-0.15628696082025967	-0.009006182125569912	-0.11191768816413478	0.030175336112665263	0.12143427403396308	0.12741959270572556	0.05179844647108083	-0.22805682205032543	0.3199169375560294	-0.08311440337268035	-0.05387833483895795	-0.1432479042103931	-0.04372865680913344	M1	catboost	1	124
124	-0.07019902985708555	-0.1913169960208647	-0.059547940370481944	0.06219013198714771	0.374547130683455	-0.14391865740840765	0.06220914034391031	0.04961110840575499	0.1154777651028689	-0.10683802326520832	-0.0014428853405392488	-0.7927167591921392	-0.16882929621326428	-0.30221496156754596	-0.028389101773272488	-0.20132263129248879	-0.09535282406021746	M1	catboost	1	124
125	-0.023328296884528574	-0.0758541383465554	0.10850324813563343	-0.029372359711002344	0.45678251014553967	-0.12622309383436897	-0.1104575832935286	0.017122264969194067	0.0383106891541629	0.07167468388391807	0.05646121806641904	0.4461418682353637	-0.05947190385723161	-0.19749036149347354	0.09018865043188173	0.3030621876401805	0.03075512706276848	M1	catboost	1	124
126	0.05243032497163105	0.1176640387659954	-0.024926734551378615	0.10148590074214268	0.6323634176126627	-0.13513696906045736	-0.0440550899762713	-0.00401074504784904	-0.02494698979351176	0.01661411137781888	0.053247516026890686	-0.30232828604936196	-0.043713716896331384	-0.22496567087479538	-0.08304622826733163	-0.1073933605312143	0.008766832877547924	M1	catboost	1	124
127	0.03795407626054872	0.023069284904195693	-0.04810514179111363	0.06213053340663559	0.8056093600208885	0.28284779361861195	0.172032164846893	0.043613328463889926	0.16928215288032702	0.18264124560862055	0.09695213203888481	-0.3611534770558066	-0.088969148713857	-0.36791089721764736	-0.1579550507561528	0.4014896044120188	0.10662877342637306	M1	catboost	1	124
128	0.033726018177023594	-0.08793997855541957	0.09181900320767372	-0.040380521779671844	-0.11824264596683384	0.012846338992632583	-0.049858468817700265	-0.2306158334938139	0.04970448216882547	-0.2400938100491522	0.08008505036558203	0.11355539343665762	-0.41526769542457365	-0.20229757695733508	-0.022648435869162865	-0.10030125167771671	-0.1129672914008708	M1	catboost	1	124
129	0.029101019632613596	-0.1707867136274104	-0.243427358040377	0.07446262236536015	-0.34073741562327986	0.05181198164430302	0.05495002097317194	-0.34378463355017463	0.03820328869932546	-0.3200233789826391	-0.14944724667844972	-0.18585976001210294	0.5221076949734426	-0.24395129629248727	-0.007296716126068152	-0.027588942960170622	0.4173481095922557	M1	catboost	1	124
130	-0.0030522848084795734	0.5627166720698634	-0.06725085114227823	0.013997191387020621	-0.05916017250308943	-0.07742663237681738	0.12469167337016608	0.07879925307845262	-0.03579019283131855	-0.10995156899013263	0.0967058726597464	0.15362117700950562	-0.003058874026736493	0.09327597332902762	-0.029966566419830167	-0.20398077167581774	-0.0987154192528301	M1	catboost	1	124
131	0.000924943715706965	0.34289723861761406	0.04806331319517333	0.07693296329755198	-0.07499433932017835	-0.11088320294741105	0.3479204702864398	0.045613250461084116	0.1869944505225136	0.04432303145693591	0.09494959645954737	-0.4241284602228866	-0.031931726209396154	0.10010707726522823	0.29583117057451946	-0.08103873276507059	0.04809816513621561	M1	catboost	1	124
132	0.03279826850422784	-0.09470573134463676	0.31626973041549844	0.07146674988478416	0.8128450649743771	-0.0341799047458181	0.0021835431044380012	-0.028389997737700765	0.10020921979311866	-0.17998592451485185	-0.004630287726802135	-0.3355426910125012	-0.17733678138193903	-0.227959859668907	0.002615744643356918	-0.12435233831403897	-0.04588933031538729	M1	catboost	1	124
133	0.009521438090362001	-0.007216978758554576	-0.034364731356593174	0.07724556461010065	-0.2693793977205091	0.13750614544741063	-0.12552854612578856	-0.2247037219723302	0.08273270114871595	0.046593749750512545	0.10916187778461332	0.7341761046203893	0.3216077521100442	0.6623190842836509	0.10639993885038389	-0.17875077382581056	-0.1137767566097947	M1	catboost	1	124
134	0.024203173527925045	0.01309000469228032	0.07474876266975677	0.007315362605605173	0.4010826243192639	-0.06110421206758626	0.013987381795407865	0.018010604599644455	0.11773352366906732	-0.09569916933638684	0.038371949855517784	-0.018711057489539298	0.32713180193142494	-0.27794480332804783	-0.05852865329575063	-0.04997486132480243	-0.009863847439595645	M1	catboost	1	124
135	-0.025217058527693854	-0.0643215600993532	-0.015101857938901205	0.01585446649189977	-0.20938711146581282	-0.05406150687740686	-0.12200130316456605	0.07991902869284118	0.025196649358614927	0.10279267372876497	0.0482768284957363	0.26226965666119967	-0.11110719910845603	0.3228354615086923	0.08787283222040408	0.5618615880070599	0.2080600795486337	M1	catboost	1	124
136	-0.06771665054678488	-0.0951342681585807	-0.11793631097663214	-0.0006445905105339296	-0.1981571496480642	-0.2127865839557696	-0.10390781540991971	0.07521351207336247	0.04150180240444216	-0.20866579542398342	0.03589290899208421	0.35451569885311557	-0.16228826006162664	-0.12758342413171217	-0.16714420935654234	0.16600214004541383	0.048818730728535986	M1	catboost	1	124
137	-0.021105604259353664	0.005940159470683537	-0.3098597611707445	-0.38524946568102014	-0.25979406752605655	-0.07835677695972795	-0.04460940255627794	0.12076085844409004	-0.21467489493598005	-0.25249879334974973	-0.2033843534486301	0.7074091154907384	0.03402100678260865	0.03109077162568153	-0.055518100503252434	0.04375071832447062	-0.12002639468746719	M1	catboost	1	124
138	-0.03475788307836662	-0.03221177360871789	0.22993075032807764	0.006673410574672725	-0.046732926509493296	0.03153179133511154	-0.18135424982395013	0.07859843048330109	-0.06311448915452257	-0.09418274379932638	-0.001827016781032735	-0.024349373146613378	-0.13770750680566526	0.39031334111184873	-0.015907270841726627	-0.02501671645054511	-0.08420359339321015	M1	catboost	1	124
139	0.005497695024427439	0.0033843914696589966	-0.10176709780491142	-0.02878503724545355	0.3509069408397351	-0.08494549971086758	-0.07823312402893327	0.01049487121557949	-0.06302829337085353	0.0486621436858138	-0.00904231964222472	-0.525836424134192	-0.1305538164477629	-0.2939307349263819	-0.00856758859234797	-0.22901499914356543	-0.07485628094117752	M1	catboost	1	124
140	-0.03202036690164937	-0.12745527461756068	-0.1025857419456908	-0.054005929903346635	-0.14277238422558872	-0.03485954951003731	-0.07691162829879995	0.04891214586155593	-0.08950312952915229	0.05920524886097388	0.07250853982705091	0.21717464739161746	-0.04957679150463395	-0.06510120634806048	0.03470215274492367	-0.23269955271451725	-0.19641041113802662	M1	catboost	1	124
141	0.026321768299940852	-0.10249002035111916	-0.017169513715598324	0.021695282185894022	0.5451357930698364	0.03524590949286	0.03182359752350783	0.01261083385533818	0.03955439913475191	-0.3049134705713056	0.053032409286931446	-0.678914499815755	-0.1513928321214258	-0.2837978320742571	-0.0484432420160055	0.2417121004101265	0.023261471344251	M1	catboost	1	124
142	-0.0028719956720900095	-0.049360222844952756	0.24772841809488091	-0.2252176658495871	-0.19916985736119883	-0.08677656949586104	-0.14665037927620386	0.018799285846937103	0.049650913457016235	0.06202485059154758	0.009765050848846095	-0.2923170815136623	-0.05015908019320087	-0.09146035814426937	-0.017207604859997654	-0.12731876156487884	0.034768682932892044	M1	catboost	1	124
143	0.047708067402554864	0.044568061170759454	-0.12291328252058253	0.027864242137626616	0.9218213630946092	-0.04398729455126919	0.05628036844768367	-0.018181208883276772	0.2017868503820426	0.1294633005631581	0.0229081988059127	-0.3521770274745681	-0.11959202594287473	-0.3604901350739695	-0.07959443574474276	-0.1350524179995193	0.015296302644794271	M1	catboost	1	124
144	-0.03405298658764691	0.1700403335605839	0.03369162526194147	-0.00017529160253422553	0.18598987893262658	-0.14591555615569032	0.3025824751538863	0.025840462814007144	0.05772457948642268	-0.17205507235734688	0.05379882879749158	-0.024116257244117614	-0.1798090826067441	0.021302101258247042	0.2097555628579636	-0.0651399572677619	0.05944357812076495	M1	catboost	1	124
145	-0.02367171275572581	-0.014611934615434058	0.19814338237084086	-0.05614890341134428	-0.23195514552893595	-0.0437647854960093	-0.19673404757975474	-0.05028102199000115	-0.065176408769388	-0.1506885067484755	-0.08973725082633119	-0.13440676428717288	-0.2201472240385351	0.2718246716456469	0.022993038686822988	-0.02734771551249455	0.00792986003819629	M1	catboost	1	124
146	-0.02442932460505886	0.19079481803611598	-0.0810068377869446	0.11979251136751877	0.2379446966783582	0.17500147127552787	-0.10318005275601062	0.08430586171056349	0.10741149408721601	0.12354838407192678	-0.026846725381483923	-0.3966276633899344	-0.12280285017934518	-0.27573494671146864	-0.0038227799210352634	0.06407509135416493	0.1383337464631964	M1	catboost	1	124
147	0.03543956001380442	0.49078562540019904	-0.06209897245626298	0.040127513635863574	-0.018190236781268215	-0.0319865200052543	-0.04788227518304457	0.06466659757494324	0.10493885256396174	-0.1304910157375688	0.10328097360652438	0.017787599864577123	-0.08262732495490135	-0.11033627058856867	0.04776810827679897	-0.17403011516336528	-0.12018966564548049	M1	catboost	1	124
148	-0.07205440709633713	-0.026354881879977653	0.2352793794716852	-0.04974303112092745	-0.2504774975256233	0.12631830405391936	-0.001992132361604405	0.009555323605208412	-0.20505958646555547	0.0017721421389429574	-0.12667087593260484	0.856136527226425	-0.23503200685469658	-0.12402961195980994	-0.0032781821805551044	-0.14408798745622348	0.12032160695496445	M1	catboost	1	124
149	0.052699588199874386	0.022189051646326594	-0.07659031102096649	0.020422881134193036	-0.00024047681283346297	0.31504676080590976	1.2076428465558173	0.04320404607031956	0.03631139342389386	-0.05596950907852373	0.01008084089114492	-0.19557570409454406	-0.05072818941698283	0.522022249305998	0.11152676326738986	-0.04999336931156821	0.10161290478565535	M1	catboost	1	124
150	0.11289474255548555	0.0078119316654078905	-0.04744120297552008	0.10731231645270237	-0.07947130965391895	-0.057398990417483774	0.1636655119904351	0.0028275741106896742	0.1844713700259349	0.08106780271427494	0.03608553947460596	-0.23851632063987305	-0.12491450683702364	0.48278948749318595	0.16705792741712663	-0.09795923137355705	-0.09401320543337952	M1	catboost	1	124
151	-0.019155045780527534	0.14013004250282513	-0.07691257041664114	0.10944183559056603	0.6305763145348867	-0.03675882200971545	-0.02437823510036989	0.04142719399469197	0.17424305363571418	0.15565661161532085	0.06737225451423336	-0.3011958915506467	-0.07779978404695055	-0.24228283736868098	-0.03763800927527187	-0.09011612202588372	-0.0025600378304878983	M1	catboost	1	124
152	0.014826908606414812	-0.02511722254477078	-0.17612756398658674	0.059483776897046925	-0.2414984348407797	-0.2700751576656791	-0.17383389992132023	-0.13721316301874625	-0.43711905630703723	0.16591195753077004	-0.05425230396268298	0.23235540176093594	-0.028381586551542957	0.6635018062266401	-0.08090474128943408	0.2928166612375316	0.031207616999161497	M1	catboost	1	124
153	-0.01352008549002453	0.3297851185575975	-0.03687121986557849	0.08469275645744581	-0.03394341349771365	0.02478060350053216	0.0017579503466756685	0.06425446579259057	-0.024026968824769245	0.10347240362577514	0.08836243483955032	-0.4648118635249269	-0.02044705466178738	-0.30727421385917414	0.015838290917071993	-0.08406612469865053	-0.03467984095866567	M1	catboost	1	124
154	-0.05747340524959964	0.030094267658173895	-0.20221265975166644	-0.23203689763752522	-0.3336115301111054	0.40023643323975067	-0.23219095421609476	-0.030023353950441208	0.025648715377838933	0.15848107498221292	0.06465333579473077	0.6103681691228242	-0.014444230992496879	0.4140726304280065	0.059296851330004806	0.3707198679870355	0.10077071397387868	M1	catboost	1	124
155	0.010881576011230843	-0.05409351929146901	0.24865486464580733	0.029843216952581682	-0.13077676309722436	-0.01957182649017887	-0.11035306448687468	-0.2418723488346636	-0.14018076185064446	-0.08513782099025823	0.06543338757093073	-0.045628098327114446	-0.14922347859900145	-0.05020295953685551	0.037715059668317986	-0.024936485308098243	-0.020832427723464005	M1	catboost	1	124
156	-0.06635891670048559	-0.22932003417784744	0.11553010196303191	0.027732820448061097	0.1590286863208318	0.21158860501928933	0.05175967544081974	0.028573640129779743	0.06906305168841066	-0.21796370260779105	0.07950635988078135	-0.5605894995726444	-0.1674586162472341	-0.284978188686242	-0.05260176281890876	-0.07818544044791041	-0.01975462141505406	M1	catboost	1	124
157	-0.02634436929762311	-0.04488799281295635	0.34905548840243583	0.09418805024271759	-0.17145448590465495	-0.18028285912871858	0.11661468785908104	0.03000314407105699	0.08731621843672982	-0.14428937901094813	0.04662735069453341	0.03940999854364858	0.056908702019377665	-0.2636031281122215	-0.09701427342936225	0.3260912330586262	0.027624253052466408	M1	catboost	1	124
158	0.054683738936765244	0.16889916003222571	0.043869790525815446	-0.020921375417728212	0.3245773329414506	0.028237082019107566	0.044550553277509196	0.07644909435488982	0.004739367193541793	-0.11266390346398904	0.037976181467064246	-0.3231664522484668	0.4631804295360786	-0.3796622173698471	-0.07450974670655636	-0.11481847987890374	-0.03627244781740007	M1	catboost	1	124
159	-0.03091527404921802	-0.013717212841882355	-0.1559797726349075	0.013281251903192058	-0.30832820674506245	-0.08829295710037066	-0.15511236089657407	-0.023546638581788026	-0.1209993581641721	-0.08712925897797152	-0.062433832599138456	-0.15643607464726994	0.4017700094400398	0.464661492743518	0.0035277493007658655	-0.06134468245353291	-0.044014939263895436	M1	catboost	1	124
160	-0.08498274424245648	-0.08873855595431519	-0.21527629422626143	-0.18157958094063992	-0.37338962096115264	-0.17745030298584347	-0.26972826054780297	0.061187639938766754	-0.23983153757120546	0.15609334677245848	0.04303846252342061	0.23242442902104665	0.25733725665504936	0.6892558258187693	0.12420849982199583	-0.002427258839836883	0.01368416774969979	M1	catboost	1	124
161	0.0013892223009667286	-0.0786823882051897	-0.1428901971978837	0.075281121727492	-0.2377254605193732	-0.10690590914207224	0.057935574839437086	0.02673455403544166	0.04399411325219271	-0.08297838060899736	0.035788478145628036	0.28887686715173383	-0.13171988468723225	-0.18449192475125323	-0.11312140856335813	0.4818288303501918	0.05382230299673276	M1	catboost	1	124
162	-0.016311143677830573	-0.0575021280213007	0.007463049180162587	0.04571314827036745	0.36656638118104523	-0.036446672395386966	-0.05273308406123152	-0.028525723505515573	0.11754264676551204	0.11749689740507933	-0.0233643073518124	0.006772988865493302	-0.08242905731751633	-0.25408430490206985	0.04978255725048701	-0.17197377893521917	-0.07143816790461237	M1	catboost	1	124
163	-0.08001581437072042	-0.0531977164284311	-0.15174668261508195	0.005356914653708611	-0.36987262757177575	0.11426599410207972	-0.21089303441453303	0.04609636223698232	0.11802650986353334	-0.1652882440002266	-0.17765860689926305	0.33589021741249575	-0.15747917541802484	0.18015553763156858	-0.004658826696898701	0.21575955912954312	0.18311951886083458	M1	catboost	1	124
164	-0.018948557552478894	0.2509949375125801	-0.05459158864006637	0.02070877584214873	-0.10035806271953006	-0.018126784255172272	0.13909593628394615	-0.006013754290765244	0.1301046056558755	0.16316829326588772	0.042029579502456366	-0.2919693348265759	-0.008507985826875668	-0.4133137039287478	-0.10070621771610623	-0.0866283930310658	-0.0074439998342202135	M1	catboost	1	124
165	0.05852035927898675	0.0025787999682430006	-0.08922808896994955	0.028460256237800005	0.5874844932099323	-0.11258213201066582	0.043678033440152926	0.02669318233004689	0.12888742148385807	0.15866199516900453	0.0013649741133064258	-0.3147360726846284	-0.11649170872439961	-0.3053611618656061	-0.030759778099857252	-0.11221094685785865	-0.11901748530638258	M1	catboost	1	124
166	0.002415161618017018	0.0015282115709116095	-0.07939483746934302	-0.0018421176995734125	0.23150098360463664	-0.06105644728321046	0.1236752531064304	0.029615277932476355	0.18275592026310133	0.09399685120548763	0.03261534747955762	-0.3026824861141038	-0.11359054341973002	-0.35580577979630024	-0.06658037006263265	-0.09841421028516717	0.0014108697063589517	M1	catboost	1	124
167	0.04708275888290425	0.14289236777322475	-0.09717353365833037	-0.004307657414711256	0.15459850560505156	-0.14261377748150597	-0.09578147709442206	0.016178106141000716	0.09548224825330694	-0.020896616042171814	-0.01317940365558161	-0.2881732675704364	-0.040259593658208304	-0.2910640155552592	-0.020197179368452937	-0.18369218787405084	-0.11369376206745911	M1	catboost	1	124
168	0.0030567443292234147	0.24267071973136972	-0.012988193688896142	0.05249210194620023	0.046766994423290395	0.14640442126208508	0.03979620240268899	0.05149443417287708	0.12809941785870832	0.06250228365009791	-0.06300715533766349	-0.3829480303779976	-0.10582611350476887	0.18088274890516273	0.04354681398373502	-0.19990448436881272	-0.16167262809036523	M1	catboost	1	124
169	0.06836427823037376	-0.06503745066266568	-0.057194077251701905	0.07492824415508102	0.23330936168105618	-0.11634584855955303	0.03794179570139408	0.023312221673854692	0.14228972611128882	-0.049114289767681445	0.0067776575224436485	-0.7203813105967264	-0.15106178153471983	-0.3207182008087204	-0.08751569260307006	-0.17631147183209878	-0.08810294378786158	M1	catboost	1	124
170	-0.019802305281305287	-0.06319765620568658	-0.1436936381800037	0.0011590102490504565	-0.230609253517967	0.052018725926796475	0.026351072432309483	0.13438415212613475	-0.26691215039431126	-0.20228512563008688	0.04849515413339553	-0.038684958192493187	0.1621346758348928	1.3654911385998596	0.19123199562694376	-0.13931539686217242	-0.11980701192266005	M1	catboost	1	124
171	0.0011171249701904032	0.43564835029454624	-0.1031354444265442	0.04771814826470133	-0.051444603374402556	0.04063006836775661	0.2984245410083821	0.02414614262874846	0.08673355270795496	-0.08135494697103825	0.039377044634164186	0.1931248521438787	-0.002491433915314323	0.07877656048155794	-0.06090952554739229	0.40381622732171923	0.1267442555149091	M1	catboost	1	124
172	0.10919184602106621	-0.01608631563978009	-0.0792621207989334	0.0796264618957295	-0.26710671793955976	0.11339258936199968	0.24613693876495457	0.09078756006250466	0.0390980808730082	0.17188981750921942	0.11335883084518197	0.10655380080566894	0.2602153966856502	1.3887800695857948	0.23501827241437206	0.3466106297316481	0.17970266786190198	M1	catboost	1	124
173	-0.02267749759378528	-0.07318518480584571	-0.08825982981107508	0.024547858935381844	-0.24696388135182282	-0.22132870075450092	0.3190376708180609	0.028776009264076162	0.006422572979576817	-0.12103664477422078	-0.011896247835636886	-0.09075220979264707	-0.19441921514749932	0.63644065228258	0.2142480444201106	0.3279401661540493	0.08976110542427776	M1	catboost	1	124
174	0.007182818599663637	-0.1448581976013139	0.4413441450841169	0.07920183460283048	-0.33525768787991306	-0.012440801933959026	0.0007604180532694736	0.05177129436088435	0.011310635084488338	0.08667463702811654	0.058434258103223086	0.330627028041729	0.008212320890174247	-0.08182483254990935	-0.04932460068227104	-0.1407890868291913	0.01484966625211051	M1	catboost	1	124
175	0.007664842471498918	0.03030792020867721	-0.10163499674626908	-0.07304655312649722	-0.19612424779051915	-0.20899394783846065	-0.10853597978494463	-0.09436306426629085	-0.008620756467868184	0.13314569143977945	-0.04207728975014053	1.0057536429997196	-0.09197685215249504	-0.12167992114356203	-0.08344412900862018	0.0656946344709039	-0.09084392208417148	M1	catboost	1	124
176	-0.019264510005282492	-0.1023527819407974	-0.03619180494734612	-0.04741461684134561	-0.046844310457397856	-0.07765567303283731	-0.07758816531112749	0.03633465485242365	0.07891839360671395	0.1798709908950579	-0.06703791874265017	-0.11915526947067143	0.2983631593984114	-0.3146664591144888	-0.0650142621696189	0.25586928456276703	-0.024148503905750116	M1	catboost	1	124
177	-0.013852269081270631	-0.0582786998759208	-0.17910671383986168	0.025246786756364683	-0.24340002990189855	0.24177641870327524	-0.20973364702965916	0.05219642072498417	0.15440504402876476	-0.1178298965465358	0.04445893189852163	0.5555822930949401	-0.07773913832981162	0.40036875633018404	-0.23274289007169607	-0.25409919373809187	0.09547222124355158	M1	catboost	1	124
178	-0.006441355527422934	-0.007452073085553858	-0.09200646291308003	0.03936093134577133	0.1590543017359868	-0.1215263867728289	0.2555721101031628	0.08689675615934966	0.10678383494949137	-0.008030234161833563	0.006987488747650123	-0.32963076001266645	-0.13857164808755762	0.18947343422625731	0.07117047755535953	-0.0473563064343036	0.06424419868306645	M1	catboost	1	124
179	0.025022641256042193	-0.030664988402747572	-0.06074723205083202	0.02868268232765931	0.15116030096770136	-0.04347104619883638	0.06101814801785045	0.020521538136293906	0.07201730624468097	-0.29818803330755017	0.03434272276069025	-0.29710045079731284	-0.1174146610852588	-0.10793781775817027	0.03939058811199643	-0.05119089140433605	-0.0704644190856311	M1	catboost	1	124
180	0.003474840392950773	-0.07942169514443743	-0.11417914241665304	0.013620765340541649	-0.14692600610217674	-0.0268320029105093	0.1346723906341343	0.04561290277232103	0.1559029865717737	-0.0950277667577138	-0.0395339682756035	-0.05078527877759437	-0.0877931076633861	0.7344683561015755	0.14074495159607645	-0.1530548698598233	0.006609358141558319	M1	catboost	1	124
181	0.008625924433947595	-0.03634592205657572	-0.10655793508715435	0.05214552641492845	-0.12111863341119179	-0.16908058821039423	0.0278178925500553	0.06468131102801629	-0.16434651509323647	-0.17722225526360397	0.047380837654599495	0.24719348522463522	-0.13414545869817665	-0.23747498029952732	0.09256567975851211	0.11293023833588536	0.07099385912684089	M1	catboost	1	124
182	-0.008499443110629867	-0.011328161711918628	-0.0508181849457191	0.04815897254593348	1.009849964726706	0.10332920349619129	-0.10625320477150597	0.00045850798809526835	0.14212021006685843	0.2385726778392917	0.0783005499910498	0.41620639088614514	-0.09823327889099549	-0.1579800613865422	0.06850668864087865	-0.1603384444481985	0.05115586989482698	M1	catboost	1	124
183	0.051958940911271616	0.06431618407722217	-0.21184136677268886	-0.3565973663804069	0.7965794254225809	0.25610337564900704	-0.004436002619930708	0.034325944956109175	-0.26969729052766006	-0.08294106202171027	-0.5751377591861732	0.10865507638547016	-0.09538117343332064	-0.11917084338432704	-0.051904565033343494	-0.024842779653086237	-0.04454800030632543	M1	catboost	1	124
184	7.559195495588018e-05	-0.08698989876425957	0.051701505616614366	0.018721500819062747	-0.08116546842833132	-0.1163153191657338	-0.06790478532989021	0.06474258368481688	-0.009844352381889175	-0.09985517929704571	0.029731795969116463	0.11863277957086807	-0.10428448854044063	-0.21846758666183025	-0.03548215094613997	-0.0905217457006219	-0.021527600309196038	M1	catboost	1	124
185	0.04731742244831364	-0.059421527435905314	-0.18814216774829207	0.02254638085542241	-0.31682270819249053	0.1897935901048793	-0.1873672768465872	0.010685167620048844	0.08908315564071327	-0.11075878017163726	-0.005839647276905315	-0.04377412965635214	0.05475578174401292	0.5195610706536987	0.04438976091206827	-0.24784777774778416	-0.1502365814907541	M1	catboost	1	124
186	-0.018397881427659624	0.033211420007853404	-0.1438979059505241	-0.12228928265748058	0.2200519224940348	0.03260483758009309	-0.2874990676107436	0.017766856450708735	0.0758855238424394	0.08000118075425336	0.06361372074520755	0.07083644774791674	-0.07259386720920621	-0.1599697411413923	-0.022174140364180826	0.10845733044402292	0.10417148050578015	M1	catboost	1	124
187	-0.064009281913704	0.08863507116831675	0.00048397315214947917	-0.0679701370202355	-0.20186514426373864	0.0681906256996713	-0.26848675543691825	0.13021474354637624	-0.16774994919765562	0.19843933451191656	0.12147046109725342	0.22128338043821613	-0.12553356082406827	0.4252479632050071	0.034817199939523424	-0.07173461512038302	0.007801604898686977	M1	catboost	1	124
188	-0.012375968815934816	-0.08250669499585109	-0.16422433342667525	-0.08290462627052246	-0.3521699677411614	0.4055433839545927	-0.10556173111088187	-0.26683582107049847	-0.0319289027946902	0.0020868244446507014	0.0368486649145247	0.16771847814965035	0.1652309500603347	0.6957769915362899	0.1688958337630241	-0.14029830275293642	0.20753530037018286	M1	catboost	1	124
189	0.136719372670489	-0.20636151839464323	0.3530660488579967	0.1214470116077577	-0.1990051885323838	-0.023760732306271223	-0.053384667860953396	-0.2763276129317204	-0.03557338697820081	0.10530928344489937	0.05259147826955109	0.19024320742348402	0.5237787392683076	-0.2523484206392653	-0.085062971667735	-0.2291067101715304	-0.07786491527328443	M1	catboost	1	124
190	-0.05410638183438964	0.11254796760871573	-0.03709094497691427	0.05718883803151989	0.5952113431007383	-0.14252466867582228	-0.014255219922584375	0.06172805839811463	0.11757684042751315	0.17866134322238136	0.02256388813676444	-0.46717922345665147	-0.13491064398483602	-0.3270171122359719	-0.0856626252868158	-0.10687683619141648	-0.14604132690711763	M1	catboost	1	124
191	0.041718665160920376	-0.009962870973294452	-0.08517359003805375	-0.0055375560568240965	-0.15172930499351736	-0.018122158516033635	0.009101315137420591	0.05112775811781722	0.11710046449200917	0.1832373703733249	0.09146724644771131	-0.06660011167386945	0.011831717670958553	-0.33297892430882653	-0.003461574074810889	-0.14053738003000746	-0.07378635039629666	M1	catboost	1	124
192	0.0010062327187628358	-0.029289438172759998	-0.02602450508022744	-0.0214349430372291	-0.22194939949232248	0.17746375720644772	-0.04961119720411826	0.020732401989392486	-0.3490536343934206	0.09801403491316989	0.09425419942026897	0.392156349331299	-0.041472015541933194	-0.07253678060219722	0.14530604083605572	-0.17567005239448935	0.0929841657357734	M1	catboost	1	124
193	0.009346915837166375	0.41575156819838666	-0.044092158658638185	0.11546601130459717	0.000556149685683673	-0.016301746291116935	-0.1480935531126661	0.03783430898490648	0.05466406379962261	0.09386613750438352	0.10600700094798629	-0.33058682071493617	-0.002885360949723305	0.4019301871252907	0.019509951081811354	-0.09952824424969478	-0.1189565579368893	M1	catboost	1	124
194	0.10946030793054419	-0.19873256260229213	-0.13075890324189168	-0.07549124566327593	0.3005454599768828	0.06908655491088872	0.03272949086051171	-0.42580723333943393	-0.05379648029689843	-0.053186145108614205	0.028771383548583482	-0.3248482123136617	-0.13099806002983866	-0.39174090276204965	-0.21225680724151016	0.27385334954230767	0.05305485093512675	M1	catboost	1	124
195	0.048815808506449516	0.08657081684716972	-0.001971666703970043	0.044247733422588614	0.2757288372038954	0.1429642194520837	-0.06786268622421122	-0.029418362318472082	0.13860884572578852	0.10129740137242729	-0.017599374094346733	-0.35659444006861196	-0.07142010097366544	-0.258870191554467	0.009086278123234062	-0.11983932495738236	-0.06837717633436287	M1	catboost	1	124
196	0.009176492220998771	-0.15269512812993866	0.35187025215703	-0.17163643768794754	-0.2220118605022558	0.32119500361556175	-0.07238625999920743	-0.39924245998009744	-0.4326549423915895	-0.2424040363284389	-0.10772597873013505	-0.32516689117960995	0.3791189361564019	0.16663442776301798	-0.09621188306309253	0.12531629528090948	0.00207944013250442	M1	catboost	1	124
197	-0.02293724931738546	0.05590431463891909	0.11090184937562464	0.07509927377865341	1.1711872429909824	-0.11415258865899337	0.05608486219232302	0.017267168371502443	0.11845624247214949	0.03398235408349027	0.0374706907973437	-0.2748539535700794	0.3865609107715959	-0.2743661614480775	-0.11103729684877363	0.3095924651084438	-0.003949074565530064	M1	catboost	1	124
198	0.01098905930471494	-0.007050889525550835	-0.12640118495649275	0.04715242217766392	0.24340956286846607	-0.14643734895701974	0.026512672971080085	0.05468270676012552	-0.18408412667671487	0.05194409950834531	-0.0018536892582661653	0.05696149727790525	-0.10480202550584967	-0.20449657655276776	-0.07473597626678924	0.4073032292730662	0.0406184867762195	M1	catboost	1	124
199	-0.005871660978194842	-0.0180058423812943	-0.02381513659578132	-0.011204839848927544	-0.04253585746939289	-0.05176201247991436	-0.16808801954263503	0.047338905723818554	0.05160567962660902	-0.04250676438187566	0.059760170131274305	-0.14161996929291307	-0.13503020319207432	0.3640253092506004	0.03220963474390596	0.0063430938892990365	0.013430799618198107	M1	catboost	1	124
200	-0.05259744789406386	-0.034284518258495475	0.21005759454942224	0.10915461743661499	-0.26848805319095054	-0.009150473957408272	0.060252269380853755	0.038760999886541234	0.15994675218914417	0.14555645488811103	0.042671491588348036	-0.20017773230919111	0.5345312118957782	1.2349972884871874	0.16583111248847707	-0.05638959485165063	0.04805818146085891	M1	catboost	1	124
201	-0.0035537320398587795	-0.003552657170635356	0.42825642372593586	0.06951821540351051	-0.18105905270940742	0.027525401984807896	-0.049819393793166536	0.04119527879137027	0.00400239894823711	0.08814357556882715	-0.004549456426311236	-0.01848404172521949	0.4433390281202838	-0.1054576131639394	0.09164484596648001	-0.11456710208043219	-0.11037087766862667	M1	catboost	1	124
202	-0.08021608388269852	-0.02431293438245381	-0.17327170779787351	0.039361621210754746	0.14519573301672206	0.07355112799010653	-0.03530551666464267	0.05616757234341978	-0.07124323964900149	-0.06773319696065999	-0.008525077029954576	0.08423635879173964	-0.05941475483936277	-0.22395339267347306	-0.058811378635374584	-0.16327029170461205	-0.06140293975936943	M1	catboost	1	124
203	-0.14432177913912275	-0.02144790134730822	-0.09378580696511155	-0.020680649839833493	-0.3218194196734737	0.007870922966326415	-0.18507519434753303	0.07556676938722408	-0.17995201779895226	-0.041638765633442425	-0.018195840880290175	0.28040938302906804	-0.5759150531818024	0.3558804341220235	0.03433043412965039	-0.18328979843199233	-0.15773212559093808	M1	catboost	1	124
204	-0.017353007070621058	-0.041084161146271295	0.3215849730077188	-0.02008050850821625	-0.3292955254365587	0.03512540312095191	0.013916956913133034	0.02491396423339109	-0.09706339935661402	0.19013377496159228	-0.1805459270803144	0.7767514238561074	-0.3188994329986306	-0.12054701735227101	0.047299706496116325	-0.10213176172117662	0.12072967780891407	M1	catboost	1	124
205	-0.07674755716927521	-0.17117674322860335	0.050398439195949614	-0.2678031981652698	-0.33799187761395233	-0.24533264204214336	-0.21667019110758942	-0.07662531477074776	0.04235265893243049	-0.07918001294489053	-0.083448825931987	-0.10307477098381307	-0.14584997925399656	0.4414474408525081	-0.025750627976258485	-0.019061462762606222	0.050298573581961464	M1	catboost	1	124
206	-0.011064838564300758	-0.06305324978500558	-0.06983995777902847	0.019554856614506795	-0.27902414534452785	-0.00647614502724563	-0.20646596355674454	-0.0054264029296014465	-0.01701490120008194	0.07833450898352325	0.09954045509264159	-0.053562499496174934	0.030726878288596764	0.4793609051123723	0.07975567059678179	-0.1588356411516976	-0.18402116684459424	M1	catboost	1	124
207	-0.16001286642367496	-0.15885088813551956	-0.14971563041637453	-0.051968475802698796	-0.0926856340600085	-0.07930855405652805	-0.06227890198112212	-0.3182188219951939	-0.03645382996702454	0.1159097215082679	0.0818655673430089	0.27840806159808873	-0.0440540603940604	0.3583914355480225	0.034322118690042015	-0.03186273300122573	-0.13298988947295012	M1	catboost	1	124
208	-0.007176809501546652	-0.015623209389516236	-0.0847012730526465	0.03535079615032703	-0.2090194991224632	-0.10884038919223914	-0.10020693023769134	-0.10835738770210773	0.07592143740247508	0.00771539067071109	-0.023273377861828915	0.7301711075478745	-0.052110378539805595	-0.2356192464654188	-0.12397864094403187	-0.23303839762941328	-0.07581155137486408	M1	catboost	1	124
209	0.04471713797361929	-0.06500987856262763	-0.17440695879505258	0.06085202390349731	-0.14408995478004893	-0.21521103517193818	0.2219880240206886	-0.07375326929445676	-0.020782501374124067	-0.12999750751796177	0.06586533553530546	0.10195450731715336	0.13424174112864715	0.027195081020743462	-0.031133552741144654	0.3010291403846865	0.044948756594337815	M1	catboost	1	124
210	0.03284418521954674	0.522513114991286	-0.0767586593810376	0.1045219259300215	-0.06108284002208565	-0.06569138742010973	0.32115531710514594	0.06518119817434334	0.06950031786711433	-0.12442296050950312	-0.019634440300542774	-0.12473829668474865	-0.03628339982103849	0.5437959749130473	0.003998470940158731	-0.14032673497657963	-0.11507402067073448	M1	catboost	1	124
211	0.04302596292289462	-0.09717679255197238	0.3693916932124589	0.08391171608560355	0.05597517547181789	-0.19035573830091382	-0.08099970819882304	0.0376024424694207	-0.03020577177299878	-0.10036705522284438	0.046563759638607	0.07831406202694713	0.004690216616031988	-0.19817670677319738	-0.02954383347271911	0.42375285451585537	0.03865566352146165	M1	catboost	1	124
212	0.1188436830617602	0.04983142357394913	-0.21310046868926047	-0.10879367275817181	0.5242020446365852	-0.007833350011172444	0.017765814595572058	0.07428424234259527	-0.007213295559576793	-0.07817692408259257	-0.06347726025961903	-0.30552848624574785	-0.03151212482749372	-0.29043286221234954	-0.14062936252950808	0.35181516416231345	0.020160105738723025	M1	catboost	1	124
213	-0.03817568712334206	0.011188969904096114	-0.10494323026897512	0.06712262742663047	0.8934065794277803	0.148565848536477	0.06103453812406688	-0.027500473078629642	0.12739699600560658	0.12372690640137524	0.04927034146167791	-0.30102785856937553	-0.10678086576865789	-0.3328359920993364	-0.06084651257148091	-0.09894905133922356	0.015603263839473695	M1	catboost	1	124
214	-0.05679845262258602	-0.09207807540936708	-0.08336960229305496	-0.02463293756180477	-0.07576271614584879	-0.11235052011583442	-0.12783253192255944	-0.28829431160513924	0.005694115100790935	-0.06738215419832222	0.07273081692821816	0.11976039639254814	-0.07990819437927305	0.2327738812954999	0.12646701828796333	-0.14956341943697424	-0.1758406247135349	M1	catboost	1	124
215	0.04198010831727462	-0.019637701406860844	-0.09413278322637789	0.03297041041803581	-0.11058764087764797	-0.11718552821180946	0.19666013063188242	0.05398257360015749	-0.01166262537640442	0.15022014932993263	0.07717408075024236	-0.35031605046261494	-0.11289454369187413	0.029752782003281616	0.07620568874116139	-0.07797934587384944	-0.020549505452886693	M1	catboost	1	124
216	0.05740417623967912	0.0221434396979065	0.24759554561270472	-0.07655140461461506	0.30759963447422545	-0.09462302735451043	-0.014710272423431769	0.010687968108183812	-0.012183868568992522	-0.23063034941319716	0.04449306098833723	-0.3013659596624394	-0.21809494957448908	-0.21305813824114364	-0.017204688086041607	-0.13828389591392526	-0.047362430058498384	M1	catboost	1	124
217	0.057185360313227684	-0.03036325085954601	-0.09562707068609831	-0.0025254479653381875	0.19535381813644556	-0.10225215036542282	-0.04655319284047494	0.12041179460125974	-0.15192506325226998	0.198058153571502	0.061648640141572834	0.23057459520799697	-0.12571854998800777	-0.1911675801298181	-0.09099997435720937	0.11717867155314785	-0.002425067885556887	M1	catboost	1	124
218	0.029985175836764764	0.010410852189851398	0.22634998626936678	0.013135723896539005	0.46254112313660367	0.05350938276977993	-0.11356069889372593	0.020434468869686695	-0.027792029907288587	-0.13484461209878165	0.07310393201597523	0.2565541643497635	-0.1394861793300088	-0.12370798228862855	0.021098426336432195	-0.2090503226144733	-0.15391162044842155	M1	catboost	1	124
219	-0.0570985080042901	-0.04369475694560298	0.34409217783850043	-0.31420602485956006	-0.23335311341666062	-0.029532243698839215	-0.020340590097355216	-0.12708027062871496	0.06647932155741527	0.006239597819830722	-0.0200197445056928	0.872122143473474	0.19005566211204591	-0.08442146131008336	-0.12063304820036415	-0.1119431908064446	0.009395750753657754	M1	catboost	1	124
220	0.0035907774375907846	-0.012167616421836136	-0.06557285923891723	0.012480515448119517	1.0363151668674522	0.08028731441339575	-0.014088906485701517	0.03323815301115415	-0.07613408075995814	0.013158512869580372	-0.029755748434031313	-0.2904935369727415	-0.06876391419871086	-0.2393433345796836	0.0680895926353338	-0.17867976059574245	-0.12450546570060052	M1	catboost	1	124
221	-0.05146419177044295	-0.05462055312041733	-0.05950887677955939	0.02151075344878464	-0.10928034765360496	0.014280605597626596	-0.17730511353264758	0.04876746973067629	-0.19330814686967887	-0.15005767225657227	0.035485091276157746	-0.2383722717059293	-0.17468538022163455	-0.03194263766191115	-0.03697124314696124	-0.1080330561665149	-0.10921550595420043	M1	catboost	1	124
222	0.0936036590163323	-0.08330432936565087	-0.1612588054060373	0.0008133018368211415	-0.36706410028013187	-0.00154819833392764	-0.15403700757374217	0.1978142154847887	-0.15965038156240058	0.1243722263434647	0.06510615649617059	-0.20242876397461698	0.08655299809380977	0.43460352574651107	-0.030883296235549845	-0.03681401083553767	-0.007347897997314818	M1	catboost	1	124
223	0.15830311095625269	-0.049465031536788405	-0.21007212649010032	-0.2487852178145984	-0.24424235215026702	0.066546168452264	0.04061604722218548	0.06559168473890456	0.15159654577841516	0.11344740095834456	-0.07501081919908294	0.5649452995588893	0.18692381729649896	-0.14939329714246202	-0.1374231431583943	-0.0417195399721561	0.2564486994267939	M1	catboost	1	124
224	-0.001649689219566692	0.20355610179848574	-0.038998292789297145	0.02999396774671986	0.19553536510759126	-0.07471796950227687	-0.06851481606812555	0.05452822148889605	0.005621335549358303	-0.08616974628644958	0.02035161017314353	0.08983318366499286	-0.07968385556579867	-0.19181772844159417	-0.06962347704579865	-0.1004780274016803	-0.004627823282318724	M1	catboost	1	124
225	-0.03126446098951213	-0.10125353810350321	-0.09742469967480596	-0.05094255421927942	-0.06647273720757273	-0.21238859916652725	-0.23254639580405795	0.01619568405580052	0.07976700189980826	-0.37081376491286056	-0.145169879141256	0.1915660834121482	-0.11299283471712103	-0.013362136735946389	0.11687955255371975	0.33563276811001963	0.04239937003076465	M1	catboost	1	124
226	-0.026279146305446616	0.42393277816159614	-0.08174673933447398	0.10232116361927836	-0.27212084681893234	0.04398294446535079	-0.2827802010479954	0.054828793167384836	0.16605072602199827	0.1604252603435783	0.08561417659932548	-0.18389110235798486	-0.10433013384859359	0.6130883974602603	0.12375148223105097	-0.1441138259621645	-0.09522490228410387	M1	catboost	1	124
227	0.05663356647435956	-0.04324867305413467	-0.02406492010387392	0.04469683817581063	0.3612534232070376	-0.12110624756796945	-0.11838526189294815	0.020472804579339518	0.03605074411375441	0.06568071018319557	0.031739396475872185	0.22924281957484893	-0.05989368827900308	-0.15079635518621193	-0.08997297380648513	0.31787011921777725	-0.010672450587498081	M1	catboost	1	124
228	-0.057524863141293306	0.007859492425471107	0.369436923993126	0.03665257031157877	-0.2480815839901908	-0.008246505279084814	-0.19535179755191937	0.05867313402389084	0.0037039831217761062	-0.0739955820481293	0.03222553269181011	-0.02370914672541952	0.38034042869555723	0.4982023356805975	0.033788015285134476	-0.05814802805057358	0.4280222238136477	M1	catboost	1	124
229	-0.004151978891688069	-0.07625472679733786	-0.07967916948033815	-0.01223642695485897	-0.10999982723652145	0.009900020452845935	-0.13826795486716936	0.014110251256433502	0.10313629045007193	0.0634280149901693	0.11362811387545214	0.18952447937888853	-0.14259837476722062	-0.1330780522196884	0.034716805613693745	-0.07633069936127716	-0.088432052909332	M1	catboost	1	124
230	0.10590760418132605	-0.0462656262271448	-0.20094338861166075	0.0745122239128529	1.155204409553586	-0.07475673137652847	-0.050203079257196144	0.10128594946912216	-0.03941350782472819	-0.3050274028254053	-0.029921626739855576	-0.14686965059213883	0.282138325886368	-0.19513067517476423	0.00794667445129314	-0.15533358683934004	0.006090829404826436	M1	catboost	1	124
231	-0.007653708849284871	-0.0915427537719375	-0.11531929327919588	0.052991504213781015	0.44021499054906044	-0.022228295679041395	-0.03994878782541799	0.03976323442264007	0.1029085720341201	0.02779640810865318	-0.019264852070875606	0.022286227960560227	-0.09712139334460577	-0.20817901314034473	0.07574807426684017	-0.128959864430708	0.02450079384434426	M1	catboost	1	124
232	-0.00112617015021824	-0.09603649253701128	-0.1337360105663188	0.023988461461552334	-0.08736076490213517	-0.006851033672846402	-0.09242304148418193	0.04251882477854902	-0.11491568530385211	-0.16153298288554566	0.024332026050123173	-0.03932855343940899	-0.08127197998667668	-0.2753544903677893	0.03479815152393901	-0.19270199863754753	-0.09276727513533335	M1	catboost	1	124
233	-0.031406164287377455	-0.06815885333785113	-0.20347502290814923	-0.005066950605752689	-0.18834575043182258	-0.21944190558339494	-0.14634055047068176	0.02330284700150608	-0.03616179970603107	0.14048397815592104	0.009235371605319504	0.03732414280564111	-0.00118504862322125	-0.2632419419264457	0.034508600786325276	-0.29495330848526413	0.11823429120412239	M1	catboost	1	124
234	-0.02626839497243747	-0.07732655523198381	0.37859884040647124	0.06638272011038497	-0.16159390231482826	-0.027489746062866704	-0.0846805881405901	0.0775498891151054	-0.09941267425674143	0.0830767684890758	0.06893850363605715	-0.1438682927231278	0.2393311169276415	0.043737633477982873	0.052301540054759614	-0.07928445053760819	-0.0004188453339575009	M1	catboost	1	124
235	0.0526948487157279	-0.018297523303274013	-0.10232173841643057	0.04548468769939563	-0.20685504380313996	-0.11484047845605899	-0.13114487018982457	0.07875063464276454	-0.15020749369475406	-0.18857360125414693	0.02748783882774223	0.16129665924482667	0.5794414825312573	1.1927554545405155	0.07397987183046446	-0.06374406996081121	-0.09561508766371538	M1	catboost	1	124
236	-0.10177575714588956	-0.031591492181093576	-0.15737662931435928	-0.011281767891166626	-0.2785970624011479	-0.021823964753985098	-0.0698784176566486	-0.1352585127258298	-0.34790829647340904	0.034068761884597495	-0.07771130724084778	0.19252645902031157	-0.12216323469291814	-0.2190205680511885	-0.15735192982629673	-0.21776919298012432	0.11397301865531138	M1	catboost	1	124
237	0.09794039202432152	-0.12032560702652396	-0.1379697502333426	0.04710697025703652	-0.08338427298304497	0.041798419635212934	-0.14269373926804518	0.05113283410423013	0.029363983961274046	0.03241661890085167	0.044128394035366954	-0.12132399600782773	-0.1485015292984246	0.21524770355683667	-0.024876760950893133	0.0015444596960772364	-0.008327105512462928	M1	catboost	1	124
238	0.06135667676887137	-0.016586494728030705	0.18831575246296553	-0.013542770080022545	-0.043146903087892194	-0.1352778688087923	0.3549894362273674	0.04370499420627884	0.06844761052217628	0.06059574483416158	0.007502455570961044	-0.010822327571439671	-0.1188739153534062	0.48681091181031905	0.16289705537967902	-0.0730561789385155	0.038062022576403946	M1	catboost	1	124
239	-0.0134450056458457	-0.1255394541774865	-0.05529932506807735	0.02717405374081659	-0.17542591815528033	-0.10880979577565274	-0.16197154110217185	0.04058782318367217	0.055909607873443685	0.1318689519553652	-0.03721671943106807	0.1412115538017573	-0.038530474758260304	-0.24849399028902908	0.09572172108409463	-0.2727839609206605	-0.1293895881215593	M1	catboost	1	124
240	-0.04400318403705231	0.14990321461535625	-0.03414494519612956	0.060285518092257684	0.3120879204726592	0.08553011609098109	-0.10312605524920018	-0.04094255262470206	0.11982452906273863	0.0744228058115066	-0.0621079276052656	-0.2844942287068268	-0.13706259910407548	-0.21756761968955007	-0.01118605149551617	-0.12114820052427483	-0.1296712866527795	M1	catboost	1	124
241	-0.005373642235261345	-0.05218643567418374	-0.10775993000520023	0.0518035488938323	-0.1611383597119039	-0.1212973855349791	-0.05045165519552703	0.006758911008741252	-0.05282044348071765	-0.08919878382585625	0.055044781833497834	0.24448493252321266	-0.07654961483684834	-0.17369504566263375	-0.02663997055392532	0.4059999460747762	-0.007667574662246206	M1	catboost	1	124
242	0.05046114115951671	0.021685670784836054	-0.1398619962116865	-0.06355836009372687	1.0195006441018757	-0.15223770200290715	-0.011250082697621101	0.034820075749980396	-0.11776523332935554	0.14299579440997473	0.04948949157395009	-0.2314790188508619	0.09449345911649608	-0.2701301621215048	0.03364466350382049	-0.25718542661038907	-0.09890701659712564	M1	catboost	1	124
243	-0.04881611404183104	-0.08415868065904186	-0.1175589448532837	-0.13892288028474287	-0.3183290794904056	-0.130495440794552	0.015433211460012546	0.11200818558112591	-0.07994577249456766	0.11235481131441882	0.05210782970869159	0.03143893217740841	0.2756403482300344	-0.08195362954396206	-0.11619827542967659	0.24219166108096102	0.03552586379993165	M1	catboost	1	124
244	0.06926125295209033	0.5284725991566533	-0.08410065293069893	0.11759866932609442	-0.02305418671133535	-0.05215327165629299	0.1697473616816453	-0.02680346076670054	0.14390655609299605	0.19363517539039557	0.07807597904808089	-0.20263496979632595	-0.08910286044683796	-0.09846347467615536	0.11031238241508808	-0.1939294278870528	-0.14927589128968016	M1	catboost	1	124
245	0.011702065097627792	-0.04991409253408967	0.4087215215719784	0.043126099438230904	0.4570300079246214	-0.00964557795737557	-0.04855248129752893	0.016402916962169806	-0.07618817688888226	0.21450960644338518	0.056828891396491395	0.010446619134173885	0.06726679215893568	-0.21232313376089756	0.021684245925325293	-0.04621897053684201	0.03163124182391863	M1	catboost	1	124
246	-0.012614550830808136	-0.055445077176327774	-0.08800446969597872	0.012802779710678983	-0.37434367374675936	-0.15822676875088354	0.10198870813236302	0.02480064035990407	0.1485633302260677	-0.1277407398247963	0.03178560061788295	-0.1728088287397909	-0.1763182192640646	0.7047254900685583	0.15443319663332963	-0.07310080499045872	0.03787808835376284	M1	catboost	1	124
247	0.004276562594109195	0.04729195128052961	0.13704276674816304	-0.05047057615719875	-0.0465471494870768	-0.021075502595468625	-0.15834131140362098	0.04335471651387764	0.12857029541054626	0.1649380441326639	0.07339093384065548	-0.214674476972089	-0.10102114021011835	0.4598972224853607	0.04960271629467266	-0.01607142007039689	-0.09708314493410444	M1	catboost	1	124
248	0.11745640233042513	-0.07378660318980776	0.45727787250392316	-0.12654107638466275	-0.12792007305032557	0.09055941531208926	-0.008866289146175104	0.09166719779407495	-0.07109483671961021	0.10138010616729412	0.06927876870059659	0.02021159215577175	0.2653804779710374	-0.040108185248542205	0.050631659104977855	0.04577541319960895	0.48482593037100347	M1	catboost	1	124
249	0.018854607757155847	-0.1295653925454335	-0.12600392232416693	-0.04374292527717444	-0.22862440586667238	-0.045889548819705646	-0.08028896210503174	0.047264181225395295	-0.07060694161341655	0.13595697110876584	0.04394138404362514	0.32817694285646004	-0.04308597380959735	-0.2971233480104318	0.04909661387217062	-0.221012832369412	-0.14917422475837905	M1	catboost	1	124
250	-0.06384406624695962	-0.11495367315555642	-0.06727045878677036	0.033433130626981146	-0.4415253520977746	-0.20826430503014565	-0.15787354842544202	0.06360449659156801	-0.034748128237887504	0.1232166250713742	-0.04746862182203197	0.1762291979627152	-0.11922777344397044	0.4517087228653697	0.060654182460736616	0.44591193903336457	0.13876279885043102	M1	catboost	1	124
251	-0.03956654238568424	-0.15637500799624893	-0.09647001157885397	0.10307910665490706	-0.1971621815682793	0.019896350196759824	0.00034091798626145937	0.022787623408249833	-0.16084757811012948	0.006795831760450914	0.06941699459711834	0.0008022960470696969	0.4766523005294445	-0.26200102755516597	-0.039797375212959674	-0.17977282295726954	-0.06004422735787523	M1	catboost	1	124
252	-0.011569900525649627	0.21128090027428764	-0.02767190677820893	0.005034078744353001	-0.020741756877397904	-0.21210299210727301	0.4157661336286029	-0.03706788935016397	0.11158445108440762	-0.23133039432353428	0.1069497353767839	-0.17343871537015323	0.011106281265799031	0.6569688482042797	0.09683729052061509	0.32549175608704245	0.03019898172761203	M1	catboost	1	124
253	-0.03722199658097103	-0.11099801216247783	-0.10713309009900313	0.03406296790605837	-0.170233492413815	-0.16213348124595317	0.04928764845688367	0.05273691032492825	-0.08762958609439087	0.13031301095423628	0.07879954934979756	-0.043412291395662286	-0.114912794860488	-0.22677566807820476	-0.011394923340629142	0.15121561096640604	0.07200451537112393	M1	catboost	1	124
254	0.001360251568935046	0.024108042050553315	0.37410613396517106	-0.1092141048211454	-0.2666456305448697	-0.17592725446058782	-0.16589765240423351	-0.021976670078410865	0.005430999826507486	-0.2889298643131643	0.1490821940583241	0.26261003674993455	0.2130064310004031	0.035133814960489916	0.00028610067417605305	-0.056621255745878625	-0.00824748116539109	M1	catboost	1	124
255	0.0198186402687544	0.08062004273856728	0.2574047581861297	0.043010268114567256	1.0404855075102053	-0.15682781715945748	0.04880290980385865	-0.04615033037848191	0.08347087502093335	-0.178413785314156	-0.08224145849211632	-0.4155880017426803	-0.2312951676139871	-0.25077040271883494	-0.01574595728202498	-0.0007879682564012134	0.05240683047556681	M1	catboost	1	124
256	-0.0810041479058405	-0.035752687705486154	0.23893527934813413	-0.021582193977742394	-0.3165800031030138	-0.4314716805943907	0.31644556974194415	0.020650731748905297	0.10927756333416708	-0.21957292235803208	-0.45104158590336124	0.2887092752040132	-0.2231813580730547	0.3086294783317381	0.06432140886264702	0.2584543424859717	0.10050861217742331	M1	catboost	1	124
257	0.013545316722837101	0.3840863340566141	0.07333299003442027	-0.01384704752146481	-0.049900569839647684	-0.056367536901646004	-0.11307071803109135	0.05644108766503228	-0.02718557223408152	-0.1233228159640168	-0.017148017815281632	0.11029537041527933	-0.20716626545862957	-0.0032685317565297636	-0.010948746139398278	-0.04479579525229183	-0.040559118133122476	M1	catboost	1	124
258	0.02039959358683315	0.47684146213309414	-0.07465464070058983	0.06130883001507351	0.11678400958722655	-0.060349441741374105	0.1352300735473012	0.04087143132340083	-0.045534736192197924	0.12055891322029678	0.06731371278675444	0.49813594094055696	-0.04399527578504043	-0.34947241389611655	-0.05903623386466903	-0.08504589229233744	0.020275097237390523	M1	catboost	1	124
259	0.043656932574698167	-0.05331137351380914	0.019960770475159668	-0.019618945979746307	0.5287395372513255	0.0197238717397387	-0.0715061404862072	0.032115123695653815	0.06704371864621674	-0.19071646984062177	-0.01901054202730892	0.0018539194350287043	-0.10400180514305651	-0.1698133600778264	0.09945793537941836	-0.05778032552280787	0.06854185799941391	M1	catboost	1	124
260	-0.057239657730023166	-0.0764654634464457	-0.13523410727173088	0.00995883399145779	0.41824534786179035	-0.11695285693586374	0.8390024386553355	0.022966108371544548	-0.022361235371080777	0.08256228136591476	0.02035894821844075	-0.8298225847573029	-0.09329705242874858	-0.3833947155789377	-0.10215082728459621	-0.1262455632653776	-0.11163459328413089	M1	catboost	1	124
261	0.05721664163956109	-0.029566012876505454	-0.13269916516736857	0.012620109847571616	0.3395847160609101	-0.010959486652330288	-0.10518523350202312	0.07463959786318217	0.043253755367906745	-0.11215825493648923	0.03268532744951469	-0.03151366136673578	-0.05625280477608049	-0.22766699438891233	0.023257556133144983	-0.14221341204761276	0.042271667075180756	M1	catboost	1	124
262	-0.0037332745310146034	0.10707743753105395	-0.04561818126439569	0.024825945900796783	0.04915285812918748	-0.03589818008831031	0.13256386597516823	0.005314322587222163	0.09993942898017243	-0.1124760587665589	0.012743368951076434	-0.5547331167380894	-0.08522921310464804	-0.3981882898202924	-0.07215622589071409	-0.06836335076003913	0.04407282612868791	M1	catboost	1	124
263	-0.04953012907314931	-0.004228594942955448	-0.18779161821364831	-0.0448226169264623	0.5369501010270348	0.0010879557852849291	-0.03779501381383187	0.034871743129437	-0.13189903662300242	0.04288546103524492	0.0552820344987865	-0.23277277345305686	0.1647507400676831	-0.36773004220872646	-0.10135839826192006	-0.15889338652969773	-0.0641877760734588	M1	catboost	1	124
264	0.004356021215571316	-0.11194773909938356	-0.04891353178883693	0.09168524464622371	-0.17515248768271496	-0.006702356420348626	0.21798683052732434	-0.00789533011871344	0.1741859197692619	0.14871512313622046	0.10664069529221132	-0.08796253956682815	-0.07259842526285673	0.7774935761259171	0.17382499118369413	-0.16633312535268124	-0.09800266653439163	M1	catboost	1	124
265	0.04400472708125783	0.030923074551942643	-0.052416660715520286	0.05046295770325427	0.7669455980720136	0.4026575952646317	-0.0008802365725613265	0.09045725937988144	0.01817215886463883	0.1386525942335776	0.08831562352995892	-0.37611889468384097	-0.06730557838147672	-0.2925221438856214	-0.04125716085252822	0.29597457123709997	0.11919514468873697	M1	catboost	1	124
266	0.011865560382825545	-0.06785303712776362	-0.14365861075135605	0.001141146607346196	-0.15288239411890372	-0.22261858037279553	0.07756256663583609	0.08917731062111332	-0.0057836400745033744	-0.08432310949055322	0.05568600980307261	-0.30676268256107586	-0.068041437846287	-0.3697430294855553	-0.04040921176315802	0.34351771678001874	-0.007594047032532724	M1	catboost	1	124
267	0.02135812370344455	-0.0679970906201161	0.0014443577836326044	0.06059819989292921	-0.12543513137560222	0.121560420644694	0.08093352817811691	0.009342902107723247	0.07965864467270184	-0.15106321828514374	-0.03828190792966486	0.04652440505719706	-0.09107882812385322	-0.3291617346554307	0.02910388049498502	0.5598909139468684	0.27514040652711924	M1	catboost	1	124
268	-0.060272115947538424	-0.10975455132012582	-0.056591602931400684	-0.05502228343716735	-0.4392140264362552	0.09288058422611155	-0.07837867902963731	0.033148229693606306	0.045276826122871344	-0.02721605976573477	0.003683379777358969	-0.050523825847245275	0.31942130693595233	-0.3065534358015789	-0.007166734054497488	-0.1314207633762383	0.327948392184207	M1	catboost	1	124
269	0.026327818850900353	-0.03605596550146696	-0.027255089011100297	0.06550611257768885	0.3595489117621765	0.24206829480469838	0.21466127405266475	0.01883714548714872	-0.09508728992119474	0.07997574029870536	-0.01710719405639055	0.2914488587236268	0.0354531130950107	-0.3660354699603606	-0.23398647894063485	-0.06177983317586961	0.05062560694972462	M1	catboost	1	124
270	-0.04414938889851447	0.2394345736260399	-0.022636863151493138	0.0691698110746464	0.035703172865466926	0.1291667032837828	0.13218868569311873	0.042853797273351237	0.152909819477179	0.10261980018211456	0.07871338866417013	-0.2584704484099079	-0.06276889791390235	-0.4117746948973548	-0.0956750988752256	-0.059710701794831816	0.050575085178137906	M1	catboost	1	124
271	0.051386084295600286	0.44023333477525817	0.11043438807736854	0.1301310344385446	-0.038921292964482976	-0.008664788247130791	0.07672974780027474	0.0433467161996293	0.11537167105512094	0.21414941460428022	0.11132424230103037	-0.33591890406036573	-0.09422216701669237	-0.11603827879305595	-0.004055914071661517	-0.16369883007077496	-0.09578363254909654	M1	catboost	1	124
272	0.03529362756428551	0.3160837064766576	-0.11140541912315235	0.017430864596235794	0.04697975409325851	-0.0931059426502311	0.07933872140194058	0.04537421144116524	0.05325173142499415	-0.199504508605084	0.020998935752524334	-0.23021539159004656	-0.17080523764256894	0.5741601938200261	0.16308336594984899	-0.053984844618875594	-0.041711322969953606	M1	catboost	1	124
273	0.03021812973173302	-0.09375449968318357	-0.14966532690795326	-0.13793466460269457	-0.3903314232754701	0.0857815920511853	-0.1428522800743674	-0.04572484982839137	-0.07580419256434576	-0.08075185064069841	-0.0019379063703756087	0.0650748628500029	0.2846987617319299	-0.12202235415570141	0.07426559813487017	-0.22924221457935587	-0.14171720515208702	M1	catboost	1	124
274	-0.09688088396613669	-0.034073359539231275	-0.11178873482896373	0.0045730633598661825	0.26696313728608845	-0.06527464070522258	0.021866650658695964	0.05009203031468513	0.1346119038714817	0.14934525146720315	0.0035274409419684023	-0.33941733262106877	-0.029041394299526128	-0.3409427784968189	-0.0917928290021212	-0.09668298173929585	-0.04644516375484702	M1	catboost	1	124
275	-0.03157710747381079	0.01181558569966997	-0.1879468049939358	0.07075158401068753	0.2742135083246039	0.2259391555198573	0.10074850290960657	0.015140852463674505	0.1828657133973963	0.14400454096307688	0.04764915888152959	-0.27789338471962344	-0.03702799939850289	-0.40801695122620746	-0.2184095177494277	0.3615568154627968	0.07505693781620751	M1	catboost	1	124
276	-0.04048954382999867	-0.03569428159035444	-0.15850404425118647	0.011381998289576999	0.5726821648149626	0.05287847874574982	-0.023377948765430815	-0.038357330730286895	-0.08846642833052787	0.11447289974859468	0.07547478451612596	-0.244976001050418	-0.11237338469378888	-0.2039297642932387	-0.0036473566302431077	0.015406330259337029	0.010928395247440948	M1	catboost	1	124
277	-0.025581269349248197	0.5240361559636326	0.031684908339904734	-0.031332061731272245	0.013957607569865244	0.011519480794056021	-0.15153803895869503	0.04214215661454658	0.15203912505205824	0.20653356034484557	0.1446939438661506	-0.1306547826378756	-0.07469928874229521	0.5287210597000779	0.12354797657122024	0.011698429632955474	0.013883342838619868	M1	catboost	1	124
278	-0.0014261444974237006	-0.05474560405452622	-0.036484099353859344	-0.12042934299047751	-0.1961660930783647	0.049101189208752824	0.16796582771440655	-0.014311060666261562	-0.03260892857687374	-0.05511926765746199	0.027263215163839567	-0.25834512080072997	0.19678008334620103	-0.4728410873244033	-0.05090664703555686	0.39728515352327987	0.04959270209695838	M1	catboost	1	124
279	-0.012876731692994388	0.7177920394152265	-0.09839621183546594	0.18734246985974645	-0.2551362705429912	0.03551648653446627	-0.2083136818202743	0.05123121609552989	0.10515060149925944	0.19112779935332572	0.15057643440653012	0.2706767107834331	-0.002318815982643687	0.9200988980074734	0.008934645953387913	-0.039621876106132624	-0.001522122667224097	M1	catboost	1	124
280	-0.0005174378444558498	0.015075063517719768	-0.17070560894762368	0.10327267640417878	-0.1968317626845686	-0.20505762682211326	-0.02539556093284343	0.039274990198644985	0.011231687588394818	-0.11032116074888905	0.027444749204844316	0.2368375885316466	0.20228948263847787	-0.24320383616654967	-0.023667368852601244	0.4111975014320771	0.05593907479849773	M1	catboost	1	124
281	0.016202619665067232	-0.1410631247219573	-0.14075579863527085	0.1339525908050225	-0.2031221713920616	-0.11559467764866711	-0.032761843132477736	0.09031755170983592	-0.11513257584204276	0.06881726987518523	0.04817183655152001	-0.05853526478388027	0.551451023891687	-0.2861546826108304	-0.05877220002519355	-0.18751655657423894	-0.023463229573140138	M1	catboost	1	124
282	-0.01657079461905003	-0.115575023126546	0.05945971806518841	0.07170583279838316	-0.20039276292573974	0.23789109682305998	0.1031886477411424	0.03252594917064309	0.022828847433489643	-0.007664449304362223	0.07996708200561486	0.1377455338655821	0.15255905753031834	-0.3506067020577561	-0.24769738058976964	0.4545068664371906	0.09518874343882493	M1	catboost	1	124
283	0.11193444052447087	-0.011076907349349824	-0.04484594576994902	-0.022446652447946882	-0.2533058664500897	0.24486118263120452	-0.08937796993466332	-0.1298968730932066	-0.10025136419477278	0.1678797675452881	0.12692792168468758	0.25204677344456017	-0.37165362784481104	1.0837833636794985	0.1250975096959954	-0.1712252978152601	-0.24507355146281024	M1	catboost	1	124
284	0.03232802941051758	-0.13284040732996202	0.39665670798821107	0.07375502135279723	-0.26601278322716654	0.10661820761920059	-0.15000133892454987	0.02741192391105238	-0.056641605246340744	-0.18670989044190897	-0.07076292226760204	0.2225884351942201	0.3844563079231975	0.034995402748578035	0.0028446744702160446	-0.20539899874593737	-0.1200842106931599	M1	catboost	1	124
285	-0.07769567295886101	-0.030671003181184656	0.34586977929975116	0.06214801507290523	-0.22597754531872363	-0.08997893806251125	-0.08210914520660939	0.05626418505997184	-0.08876762082161856	-0.14459259974245545	0.04201832671111539	-0.18448941463051935	0.4147396150567473	-0.2659730157626031	0.02938133770407988	-0.14101274797913813	-0.0573487754699009	M1	catboost	1	124
286	-0.01894464199541052	-0.04785025793391097	-0.079181113542346	0.02478121946371821	-0.20851927697084027	-0.1432518814148268	0.26537017256317247	0.004794394426406362	-0.021217137467318993	-0.011535231063926205	0.03322625659705294	-0.33214827679452663	-0.05597569109853666	-0.0733422743614604	0.1263510924261185	-0.10030394937529691	0.020455731800537304	M1	catboost	1	124
287	-0.04726854057144965	-0.12005484918143172	-0.22300450049656742	0.0343811231376766	-0.40365693642816625	-0.006721421310021103	-0.09379512194726707	-0.010565844878601545	-0.07213130740960526	0.1458450793322532	0.07649942624716291	0.23063415144980887	0.41910597382481024	0.2494401815802451	-0.09989851235260427	-0.15419987019352677	-0.15607966724969957	M1	catboost	1	124
288	0.01827510475059215	-0.017355072828282334	-0.04682340635975182	-0.032415407144925606	0.3586253952098418	-0.014125305352254298	-0.09080878009624875	0.07096782621291323	0.036848387132109264	0.019016896278989212	0.052294136878796346	-0.24789587008419797	0.15416449809435104	-0.26430503803904015	-0.055182991764863985	-0.0774646027018192	-0.03261723350026854	M1	catboost	1	124
289	-0.06006532677833629	-0.08649148894569714	-0.18545617658249555	0.029229900553745414	-0.2218696131355874	0.12147219800881758	-0.22731967792449648	0.18179354436796835	-0.23725798950731913	0.037616268396238814	0.0908544888954184	0.2434454830525485	0.43101862746721314	1.0596557194703826	0.15032649980668883	-0.20158970683431918	0.06881917701713301	M1	catboost	1	124
290	0.017346597391081582	0.26449192998438453	-0.03480016298971495	0.03646425234244932	0.18083095776694857	-0.07498869897780168	0.8821571602777318	0.023855210764560812	-0.057195800909211586	0.1593470152042291	0.05864763227729292	-0.27677539177108185	-0.03699765472996777	-0.3963695834326949	0.045155642375383394	0.17392864330609326	0.06889551166525237	M1	catboost	1	124
291	0.005766518157583337	0.009218948979042822	0.009468114543353305	-0.026651563140752944	-0.2025313795497168	-0.15989532062331033	-0.09860337942012329	-0.007307651039217891	-0.014823755790101851	-0.02363279649712817	0.08646912729660282	-0.06870877562141775	-0.0939289850409426	0.47249265535457896	0.1330302279685565	0.01583154791582019	0.07798649420260063	M1	catboost	1	124
292	0.07702228328811644	0.01884086571664378	0.09131582655911913	0.02367349466202298	1.448995565370651	-0.13352548327832328	0.008810917318712115	0.04596718471609804	0.019242803473642062	0.0643996871716967	0.12067294098408021	0.6649015291762578	-0.05622613576325943	-0.14157601457129645	0.08259995089760278	0.43601516167931453	0.13746714435937485	M1	catboost	1	124
293	0.021751272911568132	0.43389865373623127	-0.08786661711590395	0.09171691914641221	0.13533022625719499	-0.050687502351291894	-0.21734577819363574	0.022309445988895053	-0.03937628374855566	0.0566514396017932	0.06596468085677405	-0.24771653793689172	-0.10479593905350565	0.6298930324791254	0.11162709403701138	-0.07419319227133601	-0.013533349429074032	M1	catboost	1	124
294	-0.017094423478906783	0.051208713547944325	-0.35172825301564076	-0.19048100666964163	-0.18736476959061607	-0.03934675246251078	0.004656810340125653	0.015178336713688212	-0.2548813812781765	-0.24488862843887046	-0.08047949822613555	0.8928012111931696	0.18249354839128862	-0.14131614453969035	-0.13152110297871783	0.268869517298189	-0.06626801509545563	M1	catboost	1	124
295	0.033230107243223825	-0.036491103294058504	-0.11747455123843044	0.03892634654927701	0.26561181789193666	-0.00641750127980416	0.008567069803363568	0.0399197503993361	0.18778656934986881	0.1674507441397893	0.026970482920553547	-0.29190755217309056	-0.07335934348185437	-0.2956675118706493	-0.0274523457117792	-0.12671821568874148	-0.09883111228588239	M1	catboost	1	124
296	-0.011659478492554224	-0.006664384899699694	-0.24013462680558662	0.012068851287309855	-0.2008216920821153	0.025462509558800226	-0.02682848672019961	0.0807758012410689	-0.165149326102157	-0.09082577819515689	0.11733287556559492	-0.028842169347682144	0.3540495335216271	-0.2066187553403031	0.08365595691396228	-0.12448306165532164	0.034101709265842335	M1	catboost	1	124
297	0.1682244724988078	0.005694264481942022	0.5103070462859038	0.04402251328197572	0.4294215970385708	-0.043155358687570915	-0.002890079680248951	-0.032012328529425586	-0.19968485608365366	-0.11453953477882599	0.04628511442723105	-0.05334085466292309	-0.11722747885198935	-0.08137721816818426	0.04847458284400073	-0.13702060247509723	-0.022198239701297768	M1	catboost	1	124
298	0.034375376899394454	-0.057831068543131754	0.04054408879373129	0.1104091395583076	0.03043166380158105	-0.03285186011357463	-0.1503178189837112	0.07086628310995598	0.19945033461923475	0.05345827888216969	0.06838028673720442	-0.06843868479320703	-0.11840037081199858	0.5247135212537883	0.07652804478028491	-0.007270132651936633	-0.04753961875727189	M1	catboost	1	124
299	-0.011988726383427552	-0.05611774943326139	-0.057417220410575336	0.016011353636666347	-0.354409908807892	0.0008124619433589644	-0.09628446655752597	0.006715129696575318	0.12459760102710685	-0.10876933898927592	0.007319857044952332	0.03658094211215392	0.11142595889434337	0.6097555354208704	-0.018068209207314737	-0.1969341770376576	-0.12652401155745976	M1	catboost	1	124
300	-0.003458477384435947	0.5648117527940186	-0.11881205408918538	0.06424306334588432	-0.05272812594810999	-0.08654680801900809	-0.0867208192523647	0.025857037650143293	0.1233537414728815	0.1452325284996653	0.08228888027784796	0.024942026156524605	0.14590070916438197	0.6184640962606501	-0.030812444312531346	-0.10385972039343627	-0.04492018244702361	M1	catboost	1	124
301	4.846379296255749e-05	-0.05358201655161896	-0.11488872219711638	0.029077396339838146	-0.2119274686819475	-0.1259772643087652	-0.03398975383500846	-0.12051548038667197	0.11492428789509625	0.07608432458958841	0.02143305319924792	0.36719980754198156	-0.09725490802447774	-0.207045947433631	-0.09471930333429059	0.4654790763452984	0.09063177961050187	M1	catboost	1	124
302	-0.044528484570498496	-0.0868029049196702	-0.13622618477536338	0.05943647681427907	-0.1767945149376881	-0.18005734468188336	-0.1141575736267605	0.054176549629319184	0.08185542141650275	0.0014682129870924698	-0.01318440888146521	0.07789543442145512	-0.04733695405936921	-0.238874822032164	-0.03471429357004875	-0.2748998763690536	0.03999957290496243	M1	catboost	1	124
303	-0.006752128412088006	-0.0363398750639786	0.3530905350419663	0.039230715972733254	-0.3821613812336506	-0.2875882643021583	0.011418653403910212	-0.010857563484222182	0.07173958699233814	-0.40104687837907355	-0.02807717724099607	0.5006700339422682	0.24759347553865038	-0.24575064405806255	-0.019049954639181684	0.23114758120108672	-0.013944815256377386	M1	catboost	1	124
304	0.0038565918941898753	0.0002543830371170442	-0.32313013764817056	0.03289570676688017	-0.3756218593739428	-0.07986290989615079	-0.01563079008332818	9.650196374926055e-05	-0.4151747247774824	-0.05375974673947281	0.031419047159030274	0.8439287126344738	0.18087065044711645	-0.21621722518046987	0.11808928479164148	-0.17759424610380123	-0.14651726647219337	M1	catboost	1	124
305	-0.05754425868850198	0.019838482478027913	-0.09178104601782178	0.06991613759480904	0.6380526398486509	0.0714433156870844	0.82299892048557	-0.039424379632062634	0.09214179119623793	-0.11575980223562912	0.029775097814834686	-0.4250947894878587	-0.09604412693283201	-0.3279975520207246	-0.05466349187195155	-0.08178603771414263	-0.1035442370393522	M1	catboost	1	124
306	0.07410782285564813	0.0008580064055570284	-0.1388896194616012	-0.28489328822191745	-0.1594264279372106	0.025924255702276886	-0.06415340616552184	-0.19633108919940306	-0.4023964402337217	-0.26741214075001085	-0.3847209810093505	0.07291247853775389	-0.009880971948970793	-0.09462037486519494	0.04563885704301721	-0.12614151996118778	0.08354877538865406	M1	catboost	1	124
307	0.014090870496143599	0.03263364443908094	0.3635352033861289	0.03957163549677844	0.3628921813198426	-0.11512950276836117	0.050172626417014386	0.06680685386476576	-0.01126843015780353	-0.13142780851856017	0.029471147409640918	-0.3479991439909425	-0.13707964768297737	-0.2831022082392634	-0.11582818803852606	0.013426402348814793	-0.03225583836688292	M1	catboost	1	124
308	-0.039126230430310216	-0.12613167961462224	-0.080355227291276	-0.0016976502099868985	-0.1723932119024903	-0.084546664576745	-0.06623261036061304	0.0007167283015554048	0.12462162831521675	-0.07654975623524433	-0.05115894948950783	0.8980746356116008	-0.30757476051136634	-0.2034764783483056	0.09133670802851211	-0.14942445353544492	0.020928860188310236	M1	catboost	1	124
309	0.008846585081748562	0.10106073457547761	-0.0485131463589405	0.05783946316960668	-0.08371691411521268	-0.08184572189455905	0.16775960000507237	0.032365598665928925	0.16345279798894685	-0.13295513746106172	-0.007358198851778094	-0.29289022090020334	-0.05734214191012809	0.03416093225205605	0.06858462994036811	-0.0828889673203542	0.022775905217182677	M1	catboost	1	124
310	-0.01770373170751078	-0.11357368494821256	-0.1418559843814628	0.007579450936917183	-0.2901968472078202	0.1625763455873073	-0.1223683024403891	-0.0005078655305991941	0.0013226241209299387	0.07351423744980286	-0.060312936930121075	0.2780779973910946	-0.09365233124243522	0.2789775335561236	0.0654486360734258	-0.3280175214740082	-0.20493259636662475	M1	catboost	1	124
311	-0.018172029404108555	-0.10660812459488672	-0.03600105253249884	0.04321203327278034	-0.19114776992460017	-0.01138346317451881	0.32967814669992684	0.027020053094554717	0.17278317534293106	0.1024259164627676	0.0793433286856846	-0.18266666282280877	-0.07066761301878581	0.849682339188306	0.0756066448812407	-0.23281365644668606	-0.18801160333764236	M1	catboost	1	124
312	-0.007918416901627246	-0.049016461046321104	0.16470001601485054	-0.08185274498121932	-0.35305562030172005	-0.0017273197723687871	-0.13493882717943217	0.01621857700565716	0.08139024588562539	-0.11031998507173824	0.0012695335314493916	-0.23790226323230976	-0.028896922037933963	0.41857501224633753	-0.01735136858481889	-0.009466121824748827	0.4439324595031604	M1	catboost	1	124
313	-0.04926305584809709	-0.04154433573438236	-0.2520353258001706	-0.2533375341157599	-0.1782448313611206	0.0066406153363454375	-0.061173473204590614	-0.03370344045353275	-0.2627681152991214	-0.09295686256288664	-0.426918620373155	0.19010583792520458	-0.10619880768111022	-0.2021098496604089	-0.1336189445328592	-0.3597326871144327	-0.08881775851236567	M1	catboost	1	124
314	-0.05252983345608817	-0.06526639979767787	-0.11986536024531957	-0.08718275379567199	-0.35032833415167686	0.03759733006519431	-0.13092342231213816	-0.030039159010127856	-0.0832299438904845	-0.28903240257336166	0.0272635022994282	0.09718520449882963	-0.00644533222538387	-0.20415264929507215	0.025499862349990826	-0.12980191345498865	-0.005443555385303253	M1	catboost	1	124
315	-0.01288169340896469	0.24112339802355734	-0.13071759815458164	0.008248870524302019	0.17064270778991644	-0.06250889342165625	0.02520994872884941	0.08371352225716426	-0.024090647585869474	0.15123661508611708	0.009054834184986696	-0.2782478112782921	-0.027624575407571392	-0.3607551831096273	-0.10779922386999084	-0.12090191433175262	-0.049952022717839537	M1	catboost	1	124
316	0.042902437041187694	0.17820080822905413	-0.10426403734769216	0.051161284202154655	0.14509734940255622	0.012583642369944397	0.08148561077566735	0.017533573933760094	-0.030671117505186495	-0.11755878505392683	-0.025115902091656296	-0.3970724292665471	-0.06975287288971696	-0.3512669248347345	-0.10561470536821818	-0.09834220191862007	-0.06575471843665223	M1	catboost	1	124
317	-0.011127329835791672	0.2852016357619838	-0.0010671170683546759	-0.006035261768399321	-0.13795856670974338	0.03514576847050935	0.793575064317678	0.07230318775769576	0.09289338972842873	-0.04577548811668703	0.03665976163041132	-0.3319178510077506	-0.03636739963593991	-0.3690346190393505	-0.07617625196348253	0.3609205245972794	0.08068018397224334	M1	catboost	1	124
318	0.03738232289760019	-0.1150104273640297	-0.10084778491552557	0.025219286484881136	-0.3669499097835852	-0.1567390247085694	-0.05981604436650287	-0.14548593075539484	-0.010803702788994334	-0.03162791517051778	0.01566320874571546	0.38031117977172985	-0.345179631655577	-0.15091272104166248	-0.17544185486870814	0.3891099529116668	-0.05257727289427719	M1	catboost	1	124
319	-0.02065894148703616	0.4388418485126939	-0.10670596737774717	-0.0029976690758991573	-0.08337150065797462	-0.01072766315194304	0.009746834089429475	0.022690503264269225	0.10950836800091288	-0.14286636932111538	-0.07213699476340066	-0.24126538141750592	0.010370645534618307	-0.3630037423451593	-0.06564202598687412	-0.10131738824858441	-0.1107021892338637	M1	catboost	1	124
320	-0.1726268199870755	-0.0608565984348482	0.07263151659832537	0.08735384934723397	-0.1544277747338864	0.2815981573850865	0.04302186570853985	-0.2548342307116618	-0.3119289923862183	-0.26378389809701025	0.00037715213537560174	0.3782376133852083	-0.06913429932203602	-0.2337223731033765	-0.15202623018524897	0.4213707841478659	0.10209326718774213	M1	catboost	1	124
321	0.0021700434116029743	0.30018587044731193	-0.08872266501921235	0.0284071629713679	-0.09769004795773722	-0.14537082279296756	-0.06602109309237948	0.06144777316653185	-0.017896663275806548	0.053400171216463406	0.004034222037261878	-0.04717930924372565	0.01891875931296247	-0.11201092189017509	-0.047826112114385845	-0.1796638966832402	0.03263520941754137	M1	catboost	1	124
322	-0.0045078800470756165	0.018026163141283493	0.36892669622728913	-0.18391675635757251	-0.23279846776349833	0.08929840119038933	-0.1044760784822072	-0.012095989254478443	0.0008575200805682225	-0.062043742380100304	0.01568857779516092	0.08410379125387223	0.011859319978358738	-0.16024344546233762	-0.09757148181223338	-0.15312273982795727	-0.10181105437140185	M1	catboost	1	124
323	0.0734487178083024	-0.03911171761310489	-0.11197854068751	0.019845414577711815	0.5622625996382187	-0.06627619781913198	-0.03720820897912778	-0.03664397526879111	-0.09156236563741675	-0.03687180553314267	0.105566643841584	0.10022880889091874	-0.0639006119915068	-0.17301922883370485	0.04349899232861773	-0.1465137760156124	-0.047363049429509675	M1	catboost	1	124
324	0.03624577658722843	-0.05673564893719703	-0.08920090148719462	0.07839696863800812	-0.03537960693851735	0.22215854115010678	0.19281102468573416	0.05993951025050696	0.16215159581241767	0.0910328979088597	0.10924375242450474	-0.19820798437006995	-0.08346170500820642	0.6328141171392103	0.1983812281965514	0.4490949735790379	0.1400904386983306	M1	catboost	1	124
325	0.07599624498121128	0.04471087699629901	0.01650375691385721	-0.04516961871838846	-0.29739048006237123	0.1917255711503928	-0.10000304690588199	0.010163213427964626	0.08306526182364857	-0.01579929490415345	0.12710440340536888	-0.12096112213058147	0.10905898495035685	0.3688061043551725	0.2502431403055952	0.0069867815682477805	0.0704563267982334	M1	catboost	1	124
326	-0.004588942264301335	-0.07038227649318886	-0.17788281502630626	0.013932619234678412	1.1038936500294847	0.1877569736114548	0.023156836634651866	0.006759723410914539	-0.06490974207897426	0.04328701366331202	-0.0043817665154297	-0.14235387834057	-0.12530006214326284	-0.1562527447349893	-0.06305652384330644	-0.004609395735097295	0.08110162725435997	M1	catboost	1	124
327	0.03265667161044724	0.01036897950286502	0.04375710833877499	0.040967872011114924	0.22420893005365888	-0.0742778587239571	-0.04848522860514228	0.041358818811800445	-0.006710605127925654	-0.11267929704796396	0.007077353643438863	-0.30509051479460697	0.10302139191894234	-0.3044142735242877	-0.087380592770005	-0.16157521784873002	-0.1290542942746959	M1	catboost	1	124
328	-0.0038990380926028074	0.5002309576116523	-0.011438843780481581	0.10203095371113297	0.029673896108705796	-0.06997437653741898	0.1732388099596459	0.06711635995321164	0.16692259062989723	0.16739251974179173	0.13592401198883858	-0.00927488313067944	-0.05267558715200323	0.4016183505077698	0.1432418326798978	-0.15760557128625582	0.012155008147427277	M1	catboost	1	124
329	0.037840106028667095	0.004180896777235064	-0.08275990028910848	0.09063464386903367	-0.1174110745751697	0.06219393655838238	-0.1534056671840923	0.008456707940449497	0.17197410228611226	0.13265495427960433	0.11682936459360255	-0.22443412122596396	-0.019497392038057372	0.5667321004045618	0.11719584602143354	-0.21844641241705764	-0.1550702019295554	M1	catboost	1	124
330	0.030543161658072616	-0.07481961433357318	-0.08880442897304999	0.01569964802702082	-0.284775588421241	0.27342637677082626	0.3498139009241511	0.05288191870623717	0.050343703386402205	-0.05717938138818805	0.009534194458777791	-0.2124812484713251	-0.15111115226121857	0.8583785613126352	0.1775754318878849	-0.058765442079138315	0.09744620557552598	M1	catboost	1	124
331	0.013373699976941704	0.1070024180685604	0.29044705952461297	0.042681277774364826	-0.08707091858724914	-0.057047317076209476	0.03392408720333408	0.01381369239675585	0.04450342417003355	0.03093513182655689	0.06606001167598102	-0.16544332536442646	0.12173976406351945	0.28850332819915714	-0.02106621493522569	-0.12773050327156263	-0.08045176703486431	M1	catboost	1	124
332	-0.04774531270774479	0.07499752491826286	-4.715015164443063e-05	0.0488567820773404	0.19796367900754447	-0.08488391162487381	0.12123133186780298	-0.023994424887658742	0.1501785837078728	0.08900283189397128	0.054093991284097975	-0.5134447198322174	-0.13191725999151147	-0.15483574889260387	-0.03323849450156378	-0.07520238181534024	-0.023681466906076608	M1	catboost	1	124
333	0.10415410795521407	-0.044179967731770714	-0.14630754794504475	0.027865242901359506	-0.2349973439935121	-0.024774165165654092	0.011464872512546836	-0.5060735344850801	0.08905780360862897	0.16608593861420762	0.05309079018038671	-0.3078032603661158	0.3309815059609936	-0.25177197964107034	0.070364225453608	-0.07699488495724928	-0.05648460091386765	M1	catboost	1	124
334	0.06968566893308432	-0.012428828746382257	-0.1651000342658183	0.03107766066190616	-0.11723883679656512	0.14204344022224047	-0.06490544528902452	0.012216268673485254	-0.08212610923748197	0.018216909229475685	0.04394624658831923	0.012970544597906915	-0.06711913090006512	-0.18848923875768728	-0.05377280734145101	-0.08297354743516878	-0.04833524260000465	M1	catboost	1	124
335	0.05930024479462505	-0.034629685272311236	-0.07143817644036994	0.03496917393987218	0.9094601563528435	-0.09717821729443585	0.023667552343695115	-0.0018866938361844986	0.1248379847671828	0.06327164917001846	-0.03666654882231137	-0.29461465981128276	-0.11876010267155743	-0.24663794644934267	-0.025516202149623447	-0.17223633795312507	-0.0894551781748129	M1	catboost	1	124
336	0.047266784250683244	0.05855530651543884	-0.15918463049170184	0.06603545092294019	0.531476898191818	-0.04478834147988713	-0.06484167366511841	0.016241976259660063	0.09455713232924871	-0.13352770435179687	0.07259856080737541	-0.05602375596391945	0.5396762586969363	-0.1876429823586624	0.07398063753253102	-0.03618849204369609	0.013900278259498232	M1	catboost	1	124
337	0.05046813553659966	0.006768744864683019	-0.045476225986339464	0.020065660870577023	0.2564545156279425	-0.11377578088656805	0.012036398712423022	0.0461161629889108	-0.09916442062872094	0.051391401112496245	-0.0036710020184240136	-0.4588040566222984	-0.11298508209304012	-0.2934031831644708	0.04669217059685123	-0.19555358282030005	-0.09164316437384508	M1	catboost	1	124
338	0.017263451576221268	-0.09264692564097403	-0.053111995562891	0.04118437745255105	0.36621666281276855	-0.12878841824597628	-0.07506268150004401	0.02293898252459875	0.1177690793764173	-0.13017776127060354	-0.03406071601017366	0.5445958356078952	-0.0811543688590751	-0.2057865598856841	-0.07309610478289509	0.0041600942596212095	0.02765105555937453	M1	catboost	1	124
339	0.011372862207495563	-0.048595767001916645	-0.13143982811721946	0.0433687227519725	-0.20846920988439363	0.0634570200535376	0.1083624268583589	0.1223573569581358	-0.02452228933561634	-0.12476136216366586	-0.04322047962506864	-0.2342474094881677	-0.08817214747743565	-0.30776309380004163	-0.09849259762184628	0.294172296905113	0.010022538839704592	M1	catboost	1	124
340	0.01163222878855371	-0.029986799034281895	0.20721370534895786	0.04364778832389252	-0.06469664137653251	-0.10322969129996223	0.0923714764483602	0.047386922374608696	0.10787900330359977	0.13296989324060499	0.1041991269071454	0.4539718146559515	-0.09420079026753762	-0.24175674103404798	-0.025271307591661876	-0.03755476847111042	-0.07437262062947547	M1	catboost	1	124
341	-0.03391857692735496	-0.1278440909525346	0.20671444871363695	0.03939896753722768	-0.09709186124240465	-0.017932718865910673	-0.09147367331067201	0.07650017572065441	-0.19820795963392515	0.005382505331605448	0.06089076988070875	-0.21333450544920268	-0.20754169363969663	0.29875785046879694	0.05850918682080897	-0.11406506635395038	-0.12680003317384927	M1	catboost	1	124
342	0.024409918391099985	-0.08942911409644788	-0.16028008215339334	-0.02734175565813108	-0.2032251168011733	-0.02273820203251039	-0.11477209719826063	0.052933632905004545	0.12897222820931248	-0.005378399857290674	-0.0008506393303685856	-0.16745845318768227	0.1969635835109396	0.4223042443463454	0.007864128247405738	-0.1842689426565045	-0.14682435124668664	M1	catboost	1	124
343	-0.19982818232969055	-0.06316707684425328	-0.16069304476766505	-0.08573956747628707	1.154649912328584	-0.07028957223869815	-0.04079884910249406	0.048688071846283314	-0.19956624791284713	0.07964011798280564	-0.008281617144417311	0.014846901138193834	-0.10585395079442161	-0.25659828405524143	-0.14138868749191197	-0.08966376832051624	-0.004808599013023228	M1	catboost	1	124
344	0.0037971746405595125	-0.04232349838018087	-0.1389296629070775	0.014798743950184065	0.4231873177634688	0.12370356322994898	-0.12432406992776078	-0.01168611460316878	-0.25914953607568475	-0.2993517315760267	-0.012489783334423011	0.3045418528574193	-0.07454219391918158	-0.1681820567785655	-0.05460284533193775	-0.001980429994966091	-0.05245816131974527	M1	catboost	1	124
345	0.006215813230388237	-0.03140169324526454	-0.14707349739411832	0.09971744657683919	-0.23809355234712917	-0.13727634067950512	-0.03223816710472735	-0.045701533071845254	-0.1149895983563362	-0.0599216352711732	0.036908098881710705	0.23615002394430046	0.23271629872873686	-0.22566667403350124	-0.023832172083772127	0.4488176112268779	0.06072297711603337	M1	catboost	1	124
346	-0.03809495964141528	-0.0958339313105411	0.29916218409741885	0.03471398765545754	-0.1385578391412106	-0.05149244933228004	-0.1803007506025549	0.04583619227971762	-0.006154490329367699	0.10426694813334879	0.022638800451061755	-0.00501798969358081	0.30050229433565434	0.3196914314707949	0.03546382323743121	-0.15135588958794924	-0.09313483149799005	M1	catboost	1	124
347	-0.02646767238825362	0.06554379292432555	-0.026629945761636784	-0.004705931539018991	1.019904060166274	-0.09229786560486486	0.0962484605461912	-0.0022387362081261867	-0.04763467250969315	0.16665416533869268	0.08599925880101707	-0.37339193897928574	-0.11236597795945562	-0.2908812427047059	-0.05992901033143239	-0.08609174277755734	-0.003493289761473403	M1	catboost	1	124
348	-0.04990188880928013	-0.09675000180904078	0.2444566420306274	-0.13052529986092956	-0.33239459642744845	-0.08590353146605555	-0.2037562997591554	0.0658972399676093	-0.031861346622155666	0.05697120499397418	0.051944044326433264	0.2753801473275875	-0.5016597755122757	0.29542181901132025	-0.14322470325514067	0.024906440582530154	0.2014790463019923	M1	catboost	1	124
349	0.028184924202057916	-0.0668520038373307	-0.027866164947143796	0.012738208717107187	0.05890255657056405	0.003196524151347302	-0.05172636280337161	0.009637652938523217	-0.08567703836813163	0.159213588096009	0.06726950991374907	0.014910370290537902	-0.11399466732715333	-0.20017120531969082	0.021316253682082873	-0.04747350091801267	-0.04982779565298894	M1	catboost	1	124
350	-0.0028437354249978277	-0.05658842542859805	0.07346410929777375	0.02176475551336107	-0.07513217832331934	0.20987733461222707	-0.08194938108213255	0.05915144301642287	-0.045068748954261086	0.115714261238657	0.07198131825965136	-0.029546481246917753	-0.12320925392902536	0.44053416730974715	0.006088498417123258	-0.2390349236116275	-0.19384061944908224	M1	catboost	1	124
351	0.041840822294418344	-0.016006250381230033	0.30737453630721573	0.022570880588495965	0.36259854228151156	-0.12433860745184293	-0.10476530228048571	0.05346984176397489	0.09678896007364904	-0.17794857014884885	0.05570811612732759	-0.21361354145697994	-0.1376433580562162	-0.052138637540460324	0.0035113204490835265	-0.09198434209140506	-0.10178928728345243	M1	catboost	1	124
352	0.013291295208694223	-0.020834746593059433	0.21114286729294635	0.008425065614315372	-0.08837868465705562	0.12976885684645334	-0.09476855691707597	-0.028471474417944297	0.09382587280683134	0.13007361263799155	0.012578808096785556	-0.033740131680098234	-0.12021382451157062	-0.050638705950166896	0.06694908351975337	-0.22580665711937717	-0.14360512525576563	M1	catboost	1	124
353	0.0059281481332289394	-0.04386373260725327	-0.18808582609515223	0.09057506315386518	-0.2961394943363455	-0.014994293765467275	-0.001995149825797785	-0.12235373282270508	-0.008194953042881823	0.0693568734571749	0.12565250064855424	-0.24785082659031937	0.31839179624710967	-0.29334588286249996	-0.05564886604618261	-0.15126932179107777	-0.08962222815117322	M1	catboost	1	124
354	-0.019932178658869253	-0.10790413012945928	-0.040731540640421435	0.0028762530329267833	-0.08747138324473747	0.04284608036719273	0.27162752011710145	-0.26352352668861495	-0.08266041201364031	0.012553114850623727	0.06330611603423324	0.046602459147709156	-0.07901759904166848	0.06952277682831544	0.11612527803908107	-0.26242249761128594	-0.11982132601553824	M1	catboost	1	124
355	-0.003696610200102223	0.4607760683576885	-0.09323439919004153	-0.0037580258950747096	-0.09792005212121357	-0.07677267646606238	0.31170615258197304	0.04442234230951577	0.11636757714825667	0.17943714394769059	0.06699308511867481	0.17607293806561825	-0.016872742463423455	0.017254732440904735	0.06601378551701599	-0.0019934326065210242	0.05979657041971048	M1	catboost	1	124
356	-0.000724043194014192	-0.09174313129694263	-0.08145997164831065	-0.002327270773872986	-0.24254780995797623	0.45230668120243567	-0.23864530191033234	0.05103665893365732	0.05638269337182959	-0.15745226344872082	0.05566724556028536	0.3509808714768566	-0.10872077447129858	0.2252675128668957	0.05261158956355366	0.49138199775721325	-0.030055094660922363	M1	catboost	1	124
357	-0.10191404581920581	-0.06210159483008213	-0.15120396687960244	0.04225376902102997	-0.4603807555458949	0.10519831668495795	-0.09503672866633002	-0.011426548464915224	-0.054657716982155186	0.20836077331241215	0.06633449984111532	0.03772839801857726	0.3180094287830954	-0.3265750414964057	-0.14373574071930342	-0.049821632547814264	-0.017529679994273725	M1	catboost	1	124
358	-0.013439647178255652	0.013752241760515583	-0.11380851208858674	0.010428204055276339	0.34841790218825924	-0.03082095319174787	-0.01577549371567133	0.05146196485539561	0.12943653778388486	0.07955877336336126	0.003809696438695505	-0.22012278606512456	0.011755978306499314	-0.29165621636947575	-0.04576577579725329	-0.1465448545240494	-0.028143611424574267	M1	catboost	1	124
359	0.01255828358793816	-0.025792077055419298	0.27204176695359933	0.011905991901892041	-0.23331866521154448	-0.13271269364984017	0.2198615815054371	-0.009767067022186594	0.09782791209362136	-0.04650647574212279	0.004222817429788862	-0.11227620210770295	-0.03917174659547728	1.182684263590414	0.024347763500173324	-0.12102171502431164	-0.18152581892749545	M1	catboost	1	124
360	0.08035680144441676	0.07757872641496953	0.3350382903099797	-0.08192929935640776	-0.14298451787461008	0.12201843831591914	-0.1726304500932209	-0.29097408337476877	-0.39446286751441184	-0.04429879057166625	-0.04362728044748968	0.05139678132623179	-0.15165607517593663	0.8024354433305745	0.15249112563904352	-0.14524536279156694	0.11327454467303398	M1	catboost	1	124
361	0.010009139432194903	-0.09169443702631926	-0.11877642029023507	0.012307725457852914	-0.0546223670158744	-0.06603413311355508	-0.07147838326128897	0.0010877440865398333	-0.05981839324092042	-0.203738031256021	0.014487450918562928	0.2782287401903573	-0.1485688614786328	-0.15525582005081637	0.024397923725317412	-0.1570416366993551	-0.10705484698304824	M1	catboost	1	124
362	0.009215860643355762	0.03840527563655572	0.019167103483702368	0.10124630469303228	0.9255379091594128	0.07395152852576012	-0.04201847274159805	0.017560466451788485	0.15083138549795366	-0.15160948800065038	0.04062799688262245	-0.20563387345757184	-0.06822140416350239	-0.21362403398062582	0.038267869575921334	0.021448511559622567	0.09390334914021721	M1	catboost	1	124
363	0.03764312082561656	-0.048585290113018945	-0.0016702003331917406	-0.031244188526298983	-0.19835789804575252	0.233463610252161	0.08942113266667895	0.10485521820938656	-0.16785777964777168	0.14513469390340206	0.05869962708837113	-0.023362300223554025	0.04445493025309799	0.5253672086036665	-0.007142954577686451	-0.0415305934308992	0.050053620877206814	M1	catboost	1	124
364	-0.029690413093291186	0.4971983599684996	-0.040613279628414864	0.007115956230679298	-0.3258211849148018	0.04814855315488565	-0.3094595190652423	0.07780365156675818	0.1405744880445391	0.09992564382438335	0.08276709341377085	0.008618173115653271	-0.07610648246028204	0.5737726942654761	0.10278858412777843	-0.1597700030832112	-0.09853757714417911	M1	catboost	1	124
365	-0.12241056146850991	-0.011448019636419789	-0.14354308999396723	0.046231205726850105	-0.1955507931348572	0.11923551998278906	-0.022758135832134208	0.028893822812150315	0.12410017974121051	0.09028046063089262	0.043150691588316616	-0.34794902720555093	0.12518773805091188	-0.33888501671220933	-0.13365715131186826	-0.0686527181422185	0.005472887434196036	M1	catboost	1	124
366	0.010879913519483215	-0.07207972628236556	-0.19746609245012708	0.044848166331434784	-0.1696446326760407	0.13062596202449564	0.05935376946529202	-0.03569922486536611	-0.008754438181060035	-0.10670553737834369	0.10095924608330677	-0.02935688042962632	0.3695951783618903	-0.17945735276821015	-0.056569853716000616	-0.09772760292827415	0.16094981391046675	M1	catboost	1	124
367	0.06430355641507388	-0.011264005871291751	0.1186256073034247	0.06450403769427868	-0.20086365645648235	-0.12698097100620423	0.15157697960635186	0.04038447727448648	0.10121914297738513	0.10776194272004122	0.06203352571168212	-0.12037341596887301	0.2387935947789878	-0.3897280119695845	-0.07305199382154488	0.33478518800425044	0.002454688120296899	M1	catboost	1	124
368	0.0026404880457258444	0.0881058037672197	-0.14064840619370939	0.03193691554385019	0.6482119422662974	-0.16245855194257983	0.8366371542191151	0.043309439268509664	-0.058725534943484266	0.15039975157634758	0.04266720434883052	-0.6197751394075183	-0.07153339459672697	-0.3419170499966189	-0.08037514731849195	0.22112122400404755	0.06354262546774204	M1	catboost	1	124
369	0.05902448807767854	-0.06117928442678589	-0.12156253294042864	-0.02609626340000282	0.2562446577053535	-0.006535066023616133	0.005111107209560815	0.057251193764535274	-0.043698117987277754	0.028521817526105064	0.0016145889584777025	-0.10828559569674208	-0.08492028815454167	-0.3123447693678343	-0.13130501779354745	0.06529863778898307	-0.04492714738049239	M1	catboost	1	124
370	0.05149259892362929	-0.05986156729048134	-0.07905101432277199	0.07678462145236346	0.31100087831099316	-0.06483365240898159	0.044399998229267164	0.023600943637759976	0.15737215326029302	0.21312848568029252	0.07306180400282614	0.012393052491543727	-0.06847499665770065	-0.2639327369016209	-0.029962662762900803	-0.11252955389063067	-0.07534515815491166	M1	catboost	1	124
371	0.04459955673591866	0.4543531391467439	-0.0770576308171897	0.05837378304898055	-0.04272513337842862	-0.041554886816983376	-0.05215289755269919	0.019727094301952828	0.07732179906740229	-0.12520432501166107	-0.00738655639070524	0.41142610725450074	-0.061781631258519806	-0.23169687984735182	0.020511319678611604	-0.15839954436378806	-0.026879934329732926	M1	catboost	1	124
372	-0.08531355556736538	-0.13449935754032025	-0.14140401542735695	0.06285909474518528	-0.251535514097168	0.037832908886833154	0.020500143846898293	0.03580310093718589	-0.06802106156860402	0.1314314862261897	-0.0019654384444023824	0.08627508836363713	-0.1618395245474586	-0.1956289766808197	-0.24288792407640045	0.5016976212054369	0.07064239999282622	M1	catboost	1	124
373	-0.09989978460688968	-0.050434192066882856	-0.15370756894578996	0.03519176177902388	0.41441744850629225	-0.10481102266925929	0.025394989873001247	-0.47786658423853184	-0.0004285816860251572	0.10419794447818138	-0.028843155480308375	0.06203378041644632	-0.14482333041571485	-0.15812597603886894	0.0006700875041372622	0.401564219877802	0.02108066802345644	M1	catboost	1	124
374	-0.03666008315255873	-0.0363766331294423	-0.07776369146270312	0.003214109221905579	-0.15475888608067698	-0.08929770170480515	0.02757969356698616	0.03412960653482766	-0.015235502843743228	0.16208471892455506	0.09691424817358453	-0.3483221434888777	-0.016735431043766784	-0.31330859991351945	0.024935584084856906	-0.06886114789843345	0.014273886379302178	M1	catboost	1	124
375	0.002104363491812659	-0.04086894654259122	-0.12939482087655366	-0.024626317245394633	-0.3502123206131908	0.4199333271683505	-0.1633124442223004	-0.33113503540560524	0.03325861777455632	0.01946098440730008	0.0828415795033203	0.4155267551945022	-0.3601602997625549	0.25678272922329015	0.07189843380627292	0.4767612964570675	-0.05997085160267879	M1	catboost	1	124
376	-0.08262662513586531	-0.013014440950516895	-0.07913399489681833	-0.013131815175664191	-0.42302506855618155	0.027919567968344362	-0.22992423479285937	-0.04436958994004576	-0.06555762832888726	-0.017778889929435368	0.07630794349075783	0.21589863693559858	-0.12870285894095793	0.22355162456886166	0.07024398004082733	-0.13693858405307793	-0.16443569019308457	M1	catboost	1	124
377	-0.011940800090992949	-0.11777850933163611	0.33628559614962383	-0.013028510122534488	-0.32928755748185584	-0.013764147575832138	0.06156789896559142	-0.18552204299876973	-0.022079227749439066	0.21006891717040677	0.008843597558903824	1.0014304813238175	-0.4217396551850713	-0.16482846393030762	-0.11616183427980555	-0.10030237991420658	0.010845490842285197	M1	catboost	1	124
378	0.037099895913211944	0.1619542012544023	-0.06828918736157477	9.185778816735293e-06	0.09374594634123747	-0.059149910032898115	0.04984248183995926	0.023848974890598604	-0.042379782908408874	-0.1310380667989126	0.05414797019103353	-0.6337623595586375	-0.1762502028844836	-0.11528269113476204	-0.06044865771790735	-0.14597397690335642	-0.07897528358855285	M1	catboost	1	124
379	0.1284779218294182	0.08193918131707024	0.03313918226844305	-0.03940971867396661	1.4123462290703255	-0.1455464216140015	-0.03663461839065412	0.00292726083777376	0.09601285862841133	-0.06456370094428263	0.07056020237004507	0.17612575513205236	-0.10365140161182211	-0.13665771106632643	-0.19063788436130713	0.36354141231211506	-0.030505041291718576	M1	catboost	1	124
380	-0.06501162898354244	-0.07803100710125192	-0.22788511450312463	0.015460354822191172	-0.38516849221524496	0.316200834386338	-0.13395321706822166	0.029329579833094508	0.0843495896673402	-0.07589988723762464	-0.04819534339563658	0.045159249965290575	0.2730603147581669	0.21357738771437818	0.028345884487262836	-0.23533551150756743	-0.22061715498419332	M1	catboost	1	124
381	0.08729298065864585	0.020252402097230216	-0.11701190880276269	0.025955688697456413	0.5832844960012161	-0.0404252084738266	0.17708177488874388	0.017475557671317157	0.17155260735799494	0.08962525089358385	0.029918160777068457	-0.530246642890956	-0.13826547794103572	-0.3813343145355195	-0.061549996133576396	0.3286911734145737	0.10327141494215913	M1	catboost	1	124
382	0.02412402539074808	0.3185504330329615	-0.05716591827403774	0.06358366172603766	0.21233188817305484	-0.08073838133759599	-0.0034326571233437237	0.016951270138337263	-0.20509147172734735	-0.11748148624428288	-0.009414375786217496	0.15106875721427965	-0.09882903870495294	-0.28430462361471837	-0.05964461284260442	-0.15606233094074007	-0.06220694215460488	M1	catboost	1	124
383	-0.24069982262654033	-0.029995000297038683	0.3794713565034694	0.023570698289346617	1.0079589849396642	-0.10253002946501506	-0.063302127240338	0.04255618981416811	-0.023852879444056646	-0.14252555788073323	0.0032543893518396814	-0.31282205026488097	-0.14895789592107525	-0.29633728206066895	-0.04769564486254483	-0.05212396349912854	0.006566265504483707	M1	catboost	1	124
384	0.016689299773716852	-0.07093541332949903	-0.15996841473851883	0.07224686516830624	-0.29138412987821044	-0.11712119257265079	0.06698926324973385	0.039704124914889796	-0.08504019212064844	0.04169040553377176	0.04908602078276971	0.16155120230865933	0.03733304185532156	-0.42320892078696754	0.16109815227340551	-0.05288354554132026	0.05917418972907963	M1	catboost	1	124
385	-0.01514102568844137	-0.09391475329379416	-0.16088053129938085	0.0070035215821187035	-0.15697362098133508	0.17945656394604506	0.020554502312214763	0.05720177289026592	-0.053228278787615574	0.003116550669381962	-0.010396370509900074	0.026534162724182003	-0.08058826879587999	-0.2836459468792155	0.0054596841631724645	-0.07443535497728532	-0.0890571536275516	M1	catboost	1	124
386	-0.02040291931019678	-0.060948014312122066	-0.08547642422134172	-0.012843750186797629	0.4481804383943463	-0.011413135481264202	-0.052142971063414346	0.014997215269205794	0.11858139841989489	-0.1331764921761288	-0.08007531854508604	0.22721441435072523	-0.10862740922705293	-0.22493427334134933	0.028127425920138414	-0.08495374076547377	-0.07775929891408906	M1	catboost	1	124
387	0.0625741018169437	0.052414211399861424	-0.29016389460234604	0.06975150890953995	-0.23199025794976255	-0.1269014754173464	-0.023330021338157106	0.03621381094324257	-0.15914095232997028	-0.06781653473831158	0.11134339140492351	0.03022750659283157	0.2731316978587944	-0.16332131672358458	0.07645918743300638	-0.2729953063944734	0.034932413775127236	M1	catboost	1	124
388	0.11831537376529747	-0.07425695849291725	-0.10435808166918831	0.02471434432407986	0.3252893063792571	-0.19063585668561045	0.2400348851549525	0.016324875568679495	0.014102086859718446	-0.11065706379052268	0.019767049899512643	-0.07436632134157704	-0.08010784721073774	-0.3772508415409183	0.19962556965352407	0.48609719212823754	0.20671970344352816	M1	catboost	1	124
389	0.0555825854943703	0.1860928603679406	-0.10345969180679812	0.07137760404533827	0.19831666182611205	0.06415101987601365	0.22309958984234116	0.03569363653673083	0.0928712072232341	0.21512342833392528	0.08336050703993239	-0.4300257709194176	-0.12351535020058725	0.04355086591601039	-0.036023119472937064	-0.1820480421142297	-0.12260031302724889	M1	catboost	1	124
390	0.016082319070206998	-0.11074001357113201	0.4274132296386758	-0.03885492520448624	-0.2160619951148476	-0.12429169288121994	-0.08745223113068007	0.03787252419572255	0.012136546575221783	0.15330726899113709	-0.08064979496039024	-0.3368464377378641	0.6508813909558068	-0.21018001206042483	0.03655710509383693	0.12584410751434838	-0.052485641923476316	M1	catboost	1	124
391	-0.09027087060808284	0.0006450116499318579	-0.0494859631317745	-0.16405034365723498	0.6661616851247666	-0.0010594153300418903	0.247122838488502	-0.008792057178574997	-0.3844542166752588	0.05818567726837933	0.05462111175699506	-0.320357656693799	-0.07204937227584748	-0.15581527409701676	-0.06946905567553331	0.3855981380128161	0.0846041458114049	M1	catboost	1	124
392	-0.07040217531027632	-0.06716865254941752	-0.0015624089217016633	-0.04128724491252686	-0.4486651325784165	-0.17100501986818456	-0.13195433281621943	0.038692590767618926	0.12391172393392984	-0.010515564993892293	0.05425026287811256	0.3910554709329645	-0.32942227415158004	0.3991267619783241	-0.05796805864891245	-0.031328264467629915	0.04441431532934161	M1	catboost	1	124
393	0.008968475199989922	-0.06893321465006191	0.04303006509091537	0.016796861214484447	-0.14768592420290375	-0.0002706476233246706	-0.09346640899774297	-0.03575857163020345	-0.14083464349287686	0.06813183395775413	-0.07736391823029869	-0.1939687086660459	-0.12094818848961562	-0.1226199853901009	0.04213151951861381	-0.08737464616409188	-0.12023576310217406	M1	catboost	1	124
394	-0.2058788048793635	-0.15860255042015317	-0.1604036257895539	0.07292891381222619	-0.14932276694503496	0.12864762892537127	-0.04653290250735505	-0.4178727178560487	-0.2835037986989589	-0.19388522184719034	-0.013104130662660172	-0.38437968127615585	0.16782263899719876	-0.27192731899861144	0.04000972226770928	-0.08108545713590523	0.023655908875522644	M1	catboost	1	124
395	-0.10560436962434917	0.050129085777983716	-0.13552347350870445	0.23581599373226472	-0.20281625262551078	0.06193997148631741	0.013860071605721537	-0.22282309160042357	-0.3627395152898622	-0.23069555910898604	-0.3597002939313789	0.8721009110818113	-0.08615330217403004	-0.1728417319695739	0.01703279885477524	-0.23559608612957486	-0.16530094312529095	M1	catboost	1	124
396	0.023535567467798682	0.09197723405213289	-0.09159683633309132	0.12397118113826204	-0.0862039010191059	-0.04854752768323698	0.8405550188295114	0.02462673032731881	0.21018514354670673	0.10958283695688104	0.09508590395988167	-0.22076638693362746	-0.07138983229143527	0.8704314298171346	0.25845157557734993	-0.0704367947334616	0.050625493851910404	M1	catboost	1	124
397	0.01861844824216099	0.21054774620867514	-0.04144939229485174	0.07552266109424653	0.05968324464014132	-0.05843604522136451	0.04406365310367792	0.03753960626044843	-0.0008291088741205316	0.07493849061238468	0.03075504440912892	-0.34997993258617655	-0.05370035204137402	-0.37073477189370074	-0.18023302142365322	-0.10889830519240622	-0.008763502783030215	M1	catboost	1	124
398	0.04816658987236372	0.2485882378644901	-0.06437894681937853	0.10935470796919482	0.19526156166314224	-0.06148602159670461	0.2253231198780126	0.03885885944435933	0.12723660109221274	0.07243735591631946	0.07191497058642139	-0.394649103361141	-0.11401856997547069	0.046381284709560586	0.08316134712435885	-0.19855574885126942	-0.1383488858851462	M1	catboost	1	124
399	-0.005166501300371423	-0.03465379784558108	0.04328223494362929	0.06364432547042953	-0.18679222282731361	-0.17607080769264083	0.11131972321800838	-0.013960326698125719	-0.05757805672566219	-0.01114092175621759	0.06608769053283879	-0.12949794574320617	0.2226672659615819	-0.38481157898920926	-0.03674283061702396	-0.10292515679454677	0.03031352828347269	M1	catboost	1	124
400	0.015539624329654115	-0.06909451925043886	0.01819887229011948	0.022853715796270723	-0.17745454055457002	0.06566292199345433	0.06388140324267122	0.04207555163153982	0.1368764107263883	-0.1406768910378848	-0.03364551894023533	-0.039171410902719334	-0.09101122593264273	0.41938340164797516	0.16175332020008892	-0.04868830371754998	0.12493001093734385	M1	catboost	1	124
401	0.01074145400155358	0.034338640656146266	-0.03156844262530566	0.03741204839433024	-0.08195455044064943	0.0811939078659032	0.1687935691291688	0.03079776163314844	0.1315409289035197	0.09861518962277856	0.07699182955815977	-0.24170186925623816	-0.08174455090547827	-0.3473475590526921	0.09232512954073134	0.5108280557791947	0.12475832986157678	M1	catboost	1	124
402	-0.017588231874748887	0.2871535586913706	-0.05056540236276635	0.005414638551994478	0.013218661159137609	-0.0013309820309874622	0.007362060175206815	0.055001859386637535	-0.2973327178395092	-0.11712358769685681	-0.08791204903018546	-0.17653087396894002	-0.06827395057174279	0.46950124913389485	0.07977361741162711	-0.07681877307115025	-0.11835695247004867	M1	catboost	1	124
403	0.10539817827598545	-0.00031207710877683315	0.3113163692619537	-0.07703055007136705	-0.22160091362641746	-0.16355009527882544	0.07766665784651398	0.08160059469019335	-0.23334426305408257	0.2145578707479144	0.05926295103700436	0.229457261201553	0.43671719868655723	1.196448477287542	0.12973370101728113	-0.03535716669113065	0.08049104785055244	M1	catboost	1	124
404	0.039848452316810994	-0.0024766285268204716	-0.1106815086359143	0.02881946643795362	0.38475427274073914	0.05823775883866189	0.0994831640960657	0.048872395986457394	0.17192033829325987	0.14752171667316102	0.03376837831332073	-0.23546716066943693	0.19807675881840747	-0.39301508146778646	-0.1336363745384112	-0.17098573207362538	-0.1426235996097826	M1	catboost	1	124
405	0.06384550228174266	-0.10600563455452831	0.2590336591469524	0.027639784443058688	0.3226534163199736	-0.028152712232235103	-0.03269679788315854	0.039772486322908404	0.09339143325453224	-0.15535604746931725	0.012734514777228909	-0.049011035250122875	-0.1241270833839263	-0.25643575524777623	0.07578961108174279	-0.21475259409486427	-0.06981205929501125	M1	catboost	1	124
406	-0.03349191654911748	0.11573652326925873	-0.086172498412989	0.07282607992538341	0.1297360629977619	-0.06314302206199109	-0.08098733736842537	0.015551174820762296	0.115235539459886	-0.13363000264882943	0.01168869990579147	-0.41526837703597647	-0.03962506278264298	-0.31847284609086474	0.010947900580087072	0.028533161237431187	0.11776945195364322	M1	catboost	1	124
407	0.07403773948456768	-0.03705899628932821	0.26596130982239835	0.000600050796439906	-0.16857492756145306	0.01676263148085161	-0.15889896315711624	-0.06082975693806141	-0.04229898952699197	-0.18336842259607122	0.08800009717836388	-0.06341348757573283	-0.1780465367258505	0.2990387172162506	0.03718360273011386	-0.05273636124397807	0.0013843044655618593	M1	catboost	1	124
408	0.030493731356399247	0.4319583650984674	-0.1060209306145616	0.07689708240344552	-0.029930133136904572	-0.07073250203380768	-0.1360599481181085	0.0744961069227434	-0.0034369867785181275	-0.08616619162762819	-0.004412384356965771	-0.1644247387565765	-0.06860350840606858	0.055551154186249896	0.019955180767544153	-0.039165307281803924	-0.0012338442138696965	M1	catboost	1	124
409	0.00470316697027213	0.004591800081979543	-0.16140360561032718	-0.23044678204408012	-0.20149904627436363	0.22047694674396373	-0.036531107743913147	0.09142560667063997	0.06431551765938137	-0.04283489378526462	-0.015190235910292383	0.09840455583475737	0.0684244247270623	-0.16940788731293713	-0.09839182749773247	0.4071722679410743	0.09324808566151983	M1	catboost	1	124
410	-0.03137261522398018	0.4857355143187975	0.05335623856969145	0.03802622148736516	0.004970422119291301	0.21609411944564963	0.4962561256608175	0.01896622538769592	0.07802557475597315	0.21059716416270177	0.12971609694941325	0.21731810754221914	-0.04096263146253275	0.5765574230679206	0.29739359324114994	0.3614042828976831	0.16462430702965333	M1	catboost	1	124
411	0.03655822212777972	-0.024471912923402384	-0.10304368902488793	-0.18404510379660707	0.3126267775824402	-0.03346750318061684	0.03565367486623272	0.004513180773024413	0.03852364112260867	0.08417484256975793	0.0821771067289074	-0.4592079246650042	-0.10610870753068072	-0.3008257675709175	-0.060212426801600626	-0.19929849714261486	-0.1416505818860843	M1	catboost	1	124
412	0.040264033784499054	-0.070182227172916	-0.027638749653496785	0.011566875829455633	-0.01635338157341358	-0.06998936662229574	-0.09878760375758781	0.03615201630690939	-0.076939485645538	-0.11647779494645309	0.05316319766619079	-0.06984213780282283	-0.11859382398146155	-0.18985614436374912	0.042290401358489736	-0.17054449150162213	-0.04841174590604852	M1	catboost	1	124
413	-0.05301946457657018	0.11342335914651606	-0.09227646380920387	0.027688659741945135	0.1647855380181602	-0.1116376595856095	0.11904867360863389	0.010288979287240126	0.15658084086484242	0.0643631663882025	0.0418430443625806	-0.46703395016998	-0.06770673308305442	-0.39386661731319583	-0.09764541810713848	0.14351880617094048	0.048408015491763226	M1	catboost	1	124
414	-0.028454756559188745	-0.035255683293619236	0.28998597249198654	-0.15754040294980784	-0.42884713734606955	-0.10047133662183859	-0.28740280947508184	0.01214531624467491	-0.006028401252508522	0.1691986270422747	-0.04752538933698693	-0.08793547335916098	0.27819915173910936	0.35414288018201867	0.011907629899224266	-0.13140665309906313	-0.1326495683382701	M1	catboost	1	124
415	0.021340598006264706	-0.06187834187773768	-0.06651134631104462	0.07078100175753597	0.6449419942671082	0.21020008035413862	0.17443742710831106	0.018403962131158587	0.1932682685570135	0.06166063614911924	0.009486576429489668	-0.5521625920286753	-0.136763995696408	-0.35406994932868263	-0.05503088225753946	-0.0731160080797254	0.04196187033159726	M1	catboost	1	124
416	-0.009778746238591539	0.3144631686211503	-0.07802946611856025	0.058641202490723555	-0.1255565588777916	-0.09088928879932255	-0.08562869215815144	-0.0760178590455176	-0.054898952747848055	-0.11753219391444233	-0.008391591601611473	0.12101621639458691	-0.11273331244305299	-0.22981342133795785	-0.03225112174738325	-0.09587682329557526	-0.1108697729263368	M1	catboost	1	124
417	-0.010489308672676029	-0.019305279453430964	-0.038290469885925944	0.054489676444171714	0.26931895063937933	-0.01949983609437512	-0.02274336592495141	0.057761819782518216	-0.19136784027413445	0.07480556999260406	0.009253885096633671	-0.3421314873978454	-0.1027135648175212	-0.330801689414712	-0.10146459504304475	-0.16781609970946618	-0.07549621392962966	M1	catboost	1	124
418	-0.06035442658849317	0.11840149033077778	-0.10668422996654026	0.0656581160758845	0.6656654858592179	0.24359467456361433	0.1802668985030135	0.030948010317635142	0.1760315258199333	0.06053404231658014	0.05008090832175325	-0.17579264760432844	-0.07830580952346772	-0.35071468850371756	-0.023442645911814032	-0.025718277598209733	-0.05367454685313619	M1	catboost	1	124
419	0.1151271714766062	0.030769021037631707	-0.17541276102475567	-0.07191320574921366	-0.2897269527006468	-0.08489667797416062	-0.20644714497994987	0.015805043262296013	-0.21358414841864728	0.006925831903951958	0.06533855289650786	0.5042600608967662	-0.15707884502459019	0.5669840339737483	0.12230057915220927	-0.18210999638802972	-0.03144825968790718	M1	catboost	1	124
420	0.01634621386563445	-0.021672738371226387	0.008559975760897736	0.046312736788989395	-0.048470689582696076	-0.03815262458947778	-0.06997758661401313	0.05247794895448315	0.18030836509923154	0.10370669867368205	0.004294306621021676	-0.013474529353979114	-0.05399228754882418	-0.044593572368060476	0.16995413255092567	-0.26131738269313026	-0.0778877731589737	M1	catboost	1	124
421	0.04730000870029256	-0.07541590624268608	-0.09255614447518506	0.04170925919492677	-0.39161337667544516	0.0644633707048508	0.3840065938754949	0.062459374381519134	0.07698673492763526	0.11416876581868032	0.10015393287940155	-0.208960725181581	0.09578914078531969	0.8673117772523657	0.11906514540351296	-0.23024281033304614	-0.09985236261801325	M1	catboost	1	124
422	0.0434495025317194	-0.08376276177528696	-0.10152563428572713	0.01142971725116631	-0.28338916491203375	-0.10088531471686517	-0.08706260527420104	0.1267690622257114	-0.25357744613718636	0.051397342342006255	0.022622694188867032	-0.33248260461307444	0.11453445571210286	0.3003624271302288	0.07418305404502648	-0.08490300762773115	0.030534133865694875	M1	catboost	1	124
423	0.03004035821816923	-0.04544513685391251	0.03497162937020476	-0.046114637729786134	-0.06361586541593242	-0.17733755247699015	-0.10727606330659464	-0.3891313158548422	0.004329650812381859	-0.1977815772797043	-0.01686831889378658	-0.04736269060519057	-0.04201821987604928	0.2594356574623883	0.08750210909724379	-0.08247368602117428	-0.04557872461625507	M1	catboost	1	124
424	-0.010696344236967454	-0.07149762642102055	-0.14389826902134376	-0.021546495567974982	-0.16393574613275547	-0.029618638212874665	-0.08671745432431169	0.026221070437407863	0.13968781197045899	-0.16222218599032084	0.01983590077201805	-0.22100329191397802	0.04637234189640518	-0.30002113806821884	0.00431305796201196	-0.12298123922375165	-0.05574449865323932	M1	catboost	1	124
425	0.0038483643790535754	-0.01781399334818792	-0.14136023128455785	0.05146932074185719	0.524651983759279	0.1821768587962336	0.06763855553996409	0.02946943920534202	-0.043064028556970425	0.08224749217813779	0.09014118022805322	0.5604964772854649	-0.08030654769872382	-0.26618118744207603	-0.14780851956037505	-0.0017945534887067606	0.040936549237834484	M1	catboost	1	124
426	-0.029969453438486577	-0.12886605714464633	-0.11408271287487197	-0.053636965216553166	-0.10143977897594862	-0.03726858348470095	-0.014759481846554779	-0.02389645170290109	0.018376960084445396	-0.0007461856076235154	-0.017309362107641925	-0.20253708624449127	-0.13986774138720418	-0.07422319104809176	0.09118691383563363	-0.1516294628284279	-0.13710809733298085	M1	catboost	1	124
427	0.008458930258268237	-0.10973906691768372	-0.042733972128952635	-0.026125720521680565	-0.24011894911760204	0.07824371207015414	-0.10913501602980015	0.07522301177656837	0.023515078213644718	0.18911253693103613	-0.08184770329934113	0.3428711662929656	-0.3633919465541409	-0.1605563508838674	-0.01092714824010226	-0.1190439393350364	-0.09213908331605862	M1	catboost	1	124
428	0.18474917349430853	-0.08003218440797792	-0.11331797959504175	0.0028032399603851593	0.3212857253762492	-0.03935259677954594	0.00013945397752614008	0.06716452544898405	0.13155063738946418	-0.19531067641343333	-0.012339860065600745	-0.32671321719259344	-0.08036896846491592	-0.2867852909866451	-0.020212136702313182	-0.09669631901161159	-0.07554912070761081	M1	catboost	1	124
429	-0.001185537075517367	-0.08311793745622839	-0.10283397570159104	0.024983230577293174	-0.03156351795133299	-0.07730202347922853	-0.014435922550504195	0.08858179953750321	-0.05905196011320203	0.13211003704882898	0.054205919357443205	0.23192278098219632	-0.10135728362032113	-0.23370334519268615	0.01895390868416918	-0.011198799137600161	0.03325786046942447	M1	catboost	1	124
430	0.018498957588422793	-0.03738683653788293	-0.008436112250757504	0.05345330620552991	0.1900730944585976	-0.042342802831263855	0.04395365459983254	0.015076599799836589	-0.15620306829950042	-0.1352921754927154	0.009025903022166984	-0.30749619758121305	-0.05159109839433886	-0.30000667422424965	-0.05586546874208617	0.11535208255337695	-0.03869286529157677	M1	catboost	1	124
431	0.04373049895585339	-0.04766776796286703	0.45322040363396654	0.004421444379405846	-0.04126977132267863	0.14219310063327678	-0.2074073317316249	0.07041946905677864	0.05687097879480822	-0.011474796774901262	0.10809986993602382	0.07659772882748114	-0.08947207384873186	0.3861475791747291	0.0028394958985266104	-0.11511822067306524	-0.08463734273068804	M1	catboost	1	124
432	-0.01591505360825364	-0.07286358086514008	0.3141712464851775	0.05512520899845411	-0.2385976921881465	-0.08277735364627313	-0.11433861041790087	-0.13192082546862027	0.012186735242303527	-0.06904797458750074	0.10976082317965863	0.15884535035399336	0.23971268677371083	0.7306776030464671	0.031003514733777167	-0.11237503448365374	-0.0005151834801255156	M1	catboost	1	124
433	0.028621116999087714	-0.049656107769901446	-0.07446892736683403	0.05352164440557763	0.33443815404251903	0.08240185013451633	-0.10667052251067669	0.05240578565829709	-0.12427632375210866	0.08981880458125013	0.06337956226196166	0.12603797456625215	-0.020991976441709505	-0.1357468972109563	0.02423443838158789	-0.18216693819295882	-0.08752963454349551	M1	catboost	1	124
434	0.0032935041382468173	-0.023925311398703703	-0.08462705912652783	0.014146637308086308	0.3353578913082911	-0.07707997964737266	0.11535386044237002	-0.0005174945850091134	0.13444023322287343	0.06540550171867468	0.05375317357805817	-0.29180460582994516	-0.15781448731057915	-0.35576499322685945	0.01632722889991662	-0.20801350222458453	-0.12878808969982913	M1	catboost	1	124
435	-0.09053864145373339	-0.19198385942032792	-0.09711006593083926	-0.06842538160519003	-0.13668401440396255	-0.12238149422332494	0.2489792452595875	-0.03116112779374088	-0.13849333446078868	0.020338586097272637	0.06273138110766312	-0.08589488330418361	-0.09376350510449295	0.7610072265583527	0.2126999038128732	-0.08210463251080623	0.13621498933612314	M1	catboost	1	124
436	0.07310982589547116	-0.11184929764339484	-0.09212872592997204	0.08412490560463233	-0.3363031559871455	0.08991213051648883	0.30920768751698086	0.07268195036549362	-0.22406604295229657	-0.05265266130400782	0.08823875812444708	-0.003555529227489528	-0.3195125371297058	1.1502921723457926	0.14930506984426853	0.401281177970409	0.15547450699499563	M1	catboost	1	124
437	-0.00849348391813514	-0.0876081266365109	-0.04621964520460461	0.005586108811837414	-0.2755963061493462	-0.04168525608751299	-0.14136130112381542	0.013968373840521665	0.0009614267922684004	0.042753818012971616	0.006786542581285515	0.015214515276314176	0.3856365377381251	0.9056068986623838	0.02194119560703873	-0.05746709296305854	0.3837331958724766	M1	catboost	1	124
438	0.053308645195951306	0.0136741851497528	0.3048884347823708	0.07124628744900377	-0.1280289953338408	0.3651608572362589	0.3847048964553046	-0.008340947282895979	-0.022719913528734502	-0.18911496503665925	-0.1261371456318249	-0.20930533977809418	0.3043877589833728	0.5987620704014058	-0.029072578834718796	-0.05495588953933871	0.09004936798286131	M1	catboost	1	124
439	-0.04203441853853408	-0.06004419926366852	-0.02519180904042093	0.028262300869546373	-0.0987940908225217	-0.17816694004055886	-0.14202723284848381	0.08295629562765881	-0.23597499364084099	0.20087432758333026	0.10862993487911868	-0.30138267007328967	-0.11700598268524671	0.37074706722441775	0.05692062142793641	0.26328445526455047	0.03291996932633102	M1	catboost	1	124
440	-0.020400460552908225	-0.04314571816380979	0.25498818967071385	0.01224446726967983	-0.2343974744843832	-0.11600871596759776	-0.05179635335728565	-0.00921782368820931	-0.24732239621472973	-0.1412595466598323	-0.112329758764804	1.0015409815260228	-0.17548565478866984	-0.14616104036017347	0.011887990974866402	0.16174766105585223	-0.0760050973826227	M1	catboost	1	124
441	0.02640859906037421	-0.044763158679847856	-0.04039667451699077	0.0749341103440154	-0.17395740757675057	0.05863933016535436	-0.07562632216109184	0.005870095976914482	0.16214624924520177	0.14590377807238608	0.04549045082421598	-0.21807903816680027	0.3656053810087865	-0.08061158714069196	0.03070802675380728	-0.16000156232502902	0.011865779667615742	M1	catboost	1	124
442	-0.033911164203588515	0.10663522514318056	-0.07791134310921531	0.05015600994345797	0.1892331466269233	-0.07581230111047997	-0.11113198351425684	0.0005541962527828303	0.12276888205973233	0.06911126820392338	0.043819375873418595	-0.41984599613501167	-0.11659211143975759	-0.10583529751680915	0.014351782200891835	-0.10570691081916667	-0.15932388138769246	M1	catboost	1	124
443	0.07835631699158319	-0.007262231736991789	0.4249185920958119	0.01626573017459863	-0.30360651986271614	-0.04847532303552938	-0.09376269728068591	0.1088784783438431	-0.06889305574595095	0.017416895148397803	0.031451598279481505	0.2808785603204174	0.11484740583570156	0.24561551193899697	0.060409187222816955	-0.12374702531398508	-0.11918815481389088	M1	catboost	1	124
444	0.0031735419594839244	0.43303355965716434	-0.036557829213891384	0.0031802013589128	-0.041561276580806016	0.017202217190902272	-0.12908365989154116	0.021848471944491795	0.035285433673870784	0.2208835965186221	0.08203825117544247	0.08134490680126086	-0.0643748838716453	-0.22768436481118107	-0.009532521232991675	0.01164721181396026	0.07629760209264888	M1	catboost	1	124
445	0.00282761546506792	-0.08808089024805395	0.2778436372467684	0.044270182843185193	0.25378954198975245	0.28172663150927474	0.09944183117923276	0.09310527694314816	0.019559519214417037	-0.09074302100631178	-0.027570973081105326	-0.0012436925730259659	-0.1166432293076355	-0.31235252622467824	-0.019588123349427913	-0.03906140361426185	0.029447493063460617	M1	catboost	1	124
446	0.07369271222506316	0.026853826731692416	-0.12661400246145696	0.027081288509820736	0.31273309280315786	-0.08633929971629711	0.09815006741723456	0.015851687719186852	0.15802354738857533	0.03245922531778577	-0.013095706322042933	-0.270255785489297	-0.05026258740726219	-0.34753185774667067	-0.06500871492841381	-0.10749858681484131	-0.11156839940642703	M1	catboost	1	124
447	0.005432456539547062	-0.0032864834148964802	0.271718721446329	-0.03792149381854874	-0.2403420383784941	-0.068684998141222	-0.07453330755385376	-0.038819455559989266	0.07342523300591615	-0.4483638451546354	-0.06394278169860289	-0.034371589104684845	0.23386293333336747	-0.27019663804784017	0.01024245037965544	-0.10405985835009783	-0.01807997280756708	M1	catboost	1	124
448	-0.01620423714872767	-0.04024473545190012	0.25107657249547327	0.0070677020838396665	-0.35093180788955236	-0.02292887127127046	0.10753753804984752	0.04589898957309089	0.006759429658899831	0.15172921944755838	0.05146124307331162	0.20127959559109326	0.25066051525789573	0.47441122073338415	0.11436219841300381	-0.23253746956422153	-0.15456202161437402	M1	catboost	1	124
449	0.05822231203514578	-0.054752391059023	-0.15187553734209935	0.03575568306502076	-0.1130497910439344	-0.19512105641153057	0.19503943776951005	0.042506768988080326	-0.004527167204329637	-0.1416654635216929	0.031228111925527276	0.031069245171351484	-0.07038182293613891	-0.07703612177057517	-0.13262824083836824	0.3283786402360529	0.08242867231301457	M1	catboost	1	124
450	-0.002636083249891404	-0.05334880930181719	0.21810368133972244	-0.01100527094544031	-0.13436872954165285	-0.00906434561921579	-0.1282655505548527	0.031644986283226643	0.04271002904710327	0.11312107320330948	0.047978936336621474	-0.012668700005726672	-0.09470429496292304	-0.10617229480678646	-0.041813478716485934	-0.0791351921912734	-0.09601536231188382	M1	catboost	1	124
451	-0.0031001076709328513	0.022061451145619616	-0.04781821818300446	0.03145624902604252	0.5431384074563284	-0.21600186101958951	-0.1204465974506263	-0.07874003443763863	0.054487381457449344	-0.03160542053775158	0.06311500468652691	-0.2208108256490008	-0.07886165931617777	-0.18468983723993543	0.1775456793222727	0.06976921930007872	-0.0009966282399836409	M1	catboost	1	124
452	-0.02719762903039491	-0.06776804659074959	-0.2594155673936839	0.017760673991000585	-0.2574402954825105	0.03839611930125264	-0.16401506715397457	-0.5660450902464438	-0.33060432644063875	-0.05697156949292054	-0.08773923128667445	-0.0752361160341454	0.33041482657468746	0.7489145124413964	0.007169532387338598	-0.21001236493670283	-0.14372759871187493	M1	catboost	1	124
453	0.03051681337165101	0.03179234872736704	-0.14058835005584236	0.025580451991418673	0.8031449514887705	-0.10597580045114395	0.5790848893727324	0.008237634488252144	0.12388698460049638	0.10981275583474705	-0.04916766628287544	-0.3315435673107379	-0.11378421328049351	-0.33013102531989597	-0.06561740917078052	0.2638816020994198	0.03409650384733469	M1	catboost	1	124
454	-0.008271585206845677	0.043096320844928544	-0.09836018036928247	-0.03866276355936407	1.1014909451308483	-0.0768954367621297	-0.0069567487005989664	-0.5071135474972689	-0.1280659898980182	-0.22372703330798782	0.04338940806916075	-0.3350414061179045	-0.1474280100653334	-0.21705099721422735	-0.002660559151042475	-0.20079611727178323	-0.009048331972435843	M1	catboost	1	124
455	0.08108271151260175	-0.03022889516702375	0.22206741259225085	-0.10877001413076935	-0.17233047956170533	-0.010416753264021077	-0.09617946212878817	0.09410051406037616	-0.1075523738005263	0.08792591702284812	-0.08064210308414696	-0.253698365469656	-0.13945373535593736	-0.09032918101591443	-0.04077171342727618	-0.0153789063940122	-0.028916558020541123	M1	catboost	1	124
456	0.13389270455504557	0.01966357106354933	-0.0924141728531252	0.009245177758897428	1.0756694037993466	-0.05235956059551246	0.01897593934940241	0.07846359659863376	0.1658031820031596	0.19604702014866662	0.11615359376168728	-0.27564041396862904	-0.11441272161504676	-0.315525373342823	-0.015800080204712463	-0.09683693451148757	-0.08231497498806657	M1	catboost	1	124
457	-0.009224010147187413	0.08734212676007465	0.4340330068907037	0.04820362515148629	0.990436222992042	-0.06668330103952007	0.48335530780947933	-0.028669689700041634	-0.31342152467456225	-0.16956923986954153	-0.0055842360493611656	-0.0898868154817738	-0.13373631801049804	-0.23520834584891534	0.034604567123940416	-0.057769511588567586	-0.0034058477115626157	M1	catboost	1	124
458	-0.018225278506730516	-0.1096149885655878	-0.05167583177799858	-0.001779403804964656	-0.1819354131459505	0.006197363040021726	0.038687450555393244	0.005902619551317196	-0.041768532689451916	0.0614582835363547	0.07591374192416672	-0.04457247677681305	-0.060598096363830636	-0.04590689943271072	0.06996525664126182	-0.25742669575496485	-0.17230713421286345	M1	catboost	1	124
459	-0.06381711032190553	-0.13172431422382172	0.22185929318789505	0.059159786594296174	0.4142885395387233	0.02669857513039188	0.03191453126106009	0.04926801381887657	0.10862970056170854	0.18678989859803358	0.06840173499187083	-0.5258353612508343	-0.1401936117896057	-0.27909527024824726	-0.042170944978980024	0.3886375615527668	0.011019090953190853	M1	catboost	1	124
460	-0.004880485149928849	-0.10501501991116095	-0.144551453501106	0.049723267555333746	-0.16270128809852424	0.09696610315631225	-0.005932232700361252	0.04199707656757758	-0.07945775571068185	0.1382936680202782	-0.15270864216918675	-0.05025355235150392	0.09159275013648502	-0.19200584386610423	0.05061685196580966	-0.05879983432039772	0.3491621218786059	M1	catboost	1	124
461	0.06978868901323512	-0.0041664118292405435	-0.25792808947690826	-0.11259314042373125	-0.24896301971568488	-0.21937878801351288	-0.10372999571226746	0.056487106091693176	-0.36436822747649394	-0.2381625965383495	-0.0020027552212995687	-0.28272311312830706	0.3044914060007196	1.1466975695270494	0.13799855766815497	0.22310312804250146	-0.0865870391439401	M1	catboost	1	124
462	0.12000619916125711	-0.016672298355887967	-0.10695571675950664	0.022480901580922644	0.9813960637084529	0.10846516609390895	-0.040147054189592496	0.017122313129256432	-0.08094047862521171	0.0008438895774447483	-0.0041181659792351175	-0.29677309110802585	-0.11039145976444907	-0.22836762197602856	-0.0064633634826621895	-0.02243257841812673	0.023586116289082373	M1	catboost	1	124
463	0.006569531746860606	0.33793817742400284	-0.02004101644394659	0.09289410869546312	0.30336430842393725	0.05362746205610604	-0.06361354480875858	0.05073299923568739	0.10756962992053999	-0.09745405945571695	0.031258282128658395	0.07823932273202541	-0.03273026065131477	-0.1425936988118454	0.07079716260892346	-0.012920971039797429	0.051160482396125286	M1	catboost	1	124
464	0.00995939269555448	-0.08514246469055076	-0.04858869268193707	-0.006818516036943367	0.257468359974122	0.2656742192552528	-0.0485193153792044	-0.027491606301040947	-0.04926480111002638	-0.10687527823204428	0.03077519392941903	-0.07263578167509736	-0.0825937089065031	-0.3150300983934466	-0.15837706103276222	-0.20452363430645543	0.031806171138881005	M1	catboost	1	124
465	0.011112705461780083	-0.15999785522962212	0.2146972564455848	-0.04693191650447495	-0.28946068760574867	-0.2848976409897367	0.009239042446139802	-0.5620262662179527	-0.4178121977554467	-0.1491075213218711	-0.09803806051886615	0.262433996071394	-0.1879104291122825	0.7961364961145596	0.09988477855979455	0.22587649355675124	0.08238292116511164	M1	catboost	1	124
466	0.003878922173275762	-0.02118384955009716	0.3885842796546509	0.04980846974709038	-0.25678593155272905	-0.20032597736404226	-0.16843735350998748	-0.027316608945722676	0.004927015159262382	0.12698319115322287	0.02365487422972026	-0.04748577783882627	-0.1591395368341929	0.17816972750834642	0.036380562866611454	0.18607819686378937	0.07237080290756281	M1	catboost	1	124
467	0.022222115507188923	-0.0540758341723652	-0.0970368925550171	0.04262363421961775	-0.12240298037354996	-0.023117420558626443	-0.0963358406349745	-0.0018690049039198596	0.14057900219137517	0.09617508981785339	0.0665921708206868	0.0038213780592200545	0.02025539623449751	-0.19134428992905583	-0.026556559389913113	-0.07773126842326947	-0.09479592290972633	M1	catboost	1	124
468	-0.005434538398859186	-0.0016076691153874725	-0.13306098415214437	0.04039245153310416	0.6186226947797142	-0.017417403856985397	-0.0530854502363507	0.009543618710802199	-0.09551554098325533	0.020193287261029303	0.008423768161713538	-0.6754565137493327	-0.12250122916882346	-0.2417426508493737	-0.034954963570703	-0.050525508284823654	0.014909744322495713	M1	catboost	1	124
469	0.02463977656315554	-0.0894838496088568	-0.06361830716635683	-0.017216189947741906	0.6301847562725033	0.09979518737953393	0.18371607107164706	0.03371994752217016	0.16151863680623343	0.06748499802889749	-0.05748332387805036	0.08364633836627325	-0.09303344904103769	-0.26054212090888684	0.05693837445862679	0.6241826347929001	0.12528105791389774	M1	catboost	1	124
470	-0.07132655374570708	0.1308428590053314	-0.10103574947709613	0.028347337358212182	-0.18502156384842772	0.022842776954517512	0.019269828308112802	-0.05729707410943141	0.014612242816719271	-0.16751105598826752	-0.5808343584014976	0.7352983208988744	-0.03546609273929354	-0.25544301255653257	0.12497696811124298	-0.08492731051708367	0.10961077405316635	M1	catboost	1	124
471	-0.0422674470370357	-0.04534394822773704	-0.1472732868377313	0.06316206985845495	-0.1714618605839332	0.23578733971193214	-0.16133934081585247	0.059976063728663855	-0.11616815881270234	-0.10844293046231457	0.044900612015500836	-0.030644623748750727	0.2554359374529531	0.49482561048482865	0.055307473806573984	-0.1711211749645704	-0.15368106632691161	M1	catboost	1	124
472	0.01721355503922527	0.11810724253140223	-0.02047161327618764	0.0830269199345416	-0.1348528576191841	-0.07061670109780646	-0.061979597324129526	0.015520439658652872	-0.015814394882113066	-0.1885704232836219	-0.054927049654000734	-0.3172053896354359	0.16580824783851755	-0.22961252782605915	-0.04107048959126247	-0.12913885736935712	-0.11797528399545888	M1	catboost	1	124
473	0.04281135850877027	0.007296721480134146	-0.020341699177627556	0.042522234586496774	0.07083504988596367	0.3181763078856229	-0.08383961403349119	0.07496379036486134	0.09549368177666888	-0.0310204649483979	0.029120540263227843	-0.3464196776062394	-0.11419485525542833	-0.26452165317450244	-0.09792297568565773	0.1911503776040918	0.07395449244322604	M1	catboost	1	124
474	-0.036725200504520605	-0.056353333480757335	0.2390192541635848	4.089219225572702e-05	-0.16780081672013555	-0.22678656161739583	-0.18369873363620226	0.06998900365264378	-0.0554129357027341	0.08448548168626094	0.061997303560899	0.012889590896094979	-0.06318986446173719	0.407275567461583	0.13915626917769763	0.3147309760228896	0.06186785569935194	M1	catboost	1	124
475	-0.004118107926194	0.015809372523820663	0.5506091357348896	0.08777601074486775	-0.18268942207797298	0.0749243652814665	-0.06834452560664983	0.03747460364918948	-0.12581856695208266	-0.06525579244438547	0.10623885825418772	0.029863352862123396	0.47185553026582455	-0.22373054107879137	0.08355905111052654	-0.21601364310484675	-0.0956728866345377	M1	catboost	1	124
476	0.012825630241109928	-0.04627723608358331	-0.20095566126877892	0.04245586304520696	-0.14786624221139524	0.0026129742530439665	-0.012381134737220422	-0.0010762392889186818	-0.02634270907746421	0.015423929227941105	-0.016306170469537494	0.10749481016704002	0.09953343594818624	-0.2246859789101625	0.0012836111005033	-0.17099963588436046	-0.04814023486294383	M1	catboost	1	124
477	0.013129684510571058	-0.06068990151966198	0.31088773521742485	0.05343997150570653	-0.13495432352137807	-0.05479154949278736	0.014533155450481316	-0.09234171179101618	0.01976351107321846	0.0665667528254351	0.06821596359826139	-0.05912422238917317	0.42729795280013644	0.21471863851124892	0.023731131214747927	-0.18237881178564236	-0.14689448368827587	M1	catboost	1	124
478	-0.039650058544773284	0.028202127617550584	-0.10248961249374947	0.02336407063622724	0.9766277027114358	-0.08291172468224493	0.10705203788383297	0.05524044952970253	0.19796168242697515	0.2188089040975843	0.033080310123271735	-0.28796686866822757	-0.09511007124976179	-0.3158387383526367	-0.10803939826931157	-0.0983161381826704	-0.09046271345050168	M1	catboost	1	124
479	0.003432174747464983	-0.013151474768748962	0.21222853498681926	-0.028250168113131302	0.014535728169563406	-0.06774716820196372	-0.10846505401307735	-0.03693432806096014	0.03012040046584073	-0.11578251003042837	0.028442296359185677	-0.21211893275474875	-0.18966300504989242	0.09799791970946665	-0.02313056340979206	-0.02916142555068247	-0.024063108514729495	M1	catboost	1	124
480	-0.09609291575353109	-0.10416860914388641	-0.09848453148247613	0.10652759046261621	-0.12236111547420392	-0.0042053268996729174	-0.15888750017018385	0.05789219588307602	0.16894393513467662	-0.16605165437572056	0.039381421913075795	0.020428160530619757	-0.13867659003956664	0.36361685482049066	0.033326016033444136	-0.10404328048186841	-0.04974439808742825	M1	catboost	1	124
481	-0.054988378635578414	0.02164758493628704	0.2537498081252551	-0.10785991721371799	-0.07627387417399627	0.15920503152525217	0.013382235490414176	0.031297150561658195	-0.10112015619236198	-0.07972457084268618	-0.39948864210912705	-0.2634638733169412	-0.2688619143180258	0.550844865743402	0.1103461798502815	0.41100126920472385	0.14112382478839677	M1	catboost	1	124
482	0.0003533349374798397	0.41425526035276206	-0.038766722648807164	0.11793867633100455	0.8614069084749071	0.15148061736270213	-0.03046011406534814	0.020132641003711194	0.07957014925867154	0.172239971280228	0.0014688647335944854	0.2746459007744002	-0.08817268884811522	-0.17835278219589012	-0.039187762734230434	-0.08754252927293484	0.07904556586840214	M1	catboost	1	124
483	-0.05744058681696689	-0.07616963829547871	-0.04951637767900047	0.0561710188228788	-0.1645540392987229	-0.13788027136272507	-0.07515352305336039	0.061832970259503454	-0.06118103889630632	0.21710833133949245	0.06973279226129626	0.8962746963443889	-0.13899112864693103	-0.12220107550805288	0.03277144503891739	0.4048949212552676	0.08004028931506997	M1	catboost	1	124
484	0.02156307414449715	0.21698197714253037	0.07862570465859733	-0.008056207334993067	-0.0704075200090567	-0.2602376525232671	0.41983999183836507	0.0017175571875751286	0.11775394501826293	-0.15609106587105945	0.08977080325774825	-0.21758477949986507	-0.18908718819896772	0.12146548205690459	0.06541216364561098	0.25527488283009503	0.021930503260863873	M1	catboost	1	124
485	-0.03885654301579364	0.08491302631733474	-0.04450768381953532	0.07222450884644303	0.20734529333518972	-0.1006175890180967	0.09452556954647036	0.0388438017992322	0.16215990354726073	0.08226674074000567	0.04543555698896086	-0.45741201832279854	-0.12528170948709966	-0.08627895571422453	-0.039672824146306754	-0.18272848297700375	-0.11739519555532944	M1	catboost	1	124
486	0.1134907767495324	-0.11454570041160521	0.1597778202699424	-0.09264537734304217	0.36668810965701354	-0.11960257276715368	-0.0697659019567169	0.032196653610100996	0.06714135486221337	-0.20577741485179277	0.02553514923902348	-0.01279072713061578	-0.17855755359296432	-0.16105941673684004	0.02075484361876388	0.36539751009237503	0.042178429517182904	M1	catboost	1	124
487	0.08170028752673925	-0.031148567144935177	0.27883715536190323	-0.015522439120246865	-0.1680937881937858	0.08158691384219267	-0.04327413402455396	0.03680850282929107	-0.04228684074594472	-0.20979042099926862	-0.0313736171795483	0.05313366725597879	0.4687851235667909	-0.09623051551742853	0.0027788588478190523	-0.06956664649555176	0.03480927940172688	M1	catboost	1	124
488	0.009419887627252375	0.04731192493872611	-0.045772561134008835	0.05087815146867749	0.316572129175537	-0.1282699668618306	0.11892538833514661	0.011567699937144807	0.12536245326076031	0.06518313587821761	-0.07135455248768695	-0.3079823537016685	-0.11781239479582035	-0.3722172469937623	-0.09493949284933866	0.31183943672161674	-0.05362559544397957	M1	catboost	1	124
489	0.04430662570165058	-0.052374347316970875	-0.10389813942534794	-0.04027967747683922	-0.4074452925477626	-0.08457382161274685	-0.1840202429170689	-0.06474059852542412	-0.004504509600815273	0.19626368134107222	0.04589207981322566	0.30023368373592124	-0.10103034451062735	0.3276178893573141	-0.06999881709368237	-0.14609357527856578	-0.14358785838548488	M1	catboost	1	124
490	-0.12987733425703488	-0.03864456370624018	0.2919876987542233	0.020563717394150312	0.5654250538612278	0.10687494309681597	0.05939372502441546	0.0598888237629358	-0.03363616861830485	0.05247633580281272	-0.0026038512240378685	-0.11950911558249583	-0.19189981472470655	-0.20965604951233746	-0.02775487290644129	0.07299677953894648	0.6232166094297329	M1	catboost	1	124
491	-0.0006775077444794277	0.5017024159175633	-0.053617509787928376	0.10221471183647038	-0.04121997944093474	-0.1132283682767974	0.0016558071734173235	0.05947241468658835	-0.056701492660716175	0.17229624934012458	0.123573732680005	-0.240012130415456	-0.05427556263705509	-0.061554873251657295	0.24889972369237043	0.36559962116493067	0.037503542663666546	M1	catboost	1	124
492	0.0023336751710274803	-0.1092292796926676	-0.10295092263234205	-0.02217516915090592	-0.1084070415006137	-0.036849033523138175	0.05557592460244707	0.015469619272077954	0.15034860762207503	0.039995019001234276	-0.0157646193233548	-0.15668630485704607	0.02814139633239593	0.45120570755870887	0.017681102309395312	-0.18787577832941185	-0.13441526034634274	M1	catboost	1	124
493	0.04644951763520796	0.3278032543464893	-0.027534359246636574	0.0965934066127611	-0.0874804767764427	-0.11157732535834178	0.32125653867795867	0.013133989787089526	0.12946738032879035	0.09854726314531059	0.014632304278175613	-0.3583898754145348	-0.07987773338858424	-0.014143751731832263	0.10255832095976337	0.1761125946492501	0.09451265448499697	M1	catboost	1	124
494	0.007334863024505648	-0.07744014099971576	0.021001042076569408	-0.03930918598437144	-0.29401575811540936	-0.11229958541633915	-0.15299937435258057	-0.11764616767488464	0.0025125671174873383	0.045249190044605966	0.08821675989650374	-0.042165929215736996	-0.23766459674166393	0.796891149373876	-0.07831927921053447	-0.11628835439104243	0.005543441325914068	M1	catboost	1	124
495	0.0038758927223688047	0.03330151792812917	-0.12358775154737899	0.0774492231565308	-0.1715211934933334	-0.03628032453877332	0.01384756636636941	0.0027554198135269097	0.17909231873234624	0.13381937317206322	0.030287763878542553	-0.1684858409411484	0.3782053351890781	-0.4336893854189933	0.021729038096637267	-0.12368363308138353	-0.10073135207005157	M1	catboost	1	124
496	-0.03151062967160043	0.4497708019889375	-0.0345867593414372	0.023375566423323606	-0.15778108814882896	-0.06412608913874317	-0.1638242578942823	0.016952347981020903	0.12655303676413265	0.134988225709111	-0.07940100111539788	-0.14353863494829286	0.19925133355436866	0.5378405175740903	0.01469533860743817	-0.08409309047903248	0.00031795221632810217	M1	catboost	1	124
497	-0.2509964201084631	-0.08456153975869084	-0.1926137901059839	-0.09697470392557371	-0.3440128785064906	-0.08782871480557591	-0.10740043550551348	0.02108614167840041	0.05097530853437005	-0.20832401298438827	-0.28197741603722715	0.16026296506563625	0.19086772643141917	-0.17971782576062112	-0.10809995756261977	-0.1941677245896347	-0.06569207170165303	M1	catboost	1	124
498	0.013306732900825752	-0.07625132962409412	-0.06523240068101764	0.028083503950437804	-0.11388159889602095	-0.09066601678714077	-0.14473452107762058	0.007068801175159198	0.1493355397183491	0.15852403062496626	0.09956869233372603	-0.04423757320974434	-0.04146371344150926	0.25395720792893667	0.08703389418345979	-0.10601454709848779	-0.11595625494879525	M1	catboost	1	124
499	-0.01487178140008122	-0.016784948818089458	-0.10055810151354698	-0.00583253637200867	-0.10268474974601637	-0.0992894809390399	0.07085088201521035	-0.003358911971981236	-0.06462560503338519	0.03244508558912045	0.06768288943863089	-0.293404052476	-0.07909721647528328	-0.1537129632872514	0.046898029755046144	-0.10240132548098901	-0.04421513707747908	M1	catboost	1	124
500	0.09822140359093723	-0.1088825824190435	-0.2366490501022834	0.05948017881831558	-0.181422413777424	0.01823171637845473	-0.05254900010283073	0.08048885686990888	0.08958787921732922	-0.10711324106589848	0.07191743516673142	0.6843997577908926	-0.040071011261954496	-0.13367943541137547	-0.11429234639554231	-0.28005813598836155	-0.11126092442843033	M1	catboost	1	124
501	0.11574544575221031	-0.01849664049105546	-0.03857138472876192	-0.05937698621866462	-0.1919875562028708	-0.3072830547094045	-0.2016337351311659	-0.09438949998148019	0.07956618081217832	-0.15751788020518637	0.00491021473516183	-0.3374002902547626	-0.2504103001829315	0.2939467463479034	0.1639833581004001	0.13980180844054205	0.05027435268245255	M1	catboost	1	124
502	-0.17461030336412112	-0.10717676361499776	0.4169153623541504	0.11099082506528485	-0.32690796203671074	-0.040562855804243556	0.037500749812801104	-0.21943751471420286	-0.2686236377136337	0.1735129980205631	0.05510703143310997	0.9449526855625013	0.3363882745304953	-0.16399978088107126	-0.057987461465372356	-0.15328513922329887	-0.05412975456836177	M1	catboost	1	124
503	0.004444196195948175	-0.059607618234082206	-0.14017532236697758	-0.024491761493525967	0.3909786710293429	-0.094226905073301	-0.0046905706281904404	0.02483863047152807	0.059599895331605764	0.05356863022940758	-0.007558954658234819	0.020188342809079645	0.16988023358205845	-0.2750597912381994	-0.016228375467340142	0.27321534558474414	0.016175058707524333	M1	catboost	1	124
504	0.10437110977166686	0.07809634722865835	0.21554019163150817	-0.3650824799039938	-0.21032663908391322	0.030298740223007804	-0.07445551261570028	-0.04586823894902926	-0.17715337230457592	-0.3754892662400636	-0.004335176806807474	0.3747920386418739	-0.2649566559630346	-0.17289654090654918	0.04453609517203871	0.4468858670163969	0.031934252706306406	M1	catboost	1	124
505	-0.002704640459380535	-0.03569382012585681	0.47844819506776853	-0.21370568054747677	-0.21844951192024806	0.4798729676995812	0.015364306934332373	-0.12569612400714789	-0.14327724193570276	-0.1076036206456998	-0.2470920251451144	0.43554655748201077	0.4045832744889644	-0.09725197403167701	-0.06013846703361639	0.5428104464655834	0.11293029484714524	M1	catboost	1	124
506	-0.02883844661684422	0.17612286436462188	-0.0520116267281702	0.04884478086937502	0.05922477293167031	-0.10116030515489684	-0.06761150972525763	-0.02458715200467662	0.1355729644858834	0.18391121582363135	0.005260726785492888	-0.2905608707743982	-0.0826624284890331	-0.28307048920953454	-0.03343860594872122	-0.18514593244465116	-0.09636417003469568	M1	catboost	1	124
507	0.042697478028684885	0.024945469458134563	0.3769425080526841	-0.297146538383561	-0.2674386139692909	0.17156010207034736	-0.14367464529944596	-0.009495158752082393	-0.2729075355767187	-0.3590030776951228	-0.18858813861253618	0.16712481491393938	0.11155760626720886	0.2761174635115591	0.09071565982581858	-0.20123116708522237	-0.05658384940898246	M1	catboost	1	124
508	0.038419613774667544	0.046851369299610764	-0.035437285509874274	0.09276106244161504	0.07018659006149641	-0.08227010664499537	0.08230605840455849	0.0388739445293385	0.1900333836347289	0.12247721571193643	0.10947027234236908	-0.12535630156111804	-0.02603329564364312	0.6655893766564427	0.049321680245941656	-0.18284358949614646	-0.160015096122815	M1	catboost	1	124
509	0.040556835053067605	-0.015889682575462	-0.11136201286143804	0.0408137704872943	0.7405315752033134	-0.07026573225438808	0.11317142698451489	-0.02092487999411587	0.2039185763894617	0.07584637777087962	-0.0023655245094989976	-0.4390222068016872	-0.13561975421230765	-0.3777662532635899	-0.10135226905638253	-0.08813947790907792	-0.007651082654685545	M1	catboost	1	124
510	0.03862109051551216	-0.019043935759413697	-0.011198325606453409	0.04296961297523738	-0.09378133341510933	0.018454928571789153	-0.2179996464341621	0.03882662414587246	0.187559535141933	-0.11879282608266407	0.02664309933774758	-0.1526527788242167	-0.11346082498230683	0.051805050692278684	-0.027456451158135897	-0.11119734693495219	-0.03821068620696861	M1	catboost	1	124
511	0.05730150732827666	-0.06823767820012369	-0.12794988103061852	0.06080998453678	-0.05989586480007207	-0.06324381694556624	-0.15518844517788244	0.05222119717827736	0.035075878096837834	-0.1344376364370441	0.0086503413230121	0.11822908353059843	-0.05733318687063741	0.43597584475433815	0.10546165916593102	-0.11533028905326612	-0.13522982495020347	M1	catboost	1	124
512	0.030139455785787722	-0.08220372103685464	-0.16668744962412485	-0.005104002249295051	0.28999876836137345	-0.030092656971154107	-0.10619511321502273	0.005163610755038863	-0.05763690106155103	-0.14258297481090546	0.04433363547349916	-0.2816821509640795	-0.06824877981977044	-0.23815328615760825	0.0070863035631784504	-0.09309160694073945	-0.06921795341442903	M1	catboost	1	124
513	-0.0654137048730101	-0.00993492775163305	0.3489139033131755	0.06085732913241411	-0.2046004285620989	-0.17975603254946793	-0.1481570398793106	-0.09311388082417596	0.04864735299736467	-0.2470162835289966	0.06457937794631512	0.2818306197835924	0.2553220037842151	0.7752294283784873	0.15318644930263828	0.06230610235519658	0.10723982803051306	M1	catboost	1	124
514	-0.020936181332440927	-0.003558706830378791	0.19434510139353006	0.03172524907359112	0.030417079859082145	-0.09472904778712345	0.061438873892242236	0.02535551251002899	0.0747757332275971	0.17042310959069612	0.05238425666209951	0.02709451397299323	-0.13609504381736093	-0.27778221557528365	-0.03011439980796353	-0.06325464735103058	-0.07186418181746737	M1	catboost	1	124
515	-0.04109607004919061	-0.06172702484688114	-0.08996623824741791	0.020731785119237324	0.5850559817827762	-0.061036457793913125	-0.009033325965125367	0.012200278082334454	0.10022894597277368	0.23072197443186504	0.0828296986224529	0.5143797853149343	-0.1456746315682396	-0.19638253545160697	0.052709884397879936	-0.17900358194261326	-0.03588127597030327	M1	catboost	1	124
516	0.06400809800839145	-0.011766307474723564	-0.1317438575135972	0.009987207562731037	-0.13466560633349686	-0.05080359752454436	-0.020241335829075963	0.0428608408496841	-0.1597714930597684	0.027463429428620355	0.001438860888782184	0.03494729028386122	0.025198324315204124	-0.26497055409203546	0.007675378693281411	-0.07414627484014864	0.015458407040172413	M1	catboost	1	124
517	-0.0014379456793902235	0.1645730246969131	0.02224048804663468	-0.05297521996358563	0.5188307727062582	0.015377955786210937	-0.08671257710638273	0.0686931576963526	-0.1820013116903815	0.22172761305189045	0.09157531407270027	0.31782786552868175	-0.05826833422289196	-0.07448262252661783	0.029741585372420727	-0.09614203854439114	-0.02413318038070185	M1	catboost	1	124
518	0.006334142763556794	-0.014725871116356393	-0.08485780659490626	0.07133493243199393	0.21168887032275333	0.2320268649311163	0.1803542315621855	0.023985455987750915	0.2080010856618142	0.03458049611428961	-0.0181785261864728	-0.27655540479189156	-0.1004713623081391	-0.3763781164132588	-0.05766026602138464	0.37151161199447497	0.08483942904214056	M1	catboost	1	124
519	0.028694509705431283	-0.1042076214308981	-0.09080129727250469	-0.037134649453841526	0.3870950390105605	-0.14365545945913558	0.03915367476276666	0.045491522433285525	-0.04220424431434387	0.1771675530389333	0.08698800517050503	-0.02826798846389911	-0.08799267618348554	-0.26509485024409746	-0.010727332981140154	0.009834788705104866	-0.0035561762617815668	M1	catboost	1	124
520	0.05763921246325566	-0.0250264861970568	-0.0909730188054948	-0.024038205928602376	-0.011325099355014344	-0.012672068113219163	0.006344834722203005	0.03724213140847319	0.11188931945853196	-0.12793825385966284	-0.024063399384285686	-0.2347365082865536	-0.046130356140111156	-0.29869056667045135	-0.03254732127901442	-0.17789201084191014	-0.1117947671543028	M1	catboost	1	124
521	0.0914106794789842	-0.17525156491156643	-0.07294146130395159	0.02348767479044822	-0.09455883384094124	-0.041141423701261066	0.1534297205333992	0.06336415621246809	-0.010738563419862344	0.0060888035754416625	-0.033472533800446326	-0.05157177589442698	0.1848971739517704	0.6070144653646228	-0.04148593758980749	-0.2087223522389157	-0.07054837164359724	M1	catboost	1	124
522	-0.0434701005808425	0.03579022413169541	0.1793655766994169	0.013852155339279817	0.2518658062227113	0.07725007546219291	-0.13070216696006906	-0.011303478335095322	-0.07407645183922	-0.1459540391724712	-0.05631159885126428	-0.46255833095057863	-0.20063874964689385	-0.09327650992450542	-0.012086113780411857	-0.1684368206560364	-0.11441897598122708	M1	catboost	1	124
523	-0.022389894751252852	0.19410269927815416	-0.023474124543207256	0.058013234777600856	0.0051644796235546814	-0.0035809977137499357	0.8163922953938874	0.009722855270483092	0.12507979324167834	-0.08937143982476789	0.031078258600517356	-0.4755428869274181	-0.03511164604145271	0.06131381947895505	0.0019603280735123662	0.0414726665230263	0.10012154763455079	M1	catboost	1	124
524	-0.03005032255805417	0.009354458726286118	-0.1315305559640317	0.05124574576090629	-0.3541832908436788	-0.24329607902690747	-0.04204036765307317	0.03472580473568402	0.02838451090451785	-0.25064606470511436	0.05263703353731872	0.8738621837070583	-0.03191275408774568	-0.23900683433683578	-0.016425522863019765	0.16235846327951806	0.06035182844945043	M1	catboost	1	124
525	0.011075749783012376	-0.07919564811486063	-0.044896051712959725	-0.07081845243739432	-0.35510303883526034	0.11954238005583584	0.34311649225258495	0.015752982543309823	0.07532250943494065	-0.05227446561139215	0.0010222699408189853	-0.0069233831481309216	0.39708601706542473	0.9363687635536093	0.07166271846897798	0.26226800592821625	0.1770003775229715	M1	catboost	1	124
526	0.05645177040952751	0.1803314904003042	-0.048510156195353996	0.10896340348616149	0.22098421186357195	-0.039564883448157374	0.3523716935350451	0.04218893422305013	0.11008018375119694	0.20388180516956766	0.09303979036573884	-0.44891719960322113	-0.10183425645183586	0.1167833725408235	0.12971292920745836	0.17483693859700788	0.06631570260291934	M1	catboost	1	124
527	0.08998731875765238	-0.05163025061687883	-0.08116261540652404	0.0599527699553779	-0.17544925722631635	0.09582344369259789	-0.0944351332924686	0.02383376095775739	0.03291928509657699	0.10412762058522579	0.043176825969231045	-0.34478610147648836	0.09337862330179872	0.06579573476567467	-0.0020921114437142353	-0.2077664315570944	-0.12863498147378447	M1	catboost	1	124
528	0.01673657380539085	0.00013792832087586055	-0.051152557924993396	0.0283723506104712	1.0720581716125561	0.15460882499772333	-0.052174678298692136	0.03168232931040425	0.02126433021198308	0.15555118900927625	0.024943773114565394	-0.21259459273299722	-0.0674276501264524	-0.21870743384412966	0.019082196425047708	-0.18384287402115806	0.003303789314965523	M1	catboost	1	124
529	0.04820643921247122	-0.10050825282594424	0.06958345650118129	-0.011618753035667687	0.6490941593499341	0.010783398969231897	0.055610915445522394	0.012807197565958823	0.09629791723784935	-0.16593461457447264	0.023985752022170386	-0.48684511317355594	-0.12913643400479227	-0.2758732258950899	-0.023808310830967138	0.17105093194629103	0.05265132132919985	M1	catboost	1	124
530	0.08500682459408875	-0.09171145764686485	-0.10366556485561235	-0.013519478978161968	-0.02432972587492926	-0.1104104865004268	-0.10249195293951398	0.08878992232888941	0.008680568011121072	-0.13514240693974128	-0.009203239267574628	0.012936371720107233	-0.06560689048278297	-0.29622710199774016	0.11567564982488227	-0.13910193816329564	-0.0518878704093406	M1	catboost	1	124
531	-0.03123338215194215	0.048333558407577866	0.24724514804585407	-0.02461663709090741	0.3328778350831316	-0.02865307017695742	-0.07853993027382536	0.03633007666590742	0.05979520573497727	-0.14471029132841245	0.0031848815428707146	-0.19813747370441412	-0.17800305514202935	-0.24856390625954528	0.06027611984166189	-0.02750847225035162	0.09830153254362135	M1	catboost	1	124
532	-0.020663949546965453	0.2832170567690566	-0.08567989276508718	0.0719616230562675	-0.014886660719854422	-0.09326271884523415	0.05045678832709869	0.026910259469275565	0.12156195876033486	0.09435407840181374	0.016491728206940427	-0.3907504021183862	-0.018896083147712992	-0.36826196046799975	0.21833023422502526	-0.17032882140524064	-0.04246499703005948	M1	catboost	1	124
533	-0.222576588784471	-0.09118205736509327	-0.1688604760369815	0.07290674672565962	-0.41668824944530436	0.1334241986571957	0.07922509168047402	-0.3510916759070242	-0.2872752765405659	0.2511013896876349	0.007041324923000529	0.8766138825998571	0.2963502425855498	-0.11439669079371152	-0.006913017300678661	-0.10788151907870519	0.014677727132916462	M1	catboost	1	124
534	-0.006473695800273567	-0.09035639636335724	-0.053788469068175686	0.07527528815016801	-0.05084885867125826	-0.12577397236255172	0.15738146969438474	0.035479602646769436	0.17141969379979335	0.07626929305630627	0.10246595885955598	-0.08826858291476455	-0.02061690347651879	0.5549795587659111	0.1848172798454257	0.015946764962186073	0.0662300047039965	M1	catboost	1	124
535	0.0412343896661017	-0.11633841609119276	0.2974125700266585	0.017228750633716487	0.780342004387279	0.47355227997150445	0.09430042449581545	-0.3817426216712025	0.06624119367895023	-0.06151331690337717	0.0031086805904068544	0.4972407841074962	-0.12800175878107528	-0.2822276774728024	0.029831643958096773	0.45228463442680034	0.194419213786801	M1	catboost	1	124
536	0.027614031139364885	-0.04706260776029655	-0.1255304897469932	0.03452347001919955	-0.07944970799583582	0.09198958367737348	-0.1151930255174827	0.05534179702515477	0.018174934553273542	-0.23674553033548032	-0.0028593750968176753	-0.1933753538949793	-0.10272557639290777	0.4539444080094086	-0.09778109701180296	0.49777029920994686	0.202631356954743	M1	catboost	1	124
537	-0.036344268749490795	-0.05188993871531023	-0.10494121503996141	0.0001658733176018869	0.8907655113571388	-0.027062970363696818	-0.02213140657665861	0.0502315378411879	-0.07111321524838365	0.007625920972441492	-0.00816181514180653	-0.3159625354937928	-0.16303754582099	-0.26193455509189306	-0.08464550453777542	-0.21919669120882168	-0.051089771459072765	M1	catboost	1	124
538	0.023129918490647508	-0.02010676824988937	-0.1720985300316944	-0.03543727600513957	-0.2949430351430642	-0.025531552855547812	-0.13048346485368606	0.01950590720440797	-0.013701770787306725	0.04136397837737271	0.1449483709664683	0.05752284074649448	0.04007667645132683	0.901933170459669	0.11759591820297746	-0.20566768331884766	0.0641936264151361	M1	catboost	1	124
539	-0.06611302277381483	0.03197542127060924	-0.043240904445060444	0.034673791002278	0.9482789592737855	0.06094534907361169	0.7649259009171182	-0.0368126384262479	-0.043787860335331205	0.030637978697500283	0.021847609393917347	-0.3183387729122341	-0.10207774061838674	-0.26323535533083753	-0.11968839157509106	0.4327288514162062	0.15137602960509994	M1	catboost	1	124
540	0.007135286642955203	0.0224522961077744	-0.02301358439731152	0.014430184378756771	0.09732609441950392	0.24184790930463362	0.14321161029950738	0.01626558186290574	-0.055399051555675836	0.052313049756746784	0.04075212677407672	-0.559402892819144	-0.07345243576356617	-0.35322377063890875	-0.05058333566945802	-0.05926215897394636	-0.06997791823609295	M1	catboost	1	124
541	-0.030637718038194935	0.265507979742954	-0.049191718413569986	0.09081443485636372	-0.010392785879076409	-0.11049385749134251	0.10669535936907715	0.031005684430564142	0.1679922992385178	0.21198530665929186	0.0414363307325845	-0.4160305836328192	-0.11796981420972706	0.5750424442236737	0.03600047682735481	-0.07457253891064047	0.02426175950588686	M1	catboost	1	124
