# Supplementary material for: Hierarchical Distribution of Reward Representation in the Cortical and Hippocampal Regions
Source: eNeuro. 2026 Feb 10;13(2):ENEURO.0256-25.2026. doi: 10.1523/ENEURO.0256-25.2026 (PMC12931971; doi:10.1523/ENEURO.0256-25.2026)
Supplement: Data 1 — The complete code, data, and computational environment required to reproduce the findings of this study are available at https://github.com/mokamotosan/soma_okamoto_lr_01_public.git. The repository contains a series of Jupyter Notebooks for analysis (/notebooks) and a Dockerfile to ensure a fully reproducible environment. The analysis is structured with individual notebooks for each of the six brain regions, which generate the results for Figs. 3-7 and Table 1. All analyses were performed within a Docker container based on a Python 3.10 image, utilizing key libraries such as PyCaret for modeling and SHAP for interpretation. To replicate all results, users should first build the Docker environment and then execute the Jupyter Notebooks in the sequence described in the repository's README.md file. Download Data 1, ZIP file. [file eneuro-13-ENEURO.0256-25.2026-s001.zip › soma_okamoto_lr_01_public-main/results/shap_analysis/M1/shap_values_M1_catboost_r2.csv]

	diff_per_sum_ActionI	ks-stat_ActionI	diff_per_sum_OutcomeC	ks-stat_OutcomeC	diff_per_sum_OutcomeI	ks-stat_OutcomeI	Pre_Action_contralateral__std	Pre_Action_contralateral__kurtosis	Pre_Action_ipsi__std	Pre_Action_ipsi__kurtosis	Post_Outcomne_contra__mean_spk_per_s__50_to_100_ms	Post_Outcomne_contra__std	Post_Outcomne_contra__skewness	Post_Outcomne_contra__quantile(25)	Post_Outcome_ipsi__std	Post_Outcome_ipsi__skewness	Post_Outcome_ipsi__median	roi	model_id	repeat	session_id
0	-0.049389009130880165	0.029574413957405198	0.0390203392919817	-0.168487836839616	-0.09732777130665467	-0.0527542090242127	0.00011678192698525634	-0.036844395670342034	0.04012160082426003	0.06638978498074578	-0.25241882483783346	-0.12663068026212432	0.17241490068596274	0.06006251102586209	0.02039145220749211	-0.15634237414300414	-0.1107813508285409	M1	catboost	2	125
1	-0.10330386152848396	0.0066907571449081925	-0.08952250362868296	-0.16962339695185585	-0.07826505079876539	-0.1341703391659479	0.0028850893895506617	-0.2614912234894207	-0.03113954433625398	0.09336033457208263	0.06565178090107657	0.27523346695417267	-0.16858710082450973	-0.12000826658881207	0.02648372939551391	-0.12203645490764975	-0.035777059766806396	M1	catboost	2	125
2	-0.07238421045207623	-0.0376816929489912	0.06970497126698057	0.6111653710087506	-0.07793766745318582	0.9392131700939363	0.03579004792506171	-0.08531374779989097	0.06449984449799882	0.015213794431046604	-0.36102714266809743	-0.14087587732832266	-0.20163753415974242	-0.07618496990423462	0.030498995393706	0.021754764470671217	0.006377047433174302	M1	catboost	2	125
3	-0.06832601761151966	0.062104831455973696	0.03969881423394087	-0.31462696617807184	0.33029003341368335	0.0498433833177718	-0.2611943457377196	-0.14480024759712368	0.1021748125841431	0.057097329437890275	0.673998661227304	-0.36523684500354947	-0.14414500412189846	0.19543146915314127	0.06336056834816532	0.022042016295748295	0.10160813699124642	M1	catboost	2	125
4	-0.005817112436775011	0.00282103472037102	-0.0009465985114567002	-0.22317696157349703	0.01029602892161579	0.052437093874350554	0.024616698635428636	-0.055274996612276084	0.07452135240132653	0.040627786032690974	-0.06481752594885136	-0.09837428599432449	-0.3748036114614549	-0.08835266231007709	-0.058967531453107305	-0.09410847171568049	-0.05253899801238443	M1	catboost	2	125
5	-0.07882432069935265	-0.019014517113743357	0.03016675031173375	0.1954210388865943	-0.046677763243116024	0.02472133254702172	0.028570418974842623	-0.09978810715611645	0.1144150972376968	0.0297524907490223	-0.24468529089483862	-0.18982814908734763	-0.32972887248837746	-0.08540773036280529	-0.06004168206665205	-0.15412894507638497	-0.11755583506554779	M1	catboost	2	125
6	0.05213678566899131	0.010266286291548632	0.03729240711775644	-0.2895946674568032	-0.049732027636758026	-0.23184474107425126	0.0074742600063826305	-0.03497439182715292	-0.021249044777676244	0.09340689393710686	-0.18022716729366706	-0.12570998002529307	0.2825043308059593	0.2891820967575729	0.04214091752603269	-0.03549927498155799	-6.18122246597063e-05	M1	catboost	2	125
7	-0.052398409055416546	0.0038792167931827604	-0.11580129805675167	-0.15685351940753411	-0.07045872643939517	0.0012196073441327207	0.05301178405277572	0.03704015115318995	0.05143483284273133	0.07848856249989442	-0.21700979551057026	-0.05750302483114686	-0.39290404198846396	-0.11531088532246038	-0.05793785036531184	-0.13317462832804364	-0.06408496730335103	M1	catboost	2	125
8	-0.04884103297265071	-0.03410922983435482	0.2631049751567211	-0.12614332874675738	0.09363775171877539	0.11120094936453011	0.0014578059575579842	-0.016376824090103693	0.05015171379238563	0.13986000271355156	0.5148062773127612	-0.13701502130936843	-0.22859054909215432	0.03509456810842431	-0.0008298487340428713	-0.04209323334280108	0.11449065160153736	M1	catboost	2	125
9	-0.04441304748061427	0.0013009539283646639	-0.041451917971075065	-0.1888357521901076	0.0018103580505243087	0.19006199266887042	0.025575905919880345	-0.03406504822013043	-0.10875387390434416	-0.05871551623796204	-0.14122616750401631	-0.059521173739493526	0.7130663401660204	0.2796814452994295	0.06536598486829782	-0.01931569732183037	0.04304677944621602	M1	catboost	2	125
10	0.21096800136795707	0.044997973916474754	-0.130864083710624	-0.2623915369791533	-0.05690676748111911	-0.013949181871600042	0.08375338135310541	0.007279026829296613	-0.04682036098715765	0.11375775590141005	-0.03317169543978449	0.3469457090895867	-0.2502509528798611	-0.16534760753913516	0.06476058672174297	-0.16221359714380212	-0.0355731457285152	M1	catboost	2	125
11	-0.05134671181814177	0.040015404623527144	-0.07183853765283837	-0.14667976825871984	0.06140436418843442	0.030384476848450654	-0.026642798744025926	0.10678647772473962	-0.0849655925092613	0.033411566055555564	-0.12874578925859273	-0.09960663090100955	-0.19818646710764892	-0.09329552397775602	0.0017031926320658986	-0.12280882229890862	-0.10325223104478544	M1	catboost	2	125
12	-0.0591609004852869	-0.03572208601617648	-0.060594067898053744	-0.08543993039489914	0.06330878944582508	-0.07654157376389516	0.04766232662753433	-0.07372703683711812	0.059699847109685636	0.09067599303627441	-0.12871347395796245	-0.09957175099010854	0.3915664696406704	0.22914547896229556	0.026652910119078995	-0.1696094947562296	-0.00386716763390077	M1	catboost	2	125
13	-0.05052422511994582	0.03728967486602238	-0.08456746677083435	-0.18255899698110556	-0.10147155782828697	0.01670259311536327	0.03462227765846805	0.1338197169848395	0.054293326644460696	0.059034061223590256	-0.13950579232498198	-0.09502740825113419	-0.2533470006086073	-0.04339487895612397	-0.009298459649368644	-0.1183423207224322	-0.08235988160547181	M1	catboost	2	125
14	-0.028095477898435143	-0.02189783655860626	-0.016392212671400296	-0.3040118961176624	0.034711134076642135	0.16405721058376177	0.03388198867436387	-0.10105707406855724	0.012525240015346087	0.01994202631355868	-0.10366587441487621	0.28126702287558253	1.2518133752963687	0.3064114985281175	-0.011998465198747681	-0.09924023423225142	-0.008640521496952326	M1	catboost	2	125
15	-0.033216368967819605	0.008221077044532224	-0.009034834009791813	-0.10395357046887244	-0.042795362661562045	-0.2350828926035761	0.047051658444883085	-0.019959677378589814	0.02702010247173849	0.15011525096706904	-0.11624146816618741	0.34464441925463163	0.301051247487107	-0.05343990872892885	0.02661887543161758	0.051991351180392636	0.053124823183922136	M1	catboost	2	125
16	-0.01819999378298366	0.01719443642618052	-0.016466390519719896	-0.1391171977845687	0.28107016102709437	-0.01663917428077251	0.03195498174138329	0.09411655815454864	-0.0024302526320640686	0.016538477409847402	-0.08126728488067332	-0.05816451145135732	-0.2102895193831759	-0.0472396475968215	0.038213543562935444	-0.05817113086640652	0.0039836524934809305	M1	catboost	2	125
17	-0.013139535326144812	0.012261981146505669	-0.12120110724355768	0.2597610306312806	0.020828833671345148	0.032673111123146956	0.015623674159347274	0.09626890280646325	0.06791167154029483	0.04790246573596491	-0.26227814123345805	-0.08805472610794199	-0.2748690223931096	-0.09823380489097419	0.008949683668796641	0.11808354679845805	0.051775825778938904	M1	catboost	2	125
18	-0.06787951248485553	-0.05832024165572811	-0.004499366884472462	0.028468425458995646	-0.058311341421681505	0.03397566863580175	0.04961589143232237	0.047274776163614064	0.02931628237091471	-0.14945712081200713	-0.25214380394795916	-0.13891182283448883	-0.21236804306342735	-0.00654537402772403	0.03719547025731218	-0.11064026656716672	-0.07024840481426786	M1	catboost	2	125
19	-0.02452199893107011	0.03277927044515134	0.019299762223544167	0.4156490647791467	-0.035721023332159284	-0.09491429969880888	0.028105580662256324	0.0869222174560508	0.0711315077306453	0.04963184147991256	-0.1388280368251152	-0.18986942080331268	-0.20653482021801553	-0.0874542856677879	0.01478538507328961	-0.022265801491565013	-0.10320698680100235	M1	catboost	2	125
20	0.05025573092038968	-0.02045540596032351	-0.02026686666119646	-0.19940854309865155	-0.019150063444532774	0.012243441801878011	0.006062250263909157	0.028305081774459832	0.06687558994791658	0.0872241052500949	0.10056264853722066	-0.0628123928640057	-0.34997891413099447	-0.2094494689034525	0.061752553962918344	-0.09214512422806036	-0.04423130986373001	M1	catboost	2	125
21	-0.030992414732977244	0.018593053089167613	0.005019574000180159	0.3268038148325419	-0.07335693575353402	0.05363194754933551	0.041342991132907694	0.016738600500342638	0.0980557976248123	0.09938396464296462	-0.1202093530313235	-0.09418209976851215	-0.3005906663820954	0.45652207405093875	-0.0029752727035114203	-0.08253306414844319	-0.08811934291254299	M1	catboost	2	125
22	-0.03882438331565168	-0.04956706096409954	0.0014168496059925443	0.5587021134628287	-0.015216141897731912	-0.0201859432176418	0.03707241079037067	0.06370403850991621	0.002100238199460794	-0.03406550139823203	-0.02875760183974704	0.007012804835605177	-0.18891794862348985	-0.08987075681748609	0.04680682138097959	-0.019705637800163853	0.07976414125408655	M1	catboost	2	125
23	-0.03972689697131453	0.09591965503132557	0.06892182610640978	0.49671315993705484	-0.08904971202033878	0.02827996525025992	0.06240563901777826	0.11748530580724406	0.10366958256017691	0.016420683913815296	-0.25657444623185083	-0.07005969501169405	-0.23670286552511846	-0.0046831575540117075	0.04008882797965075	-0.12577426248855136	-0.04556701483015136	M1	catboost	2	125
24	-0.061818759562628375	0.02443783340676475	-0.03342957115291765	-0.18460348242594554	-0.027466590285495935	-0.06397758267366205	-0.007961980477407506	0.06599398338595702	0.08122644191782794	0.04791197766853588	0.3891702067835268	-0.06976856452487154	-0.20535534415141427	-0.13930539846140277	0.03834430459978044	-0.14204833141192086	0.11245432770487121	M1	catboost	2	125
25	-0.07150371978761591	0.015368031899442434	-0.12365131959685653	1.0150468070973526	0.08660035798785849	0.022332895446380875	0.031365861190295	-0.04074941451174108	0.05327153035177504	0.07750075463622047	-0.22845029987359453	-0.16056773006821656	-0.2141514545827475	-0.09745611802607439	0.015927451025524196	-0.08079325279800648	-0.07399552465530539	M1	catboost	2	125
26	-0.05460761348133224	0.0386208993098425	-0.010679620480348526	0.034287597385153884	-0.0611238814197753	0.02935821272807641	0.06179361468914198	0.13250150103837202	0.08353785656285533	0.05774268230734488	-0.14906226829840455	-0.03142769480647788	-0.30745697494312	-0.09206004709915071	0.006500602665049482	-0.11834296537565758	-0.09019770352265948	M1	catboost	2	125
27	-0.02550176655451757	0.01714271695390216	0.00771829507253852	0.3163244827810271	-0.10308228131439792	0.06106505513573294	0.017560534889821414	0.10195941910318704	0.045299202147514483	0.056950938703389985	-0.30108258408822436	-0.06974747901150039	-0.2228463981355821	-0.10293391847777467	-0.011924580006837663	-0.10359098375113432	-0.09068943757437303	M1	catboost	2	125
28	-0.06080119959085559	0.023881695604151144	0.000327436516450421	-0.14280608771431585	0.026363493526502177	-0.01828245890329264	0.021388444794709933	-0.0658095512726086	-0.062215600400445846	-0.009698446921243746	-0.08827140180481127	-0.060606579214112326	0.24150297876120919	-0.08771238966805255	0.06611896359743716	-0.042244630757092845	-0.04294960340525422	M1	catboost	2	125
29	-0.12215962459336771	0.049758304833655544	-0.09397975921509887	-0.2625907296763504	0.031228026866050182	0.043336795606097114	-0.2575086412916146	-0.0796802402441881	0.10499163547807036	-0.15142180195722033	0.5160002622294149	-0.05262264577775994	-0.2077683412237131	-0.16149354052579407	-0.057131342108290885	-0.14612824112539208	-0.1358092444086878	M1	catboost	2	125
30	-0.028610845435472803	0.046905708923507095	-0.013234165893099975	0.39500236100058334	0.02252455920257026	0.01267487807889507	0.03676663521040731	0.09221765916062144	0.0839480733497777	0.06647964085652285	-0.06552409811727959	-0.11183139416730634	-0.3127506704749801	-0.17717564586940476	-0.13529882248950506	-0.09968143506273905	-0.09136673447334175	M1	catboost	2	125
31	0.0951953685024819	-7.008172309830828e-05	-0.027093786085502565	-0.13414834638246073	-0.10783503665876917	-0.2049468138904117	-0.011759469471916577	-0.0035137600608313073	0.028942291457458975	0.025886157718094275	-0.16011411951050855	-0.07880406906437615	-0.19211501396227232	0.09578829585501644	-0.0011999715840161117	-0.1312018006990016	-0.14009152566982555	M1	catboost	2	125
32	0.07383754969530668	-0.09836322544816459	0.0027016955146191915	0.617766452743578	0.29146881978270833	-0.021194059423091556	0.020447819848691245	0.06661489169831042	0.04757192929322408	-0.1690775971219601	-0.2129803167954176	-0.08225894138685094	-0.22098117261068273	-0.024740635813281748	-0.11002463676749366	-0.006802298151406743	0.0065108103373572755	M1	catboost	2	125
33	-0.05137679902972176	0.015030855087364462	-0.06509080847846618	-0.22820475805642793	-0.03587233247122343	-0.012830802784771273	0.050607011590751746	0.05408382241808156	0.07349487319012317	0.06631977983007445	-0.07860945468584672	-0.08448264424448493	-0.1705898432010121	-0.11942226089282462	0.026112232476406688	-0.12514553468088752	-0.14470515320637167	M1	catboost	2	125
34	-0.06257540964128039	0.008239111589794198	-0.004693058992951455	0.2955400891753844	-0.05778965438974728	0.030430756412380223	0.019773736379211742	-0.061363372959452114	0.05118060688579945	0.039443921665634665	-0.3242257235959238	-0.0769716583902594	-0.254649682477467	-0.04998885998922713	0.04006281389426497	0.04844011433406273	0.045168892213215135	M1	catboost	2	125
35	0.0645550317938683	0.005263325322034993	0.02989680320408549	0.04175447453131904	0.008943089029845828	0.04836439996482239	0.028027053832058776	-0.0289154182299429	0.06605491196322634	-0.08161126462716202	0.11499111352092913	-0.04232190024319984	-0.27488023194346733	-0.21962934574760484	-0.004305289109085893	0.3495728232144998	0.09496378949379795	M1	catboost	2	125
36	-0.10678138569933136	-0.017004797048585565	0.01915072824002132	-0.3241610260281056	0.09911245348333467	-0.04862609023164299	0.009225887015021932	-0.23927512509220636	0.03151103983403474	0.04709238567237746	0.20121465702966432	-0.048034703331279384	0.5973347461680694	0.35870114851518475	0.03314824914315805	-0.01275347070845064	0.1646513388355703	M1	catboost	2	125
37	0.10738350317114971	0.012007352686215054	-0.0454812444665729	-0.1677244990838019	0.07432738714471278	-0.16054596881266964	0.04441037381592429	0.027358474803593304	0.004856300369160839	0.1527746894695819	-0.016409155788401717	-0.16056871634460668	-0.16279695745379932	0.15614025238434262	-0.02433186646634149	-0.04505798247064035	0.03604198238440489	M1	catboost	2	125
38	-0.05072835298919353	0.07564300789144614	-0.07306992468569441	-0.07005331840918473	-0.04385805670926371	0.09693101286352178	0.054074098168085914	0.11740327007695792	0.07902593785892367	0.06615353259277884	-0.10586524966114934	-0.08630519944642645	0.35852400015021907	0.15610754759544607	-0.01031742705220148	-0.10470149166337271	-0.03979915134859178	M1	catboost	2	125
39	0.054744490762282313	0.004272612762885995	0.008340740899508993	-0.22574144220119652	0.016741345616847824	0.18120851790491474	0.052055626951910045	-0.06286311511444201	0.1258265940673825	0.05749485757987919	-0.003067648935411003	-0.029694940971256564	1.3222417435258844	0.38465129209122473	0.01886600765739962	0.08195809496940698	0.14499920485230056	M1	catboost	2	125
40	-0.07480329189090483	0.04217441858274896	0.0015161475188445205	-0.2362862175301432	-0.03647641391614928	-0.23060455080768075	0.010321227298815744	0.04211608881505382	0.045764179241779814	0.08585672416565351	-0.0647001472376748	0.35610510977051923	0.9659012674390728	0.18029957101114277	0.03447200875327714	0.3864282222543918	0.33805253149430414	M1	catboost	2	125
41	-0.05274078550923342	0.004346061854356398	-0.059387473678018825	-0.25877598422194076	-0.06479243382028255	-0.14778222711979094	0.05942404410837885	0.0714578049725388	-0.14282485456948077	0.004081110979885182	-0.17855205590446938	-0.1536370103044988	0.016203527012382802	0.09629270587525458	0.006295460087091899	-0.11738849877265503	-0.14240808698954413	M1	catboost	2	125
42	-0.05010447793236876	0.031899410879177297	-0.027567331796063275	-0.2506564074149104	-0.06944350748761789	0.20354071796409284	0.06252446431299227	0.1016552139010525	0.06036246756372467	0.06322455453562835	-0.043385639603539326	-0.11753299778603979	0.7006667861462689	0.3205854309868202	0.018024973235113706	0.07709020442739191	0.005468358737962182	M1	catboost	2	125
43	-0.029985813265451588	-0.00107994630442374	0.010003583315984266	0.1581692221470009	-0.053709681014298384	0.035844556230203765	0.013667411145505471	-0.07865073846869612	0.06942665354580257	0.03837273319683325	0.19281263264216836	-0.07096267408249213	-0.2816100816153345	-0.08601735427237718	-0.019976075184134755	-0.07806396868374096	0.01873799753125735	M1	catboost	2	125
44	-0.038778692321815904	0.07070617451676996	0.005533623522474894	-0.15512139034274344	-0.12845295882363011	-0.1261777896290765	0.049499472111475394	0.08380019589633797	0.037334550638202124	0.01334938077373545	0.05375875914506723	-0.09840501607212082	-0.2264567915422206	0.05143526466630717	0.02338351941454758	-0.07844876373698446	-0.1117430424890426	M1	catboost	2	125
45	-0.060959119005012906	-0.0014137158322805603	-0.014021250288676412	0.4423801518511961	0.04378873569840258	-0.11941095111640589	-0.005650162908084463	-0.014198726412811592	-0.10928660043932048	-0.003956552226989438	0.011605031766501584	-0.1928684600844983	-0.15854166747889006	-0.13982753917953258	0.05887412117239403	-0.039454189681528445	-0.05722275911821694	M1	catboost	2	125
46	0.09591033971072245	0.015515370599534568	-0.004995547471270685	-0.28286575163948174	-0.05289401913646943	0.12785877886041636	-0.6654529498995174	-0.0699171792363998	-0.1276429398317195	0.021472701381500276	0.08773356992519082	-0.13424953849019988	0.533779781601806	0.1539136557019575	-0.3069325915373571	-0.06517495709991393	-0.12969052281070936	M1	catboost	2	125
47	0.056421654690111636	0.0392908728610474	-0.03206449164981434	-0.28413610587958216	-0.02003165823232535	-0.05444302944811971	0.020074306664383184	-0.09033473124024352	0.08286048022238655	0.0749319051830325	-0.06605676533236637	-0.02083948583332707	0.6021952577827674	0.25948484234824964	0.01619288332031431	0.0022640110728433236	0.02791809248674448	M1	catboost	2	125
48	-0.05683178402316308	0.1374301312312784	0.042346565441770456	0.3933889932547569	-0.07865163181493973	0.03821430673004093	-0.00791889221523084	0.07533277185501876	0.06269528470467141	0.017268990561508456	-0.28792089141339827	-0.1681096372137794	-0.22200333990432483	0.12507271133030942	-0.023523857709901685	-0.1317174647948764	-0.1248231239844916	M1	catboost	2	125
49	-0.04295528247978452	0.02387230377496183	-0.06493960824591533	-0.09535414104391511	-0.005860788913578721	0.0371995202645558	0.04555277418855264	0.07649619210407477	0.07238603333227528	0.0421400102323082	-0.10058151446013347	-0.10288239077229888	-0.33023911694280544	-0.10939707962648898	0.02042058415617609	0.13535061814698826	-0.027387190648072393	M1	catboost	2	125
50	0.004600271125733907	-0.005224474382391447	-0.027860625963936268	0.30313539787209404	-0.05405560246371065	-0.023361570931493096	0.008025162004089759	-0.028664389857399383	-0.1122024688029382	-0.5301384046186844	-0.17994804686434618	-0.17054169757578147	-0.21453312960306717	0.0761004752033394	-0.01944968782421149	-0.16846810102425955	-0.06911581411500843	M1	catboost	2	125
51	0.14974792123074532	0.008032253520244724	0.05568875010585567	-0.33175224642695156	0.04997242282613936	-0.1933500489344666	0.0032329069538639065	0.07947747291162799	0.022141991135234386	-0.16980957753859435	-0.022234768828518086	-0.09978483652761205	0.23757777371366504	0.2981301151946663	0.05018480145316381	-0.10944471618000973	-0.06082879633151137	M1	catboost	2	125
52	-0.03147650115549335	0.1651344312658778	-0.09212918623751656	0.9159551277335745	-0.10244814826490223	0.0013334843553225624	0.03872769286605278	0.13674782434952237	0.056103229757428416	0.005820186321253229	-0.23108395160860035	-0.14442624088673664	-0.21318424358194205	-0.10484189201949647	0.05114104095971479	-0.12092981478149192	-0.12372292451514796	M1	catboost	2	125
53	0.023911849650245193	0.022520270141397018	-0.017687188427880144	-0.2856843200188952	0.00747616361352139	0.17004098202417284	0.033911186758421454	-0.007766599583446894	-0.03244514819940828	0.07162716600304012	-0.013549538168565045	-0.1133131038672012	0.3324347977272193	0.26856130318944105	0.03143543355814532	0.20398446910634874	0.05641739106713868	M1	catboost	2	125
54	-0.06380409034285003	0.04481014219468838	0.12028611543471213	-0.22404409376877563	-0.026862936508377525	0.05528946377071568	0.028186924952176663	0.06425694001015332	-0.07842987857498436	0.024567729253614945	0.1057313977828108	-0.09737793471758943	-0.3468983528506029	0.24197028738610482	0.02017494755702152	-0.09657782727134556	-0.016572252884660604	M1	catboost	2	125
55	-0.0551257410836486	0.031035040295435436	0.04669111271385984	0.8198883823687126	-0.07439967707263796	0.053147176100926924	0.04024727775546783	0.11483115939231203	0.06359621373103143	0.047449939734201294	-0.027878578638007596	-0.09240686405780568	-0.22496589736147363	-0.09210538835125548	0.018030681070485662	-0.10511647243931975	-0.08165150140442158	M1	catboost	2	125
56	0.11018912251733007	-0.019967658834382004	0.21584299034585808	-0.35808996852031144	-0.13783809665220204	-0.1503592731897755	0.030541995220775105	-0.007793605661630686	0.07203638125748517	-0.1417623652757888	0.02009842101325634	0.5535922379929379	-0.20997064329767925	-0.08525701160335403	0.023386225638819407	0.1470976943212781	-0.08136396968031694	M1	catboost	2	125
57	0.03749608094924409	0.007718223468257155	0.04618886819622528	0.3565108940475897	-0.047284897274517415	0.05998854949060081	0.02931677592977055	0.06575128471296265	0.11011335399693209	0.0688671298045564	0.14557938566413536	0.011199713872469156	-0.24108093764072236	-0.04359871722018591	-0.07996953133775199	-0.021713631612583485	-0.045257111574104954	M1	catboost	2	125
58	-0.02476520963639624	0.02076539761971302	-0.021499293342385893	0.26768915630894563	0.410682603388927	0.053455881606169126	0.06576555049635872	-0.03802483831402917	0.09388783895333061	0.06775904049668129	-0.038713758596222884	-0.0498703934572842	-0.1602149039296914	-0.08601199574393686	0.041429936120575855	-0.004918590235055812	-0.04385286733384341	M1	catboost	2	125
59	-0.06416922282293064	0.016446938624431494	-0.08242353869010789	-0.350908888199605	-0.11331763485505636	-0.06445574470896188	0.0398773521470047	-0.03396721569446581	0.010603238770845163	-0.17002030860866638	0.09008632846335765	0.3834202599027114	-0.17445018888635133	-0.10599732929258954	0.04941550801397594	-0.1412319102111289	-0.08137428067538796	M1	catboost	2	125
60	-0.019353400262989564	0.008370271842430858	-0.06686451694817905	0.07215022299648437	-0.09451169502905865	0.034896795438532226	0.0496405808435427	0.07979693294184775	-0.2036009824037083	-0.11116267537209683	-0.15299511698115803	-0.14961834470324364	-0.21975538281299303	-0.07733852746691906	0.003414180097945259	-0.07647185177175933	-0.05829719431009906	M1	catboost	2	125
61	-0.051996428527100826	-0.03584000456694242	-0.11991799126754696	-0.30175101704075996	0.40180985427812305	0.05183737771091579	0.014619805988107236	-0.09502610387393713	-0.10099934375899533	-0.43615790200020055	0.518155232726827	-0.1495633770267015	-0.20485716895216144	-0.1566658265538362	0.040227685103905064	-0.04748513790741504	0.07965817225757832	M1	catboost	2	125
62	-0.07360238854605955	0.042769968690672386	0.07323458917563572	-0.20735292169198943	-0.04899611479078628	-0.002508755251438563	0.06294397035663928	-0.10679548962871906	-0.015827484813828528	-0.12395820996324533	-0.156886699907954	-0.1477611612394709	-0.2120394529115914	-0.1556914133638672	-0.035408002998691165	0.043838645404404075	0.05784791058039966	M1	catboost	2	125
63	0.0795024313223037	-0.010291123955937714	0.41422553686619706	0.2334004498681087	-0.07572094689787456	0.020135386250194537	0.019651482805075338	0.022699582850635818	-0.09880787232679941	0.07705698398819687	-0.07253629480798382	-0.14772534790124311	-0.27840057231912385	-0.030158676456943374	0.056552102720445786	-0.11651648764363183	-0.057350291406842065	M1	catboost	2	125
64	0.056523230237272404	0.07539669348589698	0.062154512715874154	-0.3167081103013234	0.014444996692926489	0.03833393495729456	0.047685369950686875	0.016929997968178824	0.10889308618908297	-0.1784014353925389	-0.05313654802292502	0.46133044977985027	0.4841425483642749	0.21798782231251587	-0.05109202204634426	0.387097030152278	0.2499321282705909	M1	catboost	2	125
65	-0.0324905481957737	-0.00015146630652602532	0.018026071999264277	0.858875747570899	-0.005035882562843853	0.024569413001848117	0.08327627711483568	-0.0870766140805045	0.019725916619837254	0.04497221129754061	-0.09028640901827568	-0.11623262837903253	-0.2339567747187257	-0.16575892724805122	-0.018794736670892195	-0.07987080735914905	-0.10268806809792293	M1	catboost	2	125
66	-0.04465910167281004	0.03959706893165475	-0.08635997326834852	-0.21522294903470504	-0.01192186050760605	-0.3317107321586495	0.02531093230975537	-0.03923471871292241	-0.06277146112121476	-0.02193811745631806	-0.15590838415366862	-0.1233417718431547	0.38334892967846984	0.2053316397014386	-0.04254528758170342	0.17154322359806098	0.08509609031925455	M1	catboost	2	125
67	-0.060731936467028166	0.0331570948016692	-0.027302277529165357	0.5552434093220396	-0.07428463795385176	0.004676946099229728	0.028157095786430972	-0.01343308962525262	-0.047525942057918734	0.014927909212209598	0.20794515704856512	-0.11755290544216927	-0.2125369964219139	-0.07425802815878042	0.006279958795017193	-0.038100211147082355	0.07769350130523149	M1	catboost	2	125
68	-0.0596827340893624	0.04372346502927152	-0.09962371205873559	0.005903414479826815	-0.09888667586489326	0.015218406081305277	0.02961220109379966	0.08643392586214174	0.05687741406625453	0.063865868478597	-0.16940532439660144	-0.13293237750950093	-0.17855193452336965	-0.033600867104446486	-0.0015574555271928492	-0.09030315320050113	-0.09614046115973884	M1	catboost	2	125
69	-0.040554576907495865	0.012783254908519122	-0.11035802533673364	0.19711795430093115	-0.10621850586814098	-0.016546272046993667	0.014045323385488313	-0.11310748489419085	0.05468530130912942	0.04780280681303148	-0.0692265640601952	-0.07187515271117556	-0.2941722491093872	-0.12431968322185695	0.013361284736009763	-0.13103374607755952	-0.12831960648973156	M1	catboost	2	125
70	-0.04247232635889134	0.04537173393358137	-0.13593060673808274	0.8204296832091834	0.02877266588681783	-0.009484411071648302	0.04854896627460483	0.10139415232835688	0.07070063793356017	0.0354276580571653	-0.049922172992216365	-0.12340892047098381	-0.2464526925876479	-0.09513709227116757	-0.06408748991496352	-0.13196544782252762	-0.11390653714007469	M1	catboost	2	125
71	0.007173537083458131	0.06348117458728522	-0.08939363542961405	-0.19379278909542297	0.17197660114483126	0.004580999568667436	0.026510787650733118	0.022473337600153194	-0.0990058661365542	-0.06128109281640154	-0.12992092416210818	-0.054787215216294545	-0.30236700074635287	-0.06100696999965691	0.03746095683922101	0.42588720371698807	0.030285890286436832	M1	catboost	2	125
72	-0.03666516919721951	0.005573984284594299	-0.053058136940184304	-0.3036048940374383	-0.08825551677289661	-0.015266253915596798	0.07703319228415981	0.09702852226804748	-0.06156192569283168	0.0346564404343656	-0.06460860695471125	0.043994687967097164	0.7352253464764896	0.24928881731891453	0.02826249055338525	-0.12208326274644636	-0.04229098840651286	M1	catboost	2	125
73	-0.06640417329857567	-0.015336167747670337	0.00045934128741004394	0.2835288210487017	-0.07479118721789942	0.02258567422123375	-0.0007438486795308397	-0.09792825300824297	-0.054556131347246434	0.03363728983672293	-0.27835231946785477	-0.1304273798794303	-0.28871526928209856	-0.09146563258311306	0.027174164406570316	-0.13499746387856804	-0.13762430135708204	M1	catboost	2	125
74	0.17915352834584225	0.04815376435092315	0.04128366277601832	-0.3062507990665713	0.2041980202280543	-0.09550944556751997	0.016612436111746922	-0.015954285394808754	0.0349917774815822	0.05136341759512978	0.5354288281117576	-0.001920953318384435	-0.11080670992541494	0.3196853240819103	0.0727218739827859	0.4741576869496072	0.16050587456967447	M1	catboost	2	125
75	-0.04952451763714456	-0.0014530140116117427	-0.04663685754238975	-0.25558863562748485	-0.024528796961926298	0.035163677161484705	0.0034180327657493334	-0.04130317044099679	0.05318947605693679	0.12987313878031345	0.4684844597037808	0.29668219591097783	-0.17738242710797206	-0.10967290519124831	0.08511411653378725	0.18865539482634625	-0.04598761475950194	M1	catboost	2	125
76	-0.022991226282092797	-0.019298622491746686	0.03518437130172256	-0.26065860732533597	-0.07206577694222194	0.16530231803631226	-0.06706499383359274	0.02263974181234507	0.09259424663086319	0.05847378451854003	-0.08823799360202143	0.014433231091658977	0.7726629752623949	0.3926412142235241	0.023310566833733667	-0.08299052419216776	-0.02017202308818406	M1	catboost	2	125
77	-0.034774311229879624	0.0032558545605334815	-0.028944939532757234	-0.10009127230092932	0.01328061541764454	0.04299379387500986	0.03649780034274115	0.09955781023618028	0.06274237173843104	0.10176935451833931	-0.1610925895298505	-0.15066854384561046	-0.1827841194202893	0.326609349713969	-0.02170666495715817	-0.15850695327017597	-0.10052896854273839	M1	catboost	2	125
78	0.1589865407152377	0.009539375223397997	0.43335940665831657	0.5946501495462179	0.044792744776837395	-0.07519048127726648	0.004431712321799173	-0.06327102906598518	-0.003644581114187679	0.032783238566225024	0.12522266658752568	-0.13837226660607044	-0.1811674815219316	-0.07149135037782064	0.07686319167035381	-0.0600306794161421	-0.054773039882675	M1	catboost	2	125
79	-0.03325628322042072	0.04767253534437182	-0.08971118171526637	0.4399993192098092	-0.07216258072219084	0.04169276137710687	0.03248279770571855	-0.024956023592310965	0.030929984782656985	0.06642721966992979	-0.02291905968051761	-0.09964511621508557	-0.25845397492914446	-0.13427130037585752	-0.1015313655412718	-0.11024166468287597	-0.11316429310380549	M1	catboost	2	125
80	-0.0505578223105118	0.0036942469414709238	-0.06328944469387106	-0.2858726900595058	-0.06737784879348123	-0.2829961967630618	0.06802486659612761	0.016858287654718744	-0.04008415255167325	0.07074091849897911	-0.09795060561921222	0.35721223564365917	1.0779836134623304	0.16202150713398503	0.015460593390831136	-0.17336319973890182	-0.1124882995767099	M1	catboost	2	125
81	-0.037368690490799224	0.026287991507583004	-0.00972726391404112	-0.00869934407537198	-0.06052717092671537	0.06454004435664751	0.03677725542111928	0.10997861955261959	0.06726619217392012	0.0543068901809163	-0.10827066697107535	-0.05688755813455114	-0.1531293419667308	0.41164106021794844	0.04639112874171238	-0.10820936450282574	-0.030283318745270054	M1	catboost	2	125
82	0.008064571318471998	0.04534172843648806	-0.11285477381616461	-0.3091293752972735	0.0338143409346304	0.1250878819996357	0.02800973073764473	0.021709019641595106	-0.19734965228929305	0.09095767156763429	0.5313644286081172	0.24446837966375198	-0.06072358344004111	0.18424592157771627	-0.21467647813045296	-0.10941164803478488	-0.037829178578472025	M1	catboost	2	125
83	-0.06218056578900491	0.025985630633825772	0.1891334525790931	-0.405238776910496	0.08813663109725794	-0.00683072361799916	0.012863697240743252	-0.059710338822644815	0.02544319663766663	0.11308980897363378	0.42477274726454195	-0.09850068405605808	-0.20368547724237118	-0.09120718893223	-0.04145600766144126	-0.07871547040297633	0.0903886616343145	M1	catboost	2	125
84	-0.004897134264945243	-0.011087028930852269	0.062116049924835194	-0.2520849446669177	-0.02506989735042769	-0.21320748184762864	0.008908611332131906	-0.10229596250432217	0.04603859624464709	-0.25382976709962785	-0.10829978568327879	-0.18096387492675378	0.3025112486038341	-0.05762494506239218	-0.00522572162424614	-0.07915139666263324	-0.08037893452443294	M1	catboost	2	125
85	-0.027616219522931543	-0.04534321530674259	-0.007153059369183869	-0.16555188643793392	0.03423645222615254	0.025007186696202853	-0.008269266155044063	-0.036893432336120247	-0.02137445332811727	-0.15957229813713308	0.09404677549226251	-0.11223463570213534	-0.1992748508483567	-0.08983035998866988	-0.02504067141435945	-0.1325851114929228	0.013360588091061889	M1	catboost	2	125
86	-0.04961583328772304	0.05615498588607892	0.004867149424321503	-0.09567877422973838	-0.05512009457196219	0.029445534382813346	0.012950184764240742	0.09899634756435852	0.07092397246559748	0.09873741010380051	-0.24430619316714466	-0.1458918290029187	-0.343688461773026	-0.057654477575402055	0.016141151113766534	-0.13702088349809174	-0.06463225005682205	M1	catboost	2	125
87	-0.0631906028234639	0.006379020045315851	-0.04237253942009869	-0.3276257090435414	0.14051444419053008	0.04380722538969028	0.006709222289905361	-0.04255743357972817	0.04566231141166049	0.09232428747014175	0.6329440221807433	-0.3084646607934083	0.04855884943980483	-0.16030561388504694	0.03117502361665662	-0.11569915115820281	-0.059246720329153534	M1	catboost	2	125
88	0.058235548358792084	0.03843224101659406	-0.013626401801438821	-0.07181211284751546	-0.06950133286963019	0.06609237252948635	0.046267893631707184	0.10533542374235141	0.08159951073667193	0.06368803056040725	-0.15664746634336985	-0.01547392996128015	-0.1730095375382945	0.3832542196361685	-0.01887625907389334	-0.054397633095195595	-0.02437345933219532	M1	catboost	2	125
89	0.09405612299181698	-0.01864318492381803	-0.06526818594383121	-0.2127213752604184	0.09033527550987787	0.1488347556951528	0.014342151679047867	-0.030404076728014026	-0.26774534058665767	0.1491391986257417	0.6926129553009959	-0.10060915363399645	-0.1420338234819299	-0.18206955457951932	0.032006762821114816	-0.01386308526048136	0.10736872424095163	M1	catboost	2	125
90	-0.10882673314341137	0.04076584010636617	0.2182229791254293	0.35355798420816353	0.08214444573329077	0.0902882137790001	0.00894768683630084	-0.04346239856822247	0.0537891482820787	0.05104032574049893	-0.23468175698150853	0.4060020600606339	-0.23265895655988975	-0.09405202457076228	0.012548829075719067	0.2857854195434591	0.12455819891910748	M1	catboost	2	125
91	0.1561986821529196	-0.38111937779513366	0.15229019748303363	-0.2717171096784821	0.4277812908142306	-0.10671862864145171	0.04671322954382128	0.040259554554163954	-0.4681230247214502	-0.6251682242220787	-0.016864879128011177	0.33514839171220445	0.0679867035688825	0.09360972000748811	0.015139895984446084	0.011617057648597212	0.0627801051336681	M1	catboost	2	125
92	-0.05472695889710769	0.011839205911510138	-0.004305147821036914	-0.27892528577852643	0.14334403709024454	0.1437061758064231	0.06713658798190479	0.02801852152177968	-0.03759728320277368	0.12123534192799527	0.06532230055777048	-0.06976665425250232	0.3924598193088777	-0.06575004878394725	0.019773043551432917	-0.04699476495429439	0.1334424132895291	M1	catboost	2	125
93	0.11960578458387613	-0.005705027350519708	0.3322278734380766	-0.17099846918584266	0.027834695608611553	-0.03338822831287198	0.018447766147546146	-0.006624768496550075	0.05284948416938191	0.05370562848381607	0.09005237193363341	-0.11191599945507563	-0.2816120127650995	-0.021567155561072852	0.06856422022075047	-0.07152536870423729	-0.05465144146229152	M1	catboost	2	125
94	0.08309473768462539	0.005458606964099941	-0.11666280754483198	0.4321240323966392	0.057351941536103325	-0.07427385429157521	0.008396516094119934	0.009955024610868852	-0.1115146436665947	0.025138027590548225	0.057635857296901655	-0.05998723683883411	-0.11987956568513138	-0.05999911145186741	-0.022670480740947328	0.04813504101805458	0.18083671452846373	M1	catboost	2	125
95	-0.018818660420600476	0.057828005713620685	-0.05887559232195316	0.3341862426331374	-0.06718928207031773	0.017289488187322254	0.03461162799175948	0.06953248026305474	-0.025937572442671846	0.030759533552780122	-0.2961278376589126	-0.19179187095977046	-0.2715245745523537	-0.11253103726780693	-0.0005533650716860398	-0.1246867018010493	-0.13378060537127306	M1	catboost	2	125
96	-0.027270719549336245	0.033058265635537785	0.0036848312256962416	-0.21197002819705632	0.10222557855218023	0.0703599439675278	0.03456231030113666	0.11261095798626333	0.06862787994439395	0.09436850709877188	0.38225149527129154	-0.09266071749296649	-0.2250381334037079	-0.07995653701016885	0.04668459447936439	0.37605964062615377	0.30801573541330146	M1	catboost	2	125
97	-0.04712947304306852	0.031761946886043696	0.02660543815229205	-0.0781159617651605	-0.056339568113761125	-0.13021000370573896	0.029819950740873114	-0.056163402874725474	0.0787826811408857	0.09908186715172104	-0.13596292463045706	-0.04651871480171901	0.4894635256217328	0.2723369476497839	0.0028247567824027614	-0.08514366326097328	0.031553892750800235	M1	catboost	2	125
98	0.09066547157880771	0.029891755242747883	0.05203296813347914	-0.27710561299091546	-0.01875490022394996	-0.00526216793309421	0.016974319637815115	0.07363988662639626	0.08124825267425019	0.012893050110665572	0.11552328245490065	0.004944312908167576	-0.3130439143873622	-0.08381126802837598	0.015605733752565444	-0.10526003868221918	-0.03252071217259441	M1	catboost	2	125
99	-0.052639531396723775	-0.2951862590791122	-0.05311378918798891	-0.22857647026027234	0.15314054511051436	0.04287084196290336	0.01598945349352204	0.08925455515032539	-0.24765008859310858	-0.5787601118970034	0.3616484378771922	-0.07299514056757672	-0.12875729556597615	-0.10625287208171146	-0.3008770896365182	-0.03648914664801256	0.12072906702444926	M1	catboost	2	125
100	0.13809453089369447	-0.27533762184441507	0.08436130977624069	-0.24805387795640466	0.067520415451097	-0.26326170400683346	0.007342368532395193	0.1942415353804628	0.016355541908828077	-0.17976253643227774	-0.06831956874213604	-0.09087626712504354	0.938632355553466	0.23551781526740462	0.06448223243383726	0.2129447914520207	0.1773107743350236	M1	catboost	2	125
101	-0.0396602426647493	0.051501022170591416	0.03232851736172026	0.3042162601307813	-0.05061314406882336	-0.0610992188231807	0.0192181986128801	0.10528932053943704	0.07847672646546798	0.05646847326595028	-0.3042093413166155	-0.14157483285313724	-0.11399125547642557	0.11412545160798293	0.026223300504208565	-0.08271548746518896	-0.0768863681789981	M1	catboost	2	125
102	-0.0369168141115903	0.0007669448592729183	0.2069362479330775	-0.36201495948251927	-0.07900915104511934	-0.0340775624575095	-0.008495387144525655	-0.0613258225313721	0.03314048476431978	-0.12177169467903576	0.12462999810207527	-0.592975321544289	-0.157159588878751	0.12982110898627397	0.013936855325790132	0.04182775974975643	0.07301026299754694	M1	catboost	2	125
103	0.05718668027866747	0.00488724736136627	-0.005748921693770054	-0.058532608868005424	-0.01114887201511153	0.16703838644970295	0.013442372390900726	-0.028323126684989028	0.07317116725631946	0.1356081331675125	-0.20240363750558643	-0.1463467669685672	0.49531650688971773	0.43040649320330737	0.016370814123733778	-0.06045748465310269	-0.0195897885052548	M1	catboost	2	125
104	-0.05423969721384447	-0.00599493779305287	0.028892252277922074	0.4981113297582359	-0.06500964809369997	0.01174523818762749	0.01082949664009606	-0.08703895427266566	0.04876003664182736	0.031164830258157764	-0.3310948699706122	-0.0808297392590455	-0.24777531057667065	-0.01594906055856107	0.017791527227122475	-0.13977075166460473	-0.002418757898534143	M1	catboost	2	125
105	-0.0389335703695075	0.06390882249074449	-0.10196556217615232	0.27021248556662625	-0.08553264022378324	0.2451678413808208	0.03598610152593642	0.0735456630945527	0.0699831898530812	0.021527854498157844	-0.15165046212678118	-0.09855648896202736	-0.2910787298813661	0.3792509781605664	0.0021459606123997717	-0.12338245917915112	-0.11438969892082315	M1	catboost	2	125
106	-0.019129885091589933	0.03828751179505388	-0.05170046834047934	-0.2814691512014537	0.05243789969656263	0.011216127832093307	0.04578904003212221	0.03415746305308636	0.10971268991494885	-0.2874938951977495	-0.059362847953269945	-0.11498336125219599	0.592737667376671	0.25835054794654666	-0.1503174227909428	0.05677195145174475	0.05878731281695299	M1	catboost	2	125
107	-0.06267228496895057	0.02063744165382234	0.00495353001630867	-0.21081741795735776	0.07972339751796237	-0.06500195811428325	0.039972587351174586	-0.004946017643024654	0.025019341674828766	-0.07693756902685828	-0.12026758589878414	0.42251149124750237	-0.22572495030827386	-0.11377105799912773	0.10465422699663417	0.492523820030058	0.10000300802993993	M1	catboost	2	125
108	-0.09473149860840775	0.06711261425381612	0.40051963645311817	-0.37724504514449364	-0.07978327123713487	-0.048829851285304475	0.026012682296476672	0.02196808802491657	0.02588404474826043	0.015987044443859653	0.0837968443662734	0.37332902234743154	-0.2255680151629934	0.024311531160767275	-0.046738679625665115	-0.15930907633435876	0.059089883388736456	M1	catboost	2	125
109	0.22692342687727135	0.0011416875753263687	0.3628596784570927	0.6959326962156418	0.10922832977575961	-0.04507853617281219	0.08895614182535826	-0.072567611654002	-0.09464476530377451	-0.016281024911701886	-0.05238298358665624	0.5432292403069432	-0.13610843589065655	0.07312205753054021	0.05459129511095042	0.0553719886726396	0.22543107629819062	M1	catboost	2	125
110	0.10518497381132051	-0.008366110260374478	-0.04639900554939881	-0.2017625857260212	-0.022143526317060958	-0.03359590856259514	-0.38390601120399287	-0.04925894682851483	-0.09766078032458751	-0.0005235277942590003	-0.08443021004698054	-0.0540511963762394	0.20138840504809105	-0.01394684668471929	0.0039035145258127994	-0.07857138076388173	-0.03251365500300307	M1	catboost	2	125
111	-0.13158215241726381	-0.1270483604948318	-0.011909694656927698	-0.14349933884171595	-0.020313903744181745	0.10330862954550073	0.017229400301638984	-0.03454626347675348	-0.04723420805389142	0.0496345237937689	0.47502761806479116	0.33917986414081014	-0.2181785059807649	-0.21832502326769587	-0.10632472133232738	0.3743054775534332	0.10048968969412261	M1	catboost	2	125
112	0.01830262052996946	0.022594612459293333	0.015612484799725032	-0.08180962502118846	-0.022513892442358692	-0.0665682130782146	0.01961996487410255	-0.04160521778668496	0.07044463715395598	0.08791630399816677	-0.038012735308039045	0.02525512839918883	-0.2661833053064541	-0.04719347468243657	-0.025156489841060767	0.5044726993995505	0.08781902733548588	M1	catboost	2	125
113	-0.022662501830524432	0.03666711837509563	-0.09051800467353634	-0.26493071018950365	-0.07897091553704863	-0.029345123764989278	0.0038150623597407985	-0.12864364425990285	-0.16851869909885925	-0.3024873608514666	0.5353303174850257	-0.1471730776929121	-0.13568384643296438	-0.13575783697884464	-0.020411837862633578	0.05300017905609166	-0.05449676535371742	M1	catboost	2	125
114	0.09234642909018027	-0.44795729431405545	0.3185307645443273	-0.14949572021546914	-0.0727653554428737	-0.11564271901680827	0.0487997034660575	0.007140325853376074	0.04420581159252106	0.042885353960761714	-0.12470511803865791	-0.13873087245344212	-0.1813105111158411	-0.032702419763625264	0.031061716667421097	-0.03680145140439682	-0.08549937310766274	M1	catboost	2	125
115	-0.03423833326925454	0.026384991028776332	0.042764216134570904	0.775989336313579	-0.06504461604705672	0.027593207269093162	0.024322969051977193	0.09039304024685954	0.05436960087863563	0.05672407604832667	-0.07393479952067847	-0.10293670139132888	-0.1749025383177297	-0.05865386754850961	0.03062357705037055	-0.11220474938981148	-0.10541304654999901	M1	catboost	2	125
116	-0.09962583879590808	0.06351043645237221	-0.01722243185112498	-0.34637319888630763	0.006028299090603518	-0.14125436406378497	0.035696524344685884	-0.08971922769923042	-0.3197243648143214	-0.46294047294626683	0.054762158034011174	-0.13230122301092467	0.039499502534583196	0.07930281222650755	-0.15203789464304432	-0.02133064137874004	0.2599956547673089	M1	catboost	2	125
117	-0.021253856567903386	0.03143867891534214	-0.0263190394747713	0.3298650303720664	-0.08743224009261803	0.06179283041549238	0.04363837853228058	0.10087228153233088	0.06563108825421153	0.033987899403093616	-0.2860158855078858	-0.1670913438772314	-0.1157821178071736	0.12675770717815338	-0.047084077755808106	0.019487226910466258	-0.0978985057049167	M1	catboost	2	125
118	-0.0063718683169644115	0.040973572556450885	0.36277540768503913	0.1079419668842091	-0.05294139702769636	0.002095578755870146	0.05168839577924011	0.06738191188999383	-0.06457091332744903	0.040046695502769805	-0.07955506228317648	0.5075472368216685	-0.2448260466677166	-0.037072411073158854	-0.025374025304095004	-0.1612531944447983	-0.06932245371826258	M1	catboost	2	125
119	-0.06246989533174443	-0.05183424576371436	0.028632963032584932	-0.265854188205758	-0.20574560372278106	-0.23224270542310588	-0.05413101230000826	0.024652855280526274	-0.10594461704912787	-0.2770256495100788	-0.20189796782868114	-0.16271603816534183	0.3544268960166123	0.1944595061367595	0.030416544499188687	0.1534960818168973	-0.02590692753178351	M1	catboost	2	125
120	0.0018132479405371317	0.02286628478478822	0.008671188992543297	-0.19275706348680244	0.021359432572301138	0.9102328142600298	0.03015789930538508	-0.12622984194492176	-0.026493047994005318	0.08885856234033015	-0.043783060626624	0.31840258473109867	0.54193246440517	0.3827075755426852	0.04280099733616029	0.34138729720585576	0.1482461430167868	M1	catboost	2	125
121	-0.051414639339051875	0.1253798048715099	-0.0919461324535127	1.1979129765453753	0.09871318304452528	0.008064321193693515	0.02896283032929102	0.0818367659619672	0.057752376095760144	0.047641601489703894	-0.041261930170377485	-0.11855513355429043	-0.13713829857375007	-0.13600977685106494	0.006350050595549207	-0.042199435836900834	0.0795171719222789	M1	catboost	2	125
122	0.12547838910539996	0.029075859954640664	0.056978938564660055	0.2704852975822633	-0.043111555716676395	0.08542630767439725	0.017086888853280708	-0.09667646808091368	0.05434558605211291	0.048678740268142284	-0.09428530102717153	0.029911576418792617	0.2562434107387448	-0.26770165065901996	-0.003577456341846185	-0.05187277051641607	-0.07627336810164073	M1	catboost	2	125
123	-0.010063382943742783	-0.021729533192847997	0.2335644043199542	-0.25033400038435366	0.04078104763821764	-0.022658085087806524	-0.40835101649460415	0.0034672657930407465	-0.23038915081564545	-0.31014797584347126	0.024512530883936193	-0.061902959880569146	0.22971244888390355	0.008947855438326435	-0.14476925915889113	-0.06045368203336723	-0.0019046470888466253	M1	catboost	2	125
124	0.14330146050530465	-6.647484928003385e-07	0.16176207115973426	0.5981787755594192	-0.07662009507359746	0.05166554254944252	-0.014716364613991567	-0.07166591623150494	0.04948241031475812	0.10553974082622523	0.20619906258965767	-0.12959613770717798	-0.27415966951359216	-0.1150167301389377	-0.12252257209286237	-0.1089151323376625	-0.10125586016390035	M1	catboost	2	125
125	0.06546314287659134	0.03176822114128886	-0.03156059307207165	0.245831658168569	0.015651934277720946	0.009096456199972845	-0.007798477632933571	0.014524785782024924	-0.3498529934889104	-0.3020797447295675	-0.23413266358409607	-0.20476770105902706	-0.12227570682948137	0.05488044567462572	0.0288914100027162	-0.09684293082421876	0.16083945771831698	M1	catboost	2	125
126	-0.0661446084754267	0.009746798563446825	0.02384098677203882	-0.1616752850116969	-0.06469788471612561	0.13183686370194883	0.061219400951283844	0.005188274277181378	0.05511603868109325	0.065228277066351	-0.04946257109973264	-0.042462034053058186	0.3243418178262838	-0.07616982460839798	0.012153600021643295	-0.11865678447140655	-0.08375531669548124	M1	catboost	2	125
127	-0.028986642070556203	0.015525561815526202	0.05189133571752696	1.0246337522305096	-0.0834834647775608	0.044263311842610766	0.028970591690689988	0.11917512258831847	0.0474955722321089	0.04116056061257305	-0.29003889365842483	-0.1030238255382521	-0.19829808095336032	-0.038953037409044926	0.06153718061777612	-0.11962038089551254	-0.08300769947080693	M1	catboost	2	125
128	-0.0915792616382468	0.05908821219648657	0.008483376492375811	-0.3421527746898931	-0.11591978144233028	-0.25083917914147436	0.034425504071341824	-0.06228224817190726	0.01755196647116234	-0.1445203657757448	-0.13790178526451263	0.2835419518933965	0.41940667170291884	-0.06867462858042178	-0.008087535828339197	-0.12492029640440855	-0.08116403499250106	M1	catboost	2	125
129	0.32840089396757793	0.024180475165626304	-0.07705687899383175	-0.2424251055663593	-0.07383370883588608	-0.1006174193382281	-0.183150244845325	-0.058712634588017294	-0.21661406338897793	0.15563799068918893	-0.23074123012217326	0.2625186754760359	-0.15917263313731925	-0.1401712558284316	0.1116950016653343	-0.1617201141351063	-0.04289354007333342	M1	catboost	2	125
130	-0.03813146069456251	0.07756167601020783	-0.03315832768091394	0.2518245582870143	-0.12014017234339841	0.012230445322110916	0.04313095253523837	0.12296854207399827	0.06747434492979511	0.04324925391160733	-0.12770367772896862	-0.010427749755568455	-0.2907419597081192	-0.22294534121723575	-0.003358541673906372	-0.1108429463420395	-0.1253096118686562	M1	catboost	2	125
131	0.06487681181266128	0.04243663979943967	-0.14494081634296233	0.5853012595935233	-0.06479257229992393	0.9963104046059239	0.02579805211691839	0.11267904447538388	0.05666500584959054	0.07930076576484023	-0.23379000724167656	-0.073354336172068	-0.23125363477055835	-0.08194961001805492	0.015555437364167306	-0.06794351181786407	-0.07565349926500482	M1	catboost	2	125
132	0.15820307683630047	0.03261276306041253	0.28898996713107944	0.8038748703257605	-0.03148977675901521	0.22521524240717705	-0.006623446439484269	0.005866868063279275	-0.08300595904993888	0.037303234104655095	0.03132543545398549	-0.12281339126128586	-0.24807187467319503	-0.07060228596738333	0.019873207999384003	-0.11326124924638027	-0.061004137331495546	M1	catboost	2	125
133	0.04551954472761902	0.03421191701465583	-0.05121324542491475	0.3305645154485737	0.034868296478800034	-0.10977257832283972	-0.004511179178381485	0.024284123342371393	-0.28171828410102234	0.07338665713835672	-0.04684927119277891	-0.06730884558863867	-0.1442037166939803	-0.047109988095755555	0.09069436010108949	0.4237861550707304	0.21848068697325101	M1	catboost	2	125
134	0.17735610597411053	3.7548082015109426e-05	0.08624763346229246	0.46353407124123425	-0.053915658565560076	0.026343953870088706	0.020209721268803254	0.04045628380510384	-0.04305171227038737	0.07006213250091656	-0.12606907992730718	-0.1683701995026858	-0.259614160095022	-0.04614562842198685	0.04695511957725867	-0.10928445584153025	-0.08820433086960741	M1	catboost	2	125
135	0.011431692688771289	0.020514999528941702	-0.028536137419383024	-0.12361449255248617	-0.04078929857453135	0.07227644381145684	0.04466625862907003	0.045324407419138846	0.07656136623067662	0.11568806931535873	-0.015320259428521086	-0.1699716626805463	0.19937246643704826	-0.01726921488569219	0.016366964637331047	0.4245922158055882	0.15075341366107353	M1	catboost	2	125
136	-0.04986253709228678	0.008673061526344054	0.01668669933722206	0.5306646640256103	-0.03137865703012437	0.07714775120153763	0.020954228975350896	0.07793640138826272	0.04608722212124817	0.04944810000264983	0.25890128809550855	-0.13287567775484585	-0.2526487304432861	-0.10498442902009344	-0.10229996652757249	-0.08245996071804829	0.030610752204977568	M1	catboost	2	125
137	-0.041134430322406046	0.010837580524257005	0.05434257456736987	-0.13615435504249682	0.05078795394826945	-0.03628132212877283	0.03537686585393121	0.09233335536555598	0.08554663583099764	0.12166260400114055	0.07006611599948258	-0.11005149433195707	-0.18400226290747576	0.3146518598008416	0.01918710721493778	-0.10778112331354658	-0.03643945702490125	M1	catboost	2	125
138	-0.06535190022239547	0.03828827656539771	0.02922698216154517	0.3297301735216554	0.03158179700626536	0.029918997044206985	0.01246996451912264	0.02572643587939291	0.07760923348584968	0.026514601060781847	-0.3072689059024467	-0.10136606262371685	-0.28934038894006425	-0.18471093735600932	0.038981549826286425	0.282774120472578	0.03933167746768994	M1	catboost	2	125
139	-0.10692667579841023	-0.028334522437843384	0.028404070905608002	-0.44570642343270356	-0.06480184075244262	0.02077771887904255	-0.4169895823283023	-0.06468488137887686	0.034471693609946064	0.10144257102785452	0.10792462700561484	0.2386491536639993	-0.05055181436768253	-0.1475143324282691	-0.011301903334429408	0.40034805461336265	0.06455488871316963	M1	catboost	2	125
140	-0.056543638335649925	0.04442941085336311	0.03322167018386834	0.8613845014889314	-0.13336662337468141	0.04442178689945328	0.051463294820251575	0.11493263947808355	0.0730133956328248	0.02352119733206867	0.07551461887860353	-0.17551422800908398	-0.24360187582977197	-0.0931207393849985	-0.019296135318082525	-0.12983404095387455	-0.11110301662285271	M1	catboost	2	125
141	-0.012778331677306921	0.06717104062292653	0.006560972816314188	0.24162758928222192	0.006005700930626519	0.041852728458818454	0.01516738001442001	0.00997498445445454	0.08917049930338072	0.08070414528410154	-0.05494794892285757	-0.09333857812509562	-0.2527077721764549	-0.1701856180347496	0.029721897949905495	0.40643116030556464	0.13051857672254552	M1	catboost	2	125
142	-0.02240812170734681	0.12988689723706243	0.06319655413485534	0.5557609505494301	-0.04305444523475236	0.008343024406572669	0.028528119962768123	0.11079890893121061	0.06091016814145671	0.0649861587924691	-0.36266055332104863	-0.07451267760427353	-0.23006374380973138	-0.07440436661684942	0.002925453591275015	0.05826956520729182	0.013139208124414763	M1	catboost	2	125
143	0.09941761402723791	0.18356642714197113	-0.022411981711800942	-0.1479783951784134	-0.026487699430599657	-0.00679769057645963	0.08360753684146155	0.033307462524925655	-0.3306921345128655	-0.6362055618203746	0.08444277956210827	-0.3280125113721202	0.24177315383094958	0.2613144488481574	-0.33979227198432077	-0.055638165330689944	0.10914644304524847	M1	catboost	2	125
144	0.2929249277232678	0.11652553721249435	0.048023775534565896	-0.33410167852168404	-0.013740151885816435	-0.2374395934368447	0.03658165781135017	-0.04133555959003694	0.04264799691844856	-0.11195417290489731	-0.26101939306260413	-0.06718963952507553	0.22609384244484326	0.27290167947266025	-0.06970122528186891	-0.04458815141753969	-0.06129945797414149	M1	catboost	2	125
145	-0.013615706707731717	0.029409722050242514	0.04082681707304301	-0.23768272659490994	0.07143767554243145	0.0832987962003114	0.0166735272564278	0.07028259254043048	-0.10928482271398769	0.1306761648047947	0.6586766126618705	-0.4032617815605901	-0.1582029555087272	0.12774726566999647	0.0374486444457849	0.14907863139488747	0.10107835706237746	M1	catboost	2	125
146	-0.05961288846064457	0.02881036259533485	-0.11120841342823068	0.24466105323505238	-0.03426769583707661	0.06092548676735757	0.01046181714613163	0.04344872596810873	-0.09116315892508137	0.05537665456503085	-0.11385643110911726	-0.06424877120529068	-0.19786807709080298	-0.11678329205795777	-0.15994589893889213	0.32587360384453656	0.07928989787057092	M1	catboost	2	125
147	0.14002105506865925	-0.01320420069714592	-0.16854267821383256	0.36248701730552063	0.002200630014827964	-0.009512096277666669	0.06763819969020765	-0.02965637954427503	-0.15510133450843758	0.0775763691919378	-0.07278881060690143	-0.16475185726236574	-0.23115506782946377	-0.0889947033334296	0.0015967710222481862	0.006378818617013513	0.23242645395554012	M1	catboost	2	125
148	-0.09029184421796357	-0.6379550098635369	0.0020958865413559886	-0.14845328760415222	0.00029848271945448864	-0.029243654022730818	0.032479582142240386	-0.024264325847458183	0.006155623581875975	0.023080949710556437	-0.0938951462385563	0.32941559109919455	-0.2934232126745214	-0.2156317938973938	-0.029859654009341492	0.3409386817082028	0.018028500479434693	M1	catboost	2	125
149	0.07818484894829905	0.017343448050742793	0.041949662798615193	-0.24255805577101094	0.0015220877626149192	-0.22177242089362165	0.018043213185148118	0.01846014392283085	-0.0854530064347213	-0.5416326461516762	0.05319249362638859	-0.05575376150396134	0.2356667474315132	-0.032606368524889705	-0.03316507671898783	-0.07385130089583404	-0.10384785782597813	M1	catboost	2	125
150	-0.08215696556808198	-0.03940126398060343	-0.10419689285924295	-0.3428001962728438	-0.07043078433424094	-0.3492819673479064	0.04678912533227642	-0.059748498481003706	0.035273895241336894	0.013225363926253267	-0.12936819078953488	-0.06863426143424854	0.44271209354678576	0.18105497038695403	0.03923925477871803	-0.13041954069364375	-0.13791103363183968	M1	catboost	2	125
151	0.0531036427875827	0.009700346319866101	-0.002582592037692288	-0.36551405622034644	0.0361410961526977	-0.004402729954735066	-0.04833085758383743	-0.059329637155303525	-0.057947930283609346	-0.3093320421423684	0.5550942234287084	-0.40335367263344984	-0.21529944168636503	0.2740884994551483	0.043899420027217625	-0.0542347481417226	0.04183049957506648	M1	catboost	2	125
152	-0.0584129645640944	-0.033343308789552294	0.0413298289037945	-0.19309080519956937	-0.06919306147249069	0.0886320849268326	0.02060941402904591	-0.062261984617017346	-0.038754948611033666	0.0932990084495918	0.10411888998571905	-0.07295117166729675	0.06670321621684554	-0.08471174365968229	-0.008014370146981226	-0.11157571948447988	-0.09943435567225424	M1	catboost	2	125
153	-0.05565445497323129	0.048456689827029914	0.014954204197563272	-0.26525392641953793	0.004591842894701361	0.16244632032846518	0.015456705457297281	-0.023927513918661956	-0.020945159241734596	0.049821729838929296	0.06853649828987014	0.39352655311898155	1.2529663465703669	0.14763163654539146	0.04742110015912034	-0.024056808941449462	0.052302119397378416	M1	catboost	2	125
154	-0.08971038314184564	0.05692910215167748	0.0577346680106849	-0.09417423506901212	-0.13194060495949364	-0.14514364046751096	-0.004155556743019731	-0.026759291976237297	0.005128250021681825	0.1072522936360268	-0.02442108474804438	-0.16642016658717387	-0.20414910442696058	-0.026189226887865485	-0.005165945361607294	-0.08727544480011222	0.009928496890999877	M1	catboost	2	125
155	-0.03509636628559116	0.05378634109671785	0.002757673366081138	-0.25868113727459807	0.034223674458856795	-0.012352354672694212	0.03534189911815759	-0.0006067381868272975	0.05083874049574744	0.07991211952259283	0.11410413056588602	0.33156817571914415	-0.08810521239492357	-0.13853292338847045	0.004129799276423515	0.5516277590819998	0.14068616259649225	M1	catboost	2	125
156	-0.0525510359295766	0.00019612795641426705	-0.022594674656018745	-0.33391408153114727	-0.03994285423562703	-0.1396002980928777	0.00908230204926475	-0.027532957782818075	-0.06206120522163731	-0.13783234846317155	0.2728946245930539	-0.5911768329101815	0.3616365104455114	0.2116467730914649	0.020605964865487648	-0.024016144536633532	0.003319317285605159	M1	catboost	2	125
157	-0.11767756844716279	-0.08195871673246588	-0.0027942343896480166	-0.48033839231039965	-0.07782184746592982	0.014039572865418215	0.008622688623633799	-0.17282148544049342	0.020557155192118592	0.08587288401165127	-0.03969427209992802	-0.05988390386994691	-0.34075143174810185	0.31156209939200535	0.02223497993047187	-0.1171990133791621	-0.1240854805781496	M1	catboost	2	125
158	-0.06554605936647283	0.012000469717337243	-0.0140143783625731	-0.3624522629139505	-0.09807170040284777	-0.16347813172181028	0.05995242430569617	0.010742378267042859	0.04092634146531126	0.10395667028441416	0.13817576307958115	-0.004242236846198232	0.46678154841079045	0.22250995637283064	0.03975919301076589	-0.08858471968744014	-0.12991266393431022	M1	catboost	2	125
159	-0.06536351983689262	-0.477687944995529	-0.022987798772357758	1.043225186292526	0.05770186716849347	-0.027010836288700962	0.007732009104047376	-0.025401550214599545	0.052381375401184434	-0.12340105020143659	-0.2344750300220695	-0.0982894212114031	-0.19877331435714296	-0.18269762784207627	-0.058608658395899925	0.288719147182448	0.18608136972892259	M1	catboost	2	125
160	0.08278564029034738	-0.05055064601630277	-0.0910099774977409	0.4966408542384875	-0.047421108401707185	0.037979357066486266	0.017182445212577797	0.008323415288712988	0.0629210500776113	0.09780002541096333	-0.26860994400870397	-0.175257953744149	-0.27004323798887636	-0.12681309411980318	0.012931128952283356	-0.10960495333321571	-0.10400165783264148	M1	catboost	2	125
161	-0.06526719834908408	-0.008461748154278104	-0.01239432563632003	-0.28105271730086623	0.3597644589386863	0.0016540900985490877	0.06064768813609877	0.10052280166879943	-0.05548878687547883	0.112348613832894	-0.11506466329344583	-0.08406871630617643	0.37694920987927466	0.26893444443696807	0.03687439521965923	-0.0671545445732244	0.043446116396961276	M1	catboost	2	125
162	-0.005365999109776985	0.06768903762111755	-0.0669484939055768	-0.19703025722533116	0.023102790527675273	0.05111315217826411	0.047357721923225356	0.1175944139453525	0.08116045361459268	0.08516040197207722	-0.13215983339139992	-0.09585861525406036	-0.2539016229734976	-0.07192039035293042	0.0017409717890630096	-0.09280419856983523	-0.091258822408355	M1	catboost	2	125
163	-0.0029841650501345922	0.08674831654222473	0.053037663872600845	-0.2861114749434017	-0.022014836435343736	-0.12979579623551843	-0.5095056238847916	-0.007887332245528178	-0.09629902034582412	-0.10292421466865767	0.16725393532309393	0.2154091566502671	0.5763925446738272	0.22772768272565064	0.041671489658348056	-0.17772993707310408	-0.11583045621867004	M1	catboost	2	125
164	-0.04127885793906305	-0.012128774540906412	-0.12491057737484933	0.5997464337774497	-0.08478806965888436	-0.14239986087586076	0.01713349015019509	-0.032091218789258774	0.0420658194215438	-0.12202280103547472	0.16874314438806598	-0.086582862217189	-0.1766844818146234	-0.10651058659025706	0.0008749027851298227	-0.07740782037622557	0.04502305708559204	M1	catboost	2	125
165	-0.0889312686436004	0.02708571761908698	-0.12683081295415216	-0.21920158212053395	-0.01815973364931642	0.029623397951407632	0.031105511830081655	-0.06674790392993091	0.041629026932529685	0.027527263343493775	-0.10219639887101103	-0.07800125981988773	-0.3625560468505411	-0.10020644067181826	-0.08159613733048371	-0.10272835348882786	-0.05535371371000944	M1	catboost	2	125
166	0.08189499164157915	0.047131652584465625	-0.025637256597808668	0.456476313479166	-0.001403329615411987	0.02531542385325554	0.071534680391422	0.04812589980466869	0.0501525513574314	0.04442296355008463	-0.17853225052403804	-0.07568850611022057	-0.22430126891492588	-0.05392839045847447	0.021073439421569806	0.05107017723256197	0.11073690748181281	M1	catboost	2	125
167	-0.10311230692429563	0.07149950585542279	0.027788619059629007	-0.24082416471531373	-0.06957537460725294	-0.2783588355477975	0.023852209892501072	0.06172865803294661	0.04339303904037442	0.018548379129965042	0.06188453193929831	-0.01105146392251105	0.4264134090603856	0.27561637499720487	0.1837225477930944	0.12648784494187926	0.055131131438352604	M1	catboost	2	125
168	-0.039528522471235	-0.03045785423325715	0.0419444323156418	-0.28601802626377903	-0.044596972008118026	-0.015971836187342128	0.06986922248024746	0.06186998386586934	-0.056888381532482594	-0.15575872524734172	-0.17776168057866146	0.04059240761711439	1.3144451316225207	0.23310065659395532	0.04333086812155484	-0.11634934463500349	-0.12812405227816542	M1	catboost	2	125
169	-0.04464659097692501	0.02003673241435066	0.032786121574750124	0.3814965620955761	-0.03926958223179271	0.030202904067282703	0.04959179033416159	0.10550042144166663	0.08282636312890972	0.021536557327075188	-0.23916063562534282	-0.08556899717208137	-0.25870868578506956	-0.22113068370047714	0.034851728938319886	-0.02644950366276442	-0.020559001608195588	M1	catboost	2	125
170	-0.02278424719242702	0.02137910332549902	0.02489766161131439	0.8886744263872123	0.06401627228207907	0.03812386364113896	0.00889116214650757	0.002503199252474409	0.060564800943111965	0.08401945144514891	-0.244770266517029	0.03502402094645701	-0.22934835470831322	-0.07028834864959843	-0.01912275762608311	-0.06871102422373603	-0.0500323190101172	M1	catboost	2	125
171	-0.12067734034749104	0.08537131078847171	-0.03468332086698141	-0.42658237250945097	-0.053502943893188305	-0.01221418939517609	0.04781801218752065	-0.07824197790788097	0.05193166704854197	-0.009037489622745488	-0.019415083488445155	0.32988026624708866	-0.2749980971602656	-0.06768624934772995	0.03242240271435112	-0.15051960644112905	-0.08601139634725287	M1	catboost	2	125
172	0.20635695099797335	-0.0032338309421279425	-0.06892556899952591	-0.15428226055197575	0.019196921186460155	-0.12546808579106658	0.030290348489058865	-0.09803835839938749	-0.030559487965812468	-0.05944537323429649	-0.02370141322364536	-0.02282120507858285	0.5340703035668201	0.25348176514542714	0.030116248105698393	-0.10030422744229137	-0.08856029560658733	M1	catboost	2	125
173	0.18288961240818966	0.027135234618530905	0.08171042013309963	-0.337163798659936	0.035155113351845374	-0.2136650106875628	-0.3200801179054709	0.1070083634712929	-0.036105317519473004	-0.06145292874433486	-0.16546088002335946	-0.6813459412065321	0.48297810026063565	0.05007967346621205	0.028799454616258213	0.18426607729577849	0.1376516537045308	M1	catboost	2	125
174	-0.055262887500492845	0.08629505574171814	-0.02342496785456063	0.26122008989927287	-0.07076642014431314	-0.009524790824163977	0.013113443337694746	0.12423551548704806	0.05763318700785204	0.042485176109288786	-0.20354326072443074	-0.13411417611614973	-0.15174970959223452	-0.08804476939377756	-0.006174248781645412	-0.10808069584816088	-0.1176250765532043	M1	catboost	2	125
175	0.04550022255032808	0.010434389715730349	-0.12017355201607167	0.003365255428531376	-0.08142690393486679	0.007541035956815656	0.024815864062738623	-0.010105762374396737	0.05209390943810557	0.07135110219517259	0.1108910362338873	-0.13872756604804204	-0.2212000729958728	-0.2512924802476798	-0.015225513482443363	-0.13727637783582142	-0.07868402471374798	M1	catboost	2	125
176	0.11692034312240203	0.00809785661973764	-0.03151230534814938	-0.19868492243072783	-0.02719699635755832	0.03317060468170025	0.04107948845447266	0.03123377912965769	-0.044598675444416654	0.12145440599322412	-0.06532755500134245	-0.03402644685872427	-0.048957116245076794	0.33460755469818504	0.010006781566126648	-0.10811906267379102	-0.028588726615031732	M1	catboost	2	125
177	0.08555308896947489	0.03480793367354305	-0.10464461594637005	0.41920667696317093	0.0027816210927229788	0.029898325600540464	0.026668748285503745	-0.0146121913698542	0.07717483818171518	0.0647019394329247	-0.04703016361940774	-0.06971566024782568	-0.24642235119583406	-0.0988088896410407	0.0756207081348762	0.05825095857815352	0.08359975581298848	M1	catboost	2	125
178	-0.05976370336309304	0.03449449034256715	-0.026987169730756384	-0.18951286371250042	-0.07749464392417986	0.026130143552033816	0.05611496623171111	0.02942015189564075	0.06786640559746307	0.04627335735383185	0.10972073614044735	-0.06883495366564668	-0.22257612612088865	0.41382156708981754	-0.011820876682211596	-0.12503422083843352	-0.0449919718515699	M1	catboost	2	125
179	-0.02408029469407529	0.04471976503965385	0.034216581994402785	0.355365347102665	-0.10876720595708254	0.05232906663648267	0.031152669731062916	0.0936391974432639	0.07346330710267267	0.03691546612221059	-0.3362409421619674	-0.20553209233132627	-0.26323838170502417	-0.06736130064476663	-0.014765029754567017	-0.1266506949800954	-0.12899299109736878	M1	catboost	2	125
180	0.01928105515831236	0.1029745661383004	-0.06506449850643736	0.8709390569896099	0.03448735942390654	-0.06680418627016668	-0.06964896680776038	0.09558571483986203	0.0534592288523711	-0.02801130133162089	-0.2751340914445428	-0.0851035332995477	-0.10701532945728849	-0.0792494226239014	0.11904531967940937	0.25452345564062495	0.10720692192954738	M1	catboost	2	125
181	-0.06593238096205303	0.02756049256327313	0.003751710921625987	-0.2148283315011148	0.17054192686788325	0.05690085405046761	0.0397829322419113	-0.06275910549120138	0.09803806422675876	6.861974723079418e-05	0.111758770174923	-0.10710530681546189	-0.29839186633944204	0.12264732478160054	-0.10534474159936637	0.12561118947623495	-0.011922199775889826	M1	catboost	2	125
182	0.024624308231981546	0.0013043313613680771	0.03311659876972577	-0.2630995660823272	0.04443361441637261	0.1992118794347876	0.08257778716106534	0.10619865184600491	0.06567042906372528	0.09707357669330317	-0.03332315551808447	0.03744244649318165	0.7388349807882265	0.2868575614074814	0.0008477674386479243	-0.0999388962819625	-0.13356224546066706	M1	catboost	2	125
183	0.18643815664542346	0.03286822608539146	0.04308538849470893	-0.25759919120517727	0.12113312207457044	0.08937884829733557	-0.012875884617129381	-0.10217774658354996	-0.03240151043799406	0.09268229575288588	-0.04701417655977607	0.42214575641572555	-0.3317665881145121	-0.08444608303835287	0.02908637591240605	-0.1301018966957617	-0.006103692066915566	M1	catboost	2	125
184	-0.040728643566919076	0.015522001846873482	0.24147204549438925	0.26740337742477255	0.0452008061299611	0.027109688932665077	0.011889487439898398	-0.10222912751259078	0.04244371243900498	0.022742162087978215	0.15228332806266232	-0.15970542178858232	-0.05928724550806211	-0.13111908471005573	0.009219705122133118	-0.015152233444026195	0.03808542733642026	M1	catboost	2	125
185	-0.019843741781326116	0.0507847151791906	-0.013688523446557821	-0.0889601670115747	-0.047856843282843176	0.08588607085784924	0.038761925443609034	0.11800038711259477	0.07277670797792417	0.10882959106276742	-0.02888896549831851	-0.08169884433340198	0.21142452844740192	0.017981817186068956	0.016850831791003863	0.4034286996979845	0.08370707901763207	M1	catboost	2	125
186	0.10085525097690703	-0.47685751704844986	-0.04281068436237169	-0.19992068098939103	-0.045689467788193626	0.023772362807301665	-0.00020001905415346	-0.10076054219965272	-0.012376076034961258	0.13131377005183797	0.5945718816101994	-0.4804192207918131	-0.15092232339424735	-0.09340492364407894	0.07568476135735372	0.43074645572124654	0.04013713229811162	M1	catboost	2	125
187	-0.04099863523266135	0.06846462962293652	-0.0041133588873580994	-0.21817714690247345	-0.009004740731932586	-0.028081326261636553	0.00349477186086785	0.056051420503852666	-0.3265893470138178	0.026799198351938003	0.4879499728357013	0.24775746252073044	-0.030867702539546127	0.18850288115128638	0.18289075187513082	-0.07342066573719648	0.2130399633808924	M1	catboost	2	125
188	0.023419639475664875	-0.030338197136816784	0.08593101806794784	0.46720135127489687	0.0691746887239097	-0.016929986798439572	-0.0011386250183104017	-0.10901458941545894	-0.055128451733792494	0.05572371427422687	-0.17134657430716163	0.5746200664703268	-0.2746961987245864	-0.09925028690223606	-0.04588708531604591	-0.13836812248701338	-0.12475099962942048	M1	catboost	2	125
189	-0.05018569956984435	0.029414506682669626	-0.0597779671544073	-0.17481434901810938	-0.059928958480623254	-0.016168899435907484	0.0015481375562052184	-0.05960351844513949	-0.0504490981697634	0.0492092329915388	-0.06629869779799069	-0.14594744868525056	-0.320692118898942	-0.12559087549056042	0.04387701745594318	-0.10873281741838625	-0.0840123042786697	M1	catboost	2	125
190	0.035096712376092964	-0.04028043524449098	0.06993155173665953	-0.16539801284843203	-0.004995023252491245	-0.16945789621158103	0.016199459673625204	0.003756001053308232	0.11072059977263328	0.1099986100788084	0.05527589416312116	-0.04416713506312528	-0.025845795209785687	-0.23797073804044966	0.046168145333287856	0.3282315695491269	0.3230960857479197	M1	catboost	2	125
191	-0.004914526775911	0.025047915626720388	-0.025775695332036823	-0.09662987076443182	0.04786955081386033	-0.11382060493618511	0.005966999957981386	-0.0619486634650023	0.06168465646259946	0.07053943963529802	-0.1340007418650916	-0.08823276495885297	-0.14277351868405463	-0.014442101388785588	-0.04181806321849856	-0.07932879846775487	-0.08396465958407434	M1	catboost	2	125
192	-0.03916035708579586	0.0548114127537168	-0.11750235493456361	-0.17781110775148942	-0.016507509097611957	0.014291560137724282	0.015402335628341805	0.023344323693423444	-0.1595984909681964	-0.016365821345306505	0.09166069504625127	-0.13453507045302687	-0.0015520308818235096	-0.13855358308184296	-0.1733520818557964	0.4570846008357627	0.02334671470596758	M1	catboost	2	125
193	0.13410687514341949	-0.016405349334524838	0.03584915141969578	-0.30842678596433215	0.06070238783217212	-0.10116852914863236	0.07007791624842816	-0.007780435896006123	0.06629968070628305	0.06097159756316201	-0.09718448195547726	0.36033899055628377	0.6698159504551187	0.25217555944076525	-0.014466818529044044	-0.18002730207139594	-0.017766752457697935	M1	catboost	2	125
194	-0.033402062874901495	0.040515213890034124	0.08147908737769768	0.9219669533492483	-0.023954605310692184	0.02654099881290062	0.02176483692250958	0.121229713220706	-0.051175076551154206	0.03672485120869434	-0.22725327080960825	-0.15609421064273635	-0.2265303768833835	-0.057578339440604344	0.05981620460387599	0.002892720446080871	-0.10487234456592395	M1	catboost	2	125
195	-0.043276117190355554	0.03384334661427431	-0.10378238422197959	-0.3511169379015008	-0.09793175472205017	-0.17113248374648465	-0.011361305056422332	-0.114692644346698	0.1074405299261913	-0.03293381406258963	0.06808087405343587	-0.1454129341768643	-0.23362333210069722	0.1432608284709911	0.013630379465383563	-0.1283871541719145	-0.08621146743014964	M1	catboost	2	125
196	-0.042563175651056065	-0.48125223951091955	0.03367788739296966	0.27584254891905224	-0.05142835582970606	0.04482562160715915	-0.020390378593930406	-0.01274489013793297	-0.12358256366224132	-0.6232636316283774	-0.17829044837850513	-0.07763588938441325	-0.23408325167479585	-0.1357964531837474	0.023770873438928444	-0.04180406671788347	0.009640879382934875	M1	catboost	2	125
197	-0.016149329313238776	0.05479541281064829	0.2215166472758165	-0.35822833682893773	-0.1380398742958892	-0.07688131497925998	0.02851523919363688	-0.024933772941251882	0.03238319476591417	-0.13774614723226727	0.09006219173829907	0.4497978348532	0.05159687994824643	-0.008157561314380366	0.04945610684505656	0.19980290610977147	-0.07611242039343206	M1	catboost	2	125
198	-0.047454303744704766	0.06325202730117449	-0.06681904519278456	0.8251073619753214	-0.13475024658860238	0.032961766188786434	0.010147392674982615	0.10282984240179123	-0.03469461278690451	0.04266394202348762	-0.31425082855853925	-0.12097700564552001	-0.224888512528926	-0.1188887796729695	0.0002862060906673958	-0.1348644290488771	-0.0684783609178582	M1	catboost	2	125
199	-0.04229045718454514	0.02565451712647205	-0.06663019589666459	0.3644772227791199	-0.09215937930310499	0.0637387705231297	0.02462960922495237	0.07363263947552219	-0.07090230873150545	0.0298465601380712	-0.2558790230473348	-0.1635952906447467	-0.29256565457286127	0.1310185559299674	0.03239344060171712	-0.12697069550096543	-0.09749185481001822	M1	catboost	2	125
200	-0.07750241544653015	0.006817449847861953	0.05343900382246428	-0.2945078350175662	-0.029853120320667607	-0.09567889276980786	0.017143816096092883	0.09703546905906181	0.05491912399011319	0.05876861879277103	-0.1184904741814537	-0.12826688817942747	0.5041772103781412	0.2736097751128113	-0.003084272030931587	-0.14511785313833445	-0.1742397732202097	M1	catboost	2	125
201	-0.02677617598335271	0.00282521866812968	0.36758340954562424	-0.1685175216080469	0.10036692158623406	-0.006113578415942392	0.014705804459833672	-0.0363737107110038	0.026496304057192877	0.01975382661798669	-0.21498147282279917	0.43891908734748075	-0.3490228190678359	-0.12120672132138127	0.03644272379902336	0.06845383338160214	0.04691674905070989	M1	catboost	2	125
202	-0.009322163619747881	0.0004059315333247716	0.024029618854363454	-0.3614129603850999	0.055153739945481776	-0.014268734996197482	0.05068390656845144	0.07195566649343428	0.0540788344420407	0.05844016615087438	-0.06472774501426708	-0.13764454493563275	0.9033233582660951	0.23956555220435716	0.03421664997653765	-0.11657817864668725	-0.004661843260362682	M1	catboost	2	125
203	0.016778924045244524	0.032098947664751326	-0.025017381179757082	-0.2255455758146517	-0.02485710889895922	0.1667824028626124	0.07375888809669798	0.06743377039488578	0.15607759593243659	0.08891099840884747	0.0376999273320418	0.25008388944758075	1.3354687715044393	0.3594206276714304	-0.07131315914500058	0.1399388004712088	0.15319424727320968	M1	catboost	2	125
204	-0.045153232235582784	-0.005774672786004019	-0.10061454213014485	0.4586469766256434	-0.13922003384164852	-0.05927228072758778	0.012900288170577137	-0.0690118062811286	0.06958750264135245	0.07407574605277312	-0.1380032265462921	-0.1404444103912276	-0.22379134760911804	-0.021230999959876734	0.043959966090359195	-0.07966955458770036	-0.08548979266014925	M1	catboost	2	125
205	-0.10352839781739943	-0.07173664517425433	-0.08346495361176923	-0.3436295891282056	-0.04462916465248749	0.1012949238448551	-0.11250972386043234	-0.17934924171023697	-0.0020679310456718663	0.06275146720594121	0.08063502300160699	0.27907950110629653	0.6038092106963889	-0.09078857871742732	0.04659419127611904	-0.1091766680168779	-0.03527755010150833	M1	catboost	2	125
206	0.06919486807511395	0.007368833303402954	-0.00805955044508132	-0.23630609461445146	0.06648249500535806	-0.0782521304943669	0.07603961426481762	-0.014548854668054324	0.07288851209727588	0.0970269648520849	-0.0638401725568548	-0.04125499893192313	0.3814660342334703	0.27270659626880406	0.047555020369551296	-0.02715635236002617	0.0007381765809345736	M1	catboost	2	125
207	-0.09399419754703543	-0.5128851554026922	-0.01523537329069464	-0.1847911015423019	0.171212187753741	0.023348488310031976	0.033492793015166715	0.008241236799867161	-0.3727611904980033	-0.7832335676533191	-0.02444806972103277	0.30091308988210647	0.8869758149853789	0.1949888495417136	0.018677985109105115	0.30640732414369576	0.2161631434216829	M1	catboost	2	125
208	0.06672023906046169	0.03977122220888804	-0.05371414564597592	-0.23573154584053987	-0.04541184936120588	0.13170699561570237	0.026338204212043675	-0.011635319526357341	-0.09956133028585024	0.10887777717499468	0.5635873343604159	-0.07151277297477004	-0.21063749755490638	-0.13312525104528491	0.05027433741771152	-0.13445365220326425	-0.05887775504558557	M1	catboost	2	125
209	-0.04618578471932597	0.0631707595889957	0.036584750591780305	-0.20747036642148878	-0.020874342892698284	0.050866029489792346	0.02701738491662883	0.09419085747768813	0.07084820166317828	0.014377447064755827	0.11554324329305853	0.4176009315869513	-0.29880397079898224	-0.14904350309417433	-0.03942241156033158	0.37351950931950745	0.06534053579999408	M1	catboost	2	125
210	-0.05432360490421028	0.010325195415391206	0.05595491622935168	0.4789682811613972	-0.11038387886851339	0.01762620708261585	-0.015505521888532431	-0.1020714610500864	0.04652120416695571	0.0423994424488991	-0.07281743282586574	-0.11289014498584671	-0.23805656156716962	-0.07007606400650951	-0.060428994677909624	-0.093965976555423	-0.02306408160118866	M1	catboost	2	125
211	-0.014349781177902943	0.009361464409115706	-0.08666204674892447	-0.29051370337295584	0.0014286959371504256	-0.022323056983217845	0.004267667665235079	-0.0525221575120569	0.048888390320136026	-0.193582688455589	-0.0759368653726013	-0.115543739514457	-0.33959266968498153	-0.09100686939248508	0.053777947964486754	-0.10318154798876134	-0.03317647422812965	M1	catboost	2	125
212	-0.04337686387955649	0.023127624467156258	0.0196832109842831	-0.25123374511250396	-0.05794902049284051	0.008393918731218374	0.02745359312574591	0.059051759806551404	-0.15450881963265628	-0.03932506753319875	0.0885685142528278	-0.054387923990182364	-0.3174683874528718	-0.083883173543948	0.01892039502066544	-0.1088346314486621	-0.04075121032429625	M1	catboost	2	125
213	0.05516701811421724	-0.6740523575951249	0.12124588021065011	-0.17570919857024717	-0.0005626090373655197	0.006763972535563225	0.03410831070030431	-0.005713946106754902	-0.2415398526535464	-0.027048844650753343	0.34888012370596394	0.016970491720196306	0.08529288263045592	-0.10816425988535287	-0.30495187661506745	0.273474016978455	0.11915128428398526	M1	catboost	2	125
214	0.11260762785075222	0.03278853061557345	-0.0682376559205281	-0.23769660708387952	-0.03946333646842862	0.10423532578224827	0.058642997526210744	0.028662911018973197	-0.04407767454457283	0.0728520936082564	0.05620410580591078	0.42493730648929684	0.889875786950779	0.2777367929980904	0.03922039030444001	0.3317772820602392	0.14316184575033697	M1	catboost	2	125
215	0.13140330992526122	0.019724643803721274	0.019491944759280698	0.521902805304482	-0.04581593381246335	0.0680034508078627	-0.019164259073643854	-0.05468596494456006	0.06660708401363417	-0.07586521322731843	-0.2544098703580248	-0.09768640429602947	-0.23244468820916783	-0.07514698032342917	0.01560329595387943	0.04286857513339019	0.005650295138667495	M1	catboost	2	125
216	-0.10238572007738438	-0.587591218882876	-0.016131874154812743	-0.2513142062246015	0.08297593167792672	-0.06731325676924993	0.05180098685809277	0.0030149518472373437	0.0475777191886436	0.07604839437928945	0.06345990275771334	0.25765116718422504	-0.15489568126066328	-0.08074533456317019	-0.08054608436428203	0.4345780932486056	0.303705890589657	M1	catboost	2	125
217	0.08745368848209643	-0.027766789980272533	-0.07625549045734535	-0.34300456168998417	-0.048759444454774925	-0.05922538056524115	0.07354888911209154	-0.09679131426838775	0.01063546395863696	-0.10255824370535693	-0.06041131058729078	0.3716213107259162	1.2194895371581014	0.16860922524654934	0.03290095282738943	-0.1274085141191548	-0.11688615392960637	M1	catboost	2	125
218	0.0041643667017784115	0.012846278266080716	-0.028346019983671922	-0.04660685774509765	0.051927446744331605	-0.004054445663941354	0.04978908880808653	0.12282379085456574	0.06478944306689614	0.14159075626348822	-0.14198594882923538	-0.09869704606190077	0.2340507257590473	0.3492894921957613	-0.00045434292320603565	-0.10052778154332975	-0.07890488206238946	M1	catboost	2	125
219	0.15905256179580962	-0.034301161701104095	0.006253068564098393	-0.2869224054994057	-0.013804816014705769	0.1827757553375979	-0.0009358125867116778	0.002217350306656162	0.0717119830115466	0.056123632290077136	-0.1389937468944425	-0.07466846075745853	0.6218260378397404	0.30912666377542575	-0.06948340489734117	0.22550982827195493	0.031437942472082946	M1	catboost	2	125
220	0.08415665188988647	0.0015034899425843936	-0.03309931412439429	-0.14216368280186711	-0.01500032526234901	-0.08282169127305414	0.0683618524457376	0.10615610923401719	0.08105718037780904	0.08518343895540453	-0.07385233633022792	-0.08130090404151398	0.40043862447905576	0.2319525113999285	-0.058245108692808675	-0.17327870641423118	-0.027630081284812716	M1	catboost	2	125
221	-0.00045716172909842853	0.108130154982061	-0.010921957508483317	-0.24239254473554359	-0.04496775017838941	-0.12101255593709045	-0.026948808595395463	-0.07190699683703536	-0.06239799870384003	-0.03829889676899425	0.04560139234030043	0.37662701023215656	-0.03395508818791265	-0.10265435929958733	0.12562139890997917	0.18991047397178426	-0.03997601223787837	M1	catboost	2	125
222	-0.02214172565326234	0.03893423939297248	-0.006930008827041319	0.3361470472954886	0.043441316292776276	0.12855355086126896	0.042363830371232036	0.12099804004849163	0.07880336152131114	0.0980036972039847	-0.24575164104507563	-0.12748884199812124	-0.15552395986054277	0.45165635647024416	-0.025698363272638212	0.3873052274156718	0.09728084262103855	M1	catboost	2	125
223	-0.03384853233614431	0.05448240805013255	0.03055544350789955	0.05533338072660314	0.028348906759560626	0.022006383382114178	0.06379706846270673	0.0036759506405734735	0.07487280363821752	0.04912675774040229	-0.1523497621348467	-0.11572094803308061	-0.13180716563951833	-0.05949969018766609	0.03880559889175856	-0.10919754067288262	-0.10119704737717813	M1	catboost	2	125
224	-0.00496118482650617	0.05997654907384619	-0.052369109831137024	0.631644474866626	0.02810940677177137	-0.005849985941479195	0.044448466945058406	0.09423979241580308	0.06792995566647841	0.1271793625105332	-0.2874107882400897	-0.09875328434884426	-0.0025214067790268148	-0.03491456600123191	0.02402930835842731	0.2720423840740187	-0.012718863922320519	M1	catboost	2	125
225	-0.0550358338567651	0.012829874518877345	-0.03323559884351334	-0.07885429348356496	-0.060778258258846425	0.10660791655001152	0.03838357988932284	-0.06407967209067793	0.051119952673650174	0.08804040917036797	-0.07192417815959355	-0.08129585003814044	0.2991270017943133	0.13606845263868328	-0.0028841856820473063	0.22413229872548346	0.08727843566739166	M1	catboost	2	125
226	-0.035903908037448064	0.040821765687950824	-0.0017385241271954742	0.24733563605193723	0.012448453803296742	0.057923169036743744	0.034804270458974974	0.09747197543335143	0.09651483302906391	0.028577368921976307	-0.046196638441643574	-0.10218826823206109	-0.24871525643749925	-0.05786344710453363	0.02462268373807075	0.05319065764896101	0.02593968019870678	M1	catboost	2	125
227	-0.05930967478478428	-0.051374713703957596	0.005158545923466113	-0.0919240889851437	-0.040968558951439527	0.1597759171977079	0.019396554001477884	-0.08099151420778247	0.05886786272225003	0.07698093029490248	-0.14435832275750887	0.3681602993001762	0.32833708892359215	-0.0823663918689154	0.01461268148465217	-0.06978406012688973	-0.035188609886688045	M1	catboost	2	125
228	-0.06318179905023186	0.04740713335656889	0.024978875433105042	-0.13478416375393593	-0.03393248221737101	0.01467985148390327	0.039303381578948096	0.07951357955571693	-0.06028490800955051	0.053485554878137866	-0.22303833719251226	-0.08007661699496513	-0.32395315389544166	-0.08869519752123789	0.01636159252017268	-0.1340273721351214	-0.08258703060950902	M1	catboost	2	125
229	0.018153434866405756	0.020690683450919903	0.033290913725942915	0.25434643033966825	-0.06426030115376691	0.014403052229689793	0.038582208902146385	0.08183046022456075	0.1369951436215507	0.03634592382698848	-0.1744342668558994	-0.05319219736589488	-0.2881896672911577	-0.09090898334209281	0.03382225567124654	-0.10312727670077791	-0.10011948890686255	M1	catboost	2	125
230	0.14656999457083278	-0.025332982810201195	0.04074668484780617	-0.2848210208289289	-0.08845375799512345	-0.06989532369723275	0.021387254701123067	-0.017719594733302577	0.024549349537152324	0.14500017165018933	0.2814709619842491	-0.02484402001585179	0.35299119540079965	0.23849469851567695	-0.023272996334756085	-0.0757797718358604	-0.0726777199548343	M1	catboost	2	125
231	0.02913544106818019	0.08753833674331893	0.28973264152898903	-0.2136530688538529	0.06975114756734677	0.06625298947934291	0.03427866732970336	0.0290955148162464	0.0543861547351274	0.02005137779494235	0.11730841272033622	-0.17304272922129782	-0.31261711667566716	-0.15336089194031266	-0.01897983100793406	0.06230026235322359	0.06489143992371064	M1	catboost	2	125
232	-0.13835641022862685	-0.021417592978966744	-0.012974841406822285	0.5643292122003027	0.08838352616495194	0.04973519592455421	-0.21748229264940566	-0.058450405811275336	-0.24181428608082445	0.10506938669307904	-0.036091976128326	-0.12271050831677581	-0.21555948294653632	0.3142110090419393	-0.183330072449485	-0.07545429827844649	-0.04910820029095683	M1	catboost	2	125
233	-0.0861883165588975	0.0026122447475786553	-0.05223575767573662	-0.11224683737694278	-0.033285832957687014	0.028080813958750443	-0.2383384455751333	0.03048206390063346	0.08668322339760554	0.0860604361509522	-0.0966829319197027	-0.0906849734970228	0.2585700461940184	0.26817369362747445	-0.04658120757914971	-0.0786420713928722	-0.037245003536312285	M1	catboost	2	125
234	-0.05486443099049347	0.011575611316243338	-0.037247145913724224	-0.3091096659682771	0.1296964400538293	-0.013166445864206178	0.014330695824325647	-0.028374460793520975	0.05660092967090032	-0.15386050772643978	-0.1331853977372115	-0.05927023226293244	0.5745167128934668	0.27840045719716	0.0393844445665926	-0.09619817852570559	-0.1060751133045835	M1	catboost	2	125
235	-0.012370256118290762	0.06419094161690057	-0.08436816575543862	-0.26084500770980606	0.0020149208647680496	0.1554125968566539	0.03556676985561597	0.07119969380932545	0.04316435637093723	0.16196072765436453	0.49955079680954884	0.3713791587361992	-0.1586736964830219	-0.0305490331112047	0.056781742739496356	-0.1837857412840647	0.09618955233727305	M1	catboost	2	125
236	-0.0472774856353995	-0.043434016925202525	0.005324767692403735	0.2679721703388535	-0.04280101004621311	0.0023829311094074605	-0.03802441619475063	-0.12231704573084841	0.06767018916100405	0.03543672662553753	-0.130723652850135	-0.0526579971641238	-0.2609256324053732	-0.1745616734337746	-0.029866165376409837	-0.14017215107912526	-0.11591159338219757	M1	catboost	2	125
237	-0.055804180427259195	0.10939508328717817	0.16712771935638912	-0.38125490997214856	-0.003824261455810134	-0.059234964591854684	-0.0001919522784023984	0.07199852245765209	0.06310158846435635	0.04450343032248964	0.3901267598385238	0.3630686393710984	0.017976073227699507	-0.08710749873636847	0.027698635549198637	0.4069565648737775	0.00680641794252714	M1	catboost	2	125
238	-0.04437334200808089	-0.010703068100166767	-0.08919319748367649	0.5513217778642214	-0.030537269920384705	0.018847094517722707	0.04363533274541472	-0.04376240187200987	0.02795999091445439	-0.11116638504935827	0.11565529427147356	0.35227828319162874	-0.2195011404164082	-0.07829564209041216	0.013239449943025483	-0.10606685282850516	-0.021593025638184566	M1	catboost	2	125
239	0.2038434647029651	-0.004991170014860928	0.29318399255197103	0.8695232743971929	0.026922124924576043	0.031406618249014515	0.029178413589011406	0.03443598598175754	0.06221186592549824	-0.034002528940686255	-0.035100421743888895	-0.04896119850334865	-0.2573324148793316	-0.04385223453498388	0.05424072340855141	-0.08303020962377497	-0.050021625939063764	M1	catboost	2	125
240	0.11786834317933301	0.056163697977530146	0.06912153103329824	-0.23287389603152284	-0.08350819574656698	-0.16617938268964164	0.015497456388077957	-0.09790248110125896	-0.018415946715820742	0.08676336766193343	0.38473943106069425	-0.5341742344590462	0.5302002921361805	0.12374187518184233	0.04661816055960101	0.01757562719621297	-0.02538762687561557	M1	catboost	2	125
241	-0.060380762609176054	0.015362568208006737	0.04896911064554172	-0.2464688657780999	-0.01567143370640716	0.004547532147344576	0.02793402921952919	-0.02745110643163843	-0.08313255285737225	0.08566992164247655	0.11537931902560333	-0.13297839556758873	-0.3582232595546674	-0.15048154325851235	-0.14818130753763772	-0.07543120939832092	0.040519338344810765	M1	catboost	2	125
242	-0.07126366126044091	0.035487072928536464	-0.03163462746748112	-0.24960327025519483	-0.04053184338315311	-0.12298022794054758	-0.3545618652449373	-0.04021848081103269	-0.22431491878309465	0.003603109404396762	0.014308631906396686	-0.12553938242888285	0.23520854606192626	-0.025860277407050283	-0.04998724324309289	-0.06550998789426912	-0.041235265840638365	M1	catboost	2	125
243	0.07383879950575534	0.15746079068882773	0.023877690787059286	0.40571590619076314	0.03537377686636577	-0.12478097608392433	-0.16627038785397277	0.1016183284681465	0.10802900427425219	-0.10356738688572148	-0.23637935922880365	-0.07787071091171845	-0.1464398183329271	0.29314963883895506	0.0935748677768948	0.2550657058055303	0.20630921248468215	M1	catboost	2	125
244	-0.07750896941187456	-0.021694080984155255	0.2188289368966814	-0.3163609659485153	0.021645627287805343	0.02590381239518944	0.021022907637167323	0.10690553080258297	0.07158285147021372	0.028723178610650386	-0.08401819762923694	0.28429194846545347	-0.1619038153449726	-0.13534426584110162	0.037077826013604896	0.18020225662419123	0.11978166466614325	M1	catboost	2	125
245	-0.006988735569664611	0.009122522647353207	0.02743931728329888	-0.10081924265107611	-0.06497592432947093	-0.06998036915851863	0.06247466358873278	-0.025508675117732957	0.12543647396593652	0.042565233975708175	-0.1596920190474715	-0.15421978061605465	0.4188768599764023	0.2502619310766365	0.02903648899731109	-0.14856951487205614	-0.1619929701699916	M1	catboost	2	125
246	-0.0981652456971723	0.03790737893052079	-0.011664501324648724	-0.23324710812725774	-0.0031227277450762386	-0.01999224216724991	0.0061939263124897595	-0.10729075820166104	-0.14027041734148965	-0.039012987828181946	-0.10584062980469894	0.34145345659514575	-0.24665062194096374	-0.06277583862277823	0.00203268024852987	0.48598402655394685	0.2325702295804572	M1	catboost	2	125
247	0.07975816997393198	0.02207537400385958	-0.1508400849696228	0.8309892315592206	-0.07046619561895298	-0.009003942830670412	-0.005853509037113679	0.012449826330825793	0.04895566987908683	0.08332088983478178	-0.3444883047091344	-0.09514729394039644	-0.26100440400451347	-0.06892973985035546	0.024493703306594408	-0.06473152910021031	-0.05958735753452178	M1	catboost	2	125
248	0.007639977180153882	0.06277410646679445	0.01777239320418901	-0.07996817542298658	0.016439609115724983	-0.018985134576364117	-0.0034559535809622786	0.007462960231248685	-0.03502562816329603	-0.020073583859235605	0.07253485874201943	-0.2992966869288202	-0.22573475124410397	-0.09195713525132683	0.0052155292077745614	-0.049405738633304976	-0.06199133262828431	M1	catboost	2	125
249	-0.05047924074837953	-0.03935400162063965	-0.05657005585763192	-0.19673977687490196	0.07872110827011859	-0.03249111740698685	0.04693794902812615	0.04897337026203036	0.06846344489796204	-0.27445801335635034	-0.174798214522201	-0.13959194344786846	0.30044429013842844	0.3151968089616662	0.008881868693374184	-0.13578525167030098	-0.09833539345457178	M1	catboost	2	125
250	-0.04236288377560917	0.03361349827706826	-0.008466738496890874	-0.3242853872389577	-0.053992157307274566	0.015012667684789113	0.005678214974069431	-0.05166518238297814	0.16735438485879275	-0.013796040477924303	0.16530778088776954	-0.4895434211844772	0.7149576813493527	0.22996400091528205	0.028755194232347923	0.2442803731806115	0.07860081522950631	M1	catboost	2	125
251	0.33054843893640234	0.05643804142599262	0.0024733844493192068	-0.21701479090909007	-0.024522451933319096	-0.10928446345342029	-0.3089195260941026	0.09517187549502822	-0.07605677150067265	0.12935324654793956	0.47855995066269696	0.2917419657167968	0.6504303105437831	0.3029261246433631	0.09861644890666338	0.012933615784741103	-0.02971277324060353	M1	catboost	2	125
252	-0.03020026575579363	0.00018792555737500685	0.0009025734346749662	-0.1023153478008566	-0.04710283159939131	-0.0400203913246992	0.02127378806161928	-0.09093689813928744	-0.04710456073197851	0.016729858755345755	0.395356136526711	0.34321794885257406	-0.29748919922102046	-0.18228691793688992	0.0373744301837556	-0.10088992867233029	-0.08868833845137185	M1	catboost	2	125
253	-0.023333150833022974	0.08659438220936899	0.014576374774849504	0.034827899571993275	-0.017860406195715977	-0.13168253814371403	0.06363539833404984	0.08616945398309095	-0.13232547271744288	0.08864886636045143	-0.1734806858110499	0.018247985696770108	-0.10585409747209013	-0.021790982320827507	0.015064297904553095	0.25266763718744906	0.07906961682488847	M1	catboost	2	125
254	0.027769837232871967	-0.0071742242512208045	0.031136052777698577	0.23930431801863403	-0.056026582698849865	-0.006093823529245248	0.006451720151999459	-0.020619481538356854	-0.016739786215854435	0.012759227827830249	-0.1529117929078283	-0.068478722347412	-0.27711675150999643	-0.18454655198299846	0.039768138544138056	-0.09485088933745509	-0.09665011869381557	M1	catboost	2	125
255	0.14663110659633632	-0.00037490505684631436	-0.004380689487674816	0.39354616559191374	0.20821833743762333	0.03795605234723767	0.018513067326232497	-0.024731381876852122	0.012914481726617922	0.05536287449743748	-0.1152497174791942	-0.14504231644250212	-0.2590021350619417	-0.10457719415342033	0.043781735755893704	0.038952568671752806	0.07298954864192891	M1	catboost	2	125
256	0.0007540001444278377	0.014411593795883462	-0.001669535601834503	-0.28377450534137744	0.3275603597443089	0.0018260963486900008	0.05929283860149646	0.05304026005826151	-0.15320357882655344	-0.1956406014716945	-0.11391437552624539	0.3583440597787933	-0.29834631770035763	-0.15151214368091834	-0.16021701694370108	-0.05855634771143157	0.04885592866133035	M1	catboost	2	125
257	0.2473723491285498	0.09148378511883301	-0.08725989884970176	-0.2791434305083578	-0.02225301706568971	-0.039954809228652896	0.014161696160860516	-0.07692196800470985	0.06737141221891135	0.13907603384054665	0.05728024498533757	0.34459658233165963	-0.18861663685007277	-0.06517999893483596	0.0077945261454920095	-0.09889174094696966	0.1455535866280147	M1	catboost	2	125
258	-0.049218666329571184	-0.02317835694711738	0.0358122920683367	-0.3645482657007274	0.02161031395437131	-0.36259496545736486	-0.0574555031352365	-0.045663176615037035	0.054397946118558575	0.07462867921913355	-0.139918410792023	-0.11986688760603813	0.7453366397434468	0.16434934847481053	-0.05834558170703759	-0.10220493883305543	-0.04362780742432085	M1	catboost	2	125
259	-0.05569367869021723	0.03085349463185152	0.02812410888801764	-0.28182599222999755	-0.02106447504592751	0.15698448882929322	0.04860877955537093	0.10197005463529914	0.05730865823927412	0.09282857495478888	-0.06283175120435255	-0.08774948959524363	0.7028671207818776	0.3016745822424555	0.014895989185317721	0.3162030884300742	0.13405276739305066	M1	catboost	2	125
260	-0.15627232910392475	0.07802675576538326	-0.04649035143743906	-0.22833458153093544	0.07857094077722418	-0.012245302197621991	0.013780260602347355	-0.02651566738930282	-0.14209464000798605	-0.4343847444581084	0.2974118853088735	0.21850895628723943	-0.12688038502451812	-0.21093923205133108	0.050947582624339974	0.03507357406763902	0.08562082870220238	M1	catboost	2	125
261	-0.01627829026146892	-0.03854591097539098	-0.019732601197438172	-0.15303072420055855	-0.002155847792791081	-0.18198365866548352	0.030701876059069644	-0.0008282012260155767	-0.19692666372762563	0.14954920404511504	-0.20343963192878542	-0.2046669948467714	-0.10626102723481218	0.13724869337025336	0.030580087681893745	0.36889854593229	0.16313633867473348	M1	catboost	2	125
262	-0.007522120538988747	0.015449001518518435	-0.04649371168653615	-0.15753814041095385	0.09225751656066895	-0.03169993104188733	0.03469859461745621	0.08504657110587266	-0.062111619713633555	0.08545347728639974	-0.1477956484091992	-0.06752826415089495	-0.3460846644196438	-0.10116256427851528	0.02585513805323923	-0.1052582615126771	-0.053154333548470205	M1	catboost	2	125
263	-0.021748545490321663	-0.028058687620094436	-0.008867009725197278	-0.395695871673599	-0.03747945185486958	0.002060714734984854	0.03187102650904246	0.11145107311290572	0.04262938625041302	0.13090672901369294	0.06470708229933943	-0.1373549678100734	-0.08717465150015404	-0.14682981542276785	-0.0318558879996665	0.32330671422316676	0.02751585876096453	M1	catboost	2	125
264	0.014108788046955699	0.02155777241409778	-0.08141131750035163	-0.23221386491195214	0.05994685614202425	-0.07361463559032061	0.005812594276309794	0.004172250438531087	0.05965771381196831	0.13492629717146384	0.0958725669961395	0.33060769659347716	-0.09744199697940913	-0.13571195929066157	0.060652656097807026	0.4882753126793367	0.27630243778185837	M1	catboost	2	125
265	-0.0662796173291751	0.0070161802705559035	-0.028944176410841117	-0.26817714529271874	0.023999416977988543	-0.06445048361920597	0.04020007543888933	-0.061073151314813265	0.06536087898400551	0.08776355367026262	-0.20946919238474188	-0.15554242450758216	0.49123059892987353	0.010571653590330935	-0.00030319502090068567	-0.06291850818410324	0.04099924629160627	M1	catboost	2	125
266	0.0177101195415298	-0.5005267937091634	-0.09014544668531711	-0.2213220162698695	0.01347427273633038	-0.020952338711257693	-0.018453826062681873	-0.06453944832645463	-0.1107783503347515	-0.4299253455521885	0.03233336903027657	-0.13257549090377024	-0.12843532844133487	-0.12993993462305292	0.05448327761945353	-0.11169971963982414	-0.11316327788288563	M1	catboost	2	125
267	0.09641304870050876	-0.10670294977680723	-0.03949590625027531	-0.2075643578448158	-0.045517371883506054	-0.11657085629981753	0.041809933878734336	-0.013076026760862296	0.08874431378287752	0.10915848345936686	0.3924232894586953	-0.05059198190044623	0.4608100122677673	-0.0785857566145423	0.002883290426255264	0.1941036908857381	0.32113211155413596	M1	catboost	2	125
268	0.028534088841587726	-0.037173979348748845	-0.04204826128377047	0.8445403596601472	-0.03589426749330296	0.014647781362218282	0.005732133583214553	0.018127375206301873	0.0715919641669895	0.06793225676745916	-0.04203973262638122	-0.042693212852631265	-0.2041434526472545	-0.10104740162439174	0.025809687002956758	0.1253760892711573	0.04514238828665208	M1	catboost	2	125
269	0.11569750900194138	0.008559415827298227	0.018547282225510227	-0.02039454782694177	-0.08360330757964794	1.1115821986309837	0.0676315548601927	0.1101223389900294	0.10024946579841167	0.12205978254290277	-0.0493990161181591	-0.053848611560747245	0.37753236573880933	-0.008268561412323842	0.01035880494944027	-0.13781827056810944	-0.09907837678510778	M1	catboost	2	125
270	-0.0634297178630496	0.026758663780405298	-0.05450077762810882	-0.3128475085030721	-0.07506596979336128	-0.10602946700755989	0.049613827058714824	0.045736817177772976	0.0012692719838262058	-0.0493909778346429	0.008674470603322952	-0.0647915848597231	-0.2737555341505827	-0.10923394666555909	0.017576679831785708	-0.14854171005127112	-0.10086329320071336	M1	catboost	2	125
271	-0.04638750544268375	-0.007118631459883524	-0.02830534079194133	-0.07551561707490505	0.0160957041418042	-0.05388575686722944	0.050084028894623885	0.05957196695025686	-0.0907828868077654	0.07336286401328394	-0.09795475488392698	-0.07513224383548696	-0.20854360879857398	-0.08498475999153199	-0.10375616691261369	-0.1217734528770777	-0.09094036947297397	M1	catboost	2	125
272	-0.034952982005990625	-0.020013687173265796	0.010537214997910532	-0.09491233801203475	-0.08333439753844114	0.09084323640067178	0.013672709581380366	-0.08922912588057369	0.020903655227870313	0.0506983624079121	-0.12920628960831815	-0.09523561550297223	-0.17413461490037452	-0.07185401801375672	0.004988675501702158	-0.11284438210833782	-0.05585790808435023	M1	catboost	2	125
273	0.13541613660477594	0.09968312063257748	0.4147087375364416	-0.20369149370106804	-0.04727404375271637	-0.004864985024281524	-0.3538758537867295	0.008936389213003933	-0.23530469280610095	-0.028719120165780543	-0.11921727278714303	0.28572583630278536	-0.19615122076763059	-0.0909447182520612	0.08375445348025638	-0.14056544986271602	-0.17602037762914824	M1	catboost	2	125
274	-0.02249482398799301	0.03516501665863879	-0.0056134348707219065	-0.15201197471891986	0.10362345032049936	-0.07568296216891839	0.03140517322678788	0.03034004037874411	0.07276715289628015	0.06682009741165533	0.13864990269134955	-0.14411895035039027	-0.13835056464245643	0.29048120188873006	-0.03267733217639957	0.5259937523651708	0.21987288261556379	M1	catboost	2	125
275	-0.09173079535425119	-0.00776330039928435	-0.03636336031118835	0.44859212573154644	-0.04154739711465773	0.019272832072043476	0.0392559455213288	-0.030353352148597634	-0.07389782101850896	-0.013990818687538587	-0.04103312243547095	-0.06562960802507758	-0.28003179860843197	0.35557211887286705	0.043811387660856536	-0.08155314384166767	-0.10377731097740317	M1	catboost	2	125
276	-0.027923919662297673	-0.027637034959277006	-0.06466967393446489	0.492584578534562	-0.08248220472177782	0.03840526087053367	-0.006633618292374919	-0.01388184942697307	0.03120724469266127	-0.107842741853675	0.43235413274697304	-0.10768645479857886	-0.20475053778661148	-0.09910575144910501	-0.03538550964185956	-0.12345396876359016	0.07756542440988425	M1	catboost	2	125
277	0.016010810945366168	0.01004353052867507	0.0020584640335589667	0.4258039132231541	0.06724345614236321	0.07288485309546565	0.02143324393057192	-0.12897694409241384	0.0624221292176793	-0.037227055308529315	0.38374513188607356	0.26374760345846493	-0.22813334139701963	-0.14472987267049536	0.06370303686649052	-0.04462189968696798	0.05320347821094069	M1	catboost	2	125
278	0.19158744131289943	-0.5025980084861885	-0.002598115105566067	-0.24412376541550865	0.08994546686085084	0.052870539319340985	-0.04781906267408555	-0.0217508496663668	0.050245304182865075	0.14459093369340914	0.5007269048359788	0.35753669593962006	0.041462377899127226	-0.2200858827675621	0.10858718266140242	0.5771263596902754	0.10177275638534711	M1	catboost	2	125
279	0.03164578141730901	-0.0026769142721960563	-0.024988974915795183	-0.3197641572431383	0.09605562524111935	-0.046155001948733704	0.0683548659544379	0.0498724614688526	-0.08923850483300669	-0.11934628591258199	-0.0994416811980626	-0.057867770851369876	0.544564889350415	0.07375822430654831	-0.27384680681723367	-0.10001915779150389	-0.04007192112908906	M1	catboost	2	125
280	-0.005532987291481406	0.04304648804571676	-0.026323479713635634	-0.26473599009453436	0.021693821295815176	0.01868930243095745	-0.24055617185615355	-0.1412695441365681	-0.2701939411599821	-0.007604847545702615	0.4580724828703196	-0.3158264249764844	-0.05586495728545398	0.08667706499686549	-0.2151673849819605	0.01207328604159923	0.02768495312880897	M1	catboost	2	125
281	0.27864605721713515	0.08355576415767937	0.12135082355483778	-0.24281920898315068	-0.03506916570658139	0.13679078930922509	-0.033515034225880425	-0.10164965161994749	0.001128541864110165	0.22069521939616307	0.4027272129646671	0.3175627546775918	-0.16112345278847015	0.033151246628367034	0.005990555264555265	-0.07159077269269082	0.01803880323192873	M1	catboost	2	125
282	0.109905925392279	-5.304911494265468e-05	0.16057577295249292	-0.30095456627558603	0.018320623700457617	-0.2226214827738183	0.066204901712677	-0.08815181217319361	-0.16154804859053903	-0.13097892238888215	0.25969985502831067	0.4456781847930499	0.6923717000125955	0.04932127606570164	-0.24852458588992057	-0.14784627713449155	-0.023112611765030475	M1	catboost	2	125
283	-0.023650421522687533	0.046720237585223465	-0.12027766875974931	-0.2493177035459057	-0.039930410526812954	-0.06592712850634042	0.005739482811358375	0.06088132284116503	-0.17500067697244004	0.06319113026908084	0.36655590663982834	0.2944218721588867	-0.09346239171951642	-0.17613820989819273	0.028173519125425782	-0.10034632611768621	-0.058716086505568796	M1	catboost	2	125
284	-0.04227636609754693	0.040147642277730336	0.24420574523259816	-0.1631199464494305	0.09248392685484112	0.12194782373900555	0.04403992980900012	0.09192860200374459	0.10882614007942426	0.07420392788075247	0.0878939985154586	-0.12490350990289824	-0.1337083271765909	-0.01399551202931126	0.021602976499768427	0.38936275352386984	0.11850921614816451	M1	catboost	2	125
285	0.0992985545685745	-0.20470744717982503	0.01207520538038108	-0.24330737405453384	0.03075141436952702	-0.09522969280840816	-0.004374667196580524	-0.05180654988240749	0.021571110290846154	-0.015020677603010773	0.2741891888362534	0.3997779564926047	-0.19875881794652672	-0.10854098339822073	-0.03267293871110645	-0.1629909268930588	-0.011317796136687246	M1	catboost	2	125
286	-0.04014760927009958	0.0038536235558253237	0.09341268876848018	0.5557469842725674	0.1558641567595866	-0.05105465482176964	0.03501277468533218	0.09279701691639435	0.07203508367761952	-0.052686258179244896	-0.2229427276544846	-0.010868756049398272	-0.19783679049865738	-0.022144730836449446	0.03283058193768452	-0.038760111973188204	0.1703769258940252	M1	catboost	2	125
287	-0.08314040398955742	-0.02565575538437875	-0.03833077841862517	-0.2661739410475534	-0.028451753429316617	0.16634638387040798	0.03553122632538936	-0.06128228676750671	0.06754359780286918	0.10486746886953814	-0.03686530020890568	-0.14262064295232058	0.4182588983728473	0.2757630473972793	0.031766430050297736	0.24837436057237738	0.18148474764611122	M1	catboost	2	125
288	-0.08129242081165705	0.05105225138874845	0.018581337956667315	-0.17676503156253348	0.0496611082073122	-0.06980822237572165	-0.30611932996214325	-0.11014097624952922	-0.04782208202272626	0.06646896882200469	-0.18325814612286	-0.060208006064306985	-0.11743398064505353	0.04557604716026003	-0.02244569265121787	0.6289717103776662	0.4284550799924392	M1	catboost	2	125
289	0.000977244448117799	0.00931251706695469	-0.01743614610873807	-0.19779107988068048	0.11282107996308458	0.20235290722767388	-0.036489049772748715	-0.08636037019491506	-0.16848672004888646	-0.047414780767249524	-0.07695830089709511	-0.019383734711852993	0.7011020654237348	0.34500080930698523	0.012174903175207773	0.002045350828604552	0.053419590662498795	M1	catboost	2	125
290	0.07228224955756295	-0.308411753783153	0.1591283650222753	-0.24866824089218567	0.053600695876915586	-0.19592751329473151	0.027076108813730824	0.06815820708341594	0.09847464751355853	0.08112165504463976	0.07665807775444079	0.30983203720479185	0.4140124834929261	-0.02428409519822594	-0.04003653406965709	0.1598885815772671	0.16084666486337826	M1	catboost	2	125
291	-0.059649612453342736	0.006038902805560973	0.019468989189771566	-0.1528279341022612	0.07461241399135851	-0.1541097456679444	0.04543968706022079	0.09277927434587122	0.13856560979946178	0.14933278275488093	-0.1437872142360519	-0.1210689644515481	0.15745872086661247	-0.0067063795499927095	0.027735490161371064	-0.05901580069853159	0.08038149777046556	M1	catboost	2	125
292	-0.04743352705023637	-0.573741315486716	0.0019057903399422559	-0.2996148864950968	-0.006047117981460558	-0.0552162211921809	0.05992499252433821	0.05279825268469728	0.0519002362168701	0.026842751984775315	0.03572990924031925	0.41109541892444496	-0.13346290961472654	-0.049431925250005046	0.04913149613097554	0.42471936557990697	-0.11341488286443138	M1	catboost	2	125
293	-0.054373360356167286	0.018735144142545644	0.009054333758121296	-0.1497605452179105	0.07217332249896188	-0.05685031315647026	0.0453025753302322	0.034393349108475274	-0.08473560954964897	-0.044063151382050664	-0.14408667256064678	-0.13323600074555672	-0.1788140994505665	0.3268815718303126	0.0026370737725203664	-0.09642997831071176	-0.019898780388875596	M1	catboost	2	125
294	-0.03291377184464275	0.020954847118593266	-0.09636635222678878	-0.22664221428657733	0.10795685856398081	-0.04191761128673675	0.039608283374650326	0.01132860153546188	-0.04565542871825751	0.08275978811800687	-0.10263992922963665	-0.05132103952816417	-0.34024256882277387	-0.09995568083299103	0.048691796723904286	-0.09600790405486094	-0.06667421180095374	M1	catboost	2	125
295	-0.08211431264594121	0.05601693276503479	0.3828058702533933	-0.025220122856533102	0.053411269216512354	0.04495167927742394	0.013576666839598833	-0.007515497056885567	0.014464988218201283	0.07105845774745388	0.11615230775061572	-0.17899338892160793	-0.09172548575783361	-0.04598842615843239	0.0457807817776518	0.0036959274129794396	0.030565631957693913	M1	catboost	2	125
296	-0.040341284480808905	0.005311183640502607	0.05496365195397314	-0.1659238324236316	-0.07074376102502737	0.03992178036586728	0.057928056304933494	0.1143814532922401	-0.052998465358577766	0.05259529357661562	-0.13197378862105635	-0.06837374505242963	-0.1892190232580889	-0.07167353416372736	0.02700823503225056	-0.13308735603705363	-0.07369484719090101	M1	catboost	2	125
297	-0.05953065314038401	-0.049057209610033445	0.28146579488497875	-0.3849214581312017	0.040305645597394246	-0.010585596742422352	0.023000146275458343	0.06966567756990302	-0.05562443022294322	0.02329129542155522	-0.04153991764649356	0.3738082515362604	-0.36477915115088977	-0.08487860900873374	-0.00858872108351679	-0.0655177710146422	0.05768754718920876	M1	catboost	2	125
298	0.10434210205699129	0.028311803422707095	-0.10084749827390269	0.7287989111646805	-0.08232820090502217	-0.019752739043455293	0.004003843432295872	0.05203691566464283	-0.10938356762593722	0.005076643961923318	-0.3170547644347329	-0.14219950803905473	-0.25633945241658357	-0.08540509863827782	0.02843437847661022	-0.12100190818573102	-0.08285617910829625	M1	catboost	2	125
299	-0.05709450333980347	0.06254620173808187	-0.07530010137139134	-0.2895569722774489	0.016630943479954634	-0.026373164010285895	-0.36513900021519796	-0.03189445288834726	-0.06965963084338876	0.0907336886443469	0.04692449160106241	0.2269764566507995	-0.0941646094642573	-0.07929160467428627	0.07930024115195074	-0.05113096107570436	0.04988401786462433	M1	catboost	2	125
300	-0.058036815812462686	0.026306624340520515	0.24913738917914108	0.007466085482579505	-0.08924426422630062	0.015342955059357906	0.05454752721028362	-0.004353483325098847	-0.0461190938135982	0.02417763800489774	-0.02878334195351061	-0.202385269924176	-0.16918096938701466	-0.14932931764592589	0.03425312680196578	-0.14572278582171902	-0.06464898993230556	M1	catboost	2	125
301	0.16037799784986234	-0.02782566691750814	-0.037682026957081734	-0.3038619287892105	-0.05604332723758064	-0.005160670086987419	0.01827722995714763	-0.07445219273006985	0.06353560012230355	-0.16738615104657772	-0.035254462711621484	-0.04199955463637097	0.22347909228959142	0.3071972795287884	0.013701005200013857	-0.08372835438197365	0.011069963236354218	M1	catboost	2	125
302	-0.18129886543949772	-0.130122757547707	0.27032958577334704	-0.3516413707929445	-0.031013642486638383	0.03820972620504808	0.03409462535453142	-0.05976948139423139	-0.22561318761334775	-0.009838904828350514	0.06728792239929599	0.28516256796026734	-0.16739269077067304	-0.2206939417934292	0.015694687859100175	0.38260511926889756	0.06054280247497661	M1	catboost	2	125
303	0.07729955557901418	0.03194033005156092	-0.006517740157112191	-0.13846765050187895	0.0015103408870589601	0.13223665032362175	0.005588875346132871	0.07607373608984538	0.12582371122563918	0.09672941819496711	-0.08313994489308911	-0.031607862214392136	0.3186264576254635	-0.06455149958015687	0.0031536077405417903	-0.09594510150222511	-0.07334975376148138	M1	catboost	2	125
304	-0.044553255405946714	0.026318871181612215	0.07557914769033028	0.013322980010662823	-0.009169049114272233	0.44426813189103875	0.06361961528734825	0.09007141562594821	-0.03132182927862477	0.11195402699988048	-0.11539318426716928	-0.05411641213660559	-0.1375887191037975	-0.09363615588188286	0.030821210168619207	-0.0502180559356998	0.019343963360429532	M1	catboost	2	125
305	0.11207876644638484	0.012758825987275239	-0.0017658663460995544	0.38628888634403624	-0.00576059259809983	0.011855573901159553	-0.0010073997054109156	0.052757026585879746	-0.02928082123090933	0.07720238641240737	-0.2737148045222837	-0.08426505401553555	-0.11746156465765732	-0.04161637860683436	0.056381460135349185	-0.09224320775728176	-0.10255138622837608	M1	catboost	2	125
306	-0.05043567082246916	0.032538254998853613	0.003102157000149295	-0.18429335990918266	-0.07396402904060757	-0.0696973463513264	0.04033830157683309	0.032633978770605546	0.05812799812684908	0.08911289512225876	0.11322195584676213	-0.11746685163359345	-0.18596049761166075	-0.08735046932201487	0.02680436821491314	-0.15123602015136375	-0.043518362649951015	M1	catboost	2	125
307	0.11012141839521607	-0.03028772375422644	-0.03426292266496097	-0.30259005846893117	0.13016101132576177	-0.2682299149062269	-0.0058199229508859515	-0.01169350706068178	-0.08496458345375402	0.11577764844363277	0.024276913161191977	-0.14652401041343863	0.23096605713070825	-0.0347518374317093	-0.2824172021159267	-0.04903605984387287	-0.00995179461898082	M1	catboost	2	125
308	0.010969575233602915	-0.022507916175860877	0.02581822278624094	-0.18449212952960348	-0.016807310115078158	-0.061226467643264636	-0.022658923745737285	-0.09416127612353287	-0.2538660245257205	0.04757426086418856	-0.1650065085581591	-0.25572176301840344	-0.20913118243897982	0.22665027321991696	-0.13816812713799673	0.42105940039131856	0.25573668903936125	M1	catboost	2	125
309	-0.1041335747914184	0.052975412205000454	-0.06076364082866659	-0.3178018943210118	0.4232097219854619	-0.03699870156228039	0.035569408662310266	-0.16648019432653718	0.08715881476393315	-0.06280012604344336	0.09749557182758138	-0.48602604606000943	-0.2012991986650867	0.1338029402733985	-0.1208976414563511	-0.004474555647347414	-0.09872622593231441	M1	catboost	2	125
310	-0.042893666367325084	-0.09338323898059153	-0.1642662008542884	0.4922616872234922	-0.02901625606722037	0.05187766730162931	-0.020415123644667185	-0.08800602262383037	-0.05147884623363412	-0.012595723726741339	0.21288026834774273	-0.07908753892516256	-0.23991751926850863	-0.1869222677596868	-0.006227143060422161	-0.10783480919149321	-0.10812924573653843	M1	catboost	2	125
311	-0.04127832400527547	0.016223211821110646	0.06565783123002258	0.7156043477975255	-0.05437537175899063	0.002603861418638935	0.056400685365245354	0.07071903315660476	0.058245987163251134	0.05323694485537574	-0.24262675584054605	-0.11298312676171389	-0.21234469508343198	-0.11303024544734741	0.035491524056383277	0.10871505219645416	-0.04807914789291689	M1	catboost	2	125
312	0.1263090313610229	0.08741745497752126	-0.026195871468280132	-0.230348284678058	-0.04923159418000985	0.15684413657109628	0.05736933809187498	-0.08146770565585436	0.10031605280756176	0.10331864450495053	0.0603284692855174	0.4623020069459476	1.2856148237701561	0.28915473053024393	-0.10123076587711458	0.02472349885124901	0.007209479132345836	M1	catboost	2	125
313	-0.05113157089268532	0.05971425860984143	-0.07777864535424052	-0.09628364500014129	-0.011124784961146298	-0.024547370954628698	-0.029740516851660733	0.01882570620031846	-0.10782647375233702	0.02724105094899317	-0.11896356220832875	-0.0996068880006544	-0.28981185258594666	-0.08291944445989799	-0.20747279822835535	-0.1080105675020056	-0.10796705251285153	M1	catboost	2	125
314	-0.05122293082723012	-0.021658776456001696	-0.024697541920715545	0.5987427166054927	0.024583744813655745	0.023036625589344634	0.040228922878168025	-0.04132909213899878	0.06790072937016217	0.0865230768645827	0.35924855363617014	-0.3841151282217977	-0.2025361398851673	-0.11840540340353346	0.024985976324071072	-0.11350765209227123	-0.12723979899037613	M1	catboost	2	125
315	-0.040382007975333915	0.031066057482643614	-0.030286684830596888	-0.08156990829892583	-0.05210042793441808	0.08516343938244611	0.03692169573882322	0.07211040075822073	0.07910776735187038	0.04068099812929604	-0.03436599939559485	-0.09640404096797069	-0.27308174640879	0.4241201745707597	0.024385990807280416	0.33441291762060105	0.06147349302812635	M1	catboost	2	125
316	-0.04811168163893555	-0.01841879463148622	-0.13660650820712286	0.40444767750870503	-0.029763285177079313	0.005884947891923957	0.03687644473474623	-0.024762429381437287	0.03700168346499161	-0.04402207414449529	-0.12280037311575034	-0.06763957937676153	-0.28630127145458717	-0.09406005845967892	-0.011099098647111212	-0.11598456577729449	-0.06805645874044833	M1	catboost	2	125
317	-0.07701808292470436	0.044552656120122734	-0.04182006364710127	-0.14658315340924796	0.13261085511728377	-0.055750673481880196	-0.08807987488458655	-0.043096274210742955	0.09346963200458909	-0.01266981102730627	0.012471115428323696	-0.15423983793538112	-0.181934158108716	-0.20111711732405232	0.08107561261597689	0.3670019792301838	0.2682384803258335	M1	catboost	2	125
318	-0.03809721281181227	0.04626034608344514	-0.09089210221931215	0.3626007605980435	0.004659009064365583	0.024512955622921315	0.02590407470940315	0.09383622109581946	0.06093484028117581	0.08283467679010004	-0.23412668361833378	-0.1593865598989563	-0.2890565142889673	-0.06496223383296458	0.026712518183226983	-0.07445285287656887	-0.10150386696002137	M1	catboost	2	125
319	0.002765197923023601	0.030174526001951803	-0.07664313524640337	0.34869247641131523	-0.03241044953245828	0.050582421454437566	0.040437696503725515	0.057651250826144106	-0.06777416357647732	0.040669477503589894	-0.06810956698438506	-0.12449155992672883	-0.28849616835484504	0.12282613839560094	0.007754683450275285	0.5094122259022671	0.03262124423412916	M1	catboost	2	125
320	0.16727141853934863	0.038745661066848694	-0.027757972192577637	-0.25409911863664564	-0.02611074208649952	-0.03538861234686657	0.05881082575002923	0.0038598833314268353	-0.07753632744662078	0.08396879502105699	0.1006563044838044	0.331799328400479	1.167737408312341	0.20929943488580738	-0.09843781343891779	-0.09983335902804509	-0.13100527518637703	M1	catboost	2	125
321	-0.03608415029751649	-0.006989059989666574	-0.10289693448157872	-0.24472935464554887	-0.04710229708779332	0.007784725990179623	-0.060075840625143706	-0.06518291198657489	0.029594649318825796	0.019697690213293616	0.11223405868472498	-0.12760328906264046	-0.11926175075560928	-0.14527632864556148	-0.10024396805382577	-0.1429192048047003	-0.027069263996270222	M1	catboost	2	125
322	0.006976831056072311	0.055004583838840555	0.13972478115642742	0.8579950588001748	-0.022975082686784325	0.029753558336644895	-0.012959588022465697	0.0033135176198633987	0.056139820181892695	0.04500904091265151	-0.2711928106609584	-0.10396496990809714	-0.2254931996633743	-0.15061163351418055	0.04558073922298233	0.13718865652866796	0.04768951659669312	M1	catboost	2	125
323	-0.04483753721544134	0.026634762406306023	0.00719546002146767	0.7395918881004926	-0.004837287231689746	0.020859149208347555	0.01743138446173055	0.10882515835246256	0.08329429567430514	0.018076570239907417	-0.26506024559564273	-0.22597204790127373	-0.252367456494536	-0.12308820419686897	0.015343023021516279	-0.15552048799363935	-0.08845800599767495	M1	catboost	2	125
324	-0.059246051972263694	0.06696417166976747	0.006928892939113616	-0.16578585033775628	-0.014494059978052823	-0.04353430282378805	0.03451287255570277	0.08223276156673658	-0.07166711536606173	0.05215771794921994	-0.17963542164309548	-0.13212157459285262	-0.2006549123389832	0.2656499042731347	-0.004888918505598219	-0.09973224787803488	-0.14555073899034462	M1	catboost	2	125
325	0.037381024932066964	0.01931564571932461	0.4147484791698635	-0.149886328962446	-0.03272702477533651	0.12728034501125107	-0.002798115198266854	-0.03508753361166255	0.07123515148635073	0.08600689303435821	0.0012429054980011654	0.4238727866730647	0.29667742768935845	0.0020971540573418283	-0.018529583276237757	-0.11872426314792021	-0.09579351769139921	M1	catboost	2	125
326	0.0028869435123171226	0.04190527813040829	-0.05262413416326365	-0.1616284867993938	0.027783871173830417	0.032421947147968665	-0.004789257916703413	0.04450232257148322	-0.21588088276993894	-0.0007715900048549016	0.09806926496985584	-0.09295775457820424	-0.29556065002826193	-0.06086064837445819	0.01401012625845279	0.0425555271151492	0.06499402148850454	M1	catboost	2	125
327	-0.03492901125689693	0.03903166013324393	-0.06385935270381857	0.5953902483052946	-0.06334018373637494	0.008987962139073973	0.03633935380394888	0.08522340263084924	-0.0551962634719009	0.01221229236258068	-0.3256509871972514	-0.1584159873498429	-0.2468372452912512	-0.155499458453748	0.015167844795203169	-0.10321228233683866	-0.1134092096606876	M1	catboost	2	125
328	0.04468320274514305	-0.005920816344724345	0.43161531220211763	-0.32157750971696963	0.11883140984081507	-0.005498856751159872	-0.010882169646800067	-0.09710559525473068	-0.20145454094608964	-0.16466945205005945	0.058808525421147534	0.47349168367914996	-0.2221070871423303	-0.03023258327392103	0.07736267020884603	-0.08588363109762837	-0.01819995957894542	M1	catboost	2	125
329	0.0802874551875478	-0.017936401445527828	0.02654736029103589	-0.2881720843671294	0.03052604339602409	0.10984989411899376	-0.43458759087449367	-0.1916171755829092	0.046550915899927284	-0.28776993813281987	0.3249794390452741	-0.1185186726068766	0.7252584310312932	0.26381685140376027	0.005421717046894203	0.15185599213948858	0.03436931291404085	M1	catboost	2	125
330	-0.01650978545943592	-0.014741410614021696	0.023972346218717654	0.6840853866170609	0.018583443873652426	0.07900096208545929	-0.002789353847450635	-0.11321018861932068	0.034160913196726664	0.01076678350479577	-0.2331236592994673	-0.0883344856391963	-0.19118562537147124	-0.07221046316613831	-0.017415275411584618	0.41795238442325316	0.11754318019238591	M1	catboost	2	125
331	0.12299079822293385	-0.006709981637327189	0.03140940797925932	-0.28032806333463084	-0.05829647373477416	-0.20794428226850217	-0.005643311509898993	0.016171044616919334	-0.047530270095891364	-0.010473364822441501	0.03190125552211598	-0.14401678595653367	0.41909781731958995	0.16239749407422263	0.04903228959281787	-0.04154407015347038	-0.007873684168828951	M1	catboost	2	125
332	-0.03604225321126879	-0.028788176443858133	-0.07098419353878314	0.3723883717589359	-0.08971878738018253	-0.03153831791747669	0.023612164153470415	-0.019224383661099746	-0.18017830866968879	-0.5194862753851259	-0.057433253768224904	-0.22179252840925037	-0.19562696896807533	-0.10428655374766119	-0.008079749169532312	-0.10754035632977656	-0.07879906382288443	M1	catboost	2	125
333	0.07366289038185728	-0.0009064569771753457	-0.05246946298128333	0.06772913043113461	0.032205325366299546	-0.07072122849905091	0.001802689840937329	-0.008067116743966905	-0.2341081512141349	-0.07512791422087041	-0.006737036308175317	-0.39397992138371984	-0.08793361770022622	0.00933040034410219	-0.01446317721404808	-0.08289327913622874	0.01745713202017969	M1	catboost	2	125
334	-0.01279482116948086	-0.010068879383085936	-0.04125493199893671	-0.21153474356993873	-0.07340541423292002	-0.044402157765132864	-0.0026877933229399104	-0.050470706057467986	0.0676507659746586	-0.20340241885975582	-0.250365279220009	-0.09578969557816538	-0.19742136733075544	0.33219016192404605	-0.012622766676127141	-0.15380881426977147	-0.15492312783369971	M1	catboost	2	125
335	0.06255098004156502	-0.02125129927529707	-0.09813444144867892	0.36365235531391915	0.024767964795634357	0.0342140408860741	0.007434853641218652	-0.08373927961728425	0.06384295475547955	0.09315761348417213	-0.1313702951650994	-0.1403649234725861	-0.17232360996510077	-0.106735730514704	0.013865666399810475	-0.11879539699568112	-0.034765581246938355	M1	catboost	2	125
336	-0.10820056251611239	-0.012875494107285789	0.011936535453523366	0.44856109532608385	-0.1421920188835797	-0.13798056749724324	-0.012094465509314081	-0.03853036174247127	-0.0005054257299255301	-0.4636441483645704	0.116458094693891	-0.09987455057130133	-0.1283048978876708	-0.06092153751749806	0.054096386951203335	-0.05247221163928141	0.10297374318237011	M1	catboost	2	125
337	-0.028869068196003617	0.02765515533908434	0.018749702500666515	-0.04104843245115612	-0.036412047486842	1.1341764862514303	0.03513151805828255	0.016064911204145306	0.07002282900537651	0.11475583882081002	-0.07798858957011663	-0.03090323791857832	0.5460320538876918	0.46889884861246306	-0.01505385019696045	0.13791612557279895	0.14643507709484926	M1	catboost	2	125
338	0.15335380919006156	0.04091732838691536	-0.05317987982688327	-0.3251595249409712	-0.10773304696430488	-0.16394199042052485	0.0732802193843309	0.025957870536975916	-0.1049786083297261	0.07848461840481137	-0.16514195533989434	0.37264073391206476	-0.17723755415109188	0.06302759762645853	0.08711798018132419	-0.09870985970304794	0.08043711636143375	M1	catboost	2	125
339	0.024134860409922906	-0.01788466944510682	-0.02151093491664949	-0.22266952030869228	-0.022510188661682962	0.13633476825668506	0.07813029089308837	-0.009434504651738628	0.1475149753241879	0.14709222654124623	0.06731532263735786	0.19623071705703923	0.5667040231979117	0.34316446636055303	-0.08798267225770519	-0.10123675089096297	-0.0032761181842441162	M1	catboost	2	125
340	-0.00337170505888997	0.06973225432824867	0.019995405644690205	0.4412516904082178	-0.00615035924898448	0.0492090843027036	0.01861044638496105	-0.0781121240935863	0.03554292549769042	0.10022462631734734	-0.26688094400367907	-0.07884820140874738	-0.2563530102817189	-0.06994993948162025	0.007013514505963344	-0.09834459781362027	-0.10514031442119878	M1	catboost	2	125
341	-0.06593501482956067	-0.004412714296652372	-0.04693270837714963	-0.1425626240101115	-0.029727023866159788	-0.04396247653303274	0.02584202822439279	0.008274358695884457	-0.13055913154548016	0.019253197679639907	0.06658385520903164	-0.14801751451586107	-0.3073083114368503	0.2788317865814586	0.010476639931067141	-0.15620086919830276	-0.15414126027983013	M1	catboost	2	125
342	0.19308747842260643	-0.028280843799146034	-0.0995315187734578	-0.30301620700819537	0.053477879797054526	-0.012449213192779205	0.055741423660364164	0.027874312005396463	0.07374215513784566	0.018010397376576025	0.10209833703952402	-0.433307574403156	0.5206672607563982	0.1876454522990978	0.016425839836746836	-0.03843171383740848	0.0024887351497958274	M1	catboost	2	125
343	0.12411212591682877	-0.006204912633621268	0.015000083083127693	-0.23871620158077383	-0.08498997445134865	-0.24704347317278214	0.05722938495109834	0.02631677965918047	-0.16650652824642495	-0.08584794097665928	-0.032592366845559356	-0.1093991271167413	0.2456433854229604	-0.029593803339823213	0.01619821872070182	-0.04788286158646246	0.030515426892823373	M1	catboost	2	125
344	-0.046244784756013554	-0.4313803869750984	-0.003617844818678563	-0.3040792698945068	0.050903206225813236	-0.044790920929150296	-0.04579987861629011	-0.021383877539255556	-0.011350674634119777	-0.20699648351031338	0.44124878274352697	-0.05397530077597863	-0.07643264589072571	-0.20255020796050252	0.1717622526427039	0.33123827121229976	0.22277372393646702	M1	catboost	2	125
345	-0.018841632097382852	-0.09801600211630077	0.014217975383217535	0.8840041049053785	-0.04484497827469058	0.024219314018573964	-0.0049751926912334045	0.02165091630160467	-0.009021959559804154	0.010183052157710556	-0.3140269913433035	-0.13006524458944732	-0.2353233326728133	-0.21340905510534114	-0.055556951218663705	-0.11006139587633684	-0.02767837432594413	M1	catboost	2	125
346	0.048186552178847736	0.035253193914480195	0.055291286233833205	-0.1694019489488476	-0.06826197793038233	0.04133003553670532	0.004456114256310639	0.08790516446428645	0.08380413708791416	0.07362200879374754	-0.10056496075920407	-0.05319335680599082	-0.3223360940924685	-0.07088978468971165	-0.02691506165411535	-0.10852862528717186	-0.08704157971197107	M1	catboost	2	125
347	-0.025342087248708182	0.018530822160909323	-0.11208604960478938	-0.19823491256265413	-0.029147455579323887	0.043327224010539366	-0.0008400295027709856	-0.1750383628877703	-0.011387634553552722	0.04184703473881984	-0.1636877870672999	-0.09297632095520837	-0.20986136254254434	-0.1264062695610028	-0.0006992885491914558	-0.12754236937500366	-0.05483366450300364	M1	catboost	2	125
348	-0.038126156783434374	0.009649109678112722	0.09186940786417498	-0.13162836016445006	0.006597227989728417	0.012216871057135476	0.03125057887665422	0.11529498854219433	0.033790096827741395	0.028929951059503002	-0.09192324089853221	-0.15524215531478483	-0.3730410939338913	-0.1606377540419397	-0.02923320512119538	-0.05825738337987916	-0.06644245220638377	M1	catboost	2	125
349	-0.0834988015491691	0.04753492542979082	0.02469566822977383	-0.2915296512600818	-0.014011890881885918	-0.007231917003237133	0.026220600680283455	0.12057164840229045	0.05587387539262599	0.06597198504985056	-0.07802893638891534	0.3159982358638286	-0.33073992571040955	-0.08524863269816271	0.016967226904258108	-0.14295600943757267	-0.08172841242840502	M1	catboost	2	125
350	0.05325418776267088	-0.0055319297126033545	-0.043707232844737036	-0.2748150056149148	0.04043793791528714	-0.06136465797087427	0.041139621130179355	0.045021426080267865	-0.0305465556339102	-0.04778194445773622	0.01685750787235639	-0.21952084227117943	0.514307131320656	0.012094938240271472	0.04448133045203616	-0.056897695382143	-0.13822316872533408	M1	catboost	2	125
351	0.11825441190573054	0.012212869124368114	-0.008001948149419609	-0.3373826001562464	0.05180535203197717	-0.010870660449040196	0.002935183716256897	-0.014857432078426163	-0.07615067192520088	0.06973110996958722	-0.06534120313543049	0.3177339733173592	-0.15437360892833996	0.16048530983951362	-0.12099556345739722	-0.15844215170186135	0.01586985750770889	M1	catboost	2	125
352	0.022762025631408826	0.008819699821392147	0.012882379126567556	-0.1465792920566075	-0.028012885304583273	0.09959993846962684	0.0383857744523441	-0.007496895039000808	0.09400265793440638	0.09652417370529248	-0.11834869582446753	0.05509684544207719	-0.3623692612555584	0.4477943185872917	-0.0186066988920345	-0.07280545683347231	-0.022996930755390287	M1	catboost	2	125
353	0.04507834897962064	0.027530329707771476	-0.010285383392739895	-0.18804829533524692	0.15764698099682115	0.03545421611911197	0.0403804324401222	0.05515937438444009	-0.08840167715991097	0.02529286283820723	-0.0447469474663377	-0.043844221315019465	1.0755256300056302	0.20251390438484096	0.03562682891863006	0.2749280842251261	0.37400554995757734	M1	catboost	2	125
354	0.06053371690483182	-0.004628017184529657	0.0453225849041803	-0.2576664298402818	-0.02496824542072517	-0.04133778927938172	-0.10097752163307543	-0.09801634540737982	-0.027147810758173355	0.046498902958189064	-0.10701437962940981	-0.084037884488888	0.29787567952724436	0.10244150808059876	0.01369041389158461	-0.10427910741409284	-0.010301329365266062	M1	catboost	2	125
355	0.054978929652033756	0.04152095137114677	-0.039493348521590074	-0.3760256278837073	-0.021758161577131542	0.028362163159478065	0.010575878454123808	-0.022350578827347315	0.041089730054428675	0.055289316923763064	0.4847174304094573	-0.32393345799503487	-0.2542788743060837	0.24925981708710884	0.011672997138471943	-0.06628897542326678	-0.008264509190729042	M1	catboost	2	125
356	0.08692358079718104	-0.024173618908627875	0.06545336655883488	-0.1974432879636616	-0.09387670336422302	-0.13111422103731643	0.06949373559315244	-0.01012423687777563	0.022097074840881678	-0.09796722537374852	-0.12644823437232958	-0.09006869469829618	-0.2517145476101632	0.014642308236926322	0.03911538861685404	-0.1039097149352225	-0.009425112464276537	M1	catboost	2	125
357	-0.041222155659950716	0.06438396328777177	-0.02213918584439245	0.4123587510038581	-0.08170932854392077	-0.032703467219606604	-0.2731974986536303	-0.058170347005717535	0.07702814986259666	0.061506193120195944	-0.08451551702413312	-0.16061551879447977	-0.17191806183373942	0.06504528093096532	0.05766548786812247	-0.14220010838569175	-0.11978812620011671	M1	catboost	2	125
358	-0.09858482275026358	-0.032325497756536446	-0.060254549134311886	-0.13146460054105216	-0.09821079141897802	-0.17399081596992783	0.0534241684559206	-0.09422195219237475	0.02468951474408537	-0.02495954005564964	0.04523603371491148	0.24005409703225297	0.3664648049566973	-0.065899102256825	0.0026279234361503844	-0.13997988397257582	-0.029587516441197847	M1	catboost	2	125
359	0.23661581183686412	0.12262008935891958	-0.008265205162783033	-0.296473494250859	-0.0476905362010238	-0.09530963379306921	0.030227551136745832	0.018021051338962493	0.08033874141135765	-0.5572185757742074	-0.02718189104934721	0.37005611297899693	-0.16772005320196917	0.10359379342506404	0.03549062873602926	-0.08023235956830042	-0.0076244368185602	M1	catboost	2	125
360	0.1408340776103686	0.02206982980290991	-0.10301545299871989	0.5025804696639742	0.19372908364081298	-0.06682643330483351	0.08563691399234338	0.014036087643161662	0.10477198294340101	0.10456217767019468	-0.11460376592454556	-0.16616779451646213	-0.17432991766224476	-0.0959625870352142	0.06842701485387137	0.0749911986549121	0.4005485310326865	M1	catboost	2	125
361	0.05511198337167017	0.0026790001684639194	0.0016308004536885437	-0.09328396489469379	-0.08761971796169149	-0.176376765690126	0.013772017507348534	-0.004583891523835206	-0.13098387826648775	0.08350245585425027	-0.11053761737485006	-0.09774556184264371	0.1384778764294185	0.2166944022577179	-0.30811777547633534	0.026083339605595474	0.10507058411512613	M1	catboost	2	125
362	0.044541487300199356	0.043811636674238465	-0.050527555104950536	-0.3375828763940614	0.08169660352528083	-0.019597836881117228	-0.3098061416073534	-0.07782121393328531	0.08344048648242909	0.036389088727877744	0.4145367916222549	0.31283077563804446	-0.08452751794465992	-0.16345006289303426	0.08250185995185465	-0.08089862324941771	-0.009060759853001019	M1	catboost	2	125
363	-0.17784067649973498	-0.03410120379236661	-0.09813126210921352	0.8844757394280114	0.027224538493136934	0.032223416077561025	-0.3233403277542783	-0.08606307133828024	-0.05345493415837513	-0.11150742725848083	-0.3255019231512336	-0.09913420395877753	-0.18340376504717532	-0.07551164526469034	0.04723283984530599	-0.08560842532389316	-0.01548278595097306	M1	catboost	2	125
364	-0.09344016922464536	-0.007512167378117027	-0.0607870205072444	-0.41584739646597063	-0.042825201940674656	-0.10572332840789092	0.038711284268934144	-0.05759047535618951	0.042776555986988034	-0.17720388662398612	-0.1559527734089562	-0.41982075123071094	-0.26878152127358024	0.1253838450391881	-0.11016702476001011	-0.1355821253736623	-0.09793788211534646	M1	catboost	2	125
365	0.06710588139609949	0.02306168406155523	-0.0525024740798844	-0.24813256985568966	-0.05518801027102131	0.16334344958383207	0.09799149713012983	0.10861570121981143	0.08793958748830082	-0.10522505336352635	-0.047274181468558066	0.4757747638117489	1.0673737954107536	0.32796696106245415	0.021985241275601728	-0.00223879792501357	0.045481145387760546	M1	catboost	2	125
366	-0.049335206772922705	0.030040778343932227	-0.012988547412459129	0.48158346286666015	-0.03258153303847091	0.030191887026973608	0.010802606678806467	0.09427036311003593	0.06123648729457089	0.058293443501046684	0.2400005444950598	-0.14522021664114695	-0.21538816622748277	-0.13302894574965327	0.019094722070132242	-0.022440449896573598	-0.0880134922240572	M1	catboost	2	125
367	0.0325868571687484	-0.5062282832785092	0.02425926575425604	0.7081164683369204	0.05690340486939016	-0.050592081917488235	-0.02005262644452144	-0.03942139328666396	-0.17849563078422626	-0.756206917325626	0.1948781079668367	-0.1417224098158583	-0.13291397533162583	-0.14720589634043238	-0.3262736071301777	-0.0009597868294794397	-0.02227919188184594	M1	catboost	2	125
368	0.2493364682061391	0.14232942344550698	0.03398242114516502	-0.264807491670028	0.016804071059077913	-0.18293463806380983	-0.2973125227079676	0.07036914018591056	0.04423659751337433	0.05907461165842205	-0.19602796855950883	0.2791812088616465	0.13950757696325655	0.23136441257186804	0.20061019233332014	-0.08334619647475618	-0.0790874821410774	M1	catboost	2	125
369	0.0014995426399706559	0.02635064558605156	0.3810496437612828	-0.38049487636241675	-0.09227422683088299	-0.0229920438423624	0.007425792145065058	-0.018096067527718734	0.08288658927057391	0.13411325072750388	0.34378784235896703	0.3025552429747181	-0.33054115419938196	-0.03165579544992518	-0.09564213538426072	-0.11055496810598182	-0.09748550494574018	M1	catboost	2	125
370	0.02560858660506102	-0.01908741718017986	-0.0042192991289121805	0.31987445666579684	0.17478193386985852	0.08638198323565237	0.022720722775539815	0.02990457204157925	-0.20169087019824114	0.136277316343734	0.16990366347263933	-0.04856670461582463	-0.2452385131512787	0.44058999469120885	-0.1854400367124474	-0.041141147105373435	-0.012681153396498676	M1	catboost	2	125
371	-0.06624108782721914	0.12152358983847485	0.05527440162341627	-0.07367586623598064	-0.0920670026860116	0.15590967322840008	0.07056499977265986	0.11234748835067454	0.05858147920325787	0.0990613729393466	-0.11518043841245114	-0.043973102688290834	0.33989232972398375	0.07368677795424032	0.006374419183017449	-0.09219582912290546	-0.05092699684402598	M1	catboost	2	125
372	-0.08237164461455748	0.0534746900277527	0.07667340822507707	-0.29546000224687846	-0.029714770909302503	-0.19701432689336626	0.02309480139443288	-0.0546708127478346	0.08572458267736538	-0.010871220380972938	0.36281545446013835	-0.101765260456518	0.7999283519074807	0.0841936219278831	-0.2899213358644051	-0.1026994595464592	-0.13314686853854868	M1	catboost	2	125
373	-0.0854735869719508	-0.011578924614625905	-0.09981386875624046	-0.2496693486826938	-0.06271689287722461	0.005368459115846278	0.02829756520684272	-0.08885587587388856	0.03673834023072464	0.044348692884357596	0.11488517087075781	-0.12692256555056966	-0.35374444666657584	-0.21426560320949514	0.0037495131343525676	-0.12119029274814944	-0.08341398620133042	M1	catboost	2	125
374	-0.04981858684465368	-0.4511267646224907	0.23127849349315677	-0.22075664222029068	-0.011534747070735282	0.0028311639215438124	-0.34725288296568696	-0.04983570849942203	-0.13620159342548852	0.019359842452604612	0.3344738012372312	0.22229174238969585	-0.1296422089474315	-0.12890174189095377	0.11511518769929172	-0.0474252308911664	0.030194996348885894	M1	catboost	2	125
375	0.04209069255693591	0.013612705384335047	-0.01388007025651642	0.3729817245384315	-0.05898721218762296	0.03224477820154526	0.020111930595717514	-0.07391362651932258	0.05051823272573985	0.046258245065378664	-0.015344797562257362	-0.10451449451611589	-0.26641221705319745	-0.10505518904718723	-0.0389872415488771	-0.0735044489671225	-0.07602021726116585	M1	catboost	2	125
376	-0.007558816664342186	0.01333841015403422	-0.026871435280739098	-0.12958744947979306	0.1467023771631576	0.15905545995488976	0.05559227919570535	-0.000155211248757876	0.04512225302320177	-0.1673712187890337	0.06666872497356002	-0.090337265004801	0.35214523407627335	-0.04449173118327495	0.014776249257742579	0.027179511289414676	0.10808039252430258	M1	catboost	2	125
377	0.2785324970277162	-0.005638689504083175	0.2915015602313006	-0.279250091173682	0.2942586940227734	-0.23191175528460575	0.103823538675501	-0.03800581435236447	-0.053423377314364744	0.12600889870341225	-0.13751712544370434	0.3716987957840917	0.29420252492386684	-0.007875840243874166	0.06927760619847194	0.15535151551717988	0.09023564223176772	M1	catboost	2	125
378	-0.08471740928799434	0.07217943355735149	0.32389453457943324	-0.25925684690431305	-0.042530349882736976	0.04684067883233909	0.004790461037212477	-0.19137669198505478	-0.13692735406504192	-0.43363002969874304	0.10875087902189959	0.3327651084126938	-0.07467765969962104	0.04161217100056631	0.015663701234472974	0.013904539899984893	0.07307431492809206	M1	catboost	2	125
379	0.007926617132601486	0.01962396622054206	0.010198748719306571	0.08365529443181466	-0.06321666731082629	-0.045546604845095526	0.022206959423996617	0.04029999184180434	0.04531033714269837	0.0170399381141874	-0.09952895307039981	-0.0859388810366697	-0.2928864758422657	-0.05458232282472237	-0.031819952211910286	-0.15045128467094362	-0.009879162164595064	M1	catboost	2	125
380	-0.06284415330474197	-0.017173079200680903	0.0282909195763413	0.5762601690836047	-0.024582647668646304	0.011956104184446098	-0.0012808761804407893	-0.07203222243767068	-0.01019277513088985	0.03157159521577389	-0.29865257841648074	-0.16064877336151376	-0.25251848615913874	-0.04282303126058251	0.0940216819464982	-0.14757693887995646	-0.10525813930277886	M1	catboost	2	125
381	-0.004014395806287462	0.012186188544950106	0.01462380526278316	0.8233882736174799	-0.03135641559819148	-0.00198447094166683	0.007722502133358831	-0.025518563818822212	-0.03330465776583956	0.05131196962842005	-0.2641152340197318	-0.16081623584042187	-0.2541577954919817	-0.10574488996879457	0.06300984593429772	-0.05559080159845785	-0.06606497737844623	M1	catboost	2	125
382	0.0010325938985890825	0.018857328826265264	-0.02197122201171306	-0.16743367135347864	-0.05655324364886254	0.04061438985213605	0.030491869805974983	-0.05806957000518713	0.08221469957883375	0.09009345049304199	-0.10104301340997657	-0.07293967883679177	-0.35506408178384363	-0.07267786916333019	0.08329289005097536	-0.06017277034126069	-0.06156584011224577	M1	catboost	2	125
383	-0.04720117354922104	-0.050027875954482104	-0.0006701328526019547	-0.0310231689963609	-0.027512394200418778	0.08091560416457305	0.031678478112023824	-0.09201755450236998	0.06602979613306996	0.12267198565560904	-0.23632638062535993	-0.10766867092770348	-0.1877088640871238	0.47989638024165615	0.022804791732946805	0.37586240560810913	0.1179414869575159	M1	catboost	2	125
384	-0.04372559611400433	0.05760422109365096	0.0156037691293232	0.10109620984378147	-0.10717722532646934	0.06364396484298104	0.03517392903387057	0.0011308229756282718	0.05418216061516205	0.04413461359320131	-0.14974135218984144	-0.03465281516720568	0.30514993398585105	-0.045757792494737985	0.017455847330797726	-0.11908727470902947	-0.08434171670531457	M1	catboost	2	125
385	-0.008115913583340883	0.03725454929245161	-0.12127917255849924	0.31912648024505413	-0.04123205554339732	-0.05387310882022627	0.017053211335452647	0.0496451194270869	-0.05993729227084934	-0.04954038845079039	0.44500564002271104	-0.10880581709577533	-0.2586169982535035	-0.20026833641510897	-0.008411411453466988	-0.06869619505797375	0.003043334841529989	M1	catboost	2	125
386	-0.043134851312748086	0.01655464547243378	-0.04889053915524992	-0.16927852444434696	-0.04453969334956978	-0.15555780994175405	0.0501243145502458	-0.04020243986530715	-0.053592051113503195	0.060900772092864514	-0.1572392529285165	-0.08688038997839302	-0.26678581577028876	-0.09608092246262452	0.02287793679653534	0.19316895079855503	-0.014159161428429514	M1	catboost	2	125
387	-0.04954282430085198	-0.018470248492025856	-0.003196592192826579	0.28110191424179837	-0.06394280051992844	0.9720248861465118	0.02462127958221395	-0.10753878182956784	0.08417714832684269	0.021912694014551374	-0.26942810551071916	-0.13031335340587932	-0.26564379928278176	-0.13676212297997906	-0.008074206884366823	-0.005326534593928668	0.06198965543495011	M1	catboost	2	125
388	-0.06421873489436197	-0.0029754007692395375	-0.05998792105964041	0.40467324030899837	0.16595016640676344	0.1236185081679922	-0.009626551110335928	-0.07829282259403499	-0.13587849829971976	0.05180423905261657	0.34155114145576476	-0.4626423979719722	-0.24916932863550884	-0.08164219517982985	0.0658679573777136	0.1850296557618409	0.06950188538338449	M1	catboost	2	125
389	0.23007951380113115	0.053314019224773086	-0.07989077012605823	-0.33826648583745406	-0.026262709670391467	0.11098859555101326	0.10924388075631382	-0.08769050460650485	0.020166365681486713	0.05576068877435728	0.38437278660796076	-0.09345639823771952	0.060280317076859984	-0.05919214584747817	0.022568867499341064	-0.04363621760363111	0.04443516214970595	M1	catboost	2	125
390	-0.08591184292382202	-0.03190691248250169	0.02054013749527616	-0.21142005903070096	0.007543874150158304	0.07985853363074785	0.02964424797687479	-0.22900594308186809	-0.10928116077360717	0.10895569054568972	-0.07544635943306417	0.3920421425255907	0.4628222202127187	-0.05535193682540646	0.020106458872609163	0.3277972428826491	0.04523363721304142	M1	catboost	2	125
391	0.12888245930959694	-0.0550735130681981	-0.0028542015023859616	-0.22700862954810802	0.1472784781925856	0.07461782324059155	0.01568810030512136	0.0003337588601412915	0.08243380804428471	-0.21324844847223512	0.11251193888031004	-0.08114416808996681	-0.2220945348248692	-0.05861608108961091	0.03097953562059288	-0.11328685517536424	-0.07216507573540477	M1	catboost	2	125
392	-0.09582325187224618	0.04054251874081623	0.1174676780360749	-0.31219774969615255	-0.03989218371162838	0.14012972201670074	0.06537376330036464	0.10714696348915084	0.05896091247252998	0.06573619387394505	0.04886441875852067	0.30227119622398235	0.5333182097270627	-0.14342006425964526	0.03435911528688051	-0.10171144633201087	-0.10291410425359025	M1	catboost	2	125
393	-0.028256682791005763	0.031231143690015787	0.07533189887432501	0.2729162758764565	-0.04798551992276974	0.03297612694148065	0.04680184672126907	0.13014572098681143	0.06762023590012811	0.06716290017652053	-0.1490303883853973	-0.05325861618852931	-0.2680544095618056	-0.09135215381150139	0.000819590175671326	0.025614917582091477	-0.046256590474489455	M1	catboost	2	125
394	-0.07657607948341312	0.021341450333239444	0.004088464313597582	-0.18388690568118832	-0.08423262679297712	-0.028990416896573813	0.024891615351503516	0.024275840731691055	0.06265804288727903	0.04862492799856388	-0.09660583151855379	-0.13871311877121703	-0.2881128578495701	-0.08557434593167877	0.02181525259401768	-0.12063423787013254	-0.10413107438067286	M1	catboost	2	125
395	0.0428055078972095	-0.04312929148040068	-0.06775830907118806	0.4547072719845424	0.029240856994614327	0.007818851421715707	0.02687676173969929	-0.03655025459198688	0.0878625866525008	0.024482922963425132	-0.24593631808831007	-0.08902833887108548	-0.2839686111696692	-0.08095143553760709	0.00895460767415028	-0.09312376314741642	-0.054617228143726416	M1	catboost	2	125
396	0.02457052348796493	0.014063973798696519	0.038088833844015436	-0.23232867732502122	0.053384219266711684	-0.1950943437311553	0.037648206013061056	0.00019321393438737067	-0.10886807058669139	0.144198516210473	0.02643216881392438	0.3159861748260283	0.19624224291663186	0.26204155333490775	0.0789412044765174	0.28178134145743916	0.07637305078547087	M1	catboost	2	125
397	0.04516024838863586	0.02962974969005589	-0.09536149255644336	-0.23000988503678477	0.11754775633278296	-0.00216435791289872	-0.008302507343833922	-0.047542326236454324	0.06501915990119178	0.1220230721728847	0.11985720076820851	-0.10476590298113499	-0.30446340392411925	-0.10995725463539431	0.04415797008854517	0.06665552756752861	-0.043518002770002326	M1	catboost	2	125
398	-0.036923707622446546	0.0537765451926871	-0.03433172410934465	0.3716029817011694	-0.06215263171299658	0.004995466079512941	-0.002237459888398139	0.07979519787514486	0.026854425322079968	0.035506584392581954	-0.14299222195089464	-0.11211713413289047	-0.1599878096177603	-0.03450976203531388	-0.0006579345172392726	0.4459635527179346	0.15533513860008616	M1	catboost	2	125
399	-0.11741193025604957	0.03216685650279286	0.0232764687566082	0.28132052945369695	0.06167375372442799	-0.04699464765907217	0.025860456342327726	0.0498464295352806	0.0767481430251891	0.056636566840877506	-0.08506751675875172	-0.11633655168283756	-0.2540856046553756	-0.2391816020409645	0.023651405471806254	0.27136325208883616	0.05865479887371194	M1	catboost	2	125
400	0.23768274037936563	0.035015608158670546	0.031171267752568815	-0.23508676377905172	0.04653795600820114	-0.13158708741810687	-0.052563380641764995	0.07155450905704454	0.07336993428393482	-0.1972560032386728	0.39044388746472103	-0.024391534639159225	0.5533080087221031	0.038593618280251825	0.04060095674395846	0.32790017820488737	0.22569430984861705	M1	catboost	2	125
401	0.058860606380277125	0.03307070640652166	0.10181832092379645	-0.24507205392973758	-0.08755395711710179	-0.22296005314256684	-0.004464090999506174	-0.06461741427732899	0.08732129808891238	0.16393840198181034	-0.12649629870993126	0.3749505649469279	0.22372412367229877	0.1223850565389469	0.058727141952344394	0.3308256608227023	0.1052905075446055	M1	catboost	2	125
402	-0.0416873961079957	0.04294492970938148	-0.09662366110517574	0.9360834665561713	-0.04864150194656736	0.02859696923635772	0.008328910668736008	-0.0833491769735875	0.10976988682848546	0.05812113440449524	-0.2798627961307425	-0.13185507781167563	-0.18717664675132561	-0.08847586488028243	0.03499749509612059	-0.088513599708734	0.18847081633711227	M1	catboost	2	125
403	-0.06110462154003932	0.021068668139539597	-0.016648725216294062	-0.2557157324527383	-0.09242319905927396	0.020552136811320967	0.031408946300368654	-0.06327051340347714	-0.0459244793818399	0.06840551828998331	-0.1877364234073896	0.25180628784015874	-0.3726339446431957	-0.18340905033583355	-0.05548193678421143	-0.17155328408183637	-0.11963168464326145	M1	catboost	2	125
404	-0.05194654534467336	0.0872347923874996	0.048388029027081766	0.5528159695737166	-0.04314197548660484	0.05951535364682896	0.027281571870641157	0.10074498991558728	0.0844936999325771	0.017435843813677757	-0.4024874737057068	-0.10102437526870274	-0.22649674392635885	-0.11291347117360143	0.03592070232683853	-0.12270288140524863	-0.09836372258297815	M1	catboost	2	125
405	-0.03254857512005078	0.03031947279564674	0.021618404735400273	0.3841739834165626	-0.059359612054246086	0.03881440039209105	0.0416728089049093	0.089368199942119	0.07529612926506266	0.06743763064031802	-0.26011916054728834	-0.07946415454978478	-0.1789794320023027	-0.0935501158175333	0.019294451421930172	-0.10845126650939811	-0.1184174220994721	M1	catboost	2	125
406	0.25991999165088864	-0.024951133827820767	0.09345738728306259	0.5856256209142888	-0.0007167528068115434	-0.011131232714851648	-0.0077360127271312645	-0.019309286460243404	0.006460690686307236	-0.30518189918802086	-0.07814012830439251	0.6279369770170836	-0.2521903362606612	-0.11479253722410858	-0.11099508444186869	-0.11696989104949655	-0.0745397974615709	M1	catboost	2	125
407	-0.01870284192427864	0.01783289800436123	-0.0365638308791773	-0.31632152582507667	0.17848804058367437	0.14158233573450354	0.043611620558097086	-0.07013316820378016	0.11864052754267897	-0.13656820787671348	0.25022355735744745	-0.39789995437848136	0.4494699080307191	0.2980135322988955	-0.03534604939736706	0.2719098591735756	0.17537418246380618	M1	catboost	2	125
408	0.042805427101109454	0.051770656848001896	-0.09882151854360773	0.4902276914922961	-0.09282663290308867	-0.010823655017059732	0.004328767303327615	-0.03209521099045218	-0.12454976042563547	0.030417941962900867	-0.16492958021173357	-0.2085562156620764	-0.2801097491460481	-0.07540776090741179	0.003244593702713373	-0.1250996982229744	-0.08682682159249283	M1	catboost	2	125
409	0.055447136052594485	-0.020392365860438952	0.1283136356381834	-0.26317397593019326	-0.05683495000380759	-0.1822276219332163	-0.4767939070737549	-0.1898001888778111	-0.13283246680861216	-0.11747885071007569	0.11249023529538439	0.2827205562331514	0.6619649859332569	0.1778310794460294	0.06195358767677664	0.2314902937833813	0.10771187640797962	M1	catboost	2	125
410	0.17387539847169592	0.026385537493267205	-0.08111219778995785	-0.3063829419482458	0.0725860312409282	-0.05992426315289512	0.052087575030189015	0.006650980213689439	-0.17719164772722656	-0.25673826444312225	0.44241360143380004	0.4084527238416158	0.08429343509390842	-0.09603300277100851	0.0015831396323017673	-0.17187937737130446	-0.08968562472968336	M1	catboost	2	125
411	-0.0390744330414684	0.05785461686931301	0.014195045200713935	0.41956968894085794	-0.01147723583742457	0.027071118105739846	0.027145355916436225	0.07844129018695081	0.06246310107760024	0.05684995204557518	-0.21350396656600698	-0.12877254801561694	-0.14833888420418653	0.056462913615394156	0.027112169482398144	-0.08302108037667455	-0.05587321662463927	M1	catboost	2	125
412	-0.03642119188454449	0.022128410523881405	-0.00409843402919029	0.6229439089321454	-0.1659424243775706	-0.09053424074920052	-6.46524071335188e-05	-0.07827712651018907	0.03974813474918343	0.08019908469509437	-0.3727684098672198	-0.14962683786507355	-0.1595017204705568	-0.011894388249871013	-0.02925822282356245	-0.03688525834390954	0.14238024780820993	M1	catboost	2	125
413	0.07966963898968628	-0.016341726798499052	-0.09431488208087947	-0.29213656506545366	-0.006654078743579548	0.06995194549255686	-0.02699956848119053	-0.058494413658072786	-0.189849163556919	-0.23848940150790593	0.3581208598842591	-0.11354710880364577	-0.25483106596913585	-0.2233419306793014	0.038663075781504415	-0.13337510783868553	0.0037963963718886913	M1	catboost	2	125
414	-0.057179820661568535	0.08279181707605912	0.03927624683221893	-0.10178202189077508	-0.03253133600827286	0.0207288150074042	0.027152244752649053	0.12526994545114298	0.08064793069652945	0.063932614772283	-0.08693211570036727	-0.10512024459934795	-0.32736338619199484	-0.0737920808793698	0.033167076089963894	-0.10643940428200982	-0.06750667101197196	M1	catboost	2	125
415	0.2327816791029212	0.1567061172597101	-0.01551972070345992	-0.2839552006747241	-0.1823590833652455	-0.317424080904578	-0.4024209211523285	-0.019381931506208948	-0.03510634616240013	0.017885214603112213	-0.18426869485581365	0.4334637234140311	0.20653089406315978	0.18885133120081807	0.04651661471309733	0.20456964203581793	0.03120934444799685	M1	catboost	2	125
416	0.10223855583543406	-0.01448683897935667	-0.016468720179496972	0.3530721693851775	-0.03383356390636462	-0.031127318991348827	-0.0054619822650292344	-0.05136811781799809	-0.04053201802185562	0.024117782696890817	-0.20423702883846467	-0.0995641067586442	-0.25492534691575575	-0.20550351938367054	-0.004403773990139214	-0.12120383910299977	-0.12279514191448214	M1	catboost	2	125
417	-0.07612254960313349	-0.013329039542009695	-0.11502494256245262	-0.24461073190759597	-0.0038151810228654695	0.01664431780292343	0.04654075268512745	0.11039081505164122	-0.07696811192476033	0.030764157873727615	-0.105896178789671	-0.04341615975312848	-0.3974007016367589	-0.19659613926543537	-0.0029541142261582023	-0.14076508610931263	-0.0817465956279375	M1	catboost	2	125
418	-0.027251680311436526	0.03290344232089319	0.04814296239306622	0.7286780881896462	-0.05900056731034885	0.04938480315829848	0.007125851689892615	0.09926418742517093	0.05193788532554444	0.058251107512210125	-0.3486421466034779	-0.09542249523428364	-0.2216507710962276	-0.023248846439411327	-0.013305532532862716	0.04759611199481641	0.037990470935666244	M1	catboost	2	125
419	-0.038630402233600244	0.025631906634763526	0.05231534528333087	0.3265203504585243	-0.028323263982473326	-0.07559533978066449	0.023621476195734667	0.11632732208045624	0.06547579510931066	0.03759221391060147	-0.26140575986477543	-0.09280551065053408	-0.2528341166725026	-0.05348289434433552	0.029758381413663642	-0.11183006439340122	-0.13363161879196114	M1	catboost	2	125
420	-0.026487026124622986	-0.030276194788345506	-0.0908957304760224	0.3736134455444544	-0.01784519257300685	0.052943775005533024	-0.0068165643255118325	-0.07404962200480078	-0.038482390739960265	0.03493837033733708	-0.26771217526111535	-0.09746620310455913	-0.16440706295551047	-0.09273824213476893	-0.0023688456348443664	-0.12603733079544005	-0.056636044517575014	M1	catboost	2	125
421	-0.057641729011177374	-0.023843143843444357	-0.00980907970973564	-0.13522481115641197	-0.005898917138715297	-0.11153749147397417	0.02537933998423261	-0.032909396117579155	-0.032639789702943484	0.11055960765240413	-0.11120862177794519	-0.06535386064929344	0.2587961602352258	0.23130422638979245	0.02154385030881774	-0.10158818649978979	0.00384620267482187	M1	catboost	2	125
422	-0.04949728664556612	0.000760714075823463	0.04623371209591573	-0.11999313384936762	-0.04356444958565461	0.1318566116626732	0.07673527891654768	0.10615389691014586	-0.10102270459048829	0.05055254154938144	-0.08703026018320098	-0.055579187889786566	0.39442196483255926	0.0013110489058718523	-0.11542640042745263	-0.10385471437277484	-0.06076912410520614	M1	catboost	2	125
423	-0.04070161991625004	0.012252967933907517	0.05311369662580057	0.4638454741351078	-0.09219585069751077	0.015727224965577057	0.046748329464711275	0.10438658103017726	0.08081538755603006	0.053204125594602525	-0.012034351773269874	0.00884074338759371	-0.28733641760133144	-0.11897240011818148	0.01289600962457332	-0.1062031163039126	-0.10125086205247226	M1	catboost	2	125
424	-0.06350210000264311	-0.05190310354988138	-0.1361526087805787	0.5091023631955168	-0.03164279723417378	0.009403806306599186	-0.01944612009338122	-0.1227408459640512	0.05478681941401704	0.008936289520349194	-0.32577077724438197	-0.1219431731911973	-0.17340473800224598	-0.05375723669291852	0.018327590620168126	-0.14156664254421125	-0.08809911346379468	M1	catboost	2	125
425	-0.040162581515037855	0.000979346842452636	0.09087841684744805	-0.27017866039041755	-0.21321478113917175	-0.2572966188104875	0.015219348756656599	0.02201070183064461	-0.34136710936585446	0.13816608487886303	0.06148224437059077	-0.654172570198934	0.6332488682403521	0.08070518403434017	0.08571067805368868	0.015244221161593187	0.0374747744855579	M1	catboost	2	125
426	-0.09228208500992803	-0.3540701148015461	0.07145366985465969	-0.22852384514365978	0.06286090022490591	-0.008274245637232835	-0.32460235890224903	-0.09236907377783439	0.016363490284184046	-0.45264305736926763	0.09033218167759456	0.2440966305966636	-0.1861429380643082	0.1880329296810416	-0.2353492846815817	0.3254396470169394	0.10830328707306204	M1	catboost	2	125
427	-0.1156706955737879	-0.0009848647930398692	-0.0825185849285606	0.49561331195034947	-0.054516385630960104	-0.003405643317030381	0.003945459906608938	-0.18031859818062285	0.04462040364629026	0.04393631932935526	-0.3157044498772829	-0.12122015136125235	-0.2423075284199101	-0.1340449139791087	-0.0185486061071411	-0.08376218805795427	-0.10631007483954065	M1	catboost	2	125
428	0.06175697414772954	0.039426628133385606	-0.006754096799016226	-0.19001407612606155	0.037688965553422084	-0.17712987917352638	0.05824792491654321	0.05080806804929318	-0.35436034975766123	-0.36443850830252417	-0.21263894318014803	-0.29038072211924854	-0.08160259599980309	0.1706130155317797	0.03102322218514704	0.38301307068066426	0.23314755205534055	M1	catboost	2	125
429	-0.037854981126908875	0.013372922476230405	0.06751638719222516	0.2598985196118128	-0.05969573719328975	-0.08700063676388618	0.02275202197999559	0.09438042493544224	-0.053627662145588714	0.04330535229419495	-0.22461968300705534	-0.10369248498544086	-0.2839925191439077	-0.05395464884018398	0.027533483878537223	-0.09015319106712343	-0.028051918197972432	M1	catboost	2	125
430	0.17692466267962048	0.05070073285151742	0.16046099418657442	-0.23631699597566772	0.03243993284337185	0.001553941094003241	-0.09929513662714838	0.04154728516629277	-0.15833257185214303	0.0539813670214421	0.4399511009049855	-0.36166282841153796	-0.16844116907224996	-0.09201205528139354	0.013382656217127626	0.35412278190151236	0.19400908650131185	M1	catboost	2	125
431	-0.07641460881865479	0.015063007652330741	-0.04342009651892426	0.022277467303400588	-0.06483397468037438	0.014112235003281898	0.05984908350191859	-0.012679499771714408	0.06042695087064372	0.07897785022103965	-0.1506944408158165	-0.1286833338117972	-0.14877314077353382	-0.02188314783586866	0.009706791385854533	-0.12446059747614004	-0.07987195371308645	M1	catboost	2	125
432	-0.04818972940447739	0.025928441679119205	0.017261574327934487	0.2656602565858485	-0.019895690403001206	0.018459700379364882	0.04022708995086762	0.10094727421606292	0.06914602949939715	0.021818946124454487	-0.2902871962317297	-0.1487717440316389	-0.2783671808367996	-0.12851504352910875	0.022634207741687902	-0.159451569390554	-0.11162752284534676	M1	catboost	2	125
433	0.1667008043950761	0.03785252555900086	0.03521850935494498	-0.2613699012045242	0.10504546597421373	-0.015010725334824539	0.05645675161251039	0.011176753231080905	0.0967197946217832	0.06434876846374842	-0.07007713066814127	0.41291659311866397	0.5431479040707655	0.24128997566794153	0.03941710388413753	-0.014760533916589921	0.005572337453660658	M1	catboost	2	125
434	-0.05821673617987962	0.012195551381731657	-0.07685946065345978	-0.15656844904829972	0.03389879522358346	-0.09296816636139406	0.04703072883184329	0.03380762962719138	0.1148819757761513	0.014017934292424632	0.055661711119613044	0.2681761964627638	-0.27393186174026246	-0.20292665939817245	-0.14008633054417985	0.48459842385107255	0.255021650227355	M1	catboost	2	125
435	-0.1143499525564694	-0.4217803663884893	-0.04973757804751175	-0.21620961987957465	-0.04102664431739875	-0.027367705230402748	0.007489652093504034	-0.02486018233015999	-0.028124199001611033	-0.2076093850489498	0.41864685051597555	0.2979202107017319	-0.23826884204010967	-0.21635501964203513	-0.09633750327306631	0.3950596728215874	0.24264947715394736	M1	catboost	2	125
436	-0.10102422780413561	-0.3330832436879461	-0.017516426037065047	-0.26679714026351997	-0.007560630201335469	-0.09019970496365012	0.025002462871855112	-0.14893540023124144	0.08266921061325516	0.022059015316503474	0.41872747859775966	0.22327298760938566	-0.17201636641733703	-0.25493264706215857	-0.01671029057048162	-0.18143480234934842	-0.0374262138304126	M1	catboost	2	125
437	0.06283700809090201	0.042654515517583334	0.06673627602653155	-0.3407274232654951	-0.001656228150865406	-0.2792828408964738	-0.41643879065323347	-0.25603162236757027	-0.12769592188697798	-0.005609847582910145	-0.18823644112663834	-0.5457469694576605	0.8378767799750695	0.2723357452380651	0.0904832835796192	-0.027287807762734616	-0.00736494384088945	M1	catboost	2	125
438	-0.05483540922075636	0.03562670594499058	0.017210104482064323	-0.2579117729292409	-0.038955627762659824	-0.013815374487246453	0.02802837796771122	0.08824439772591063	0.07725130381628785	0.05638182563052147	-0.05530116701896384	-0.1289492688489013	-0.28004227672750953	-0.21782200791445422	0.06404749694478803	-0.11875393210921655	0.07153358224330036	M1	catboost	2	125
439	-0.030802830433445675	0.1085490090819858	-0.07372842606686907	-0.32698666634543644	0.04107292536839889	-0.054029627260136284	0.015057664425492395	-0.028829403966177773	-0.19563758132713552	-0.11196082145038638	0.38675528673823045	0.2213002875041879	-0.25686038555919216	-0.1673000191090105	0.02793142129867353	-0.05120394888620741	0.030887270593474948	M1	catboost	2	125
440	0.2496518864596034	0.08543108133632975	-0.07509247234463286	-0.3000608468811425	0.0719826038425023	-0.09138228969780109	-0.33815725598671226	0.19229056627199456	-0.17133696028285553	-0.050886590265312545	0.40828365786562454	0.22544370478805054	0.7146074185259106	0.16000989386565187	0.19422520217609696	-0.09286205639997143	-0.019411342897669166	M1	catboost	2	125
441	0.18932380512544045	0.12505081336806473	0.06843846018855403	-0.20124194560255795	-0.06625015294540457	-0.015981149922032693	0.023987550773296444	0.014654191004044612	0.11626294599630241	0.0925817450516785	-0.06001781777966737	-0.010336264511327818	1.2161020547977193	0.3376473180059766	0.0365060988239388	0.006091834199024269	0.037421967531912216	M1	catboost	2	125
442	0.0020515894330685926	0.0309473913059806	-0.077660603338051	-0.21469245733285838	-0.08270860565305888	0.008940701854415534	0.03811218152286674	-0.021524092026126953	0.05129409027573789	0.10544155129920511	-0.028301057025500263	-0.12506850098630623	-0.33561557078578225	-0.1386985599198733	-0.029307793184346405	-0.05625466619528664	-0.061355347608204484	M1	catboost	2	125
443	-0.05729903473644788	0.05150651827518826	-0.09574517173069497	-0.23961216730053866	0.01307137101699405	-0.03697220838336395	0.030193616986728546	0.10635553291777348	0.04896769061314055	0.022151153111671002	0.002071990142464043	-0.07522301150013408	-0.2516829673172466	-0.21914275867960784	-0.004691830888597859	-0.08566352916809075	-0.060187060601542094	M1	catboost	2	125
444	0.07783478182379049	-0.014642170045269258	-0.00948754113047023	-0.11045116209209463	0.08418933770829161	-0.20644475693382838	0.02383887025712631	-0.04583298038410434	0.012089911778341737	0.17152975674618434	-0.13677504490658063	-0.10320641559930477	0.31004778248988407	-0.019363978227872676	-0.002191516888845659	0.042007159631419815	0.15172282109684232	M1	catboost	2	125
445	-0.0011310008122507936	-0.06649589074226223	-0.06826960980525257	-0.37771904365079434	0.1096295668158469	-0.2377342533590979	0.02065591058016635	-0.024019242408947497	0.036007169780221074	-0.2823422208709298	0.06632147163079753	-0.13899496288978938	0.11560082007519157	0.15026290096986547	0.04589189679627518	-0.07782513622370557	-0.029095242246212443	M1	catboost	2	125
446	-0.10515761904361753	0.027130158999208995	0.022612716557001047	0.9869982224075834	0.05756930828467825	0.07386646627078705	0.02768723783410586	-0.060295899860660265	-0.029691679788423603	0.022992787873500942	0.36764576503865315	-0.1259259744002914	-0.16017415031127846	-0.03944091438130322	0.05572262206535491	-0.09774853363547811	-0.06011399800626326	M1	catboost	2	125
447	-0.03792217577766989	0.018505479569678074	-0.005023583578481778	-0.20405019653180329	-0.04725717502770026	0.022124146153082672	0.046572244489254115	0.11048070624021653	0.07783427359648439	0.04949785625040954	-0.14540320961233738	-0.0587930408695087	-0.4221470641593612	-0.11102796164423785	-0.07449440997192924	-0.14889569582616974	-0.06643532109525452	M1	catboost	2	125
448	-0.07263674293119841	0.050570405914362154	0.04973812143353168	-0.31260835931008807	-0.0527061240614494	0.1377037885645045	0.06248061594597077	0.11034659623528381	0.056318228888443664	0.09022296199519265	0.062197720426810446	-0.06038693834553576	0.63341285672946	0.08115696447644466	-0.0257751029528847	-0.09820682310907952	-0.0754214172846804	M1	catboost	2	125
449	-0.03511828959572996	0.02455385309767958	-0.10406747615996913	-0.09708184787490644	-0.009933768103066608	0.029736706100093793	0.03855378727066421	-0.072006043539673	0.0461128747674554	0.08597421147040121	-0.15507574775150532	-0.038209414802873425	-0.35986932443266034	-0.09010093803996261	0.011385429786950273	-0.10233988282859242	-0.10141436773869442	M1	catboost	2	125
450	-0.027308349682520286	0.008511846621289598	0.011149717803331755	0.02774339291396795	0.023098283336123165	0.0016794497489528925	0.019878471723366244	-0.02187349863252478	0.02023026219396941	0.04643132968029256	-0.12653166648637446	-0.08301673332410363	-0.31491317208805425	-0.07679741602095667	-0.03678093247075406	-0.015524783317587932	0.041543133306863884	M1	catboost	2	125
451	-0.03149255141626695	0.04027257592707095	0.016062441926809258	0.4181328301421228	0.03354117901101416	-0.06851826793850205	0.00853156021692156	-0.05545563963168694	0.003115274732700306	0.09873699413209823	-0.13202981448895093	-0.0814178353202545	-0.18462305498394097	0.258595186851731	0.01807084581206366	0.019410861750146346	0.20663248081304894	M1	catboost	2	125
452	0.006791674816681043	0.05798544956389047	-0.05960766422346446	0.4113352814212585	-0.025543444600954222	0.020727690036886286	0.028333508970032912	-0.09726304256429112	0.07863145527425192	0.06793533066781804	-0.05720559808692051	-0.09769639026811328	-0.2395071221455869	-0.11946636917141788	-0.07618114397702277	0.37225794885013225	0.0791249387730949	M1	catboost	2	125
453	-0.09971356739724789	-0.030428121554671044	0.05947810525542952	0.1786696360992372	0.05781032425047371	1.017679070624086	-0.008256325066344253	-0.10932404781240439	0.05976922069345897	0.0835173383656411	-0.11880609080454202	-0.06978411751013158	-0.26893274932834	-0.23579018692216955	0.07384297702059975	-0.06757897375523304	-0.03615573081530466	M1	catboost	2	125
454	-0.04511873824129367	-0.04472064010813836	0.010259037296598965	-0.197022074374409	0.09546128851998675	0.0019919788543255254	0.0014947996623201516	-0.05984184272186012	0.07704831456398457	-0.04984979985906757	0.3478140960250701	0.2776725066862989	-0.3369588886949496	-0.22673312055172587	-0.06305164235086505	0.08646177034371912	-0.011005543195459957	M1	catboost	2	125
455	0.0766145456562109	0.01130596815004507	-0.045509190779946376	0.28925697186085425	0.1735178909729764	0.027382417539903045	-0.004152076734146744	-0.09970299426820857	0.054274646877883206	0.05504626776385673	-0.14193760321837798	-0.07051469367428051	-0.2562691897886585	-0.11645197553048808	-0.0611912888521084	-0.019240914849963354	-0.04429307544497822	M1	catboost	2	125
456	0.019055647816349407	-0.04856777915083491	0.06367548614024925	-0.23677994400426558	0.016460338730378787	-0.1526592862465073	-0.010612258364371211	-0.06949973823957646	0.03187283741152059	0.10202448157061919	-0.08078305483847556	0.2764735849931519	0.16138814609839316	-0.1691763897873168	0.06121023593017018	0.32127050656081285	0.009477591239407042	M1	catboost	2	125
457	-0.06688778044356508	0.01009795346848084	-0.06588141745537077	-0.11618796228305076	-0.07429245315805198	-0.018441048405991728	0.044732740164836034	-0.08931705300451882	0.016901399887704192	0.0025634750279638872	-0.06843162423759432	-0.11892964272808154	-0.24560573846191772	-0.11876030936839976	0.02359888069867869	-0.08682562870825801	0.02111356064141861	M1	catboost	2	125
458	-0.13480453790233038	0.021727729215978476	-0.0023663574789306147	-0.21196163374302243	-0.12296421801204711	0.05302980536655564	0.04437825397279475	0.0048247749791680405	-0.12726782715232096	-0.025887640194174253	0.42683088636860184	0.22420227290323988	-0.027393627880610203	0.04196099040582583	-0.012519636306395403	-0.15895203284348244	-0.08459453745360734	M1	catboost	2	125
459	-0.03990893643473934	0.06135125711958228	-0.08048777809557187	-0.10348589190740708	-0.1073697091684267	0.06577147911013502	0.04535729147268838	0.14009919652339745	0.05134044571089369	0.05850345836474419	-0.14164882530403727	-0.10986440803611074	-0.17667760407270663	0.08924937883608663	-0.0009747938115985058	-0.1227781104744041	-0.13815170055479337	M1	catboost	2	125
460	0.028663246568632162	-0.015675373017417296	-0.02205140149555154	0.6128850255503626	-0.013712538405933282	0.055586312079110196	-0.0208935971585584	-0.07167585353618401	0.09349027052607174	0.049938111545171915	-0.11016684918119508	-0.08580902492008208	-0.22591267549519403	-0.09177841030136592	-0.01847244952299129	0.30074124509855454	0.07308787050068574	M1	catboost	2	125
461	0.10274630314034837	-0.07623780019701443	0.004566184166532117	-0.35472010654749037	-0.03826113147460271	-0.0909291574021178	0.012966861016655456	0.012758668192952868	0.030428966550299287	-0.35089202417240906	0.035400281858900574	-0.03417357621366566	-0.0786454123140197	-0.07028289103103451	-0.2012045817043223	-0.08835022967686516	0.04569392352355859	M1	catboost	2	125
462	0.2283900060752868	-0.0026661482183473356	-0.01572399950240136	-0.3089876162232577	-0.03967482071476202	-0.07344690404350947	0.02365632574429709	-0.10980534496934029	-0.03415894922756525	0.0826148559499759	-0.07919109913269354	-0.05056574309662552	0.36932199929636583	0.21425185282338322	0.04936566980607387	-0.13043305210916586	-0.156471625709595	M1	catboost	2	125
463	0.08737099985923129	0.0223386757468121	-0.1021303152317918	0.2802293845772135	-0.07466299772196233	0.0006654968702409457	0.001378005951338336	-0.037242507883565784	0.04901542167026562	0.001804046162273834	-0.01977036189588512	-0.029420623133056538	-0.2965086462963554	-0.1009782468133942	0.04257361859193203	-0.09148020533680769	-0.07238789110423997	M1	catboost	2	125
464	0.11868223915608107	0.007808403590067809	-0.0822790288199812	-0.23430739556330799	-0.041993834629776336	-0.0448732578426016	0.03698357426936966	0.029062139124377308	-0.3630642322534639	0.010171787562698967	0.43213415656456167	0.39996353981799465	0.2795170455684358	-0.17306851503309317	0.027676798769733345	0.14220713873215593	-0.010322197719414897	M1	catboost	2	125
465	0.04343427358222494	0.011614816595535527	0.07376276639393804	-0.20304381955210646	-0.013087730404725002	-0.014341448231944956	0.0042194378797327965	-0.02601133625001085	-0.17148398947140925	0.07937414586885448	0.09848100102074281	-0.06688872383950219	-0.1975093262788663	-0.11117372642850919	0.051318518681928986	0.26493542070668386	-0.05365396190284594	M1	catboost	2	125
466	0.15587261161801147	-0.14822877326870532	0.041434645548894936	-0.2711174253095801	-0.006577712081447577	-0.1618901260466811	0.010473743114194887	-0.05506276882306572	-0.07408586420896404	-0.09265957334343589	0.09716758734496536	-0.44772185916414475	0.1413791579509189	0.29256417642482063	-0.1471185944277453	-0.09012936993189244	-0.018492498353475807	M1	catboost	2	125
467	-0.07659090664870744	0.02047058813158046	0.08065351525502618	0.7593857796879675	0.10109815402905985	0.04245732506663199	0.05457233227105032	0.11976421218860153	0.05053633117181011	0.050282087343775934	-0.10032359792757373	-0.14675888660954106	-0.21643901271733054	-0.06444160487470253	0.04773511715349365	-0.07996478037970406	-0.05607667211407921	M1	catboost	2	125
468	0.13477780881234644	-0.010327996002774021	-0.0012548802255671994	-0.18874841394884637	0.21554756721560342	-0.10707746313468366	0.003536077060440561	0.005473947930968954	-0.2602921943639876	0.061267441898188564	-0.08030616439252855	-0.015703350567671588	-0.2368746330004596	-0.03362448780292769	0.026842822640095455	0.550822958222589	0.10913542323640042	M1	catboost	2	125
469	-0.04461566013347258	0.010592210344909982	0.05005965174858787	0.419985614778338	-0.07616648923601557	0.01831797103358552	0.013227223456702207	-0.011268931844770692	0.07678361094679598	0.02199674505715739	-0.24576477199815935	-0.06985154490369797	-0.26132659474713554	-0.0587098021225333	0.021901919963712872	-0.12432719228880608	-0.10703571566686094	M1	catboost	2	125
470	0.041718533227867415	-0.027379682796939125	-0.07699513203537232	-0.3645618815192959	0.058204323884879075	-0.37902534462152104	0.0200222469394585	-0.03802097843162094	0.03208513910463077	-0.1814710450821115	-0.12490857805488317	0.33998168209371	0.6657427430760696	0.1299590576098573	0.06385185996101059	-0.15177444661820066	-0.03300606234841567	M1	catboost	2	125
471	0.0273180101996553	0.0032079960850774445	-0.034067738074684266	-0.12732979291719781	-0.07333753977555074	0.10812410045748214	0.0018341464545276924	-0.028997055471772684	-0.3283682848902742	-0.11140241865924455	-0.12490691262362025	-0.13538516601722836	0.3986574767533394	0.3447626266406649	-0.011555093447875751	-0.14722261410451037	-0.03300753648601836	M1	catboost	2	125
472	-0.0203728489498461	-0.03876701855727176	-0.07894267359431238	-0.36987270113203463	-0.013332323677097446	-0.0043482969899959496	0.022830740428096286	0.01426740076833631	0.035067995191704074	0.05559686981521895	0.1237108002549218	0.38740153460658255	-0.3173259475219341	-0.09184464843353708	0.03124564341195392	0.4134208963530879	0.07099309633987423	M1	catboost	2	125
473	-0.04250361208973202	-0.003735171661707528	-0.013691205076824633	0.24415838491716982	-0.0852246447669478	-0.014649395170063497	0.006123985698825441	-0.020354826363618492	0.12864367631042575	0.023777694759886257	-0.18525909650526975	-0.0675453454273226	-0.26387527255402626	-0.053713434536391824	0.07130730358473704	-0.12203378812901068	-0.12332025252015986	M1	catboost	2	125
474	0.02334534537062534	0.03149492736309993	-0.010133721869768407	-0.23202748138311374	0.017708243127182374	-0.06801605418176167	0.022487726482309782	0.004744919736196707	-0.268618161684678	-0.427403028617458	0.08775776208290548	-0.10541158306672342	-0.09778203380637039	-0.05721943756491593	0.017078304268313336	0.5416534906909823	0.11026751871073627	M1	catboost	2	125
475	-0.03937724961265992	0.033988111920516526	0.03522597928900095	0.6319988328614915	-0.058980704195803944	-0.11069329585356447	0.028474357560265215	0.10861525363199911	0.0889973247573504	0.03678610207419161	-0.2933892724598699	-0.0798864059924224	-0.23677810136622357	-0.050004867783298025	0.03502787735261445	-0.14038769434265422	-0.11471374603219045	M1	catboost	2	125
476	-0.05751900313858217	0.027953261028726296	0.05010291622701593	-0.2987839324649768	-0.06251468849853792	-0.3086768825219751	-0.2294137234265324	-0.0077678069761402775	-0.04211256352529567	0.03949351285303091	-0.16061545926103435	0.3538709630956142	0.8302381674130592	-0.06319372660964404	0.08234532242944469	-0.08434332786977525	-0.16066858151688698	M1	catboost	2	125
477	-0.02335169281821192	0.055178534698269784	-0.1048192987553643	-0.11581103184467947	-0.043537049887215365	0.03154652033517383	0.03813666275566713	0.09468772274829128	0.0637624095723301	0.09276068148867754	-0.06558531908726282	-0.13685482601112905	-0.06781685657129988	-0.2234010620306896	0.009489461350573384	0.35277959995959246	0.14122021006793228	M1	catboost	2	125
478	-0.0624924194021493	0.029578264008364965	0.04375522215724874	-0.11517395997460426	-0.07985995775861454	-0.010037280995572797	0.04887219612070583	0.032395002123700625	0.06319107621657966	0.04677589463148403	-0.1500252800264989	-0.012795431301585749	-0.31926833213153166	-0.04676541847104664	0.0028457536752394272	-0.14724931622117718	-0.0769111145091707	M1	catboost	2	125
479	0.0458828264579558	0.029011320420234056	-0.06147046301997864	-0.2677692906324925	0.1860226062555928	0.05940095719758865	0.05445967772101123	0.009153659750621972	0.06845469198984358	0.10736001070346592	-0.10621581253554362	0.45245886539794344	-0.3199172396276845	-0.12046675937903376	-0.009730452301078833	0.2997948082667753	0.03168325349458829	M1	catboost	2	125
480	-0.06525523152663212	-0.007780023354365213	0.05423714220697128	-0.2563234628568187	-0.05378149283304956	0.029792083200579047	0.04113365690456307	-0.030206042282747782	0.05258706920122323	0.0640456199858876	-0.04790166464124956	0.3772827145631454	-0.3645467693937672	-0.143549244683002	0.061189154280373595	-0.10021333258313586	-0.06003062061836344	M1	catboost	2	125
481	-0.05314977808831205	0.0709867279669282	0.07875168548578482	-0.36585019008767816	0.022199160509692742	-0.036184581521325886	-0.12619040176138113	-0.021109578740984496	0.04244978848247676	-0.02258601899896747	0.08408124886506299	-0.16236462570999122	-0.24800587920974787	-0.16692562552441095	0.07658724558183654	0.41286060614090564	0.20635225709797028	M1	catboost	2	125
482	-0.01966784026687886	0.04755156468765963	-0.06986934365587445	-0.22053593928658316	-0.01365890342368993	0.0059792329724199875	-0.02116919515800349	-0.08227803962620676	-0.0012100302272121193	-0.2087759277001181	0.4097388701377037	-0.0672075304765554	-0.07606001812240254	-0.147048576153643	-0.17978800665565975	-0.11938847710478433	0.02103869701401108	M1	catboost	2	125
483	-0.055788042254400955	0.01068717462616875	-0.10894855032783059	0.3190388246730938	0.037583182115904216	-0.043967665226292287	0.01753595906222461	-0.016705702253762417	0.057887473926616945	0.03109294166523905	-0.2929392831296733	-0.0704911912463959	-0.13440849310876854	-0.10397239169554073	-0.04202738089770523	-0.07414811880295358	-0.09545055971939054	M1	catboost	2	125
484	0.024864817945778887	-0.012217252499292695	-0.07289410674687127	-0.23838835074140158	-0.06429066026317795	0.0024488462552569364	0.005066822257196648	-0.05213421966085718	-0.05865925730361971	0.06466200293545242	-0.10726052019366031	0.0037272712366676172	-0.185238412296517	-0.06914231865074016	-0.031532069073205375	-0.15531247940599868	0.0125390110782902	M1	catboost	2	125
485	-0.08008572955441644	-0.017176155577030127	-0.10219711838529912	-0.3309633169241806	-0.07614438958993287	-0.36977766340583046	0.08580413980937454	0.07513596667339495	0.05399366386610585	0.05412251730588424	-0.09415706305359757	-0.1403470541426541	1.0020323437482925	0.1650629558402198	-0.015030569699793056	-0.18955605436698045	-0.08025574796975944	M1	catboost	2	125
486	-0.058241189948796256	0.03215263458991516	-0.0011213794394990145	-0.13689629240744658	0.11381514341717938	0.07546975781665963	0.05010153409640161	0.0967634748221629	-0.18663516026254376	0.03493479982281881	-0.21766179346921857	-0.13803229405229647	-0.20932097593503943	0.0924509674182001	0.028360850098795357	-0.06895195365963132	0.10608039470281386	M1	catboost	2	125
487	0.024503905712135707	-0.038609305244111644	-0.1082502998645504	0.18638813025899137	-0.05917447324641409	-0.020726274987028028	0.018050709872405885	0.01494702646447918	-0.20296287773537627	0.01563879692251305	-0.13714179815393096	-0.08330951897297975	-0.32555138225002567	-0.09979119865457815	-0.04574752213192299	-0.08889154954771672	0.016155183278377058	M1	catboost	2	125
488	-0.03541200355682271	-0.03147654423185138	0.004585311620400791	-0.020921611466354295	-0.015955697212683403	0.18701499922827008	0.03145690237538878	-0.07391568733509599	-0.010080229470769362	0.10755569010635337	-0.09905159992064277	-0.06567254870114062	0.5744043362460348	0.3598919303945506	0.03200406581806533	0.22627495724038957	0.08489064599362818	M1	catboost	2	125
489	-0.005511165192379561	0.10515081577535672	-0.023387624279195923	-0.32132062842940073	-0.00031657188440235677	-0.09653732465543866	-0.17790595151179403	0.004728415874549573	-0.11759727487185048	-0.2076107848258862	0.036848832327938646	-0.06943908441267645	-0.042140704655804676	-0.13014886102467996	0.13591023627574395	0.3268172261740166	0.1112234706280286	M1	catboost	2	125
490	0.08154212352906337	-0.06664555167819677	-0.030093573507580542	-0.2936180933473108	0.07622714777671426	-0.3428702562896449	0.057061355538975116	0.0020389022370003746	0.05377664812404939	-0.05486421938625975	-0.15110232014945718	0.40478538910436684	0.3460252063200974	-0.03218177861696116	0.07679349326140772	0.024564037849373804	0.018281143516253116	M1	catboost	2	125
491	-0.02365147800075085	-0.040450890778617014	-0.010246837439810683	-0.1834709208653133	-0.01083765572690596	0.0196946216427096	-0.0401367518451619	-0.09723887942265033	0.04662318792670449	0.14397399854176837	0.12321027021170648	-0.131316628692032	-0.3535635775909178	0.4148562094168116	0.032525021759350105	-0.11954870198210253	-0.01818378415692353	M1	catboost	2	125
492	0.04008826333083346	0.01903641607590307	-0.13482240718967298	0.608602524367569	-0.019479752346428975	-0.012244027930700016	0.0387899584597117	0.10251480327599155	0.05941992486438706	0.03083832586306606	-0.2768357404356204	-0.12363631837016359	-0.24361103476599927	-0.13273995419854187	0.010062745127816903	-0.1275334355421607	-0.09615852293275748	M1	catboost	2	125
493	0.16958080017128566	0.04210359882462548	0.07038667681545055	-0.23278540601266753	-0.016151048841773166	0.18801491158534567	0.03991096639831556	-0.03832905045404686	-0.13014076469346705	0.10252446246530872	0.09491340200826144	0.37590155124356656	0.6897105210742785	-0.005566753206272624	0.03331110220384518	-0.10930365491479359	0.0005707943105280773	M1	catboost	2	125
494	-0.13868929304953065	0.031683302117136755	-0.11002401211553647	-0.3435454860376046	0.22552505863916877	0.07494671675259691	0.021326055533876006	-0.1606022694937392	0.07329483700123615	-0.21689058767207103	0.4826462548912716	0.23464750649722066	-0.09004986687328233	-0.16049629240674518	0.040844376238999024	-0.09062143132583604	-0.049340492164358235	M1	catboost	2	125
495	-0.026448632077089633	0.030849191330576557	0.29436988249883345	0.7277116069867853	-0.021339451683096963	0.9100358385882558	0.11001951715483872	-0.02896276910121901	0.04978782923905957	0.023849875766314133	-0.13822729007930756	-0.06546904733783876	-0.20764227132056576	-0.040513445758539365	0.028819002746623756	0.30054660644880143	0.07026287284504178	M1	catboost	2	125
496	-0.06536293520866915	0.05706055988441044	-0.0374634890224342	-0.06442596048709029	0.10923151648455505	0.14375015951775275	0.038476181348542866	-0.10943900795787193	-0.0718978069521687	0.11903780611495382	-0.12231204496244831	-0.08538655276488978	0.5408579223435127	-0.024436369054380982	0.017840401418428325	0.06673315754151278	-0.04049199231990448	M1	catboost	2	125
497	-0.04045552444107601	-0.023295452212560325	0.050548807117703674	-0.29067317443262125	-0.0809116764713296	-0.19515136784401751	0.025689716697074778	0.016355713352647995	-0.15269916295097277	-0.5421996575702961	0.3559426396345036	-0.16340749670793647	0.06847045974498311	-0.01777676531767053	0.03443498628132241	-0.06390415892959606	-0.06147850384311156	M1	catboost	2	125
498	-0.0554980447099111	0.021578919798265	0.03144640610916751	-0.3355338746635572	0.014051318068085267	0.019756214448035957	0.05865751152957645	-0.04369342502349244	-0.05607400613056961	-0.1162257059479033	0.06789298035275632	-0.32782799244081295	0.2742264019765339	0.1402241424987457	0.003166969511457441	-0.06520910641056654	-0.1053615174675142	M1	catboost	2	125
499	-0.03784449179557262	-0.045615387666420676	0.02981041385814805	0.3741485241293895	-0.06210504301934483	0.11404973662505663	0.016818406136628283	-0.11563293776246258	-0.01593395923071289	0.06848089698752148	-0.11700482366305803	0.3869306439839139	0.19630686095005073	-0.09573277426434139	0.03120223281109983	-0.09826116362940059	-0.10167096179965468	M1	catboost	2	125
500	-0.0025333623804584112	-0.0025340046733432556	-0.08389898782066911	-0.2672390943676524	0.05111243941753475	0.05975438136002116	0.066287305247337	-0.013345052026467118	0.09767266594495337	-0.2731426409267084	0.1689870365673229	-0.1005828524091791	-0.26728935800147363	-0.08100892121593606	0.004277508017077756	0.30724897686046326	0.06739725993724377	M1	catboost	2	125
501	0.18732512591233375	0.0498130558443346	-0.06445413205234891	-0.2297006621888529	-0.03839948777271032	-0.11702087827178444	0.023543075853730028	0.03920630650593942	-0.14205633237624707	0.04435077332218924	0.09924468824344125	-0.12376751894550492	0.37303121867277717	0.09317692813214438	0.02904810611380621	-0.026887661660898125	0.019110206430809254	M1	catboost	2	125
502	-0.027433037253933867	0.03051873507507783	-0.04039961853607626	-0.12612925011956796	0.05559706429495258	0.04133717558441649	0.03365795638172057	-0.06284232701743912	-0.18729869902600552	-0.0054318365815428215	-0.04324101360087525	-0.07406758608766013	0.3112191494095539	-0.12512926499247298	0.047662143285404766	0.4391135469442233	0.26271558621150204	M1	catboost	2	125
503	0.08496661495815543	0.035812654713234686	0.01995450785347263	-0.2616576140840575	-0.06499808295924607	-0.007729444353613167	0.040771296724826524	-0.015133345828375581	0.07334976311368985	0.03977202450369151	0.13350993599731323	-0.026170440592549325	0.88606813380959	0.31680755200720007	0.04656750407467063	-0.05677281349370211	0.022112365888409546	M1	catboost	2	125
504	-0.007848963668978855	0.0340702231284433	-0.08248950610847632	-0.1724346132336425	-0.005534286728904883	0.04007491412863467	0.043118253429609885	0.017080544667700686	0.07489738485473377	0.09605900751433753	0.08174476855622333	-0.20857077054533973	-0.36669555189863334	-0.12492919454682407	-0.06717873254967387	-0.09410587371525068	-0.07621446291374888	M1	catboost	2	125
505	-0.06487599957942379	-0.05038284831397003	0.0003468376420372979	0.5645680941527955	0.06022700074328764	0.02714320773047391	0.010591211009471007	0.03664898648478234	0.059231396630415815	0.06264731897684361	-0.18116828347022487	-0.12092270710746773	-0.22328023677961176	-0.13958426083858844	-0.005941551541513119	0.3024657251262859	0.10411243623265104	M1	catboost	2	125
506	-0.01842109775458006	0.06981706687967026	-0.04651412243857766	0.3449871699085311	-0.11491262881017383	-0.042305834933874305	0.026068216174625472	0.08471670336713745	-0.04064573992130659	0.09808006869777314	-0.08417764403709727	-0.1416042613736366	-0.20009258781519582	-0.04068547258594095	0.06434620819266573	0.005325493394595651	0.15391139442318366	M1	catboost	2	125
507	0.09402012907444275	-0.024835951242674778	-0.037722817374991315	0.4576890889688457	0.04527170715304233	-0.039864936584906176	0.004611212421247772	-0.09530817867028098	0.08301936946276028	0.07630512180865762	-0.17628735182529232	-0.17230561376774492	-0.21871316247919695	-0.14049557098579402	-0.01354487758781403	-0.0794104705223692	-0.0575366297565071	M1	catboost	2	125
508	-0.0663627373258901	-0.03578498241930344	-0.09586759140861734	-0.3803083283050316	-0.057027497602338585	-0.018046613103400735	-0.029135449579079768	-0.07229730551411072	-0.08675149249125548	0.08518695301830032	0.5061267367534661	-0.07930294366603591	0.001504312604143219	-0.10864672949344166	0.0598869574496053	-0.09383107321479353	0.05206626088938521	M1	catboost	2	125
509	-0.04272158785482959	0.05353912686350037	0.032499874609760615	-0.3071597969136881	-0.062449791195945965	-0.2559188621539291	0.06010833789502701	0.09067618703631913	0.06253347482119934	0.02565477029900338	-0.1556963648723473	-0.15559367069487	0.46409667122233045	0.20675299827404972	0.013247763845939066	-0.09081434107483707	-0.11258474778119514	M1	catboost	2	125
510	0.11354623886625663	0.025517052069362327	-0.09333545513930795	-0.2989532359225089	-0.025723726614842946	0.0008122111013514693	0.0004947718386665188	0.020425901234784563	0.029746136314427844	-0.2537007612558032	0.3805718654646055	0.5003817583490988	-0.04084465077452602	-0.12193476713399173	0.04646855647697257	0.47208308617314537	0.12200274399616982	M1	catboost	2	125
511	-0.05360374515791175	0.0311948456911307	0.10320763804150068	-0.12648393645543118	-0.053818378209507335	0.07818328142281805	0.03439897314537257	-0.057181028616503426	0.06965798242212473	0.03286391820481524	-0.02926913273614905	-0.07169184126734836	-0.34775929321184895	0.1924823765547519	0.036466398930215915	-0.057473435941184696	0.12184628301092652	M1	catboost	2	125
512	0.0266997221116794	0.02568409301893802	0.013720221635523498	0.010367253113769678	-0.06272241286642964	0.01557834965076282	0.028212945078885297	0.11055368422068015	0.03289059103795296	0.07317611137882198	-0.094420490909593	-0.03757207827445909	-0.2898584941365145	-0.05499497247868996	0.05776318164020041	0.021859617272135878	-0.06371771523362081	M1	catboost	2	125
513	-0.009494894253890633	-0.0029399619999164015	-0.08204785750409166	-0.2337653711641941	0.15256967516032893	-0.14778009606859924	0.04495756089983532	-0.010713724827909379	-0.2906679102905776	-0.2039285648794353	0.2538712693414819	0.2060083933825836	0.30522921376315537	0.1483412914663621	-0.3564069170192026	-0.015425622219150805	-0.032950896803091864	M1	catboost	2	125
514	-0.08283014134790732	0.03836852864542423	-0.0515261349939884	-0.2907061437808726	-0.05159538774771441	-0.043423770133858876	0.016429520844855123	-0.18024965967270723	-0.22787010893282514	0.07685896302564725	0.6019817193301419	-0.05002527413280862	-0.19929341040793183	0.2190552336559236	-0.1508555507752142	-0.01787475112221699	0.0059373704130671265	M1	catboost	2	125
515	-0.012160237553569975	0.022343138249272986	0.006926562235721163	0.4977762694263519	0.14695346490896508	0.10831198359320646	0.02896129905554527	0.003805855462615566	0.06978678791438651	0.06035698849649851	0.3051238675052308	-0.07732007833676864	-0.21255029497790143	-0.07593030459016874	0.04078002614043463	0.28279240455464866	0.17433714075332463	M1	catboost	2	125
516	-0.035413160900060414	-0.02832222050288341	-0.041498901374184764	-0.32334821385893076	-0.08497117489212319	-0.16597497247173754	0.0069361812674288694	-0.03404179465511415	0.043299169055653015	0.05153523739782643	-0.09065530141359768	-0.043632294319915464	0.48285942524740455	0.2353236620803202	0.015195400018636222	-0.16916448282444382	-0.14189990755597426	M1	catboost	2	125
517	-0.03858583447849985	0.09950570072530544	0.052481676633204494	0.7901794009630139	-0.03942442647811212	-0.006291553374866318	0.03696064969411924	-0.09094209745062902	0.07764926008750285	0.044688561404374716	-0.22346068718015316	-0.17282153714843454	-0.22335566885130645	-0.10375603832255238	-0.07549621697125107	-0.09686987680157332	-0.0760367679881886	M1	catboost	2	125
518	-0.03795219853073396	-0.03494712712685178	-0.06263352936998096	0.07075173230131283	-0.1556475989220967	-0.06376801912105103	0.019887481364716398	-0.04724137990748993	0.012859580805215204	0.059263682339681364	0.0139611725802922	-0.14599145110090667	-0.21555072924622218	-0.06400562150671325	0.021147880605803405	-0.06782684303980384	0.04308703407698627	M1	catboost	2	125
519	-0.07851054208498308	-0.007359688398791236	0.2734033863377074	-0.2387601497082058	-0.04619363384586054	-0.008112592174674565	0.03518035837850714	0.1082388711478759	-0.10026078299001748	0.02877931535250118	-0.16985462428842643	-0.042702832384568935	-0.33260050438973743	0.024193124633936452	0.0602273675678545	-0.14379368285460387	-0.09294221502823882	M1	catboost	2	125
520	-0.06493693680707532	0.03611543273653965	0.13158035413702612	-0.189655876014714	-0.1870035829073295	-0.20081906248317308	0.028502852847356968	0.02278423147968203	-0.13996848973412854	-0.0023016911645265706	0.0273008845138691	-0.3802467199964074	-0.01828402313028695	0.0241865067781425	0.03228987490370446	0.13509815665607167	-0.03555388423407068	M1	catboost	2	125
521	-0.10321415179933381	0.026501490915153282	-0.05124553167574474	-0.3382754754019513	0.16938279603468903	0.026575532295060413	-0.2812495267082865	-0.08335719342228548	-0.08594629299681937	-0.1875482596961713	-0.1784829946432594	0.3442252756658533	-0.20700307000888657	-0.04270668715019847	-0.2585586947206261	-0.013809409116372223	0.15568707572742577	M1	catboost	2	125
522	0.12427883082746438	-0.022260469924990582	-0.03716991854035613	-0.2684235139204509	-0.03245274639681675	-0.34964811804449125	0.10395050627139492	-0.012770550722897676	-0.13611896774258414	0.03283195460690816	-0.14048935084987177	0.42848224248552313	0.8139842513665427	0.1679871196889389	-0.27897170323847653	-0.17047341693545076	0.002379021497185307	M1	catboost	2	125
523	-0.1199436587842689	0.06597278774323834	-0.16015935116284738	-0.28605408171631674	-0.057326380053371054	-0.012445051616532019	-0.459711305371936	-0.048126090921751685	0.03315553419020126	0.05689572652827654	0.09085838328592177	0.20531605957800111	-0.05360401377040516	-0.17069967539680153	-0.04456433044963198	0.19376651841531112	0.046002275302002196	M1	catboost	2	125
524	-0.0004890156704412821	0.0790472548363738	-0.013051967809149884	-0.23554227572886258	0.0013260560896974619	-0.03126217529413692	0.0020551203852530765	0.01852412730951265	-0.19084471598031955	-0.5898266947861381	0.06487018691742957	-0.12927639079983547	-0.18748857963524174	-0.07287831606993463	-0.033183355167327115	0.5673889713015099	0.203714881804539	M1	catboost	2	125
525	0.09013288610117419	0.10770630095798521	-0.052913590284545675	-0.23536182194138638	0.02923884245492795	-0.03228158819775008	0.04317622267191144	0.014667536313197936	-0.3781385727380793	0.033861529838309645	0.345155480019562	-0.37830788645339375	0.41811344219891583	0.18777948592106766	-0.3431238336861321	-0.04868065031987497	-0.15933484178019355	M1	catboost	2	125
526	-0.08132513410191884	0.01326042225090604	0.051663774138528996	-0.2196980561283433	0.0840621641845856	0.06632577344488173	0.054351826154736556	0.03187805803515326	0.07938505471844035	0.08038005232924665	0.09902092837509155	-0.025328379079426467	-0.1802238532294961	-0.07115709668221998	-0.003837968943412578	-0.08567020087550674	0.01298547892346836	M1	catboost	2	125
527	0.08193065222747058	-0.3410543101030495	-0.011864928966916783	-0.01586296152582408	-0.021264872128093453	0.010222299239550973	-0.01735698385203617	-0.02805325685699306	-0.09717764346433176	-0.6386739684106266	-0.0973313668359125	-0.2541030357454334	-0.19597231177734303	0.3236928322910968	0.02787170882758037	0.32331642543915934	-0.05828181910615341	M1	catboost	2	125
528	-0.05146025774312611	-0.016050679989423118	0.04431369003004891	-0.1832322833359527	0.05470364034138155	-0.12134049673123859	0.03187681296889684	0.007246494808956731	-0.03824737442029864	-0.004046588763379034	-0.2587709846574394	-0.06919413062865741	-0.20041187864288498	0.2628612276617184	0.05484046812172679	-0.10014629250764034	-0.034229460508216514	M1	catboost	2	125
529	-0.04097043765544973	0.01751997163182318	-0.15350101743609282	0.40020013224026796	0.09648571755618268	-0.01687088471290451	0.019428243658721308	0.09203588952168519	0.08597784868821444	0.02229379055612759	-0.09983897448012359	-0.1564010805297826	-0.3100254276208149	-0.17070812730551937	-0.0582715389288853	-0.16426866679212498	-0.14307547997505865	M1	catboost	2	125
530	-0.07119379427643434	0.024455453420230137	-0.02918804017483769	-0.15163489796145935	-0.06589611872333774	0.029488176680571448	0.055021512472017885	0.08524309865431764	0.09065180719632032	0.03701751502015028	-0.2522894986990617	-0.13722352775342095	-0.40544840953895445	0.39343740339891026	-0.0019282689603510692	-0.11514124595169417	-0.04177411454052479	M1	catboost	2	125
531	-0.11298958828824955	-0.01963671364515747	0.09010394943018012	-0.2961986561644935	0.19991094665265385	-0.23460898319409054	0.027757836980255128	0.01587422416019294	0.02397707471827333	-0.11169433323445743	0.07132427029436024	0.25763077792971767	0.7775542417867845	0.23652963835061525	0.02606736142782299	-0.05927543580548768	-0.03290901824398312	M1	catboost	2	125
532	0.06436563289900003	0.06694993371801364	0.2890707804120203	0.8891531520091224	-0.01165690490400606	0.02118599937264845	0.04042254273975062	0.08981359646959783	0.06875385462286607	0.05889366815497903	-0.02905048835118835	0.53939353174997	-0.21590323716589072	-0.07068780583439971	-0.08161673133384095	0.2660674881353002	-0.0018538983684405804	M1	catboost	2	125
533	-0.026002995086039798	0.026648157105284016	-0.014613407908241564	-0.23257454652351753	0.43680235175310567	0.105303207574042	0.018189791380391628	0.12678448742631693	-0.18166814586651886	0.16174839604842833	0.6011106981532727	0.2754397897828941	0.06253698691712048	0.13575835042654016	-0.29165627406583394	-0.08441759797360864	0.06367386786941566	M1	catboost	2	125
534	-0.0520522623710547	0.03102808022883039	0.12990807661919807	-0.061900606171303336	-0.011969342630890424	0.11229792061472312	-0.03690845045912855	0.059189751608091465	-0.07494160216214261	0.12087253240163987	-0.11339548740106688	-0.0741030715596778	0.4603982495612938	0.004918925743072877	0.026885915387810894	0.30602975463488696	0.059494308355968376	M1	catboost	2	125
535	-0.09785625042668149	-0.0005764136071902848	-0.010042997810310482	-0.2981734173858181	-0.020130231456162113	-0.08280187700293455	0.07311554496053181	0.018184854217010386	0.05265059827908167	0.14134201035076793	-0.00825843854054485	0.3027440393057596	-0.24016902382465305	-0.005824335221352518	0.022763361890367016	-0.045004535146765376	0.02070952653452855	M1	catboost	2	125
536	0.21978074332957978	-0.013806198442523175	0.1427786108314605	-0.14613439737501413	0.14716258361339468	-0.1538988075042361	0.05583616938947203	0.024383273736085648	-0.08535271350004445	0.09466246715186151	-0.08161646597472665	0.3991528929521704	0.19804490587269746	-0.023842633528823112	0.020030587737374872	-0.12730435913558188	0.012087043475842267	M1	catboost	2	125
537	-0.04722102932365911	0.041748195135357234	-0.11653600793031627	0.06631372287275027	0.00533366181310111	-0.010794150372221398	0.02343366291544253	-0.10641810328657829	0.06250883401150073	-0.021800008675362463	-0.11162839493574732	-0.08826256755511357	-0.32102937444423046	-0.18837970605593382	-0.1336728461874218	-0.11395453816423012	-0.11359632400604544	M1	catboost	2	125
538	0.13904217040006933	-0.3748698956280174	0.03685756623944024	-0.27621483207397013	0.07364790215952995	-0.17678922921446255	0.015003492627828643	-0.016720359338478128	-0.05622401790156357	-0.49165217062304584	0.3431967189211645	-0.18937349406079518	0.27678313732399196	0.254825033846048	0.07926206862601151	-0.03589278197625691	-0.010219909256307478	M1	catboost	2	125
539	0.13519371320084125	0.03936207778480191	0.07075309530542592	-0.14685506759619368	-0.04663882140817309	0.06157710757828601	0.02213076400103315	0.06189996472407145	-0.05918705703797897	0.11254433398255351	0.09269542168721914	-0.02428858086217981	-0.2798022876471829	-0.17223186493027282	-0.01023898789093814	0.35440539062032855	0.021591230298648706	M1	catboost	2	125
540	0.00043651186064932107	0.019179352753920013	-0.08814900303397638	-0.2054871077828857	-0.04433206588101351	0.019895449076304174	0.025882983551133474	0.014979515260452079	0.07818330972972212	-0.02619451662191283	0.10982498118576511	-0.10789174409354074	-0.2745067150395288	-0.12901124121187804	0.010089308866749743	-0.1459287965997875	-0.14911506859652937	M1	catboost	2	125
541	0.05577090216537855	-0.4144533421711848	0.10776912218981043	-0.23129602863612864	-0.12837690507761118	-0.021680473289978477	-0.014225802449323009	-0.08020766250574032	-0.42185130260764164	-0.016681306648170517	0.07614661219132775	0.34340948785025177	0.028043021400097044	-0.10918423054043329	-0.020069287039856134	0.10366133153767308	-0.14809906361331218	M1	catboost	2	125
