# Supplementary material for: Hierarchical Distribution of Reward Representation in the Cortical and Hippocampal Regions
Source: eNeuro. 2026 Feb 10;13(2):ENEURO.0256-25.2026. doi: 10.1523/ENEURO.0256-25.2026 (PMC12931971; doi:10.1523/ENEURO.0256-25.2026)
Supplement: Data 1 — The complete code, data, and computational environment required to reproduce the findings of this study are available at https://github.com/mokamotosan/soma_okamoto_lr_01_public.git. The repository contains a series of Jupyter Notebooks for analysis (/notebooks) and a Dockerfile to ensure a fully reproducible environment. The analysis is structured with individual notebooks for each of the six brain regions, which generate the results for Figs. 3-7 and Table 1. All analyses were performed within a Docker container based on a Python 3.10 image, utilizing key libraries such as PyCaret for modeling and SHAP for interpretation. To replicate all results, users should first build the Docker environment and then execute the Jupyter Notebooks in the sequence described in the repository's README.md file. Download Data 1, ZIP file. [file eneuro-13-ENEURO.0256-25.2026-s001.zip › soma_okamoto_lr_01_public-main/results/shap_analysis/M2/shap_base_values_M2_lightgbm_r0.csv]

sample_id	base_value
4752	0.01907884267034574
777	0.01907884267034574
3563	0.01907884267034574
2769	0.01907884267034574
3089	0.01907884267034574
4581	0.01907884267034574
2665	0.01907884267034574
3521	0.01907884267034574
1275	0.01907884267034574
793	0.01907884267034574
2737	0.01907884267034574
122	0.01907884267034574
4870	0.01907884267034574
3430	0.01907884267034574
4601	0.01907884267034574
1152	0.01907884267034574
4641	0.01907884267034574
3206	0.01907884267034574
5522	0.01907884267034574
4548	0.01907884267034574
860	0.01907884267034574
2868	0.01907884267034574
1214	0.01907884267034574
2487	0.01907884267034574
3318	0.01907884267034574
3227	0.01907884267034574
3452	0.01907884267034574
196	0.01907884267034574
3399	0.01907884267034574
2703	0.01907884267034574
4573	0.01907884267034574
5781	0.01907884267034574
1268	0.01907884267034574
234	0.01907884267034574
5760	0.01907884267034574
2863	0.01907884267034574
1154	0.01907884267034574
5743	0.01907884267034574
3831	0.01907884267034574
5732	0.01907884267034574
872	0.01907884267034574
2651	0.01907884267034574
3982	0.01907884267034574
203	0.01907884267034574
47	0.01907884267034574
3389	0.01907884267034574
2292	0.01907884267034574
4908	0.01907884267034574
2252	0.01907884267034574
2213	0.01907884267034574
841	0.01907884267034574
4510	0.01907884267034574
4738	0.01907884267034574
3912	0.01907884267034574
3282	0.01907884267034574
945	0.01907884267034574
437	0.01907884267034574
845	0.01907884267034574
4732	0.01907884267034574
2256	0.01907884267034574
3969	0.01907884267034574
5853	0.01907884267034574
96	0.01907884267034574
165	0.01907884267034574
3370	0.01907884267034574
3573	0.01907884267034574
2482	0.01907884267034574
5021	0.01907884267034574
958	0.01907884267034574
6065	0.01907884267034574
4666	0.01907884267034574
3051	0.01907884267034574
5742	0.01907884267034574
3954	0.01907884267034574
5868	0.01907884267034574
3348	0.01907884267034574
71	0.01907884267034574
5058	0.01907884267034574
3579	0.01907884267034574
3295	0.01907884267034574
3255	0.01907884267034574
3587	0.01907884267034574
4645	0.01907884267034574
459	0.01907884267034574
2637	0.01907884267034574
2615	0.01907884267034574
855	0.01907884267034574
3261	0.01907884267034574
4847	0.01907884267034574
2914	0.01907884267034574
5067	0.01907884267034574
5812	0.01907884267034574
3789	0.01907884267034574
453	0.01907884267034574
538	0.01907884267034574
4793	0.01907884267034574
4505	0.01907884267034574
5060	0.01907884267034574
3202	0.01907884267034574
4785	0.01907884267034574
3993	0.01907884267034574
41	0.01907884267034574
786	0.01907884267034574
3905	0.01907884267034574
3791	0.01907884267034574
156	0.01907884267034574
2618	0.01907884267034574
6017	0.01907884267034574
4878	0.01907884267034574
2613	0.01907884267034574
3526	0.01907884267034574
3813	0.01907884267034574
3068	0.01907884267034574
2426	0.01907884267034574
400	0.01907884267034574
3913	0.01907884267034574
2593	0.01907884267034574
3976	0.01907884267034574
4515	0.01907884267034574
3380	0.01907884267034574
3774	0.01907884267034574
3786	0.01907884267034574
4511	0.01907884267034574
3316	0.01907884267034574
1142	0.01907884267034574
3033	0.01907884267034574
4903	0.01907884267034574
3284	0.01907884267034574
2828	0.01907884267034574
2833	0.01907884267034574
3534	0.01907884267034574
3556	0.01907884267034574
4873	0.01907884267034574
3237	0.01907884267034574
2244	0.01907884267034574
3095	0.01907884267034574
88	0.01907884267034574
4867	0.01907884267034574
970	0.01907884267034574
3793	0.01907884267034574
4007	0.01907884267034574
4907	0.01907884267034574
3589	0.01907884267034574
4574	0.01907884267034574
4514	0.01907884267034574
4781	0.01907884267034574
4719	0.01907884267034574
2610	0.01907884267034574
5863	0.01907884267034574
4693	0.01907884267034574
121	0.01907884267034574
2733	0.01907884267034574
1208	0.01907884267034574
5490	0.01907884267034574
5080	0.01907884267034574
2208	0.01907884267034574
6062	0.01907884267034574
942	0.01907884267034574
2711	0.01907884267034574
897	0.01907884267034574
2694	0.01907884267034574
4866	0.01907884267034574
2227	0.01907884267034574
3926	0.01907884267034574
2474	0.01907884267034574
4538	0.01907884267034574
6002	0.01907884267034574
455	0.01907884267034574
3267	0.01907884267034574
2731	0.01907884267034574
4766	0.01907884267034574
3847	0.01907884267034574
3974	0.01907884267034574
2446	0.01907884267034574
3482	0.01907884267034574
1279	0.01907884267034574
4683	0.01907884267034574
4898	0.01907884267034574
3597	0.01907884267034574
3383	0.01907884267034574
410	0.01907884267034574
104	0.01907884267034574
5048	0.01907884267034574
433	0.01907884267034574
3454	0.01907884267034574
5066	0.01907884267034574
465	0.01907884267034574
3450	0.01907884267034574
3980	0.01907884267034574
254	0.01907884267034574
440	0.01907884267034574
549	0.01907884267034574
2717	0.01907884267034574
5486	0.01907884267034574
2788	0.01907884267034574
850	0.01907884267034574
4859	0.01907884267034574
4621	0.01907884267034574
442	0.01907884267034574
190	0.01907884267034574
2596	0.01907884267034574
1269	0.01907884267034574
2738	0.01907884267034574
3390	0.01907884267034574
3517	0.01907884267034574
3061	0.01907884267034574
3855	0.01907884267034574
5092	0.01907884267034574
3591	0.01907884267034574
35	0.01907884267034574
3308	0.01907884267034574
4810	0.01907884267034574
3226	0.01907884267034574
436	0.01907884267034574
2745	0.01907884267034574
15	0.01907884267034574
6009	0.01907884267034574
3968	0.01907884267034574
1256	0.01907884267034574
4821	0.01907884267034574
4709	0.01907884267034574
4892	0.01907884267034574
2293	0.01907884267034574
5476	0.01907884267034574
1174	0.01907884267034574
4733	0.01907884267034574
201	0.01907884267034574
1230	0.01907884267034574
5499	0.01907884267034574
2465	0.01907884267034574
230	0.01907884267034574
863	0.01907884267034574
3765	0.01907884267034574
5475	0.01907884267034574
2241	0.01907884267034574
2729	0.01907884267034574
2751	0.01907884267034574
6050	0.01907884267034574
183	0.01907884267034574
2877	0.01907884267034574
3346	0.01907884267034574
3289	0.01907884267034574
781	0.01907884267034574
34	0.01907884267034574
4831	0.01907884267034574
5059	0.01907884267034574
186	0.01907884267034574
1296	0.01907884267034574
2595	0.01907884267034574
2644	0.01907884267034574
2212	0.01907884267034574
3415	0.01907884267034574
1104	0.01907884267034574
189	0.01907884267034574
3800	0.01907884267034574
5768	0.01907884267034574
4707	0.01907884267034574
2440	0.01907884267034574
905	0.01907884267034574
3343	0.01907884267034574
2270	0.01907884267034574
4512	0.01907884267034574
2832	0.01907884267034574
4619	0.01907884267034574
4627	0.01907884267034574
3852	0.01907884267034574
231	0.01907884267034574
3256	0.01907884267034574
4580	0.01907884267034574
2649	0.01907884267034574
486	0.01907884267034574
2785	0.01907884267034574
5032	0.01907884267034574
940	0.01907884267034574
3333	0.01907884267034574
3792	0.01907884267034574
2	0.01907884267034574
2472	0.01907884267034574
2268	0.01907884267034574
217	0.01907884267034574
2223	0.01907884267034574
3290	0.01907884267034574
546	0.01907884267034574
2689	0.01907884267034574
2706	0.01907884267034574
2466	0.01907884267034574
6000	0.01907884267034574
2714	0.01907884267034574
5754	0.01907884267034574
422	0.01907884267034574
499	0.01907884267034574
4922	0.01907884267034574
4011	0.01907884267034574
3034	0.01907884267034574
2872	0.01907884267034574
3528	0.01907884267034574
3271	0.01907884267034574
2774	0.01907884267034574
5044	0.01907884267034574
1141	0.01907884267034574
1155	0.01907884267034574
434	0.01907884267034574
485	0.01907884267034574
4743	0.01907884267034574
1140	0.01907884267034574
2821	0.01907884267034574
782	0.01907884267034574
3054	0.01907884267034574
408	0.01907884267034574
3017	0.01907884267034574
5531	0.01907884267034574
4654	0.01907884267034574
4554	0.01907884267034574
4815	0.01907884267034574
2827	0.01907884267034574
886	0.01907884267034574
3363	0.01907884267034574
2759	0.01907884267034574
3274	0.01907884267034574
4791	0.01907884267034574
2606	0.01907884267034574
3281	0.01907884267034574
152	0.01907884267034574
2609	0.01907884267034574
2246	0.01907884267034574
476	0.01907884267034574
3548	0.01907884267034574
4590	0.01907884267034574
109	0.01907884267034574
5474	0.01907884267034574
5547	0.01907884267034574
3093	0.01907884267034574
3278	0.01907884267034574
74	0.01907884267034574
2632	0.01907884267034574
5802	0.01907884267034574
4778	0.01907884267034574
6027	0.01907884267034574
3965	0.01907884267034574
141	0.01907884267034574
4856	0.01907884267034574
951	0.01907884267034574
2722	0.01907884267034574
919	0.01907884267034574
4005	0.01907884267034574
420	0.01907884267034574
3783	0.01907884267034574
972	0.01907884267034574
5813	0.01907884267034574
1226	0.01907884267034574
5484	0.01907884267034574
2804	0.01907884267034574
1119	0.01907884267034574
3329	0.01907884267034574
5482	0.01907884267034574
2452	0.01907884267034574
174	0.01907884267034574
3234	0.01907884267034574
3443	0.01907884267034574
3586	0.01907884267034574
2236	0.01907884267034574
255	0.01907884267034574
4661	0.01907884267034574
4808	0.01907884267034574
4700	0.01907884267034574
117	0.01907884267034574
3347	0.01907884267034574
2283	0.01907884267034574
5068	0.01907884267034574
3196	0.01907884267034574
2725	0.01907884267034574
3876	0.01907884267034574
4541	0.01907884267034574
2253	0.01907884267034574
4783	0.01907884267034574
5501	0.01907884267034574
68	0.01907884267034574
504	0.01907884267034574
5074	0.01907884267034574
4799	0.01907884267034574
4679	0.01907884267034574
1236	0.01907884267034574
3927	0.01907884267034574
472	0.01907884267034574
2715	0.01907884267034574
5875	0.01907884267034574
4918	0.01907884267034574
3877	0.01907884267034574
63	0.01907884267034574
1136	0.01907884267034574
4659	0.01907884267034574
2277	0.01907884267034574
450	0.01907884267034574
4755	0.01907884267034574
933	0.01907884267034574
1135	0.01907884267034574
3850	0.01907884267034574
4796	0.01907884267034574
867	0.01907884267034574
1204	0.01907884267034574
5783	0.01907884267034574
3952	0.01907884267034574
3868	0.01907884267034574
2271	0.01907884267034574
3302	0.01907884267034574
2789	0.01907884267034574
2771	0.01907884267034574
5864	0.01907884267034574
3991	0.01907884267034574
175	0.01907884267034574
3582	0.01907884267034574
3063	0.01907884267034574
6003	0.01907884267034574
5470	0.01907884267034574
2638	0.01907884267034574
3213	0.01907884267034574
3477	0.01907884267034574
138	0.01907884267034574
5717	0.01907884267034574
3833	0.01907884267034574
1186	0.01907884267034574
1293	0.01907884267034574
1267	0.01907884267034574
2791	0.01907884267034574
1102	0.01907884267034574
3272	0.01907884267034574
1284	0.01907884267034574
4726	0.01907884267034574
3319	0.01907884267034574
3311	0.01907884267034574
957	0.01907884267034574
4902	0.01907884267034574
3328	0.01907884267034574
870	0.01907884267034574
6049	0.01907884267034574
3419	0.01907884267034574
4513	0.01907884267034574
5745	0.01907884267034574
5778	0.01907884267034574
478	0.01907884267034574
4906	0.01907884267034574
3337	0.01907884267034574
4526	0.01907884267034574
865	0.01907884267034574
2762	0.01907884267034574
2775	0.01907884267034574
859	0.01907884267034574
3956	0.01907884267034574
3240	0.01907884267034574
2826	0.01907884267034574
4604	0.01907884267034574
391	0.01907884267034574
3930	0.01907884267034574
4605	0.01907884267034574
60	0.01907884267034574
4639	0.01907884267034574
3932	0.01907884267034574
1188	0.01907884267034574
1206	0.01907884267034574
917	0.01907884267034574
3273	0.01907884267034574
3865	0.01907884267034574
4547	0.01907884267034574
2712	0.01907884267034574
4742	0.01907884267034574
2716	0.01907884267034574
884	0.01907884267034574
3977	0.01907884267034574
194	0.01907884267034574
5799	0.01907884267034574
1233	0.01907884267034574
480	0.01907884267034574
3496	0.01907884267034574
2864	0.01907884267034574
5016	0.01907884267034574
2455	0.01907884267034574
5491	0.01907884267034574
6053	0.01907884267034574
3958	0.01907884267034574
3341	0.01907884267034574
414	0.01907884267034574
4882	0.01907884267034574
456	0.01907884267034574
515	0.01907884267034574
21	0.01907884267034574
3962	0.01907884267034574
3532	0.01907884267034574
3947	0.01907884267034574
2604	0.01907884267034574
4798	0.01907884267034574
3197	0.01907884267034574
2636	0.01907884267034574
4864	0.01907884267034574
3785	0.01907884267034574
2646	0.01907884267034574
159	0.01907884267034574
239	0.01907884267034574
4014	0.01907884267034574
4885	0.01907884267034574
3994	0.01907884267034574
5794	0.01907884267034574
6041	0.01907884267034574
419	0.01907884267034574
2724	0.01907884267034574
238	0.01907884267034574
3777	0.01907884267034574
136	0.01907884267034574
4651	0.01907884267034574
38	0.01907884267034574
3083	0.01907884267034574
6043	0.01907884267034574
5862	0.01907884267034574
2614	0.01907884267034574
39	0.01907884267034574
3545	0.01907884267034574
5718	0.01907884267034574
3270	0.01907884267034574
3949	0.01907884267034574
4503	0.01907884267034574
5763	0.01907884267034574
5826	0.01907884267034574
1274	0.01907884267034574
892	0.01907884267034574
3996	0.01907884267034574
5728	0.01907884267034574
4635	0.01907884267034574
2874	0.01907884267034574
1261	0.01907884267034574
536	0.01907884267034574
3456	0.01907884267034574
107	0.01907884267034574
494	0.01907884267034574
3490	0.01907884267034574
787	0.01907884267034574
2657	0.01907884267034574
1194	0.01907884267034574
3331	0.01907884267034574
470	0.01907884267034574
3229	0.01907884267034574
3204	0.01907884267034574
4498	0.01907884267034574
4924	0.01907884267034574
4527	0.01907884267034574
3906	0.01907884267034574
3037	0.01907884267034574
4018	0.01907884267034574
4740	0.01907884267034574
3305	0.01907884267034574
849	0.01907884267034574
6060	0.01907884267034574
4835	0.01907884267034574
2824	0.01907884267034574
6057	0.01907884267034574
4841	0.01907884267034574
1150	0.01907884267034574
4521	0.01907884267034574
98	0.01907884267034574
1207	0.01907884267034574
2901	0.01907884267034574
2620	0.01907884267034574
5734	0.01907884267034574
89	0.01907884267034574
394	0.01907884267034574
5070	0.01907884267034574
130	0.01907884267034574
887	0.01907884267034574
3555	0.01907884267034574
1241	0.01907884267034574
2807	0.01907884267034574
4624	0.01907884267034574
4577	0.01907884267034574
2265	0.01907884267034574
76	0.01907884267034574
2718	0.01907884267034574
1283	0.01907884267034574
878	0.01907884267034574
2463	0.01907884267034574
131	0.01907884267034574
2672	0.01907884267034574
2205	0.01907884267034574
5085	0.01907884267034574
31	0.01907884267034574
423	0.01907884267034574
4008	0.01907884267034574
2743	0.01907884267034574
3900	0.01907884267034574
4703	0.01907884267034574
5012	0.01907884267034574
5788	0.01907884267034574
3999	0.01907884267034574
4676	0.01907884267034574
1196	0.01907884267034574
2225	0.01907884267034574
2848	0.01907884267034574
3069	0.01907884267034574
3530	0.01907884267034574
2616	0.01907884267034574
4739	0.01907884267034574
3257	0.01907884267034574
3402	0.01907884267034574
3961	0.01907884267034574
3268	0.01907884267034574
4606	0.01907884267034574
4535	0.01907884267034574
242	0.01907884267034574
2617	0.01907884267034574
4741	0.01907884267034574
3322	0.01907884267034574
4881	0.01907884267034574
2442	0.01907884267034574
506	0.01907884267034574
4600	0.01907884267034574
135	0.01907884267034574
5469	0.01907884267034574
4751	0.01907884267034574
3784	0.01907884267034574
1112	0.01907884267034574
5528	0.01907884267034574
466	0.01907884267034574
3031	0.01907884267034574
154	0.01907884267034574
540	0.01907884267034574
6030	0.01907884267034574
5036	0.01907884267034574
5043	0.01907884267034574
5045	0.01907884267034574
2215	0.01907884267034574
64	0.01907884267034574
3228	0.01907884267034574
2764	0.01907884267034574
3832	0.01907884267034574
382	0.01907884267034574
3245	0.01907884267034574
832	0.01907884267034574
4009	0.01907884267034574
4771	0.01907884267034574
2641	0.01907884267034574
93	0.01907884267034574
2427	0.01907884267034574
6025	0.01907884267034574
5529	0.01907884267034574
2895	0.01907884267034574
2648	0.01907884267034574
4883	0.01907884267034574
424	0.01907884267034574
3775	0.01907884267034574
5	0.01907884267034574
4694	0.01907884267034574
5536	0.01907884267034574
1161	0.01907884267034574
4696	0.01907884267034574
3948	0.01907884267034574
137	0.01907884267034574
2242	0.01907884267034574
2461	0.01907884267034574
2825	0.01907884267034574
2680	0.01907884267034574
1178	0.01907884267034574
4609	0.01907884267034574
4911	0.01907884267034574
5079	0.01907884267034574
3550	0.01907884267034574
1202	0.01907884267034574
5869	0.01907884267034574
1244	0.01907884267034574
458	0.01907884267034574
2607	0.01907884267034574
4614	0.01907884267034574
522	0.01907884267034574
471	0.01907884267034574
3553	0.01907884267034574
54	0.01907884267034574
4724	0.01907884267034574
971	0.01907884267034574
5011	0.01907884267034574
1240	0.01907884267034574
4844	0.01907884267034574
9	0.01907884267034574
67	0.01907884267034574
6023	0.01907884267034574
392	0.01907884267034574
2728	0.01907884267034574
46	0.01907884267034574
2266	0.01907884267034574
2885	0.01907884267034574
3235	0.01907884267034574
3045	0.01907884267034574
2900	0.01907884267034574
441	0.01907884267034574
2720	0.01907884267034574
857	0.01907884267034574
3300	0.01907884267034574
826	0.01907884267034574
2457	0.01907884267034574
387	0.01907884267034574
3210	0.01907884267034574
3979	0.01907884267034574
3032	0.01907884267034574
447	0.01907884267034574
2683	0.01907884267034574
5852	0.01907884267034574
3988	0.01907884267034574
2655	0.01907884267034574
3782	0.01907884267034574
0	0.01907884267034574
2469	0.01907884267034574
1149	0.01907884267034574
4006	0.01907884267034574
2773	0.01907884267034574
3087	0.01907884267034574
445	0.01907884267034574
6	0.01907884267034574
40	0.01907884267034574
72	0.01907884267034574
2645	0.01907884267034574
5094	0.01907884267034574
2650	0.01907884267034574
948	0.01907884267034574
4736	0.01907884267034574
2248	0.01907884267034574
3985	0.01907884267034574
2734	0.01907884267034574
3288	0.01907884267034574
2701	0.01907884267034574
4823	0.01907884267034574
4926	0.01907884267034574
3554	0.01907884267034574
3911	0.01907884267034574
6016	0.01907884267034574
7	0.01907884267034574
2652	0.01907884267034574
249	0.01907884267034574
505	0.01907884267034574
5050	0.01907884267034574
2430	0.01907884267034574
2485	0.01907884267034574
3967	0.01907884267034574
5093	0.01907884267034574
4543	0.01907884267034574
3465	0.01907884267034574
2886	0.01907884267034574
3796	0.01907884267034574
28	0.01907884267034574
3798	0.01907884267034574
3413	0.01907884267034574
1245	0.01907884267034574
5020	0.01907884267034574
1249	0.01907884267034574
3935	0.01907884267034574
4788	0.01907884267034574
