# Supplementary material for: Hierarchical Distribution of Reward Representation in the Cortical and Hippocampal Regions
Source: eNeuro. 2026 Feb 10;13(2):ENEURO.0256-25.2026. doi: 10.1523/ENEURO.0256-25.2026 (PMC12931971; doi:10.1523/ENEURO.0256-25.2026)
Supplement: Data 1 — The complete code, data, and computational environment required to reproduce the findings of this study are available at https://github.com/mokamotosan/soma_okamoto_lr_01_public.git. The repository contains a series of Jupyter Notebooks for analysis (/notebooks) and a Dockerfile to ensure a fully reproducible environment. The analysis is structured with individual notebooks for each of the six brain regions, which generate the results for Figs. 3-7 and Table 1. All analyses were performed within a Docker container based on a Python 3.10 image, utilizing key libraries such as PyCaret for modeling and SHAP for interpretation. To replicate all results, users should first build the Docker environment and then execute the Jupyter Notebooks in the sequence described in the repository's README.md file. Download Data 1, ZIP file. [file eneuro-13-ENEURO.0256-25.2026-s001.zip › soma_okamoto_lr_01_public-main/results/shap_analysis/M2/shap_base_values_M2_lightgbm_r1.csv]

sample_id	base_value
2283	0.0008960042756816515
2747	0.0008960042756816515
3948	0.0008960042756816515
956	0.0008960042756816515
3553	0.0008960042756816515
4872	0.0008960042756816515
3877	0.0008960042756816515
2625	0.0008960042756816515
833	0.0008960042756816515
841	0.0008960042756816515
2739	0.0008960042756816515
3200	0.0008960042756816515
2645	0.0008960042756816515
5712	0.0008960042756816515
3570	0.0008960042756816515
2714	0.0008960042756816515
4824	0.0008960042756816515
3931	0.0008960042756816515
96	0.0008960042756816515
3919	0.0008960042756816515
3392	0.0008960042756816515
42	0.0008960042756816515
3831	0.0008960042756816515
844	0.0008960042756816515
60	0.0008960042756816515
2670	0.0008960042756816515
2779	0.0008960042756816515
3476	0.0008960042756816515
3564	0.0008960042756816515
4855	0.0008960042756816515
2876	0.0008960042756816515
4683	0.0008960042756816515
2700	0.0008960042756816515
4010	0.0008960042756816515
4503	0.0008960042756816515
80	0.0008960042756816515
2269	0.0008960042756816515
4822	0.0008960042756816515
3388	0.0008960042756816515
66	0.0008960042756816515
3827	0.0008960042756816515
4916	0.0008960042756816515
3406	0.0008960042756816515
2718	0.0008960042756816515
120	0.0008960042756816515
4667	0.0008960042756816515
1183	0.0008960042756816515
215	0.0008960042756816515
2649	0.0008960042756816515
927	0.0008960042756816515
5061	0.0008960042756816515
2205	0.0008960042756816515
828	0.0008960042756816515
3804	0.0008960042756816515
387	0.0008960042756816515
814	0.0008960042756816515
1287	0.0008960042756816515
4882	0.0008960042756816515
3315	0.0008960042756816515
3453	0.0008960042756816515
3825	0.0008960042756816515
5474	0.0008960042756816515
4921	0.0008960042756816515
3796	0.0008960042756816515
2826	0.0008960042756816515
4525	0.0008960042756816515
3887	0.0008960042756816515
71	0.0008960042756816515
5999	0.0008960042756816515
5718	0.0008960042756816515
1105	0.0008960042756816515
5861	0.0008960042756816515
2639	0.0008960042756816515
1254	0.0008960042756816515
505	0.0008960042756816515
940	0.0008960042756816515
4870	0.0008960042756816515
4704	0.0008960042756816515
3444	0.0008960042756816515
4763	0.0008960042756816515
4777	0.0008960042756816515
5801	0.0008960042756816515
4706	0.0008960042756816515
4825	0.0008960042756816515
1158	0.0008960042756816515
5540	0.0008960042756816515
3208	0.0008960042756816515
964	0.0008960042756816515
3788	0.0008960042756816515
4548	0.0008960042756816515
1250	0.0008960042756816515
3217	0.0008960042756816515
1194	0.0008960042756816515
39	0.0008960042756816515
6026	0.0008960042756816515
3484	0.0008960042756816515
128	0.0008960042756816515
3571	0.0008960042756816515
107	0.0008960042756816515
3391	0.0008960042756816515
513	0.0008960042756816515
3928	0.0008960042756816515
5814	0.0008960042756816515
3033	0.0008960042756816515
3792	0.0008960042756816515
3595	0.0008960042756816515
2238	0.0008960042756816515
3930	0.0008960042756816515
4490	0.0008960042756816515
4677	0.0008960042756816515
4720	0.0008960042756816515
2261	0.0008960042756816515
151	0.0008960042756816515
2882	0.0008960042756816515
539	0.0008960042756816515
3086	0.0008960042756816515
4910	0.0008960042756816515
3267	0.0008960042756816515
4745	0.0008960042756816515
4815	0.0008960042756816515
3259	0.0008960042756816515
529	0.0008960042756816515
2915	0.0008960042756816515
5763	0.0008960042756816515
3782	0.0008960042756816515
192	0.0008960042756816515
900	0.0008960042756816515
967	0.0008960042756816515
3245	0.0008960042756816515
2263	0.0008960042756816515
4676	0.0008960042756816515
439	0.0008960042756816515
5095	0.0008960042756816515
169	0.0008960042756816515
3941	0.0008960042756816515
160	0.0008960042756816515
4666	0.0008960042756816515
1245	0.0008960042756816515
252	0.0008960042756816515
4767	0.0008960042756816515
2221	0.0008960042756816515
3416	0.0008960042756816515
778	0.0008960042756816515
2479	0.0008960042756816515
2885	0.0008960042756816515
5852	0.0008960042756816515
3479	0.0008960042756816515
3550	0.0008960042756816515
1305	0.0008960042756816515
6066	0.0008960042756816515
12	0.0008960042756816515
3319	0.0008960042756816515
1162	0.0008960042756816515
3766	0.0008960042756816515
5059	0.0008960042756816515
3921	0.0008960042756816515
915	0.0008960042756816515
2258	0.0008960042756816515
3882	0.0008960042756816515
5728	0.0008960042756816515
2693	0.0008960042756816515
3510	0.0008960042756816515
4665	0.0008960042756816515
2206	0.0008960042756816515
2240	0.0008960042756816515
4524	0.0008960042756816515
3496	0.0008960042756816515
4002	0.0008960042756816515
2597	0.0008960042756816515
4533	0.0008960042756816515
6052	0.0008960042756816515
3359	0.0008960042756816515
381	0.0008960042756816515
5791	0.0008960042756816515
4827	0.0008960042756816515
3949	0.0008960042756816515
3271	0.0008960042756816515
4913	0.0008960042756816515
874	0.0008960042756816515
4771	0.0008960042756816515
3477	0.0008960042756816515
793	0.0008960042756816515
2614	0.0008960042756816515
150	0.0008960042756816515
913	0.0008960042756816515
433	0.0008960042756816515
460	0.0008960042756816515
5821	0.0008960042756816515
818	0.0008960042756816515
3508	0.0008960042756816515
6038	0.0008960042756816515
2467	0.0008960042756816515
2474	0.0008960042756816515
494	0.0008960042756816515
4905	0.0008960042756816515
5729	0.0008960042756816515
3318	0.0008960042756816515
3965	0.0008960042756816515
1298	0.0008960042756816515
4624	0.0008960042756816515
95	0.0008960042756816515
5862	0.0008960042756816515
3582	0.0008960042756816515
4918	0.0008960042756816515
3846	0.0008960042756816515
3215	0.0008960042756816515
3789	0.0008960042756816515
5031	0.0008960042756816515
454	0.0008960042756816515
4590	0.0008960042756816515
3955	0.0008960042756816515
4853	0.0008960042756816515
1171	0.0008960042756816515
2834	0.0008960042756816515
3786	0.0008960042756816515
1131	0.0008960042756816515
1111	0.0008960042756816515
3946	0.0008960042756816515
3538	0.0008960042756816515
5469	0.0008960042756816515
6043	0.0008960042756816515
2711	0.0008960042756816515
3998	0.0008960042756816515
437	0.0008960042756816515
3975	0.0008960042756816515
435	0.0008960042756816515
5787	0.0008960042756816515
2682	0.0008960042756816515
2276	0.0008960042756816515
4664	0.0008960042756816515
1135	0.0008960042756816515
4830	0.0008960042756816515
3413	0.0008960042756816515
2705	0.0008960042756816515
6057	0.0008960042756816515
4620	0.0008960042756816515
4003	0.0008960042756816515
3212	0.0008960042756816515
110	0.0008960042756816515
3771	0.0008960042756816515
1169	0.0008960042756816515
2459	0.0008960042756816515
189	0.0008960042756816515
1205	0.0008960042756816515
5739	0.0008960042756816515
2604	0.0008960042756816515
441	0.0008960042756816515
3858	0.0008960042756816515
968	0.0008960042756816515
4635	0.0008960042756816515
3256	0.0008960042756816515
2638	0.0008960042756816515
4895	0.0008960042756816515
3352	0.0008960042756816515
2707	0.0008960042756816515
823	0.0008960042756816515
5523	0.0008960042756816515
38	0.0008960042756816515
4608	0.0008960042756816515
3203	0.0008960042756816515
893	0.0008960042756816515
214	0.0008960042756816515
911	0.0008960042756816515
3832	0.0008960042756816515
970	0.0008960042756816515
537	0.0008960042756816515
206	0.0008960042756816515
3594	0.0008960042756816515
2228	0.0008960042756816515
3893	0.0008960042756816515
78	0.0008960042756816515
2293	0.0008960042756816515
4514	0.0008960042756816515
5977	0.0008960042756816515
392	0.0008960042756816515
3506	0.0008960042756816515
2758	0.0008960042756816515
4866	0.0008960042756816515
3862	0.0008960042756816515
4762	0.0008960042756816515
2286	0.0008960042756816515
3223	0.0008960042756816515
2832	0.0008960042756816515
4709	0.0008960042756816515
3370	0.0008960042756816515
774	0.0008960042756816515
5490	0.0008960042756816515
3561	0.0008960042756816515
118	0.0008960042756816515
385	0.0008960042756816515
3050	0.0008960042756816515
3020	0.0008960042756816515
4572	0.0008960042756816515
1102	0.0008960042756816515
161	0.0008960042756816515
797	0.0008960042756816515
77	0.0008960042756816515
2661	0.0008960042756816515
124	0.0008960042756816515
3487	0.0008960042756816515
2487	0.0008960042756816515
2234	0.0008960042756816515
64	0.0008960042756816515
4841	0.0008960042756816515
2601	0.0008960042756816515
486	0.0008960042756816515
3773	0.0008960042756816515
495	0.0008960042756816515
3958	0.0008960042756816515
5766	0.0008960042756816515
4714	0.0008960042756816515
3860	0.0008960042756816515
5046	0.0008960042756816515
5816	0.0008960042756816515
1284	0.0008960042756816515
3960	0.0008960042756816515
524	0.0008960042756816515
5480	0.0008960042756816515
239	0.0008960042756816515
3309	0.0008960042756816515
4849	0.0008960042756816515
2699	0.0008960042756816515
2441	0.0008960042756816515
2745	0.0008960042756816515
2648	0.0008960042756816515
4852	0.0008960042756816515
3243	0.0008960042756816515
137	0.0008960042756816515
3400	0.0008960042756816515
4814	0.0008960042756816515
853	0.0008960042756816515
4613	0.0008960042756816515
6058	0.0008960042756816515
3812	0.0008960042756816515
4903	0.0008960042756816515
3211	0.0008960042756816515
1142	0.0008960042756816515
3857	0.0008960042756816515
3872	0.0008960042756816515
2447	0.0008960042756816515
5751	0.0008960042756816515
41	0.0008960042756816515
1175	0.0008960042756816515
531	0.0008960042756816515
4845	0.0008960042756816515
255	0.0008960042756816515
1161	0.0008960042756816515
4837	0.0008960042756816515
3220	0.0008960042756816515
1272	0.0008960042756816515
2654	0.0008960042756816515
3426	0.0008960042756816515
4522	0.0008960042756816515
5010	0.0008960042756816515
1269	0.0008960042756816515
815	0.0008960042756816515
3405	0.0008960042756816515
4509	0.0008960042756816515
4583	0.0008960042756816515
1197	0.0008960042756816515
867	0.0008960042756816515
5850	0.0008960042756816515
3842	0.0008960042756816515
3492	0.0008960042756816515
24	0.0008960042756816515
382	0.0008960042756816515
2856	0.0008960042756816515
154	0.0008960042756816515
924	0.0008960042756816515
4559	0.0008960042756816515
3279	0.0008960042756816515
4736	0.0008960042756816515
3437	0.0008960042756816515
5472	0.0008960042756816515
1259	0.0008960042756816515
2690	0.0008960042756816515
4651	0.0008960042756816515
482	0.0008960042756816515
407	0.0008960042756816515
4836	0.0008960042756816515
241	0.0008960042756816515
4843	0.0008960042756816515
3855	0.0008960042756816515
1120	0.0008960042756816515
4783	0.0008960042756816515
4659	0.0008960042756816515
5058	0.0008960042756816515
2753	0.0008960042756816515
2256	0.0008960042756816515
463	0.0008960042756816515
5868	0.0008960042756816515
187	0.0008960042756816515
3288	0.0008960042756816515
2820	0.0008960042756816515
5745	0.0008960042756816515
2214	0.0008960042756816515
1207	0.0008960042756816515
2262	0.0008960042756816515
3268	0.0008960042756816515
453	0.0008960042756816515
4861	0.0008960042756816515
2723	0.0008960042756816515
115	0.0008960042756816515
953	0.0008960042756816515
98	0.0008960042756816515
5015	0.0008960042756816515
2786	0.0008960042756816515
4864	0.0008960042756816515
914	0.0008960042756816515
3849	0.0008960042756816515
5985	0.0008960042756816515
946	0.0008960042756816515
4505	0.0008960042756816515
114	0.0008960042756816515
2840	0.0008960042756816515
243	0.0008960042756816515
3915	0.0008960042756816515
4568	0.0008960042756816515
6069	0.0008960042756816515
6014	0.0008960042756816515
6002	0.0008960042756816515
123	0.0008960042756816515
9	0.0008960042756816515
2888	0.0008960042756816515
5826	0.0008960042756816515
3501	0.0008960042756816515
2236	0.0008960042756816515
1150	0.0008960042756816515
4894	0.0008960042756816515
3805	0.0008960042756816515
1299	0.0008960042756816515
3900	0.0008960042756816515
3509	0.0008960042756816515
5782	0.0008960042756816515
1251	0.0008960042756816515
1114	0.0008960042756816515
2596	0.0008960042756816515
5499	0.0008960042756816515
2733	0.0008960042756816515
535	0.0008960042756816515
4741	0.0008960042756816515
1106	0.0008960042756816515
3593	0.0008960042756816515
955	0.0008960042756816515
4754	0.0008960042756816515
816	0.0008960042756816515
540	0.0008960042756816515
17	0.0008960042756816515
485	0.0008960042756816515
488	0.0008960042756816515
434	0.0008960042756816515
386	0.0008960042756816515
491	0.0008960042756816515
428	0.0008960042756816515
829	0.0008960042756816515
934	0.0008960042756816515
3358	0.0008960042756816515
3378	0.0008960042756816515
2870	0.0008960042756816515
148	0.0008960042756816515
2454	0.0008960042756816515
5502	0.0008960042756816515
5768	0.0008960042756816515
5513	0.0008960042756816515
4636	0.0008960042756816515
3351	0.0008960042756816515
4915	0.0008960042756816515
795	0.0008960042756816515
776	0.0008960042756816515
2692	0.0008960042756816515
46	0.0008960042756816515
865	0.0008960042756816515
4900	0.0008960042756816515
3888	0.0008960042756816515
2729	0.0008960042756816515
3934	0.0008960042756816515
4575	0.0008960042756816515
4926	0.0008960042756816515
1275	0.0008960042756816515
470	0.0008960042756816515
389	0.0008960042756816515
4539	0.0008960042756816515
3325	0.0008960042756816515
4573	0.0008960042756816515
817	0.0008960042756816515
508	0.0008960042756816515
2229	0.0008960042756816515
3196	0.0008960042756816515
2761	0.0008960042756816515
3956	0.0008960042756816515
3300	0.0008960042756816515
3368	0.0008960042756816515
2695	0.0008960042756816515
945	0.0008960042756816515
246	0.0008960042756816515
5976	0.0008960042756816515
6056	0.0008960042756816515
2907	0.0008960042756816515
6055	0.0008960042756816515
3221	0.0008960042756816515
4794	0.0008960042756816515
3321	0.0008960042756816515
4690	0.0008960042756816515
31	0.0008960042756816515
4014	0.0008960042756816515
43	0.0008960042756816515
840	0.0008960042756816515
4598	0.0008960042756816515
2868	0.0008960042756816515
3545	0.0008960042756816515
3926	0.0008960042756816515
5512	0.0008960042756816515
4847	0.0008960042756816515
4781	0.0008960042756816515
2457	0.0008960042756816515
5079	0.0008960042756816515
1198	0.0008960042756816515
4820	0.0008960042756816515
2260	0.0008960042756816515
3790	0.0008960042756816515
4648	0.0008960042756816515
4699	0.0008960042756816515
3430	0.0008960042756816515
1113	0.0008960042756816515
174	0.0008960042756816515
3094	0.0008960042756816515
954	0.0008960042756816515
507	0.0008960042756816515
5014	0.0008960042756816515
5053	0.0008960042756816515
5783	0.0008960042756816515
2742	0.0008960042756816515
84	0.0008960042756816515
3548	0.0008960042756816515
1179	0.0008960042756816515
27	0.0008960042756816515
3255	0.0008960042756816515
3455	0.0008960042756816515
3303	0.0008960042756816515
4	0.0008960042756816515
2431	0.0008960042756816515
3555	0.0008960042756816515
4675	0.0008960042756816515
2271	0.0008960042756816515
132	0.0008960042756816515
3454	0.0008960042756816515
4927	0.0008960042756816515
887	0.0008960042756816515
4879	0.0008960042756816515
3433	0.0008960042756816515
2478	0.0008960042756816515
65	0.0008960042756816515
3933	0.0008960042756816515
3296	0.0008960042756816515
2838	0.0008960042756816515
3903	0.0008960042756816515
1185	0.0008960042756816515
3281	0.0008960042756816515
3589	0.0008960042756816515
3345	0.0008960042756816515
1280	0.0008960042756816515
5023	0.0008960042756816515
799	0.0008960042756816515
4782	0.0008960042756816515
6059	0.0008960042756816515
3974	0.0008960042756816515
6012	0.0008960042756816515
5500	0.0008960042756816515
4587	0.0008960042756816515
74	0.0008960042756816515
3407	0.0008960042756816515
5824	0.0008960042756816515
5082	0.0008960042756816515
943	0.0008960042756816515
889	0.0008960042756816515
3800	0.0008960042756816515
3526	0.0008960042756816515
3333	0.0008960042756816515
4684	0.0008960042756816515
3521	0.0008960042756816515
4553	0.0008960042756816515
2765	0.0008960042756816515
2872	0.0008960042756816515
4685	0.0008960042756816515
2766	0.0008960042756816515
5713	0.0008960042756816515
2797	0.0008960042756816515
4768	0.0008960042756816515
4891	0.0008960042756816515
6032	0.0008960042756816515
2212	0.0008960042756816515
18	0.0008960042756816515
1274	0.0008960042756816515
4639	0.0008960042756816515
4877	0.0008960042756816515
923	0.0008960042756816515
3896	0.0008960042756816515
408	0.0008960042756816515
1264	0.0008960042756816515
3202	0.0008960042756816515
2631	0.0008960042756816515
5790	0.0008960042756816515
1211	0.0008960042756816515
3784	0.0008960042756816515
6036	0.0008960042756816515
75	0.0008960042756816515
2825	0.0008960042756816515
3234	0.0008960042756816515
3573	0.0008960042756816515
4799	0.0008960042756816515
3529	0.0008960042756816515
2615	0.0008960042756816515
5008	0.0008960042756816515
175	0.0008960042756816515
3939	0.0008960042756816515
3336	0.0008960042756816515
831	0.0008960042756816515
3282	0.0008960042756816515
166	0.0008960042756816515
14	0.0008960042756816515
2783	0.0008960042756816515
3241	0.0008960042756816515
1176	0.0008960042756816515
4776	0.0008960042756816515
4660	0.0008960042756816515
4494	0.0008960042756816515
4757	0.0008960042756816515
405	0.0008960042756816515
2866	0.0008960042756816515
3285	0.0008960042756816515
5084	0.0008960042756816515
5833	0.0008960042756816515
779	0.0008960042756816515
972	0.0008960042756816515
3554	0.0008960042756816515
2642	0.0008960042756816515
5803	0.0008960042756816515
3973	0.0008960042756816515
4739	0.0008960042756816515
2862	0.0008960042756816515
4531	0.0008960042756816515
417	0.0008960042756816515
4543	0.0008960042756816515
3	0.0008960042756816515
2252	0.0008960042756816515
850	0.0008960042756816515
461	0.0008960042756816515
957	0.0008960042756816515
106	0.0008960042756816515
6053	0.0008960042756816515
5749	0.0008960042756816515
6064	0.0008960042756816515
26	0.0008960042756816515
930	0.0008960042756816515
6065	0.0008960042756816515
196	0.0008960042756816515
3835	0.0008960042756816515
94	0.0008960042756816515
4582	0.0008960042756816515
4601	0.0008960042756816515
533	0.0008960042756816515
2617	0.0008960042756816515
4876	0.0008960042756816515
1168	0.0008960042756816515
3775	0.0008960042756816515
3250	0.0008960042756816515
194	0.0008960042756816515
5542	0.0008960042756816515
3889	0.0008960042756816515
3209	0.0008960042756816515
2472	0.0008960042756816515
244	0.0008960042756816515
3298	0.0008960042756816515
499	0.0008960042756816515
3778	0.0008960042756816515
532	0.0008960042756816515
2427	0.0008960042756816515
4722	0.0008960042756816515
4793	0.0008960042756816515
436	0.0008960042756816515
442	0.0008960042756816515
866	0.0008960042756816515
253	0.0008960042756816515
5080	0.0008960042756816515
5515	0.0008960042756816515
6000	0.0008960042756816515
3546	0.0008960042756816515
3357	0.0008960042756816515
4919	0.0008960042756816515
1236	0.0008960042756816515
493	0.0008960042756816515
3770	0.0008960042756816515
5526	0.0008960042756816515
3945	0.0008960042756816515
1293	0.0008960042756816515
3290	0.0008960042756816515
4705	0.0008960042756816515
6027	0.0008960042756816515
5062	0.0008960042756816515
2224	0.0008960042756816515
2793	0.0008960042756816515
4760	0.0008960042756816515
6020	0.0008960042756816515
2813	0.0008960042756816515
2895	0.0008960042756816515
908	0.0008960042756816515
4530	0.0008960042756816515
1304	0.0008960042756816515
3369	0.0008960042756816515
2594	0.0008960042756816515
808	0.0008960042756816515
3982	0.0008960042756816515
3935	0.0008960042756816515
802	0.0008960042756816515
2215	0.0008960042756816515
3987	0.0008960042756816515
2748	0.0008960042756816515
920	0.0008960042756816515
3350	0.0008960042756816515
4859	0.0008960042756816515
3970	0.0008960042756816515
4537	0.0008960042756816515
3906	0.0008960042756816515
4688	0.0008960042756816515
3291	0.0008960042756816515
1116	0.0008960042756816515
3916	0.0008960042756816515
857	0.0008960042756816515
4593	0.0008960042756816515
4890	0.0008960042756816515
4015	0.0008960042756816515
5468	0.0008960042756816515
3776	0.0008960042756816515
4646	0.0008960042756816515
4536	0.0008960042756816515
2687	0.0008960042756816515
2668	0.0008960042756816515
2646	0.0008960042756816515
3892	0.0008960042756816515
440	0.0008960042756816515
5028	0.0008960042756816515
842	0.0008960042756816515
5514	0.0008960042756816515
4886	0.0008960042756816515
1163	0.0008960042756816515
3403	0.0008960042756816515
462	0.0008960042756816515
3531	0.0008960042756816515
56	0.0008960042756816515
5033	0.0008960042756816515
