# Supplementary material for: Hierarchical Distribution of Reward Representation in the Cortical and Hippocampal Regions
Source: eNeuro. 2026 Feb 10;13(2):ENEURO.0256-25.2026. doi: 10.1523/ENEURO.0256-25.2026 (PMC12931971; doi:10.1523/ENEURO.0256-25.2026)
Supplement: Data 1 — The complete code, data, and computational environment required to reproduce the findings of this study are available at https://github.com/mokamotosan/soma_okamoto_lr_01_public.git. The repository contains a series of Jupyter Notebooks for analysis (/notebooks) and a Dockerfile to ensure a fully reproducible environment. The analysis is structured with individual notebooks for each of the six brain regions, which generate the results for Figs. 3-7 and Table 1. All analyses were performed within a Docker container based on a Python 3.10 image, utilizing key libraries such as PyCaret for modeling and SHAP for interpretation. To replicate all results, users should first build the Docker environment and then execute the Jupyter Notebooks in the sequence described in the repository's README.md file. Download Data 1, ZIP file. [file eneuro-13-ENEURO.0256-25.2026-s001.zip › soma_okamoto_lr_01_public-main/results/shap_analysis/M2/shap_base_values_M2_lightgbm_r2.csv]

sample_id	base_value
3911	0.004662341366595578
3226	0.004662341366595578
3878	0.004662341366595578
3309	0.004662341366595578
5476	0.004662341366595578
5538	0.004662341366595578
199	0.004662341366595578
194	0.004662341366595578
2713	0.004662341366595578
3427	0.004662341366595578
4908	0.004662341366595578
4813	0.004662341366595578
795	0.004662341366595578
434	0.004662341366595578
496	0.004662341366595578
2615	0.004662341366595578
5018	0.004662341366595578
5759	0.004662341366595578
3553	0.004662341366595578
4893	0.004662341366595578
3341	0.004662341366595578
3071	0.004662341366595578
4675	0.004662341366595578
1159	0.004662341366595578
5085	0.004662341366595578
3256	0.004662341366595578
4556	0.004662341366595578
5032	0.004662341366595578
4869	0.004662341366595578
4582	0.004662341366595578
2428	0.004662341366595578
2660	0.004662341366595578
4003	0.004662341366595578
5869	0.004662341366595578
3401	0.004662341366595578
4917	0.004662341366595578
2271	0.004662341366595578
32	0.004662341366595578
2788	0.004662341366595578
3236	0.004662341366595578
4849	0.004662341366595578
2734	0.004662341366595578
456	0.004662341366595578
816	0.004662341366595578
157	0.004662341366595578
17	0.004662341366595578
473	0.004662341366595578
2680	0.004662341366595578
5466	0.004662341366595578
3482	0.004662341366595578
3304	0.004662341366595578
3472	0.004662341366595578
3354	0.004662341366595578
2243	0.004662341366595578
3234	0.004662341366595578
3901	0.004662341366595578
5864	0.004662341366595578
2246	0.004662341366595578
4492	0.004662341366595578
3779	0.004662341366595578
5522	0.004662341366595578
3094	0.004662341366595578
3995	0.004662341366595578
1144	0.004662341366595578
3797	0.004662341366595578
3796	0.004662341366595578
3222	0.004662341366595578
1138	0.004662341366595578
217	0.004662341366595578
5470	0.004662341366595578
149	0.004662341366595578
3382	0.004662341366595578
2739	0.004662341366595578
3952	0.004662341366595578
387	0.004662341366595578
4788	0.004662341366595578
4735	0.004662341366595578
3349	0.004662341366595578
3227	0.004662341366595578
42	0.004662341366595578
4771	0.004662341366595578
3305	0.004662341366595578
5064	0.004662341366595578
824	0.004662341366595578
933	0.004662341366595578
5528	0.004662341366595578
2681	0.004662341366595578
3970	0.004662341366595578
4554	0.004662341366595578
5763	0.004662341366595578
4571	0.004662341366595578
1236	0.004662341366595578
435	0.004662341366595578
5519	0.004662341366595578
239	0.004662341366595578
6033	0.004662341366595578
3786	0.004662341366595578
3767	0.004662341366595578
102	0.004662341366595578
116	0.004662341366595578
5480	0.004662341366595578
3351	0.004662341366595578
381	0.004662341366595578
5467	0.004662341366595578
90	0.004662341366595578
166	0.004662341366595578
2857	0.004662341366595578
5473	0.004662341366595578
1158	0.004662341366595578
4534	0.004662341366595578
1132	0.004662341366595578
813	0.004662341366595578
4881	0.004662341366595578
3963	0.004662341366595578
2218	0.004662341366595578
6023	0.004662341366595578
3497	0.004662341366595578
4706	0.004662341366595578
3587	0.004662341366595578
1305	0.004662341366595578
3026	0.004662341366595578
6054	0.004662341366595578
4007	0.004662341366595578
4835	0.004662341366595578
3904	0.004662341366595578
250	0.004662341366595578
4666	0.004662341366595578
3055	0.004662341366595578
3859	0.004662341366595578
5023	0.004662341366595578
2596	0.004662341366595578
4721	0.004662341366595578
3527	0.004662341366595578
4826	0.004662341366595578
1218	0.004662341366595578
5833	0.004662341366595578
13	0.004662341366595578
549	0.004662341366595578
3075	0.004662341366595578
2870	0.004662341366595578
2427	0.004662341366595578
1251	0.004662341366595578
3538	0.004662341366595578
5781	0.004662341366595578
4490	0.004662341366595578
4609	0.004662341366595578
3092	0.004662341366595578
3830	0.004662341366595578
5489	0.004662341366595578
37	0.004662341366595578
4847	0.004662341366595578
2636	0.004662341366595578
2642	0.004662341366595578
4885	0.004662341366595578
3827	0.004662341366595578
3971	0.004662341366595578
5524	0.004662341366595578
867	0.004662341366595578
2	0.004662341366595578
1160	0.004662341366595578
4751	0.004662341366595578
516	0.004662341366595578
888	0.004662341366595578
4879	0.004662341366595578
3950	0.004662341366595578
1220	0.004662341366595578
49	0.004662341366595578
4922	0.004662341366595578
3448	0.004662341366595578
36	0.004662341366595578
498	0.004662341366595578
5093	0.004662341366595578
2754	0.004662341366595578
4532	0.004662341366595578
878	0.004662341366595578
3206	0.004662341366595578
3857	0.004662341366595578
4783	0.004662341366595578
1278	0.004662341366595578
3265	0.004662341366595578
1162	0.004662341366595578
4773	0.004662341366595578
2659	0.004662341366595578
3564	0.004662341366595578
1256	0.004662341366595578
939	0.004662341366595578
2703	0.004662341366595578
5815	0.004662341366595578
818	0.004662341366595578
2827	0.004662341366595578
444	0.004662341366595578
3197	0.004662341366595578
3063	0.004662341366595578
3407	0.004662341366595578
3847	0.004662341366595578
5811	0.004662341366595578
3526	0.004662341366595578
4639	0.004662341366595578
547	0.004662341366595578
6062	0.004662341366595578
6056	0.004662341366595578
3251	0.004662341366595578
4645	0.004662341366595578
191	0.004662341366595578
5816	0.004662341366595578
2871	0.004662341366595578
5825	0.004662341366595578
3993	0.004662341366595578
3051	0.004662341366595578
4909	0.004662341366595578
4796	0.004662341366595578
245	0.004662341366595578
2611	0.004662341366595578
776	0.004662341366595578
515	0.004662341366595578
537	0.004662341366595578
1270	0.004662341366595578
4678	0.004662341366595578
3978	0.004662341366595578
3402	0.004662341366595578
4756	0.004662341366595578
67	0.004662341366595578
70	0.004662341366595578
4521	0.004662341366595578
35	0.004662341366595578
6032	0.004662341366595578
4832	0.004662341366595578
476	0.004662341366595578
2215	0.004662341366595578
2280	0.004662341366595578
5802	0.004662341366595578
3578	0.004662341366595578
3802	0.004662341366595578
2735	0.004662341366595578
1130	0.004662341366595578
474	0.004662341366595578
38	0.004662341366595578
3264	0.004662341366595578
2752	0.004662341366595578
4752	0.004662341366595578
461	0.004662341366595578
3061	0.004662341366595578
3865	0.004662341366595578
4569	0.004662341366595578
46	0.004662341366595578
2826	0.004662341366595578
3463	0.004662341366595578
3936	0.004662341366595578
2231	0.004662341366595578
2244	0.004662341366595578
465	0.004662341366595578
3231	0.004662341366595578
4807	0.004662341366595578
781	0.004662341366595578
2233	0.004662341366595578
7	0.004662341366595578
2795	0.004662341366595578
4537	0.004662341366595578
2786	0.004662341366595578
3882	0.004662341366595578
1228	0.004662341366595578
2610	0.004662341366595578
2777	0.004662341366595578
4730	0.004662341366595578
2764	0.004662341366595578
945	0.004662341366595578
3310	0.004662341366595578
1140	0.004662341366595578
3433	0.004662341366595578
3806	0.004662341366595578
5712	0.004662341366595578
4904	0.004662341366595578
3892	0.004662341366595578
4786	0.004662341366595578
873	0.004662341366595578
3439	0.004662341366595578
3809	0.004662341366595578
3777	0.004662341366595578
4916	0.004662341366595578
3267	0.004662341366595578
6003	0.004662341366595578
5841	0.004662341366595578
404	0.004662341366595578
63	0.004662341366595578
5837	0.004662341366595578
485	0.004662341366595578
3230	0.004662341366595578
137	0.004662341366595578
2760	0.004662341366595578
3329	0.004662341366595578
197	0.004662341366595578
3069	0.004662341366595578
5810	0.004662341366595578
4533	0.004662341366595578
4589	0.004662341366595578
3345	0.004662341366595578
3370	0.004662341366595578
4732	0.004662341366595578
147	0.004662341366595578
3220	0.004662341366595578
5043	0.004662341366595578
3420	0.004662341366595578
4631	0.004662341366595578
3790	0.004662341366595578
5014	0.004662341366595578
2820	0.004662341366595578
458	0.004662341366595578
4623	0.004662341366595578
3406	0.004662341366595578
1225	0.004662341366595578
4547	0.004662341366595578
2677	0.004662341366595578
3513	0.004662341366595578
1286	0.004662341366595578
3943	0.004662341366595578
2458	0.004662341366595578
1302	0.004662341366595578
868	0.004662341366595578
3477	0.004662341366595578
5734	0.004662341366595578
2791	0.004662341366595578
4830	0.004662341366595578
98	0.004662341366595578
3571	0.004662341366595578
3591	0.004662341366595578
852	0.004662341366595578
4762	0.004662341366595578
3030	0.004662341366595578
69	0.004662341366595578
889	0.004662341366595578
3884	0.004662341366595578
3930	0.004662341366595578
2682	0.004662341366595578
4867	0.004662341366595578
1247	0.004662341366595578
3545	0.004662341366595578
4584	0.004662341366595578
3249	0.004662341366595578
4724	0.004662341366595578
5475	0.004662341366595578
83	0.004662341366595578
5874	0.004662341366595578
3272	0.004662341366595578
3905	0.004662341366595578
1210	0.004662341366595578
200	0.004662341366595578
957	0.004662341366595578
3326	0.004662341366595578
1188	0.004662341366595578
62	0.004662341366595578
2272	0.004662341366595578
5471	0.004662341366595578
865	0.004662341366595578
5796	0.004662341366595578
5054	0.004662341366595578
6013	0.004662341366595578
1110	0.004662341366595578
2767	0.004662341366595578
858	0.004662341366595578
815	0.004662341366595578
5865	0.004662341366595578
4503	0.004662341366595578
1204	0.004662341366595578
5794	0.004662341366595578
6014	0.004662341366595578
3815	0.004662341366595578
3218	0.004662341366595578
2874	0.004662341366595578
4726	0.004662341366595578
4517	0.004662341366595578
1198	0.004662341366595578
4604	0.004662341366595578
1272	0.004662341366595578
1120	0.004662341366595578
1276	0.004662341366595578
4743	0.004662341366595578
457	0.004662341366595578
3243	0.004662341366595578
4819	0.004662341366595578
965	0.004662341366595578
3944	0.004662341366595578
3987	0.004662341366595578
924	0.004662341366595578
3302	0.004662341366595578
2758	0.004662341366595578
3053	0.004662341366595578
6038	0.004662341366595578
3032	0.004662341366595578
5082	0.004662341366595578
4928	0.004662341366595578
3068	0.004662341366595578
1231	0.004662341366595578
3565	0.004662341366595578
2717	0.004662341366595578
5770	0.004662341366595578
4634	0.004662341366595578
4009	0.004662341366595578
3823	0.004662341366595578
1122	0.004662341366595578
4883	0.004662341366595578
4873	0.004662341366595578
806	0.004662341366595578
1155	0.004662341366595578
2288	0.004662341366595578
3810	0.004662341366595578
3784	0.004662341366595578
5515	0.004662341366595578
3874	0.004662341366595578
3411	0.004662341366595578
2441	0.004662341366595578
896	0.004662341366595578
391	0.004662341366595578
4804	0.004662341366595578
4919	0.004662341366595578
4765	0.004662341366595578
4911	0.004662341366595578
1252	0.004662341366595578
2793	0.004662341366595578
906	0.004662341366595578
4640	0.004662341366595578
494	0.004662341366595578
88	0.004662341366595578
1298	0.004662341366595578
5988	0.004662341366595578
950	0.004662341366595578
119	0.004662341366595578
4647	0.004662341366595578
459	0.004662341366595578
4700	0.004662341366595578
14	0.004662341366595578
1196	0.004662341366595578
2484	0.004662341366595578
2470	0.004662341366595578
2473	0.004662341366595578
4540	0.004662341366595578
893	0.004662341366595578
1211	0.004662341366595578
3353	0.004662341366595578
3575	0.004662341366595578
1106	0.004662341366595578
3940	0.004662341366595578
4676	0.004662341366595578
880	0.004662341366595578
528	0.004662341366595578
3288	0.004662341366595578
534	0.004662341366595578
4637	0.004662341366595578
844	0.004662341366595578
128	0.004662341366595578
5987	0.004662341366595578
5499	0.004662341366595578
4797	0.004662341366595578
4809	0.004662341366595578
146	0.004662341366595578
526	0.004662341366595578
931	0.004662341366595578
4019	0.004662341366595578
4747	0.004662341366595578
3514	0.004662341366595578
2744	0.004662341366595578
3933	0.004662341366595578
3523	0.004662341366595578
436	0.004662341366595578
504	0.004662341366595578
882	0.004662341366595578
879	0.004662341366595578
2883	0.004662341366595578
145	0.004662341366595578
1119	0.004662341366595578
3916	0.004662341366595578
4831	0.004662341366595578
4598	0.004662341366595578
4716	0.004662341366595578
3945	0.004662341366595578
3818	0.004662341366595578
5022	0.004662341366595578
3947	0.004662341366595578
1219	0.004662341366595578
5066	0.004662341366595578
970	0.004662341366595578
462	0.004662341366595578
4594	0.004662341366595578
469	0.004662341366595578
5092	0.004662341366595578
4672	0.004662341366595578
4739	0.004662341366595578
2711	0.004662341366595578
3765	0.004662341366595578
3431	0.004662341366595578
5068	0.004662341366595578
4523	0.004662341366595578
401	0.004662341366595578
6030	0.004662341366595578
5827	0.004662341366595578
3533	0.004662341366595578
5531	0.004662341366595578
174	0.004662341366595578
5056	0.004662341366595578
6004	0.004662341366595578
3085	0.004662341366595578
2729	0.004662341366595578
2229	0.004662341366595578
3196	0.004662341366595578
2456	0.004662341366595578
2731	0.004662341366595578
6058	0.004662341366595578
3377	0.004662341366595578
58	0.004662341366595578
2640	0.004662341366595578
164	0.004662341366595578
4559	0.004662341366595578
4859	0.004662341366595578
3816	0.004662341366595578
2712	0.004662341366595578
3834	0.004662341366595578
954	0.004662341366595578
2236	0.004662341366595578
2725	0.004662341366595578
3983	0.004662341366595578
5799	0.004662341366595578
193	0.004662341366595578
820	0.004662341366595578
5743	0.004662341366595578
1307	0.004662341366595578
2856	0.004662341366595578
3770	0.004662341366595578
3300	0.004662341366595578
4814	0.004662341366595578
3548	0.004662341366595578
3522	0.004662341366595578
4504	0.004662341366595578
967	0.004662341366595578
2478	0.004662341366595578
409	0.004662341366595578
3452	0.004662341366595578
2593	0.004662341366595578
4018	0.004662341366595578
3972	0.004662341366595578
922	0.004662341366595578
3843	0.004662341366595578
39	0.004662341366595578
3337	0.004662341366595578
437	0.004662341366595578
33	0.004662341366595578
3800	0.004662341366595578
2647	0.004662341366595578
4699	0.004662341366595578
3835	0.004662341366595578
1168	0.004662341366595578
4681	0.004662341366595578
2889	0.004662341366595578
454	0.004662341366595578
2608	0.004662341366595578
775	0.004662341366595578
3559	0.004662341366595578
420	0.004662341366595578
2774	0.004662341366595578
3861	0.004662341366595578
846	0.004662341366595578
2700	0.004662341366595578
2790	0.004662341366595578
4808	0.004662341366595578
112	0.004662341366595578
4627	0.004662341366595578
5714	0.004662341366595578
3795	0.004662341366595578
1212	0.004662341366595578
5516	0.004662341366595578
2247	0.004662341366595578
3595	0.004662341366595578
3529	0.004662341366595578
3387	0.004662341366595578
3898	0.004662341366595578
5526	0.004662341366595578
2429	0.004662341366595578
3804	0.004662341366595578
3348	0.004662341366595578
1214	0.004662341366595578
3327	0.004662341366595578
3961	0.004662341366595578
2209	0.004662341366595578
3050	0.004662341366595578
5472	0.004662341366595578
165	0.004662341366595578
1250	0.004662341366595578
5545	0.004662341366595578
2639	0.004662341366595578
840	0.004662341366595578
4717	0.004662341366595578
1254	0.004662341366595578
232	0.004662341366595578
4898	0.004662341366595578
4822	0.004662341366595578
2658	0.004662341366595578
4749	0.004662341366595578
2613	0.004662341366595578
2273	0.004662341366595578
1208	0.004662341366595578
95	0.004662341366595578
3849	0.004662341366595578
3255	0.004662341366595578
3856	0.004662341366595578
832	0.004662341366595578
853	0.004662341366595578
930	0.004662341366595578
446	0.004662341366595578
207	0.004662341366595578
2240	0.004662341366595578
2452	0.004662341366595578
2866	0.004662341366595578
883	0.004662341366595578
4825	0.004662341366595578
5861	0.004662341366595578
5024	0.004662341366595578
1244	0.004662341366595578
1245	0.004662341366595578
808	0.004662341366595578
2665	0.004662341366595578
1125	0.004662341366595578
830	0.004662341366595578
822	0.004662341366595578
936	0.004662341366595578
4856	0.004662341366595578
4852	0.004662341366595578
3885	0.004662341366595578
1134	0.004662341366595578
2839	0.004662341366595578
909	0.004662341366595578
5036	0.004662341366595578
4518	0.004662341366595578
3457	0.004662341366595578
2721	0.004662341366595578
2276	0.004662341366595578
3371	0.004662341366595578
4635	0.004662341366595578
1246	0.004662341366595578
6052	0.004662341366595578
2762	0.004662341366595578
3325	0.004662341366595578
2283	0.004662341366595578
2832	0.004662341366595578
3216	0.004662341366595578
3368	0.004662341366595578
502	0.004662341366595578
186	0.004662341366595578
5848	0.004662341366595578
4564	0.004662341366595578
1114	0.004662341366595578
4592	0.004662341366595578
2706	0.004662341366595578
517	0.004662341366595578
1230	0.004662341366595578
3787	0.004662341366595578
926	0.004662341366595578
536	0.004662341366595578
2838	0.004662341366595578
792	0.004662341366595578
4912	0.004662341366595578
423	0.004662341366595578
3475	0.004662341366595578
2833	0.004662341366595578
3400	0.004662341366595578
3408	0.004662341366595578
3590	0.004662341366595578
2207	0.004662341366595578
2692	0.004662341366595578
6055	0.004662341366595578
3900	0.004662341366595578
4526	0.004662341366595578
5057	0.004662341366595578
6017	0.004662341366595578
3991	0.004662341366595578
3499	0.004662341366595578
1299	0.004662341366595578
2753	0.004662341366595578
2748	0.004662341366595578
1295	0.004662341366595578
3232	0.004662341366595578
2819	0.004662341366595578
545	0.004662341366595578
6061	0.004662341366595578
4851	0.004662341366595578
3907	0.004662341366595578
1303	0.004662341366595578
4848	0.004662341366595578
3081	0.004662341366595578
1135	0.004662341366595578
1113	0.004662341366595578
4680	0.004662341366595578
3245	0.004662341366595578
5542	0.004662341366595578
4015	0.004662341366595578
5514	0.004662341366595578
4688	0.004662341366595578
3321	0.004662341366595578
4519	0.004662341366595578
2483	0.004662341366595578
3893	0.004662341366595578
1165	0.004662341366595578
2641	0.004662341366595578
4811	0.004662341366595578
4535	0.004662341366595578
2254	0.004662341366595578
2291	0.004662341366595578
4754	0.004662341366595578
4010	0.004662341366595578
106	0.004662341366595578
2257	0.004662341366595578
5047	0.004662341366595578
388	0.004662341366595578
66	0.004662341366595578
1262	0.004662341366595578
483	0.004662341366595578
973	0.004662341366595578
971	0.004662341366595578
4770	0.004662341366595578
3921	0.004662341366595578
1296	0.004662341366595578
1202	0.004662341366595578
151	0.004662341366595578
158	0.004662341366595578
3982	0.004662341366595578
5013	0.004662341366595578
2263	0.004662341366595578
5719	0.004662341366595578
1175	0.004662341366595578
4787	0.004662341366595578
3817	0.004662341366595578
6068	0.004662341366595578
2616	0.004662341366595578
3025	0.004662341366595578
397	0.004662341366595578
3376	0.004662341366595578
4683	0.004662341366595578
75	0.004662341366595578
3208	0.004662341366595578
5477	0.004662341366595578
2618	0.004662341366595578
5086	0.004662341366595578
964	0.004662341366595578
5493	0.004662341366595578
2900	0.004662341366595578
4664	0.004662341366595578
5058	0.004662341366595578
4514	0.004662341366595578
5783	0.004662341366595578
3877	0.004662341366595578
5758	0.004662341366595578
3973	0.004662341366595578
4524	0.004662341366595578
