# Supplementary material for: Hierarchical Distribution of Reward Representation in the Cortical and Hippocampal Regions
Source: eNeuro. 2026 Feb 10;13(2):ENEURO.0256-25.2026. doi: 10.1523/ENEURO.0256-25.2026 (PMC12931971; doi:10.1523/ENEURO.0256-25.2026)
Supplement: Data 1 — The complete code, data, and computational environment required to reproduce the findings of this study are available at https://github.com/mokamotosan/soma_okamoto_lr_01_public.git. The repository contains a series of Jupyter Notebooks for analysis (/notebooks) and a Dockerfile to ensure a fully reproducible environment. The analysis is structured with individual notebooks for each of the six brain regions, which generate the results for Figs. 3-7 and Table 1. All analyses were performed within a Docker container based on a Python 3.10 image, utilizing key libraries such as PyCaret for modeling and SHAP for interpretation. To replicate all results, users should first build the Docker environment and then execute the Jupyter Notebooks in the sequence described in the repository's README.md file. Download Data 1, ZIP file. [file eneuro-13-ENEURO.0256-25.2026-s001.zip › soma_okamoto_lr_01_public-main/results/shap_analysis/M2/shap_importance_M2_lightgbm_r0.csv]

feature	mean_abs_shap
ks-stat_OutcomeC	0.5681587344567812
Post_Outcomne_contra__mean_spk_per_s_100_to_250_ms	0.5288659853046762
ks-stat_OutcomeI	0.5178545126099406
Post_Outcomne_contra__median	0.2762879858617145
Post_Outcomne_contra__std	0.2544539213033448
Post_Outcome_ipsi__mean	0.245637104988318
diff_per_sum_ActionC	0.24176138390711674
ks-stat_ActionC	0.23403349142936092
Post_Outcome_ipsi__kurtosis	0.22166008459729214
diff_per_sum_ActionI	0.21793423527067848
Pre_Action_ipsi__std	0.16217858311342223
Post_Outcome_ipsi__skewness	0.16212372423084484
diff_per_sum_OutcomeC	0.16184003076642248
ks-stat_ActionI	0.1489704306810933
diff_per_sum_OutcomeI	0.14852980007847408
Pre_Action_contralateral__quantile(75)	0.14733171280600996
Pre_Action_contralateral__std	0.08870650567159592
