# Supplementary material for: Hierarchical Distribution of Reward Representation in the Cortical and Hippocampal Regions
Source: eNeuro. 2026 Feb 10;13(2):ENEURO.0256-25.2026. doi: 10.1523/ENEURO.0256-25.2026 (PMC12931971; doi:10.1523/ENEURO.0256-25.2026)
Supplement: Data 1 — The complete code, data, and computational environment required to reproduce the findings of this study are available at https://github.com/mokamotosan/soma_okamoto_lr_01_public.git. The repository contains a series of Jupyter Notebooks for analysis (/notebooks) and a Dockerfile to ensure a fully reproducible environment. The analysis is structured with individual notebooks for each of the six brain regions, which generate the results for Figs. 3-7 and Table 1. All analyses were performed within a Docker container based on a Python 3.10 image, utilizing key libraries such as PyCaret for modeling and SHAP for interpretation. To replicate all results, users should first build the Docker environment and then execute the Jupyter Notebooks in the sequence described in the repository's README.md file. Download Data 1, ZIP file. [file eneuro-13-ENEURO.0256-25.2026-s001.zip › soma_okamoto_lr_01_public-main/results/shap_analysis/M2/shap_importance_M2_lightgbm_r1.csv]

feature	mean_abs_shap
ks-stat_OutcomeC	0.023492875900147335
Pre_Action_ipsi__mean_spk_per_s_-_50_to____0_ms	0.021249235430276094
ks-stat_OutcomeI	0.017798158101922867
Post_Outcomne_contra__std	0.011230810430360075
Post_Outcomne_contra__median	0.011205040325756815
Lv	0.010588856355367366
diff_per_sum_ActionC	0.008307688474852488
Pre_Action_ipsi__std	0.006873290089329727
ks-stat_ActionI	0.006273308009609527
Pre_Action_ipsi__quantile(75)	0.0059282081243300115
ks-stat_ActionC	0.005859814648112622
diff_per_sum_OutcomeI	0.005784714842116916
Post_Outcome_ipsi__skewness	0.005599911257171571
Pre_Action_contralateral__quantile(75)	0.0055760525276503815
diff_per_sum_OutcomeC	0.004311535215486018
Post_Outcome_ipsi__kurtosis	0.004251410774174203
Pre_Action_ipsi__skewness	0.003244035399349802
