# Supplementary material for: Hierarchical Distribution of Reward Representation in the Cortical and Hippocampal Regions
Source: eNeuro. 2026 Feb 10;13(2):ENEURO.0256-25.2026. doi: 10.1523/ENEURO.0256-25.2026 (PMC12931971; doi:10.1523/ENEURO.0256-25.2026)
Supplement: Data 1 — The complete code, data, and computational environment required to reproduce the findings of this study are available at https://github.com/mokamotosan/soma_okamoto_lr_01_public.git. The repository contains a series of Jupyter Notebooks for analysis (/notebooks) and a Dockerfile to ensure a fully reproducible environment. The analysis is structured with individual notebooks for each of the six brain regions, which generate the results for Figs. 3-7 and Table 1. All analyses were performed within a Docker container based on a Python 3.10 image, utilizing key libraries such as PyCaret for modeling and SHAP for interpretation. To replicate all results, users should first build the Docker environment and then execute the Jupyter Notebooks in the sequence described in the repository's README.md file. Download Data 1, ZIP file. [file eneuro-13-ENEURO.0256-25.2026-s001.zip › soma_okamoto_lr_01_public-main/results/shap_analysis/M2/shap_importance_M2_lightgbm_r2.csv]

feature	mean_abs_shap
Post_Outcomne_contra__mean_spk_per_s_100_to_250_ms	0.533509659883778
ks-stat_OutcomeC	0.5019386715517393
ks-stat_OutcomeI	0.47903539412392865
Post_Outcomne_contra__std	0.38392520079445946
Post_Outcomne_contra__quantile(25)	0.29618795735264186
Post_Outcome_ipsi__skewness	0.2895486981309166
Pre_Action_ipsi__kurtosis	0.1941734711225998
ks-stat_ActionC	0.18384392026016452
diff_per_sum_ActionC	0.18330307350306313
Pre_Action_ipsi__median	0.18077528871651952
diff_per_sum_OutcomeI	0.18004751805081037
Post_Outcome_ipsi__kurtosis	0.17738698226363817
Post_Outcome_ipsi__std	0.17509642903015993
diff_per_sum_OutcomeC	0.1604829747173511
Pre_Action_contralateral__kurtosis	0.15937855921123356
Post_Outcomne_contra__kurtosis	0.13278307212647192
ks-stat_ActionI	0.0996338507838586
