# Supplementary material for: Hierarchical Distribution of Reward Representation in the Cortical and Hippocampal Regions
Source: eNeuro. 2026 Feb 10;13(2):ENEURO.0256-25.2026. doi: 10.1523/ENEURO.0256-25.2026 (PMC12931971; doi:10.1523/ENEURO.0256-25.2026)
Supplement: Data 1 — The complete code, data, and computational environment required to reproduce the findings of this study are available at https://github.com/mokamotosan/soma_okamoto_lr_01_public.git. The repository contains a series of Jupyter Notebooks for analysis (/notebooks) and a Dockerfile to ensure a fully reproducible environment. The analysis is structured with individual notebooks for each of the six brain regions, which generate the results for Figs. 3-7 and Table 1. All analyses were performed within a Docker container based on a Python 3.10 image, utilizing key libraries such as PyCaret for modeling and SHAP for interpretation. To replicate all results, users should first build the Docker environment and then execute the Jupyter Notebooks in the sequence described in the repository's README.md file. Download Data 1, ZIP file. [file eneuro-13-ENEURO.0256-25.2026-s001.zip › soma_okamoto_lr_01_public-main/results/shap_analysis/M2/shap_values_M2_lightgbm_r0.csv]

	diff_per_sum_ActionC	ks-stat_ActionC	diff_per_sum_ActionI	ks-stat_ActionI	diff_per_sum_OutcomeC	ks-stat_OutcomeC	diff_per_sum_OutcomeI	ks-stat_OutcomeI	Pre_Action_contralateral__std	Pre_Action_contralateral__quantile(75)	Pre_Action_ipsi__std	Post_Outcomne_contra__mean_spk_per_s_100_to_250_ms	Post_Outcomne_contra__std	Post_Outcomne_contra__median	Post_Outcome_ipsi__mean	Post_Outcome_ipsi__kurtosis	Post_Outcome_ipsi__skewness	roi	model_id	repeat	session_id
0	0.30883975744696035	0.0027792529505596404	-0.0450267026981881	0.04291266183759007	-0.06410553069787071	0.5075259902738463	0.09962081786566575	0.11562887728743439	0.06387953019125965	0.2864538136636539	0.148368622450111	1.16400466272078	0.5876681188202697	-0.005196900520008073	0.14253393376635298	0.018337509270045946	0.33923668000564366	M2	lightgbm	0	123
1	0.16519684831473197	0.03813674162450723	-0.2471076654930129	0.24200508529907516	-0.06704349122239327	-0.7982217612178428	0.013408051850817828	-0.9339045671955761	-0.0700100788696014	-0.11319274230199236	-0.31132447255047846	-0.0621218960435565	-0.169069606117285	0.1161791180964427	1.1590730017587012	0.49978843872124273	0.21529193466225713	M2	lightgbm	0	123
2	-0.3381588871552247	-0.7470514110718877	0.4400231556558843	0.14740058862869904	0.14302098359832813	0.22482568413798257	0.07980437830076956	-0.08516478394149728	-0.1531821279076286	0.06874754950082938	0.036163481030762105	0.00684199133303339	-0.22991465114838366	0.048793330688279436	0.07983580399358106	-0.0044924363704340504	-0.23523341614104767	M2	lightgbm	0	123
3	-0.3607564403155593	-0.04642775350408541	-0.23974721602176988	-0.12135455044210541	-0.21053714131504336	0.875193770459285	0.5064421860699794	-0.3774934055276687	0.09156421431425177	-0.09832822254505212	-0.25758104289468164	0.15025164698639154	0.07994650350255401	-0.18419754601145558	0.8532250532185433	0.1559628091422068	-0.15449727616105627	M2	lightgbm	0	123
4	-0.3961640298573313	-0.10738167049406652	0.009128255403812548	-0.028066632261404878	-0.2283498712289569	0.004476021463286894	-0.049683218366590884	0.2479830398043768	-0.03696582091756864	-0.09310746702418005	-0.1933512074688274	-0.2823211295402036	-0.07864529851550912	-0.20677610418497508	-0.18080769741863295	-0.20897257244208098	-0.2521093468653081	M2	lightgbm	0	123
5	-0.004662210030624653	-0.1342738884843258	0.08372808765877489	-0.0010769097451811093	0.04672818264322169	-0.22734536144158632	0.0322277982067871	-0.015559537333103186	-0.08358511476939483	-0.041287220908913694	-0.003921610655342873	-0.06857273606066698	-0.2787438355333228	-0.2609860814072206	-0.14907846126589014	-0.19788988069938993	0.03220699867787808	M2	lightgbm	0	123
6	0.2535202621978712	0.07182213206591224	-0.3368876562094666	-0.1584896862491035	0.14738549985943208	0.9316762978466138	0.008691757841825257	-0.04091517457595827	-0.07627996741982589	-0.01767511702418599	0.2634991544275054	0.04612938056135641	-0.13344564509765572	-0.2564790265066364	0.1637308802246241	-0.16970381256893122	-0.22626014288749877	M2	lightgbm	0	123
7	0.42446844132550143	-0.15352400414085124	0.3779979574148402	-0.5556093805749792	-0.04516919475827276	0.09351257862544118	0.07495696125006687	-0.6215950395547024	0.1908738629124711	-0.03232241484668064	-0.05115203733824444	-0.08373180167121423	-0.14711674378222866	-0.18494551412376234	-0.14088949087211036	0.018863200714170428	0.060886441879829764	M2	lightgbm	0	123
8	0.3138830376163228	-0.052383834981644874	0.5006923295415929	-0.20716986139737315	0.3784807900825309	1.7247280712434114	-0.12081073096224504	0.027513066241016713	-0.08861014083187396	-0.16120566850792797	0.1026495783504329	-0.35693275417128834	-0.12015942083491571	-0.1835603772677907	-0.14348948209397902	-0.11286728132234446	-0.15667440555329756	M2	lightgbm	0	123
9	-0.027544889800888442	-0.08764507409485647	-0.05650103047040884	0.03516147506796563	-0.18238293521100327	0.21505495639329195	0.19630332775508255	-0.5625464045071321	0.1993109815876669	0.47218919196133413	0.4734855894721267	-0.6252901239810854	-0.09939154536885836	0.11426640539888139	0.35990392798067206	-0.1846178559533649	0.11268931822920486	M2	lightgbm	0	123
10	-0.44690615039577586	0.2106851571563481	0.46962772312434725	-0.05370776916696915	-0.12555019107737092	0.9346298923218008	-0.10057687290432486	0.03724838253587246	-0.052569036015893064	-0.03183069323114375	0.12121990051357219	-0.5028933009506493	-0.2842146313846059	-0.26450171986460114	-0.3080501002952781	-0.22596963623336883	-0.2706736535877341	M2	lightgbm	0	123
11	-0.11481649795752666	0.038550117740495916	-0.20089724633824102	0.16835552188568437	-0.08576943149631505	0.1732641002807911	0.06919142282383751	0.38492035388357027	0.033350668433585716	-0.13135969706851827	-0.11786730468466781	-0.924765355609061	0.04995107432998544	0.3411706759157732	-0.14055839373251625	-0.12392795059684746	-0.24087022010092327	M2	lightgbm	0	123
12	-0.347013655473526	0.8313320795351183	0.008304525520672774	0.15953857002988983	0.0611642201086484	0.18721942076727363	-0.1105916155736066	0.3464767277614429	0.060583936417412346	-0.032482259774650295	0.22663789855921224	-0.896991819739117	0.0833146233618526	0.5805792417057214	0.18606255382685352	-0.07154534926884795	-0.037033639729631106	M2	lightgbm	0	123
13	0.16977854138242424	-0.3519011259814439	-0.0051167099065460185	0.038809049815240575	-0.3052223754434625	0.2269946461529791	0.3767841946213957	0.08032927750108661	0.3513032683611636	0.6933204806731276	-0.08741292588309177	-0.702507360957992	-0.1122550033962691	0.06177823217977566	-0.16419872562068147	-0.18856765993009109	-0.15482887890388855	M2	lightgbm	0	123
14	-0.3549925436303344	0.3687242786096665	-0.2749684855055286	0.27844795556328233	-0.27733186048528896	-0.6779267188301622	-0.1662672598037723	0.34468328322055725	-0.046520099226458674	-0.009901950690323229	0.010220929743975963	-0.21846776084057906	0.2999209041002572	-0.6042704188273851	-0.3931498883217922	-0.2294865884954508	0.05839111031726057	M2	lightgbm	0	123
15	-0.1147103194214522	0.6371714143202537	-0.24606921459096476	-0.1434680360500122	-0.20171370993057086	0.7087483844672281	0.30399905910996916	0.3790702845404562	0.024442241607699408	-0.02216581259858397	0.0423712473433785	-0.8190139257379278	-0.0899136441452299	-0.28091142811394193	-0.08533539258072823	-0.010207821312636452	-0.32163965733002314	M2	lightgbm	0	123
16	-0.09461954545580382	0.1044558307008628	-0.08566399983520011	-0.1061024794131624	0.15392625318517933	0.04867326627784006	0.11320007339100452	0.2043968593832864	0.003223473112532955	0.16585640804562882	-0.0627589642301777	-0.4213188321765777	-0.1137446636403508	-0.018843042069966513	0.0025748836818027254	-0.22979897545282166	-0.1508507807045657	M2	lightgbm	0	123
17	0.03258764858174515	-0.033661477630984135	0.2915932334901374	0.0805534723810008	0.14658014238401967	0.42054741600646073	0.04508978577984265	-0.13801767142869598	-0.03039608399693014	-0.2568993403287893	0.33132647097698775	1.88593385773185	-0.2238441364029253	-0.0373068602162159	0.5453104153338006	-0.09028034373601501	0.48007173109158263	M2	lightgbm	0	123
18	0.43387228181416937	0.1086544505860551	0.11657258640587086	0.2706986836928371	-0.027538262217536427	-0.48363270594393387	-0.14671537551236064	0.24446855471002638	-0.03696520945561167	0.5030619026498097	-0.8988443758690419	-0.20906498499810056	-0.020877364725461593	0.5035614349769858	0.09955699466772412	-0.11145521719352805	0.023685113431549804	M2	lightgbm	0	123
19	-0.32260709965895434	0.6949685900663721	0.1852476999464612	-0.01203159135977925	0.06870707912490977	-0.2364510621794127	0.042603011348414675	0.008556611845311897	0.052729013245545624	-0.006260120428769782	0.3162689315307899	-0.5202897277674564	-0.06510798641240605	-0.17296018141336536	-0.024211938771229322	-0.2362673309607527	-0.19414488975154617	M2	lightgbm	0	123
20	0.2351027641103039	-0.575459724730638	0.12385060539612823	0.02418805292711695	0.15446483150473703	0.0943602554750489	0.1481436443766924	0.387172098259569	-0.1223657015363362	-0.09829957536925905	-0.01943826702737765	-0.51771754451817	0.8899969906166214	-0.22647152594214745	-0.1767277478793911	-0.18670522042878446	0.20850329348199662	M2	lightgbm	0	123
21	-0.1387361531148471	0.1776706698596121	0.05244900495072578	-0.277964565790026	-0.3633366513055405	0.5567922291359613	-0.1805000056662018	-0.013486499843018751	0.3730038896415835	-0.2863635816300674	-0.07084135493007444	0.9670804293441436	0.0253153214142051	-0.17856888122176323	-0.16914694273062306	0.010043889305857978	0.07932437236302702	M2	lightgbm	0	123
22	-0.34513505726998245	-0.13756319345320794	-0.16306294361296822	-0.005570232239340571	-0.16220236856093673	0.4651667533186569	0.2875596022854529	-0.32245875278085034	0.00650146217389775	0.0946011433454699	0.4605216288211131	-0.027956641441678066	-0.011483161153288167	-0.039928118323632904	0.7078392001542395	-0.10624829459141218	0.30411162710184825	M2	lightgbm	0	123
23	-0.07870992491389507	-0.15914823644821713	0.22298179300489374	-0.434670372149878	-0.22336033218341889	-0.929923457838686	-0.29055703075528205	-1.6554048736401654	0.05580662490526059	0.2183152631723256	-0.799358193570983	-0.22061106989495277	0.33188294611604546	0.37485194292854973	0.6084714105907728	0.31189488279883804	0.06035133758506799	M2	lightgbm	0	123
24	0.22638422096404384	-0.10187023658193177	0.050184299332764956	0.7575014855734143	0.36433508363019823	0.8906921560671628	-0.012537836918160484	0.390882057839129	0.026023210667480517	-0.12048535075025682	0.05891890108355903	0.5554641408708983	0.13999053866337158	-0.21990340127547214	-0.18919357441621845	0.12756093553886336	0.329233706018978	M2	lightgbm	0	123
25	0.12165105918769299	-0.1218480710334282	-0.16449900088087333	-0.09178441735778683	-0.03713859580566738	-0.4466337787508645	-0.3260432390562414	0.15905573856835292	0.08608753554275761	-0.013921897023819536	0.34041502821856795	-0.3765442193297101	-0.02223295697527409	0.253416687428947	-0.20915279388652994	0.5319694593291384	-0.2235304964602156	M2	lightgbm	0	123
26	0.09483043549082192	0.09713704986506091	-0.09898723029023773	-0.31149334854769195	-0.19323776039501048	0.5645719628742341	-0.11912304130238113	0.13706184047141276	-0.08058706747261214	-0.6254871247108044	0.05221071832901674	-0.07742321609599526	-0.06641879656564717	-0.22645731335298458	-0.20103162072498276	-0.032543645140361184	-0.1561877566678702	M2	lightgbm	0	123
27	-0.10529377126653264	-0.20872080802783802	-0.06944896081049627	0.03166517521638934	-0.15656786465199282	-0.34796673525364025	-0.06761290657637095	-0.1861783607777995	-0.12989056974361307	-0.09750193234404658	0.00809758299208184	0.03469010457421961	0.5199405488192712	-0.2972655869685548	-0.11628298137424552	0.38543359232575863	0.05785027479237002	M2	lightgbm	0	123
28	0.15789865449917015	-0.3406949573998798	-0.06977192287102993	-0.2674813991942948	-0.40463787003555285	0.5748818471969761	0.09321523586089576	0.22469809983630504	0.22596561326875272	-0.08724131246864639	0.02358693178341882	-0.39548617655494717	-0.18194203434093584	-0.22365147025611246	-0.08750136296902465	0.11902434422728889	-0.1656464833232185	M2	lightgbm	0	123
29	-0.5499208673623175	0.17410949841326281	0.4909146419254068	-0.28416912492724716	-0.21821106268240853	1.1300375506656322	0.049469609688489916	0.26148565170096644	-0.03174730701810427	0.0566970781326724	-0.022503210625819843	-0.5204717994313955	-0.08093096602563925	-0.255089930142912	-0.37541897229928467	-0.14708276808467122	-0.2379382525742988	M2	lightgbm	0	123
30	-0.2059409021882711	0.6827396658228542	-0.016086631159153642	-0.10312315916228226	-0.05177704550155978	0.633677930615957	-0.19198776749054797	0.06463012055082336	0.03758013435836169	0.0023666129306500433	0.40918387389173816	-0.9126963084277637	-0.059350181651915364	-0.19906078778508943	0.0779867196713475	-0.17381117791447234	0.015126829655328267	M2	lightgbm	0	123
31	-0.31863750217115955	0.2217310241100673	-0.25963928376395196	-0.2649521110896968	-0.11739360934803074	-0.3573374791817553	-0.05322951829662076	-0.050581834305090174	-0.09064670303667875	0.2198065217625781	-0.3470741221050456	-0.7045843988847517	-0.1294173110322537	-0.09863335510733842	-0.08268065783489818	-0.18440825014642934	-0.21105088018552084	M2	lightgbm	0	123
32	0.42428719692019845	-0.1918258828320627	0.22649153095241706	0.129837855597301	0.2549167407965108	0.5506914927980389	-0.3850093512600121	-0.1833310590450698	0.16340013723600746	-0.03393920221284529	-0.2485713912592504	0.4834243739598899	0.14014610936146293	-0.29259921779630116	-0.14822098910498893	0.3583137143009511	0.0031077887177555553	M2	lightgbm	0	123
33	0.0548411743901897	-0.34204375484731864	0.5060135840892415	-0.1471549856929213	-0.1835056373794271	-0.47469691884203585	0.012183678918556307	-0.41032091476956783	-0.01956933019982524	0.03557515171855412	-0.1693157485300445	-0.21568874221693862	0.4243666871595479	0.0863300971794785	-0.08412118385823017	0.0316688119213384	-0.09085782434756534	M2	lightgbm	0	123
34	0.19243967417509142	-0.023486408401465247	0.3232398037122076	-0.07478977851186071	-0.046300766754934636	-0.31196515958018833	0.003000012797510989	0.6243625709819255	-0.24507105682788263	0.3629818524365971	0.06947770070639456	0.22703558590043582	-0.26168151933940326	0.40664207378759226	-0.0006898195847232357	0.1279011394700026	-0.051535739667640246	M2	lightgbm	0	123
35	-0.19199413577639715	0.17073196318093345	0.2549513460470994	0.024826650803938408	-0.05707335992603477	-0.4214760586535013	-0.1804007761413184	-1.948758849394215	-0.018299925034456963	-0.04914554481574712	0.015207051896586889	-0.22520495655785694	-0.08184740004280934	0.3314912096409456	0.0854167184594223	0.462994642595457	0.2107162088922272	M2	lightgbm	0	123
36	-0.0373119446889736	-0.02031524863613881	-0.7021647456886385	0.0482476635741798	0.1802949989737923	-0.5692893814509502	0.03976409513757785	0.04963507508618902	0.16464940909748266	-0.11687916189776582	0.11468789642286027	1.1843196377725667	0.6556234583336381	0.22883835327135518	-0.11434122034790854	0.3440482832502646	-0.0663353439815695	M2	lightgbm	0	123
37	-0.22302681239979005	0.6961423971482429	-0.05731925391746054	-0.04271874832288838	-0.2682517937466718	0.05723905239403212	0.29663743429625933	0.31970097223440724	0.016532078051557115	-0.15329744065233955	-0.019767195940113533	-0.8222401794245443	-0.15484304103985796	-0.02039822623249546	-0.23606251612767656	-0.1553213260418568	-0.16439481698139227	M2	lightgbm	0	123
38	0.1831482591206541	0.09393176184233183	-0.19131808104887962	0.026603024791575797	-0.3141268591204832	0.2982456002092773	0.019249104913184427	0.32955850744875936	0.01951464630518441	-0.05258917589355235	0.09317324787073634	0.31588737385213	-0.22651012194751433	-0.42643269523566746	-0.3326928923044943	-0.10023611307846314	0.9101097329725132	M2	lightgbm	0	123
39	0.4441267653283397	0.1949850805713996	-0.12658583156645464	-0.07641936738786345	0.4456907375732153	1.503162646645576	0.06722289869261436	0.3013090383494146	0.008975805226632258	-0.30691015393894755	-0.03602618838968584	-0.5697837026623379	-0.03019630762387185	-0.1391742996510123	-0.38973959026962934	-0.22005300660081448	0.04350067456079597	M2	lightgbm	0	123
40	0.3494239016943481	0.049427807836982814	-0.3602252628586262	0.0137253754436233	0.06778058989684958	0.07497252451017798	0.33285839606803874	-0.4725468266402441	-0.10145575386590093	-0.019951871421693017	0.028266942787424375	-0.11181421387887655	0.7265521690095263	-0.016403611853575754	0.5668277248843689	-0.15202202391685415	0.1102773700609826	M2	lightgbm	0	123
41	0.16795316643001088	-0.2289795055677214	0.3545639922602294	0.04329031230012381	0.0702795331044708	-0.8256053671371488	-0.1473364581975582	0.06286415435560402	-0.02646466781034759	0.030775377691012726	-0.08270896774499681	-0.00793916924912343	-0.023189775755857837	0.429845063490272	-0.07194670573569556	-0.21275765001883853	0.034870834668640466	M2	lightgbm	0	123
42	-0.12835103822419724	-0.15660317668764082	-0.048497830628839646	0.1770713476053378	0.1263257114392527	-0.6455074351667379	0.31992713391283206	-0.4134059376499697	-0.13116792935893173	0.3643689444655174	-0.07961659260235913	-0.3242140584137843	0.1049794852810514	0.5244159288243767	1.4345009512842715	0.2972598523476268	0.2361636838407495	M2	lightgbm	0	123
43	-0.3932118035857034	-0.19315178605348182	-0.14929560561718141	0.24530209034305125	0.11115134451361687	-0.481039787487863	-0.0545492840454449	0.3225679512612056	-0.14955803748490745	-0.10933136351956566	0.01635047715554791	-0.542152340157339	-0.0077006516471878166	0.04062838361324689	-0.10510740107281079	-0.28242395787380215	-0.20666665038108953	M2	lightgbm	0	123
44	-0.4343521694305016	0.3421682754887271	0.1648963450708186	0.1457680160126686	-0.18260802352618677	0.2630255696776144	0.18112157901800988	-1.52171939269815	0.036881132070238465	-0.036159318286413736	-0.370980624181799	-0.6161431905218235	-0.18365484923719194	-0.16312240225787783	0.3501067362580184	0.4167638747566178	-0.1608664080924752	M2	lightgbm	0	123
45	0.062172912816786524	-0.24775019154898034	0.2168918306056813	0.009893700727021526	0.05166502349731148	0.028929790434701765	-0.17250112436964818	-0.4040426232308014	-0.04180118573023772	-0.08483364892542486	0.3892817627476646	-0.39565007129899943	-0.07082108961179556	0.34330259141967684	-0.03905145017254367	-0.17829366288141404	0.19174322907924268	M2	lightgbm	0	123
46	-0.15474500389695098	0.8144235276223288	0.4048663875589598	0.07527371239428965	0.062130971293205384	0.30973098318501896	0.5245865417370397	-0.5981016146290665	-0.021692525988357293	-0.012773877444135485	0.38205945841017985	-0.6437809022295591	-0.1810430545677378	-0.15357593848529005	0.35961364522158185	-0.13533912769873824	0.7576137524273436	M2	lightgbm	0	123
47	-0.17849321283163494	-0.04259865708996215	-0.5944219723293309	0.014660825344117627	0.12572182615047792	0.20812457573732496	0.0893879123549397	0.35066713654275333	-0.05547245444650275	-0.00943249748778633	-0.1532570447639428	0.6104618098829186	-0.09385089579507415	-0.18920591518025048	-0.08300995113441248	-0.14920405369899034	-0.06785679926878356	M2	lightgbm	0	123
48	-0.23506209099427516	0.34927581144143177	-0.32964905897673696	0.638630565933878	0.19447690207145105	1.594481158653452	-0.0328057810993942	0.22776355519951763	0.05141482763364595	0.03212610853539821	0.06286586855578383	-0.8034886940716301	-0.14997007376989854	-0.1281420443110294	-0.07824246749026907	-0.020703989864169936	-0.3275529840354469	M2	lightgbm	0	123
49	-0.5041783173014447	-0.12342516829978524	0.40915373881342704	-0.12546517824993736	0.03855164965603374	-0.2906629289858322	-0.18618004767966717	-0.6987630361196531	-0.03663181135994988	-0.11239056654370258	-0.051333178771709176	-0.5995464857844078	-0.055155542336232155	-0.0645202556175334	-0.20521700497774958	-0.16420816757978585	0.1727537662931467	M2	lightgbm	0	123
50	0.08544432786305838	-0.35759464581515726	0.04072317520595829	-0.16685394042333582	-0.004014059696749012	-1.1882727651337617	-0.24431658458658057	0.4336968171085314	0.07191000921433593	-0.007524434292159753	0.05202942955603819	1.212416665323765	-0.6105943807618811	0.8573182853849725	-0.1824378003350626	-0.12562537664541318	0.11338750593593258	M2	lightgbm	0	123
51	0.34207880662311296	0.22973625565910377	-0.12762114260495733	0.99246436494646	0.3630602076242124	0.28138698437278165	-0.02835615076503512	0.2813853608203328	-0.04876589810352009	-0.09111620359686716	-0.03003369881125783	-0.986990076896851	0.2860236330596965	-0.024525910199218785	-0.01907978074336452	-0.22811657755976328	-0.29313213172046404	M2	lightgbm	0	123
52	-0.38524213686267716	0.8935213743218248	-0.3043523059812756	0.3236758043367562	-0.15985293315686086	0.2033103844657949	0.009581185103115775	0.07420179748075509	0.07846085178179502	0.00403637632697994	0.34355769603334735	-0.43532273572730323	0.015622892540363179	0.03038572561648493	-0.22736931295539328	0.2944803060384552	-0.3298264822222381	M2	lightgbm	0	123
53	-0.1116094977917214	0.2257795258931279	-0.23945397748053576	-0.05719848168721214	-0.1280800468502116	1.259953572165102	-0.11385149998804978	-0.1483767064699951	0.03548036390850755	-0.021787373008808713	0.17755680131138812	0.9255081770635004	0.10936084518866819	-0.16859781286857076	0.081589243630583	-0.12140801979913601	0.1050557303727604	M2	lightgbm	0	123
54	0.14657969338439458	-0.18945689097596868	0.14405126794634532	-0.2100987980376212	-0.02452706740340385	-0.5634800131524866	-0.007311780286883936	0.3041586299777686	0.10429989621174146	0.07270381452125606	0.3483562535406141	-0.5160646542946106	-0.01623966033327289	0.6418197612475206	-0.07202716864003947	-0.06476521763165145	-0.008471801873485637	M2	lightgbm	0	123
55	-0.2846378055867326	0.048112005764908414	0.45646178152835787	-0.0938697333003879	-0.14473093172635554	0.7619484929761111	-0.21707795097531365	-1.2076795216940144	0.023479606419301368	-0.029377337703649902	-0.5251384262784046	0.25061704231551024	-0.4241187660043335	-0.18664896381870894	0.46884953948573665	0.15878658913203453	0.04711778259595027	M2	lightgbm	0	123
56	0.028057322121457607	-0.273968829647022	-0.10485415864898423	-0.021458256082267573	0.07729354072426704	-0.4266215012585594	-0.20162163474096745	-0.3469390892968347	0.5112807783185681	-0.05193709349937143	0.3999782679194097	-0.6040840851929073	0.4869231669012256	-0.029253194565272728	0.3493228148443104	-0.2007696481299924	0.05897019662684368	M2	lightgbm	0	123
57	0.557290936929621	0.12173244029120295	-0.009367812252939027	-0.08474632234311032	-0.21534537078483645	-0.7108811983983643	0.11039069400001648	-0.1748738224701473	-0.043184897993118226	-0.3376226648609124	0.15225288058272807	0.6978805421907617	0.7076824052278723	-0.35024556798440093	0.24077703896705216	0.3102064070630473	0.11280848731810775	M2	lightgbm	0	123
58	0.41445834413453964	-0.5340648415066711	-0.20888773951364792	-0.08941338996355667	0.09826338643884576	0.07693698211742539	0.09187516370588662	0.20025498251201254	0.05372053824087462	-0.007826243110494941	-0.029225629957559996	0.023239220939627336	-0.09365041273036796	-0.04502640612639279	-0.4037152499852042	-0.09876810673558281	0.013661759552894918	M2	lightgbm	0	123
59	0.15044952510294385	-0.13926972289959136	0.010067740381057814	0.039270313700302456	-0.04682189785789238	-0.012959445549980509	0.03987627315048829	-0.09652496218480358	0.10028178092019159	0.280411904207248	-0.015564251541336505	-0.5231567708724555	0.40995357001605676	-0.1359036804471146	-0.01520119086135001	-0.03830244039942694	0.6674657838491689	M2	lightgbm	0	123
60	-0.4746863332158218	0.10218468844008455	-0.25829774874505074	0.10674735362532312	0.04693841819633643	-0.7862738099290062	0.09698353412400287	-0.057433493712877315	0.029046903144577935	0.5990742991384508	0.2529133609368924	-0.446797926454849	-0.05806242480448413	0.33295548896325156	-0.06777707368011371	0.7194394987679625	-0.17103035231794042	M2	lightgbm	0	123
61	0.2983041798969902	-0.08263271428170069	-0.1692374694773822	0.594774742506865	0.10426038426431367	-0.07224978387240052	-0.18648256007135722	0.7537722431654579	-0.008325164314385526	-0.12922464000613473	-0.15481177377097896	-0.9102675770644963	-0.16095220271675914	-0.33700534898384127	-0.23120531646942255	-0.19616097598817409	-0.33630468341027625	M2	lightgbm	0	123
62	-0.3540174986814524	0.7898139699828963	-0.3827265695173194	0.0818570776623373	0.005476374379203653	0.19302576345148073	0.22734676603902398	1.0766577509302517	-0.06945310297339705	-0.1146889302788518	-0.1724784382071318	-0.849345437583364	-0.15373014709808414	0.17451357117790017	-0.36141329598379796	-0.1820055017684569	-0.2092548409151644	M2	lightgbm	0	123
63	0.24283064285195763	-0.29749907739405607	0.19469672333027926	-0.2585739869297419	0.11660955589716222	-1.104520874617134	-0.33713261181272774	-1.1372031596296386	0.19443328756496292	0.20310866787207563	0.09132068886979218	-0.27906428760523894	0.9852204293211204	-0.24459911775497425	0.08460210308494061	0.4627613090563066	0.23715859897060043	M2	lightgbm	0	123
64	-0.038893882145069135	-0.03548178865928678	-0.3438363759650976	0.20832269674420925	0.4561866571598291	0.3752074470287051	-0.10190803390904762	0.1326022266024162	-0.08538353251892035	0.6707901504321117	0.20372547275278566	-0.6420601316589541	-0.031904257785172245	-0.36203914683286054	-0.1599831409724428	-0.22682172932736053	0.18322691865190147	M2	lightgbm	0	123
65	0.0026014211703127097	-0.2871522607731214	0.09906600658096959	-0.3803579118076538	0.048616775039769085	-0.99792273920788	-0.14539571243906763	-1.659341887300812	-0.0696940048584165	-0.05622349375786236	-0.3041320761806496	-0.15302953341026376	-0.17770228702905191	0.6320312765966457	0.8362396845846685	0.46906575753980584	0.04645823590430651	M2	lightgbm	0	123
66	0.5030923178077804	-0.013182459806960586	0.3018890959406765	-0.011537017710228779	-0.11116275038337077	-0.5833111696232988	0.1346788992903056	0.3764412746043524	0.027619080959008654	0.3922159469806727	0.14701361662849768	-0.35245042213927846	0.5952232858797337	1.207944547574263	0.0021144008644530627	-0.23417177042830492	0.062030065816295665	M2	lightgbm	0	123
67	0.38083550654776216	-0.008878917278943244	-0.19130085059505264	-0.12269335946053717	-0.2193498468712667	1.993259957269376	0.11709733912243672	0.0797048183725621	-0.11785885425588699	-0.5383205609224442	-0.021015993060478765	0.07711314668971933	-0.4444968555947016	-0.035356319626126544	-0.02586377696455729	-0.19960736314752855	-0.20100355217734658	M2	lightgbm	0	123
68	0.23923733585767926	-0.19795347035908228	0.26849637773502394	0.31201330761835244	-0.03424286189042122	-0.12837116280326685	-0.1254746757828005	0.11898208315894272	0.08285168040503176	-0.03716242522437847	0.11116208446566636	0.6055288083391792	1.0560199634214193	-0.08569840343915214	-0.08276766483046269	-0.023506973741857225	0.01782283478891467	M2	lightgbm	0	123
69	0.15804983824850244	0.15881072835722745	0.1564399869176776	-0.00793301144981271	-0.7565955646957808	-0.9569367431515958	-0.5727096323257852	-0.8006431821412328	0.005279687268454416	-0.06170939282098995	0.0956714670119959	-0.38983503330443986	-0.06772464107617596	0.8098564594139395	0.11849913641559684	-0.3034672228976578	0.1251766042266671	M2	lightgbm	0	123
70	0.10462157347076567	-0.16922025638724683	-0.025418228092747356	-0.06058530774822199	-0.02598207535066463	-0.38603011741382104	-0.11851518366531374	-0.5506344542073297	-0.10908194105898097	-0.06753090976337817	0.461434465331415	-0.7344515860239033	-0.11853379373428474	0.15167772968357066	0.2043738677828297	-0.23297102985106696	0.2341818697064843	M2	lightgbm	0	123
71	-0.27759930305828195	-0.030116683841776896	-0.011529378492274193	0.0279100390133682	0.25006664365863057	0.40084895697413375	-0.13338057973642803	0.05685339660383445	-0.03491356880527273	-0.47309547850333533	-0.16182858905877137	-0.40015950271537987	-0.018827070482953838	-0.1271599170599824	-0.05952478265916334	-0.31034857552980877	-0.1690610737701569	M2	lightgbm	0	123
72	-0.4039105413419707	-0.13789243472444698	-0.00906233945043518	0.1114024479540092	0.11049676523540466	0.6960835640749601	0.4713493675808485	0.3894216392825114	0.14104042644153286	0.6440742321120406	0.06444677744143697	-0.881537237348923	-0.06262869891142814	-0.31852020330731146	-0.05091922286727671	-0.1255731609920384	0.08325218429824399	M2	lightgbm	0	123
73	-0.016034982546157765	-0.07045986590423346	-0.19432087418676863	0.12900342446726157	0.05944031742714259	0.2921310649974654	-0.013019696912238343	0.02747089842269431	0.11170814677833746	0.5498247567911793	0.3461575550504986	-0.3826865051937601	0.8909653649496483	-0.1332546626551342	0.36562768012348157	-0.15493156458839077	-0.04278930523414606	M2	lightgbm	0	123
74	-0.2678984425819031	0.1058724325573096	0.31274095123815093	0.2090523706001301	0.47054413346965085	0.7330458071147987	0.5606607041163537	0.18916138554197387	0.0801095045995101	-0.004488463893677895	0.1882515292154312	-0.2292589986320255	-0.07030084804919481	-0.13611656699861183	-0.15189245062215895	-0.033166706647274086	-0.24339576434024224	M2	lightgbm	0	123
75	0.380653616289764	-0.00863926442560822	0.4101946116009151	-0.025975171078366898	-0.23467968246620435	1.4760245696079388	0.11637561890394216	0.11630652364424227	0.07338898508904863	-0.02209952675062446	0.07534666810769	0.11062173503367524	0.7291614691387804	-0.1317508242117216	0.304985738828916	-0.10050270469350162	-0.1660678016041757	M2	lightgbm	0	123
76	-0.29234603906068785	-0.051108278428091895	0.2830722568740445	-0.07293287488419374	-0.20265728262414515	0.4398581285568356	0.03925276228622051	0.1581892140495703	0.024800768830996286	-0.09562181433319174	0.22279382554362362	-0.42248213124239165	-0.1251078130596408	-0.3155393541897341	-0.20567707676829058	-0.11656689133218073	-0.24813365732251777	M2	lightgbm	0	123
77	0.1558049411544419	-0.2060646867742813	-0.01714651678274167	-0.060494465884881464	0.011880916069759767	-0.2092010417011029	-0.1500484255413258	-0.026148345693229075	0.12461957033503857	0.03408516586003147	0.27786148660350846	-0.8841416447702188	0.14399259809233594	-0.06341336082462737	-0.11775053177893686	-0.23106128159276737	-0.37454712469651325	M2	lightgbm	0	123
78	-0.5278535045739373	0.12989270444613657	0.33129793041892025	-0.08260544893538657	0.042048707979151556	-0.8140218334920586	0.48337101324838566	-0.5809398313569463	-0.14974991792093412	-0.0333329165156902	0.1827114839630435	0.10775251295615859	-0.013097260099993525	0.0551264009548147	0.26703167503943276	-0.2547547403175966	0.04206420971830165	M2	lightgbm	0	123
79	-0.07708072575218962	0.9363399553137006	-0.35021747927975	0.3143829431184872	-0.05467037740480436	-0.050398358284828956	-0.058394363181037544	0.15392666352449827	0.04046317964878591	0.0050401919216627195	-0.09101565637143284	-1.0666098163475994	-0.10819990087603894	0.43629408646542067	0.001178515527312023	-0.1197254594948637	0.02147640333562402	M2	lightgbm	0	123
80	-0.2459376128535561	1.0607281002595317	0.035801433467748396	0.15710079373050162	-0.060727170121342176	0.059008137448794865	0.044355377212364155	0.04797236843670608	0.0400870556585594	-0.0025834671922575123	0.26868159510486644	-0.9750208222846762	-0.19742693947555778	-0.030130968212554378	0.5690398883179183	-0.08524031393736423	-0.3461996237387274	M2	lightgbm	0	123
81	-0.38631716223819473	-0.10784234457931471	-0.21010069812150725	-0.17314386892276298	0.22644509358866804	-0.7472841958610997	0.39974575125742035	-0.39000347095986926	0.1448548983767039	-0.04294321938906763	0.3329982790558683	-0.036554793801245995	-0.04225529458859781	1.032280411100007	0.5920474689408887	0.3692147957247189	0.21893809719476456	M2	lightgbm	0	123
82	0.1970245502133936	-0.4490270517480685	-0.16407903175275354	0.12956023429316374	-0.12508987767375068	-0.3104914869124081	-0.15055035916669465	0.13349110580369344	-0.08837576941721174	-0.056692214286845864	0.22655434590196344	0.04295382716678068	-0.004276392911152876	0.03952867539518562	-0.15241385423258194	0.22072442280522986	0.3353522069218203	M2	lightgbm	0	123
83	0.15157792029614897	0.05685970943961786	0.11990904095496879	0.1533974764432066	-0.5186905372734579	-1.0023280885392336	-0.5147441376320046	-1.0420957894036667	-0.011825592544737248	0.16999521444858734	-0.007415954143818026	1.2783982278990906	-0.569290001238793	-0.10441605628027174	0.08701840435084353	-0.1728136748440835	0.2017441879997082	M2	lightgbm	0	123
84	-0.13085889515044605	-0.011743531279489806	-0.057817538652675075	0.2218101664373341	0.18462769626613557	-0.41064507789609916	-0.10539560077050786	0.2865440739843589	-0.007869249914599323	-0.12860734329247703	-0.00930172231651364	-0.7137129283523711	0.5384128279719429	-0.34512389940560745	-0.24738953399118224	-0.14966398146873688	0.23723910241965757	M2	lightgbm	0	123
85	0.24037220064199208	0.333036393518187	-0.056146457167400715	-0.010484121867251617	0.0067043255162064375	0.1901497763350881	0.0985842479858388	1.7240109098138712	-0.05496884354827279	0.031133155287046688	0.124320887176983	-0.921296967909608	-0.13201320729199997	0.580627707845493	-0.0006081002493830239	-0.15378669747668208	-0.16109045468378438	M2	lightgbm	0	123
86	0.1486182075281218	-0.05490842169056323	-0.23887435896913214	-0.1037645168383311	-0.24581906986794266	-0.2729133315882266	-0.1649024245108401	-0.08227535662986588	-0.07330055270410157	-0.531333808177628	0.024467833563654062	-0.1655867277990337	-0.11840346169787107	-0.30415614082360326	-0.1769394641366629	-0.09465718505907615	-0.08828361913924491	M2	lightgbm	0	123
87	-0.17808060472067427	-0.08028651997808169	0.5025610018077988	-0.24889997738987288	-0.11334509576561602	0.011629583624260774	-0.026571838575438027	0.21185308298651293	0.05780405168974789	-0.038800239395633325	0.18897899980792204	0.04332019739452513	-0.05402657079424976	0.5562587360910319	-0.16797629903437006	0.1338372981567768	0.07399458888784692	M2	lightgbm	0	123
88	-0.3241385897457857	0.1782371253886735	-0.21733173498619368	0.20880186390743594	0.3460312017147059	1.191092296439914	-0.026491058880158534	1.3677364115633788	-0.007258357632249745	-0.07689494279613066	0.08836039755613177	-0.5899993802428747	0.046429679477561284	-0.26538341147244315	0.04620116225753653	-0.22748499382057463	0.168677916885786	M2	lightgbm	0	123
89	-0.11880309029770941	-0.05173723435137569	0.005886253165025141	-0.15873732551873937	0.2635695004261709	-0.383018376779464	-0.16988540618087683	0.0006899080299154012	-0.21198880545569843	-0.10897243976127055	0.10629466668082814	0.03823327779890364	0.608346544409475	-0.24685165919305832	-0.24931534625778612	-0.13857863586272295	0.09192162216280607	M2	lightgbm	0	123
90	0.288474784111388	-0.13689598257649435	-0.2622063390644501	0.8975057872634337	-0.09512361247617239	-0.23191085337199233	0.08332238383454821	0.20497007318286814	0.09917274383654778	0.7206443851238666	-0.11612805254483367	-0.6456652971693564	-0.09172299774910168	0.1194064068967124	-0.06639516105483526	-0.0882471431401948	-0.233949332843276	M2	lightgbm	0	123
91	-0.04168784971689092	-0.13649725712750044	0.0057907559304936065	-0.023109195333655807	-0.1273586411091077	-0.9334674929471455	-0.14779836032890076	-0.8865191958727844	0.01793191155853842	0.16116654679529221	-0.6732542606926522	-0.36226410381915963	0.49976555168407344	0.3783244181027433	0.25823264263102264	0.4669635537754197	0.21098105688517513	M2	lightgbm	0	123
92	0.09407686310811673	-0.3215456758948511	-0.23299048893331983	-0.09452897577443725	-0.43390295752481545	-1.3874003135881645	-0.09051216693398775	-0.9152156785669766	0.07162963342886038	0.07362774128212135	0.12574895989279627	0.8155138116538388	0.9706750331969702	0.7673688252076947	0.2936174404716219	-0.2340358663833794	0.1399383596327971	M2	lightgbm	0	123
93	0.1860537551008427	-0.07660448985891274	-0.6442459110223199	-0.13278820950948622	-0.2156916003331326	-0.1557980238586541	0.3172453494969938	0.017672940609975027	0.11544842598069095	0.20942010017631174	0.26147443277073246	-0.7727714872814315	-0.03026576954298743	0.44760860889481396	0.008714463198952853	-0.14646568587280032	-0.06239001183598259	M2	lightgbm	0	123
94	-0.3316239375781335	-0.08536468219067107	-0.2939329708721056	0.020223914917272937	0.043803374973725946	0.015993323932162372	-0.051757434594697636	-1.4091062792684221	0.07394136844205633	0.0780491707720897	-0.13272630789837056	-0.32718968311311697	-0.19820017501801215	0.13411965159044978	0.3151718582726718	0.46607147374821195	0.24033886951533417	M2	lightgbm	0	123
95	-0.15043052979100066	0.31385449196040255	0.17978041412574003	0.03539716364053706	0.05207983829892065	0.17448148055073726	-0.18115768298530793	0.26852877653102736	0.03883213277578762	0.01970815913720095	0.357562374781939	-0.6215119673509882	-0.10785316829124542	-0.07690687362234129	-0.05640528027224857	-0.17442056558568933	-0.20854689693915363	M2	lightgbm	0	123
96	0.04859742614397715	0.028842037894918838	-0.2795489715526223	0.23663618903039998	-0.34383061997147113	1.246866389984606	-0.06801850448096054	0.2160440404791501	0.05329136445443032	0.2599968547248709	0.10832191480949312	-0.3918831465171403	-0.11778913174695654	-0.19397711872287557	-0.17820852154676722	-0.07284649911965763	-0.24854138347051055	M2	lightgbm	0	123
97	0.11748246782172532	-0.13243868057854868	0.6005743434253045	0.12472445360211806	0.06582745065551703	-0.5023337225234302	0.005374317406245469	0.27844067091172264	0.1014402873967035	-0.03299495741929088	0.17608927224521945	0.3107871150508887	0.07902082065745	0.34531194608189186	-0.018520474744253602	0.012555304851691361	-0.2886399761176224	M2	lightgbm	0	123
98	0.2595584401869433	-0.1584815403821025	-0.3476125716221308	-0.1492471922126068	0.05664856792762014	-0.532054995614764	-0.18007919046840884	-0.01846913137078164	0.04216347023249394	0.031001860499958265	-0.13453492590658045	-0.6928164833050415	-0.17415477791828626	0.5958683212791734	0.07587814466982717	-0.2488327272640223	-0.06935085056917963	M2	lightgbm	0	123
99	0.3095443438514404	-0.2710866541870017	-0.14240771455219517	-0.04278255399367726	-0.1515958501052173	0.13069155322599996	0.18097415213187967	0.05386518725084444	-0.042994236591100195	-0.11901703558689006	0.19922773835625637	0.4925418772345754	-0.8591720470953326	-0.22705477024995335	-0.16407371476872498	-0.07480427618413099	0.06612263150257142	M2	lightgbm	0	123
100	0.2820876831484511	-0.3077490355099464	-0.16464820049866338	0.4204248574995952	-0.05222513059714865	-0.8221670140978334	-0.04976894392679705	-0.06376753868885024	-0.02892745936465191	0.03909823439562297	-0.013341724681177166	-0.27015691090491123	-0.06952477522127093	0.6644299251745243	-0.12578478246798971	-0.28570477730825106	0.07252996711075951	M2	lightgbm	0	123
101	-0.4810952268698905	0.09025243443186991	0.14704859141529225	0.07566319382786986	0.07398129530335888	1.5246780099857236	-0.31382320337218567	-0.6689558490208596	-0.020224523910695482	-0.05790100234843627	0.10286738436996759	-0.28500402958903187	-0.11131742058439222	-0.02556154205386497	0.03709960326106193	0.29106206406006485	-0.030825242096345244	M2	lightgbm	0	123
102	0.4999573432622409	-0.3302509632344089	0.10384040947960192	-0.1062008811707404	0.32228060429007	-0.6708362639453759	0.029160189828202114	-0.2820628867823565	-0.024645678917820598	-0.32122333250966073	0.004343266850619262	0.10954818996456063	0.03221541902458784	1.2682179093582988	-0.012758990314414022	-0.2426283155062597	-0.040639727807855346	M2	lightgbm	0	123
103	-0.30822740519807496	0.21230002745094437	-0.2394183225484432	-0.05996417307208837	0.03302205338128167	0.43514313621486456	0.09715476455469814	-0.009765005761603544	0.028042956856250353	-0.013319936775743163	-0.07359249966048997	-0.6759816777544853	-0.12474780813835895	-0.10187958867402783	-0.03835971085813682	-0.2961194523684008	-0.02558631945119172	M2	lightgbm	0	123
104	-0.14135484943187082	-0.11642417619452433	-0.35117376170638787	-0.00338416519497986	0.034885279622457646	-0.7348424194553212	0.29964481419273403	-0.5549513484863832	0.11702120988155595	-0.061304479818851176	0.06972750637642992	-0.007422740794931779	0.01769882052770421	-0.027820914308700154	0.5927322407667284	-0.06533002853997254	0.22389246736151014	M2	lightgbm	0	123
105	0.15859168433980536	0.261195757623878	0.031200554760714875	0.1872897210686949	-0.12122656808337788	-0.9872955089893597	-0.2979824609499616	-0.5326271788800596	-0.04804754556251722	0.2890219347054741	-0.14898224671914495	-0.2571133800820619	0.5303894513814724	-0.19714052625644196	0.24396102085548904	0.3790935898850525	0.29610664922490043	M2	lightgbm	0	123
106	0.20726572733258364	-0.22878060671848252	0.09060814339804167	0.023416855240131675	0.19114043486715318	0.8147666329538575	-0.17273942317749477	0.08619692034143425	-0.16694122440557754	-0.6811644288588182	-0.31618988743674636	1.1242121053659615	0.05840635750077164	-0.4076852229258898	-0.07722351920935706	-0.26292298515742984	0.01817035545449775	M2	lightgbm	0	123
107	0.09820615552738628	0.010065261139463683	-0.14555811027451998	-0.013466755540001749	-0.12499571456418636	-0.9086124257294312	0.0005521652933301569	-0.5880347512501863	-0.22296034576748094	-0.032660214024669135	0.21286965822414347	-0.017904448399771507	-0.2615678852623056	0.023335947619377653	-0.21080062697203017	-0.15038843282690167	-0.13044660107601663	M2	lightgbm	0	123
108	0.1327555554601358	-0.021398906044909065	0.3754070259838477	-0.03372323295704337	-0.23564897484681577	0.683449080308943	0.030675091898311052	0.25927088776035545	0.2717464692156297	0.32987527835693226	0.2593930494985974	-0.19876168747338543	-0.47465597587459313	-0.16587638118271547	0.2654363503699016	0.14108606170993884	0.08692205623442008	M2	lightgbm	0	123
109	-0.28134396078973933	-0.20813844892374098	0.12988534298815974	0.18452533601112464	-0.06731367227583941	-0.3300721154175546	-0.07672946362550685	-1.2616506217187187	0.04202473153323799	-0.1240587927329444	0.12269100334922677	-0.39606186653794545	-0.23303850387321545	0.03140041898279372	0.21810001965258557	0.4490519189213152	0.136172657029845	M2	lightgbm	0	123
110	0.2724578054133833	0.163418407520439	0.1522758104568327	0.11987837544263079	-0.12396964815056716	-1.1497984600230988	0.062040745645629225	-0.4532447107174861	-0.1477173501688334	0.2951745209630133	-0.15896772252657074	-0.15715247197450816	0.05334355947591874	0.6897470842463717	0.21440947137443828	-0.18577803144250976	0.18639971127506647	M2	lightgbm	0	123
111	0.008322408790037731	-0.017479576933682444	-0.2038554363352257	-0.01700456371726826	-0.1915706937691604	0.17064455658718033	0.21477817334449353	-0.5318857963620116	0.1236182671122077	-0.05560414253316017	0.3039566118631124	0.042915313607237375	-0.52520993379746	-0.15922757016944708	0.6694362287267916	-0.03724251747752023	0.048121102871556465	M2	lightgbm	0	123
112	-0.026569154835552736	0.009511162046838493	-0.050654576624920615	-0.27826707176747495	-0.29223050688051927	1.568311803159673	-0.13165508057904896	1.5607615939855126	0.32676151795999303	-0.02080834990094408	-0.023219272873525876	-0.5827251892010019	-0.1364916821228007	-0.15003979618592264	-0.006407339658348381	-0.12483173453676115	-0.3205676256080853	M2	lightgbm	0	123
113	-0.2289685401150678	0.8712669145828141	-0.3128434648150511	0.19776238479708455	0.2873810376189111	-0.3320898773334538	-0.04491255490338873	-0.2648910767128175	0.07972055767940105	0.010267274701294533	0.4443817248921514	-0.9513012686390621	0.736589578323457	0.2950491920336409	0.1914746455537466	-0.15861391907802735	0.15220227754960092	M2	lightgbm	0	123
114	0.12615810040000008	-0.03848872438442444	-0.10286357955870878	-0.10439751750708201	-0.07884265184730406	0.3006531955175621	0.09580452218834846	0.36472637629266236	0.005346535396262077	0.328352474698261	0.013217340746905342	-0.002719501694069023	-0.19446902741841354	-0.20867369226895233	-0.14764163846684455	-0.11435591023095122	-0.11686064311323066	M2	lightgbm	0	123
115	0.18688320487417318	-0.00935487830397823	0.4252307167586144	0.043124580424812986	0.0020982201972867005	-1.0384749362016568	0.296914213569921	-0.11694384465060735	0.10726127008342379	-0.011326881286699737	0.2391697325960568	0.0017463572618445118	0.4375886777049536	0.2873337764657582	-0.10444843803119747	-0.22805542893379227	-0.16726965402503544	M2	lightgbm	0	123
116	0.3036913437359964	-0.2201314067937916	0.08000039705388015	-0.04483965387966621	-0.21423636218740272	-0.10091907542086599	-0.011697430544989543	-0.35510247982476945	0.10719822697158031	0.05946020281135298	-0.004175977634419289	1.1715654517143388	0.04758042817727521	-0.3349613305010871	-0.17489999322539881	-0.0657894601551556	-0.036459749764105015	M2	lightgbm	0	123
117	-0.3111457353978913	0.9565908826519856	0.25849887115279446	-0.11765566069095233	-0.12317184894393576	0.033900736072855236	0.18397498383915548	-0.7171565985990104	-0.027673193739621644	-0.04647186517318148	-0.21042297761438958	0.20944828078209218	-0.037944776439318366	0.1149413013798373	0.5111096512913905	-0.1375573158658115	0.12576191952536658	M2	lightgbm	0	123
118	0.3771799932559748	-0.23614881384949601	-0.22939899497340774	-0.15880235449723934	-0.12954569855863163	-0.9720522918422188	-0.04308139749593594	-0.23743497005056985	-0.014236145787843053	-0.3961990028776564	0.08389604864740104	-0.12843271294937497	0.40447493673952317	0.16266496883245338	-0.413573003381256	0.21302778264031152	0.282155719168629	M2	lightgbm	0	123
119	-0.3042993078820115	0.5934336448342311	0.24826203747669723	0.13551175564301585	0.17928105630584987	1.3883341503519295	0.07953724560412656	1.4927627463505153	-0.0455141061041669	0.0045674057981109125	0.06593649415173207	-0.747814245165309	-0.10022395985444474	-0.0939973714907783	0.04626091123431865	0.028507508380120943	0.08533687588518095	M2	lightgbm	0	123
120	0.07004629295637727	-0.17001377975367413	-0.167819501962616	0.01186888897227636	-0.1732013618682075	-0.7895088024632444	0.16979239565180065	0.11861831936203945	0.038140653314040734	-0.07730360269487219	-0.1928080184403149	-0.16558924674057424	-0.12025939889795415	0.6437976700177197	-0.008981390443424326	0.4291188417319967	-0.142529361689195	M2	lightgbm	0	123
121	-0.4131475313419417	0.10933205172857144	0.056469218018092925	0.05598680712535835	-0.21269344533004944	-0.70057042669895	0.12396208204676169	-1.447245973023293	0.17488629777310188	-0.014339162369252489	0.18541693728646363	0.10133145816166032	0.024618478447377284	0.016786946220735385	0.4354491625990672	0.05378001630830093	0.15584747218833805	M2	lightgbm	0	123
122	-0.09236321477970266	-0.13722260109306694	-0.2379004250539454	0.4050210654280481	-0.35127324227877454	-0.5387417635912526	-0.04385974013917574	0.14992843844974174	0.034631478490808325	-0.08263295738219223	-0.10958208917164362	0.23662681665366722	-0.05411671525764258	-0.01786707936224481	-0.36136848496668383	0.36363502920830404	0.09458053063585176	M2	lightgbm	0	123
123	-0.17571544507233663	-0.03969333050883842	-0.11496144319377734	0.3409949165521256	0.427789881182692	1.6946598074761123	-0.05340769377482993	1.3037955955585754	-0.06101815035347908	-0.27267521567005826	0.006167797314919998	-0.10930142778207814	0.10074496839882445	-0.13138917327728622	0.05755487430059508	-0.12297031665425792	0.18107074890588737	M2	lightgbm	0	123
124	0.3442576029694637	-0.36341354682126215	0.4209946410759383	-0.41862465958576484	0.045924007305053846	-0.6358152689721003	-0.027557567383352244	0.0048787312869353625	0.04929561733962967	-0.6061015938495795	-0.025941416097600433	0.7752251599218609	0.4974440667109938	0.4563177459650925	-0.16125656541474886	0.0525342172117411	0.4370847679184984	M2	lightgbm	0	123
125	-0.2974809386142866	0.3791892280815032	0.006117476928918885	-0.07093113623525746	0.44642615930064605	-0.18224696809036908	-0.014077483856008608	0.05937706410950015	0.13291057631410227	-0.05309249347283399	0.32595854455224316	-0.4561816372308191	0.9955131062393762	-0.18351632935750017	-0.11793144799462754	-0.13499363128516106	-0.22092955786709487	M2	lightgbm	0	123
126	0.38299488569223267	-0.24978650724379362	-0.16400344832740962	-0.1241296866788882	-0.3970654675112151	-0.8393340956761256	0.059928078924481605	-1.124552892328713	0.041002599208332276	-0.006630293715144468	-0.34833675390567215	0.6480849272251079	-0.3786363086036285	-0.05506815964362311	0.3019382043830072	-0.17523617322876103	0.051162840179985784	M2	lightgbm	0	123
127	0.5317742064647898	-0.11222511599016499	-0.02518182984694522	0.12850555223609472	-0.05851356302790333	0.11383844411120654	0.23174123105349573	-1.1631456319267128	-0.12836817463257838	0.005960240877310113	0.042885961202779065	0.9080116722629801	-0.3369451576517804	0.16407109619159202	0.3479579692670725	0.5556658566401584	0.15035853928977952	M2	lightgbm	0	123
128	0.19179902068379906	-0.06655314994949238	-0.022721939164998053	0.152314972649666	0.3282379719454847	0.38798986202951885	0.08241039314495191	1.4393860425787863	-0.05500701979432158	-0.1506741868142897	0.07601786767525957	0.47355092674466737	-0.016964136429062516	-0.2301226665394882	-0.3258409975058804	0.10204291534102647	0.00874324559994292	M2	lightgbm	0	123
129	0.31183482690875314	-0.11518978989477502	0.27219535240002996	0.10946970239456856	-0.06935919509868883	-0.9086474438196891	0.2532615481407403	-1.5268578872920784	-0.09075596703253062	-0.0005029519327323384	-0.011894376171691265	1.2541450224688802	0.8710674965809799	0.8928101444153419	0.174979073221287	0.2087094393203225	0.025756406476140324	M2	lightgbm	0	123
130	0.18447173839894856	-0.005916023793133996	0.15599816413819015	0.1380401086691083	-0.2498607988674579	-0.2641237555405557	0.041079939204081685	1.950387035053035	0.03376829708617075	-0.2793564903992117	-0.10997746012536148	0.21461043237591282	0.3858509399569873	-0.3299768160756889	-0.06830494387655439	0.5918884828268033	-0.1941446749728784	M2	lightgbm	0	123
131	-0.3546646093592458	0.04663241899540272	-0.15554065212706789	0.12456321459319915	-0.43653781861453184	0.47013403373899876	0.259894494165246	0.42251907394305216	0.009970433442956382	-0.14185946330686544	0.30964695856053953	-0.6864135097671668	-0.13913018203623725	-0.40726145942759406	-0.28934772824103183	-0.07829060040681976	-0.30884914758917575	M2	lightgbm	0	123
132	-0.13872883101382677	0.11283968974748958	0.23723353793341984	-0.1953393000955548	0.21236935637063165	0.058518898868097344	0.05042968735806152	0.6574663006075038	-0.07197030138500425	0.09494650525411785	-0.1310605279906307	-0.2957747943383584	-0.1393562995477753	-0.2832301468928068	-0.3128694324384574	-0.1426862514621852	-0.08824221350967218	M2	lightgbm	0	123
133	0.12596363753615633	0.17657793388754642	0.2884448156813884	-0.035321112552802826	-0.0045790839563631044	-0.16140649373606658	-0.18447658403729536	-0.6230983350342387	0.08313847896044696	-0.0334759709067964	-0.38040715398445923	-0.6787843463680088	0.26827846689962936	-0.08067377267975996	-0.13247585221668728	-0.1760211662351008	0.3170147620609358	M2	lightgbm	0	123
134	-0.20254920712710917	0.4813058992020692	0.019080952743651135	-0.0649968356077495	0.021225538634217674	1.0959880148542813	0.10785289644820197	0.2579512002506659	0.039058660593915495	-0.04924047641993797	-0.004919177185335818	-0.6175607259629655	-0.18348314479130226	-0.26858719742544046	0.4741112138394709	0.2819190705568094	0.12011094440046748	M2	lightgbm	0	123
135	0.08861706657410477	-0.17636890711953276	-0.41398042516554723	-0.014487564688433546	-0.277998114829211	-0.1363272749168192	0.004002419541712703	0.07102859272958499	-0.30283347958647694	0.49306432234749054	-0.006000198219269335	0.07962864405101024	-0.2686611980788127	-0.46628620219748484	-0.14448302666910862	-0.10323630871310462	0.05590262056144077	M2	lightgbm	0	123
136	0.3259016262963535	-0.39898029278620084	-0.004658973831820592	-0.04456869448304958	0.24506584754432809	-0.12423907232962082	-0.12573650861270944	0.2329959892637566	-0.016119058162992608	-0.10014274897731196	0.088239523728406	1.105729332621772	0.025695531977586342	-0.07248611079821195	-0.11967799392986188	-0.1972048223659614	0.12667172024810316	M2	lightgbm	0	123
137	0.24267546155527586	-0.3682402008521191	0.0019064791560246025	0.12158347045455259	-0.13954277401744114	0.7095952673971399	0.17435686363314548	1.5825392706437802	0.1351586456030965	-0.02185740422054378	-0.1538684402033667	0.4381838976184641	-0.07906528681920041	-0.26191474222457495	-0.3917292168878078	-0.1635718839895829	-0.02092849676134189	M2	lightgbm	0	123
138	0.19088618220348366	-0.10368747066899216	-0.22245975722878053	-0.1444894161488206	-0.04474067439037279	-1.2081503344135078	-0.03464671287600902	0.009650597294882804	0.13713039948442435	-0.041453260434261924	0.0320412576853929	0.27849215860879595	-0.10631989659560422	1.1277293490217033	-0.05505196038080023	-0.18539002868733878	0.07403567410041323	M2	lightgbm	0	123
139	0.03821875970779976	-0.15163463795801435	0.036263764653327035	0.00889651875081896	-0.10025981634759434	-1.2514912021858582	-0.01970684987619517	-0.6011828291338747	-0.062176611739698226	-0.0945797108597512	-0.045507110720771314	0.06544988683732812	0.009022157715814865	0.35665104699578604	0.297188484144	-0.10167024293030906	0.0674974936963703	M2	lightgbm	0	123
140	-0.400212973708658	0.13539947053450696	-0.2996855143298697	-0.20761608637476134	0.12121619525953942	-1.3413849148929298	-0.3133307001851308	0.1824814306565932	-0.2086527203075596	0.014031639942728196	-0.05269074917796639	-0.23840510407630816	0.35346036507892514	0.39160410149524233	-0.18699980815107803	-0.1900424916172514	-0.07596036991721118	M2	lightgbm	0	123
141	0.06419768451500031	-0.22370253961086178	0.0706930040049993	-0.03465388299543979	0.09923041359554442	0.05612519185663497	-0.006998746463399713	0.018314616385208163	-0.17413721421711992	-0.04376248242172337	-0.17844643127880797	0.11928317223072664	-0.03069852496628015	0.21581595060856218	-0.1539967009920365	-0.16730072846961425	-0.140112178693493	M2	lightgbm	0	123
142	-0.27889253612295056	-0.09059315952879712	-0.09216766266814538	-0.09517448285402416	-0.005470032364143772	-0.173959421883071	0.4934838480226265	0.26741856933829095	0.08931918118744236	0.6220177770852096	-0.22883908576462306	-0.5439569205022058	-0.10415465147493654	0.4482237009081642	-0.05533420389976338	-0.098001222553294	-0.275385600049535	M2	lightgbm	0	123
143	0.05773058006822354	-0.04720343371867611	-0.09046993475348201	-0.03308046751458277	-0.11105206349688633	-0.6758370174062335	-0.13921691657791915	0.10478926741819386	-0.04506989262614407	0.00922424134907149	0.30262880239961226	0.13406819354828794	0.006019122369732731	0.10749539624492163	-0.020997923716783547	0.052816558993545225	-0.18124279754870823	M2	lightgbm	0	123
144	-0.026348607283453784	-0.25359048004413554	-0.18016546994152793	0.3353070989344925	-0.12317146739289724	-0.31091165111351354	0.40958107489834206	-0.8522342990379943	0.2583083342438712	-0.05587968855397772	0.40586795022882044	-0.1598909898391789	0.08096843228947607	-0.03711699824761468	1.3738117512774062	0.6122532179929244	0.29106204791114426	M2	lightgbm	0	123
145	0.08281254842027377	0.0611614548654506	-0.19750679356711678	0.13177303176061514	-0.07069011832723876	-0.6362084144912412	-0.3854696494230219	-0.9901563329936715	0.06971002132330706	0.04447870680801368	-0.33801190786858776	-0.08905872854682785	1.121783043298201	-0.01562772456325051	0.17857117230799066	0.6011390940124374	0.18630396357884638	M2	lightgbm	0	123
146	-0.22541177045172778	0.7679911610823331	-0.39876547349228075	0.2825731430735784	-0.1611247182987231	0.3312983453266907	-0.04988168819300835	0.16736373451819675	-0.002999550866865296	-0.07695353817137918	0.19148019969724722	-1.1360310672189529	-0.1829053404999635	-0.3789481765690029	-0.23687571865116527	-0.18667597753200663	-0.3175586064499792	M2	lightgbm	0	123
147	0.24839170963846935	-0.40700621855723973	0.014749201448374437	0.07021357393683593	0.09171807064975279	0.2714631399862653	0.14424077186133888	0.15160139136858963	0.18427854355130263	-0.042627115696571946	0.27670486628351715	-0.01080400024273568	-0.05759105998408131	-0.159899535318149	-0.10274450812987487	-0.21278461267116527	-0.16332579535546196	M2	lightgbm	0	123
148	0.03989712943223265	0.2924621494230962	-0.2994023820993728	0.1572161958339296	-0.029573545389738325	-0.3340509021442661	-0.032628127934162636	0.12948026135561197	0.4896072451267347	0.020588081670258104	-0.07907258712367032	-0.3814716472542043	-0.19167307076657253	-0.12586523911798733	-0.08316952533960421	-0.17021947343900912	-0.30579992028966674	M2	lightgbm	0	123
149	0.0766678112452824	-0.014577423762161814	0.5265270786991891	0.06203369865397373	0.042474757718116325	-0.291243728378874	0.1318593538552643	1.9874788576922826	0.030466555996340905	0.08692620370304933	0.28374371348135746	-0.6410616899605287	0.08614275779714983	-0.10638262858959323	-0.14771957029612082	-0.23217912673352625	-0.1672999138389412	M2	lightgbm	0	123
150	-0.12235275698486472	-0.10406039624698146	0.2883768928728847	0.12251251016840647	-0.2602610012226725	0.7930628944350463	0.23437749231056373	-0.934858516327187	0.005164572391987423	-0.011932838157554478	0.4843238016205553	-0.07604038813234049	-0.08031670623927493	-0.16203718700568392	0.08133256902666922	-0.07763290443302852	0.7427991997357087	M2	lightgbm	0	123
151	0.0793851327147377	0.01386845372756314	-0.2567771359932526	0.03456417093216985	0.0936310667406075	-0.18229150968457072	-0.22893446155820796	0.21129412735857953	0.1934271899417686	-0.6655551318259509	0.027269962687218482	0.31829369847393535	-0.08949678347262258	-0.2106200139393955	-0.10821309156336593	-0.24283504575109632	-0.17375147008063568	M2	lightgbm	0	123
152	0.3706272684490324	0.1669279560887669	0.17179993991764161	0.1937323136185556	0.03355194037073841	-0.7757077347407371	-0.24931324510679181	-0.36395244524669446	-0.50756467008066	-0.14026125704985956	0.06142100493419367	0.6297081243280315	0.12371120077026698	-0.19575064852714333	0.024917527707492983	0.38808274422361183	0.08707044600711479	M2	lightgbm	0	123
153	0.11245872341532284	0.48730998838785045	-0.215036100127368	0.11690224436119989	-0.07845357090102015	-0.6061885369916761	0.03386918433822676	-0.17312181328094253	-0.2431778143628696	-0.28079457146565556	0.0664852026012906	0.00958825522507682	0.3259048955541634	0.051119292648373955	-0.08625910493869172	0.7156232379903733	-0.11347168494693231	M2	lightgbm	0	123
154	-0.19485783777024177	-0.07756267302738289	0.3361924356951758	-0.11435731321133874	-0.17882022421842686	0.24305960388025155	0.031401574208039	-0.05333438611013165	0.13836204328745552	-0.05086384915515289	0.014817561206446412	1.0974012803890523	0.15171105446194255	-0.43148537806062676	0.10290691036010645	-0.1626616975694191	-0.04151877014635108	M2	lightgbm	0	123
155	-0.14183398061814473	0.3495266591048237	-0.2686832750837897	0.22899345519267375	-0.35947976839127865	-0.0007275194302124162	0.37122884262054595	0.006456109621689797	0.15108771689255637	-0.08207393116947322	0.27862283224162	-0.8418110601158981	0.08431382094559965	-0.1796334129999207	-0.10580453815579674	-0.1780960142229416	-0.026371680557579425	M2	lightgbm	0	123
156	0.1336503845271544	-0.5332091376006779	0.20381798250434147	0.05757461354555145	0.09856556015907957	-0.6483288570190957	-0.06008890069053733	-1.2633264703371094	-0.08328166464831323	-0.19202843548043153	0.13618991145421344	0.009502862986368084	0.4881044885992117	0.22211562207381033	0.4822185914855033	1.187548425932599	0.2385416850477561	M2	lightgbm	0	123
157	0.2534133422273921	-0.009564486863674056	-0.14758567260377484	0.04742410736153564	-0.05928881789037297	0.8424823810018882	-0.18614350583054018	0.10391279083473377	0.28289052299747147	-0.4613264426538902	-0.28853381416973317	1.062177878505785	-0.6092034420653551	-0.09220244089851456	-0.011173567631501905	-0.09257648253773239	-0.02864577851443734	M2	lightgbm	0	123
158	-0.32472308467183586	0.9349505595414204	0.13968484528441402	0.4201790429167112	0.11226936073928315	0.20362521715990928	0.19495522513253	0.7656095325135692	-0.023719286035227567	-0.02757603706538366	-0.10591467252810302	-0.43891285699128574	-0.10336670342894279	0.25791039157639734	-0.24322861799613443	-0.21541052484817108	-0.3144539144968197	M2	lightgbm	0	123
159	0.3921202766297441	-0.030221396322987013	-0.017078411669829745	0.0891099024127801	-0.4035198580598699	1.2860781558943268	0.044802168903607206	1.4536230879580532	-0.0014668389223218433	0.35596302291974413	0.16390964797385982	-0.27370881271180086	-0.14553219652388952	-0.20264427666769202	-0.019893142238692332	-0.10506255946331715	-0.04022691274371704	M2	lightgbm	0	123
160	0.3727658906010192	-0.20173362974386624	0.36650396812205316	-0.1317014564751311	0.0753793978438547	-0.3651310007229793	-0.10570780168989675	0.27082064898438346	0.0054392592044931925	0.6499059004217419	-0.23054671291256115	0.2878745043984916	0.5508958254155628	0.08963613269405432	-0.08779882241965412	-0.1570793753391808	-0.0001340550653060727	M2	lightgbm	0	123
161	0.35648758164663014	-0.5371598876046061	-0.27267066153094416	-0.07608004172183844	0.16220846768856037	0.12610887527774264	-0.1831528310228374	-0.0820699520211487	0.031169871262168882	0.18722169240717607	0.44057859255584597	-0.2595766678168006	-0.026236598227308262	-0.28701634623854316	-0.18032478025065932	-0.22662008672371006	0.12373542104006997	M2	lightgbm	0	123
162	-0.0931040540730635	0.0946055415537995	-0.20786279193830748	-0.05581154595024243	-0.28434001077618065	1.094241359139451	0.04084816587939629	0.3567475832144219	0.01293579036097038	-0.10631678205610955	0.10671242822768372	-0.8003274067651696	-0.130617462255421	-0.3444084657339582	-0.06282904236909079	-0.10949478440257177	-0.185455844884853	M2	lightgbm	0	123
163	-0.16382489597938948	0.971362773300624	-0.1534186211166632	-0.05024364325502745	-0.029906755420196093	-0.6925791576570419	0.11675525185618679	0.06661682720961955	-0.1621020907144511	0.37049545694875313	-0.051566750731791164	-0.48348669406051165	-0.06593414566993228	0.7025277129509655	0.44917139155968444	-0.19209959398101836	0.22217823409833132	M2	lightgbm	0	123
164	0.2573645813459563	0.06256587261419107	-0.1314347891741707	0.0309136554648913	-0.8969131996328431	-1.232490308982989	0.19436229803792043	-0.2662248100594192	-0.06626661130141265	0.04657573166578848	0.0899771044456458	0.9917289260833267	-0.52521203980713	0.44041722669437666	0.18598360205227263	-0.20104405097012462	0.01389994378231636	M2	lightgbm	0	123
165	0.6469137962018154	0.27743555304993184	-0.24543118708095255	0.295211413892076	0.20838695920392378	1.8023275148778932	-0.04191920270702334	0.1898789439678376	0.016614100309939983	0.02003035452207478	-0.06279974662315212	-1.0922701799931605	-0.11171190996806604	-0.16794840379898965	0.1869345624850435	-0.14295014381643276	-0.11318396616887562	M2	lightgbm	0	123
166	0.04865048724496605	0.030052920382749572	0.34434948063717863	0.048460951974355175	0.21044155650513785	-0.039819683399439684	-0.26207225306646903	0.7064813010060005	0.03377494527444822	-0.06964890816493151	-0.22689477320747853	-0.6612335639436251	-0.16115249600049214	-0.007783618181527606	-0.012543137858095233	-0.18160466324245664	0.36830162914578607	M2	lightgbm	0	123
167	0.03421114487682086	-0.3908222263096454	-0.22417482072883882	0.7001373325522758	0.18320623624481747	1.4780006605771245	0.07298962600238805	0.21654387783332116	-0.0027240475755794533	0.057775146277146416	0.02518934745239395	0.690755417383128	-0.014535484576385696	-0.13650343435711138	-0.0038196002626316758	-0.10603758032717495	0.11244839770581466	M2	lightgbm	0	123
168	0.4095342239024989	0.05573609879852846	0.5050202175328165	0.03695140740380415	0.21995501776342938	-0.23199696462401995	0.4286285733921662	0.05149838776224734	0.02943422933712182	0.08601144727432816	0.23886839591002285	0.13960031091847622	0.4618905186403282	-0.18359233477270626	-0.3345875023630405	0.2796526129704382	0.2031903894189916	M2	lightgbm	0	123
169	-0.2419316659167465	0.2796606364954431	0.04771767214167165	0.41595223174086343	0.3029380617178863	-0.03517443396287991	0.06449634802896462	0.09644334589310052	0.03479527999832123	0.03718511593351078	0.21580155587181726	-0.3400065594023796	0.001169118860135521	-0.2994274212091883	-0.05752805145204562	-0.14565148828670574	-0.33344630289314514	M2	lightgbm	0	123
170	0.40934350142463594	0.1351351908092788	0.17102356398539642	-0.11480660369801438	0.17724018650749468	1.4139293320800481	-0.01572716482842101	1.297967831643091	0.03651378178724633	0.048181437666978535	0.05961700492225893	-0.5084950362627134	-0.07257454126525793	-0.1418685697546019	-0.24844588305840112	-0.26801365355216084	-0.2926653135528407	M2	lightgbm	0	123
171	0.30169117897852044	-0.32407711245515036	-0.19588516181079518	-0.03770241342873209	0.5815254859749986	1.3671493684295424	-0.08214363188522773	0.3686569600224361	-0.0024698262934385617	0.0066688923517935345	-0.09090913282492384	-0.5959041631491448	1.0264050674845424	-0.2812667886930772	-0.1738546538392276	-0.0821095236292523	0.0692475683899016	M2	lightgbm	0	123
172	0.04668207075310288	-0.36894343671127877	0.2192695329448684	0.039216729613236245	-0.053381032621328914	-0.5710671445391353	-0.012203075807114343	1.4995375480998336	-0.0974722210259692	-0.25905000698327324	-0.11188481915833906	-0.7831685949412337	0.3338730230907805	0.22485687883509337	-0.02528137155959774	-0.1885389310060251	-0.12342334285707371	M2	lightgbm	0	123
173	-0.24312226512354582	-0.17830946147267396	0.11639409393282968	-0.004622841549484912	-0.020083794744523147	-1.1392561004789394	0.24873507844159456	-0.30900957887645575	-0.005984245811884932	0.19830247730100167	-0.218835684570756	1.48440319397813	0.7988188928032605	-0.13266647272404608	-0.08411915785578171	-0.07266766943872204	0.1281627280414645	M2	lightgbm	0	123
174	0.31671174980461836	-0.3490542010073744	0.09552548949067233	0.3383103859755325	-0.2965529470326299	1.299861069056596	0.41791962668775284	0.4086076760631029	-0.04512439197626703	0.14505101447049007	-0.35234231623007434	-0.34401034343949477	-0.0592832396983826	-0.22021542423436263	0.29898027310614744	0.014156894296676837	-0.11516144878982332	M2	lightgbm	0	123
175	0.4842662772576231	0.1340953595753987	0.28286574367152834	0.27174239774237763	-0.033250771499681746	-0.5087470469709016	0.12076307102412864	-0.8225477732280976	0.1277065344475025	0.02012211344844857	-0.11050752498765931	1.9614448837418679	-0.2975018157933219	-0.020588685497785586	0.06369010640881477	0.7686046264327083	0.23663154771573677	M2	lightgbm	0	123
176	-0.3397411097945792	-0.6642553995250126	0.09054730974242636	0.0009969363365011825	-0.021039128454668883	-0.2368392025421596	0.12191905632010959	0.03665335893021289	-0.07391545241891538	-0.06547720509449179	0.21590373778690428	-0.05373655904885147	0.03605764637592431	-0.29872539202074627	-0.14085369196730962	0.1618876078100905	0.034251064717594946	M2	lightgbm	0	123
177	0.04265017787758405	0.0007336907081010693	0.21162177107261876	-0.059732770986110094	-0.3097538588304131	1.134763902952609	0.13858206787314656	0.18305530419131638	0.21403887078645328	-0.034705870615527684	0.07066001302040675	1.0070429758803203	-0.12344171144279986	-0.25201625539315253	-0.28163352236319383	-0.13276808693463593	0.009791056366477476	M2	lightgbm	0	123
178	0.27750961397124063	0.10688703573735107	0.208735021152339	0.007956177934793703	-0.0040172433416552165	-0.8148436332908614	0.20204345202424157	-0.7643864502801891	0.04684929297882734	-0.1815047112025865	0.22550573458163267	1.4326058382845206	-0.4518329244223803	-0.33220654999699695	0.9418048028805842	-0.14787069251550222	0.2961789141195929	M2	lightgbm	0	123
179	0.5173152459707104	0.10114328772607707	0.4445378157308909	0.012309451450724802	-0.09808575850611523	0.11506257510506576	0.08989737267328786	0.08829310877386275	0.09690810836498988	-0.1179011269949305	0.22532280212212857	-0.34328438032084496	-0.2202927838945001	0.09196075590378273	-0.09453708135088319	-0.37360659856189565	-0.0862357184647749	M2	lightgbm	0	123
180	0.162233833552915	0.15778562879823338	0.16125957262935406	0.057181624122658245	0.2343537109262547	0.019219675722857838	-0.037199692269400314	-0.07796129348788518	0.08906825393486702	-0.022384616399083495	0.3312544029151807	0.24322001966963422	0.07859712785343217	-0.14839288961867034	0.052757194572121295	0.2562867669314087	-0.22295013605215017	M2	lightgbm	0	123
181	-0.016686886277360473	-0.03271167714473265	-0.27534414761261833	0.3576623464435323	0.3857160918333808	0.5530784698813183	-0.08045889121967785	0.6846802540007858	0.04154007805537882	-0.0707256011335796	-0.047281749204254986	-0.36481940515080313	-0.056810444895633985	-0.23339654238798524	-0.2444134525434364	0.34688467944020157	-0.06716003033099263	M2	lightgbm	0	123
182	-0.055264903680997506	-0.1893327703058796	0.14833494793255572	-0.315473310820519	-0.11350447400842116	0.20339104902520797	-0.01491837533458551	-1.6027386096036877	0.19124987560863238	-0.004366193810737674	0.047243257709727766	1.1690449772991998	-0.30936618130274446	-0.26405000216162866	0.8905025502596321	0.15412145075366004	0.07020342349628038	M2	lightgbm	0	123
183	0.20503695625772095	0.16342799570068825	-0.30398957863163184	0.27731118916651015	-0.030063491474616857	0.20240178002624848	0.2903401157973082	0.13925832874118865	-0.05582457109671814	-0.018469215070903024	-0.28053432384097343	-0.3270442559105691	-0.1385363662461309	-0.29044745255475407	-0.40298056152580286	-0.17124848202534787	0.24809738743987286	M2	lightgbm	0	123
184	0.37504390159795714	-0.08500374262154284	-0.0751934612728963	0.11735469126555492	0.09814960926998403	-0.1610692926831993	-0.2644335502521447	-0.11416824474264117	-0.15527868653350266	-0.5125897333204723	-0.08072354361439679	-0.8617945281994419	-0.12779521795681292	-0.11237765095093737	-0.13795576965550016	-0.26854094905178144	-0.21750205475085774	M2	lightgbm	0	123
185	-0.3820792139004033	0.12801928688162084	0.16492188860758633	0.10232253426867272	0.03183112632945483	1.0095824947970873	0.6189482425652937	0.12062446936021014	-0.0057251333634903	0.5244709958099429	0.1821297668907318	-0.45772260467563647	0.004899709752645337	-0.07498833600657163	0.2899936601920676	0.16511433550424268	0.2916258651612285	M2	lightgbm	0	123
186	-0.20614454210222838	-0.05919500275244705	-0.40661777622637996	-0.04827046729487083	-0.0573752451280331	-0.584088703151872	-0.25404595217834075	0.4422697058424452	0.1351032216928228	0.03261616471594724	0.02477967277873928	0.550356177129882	0.03634231205088743	-0.152144388445152	-0.4641332747194519	-0.17955756883249316	-0.15234949959578312	M2	lightgbm	0	123
187	0.08539584469496463	-0.22708540598354252	0.3900664419810117	-0.04915784865229238	-0.05665193750232618	-0.1271591079217853	-0.05402783684728974	-0.26898409106204246	0.03612116219173485	-0.10378241565648713	-0.5850342414720837	-0.3394553735103075	0.5657928772859475	-0.46278977953688855	0.0489696928397757	-0.04302074251413442	-0.09666539289847154	M2	lightgbm	0	123
188	0.11319710505991047	-0.29707421278754	-0.03669813367343133	-0.09836540773184535	0.05261927591607975	-1.166680402588375	-0.034431169936889265	0.2569505064680238	0.03206720671052969	0.43432803258888875	0.027978783702041824	0.8246895227764309	-0.019233829890564994	0.6000202420660988	-0.05794530325321711	-0.10468270584818626	0.12828853883936672	M2	lightgbm	0	123
189	0.10611799432208069	-0.1872717294444842	0.3885722677056037	-0.11143610472881645	0.05148575610371131	-0.40462840258225957	0.05970292291488938	1.105196259145807	0.06106174118664656	-0.08942918010510095	-0.15718584108319097	0.06749174150652014	0.011859263110294416	0.8248641384647356	-0.15818691143796793	-0.14993514459380533	0.19734914406509516	M2	lightgbm	0	123
190	-0.02287137529022186	-0.2565342592604699	-0.04029147875024689	0.019547061534909652	-0.115315057176418	-0.26856368241026957	0.39572005193530024	-0.38044907419710333	0.037117739672473074	-0.032889513236960675	0.008079601328540268	-0.4210736739156956	-0.14488864867929857	-0.15693636524894772	0.49360035418987747	-0.18366644537449336	0.2211903943334642	M2	lightgbm	0	123
191	-0.033840032695144684	-0.13566356503169075	-0.11697139526513399	-0.06968830763779965	-0.19821176427380965	-0.10802631774783585	0.04983584770147953	-1.187919258966626	0.02159954327904396	0.4251995951288501	-0.609276569245384	-0.3924251004968566	-0.0852976555277042	0.07891670807932949	-0.23035119759669137	0.004954048894436264	-0.0199081201441882	M2	lightgbm	0	123
192	-0.3474885850032558	0.036575961741186894	-0.15617189249677738	0.36527530072765046	-0.26546698904459676	0.25034125861125245	-0.0953414507068832	0.29991453491019243	-0.013404449627193584	-0.0885928826239015	0.2276803488541281	-0.23953028888068562	-0.07699526723240718	-0.36898690607855	-0.4714751318021144	-0.1821172362705856	0.011158398967722624	M2	lightgbm	0	123
193	0.063823630469314	-0.0120635898461625	0.28005424397441914	-0.05259538807248978	-0.1349053200594726	-0.04173090059376478	0.12397546160804003	0.7032816011808911	0.08916603151872309	-0.1190517507816612	-0.048129490000585314	0.25116470638980537	-0.31767115119910516	-0.5276696730971426	-0.27996739138929416	0.12957553432863422	-0.25806359021878045	M2	lightgbm	0	123
194	-0.6161441174845813	0.6173884688901095	-0.06277108495898893	-0.021839762176133024	-0.1337995446442422	0.7371255260720087	-0.018488876534751994	0.6576706199827672	0.09307209055865859	-0.004157822539044185	0.03809502074272426	-0.9336996397314765	-0.06660954251586033	-0.2525685122771022	-0.23819822499645538	-0.0397345998727077	-0.24176664260781833	M2	lightgbm	0	123
195	0.2688936765736623	-0.33124876834315825	-0.1339871963413511	-0.054284913042077595	-0.07966098340369863	-0.917093382395807	-0.011314627672833817	-0.398289754179134	0.037305272699549	0.1388446299511695	-0.207463338199332	1.7156454418710192	-0.004745272839812478	0.2894318858040565	-0.08018205792368008	-0.042615458184371575	0.12153783588292297	M2	lightgbm	0	123
196	0.2892134119994288	-0.20637404582601998	-0.08215948886571643	-0.12794942534877732	-0.6018180958015115	1.607469491886416	-0.07866921341162393	0.4549737833510563	-0.0458851993891979	0.04878588983343433	0.07335138498858039	-0.4090240818981112	-0.08933145936251824	-0.4131305208155903	-0.3763521697460167	0.07949407390713999	0.16190712461149198	M2	lightgbm	0	123
197	-0.24185582107999629	0.3576056770540034	0.17331694303788373	0.19140753885939438	0.17045816120286686	-0.8151585701529869	-0.13346719227728682	-1.5948778776338741	-0.1992321041298185	-0.05189986816858662	-0.030225871072423072	0.16329700805524072	-0.027126254760210092	0.2952443488198762	0.06344833463125758	0.4266379922711777	0.08863435240101009	M2	lightgbm	0	123
198	0.18432429682004342	-0.14320364442783076	-0.3900317761614654	-0.20666846988001233	-0.07418197011383373	-0.6780615893606289	0.03698844996158848	0.01744829841483572	0.0963634307450341	0.023221601135830362	0.06582631663467291	0.25654354499325893	0.01791928869359258	0.5448989185259088	-0.04985943311652324	-0.13874875101043602	0.048818329593532335	M2	lightgbm	0	123
199	-0.2452281790688141	-0.22099295056597754	-0.1954744966411744	0.04686669844173807	0.005438787940599511	-0.04937168794831839	0.4124537397097486	0.04170260892492931	0.0010465169025163654	-0.04182519305693959	-0.23647158981425603	0.05355202144488657	-0.004119357946528613	0.0218268687536939	0.07317011143142067	-0.04532313764968885	-0.18984089214176972	M2	lightgbm	0	123
200	-0.004568888155544131	-0.32492050883784807	0.18299397647151583	-0.4197058455927351	-0.08605575572800699	-0.9714398015275133	-0.3184313384501218	-1.2285969711462075	0.02237877324959906	0.16642073635738436	-0.21431033398437754	1.1444580620464535	-0.1360272031934741	0.33084214224597225	0.41860820494216555	0.694727295262229	-0.2886019214634699	M2	lightgbm	0	123
201	0.08830283480714918	-0.3371674938182904	-0.02014732972962264	-0.18328219592150902	0.06950418991388144	-0.1902337492923674	-0.1352697292040189	-0.2951971619877826	-0.035603650309417624	-0.3949854042534796	-0.15910894595943545	-0.004631335822571552	-0.023508265027198622	0.12722606024821329	-0.01550512888074744	-0.21778499700707735	-0.04842719044619006	M2	lightgbm	0	123
202	-0.23790564731788486	0.8036529629417775	-0.2337790715761208	-0.11862142584201957	-0.05256311349216596	0.25004711545855746	0.036794902844061894	2.166745177914941	0.08541838749204769	-0.2076275329835811	-0.19034878712705763	-0.6868292537241055	-0.06922633665243878	0.3426001188122118	0.15286317684587455	-0.10200575079420192	0.06799828340242076	M2	lightgbm	0	123
203	-0.22707152760136073	0.050147143016105455	-0.048821514726903346	0.36290242533411365	0.13624905910864504	0.22082666050064303	0.14109814846443763	0.2801367746507149	0.00897952176806885	0.15688646695272013	0.24095583858160163	-0.23043221991330926	-0.04186736351552995	0.09349425948123262	0.09745358817172069	0.30130743670278415	0.11321631887410023	M2	lightgbm	0	123
204	-0.5589648960286558	-0.057177762478158006	0.13554882892521544	0.028673790794300137	0.08642938465466637	1.189007643191511	0.007515427533693241	-0.06881527493527775	0.0034111654783732484	-0.04493067971285066	0.18043448890912742	-0.6047070022557021	0.2555086625896171	-0.17814040544483806	0.22382496458116455	0.20420620707357767	-0.32739545240148216	M2	lightgbm	0	123
205	0.5892538241802102	-0.3861687374468579	0.326991798959417	0.37175735513362673	-0.02703982514937065	-0.9424293070220074	-0.18674657096630598	-0.5128441991375358	0.011190265746303647	0.18687290910424534	0.13911237266970297	-0.1788617499194954	-0.03719383807044568	0.13479072506052744	0.14039399102711123	-0.17930385205929134	0.11351509598084998	M2	lightgbm	0	123
206	0.6733951188998566	0.27805134124955866	0.45502048420930946	0.35708679437614027	0.011212038812529811	-0.508647887080225	-0.11235181625594777	-0.10735209410490044	-0.25699093650874005	-0.1776532116770487	0.3655993995203172	0.008733525194928461	-0.1391246991521802	0.23869613022737465	-0.11107345264006857	-0.11566369824356502	0.11204366716212913	M2	lightgbm	0	123
207	0.23134422627884477	-0.09824488038944716	0.1116957095192144	-0.06883911818005424	0.1158613437045373	-0.02078638402159539	0.19564789972622737	1.5290624595529256	0.03215514641137452	0.2942752981823677	-0.08603219457078491	-0.43327809294418496	-0.10346798497582571	0.6491895574260174	-0.10202304354721796	-0.14901875618293844	-0.1927843511312654	M2	lightgbm	0	123
208	0.2659111353403589	0.16164637852495925	0.5766711168401456	-0.10458695043563344	-0.07211647674278468	1.5718654954839648	-0.046350453207616854	0.6026947103685696	0.17939368642842765	-0.43471734104501764	0.05347997906607587	-0.10769031881502612	-0.04896712291995566	-0.001101267807444928	-0.3908681191081249	-0.12623963113345474	-0.01692529363820671	M2	lightgbm	0	123
209	0.07802621605883162	0.03398359805723222	0.12208315507462673	-0.0015910356195732002	0.5324551619069846	0.6208075506242071	-0.17856755158940116	0.010363376818924066	0.01799556791719649	-0.25873054246974037	0.023167693542569378	0.3016497949544127	0.6823015286612534	0.17639673650626225	-0.05939553269750656	0.2309870298585738	-0.024392564064533412	M2	lightgbm	0	123
210	-0.27336480464209023	0.9744969066355756	-0.002075577570353614	0.15360841093278976	-0.08182160309300449	0.22205623763574672	-0.16282407474395452	0.2560997386657671	0.07106680556055325	-0.00876515044125967	-0.16617849278805616	-0.8452791062911761	-0.07051290503971376	0.15259321655145758	0.16391870729466348	0.019300642024854476	-0.13515401360075655	M2	lightgbm	0	123
211	0.37288601759157425	-0.20033875884929567	0.04913776687973358	0.3025739998135548	-0.11232058533869647	-0.3583517882854364	-0.04144682577100982	-0.482805732443437	-0.061416748158935795	-0.06636826732285558	0.32892924945047924	0.12499517221027004	-0.029453790637613927	-0.33437785602593617	-0.09224343876528071	0.3576554297213495	0.04000983284914979	M2	lightgbm	0	123
212	-0.34098816661440373	-0.1056765209764529	-0.1718625628162511	-0.007796504183042838	-0.19283509282895264	-1.1483792471857006	0.17778977633109655	-0.7628416599642719	0.13578123471929984	0.2665779173802095	0.31456768256440115	-0.26528631970553995	0.36383341599046265	0.46249159357312086	1.1616532433585598	-0.2690087693502144	0.16238287905357562	M2	lightgbm	0	123
213	-0.09469370977266657	-0.3288056476833317	0.2643025631642312	-0.08242556212641099	-0.0288205272663815	-0.7176152094370453	-0.07253145004165218	-1.5187841926426677	0.06343891331437743	0.0074105985910181155	0.1270798109902873	-0.14935563308723815	-0.2619198520902472	0.7513508493490219	0.3317987714749971	-0.1339241652340092	0.06760626685768775	M2	lightgbm	0	123
214	-0.07715564335733131	-0.1762991282261783	0.24602743715013575	0.07461923720555592	0.05057312977863886	-0.2836084930825572	-0.017060844305424417	-0.8569486570454312	-0.28630419419053116	0.5707944530557231	0.27782455698599917	0.024462712372647185	0.5613765559528128	-0.006851575099199094	0.2873356824466404	-0.29453868677324546	-0.1678638000810873	M2	lightgbm	0	123
215	-0.6079603943016774	0.4397381743776523	-0.5618793336961284	-0.12517357035559745	-0.11788771221360103	0.8990267663179619	0.26815988337495766	-0.33479796698184366	0.014867641724248952	0.014491112592150003	0.05182454116829176	-0.847892983802387	-0.12505852615469937	-0.24104933961756322	0.7613348931133878	0.021577880413025496	0.2850155059491037	M2	lightgbm	0	123
216	0.023754574894093803	-0.15097461573097024	0.00840346563991421	0.05563238236903701	-0.44974072293838124	-0.2414500581682807	-0.10185274419920609	-0.1169242155095633	0.14576866030889526	0.17099922024633926	-0.07904292059405195	-0.24035438888485824	-0.29160499885269625	-0.10468273879782135	0.041636597515512706	-0.1403899474992753	-0.2378319356001004	M2	lightgbm	0	123
217	-0.1962074453253912	0.4510095139172202	-0.19758999676385267	0.07309317812201802	-0.10053920011420561	-0.09028339484494025	0.08360888398259005	0.3140628355663557	0.014568746940571971	0.6461072229968802	-0.0210245150823442	-1.011138083643047	-0.12141743854001462	0.33645969687029864	-0.036200872828210384	-0.15975825036545135	-0.20568001392624097	M2	lightgbm	0	123
218	0.06306043378617672	-0.039867060497057905	-0.11718882036504108	0.10002027772454847	-0.034509882605988966	-1.0020903579166645	0.051105046957253625	-0.5358642348802506	-0.07512198025321083	-0.2193563530745389	0.07101251763151002	1.7922875863059329	0.6710443014521058	-0.4405337687870684	0.12738690152542814	0.02205837540408994	-0.13838478720108152	M2	lightgbm	0	123
219	-0.004843747649183336	-0.16792780405966018	-0.2099896890186258	-0.05567338891243769	-0.13465768794133498	0.3108065855423181	0.20360780304083914	0.8802400994702456	-0.1495692751983195	0.10481350398470335	0.07552736487286056	0.4555204195656068	-0.09275660610419907	-0.325159627226359	-0.15708007178023092	-0.22269501389494822	-0.10968490360285324	M2	lightgbm	0	123
220	0.40753272443664706	0.19375680274461304	0.3143426888338357	0.26100636232010743	0.10105981696440909	-0.5400392059477948	-0.1074768426760284	-0.6195501131713832	-0.0897063173431421	0.04942774417284347	0.20989920757591157	0.08639560991273022	-0.03262355006361053	0.2600093977991382	0.11263669713668503	0.47193849860377174	0.08506320157884381	M2	lightgbm	0	123
221	-0.010488848353682256	0.010011791846950314	0.2607375373447739	-0.13421471770233726	-0.16537841574154744	1.1608936936554959	-0.302717352339491	-0.362319578995271	-0.0007489053945674645	0.15734999358955137	0.3080451214202944	-0.36900955045586037	-0.09066956453268704	-0.1654788123614458	0.1425281848898615	-0.10092492788152575	0.1393823365942618	M2	lightgbm	0	123
222	-0.6186805102072325	0.5332932251304342	0.005171516002055315	0.07089865285813297	0.029733479437301827	1.3325593144264507	0.10340526487527696	-0.37362836118692877	0.034043551830337394	-0.03865340327939469	0.022974146942895374	-0.5772545279866131	-0.09200669242264709	-0.37099019335965167	0.15021731536346578	-0.11135702829729441	0.18013061458183743	M2	lightgbm	0	123
223	-0.22279221350108183	-0.06907052774633822	-0.22083848741442327	-0.06824288686709405	0.026540802568454376	-0.44674907303444555	0.10562725935081414	0.007779857961274773	-0.07244913272003888	0.008100737246818954	0.22591059814658584	0.263032140932533	0.5111648741342372	0.010132658244741665	-0.12983370167636818	0.24510041051002374	-0.1054471955502676	M2	lightgbm	0	123
224	-0.16647434600408703	-0.07942277071941822	-0.12856317105581563	0.01374794873815286	-0.0691085433823385	0.41121861292798556	0.16450582743253728	0.8950122831171361	0.018866420519049614	0.024027057618600925	-0.06211182074990888	0.26305688522500253	-0.009962753456564595	-0.22771870199538624	-0.0023485217995141373	-0.16651914073173565	0.1896556093014759	M2	lightgbm	0	123
225	0.26448776425304404	0.11818635615515068	0.36442342440982833	-0.02700744449825203	0.1739664780215774	-0.012823720839163359	0.035003172782631924	0.2196419070179139	0.02118015164197147	0.051080340464685965	-0.0028112713920322063	-0.3062889697453889	-0.05599915396544834	-0.40046731657484214	-0.2420035883343475	0.43380528501733806	-0.08487219740244137	M2	lightgbm	0	123
226	0.3054827183754301	-0.28991390606728823	-0.31782984648577156	0.6724236034006547	-0.002424099045407017	-1.1997689656303294	0.02521177592982414	0.18276158612886073	0.047876925746279775	0.01164835912422066	0.21402819464916278	-0.0013348791248257727	0.019368373675393014	0.2985558348626569	-0.04656329471439178	-0.2254630436678251	-0.19945871038808788	M2	lightgbm	0	123
227	-0.3757691427308023	0.07601106196109086	0.4987195859764991	0.05283983870529009	-0.024839630568310574	0.3360960854721723	0.241796762767152	1.614591831103372	0.025780572629629152	-0.045690043825865036	0.08749888912961414	0.2553911266320126	-0.27633440220904937	0.1924834026164157	-0.30540026506534595	0.0960550716452925	-0.011223556598943259	M2	lightgbm	0	123
228	0.23293810304446114	0.10669002808913586	0.28210985882038403	0.02732012676252942	-0.17549850044880377	-0.8808426937170661	0.4410795956695344	-1.3372082026026513	-0.042711717281725375	-0.005014097218214978	0.15132140768556715	0.18489280407938696	-0.24657819216378501	0.7720772944041907	0.735396132239689	-0.07833850724068667	0.16065186198336298	M2	lightgbm	0	123
229	0.32547869540934404	-0.42400218369784237	-0.2025997534463945	-0.3105420509799052	0.23953639162427653	-0.8945701815753633	0.052787066270729814	-0.4279901483241449	-0.09506007125507904	-0.2924150384255452	-0.3325581375803288	-0.30308360229649783	-0.23132533580707065	0.47602087416685035	-0.12417739753427164	0.2737286556601508	0.16407414974892578	M2	lightgbm	0	123
230	0.1034959905297994	0.017576068629359468	-0.04662303438907232	-0.05433241075102283	0.13418083891032576	0.8303324179486363	0.19419474883388133	-0.7946173706104076	-0.016566731322216085	-0.12837500110700392	-0.029598457327637155	-0.11961154790488153	-0.31685351633555175	-0.073598252195008	0.27634845241891115	0.029352337704082694	-0.2351554565008701	M2	lightgbm	0	123
231	0.26450055571505465	0.03085855230106574	0.11135446243845339	0.2568316379556154	-0.048858779901787115	-0.9047963688260933	-0.024971321197761732	0.06473883985741981	0.03294108017070907	-0.5287510769542608	0.09688481294069334	1.05439514638119	0.48032314440847707	0.2111812213712462	-0.15787575311239455	0.18121015630704096	-0.08838654908217448	M2	lightgbm	0	123
232	-0.3898012491755341	0.3976828538742395	-0.09402220309595315	0.3261522769925909	0.6447309563357838	-0.26595266829130015	0.11428128036508572	0.08605314389655526	0.00703633764049706	-0.03624183649389364	-0.04535619976927893	-0.18773807360265352	0.8581677054601289	-0.053736332147051216	-0.06990589559548513	0.13231639044712468	0.345489163261338	M2	lightgbm	0	123
233	-0.03697351866971321	-0.1382932718874049	0.36762953530121006	0.002869959970438634	-0.16333987195326236	0.061167655342883744	0.33513059890711655	-0.45744630131593045	0.16570979430697114	-0.006637540367611964	0.47114857788915954	0.0028618161156740963	0.6764001509948715	-0.2463882076544411	0.4986892268344621	-0.12232090859341982	0.14713410196349627	M2	lightgbm	0	123
234	0.27758334386750433	-0.05713933234283862	0.45585884524834264	-0.07177318117739431	0.28339746731084076	-0.3325320114678204	0.3520758688478987	0.756911093345653	0.07090777116444404	0.04066148709030965	-0.0309649556583419	-0.6099707688042928	0.23544410884568592	0.23383304985392322	-0.1358801178923792	-0.08095675422734677	0.26267301963562273	M2	lightgbm	0	123
235	0.22073117217089236	0.22863299903538592	-0.16077011006043557	0.94820659845808	-0.22148562357449156	0.6258855405310066	0.3290001804598487	0.26412370290985604	0.0012973690671019204	-0.05820048824219522	-0.07793806023243352	-1.1703364612554676	-0.12582451060173866	-0.2601283212281278	-0.09143113180376697	-0.1417353258483725	-0.2574710015175134	M2	lightgbm	0	123
236	-0.44889226174253904	0.5953991460497551	-0.0013478646316053549	-0.0816852234348164	0.10383765607582271	0.18254948529935058	0.0977183708621831	-0.690327470588476	-0.03261125655261493	-0.05798499231813318	-0.11869641630059997	0.28325733684448945	-0.04790740476709661	-0.0869276231345989	0.37163284324784424	-0.15451892036274248	-0.18024840103793602	M2	lightgbm	0	123
237	0.16503763173243308	-0.1333947278595824	-0.06830771627167262	0.03606723399536346	-0.4704649416008567	0.22358802767828914	0.13558090648105786	-0.5698540015015239	0.12386262972095495	-0.06582300745346113	-0.16378588323676452	0.8211645794373891	-0.283116831931057	-0.4729445681052894	-0.06433689712004369	-0.06962806215452058	0.4131509374518576	M2	lightgbm	0	123
238	0.06887810445147581	-0.39430259431476333	-0.05133981779589221	-0.08708742761318505	-0.1461422302971548	-0.04335242182686767	0.06801437066075545	0.18559573417088635	0.3598472053217443	0.11584155247489243	0.21765104062204163	-0.06513169679784504	-0.3988391662981001	-0.3310072187312023	-0.18260331425187382	0.13577224113351807	-0.035695572399061605	M2	lightgbm	0	123
239	-0.26056828876754573	0.26127714071481767	0.3430173462018764	-0.04448883485994422	-0.2176307490775186	0.12325266627834942	0.02147336595485728	-2.296031592890092	-0.04837612111262739	0.10323361295875354	0.11654365465158868	-0.18339947805919704	-0.362103822304467	0.01656398443602276	0.18549207093261544	-0.1020865680708984	0.55764796523394	M2	lightgbm	0	123
240	-0.21413363425445142	0.7417920524398129	-0.08999055518822985	0.25169072244001034	-0.3152163522213407	0.1381108105796657	0.0012992625379803276	0.16372707457612343	0.09446059273849935	-0.05780657433936338	0.0022851814767922006	-0.7037810802062444	-0.1066778763936922	-0.2592220554261046	-0.16767354019720312	-0.13129144619983896	-0.09255293882607886	M2	lightgbm	0	123
241	-0.06499278590891598	0.02402725049774813	0.02948626541233132	0.038930125529742156	-0.08308816000975833	-0.7896891976536694	-0.053994852024428774	-1.4330613425394516	0.09186477056332414	-0.027383137550084466	-0.13610344697387772	0.5665572890535422	-0.8417923415478774	0.6920261462504332	-0.11179338588237063	0.16770691989808154	-0.05377421164808492	M2	lightgbm	0	123
242	-0.39572015434934366	0.18568575174062762	-0.043718382767307815	-0.04954095674161404	-0.1486904646509844	-1.0157099096667563	0.046670258859373516	-0.802922135051518	0.11429062747568611	0.21775889687287667	-0.04547632425250308	1.236662906960995	0.8736952728728139	-0.17156344758142028	-0.18640934669784576	1.0054497497602988	0.042245566448901505	M2	lightgbm	0	123
243	0.04093988644071195	-0.6185803510605209	0.016111654297511865	-0.10227136741353177	-0.1900618701766211	0.10457160893812267	0.20405414939487984	-0.12095719799268907	0.19289813508830858	-0.31033929782783326	-0.12827807389394788	-0.038726635283189106	-0.1663667355881884	0.03073810210279717	0.09187961771769053	0.11811931793352007	-0.19741708158767632	M2	lightgbm	0	123
244	-0.387773002253064	0.4117571479392604	0.005399735165534128	0.013166786580274497	-0.053262861967437125	-0.09068706766036412	-0.2409602553534159	-0.3912553873940825	-0.022222754133218826	0.010010024701935238	-0.2206926650176868	-0.8686357560318987	-0.03942656786136924	0.1495017001226147	0.26401803328454326	-0.06369051653748539	0.05171972394631327	M2	lightgbm	0	123
245	0.2045409494297206	-0.028219824932706986	-0.08961705494297859	-0.16605547437243562	-0.3200491364764747	0.5277529526229632	0.09955387165762819	1.3905530087361526	-0.08884393805337913	-0.14495835710215224	0.33111348005944896	-0.858578692351819	-0.11235375499370691	-0.25374648080185835	-0.2660963235054981	-0.12341250962624259	-0.23748004535865938	M2	lightgbm	0	123
246	-0.250806975497495	-0.23477110946046068	-0.01864477782928086	0.0009401027427904763	-0.08347078741545984	-0.7964003657799236	0.29890414795786946	-1.687437404453415	-0.0014890447739203685	-0.08415970165754107	-0.3804457402962815	-0.4257877622054974	0.3244084182635784	0.16704493983849966	0.27697474442438885	0.2350584370528521	0.23079774257390906	M2	lightgbm	0	123
247	0.23240777328863446	-0.5697795397813121	-0.23099008963656684	0.17420605081200655	-0.3076558140674372	-0.16790976620515166	0.17727808851663612	1.512235216826978	-0.0404955781419412	-0.05664759630584204	0.18833688624234257	-0.11037354932206705	-0.07610373152956676	0.6009440415753169	-0.42775683849409507	0.6355102369957056	0.18184107268184396	M2	lightgbm	0	123
248	0.4665849451061202	0.5016076802914363	-0.13108801623296734	-0.12181184354536535	0.1939431034130002	-0.5109699391192495	-0.04800939567564767	-0.8182996499590957	-0.036987986530619694	0.09967333404273718	-0.09255513618759686	0.8144238525419286	0.05652110991853867	0.6322225482462831	0.21362923719744112	0.2630069437596926	0.005512057142418157	M2	lightgbm	0	123
249	0.1101220431848434	-0.05434907900655196	-0.3273407465960289	-0.272922950330184	0.049559912014516594	-0.7361517019541216	0.19767943450894016	0.1520686585331547	-0.08511816332920058	-0.010754656001054914	-0.0018483640933080676	-0.003975361383185234	-0.025292731702700324	0.6984737013179887	-0.09239915344504403	-0.1440183603418283	-0.020356576369939976	M2	lightgbm	0	123
250	-0.2579827982393635	-0.026977075710351295	-0.03392415191309697	-0.12857931364242356	0.034797437730958	-0.34518231611169786	-0.08117133354799382	0.10196558775505798	-0.060645707734600686	0.3799544081474714	-0.0759510049894846	-0.49855778907352527	0.6143966338639696	-0.26560634023345064	-0.131795865730597	-0.018225052917207607	-0.17665622807545245	M2	lightgbm	0	123
251	-0.35830625635405405	0.649737395389836	0.23386898659751768	0.28926521957801604	0.13653478000250194	-0.32731673198390704	0.10419591058215266	-0.9429065347542341	0.07423086718954809	-0.1427815050879092	-0.23911812342971905	-0.06900228301489557	-0.04198567199806949	0.547030416456621	1.5663725166344737	0.5719727007547406	0.1874859355956528	M2	lightgbm	0	123
252	0.1606093167910902	0.0774986452279514	0.09484845440123055	-0.025390349457383988	-0.04006545405160818	-1.17775027086373	-0.037617118928784436	-0.6214858024123563	-0.03697891937563134	0.24680084259590027	-0.12682874012976392	0.828280237177228	0.826565791777691	0.5625541166620102	0.15073989507647556	0.4709194584065575	0.1483262191112803	M2	lightgbm	0	123
253	-0.11802470960409374	0.12350836413035014	-0.03116181755408493	-0.21998939915021545	-0.06315852270207421	0.08160995688455445	0.06728835717797366	1.0398264383087625	-0.0036513155057162116	-0.2309890178382825	-0.0973508137703942	-0.6260436979213845	-0.119812428633221	-0.252355498805856	-0.03779452703550499	-0.10067970679215488	0.045099542553755874	M2	lightgbm	0	123
254	0.02112564215774237	-0.17809159710380326	0.44277354270114017	-0.15595487713684594	-0.07495333977205276	0.06313082197873157	-0.004496882525390464	0.17797557945211268	0.02920268581130778	0.0018040190433413134	-0.16247431382692334	0.29415555070803073	-0.07821418518769024	-0.25422819263398544	-0.4674866043919282	0.19796319208007337	0.1446100401596975	M2	lightgbm	0	123
255	0.04345896219457692	-0.2318668525689674	0.1208532180034977	-0.06359899865347783	0.4821726614194692	0.11585570973559582	-0.0329111278422251	0.13797111726118097	0.02584477897475594	0.29702587779824074	-0.11370346634307976	-0.2957010155060124	1.087279852779299	0.056576631325085655	-0.046683517272363584	-0.14692366578665733	0.10194703538261507	M2	lightgbm	0	123
256	0.267923409757522	0.12445620670701349	0.10119622660543393	0.09238435882255823	0.1285394843920935	-0.20333964243864008	-0.07936350007623118	-0.5273576036047509	0.2308221804361508	0.047776139539723594	0.208445090318147	0.7491188660375993	0.14516963813935335	-0.30789901280926235	-0.07527315802839005	0.09506066092767157	0.011830600736967352	M2	lightgbm	0	123
257	-0.20760980545793226	0.25568348414651854	0.035137759716596204	-0.018219971686491677	0.23970077491755648	-0.2646390024793425	0.19517339802136263	0.20112481887322556	0.10272026891103042	0.06312437351095795	-0.10278096728612841	0.08844830519223108	0.7614295390171439	-0.026349516157997157	0.008922726444688512	-0.11817837901905373	-0.03811773888567453	M2	lightgbm	0	123
258	-0.44255070423768633	0.43317969715728155	0.5634026575777444	0.047680194905925635	-0.06740358856804471	0.9267707282893306	0.39310332007281173	0.07733668281290504	0.0600253047371614	0.02732098892901411	0.1979730596338682	-0.3786275377793703	-0.05825431185808937	-0.2298573401397432	0.6609978074242263	-0.03101907991243794	0.17911767212682025	M2	lightgbm	0	123
259	-0.5150979636568619	-0.09117613078889367	-0.008509125064777167	0.11903313722051952	-0.0777764394445887	-0.48827193730329904	0.0006427490946273359	0.5968596487436345	0.06890546117104143	0.3906977813911142	0.10925024466054531	0.18036351837144732	-0.24151452180655422	1.2090502910691339	-0.001971323882198049	0.6658546747783055	-0.05633341615437804	M2	lightgbm	0	123
260	0.21137596287830893	-0.10148582133284205	-0.3330618145824253	-0.2956138093104408	-0.36388099574983557	1.280811950963665	0.08468436128109756	0.18020536950395893	0.038287769200986956	0.601987369525708	0.1340211254396862	-0.24824752028217126	-0.06143623762088937	-0.28486492163201965	-0.43725391766633026	-0.08773875629205691	0.04461084916694871	M2	lightgbm	0	123
261	0.09585417688447156	-0.4694106167748735	-0.05714700012765698	0.33002704463463195	0.04162984020134073	0.10147448320739602	0.14432929867933195	-0.6547328108434531	-0.025136118460767576	-0.009265956202173962	0.03595712330234051	-0.3029587393425862	0.7787091256523396	-0.17622212367160872	1.8238283726888807	0.6590624845323731	0.4897493426904142	M2	lightgbm	0	123
262	-0.13606478387165494	-0.048023502453226286	0.1675057899628953	0.08381543825966713	-0.1979983380716473	-1.13129998595846	0.3495898760762534	-1.415604189355163	0.18507658480939976	-0.11306606987146488	-0.06633147366815406	1.2437369162741496	0.4736163870342924	0.26474237105616294	0.43166333494303716	0.008478487730495352	0.17410388472270144	M2	lightgbm	0	123
263	0.7234276040861615	-0.2807858116784877	0.04904049250485223	-0.11678450682527322	-0.047662035181209664	-0.9624230341782283	-0.0745980655346385	0.10993358531492689	0.018360818643986504	-0.01664281756516475	0.0622036242086298	-0.16436657816222786	-0.5925796964015811	0.02311301665382253	-0.09851916798730666	0.06001721751273165	-0.1186720192509841	M2	lightgbm	0	123
264	0.2627547788121488	0.05102941522386588	-0.053667537397570325	0.06083339697975331	0.2250963549731467	-0.19031618079286666	-0.18615568373559624	-0.45054183053733493	0.18737314829813184	0.40038574953738104	-0.12908532720760088	-0.44660879400047865	1.012021387640915	-0.19532056922341298	-0.11400784206236046	-0.17500692732792658	0.13982388915562452	M2	lightgbm	0	123
265	0.46845887939939873	0.3993379400762298	0.2335571871924802	-0.2835828090508556	0.16521066784328609	1.221697329170661	-0.047949702203469904	0.4254024782506163	-0.12411694292226694	0.0002235540300514304	0.18054749402935258	-0.35002885421407703	-0.14323243769685784	-0.4175109445036144	-0.6080329161087151	-0.15005605699387006	-0.14668321856519556	M2	lightgbm	0	123
266	0.12894673253719363	-0.09788888397881233	-0.6518002422833112	-0.20155562622690815	0.22586478308271504	-0.7396149347595261	-0.0024024434122438564	-0.5730662080234269	-0.3045744628885749	-0.012939451974653035	-0.05597231555665351	0.07633844481046193	-0.2251362364151853	0.81138240657176	0.3315713861370411	-0.11767364281701162	-0.010764304262879863	M2	lightgbm	0	123
267	-0.0675627083582906	-0.04620191841761406	0.29750211296469087	-0.07254635457512604	-0.09478674733265002	-0.0032862987495749247	0.01900323628008406	-1.0995744376152559	-0.01991151987954113	-0.17778383827334435	-0.11650021023422467	1.4429750196073252	-0.37957168484371123	-0.38790827757389884	0.31448795179595684	-0.1203798048713576	0.3079958660870136	M2	lightgbm	0	123
268	-0.15070235240910615	-0.1152621682409916	-0.41254097859340483	0.5685914307606766	-0.0493825807183128	0.560098726976099	0.2518820780122013	0.27041796623513614	0.0055497126327702755	0.02255060205938197	0.30759775249771193	0.6508560002494828	0.15296802394938305	-0.1811059214230935	-0.07590266302732247	-0.09554076004140435	-0.25689246017178724	M2	lightgbm	0	123
269	0.3496334432994251	0.2696273552071685	-0.20230115648788147	-0.1579969055084513	-0.008402857454969015	-0.33564277022866745	-0.09696094133894136	-0.021921091399866845	-0.09078691496131665	0.003664807046391797	0.07105495706584469	-0.5035131497587492	-0.07917179279798968	0.5421678544354289	-0.02006262040036565	-0.2446556220353429	0.01320748188251826	M2	lightgbm	0	123
270	0.14439861194360568	0.23520915932925232	-0.05078952467376249	-0.021843166363728343	0.18060416724982759	-0.261477178351894	-0.1008550768698836	0.3181348617540242	0.08874284295059374	-0.08920688508621252	-0.07219724857946434	-0.10881247893671708	-0.17361039238075218	-0.34254338241882704	-0.24628518601056273	-0.1424570921373677	-0.14829185014023344	M2	lightgbm	0	123
271	-0.032054199693388116	-0.22035476556641972	-0.2818498142384481	0.3469960649384093	-0.3975637203221987	-0.04857492046876461	0.3011858078290788	0.12313340961782304	-0.036904828547058816	-0.08501149393489672	-0.16439647458312967	-0.46982526744076625	-0.08839071153914664	-0.18755138123772194	-0.24508775012445513	-0.1497481793908231	-0.2714218572859357	M2	lightgbm	0	123
272	-0.16175653050306454	-0.05159218842103146	0.1390289607562876	-0.1431444544329513	-0.2778547754576442	0.40091515019730667	0.05606416217029426	-0.7180386943656305	0.16633154580120324	-0.4381428832538884	0.16591859319035243	1.8548498179101243	1.0553526342015824	-0.23100267073411354	0.0319048248480398	0.5070158933274995	0.06394087279682435	M2	lightgbm	0	123
273	0.20670322428811863	-0.3961599698839616	0.33469122657653494	-0.14026232162585092	0.5373356158336587	0.8947751528087112	0.1724566968170526	-0.0031737597413541794	0.012842453506073019	0.08349160102946984	0.34878219028998225	-0.6177877117066485	0.1355339135736697	-0.1134910492539584	0.40854072829699356	-0.04220792115782585	0.16914888562758615	M2	lightgbm	0	123
274	-0.21319869921748807	0.13933450127603794	-0.1496607793575835	0.003430645689100068	0.09847122523743457	0.05238148876635975	-0.29594919006980286	-0.17119010018415426	0.04309934404040658	-0.13090948160133334	-0.01136436926336583	-0.7588294984937691	0.027382858512691847	-0.13136907150090155	0.07569792719923231	0.49883177925144956	0.011760941692545952	M2	lightgbm	0	123
275	0.14522335184247237	-0.09703077576108887	-0.0535554747139403	-0.08089407904723142	-0.17335716153790245	-0.29515717224495436	-0.4408321292197292	0.29815862800761983	0.16258366624108223	0.42404323533152777	0.25406302362480543	-0.32013869935904526	-0.14386111403422966	0.4325271271686182	-0.08980644842732313	0.4320116179359596	-0.19172349369049577	M2	lightgbm	0	123
276	-0.014377978815605423	-0.46210851634729255	0.508975357946118	-0.2109948446150319	0.519536142937294	0.11000882189557241	0.030900508527878602	-0.06144322034576763	0.0008662084730561647	-0.02427360418165195	-0.0244316098257677	-0.2062904695505723	1.1718819268369056	-0.2668205787667117	-0.11261885728804741	0.14942850522886209	-0.0741527496297234	M2	lightgbm	0	123
277	0.21817047594229244	-0.07494955345651498	0.40480661393228684	-0.14183700393547752	0.22989900628234802	-0.8508106395818141	-0.15470156806442747	-0.12797797972744485	0.0746791703602065	0.0795500641064979	0.16397507754924742	-0.10809995739540391	0.39710065262982186	0.47593108842857507	-0.08682085262243383	0.12706289790954206	0.07267030190900892	M2	lightgbm	0	123
278	0.26253442599508225	-0.06621808104032821	0.6754794749275185	-0.020853898909415747	0.5318034576938073	-0.4031963740187694	0.4941847425402172	0.06426222592631449	-0.005996049607888831	0.058751977169186786	0.11835782958782806	-0.5429000708964992	0.7188553226207617	-0.14649943875410285	-0.03679851381001283	0.09648377736426454	-0.17769470927099904	M2	lightgbm	0	123
279	0.1834615261149882	-0.5662040307034705	-0.1725214096918947	-0.05085801269655938	-0.6077024567882748	-0.6135195302828187	-0.08567670487375506	0.03228183894970468	-0.05629854507056593	-0.32627653296209513	-0.07863206241327364	-0.23613282517471168	-0.17020737943896785	-0.3121702766489767	-0.32881178221228496	-0.19831841831902636	0.11559656904176376	M2	lightgbm	0	123
280	0.41480750345519124	-0.251508590518004	0.4333313113316273	0.15930841064608792	-0.07545512475858751	0.5333330490511767	-0.20128803188087957	-1.254378752616536	0.01736300336883881	0.08197653047399298	-0.31604424948674464	-0.5986567610626004	-0.1300020327379766	-0.17645387888786843	0.32315366985407495	0.36938320072317793	0.0357330491049268	M2	lightgbm	0	123
281	-0.2406342638131461	0.9112637166048629	0.34815427326163023	-0.06526504204237965	-0.1940655169410235	0.3092518254321228	0.03462214427769406	0.7156347446198502	0.006733430186207105	-0.07236856410016318	0.07002018890631836	-0.5565160871169161	-0.06437099794580764	-0.16920277271896053	-0.2010314371005235	0.14206750420253908	0.01721420638277725	M2	lightgbm	0	123
282	-0.4382208016913411	1.0577344785625642	0.16003914651974355	-0.15070447080418045	0.007787637402513698	-0.17340644227005472	0.07592255683778451	0.3290091267584998	0.05715354636962228	0.08145350098774218	0.4280738059575305	0.07421464597739105	0.059144524149818654	0.5244615088044767	0.03833088936016138	-0.056644033095514884	0.08605490357278675	M2	lightgbm	0	123
283	0.12198571919614694	-0.033294383791317106	0.04140105609829437	-0.2759472394525606	0.04550794801614333	0.14099246756846545	-0.11533567915100422	0.2691373088092126	0.1505664447935681	-0.05150906204157276	-0.021497535012875865	1.2890476120463101	-0.3531898707596217	-0.05732446467826541	-0.2739742429703019	-0.1354332984860315	0.06771151451793396	M2	lightgbm	0	123
284	0.1779336748778987	-0.07991153922804721	0.29975121671603655	0.06203615524710327	0.4417589795544665	2.0407380498764693	0.3581436191500508	0.04394030306652414	0.1402345301339449	-0.2163500230547186	-0.2334712175546812	-0.055766533896914286	-0.09050219623912502	0.27509546802426277	0.10441278748233507	0.03777779970521325	0.14795425689945596	M2	lightgbm	0	123
285	0.03988910933175461	-0.20830219005011097	-0.44081206876474155	0.09246259825323408	-0.06164926704018323	-0.47203577597935276	0.16946975275850537	0.21890597146717425	-0.013768649993622893	-0.09255969239602645	-0.11930031234262212	-0.6282443693732604	0.5978136196724091	0.010868689882351614	-0.018093538773039798	-0.24961982815016634	-0.22143364021807319	M2	lightgbm	0	123
286	-0.21067993446515462	0.33458856583365	0.1426614637263037	0.023374348215399635	-0.2892553674299678	1.5404540025020041	-0.09395029148231171	1.1432458231024125	0.009328368546227771	-0.05748835576316059	-0.12810174597752652	-0.41319033822581563	-0.16369984113558506	-0.32747354609240986	-0.2333573262665522	-0.21811689372969795	-0.039042661757933125	M2	lightgbm	0	123
287	-0.011718483319010445	-0.06283660221474381	-0.6725115424053247	-0.14274866941732514	0.09241884449740992	-0.8829382026822737	-0.0011172220196241918	0.09859352942849202	0.057236863448948	0.17741274412473895	-0.08499951390156153	-0.14001944336396643	0.3986839281006885	0.6508575688822177	-0.13757311461672958	-0.11664694612153918	-0.04110737875360474	M2	lightgbm	0	123
288	0.3060350471386722	-0.08925290820238872	-0.08851776830321909	0.8255573561858814	0.26801780362024197	0.412460870610569	-0.0019489380782917523	0.5370074302159817	-0.01765879352276672	-0.05965354944569988	-0.21089277255057115	-0.8570380298743796	-0.1338704461656747	-0.011068289499583413	-0.08144609477713598	-0.20440349766924584	-0.29812397219432624	M2	lightgbm	0	123
289	0.23525327423260184	-0.23318271221455966	0.29168133980159056	0.03498905838139064	0.20129327632424304	-0.6375593131117695	0.05788885942128314	-0.06810027626797481	-0.08089117874757988	0.2772982149088683	0.03457582616474137	-0.41332671606034244	0.038141291479273864	0.7984280537695077	-0.04141157790052959	-0.2921026033894166	-0.06854798523273418	M2	lightgbm	0	123
290	-0.4357052925718124	0.45207422651409446	0.3100078090789297	0.3698297038637243	-0.11135475134596622	0.3622436959608756	-0.11477549320723669	-1.1805448723026126	0.020598263809676512	-0.017218746402192658	-0.4567696100626066	-0.03304048489975301	-0.15988795719785343	-0.055225026304513314	1.1247542541175928	0.5986592973462499	0.39112907668387303	M2	lightgbm	0	123
291	-0.5006558489215491	0.0804658554013397	-0.2496220743774085	-0.22082680813645503	-0.1880819221130396	0.4477073102290014	0.24244034672111744	1.6852657020268276	-0.06447667052070477	-0.03602919758172422	-0.17025580421263994	0.29076877240360544	-0.35033296810243314	0.0020595642102715296	-0.0803169352165399	0.1305920080386609	-0.20297909933546102	M2	lightgbm	0	123
292	-0.06263579370343444	-0.010195348083078138	0.00645720089161731	-0.10686249850691705	-0.5796757120511707	-1.2240092150705868	0.21038289331254126	-0.43129089675434035	-0.15526966218010593	0.16739485127283263	-0.13306990452567696	-0.21988172308811396	0.4971018454951125	0.36694355331408707	-0.19452906728810213	-0.21181607426131124	0.12663836648790167	M2	lightgbm	0	123
293	-0.163872693616681	0.07704139038920037	0.5170111300032502	-0.018231081988354988	0.1507850679754375	0.725962810408246	0.005434076256016337	0.6450879837493915	-0.2754623515979639	-0.10822362912249274	-0.1531521469453032	-0.6269359336708861	-0.15428508976870026	0.051323338486168706	-0.23832011476454326	-0.28730112295725263	0.15956487762857682	M2	lightgbm	0	123
294	-0.3851207963659165	-0.1356592998940109	-0.08660756493201241	-0.10699437828209651	0.2567802630123039	0.7311708721062706	0.014399854039850757	0.7544212570008463	-0.014074626878186948	0.28107498350028437	0.1501633793868388	-0.8198726254168001	-0.11391381070010917	0.027963713269199636	-0.256415671541661	-0.14208988470377892	-0.4077406909266452	M2	lightgbm	0	123
295	-0.4517464922301797	0.06749297936325142	-0.12465186427980152	-0.34475455232242547	-0.1879940090000018	-0.8135185340366229	-0.05702548078851243	-0.2552843559261075	-0.03259954206141403	-0.35624200143244794	-0.02377070436126273	-0.24603784329732803	0.5494042762077026	-0.1069371059534866	0.2376941795417082	0.10258625574645878	0.1925097753665909	M2	lightgbm	0	123
296	0.09993672391232743	0.025491424129968708	-0.13366113533708848	0.10103720780926471	-0.28640981024810896	-0.8985508875006961	0.1570282533185044	-0.6805313998820682	-0.040251132329202965	-0.2352666051485077	-0.045506898173441376	2.2389414224574935	0.7607678430351437	-0.1440499908324729	0.2751081249005454	-0.12205852662974563	0.04926193189056217	M2	lightgbm	0	123
297	0.23028191425878922	-0.023681825278052286	-0.39293047023568595	0.4967323439259699	-0.14662228579503583	0.251240644087723	0.14879187686414735	0.24482484991448375	0.046929945372636936	-0.0195095492278176	-0.1535304101193381	0.26262747185135593	0.6277985175019184	-0.0953983697461518	-0.023802229203561346	0.30693867680742487	0.38648980875134076	M2	lightgbm	0	123
298	0.23108471513405043	-0.19243795938686836	-0.13421826104878282	-0.06829937321861193	-0.11339339511426061	-0.7932430798120524	0.3798561336486067	-0.8445866261113544	-0.07975526439514266	0.32327040823889863	0.04717980345742082	1.8240844165204417	0.0022607065685599274	-0.22464680987892688	0.20916986650680874	0.2262454910267454	0.129823207736665	M2	lightgbm	0	123
299	-0.36215848823613106	-0.15432050704876846	0.13345163206138955	-0.01235517174141973	-0.28929614180389474	-0.4775593907639262	-0.03354212356395991	0.5147793224113837	-0.18725627291991268	0.47616778751301064	-0.06228976135659118	0.5303219265063183	-0.7663454418833542	-0.41468321764964716	-0.15001896007032187	0.000888933913893677	0.07370959955716426	M2	lightgbm	0	123
300	-0.016438626254152225	-0.0757405639023848	-0.012299335144441715	0.018528877182150214	0.015368296872803939	-1.2425559989473087	-0.028872837935188987	-0.19430509344282546	0.09071931428342347	0.6532349323232847	0.0017457142117204586	0.7764695815516556	1.033054638764385	0.032883005049048376	0.0010258053253080208	-0.15623669943702462	-0.028111412819016204	M2	lightgbm	0	123
301	0.04980036318575366	0.6587819500325872	-0.08953856382778229	0.33012592153156484	-0.24469781427374468	1.3891247539521585	0.15664956302594096	1.2249273926950983	-0.03725226258001751	0.07329728527831016	0.06354032144098289	-0.083711370665181	0.04973773450851699	-0.2917050891966993	0.10556270384147629	-0.06389263622694992	0.03498946013674797	M2	lightgbm	0	123
302	0.00582039955288704	-0.6037926263315818	0.04635824811689965	0.178799650862085	-0.12231824023907056	-0.16402846619077047	-0.19413527311553314	-0.2596809288936599	0.008926112423577352	-0.46889186980532427	-0.23675685046392636	0.3795500391478728	-0.029488441872686788	-0.2903720421604674	-0.03853464019756255	0.1185301126626803	-0.17984736025192727	M2	lightgbm	0	123
303	0.2988352519234025	-0.24150906984323253	-0.49257575100553447	-0.07988131958787614	0.08991032232268735	-0.29720403238722515	-0.05388833406055933	-0.07686918159878318	0.057046986917673285	0.36806099120393587	0.5061613910863841	-0.5483679387716536	0.799385653284734	-0.18106810315295688	-0.16066073687729462	-0.28916236115754684	-0.19333046725410782	M2	lightgbm	0	123
304	-0.5373753057711539	-0.19805130726119602	0.17480139281075083	0.11105726908201764	0.09628521806264122	-0.5492399475492449	0.08067126824140851	-0.20270322860419288	0.12779672143573098	0.027254058187562182	0.10166254136083361	0.22254774262453408	-0.04836099883721819	0.6985654410471175	0.2631945675128771	0.11549873837328958	0.34699035757200936	M2	lightgbm	0	123
305	-0.09609486031940709	-0.49765859679499647	-0.1906842966723889	0.07130958964489524	-0.4604881097034628	-0.7963920305479454	-0.29857070394567714	-1.0730735694798244	-0.03340308841158234	-0.12048923868748024	-0.23329693166671261	1.617646338309817	0.5993180828840824	-0.07873679812093783	0.5366921704426513	0.24074401504461876	0.11320866715995334	M2	lightgbm	0	123
306	0.6016972685290481	0.1371365186608789	-0.13685802656062335	0.16552596988705942	0.16679955614252512	0.11791514971434877	-0.22403505335528273	-0.06641641337606824	0.19997652432357482	-0.399539625443083	0.15322353945686548	-0.16269415310680618	-0.12612583532086166	-0.22058456612041635	-0.11758570602846216	0.19333813063170852	-0.1226283310020769	M2	lightgbm	0	123
307	0.1835555617844283	0.05744972133514124	-0.14033486289314123	-0.1934056529565912	0.2905506098649123	2.100770580946225	0.08859959923819372	-1.0391523342663045	0.0610315920297994	-0.1353641316274603	-0.1146270703647695	-0.14929046544768013	-0.08150750945734446	-0.11373116405434874	1.0989450775547471	0.28432090892904316	0.49201999255762074	M2	lightgbm	0	123
308	-0.5383315111004242	0.571525933753104	-0.37181617911190146	0.8855065735211889	-0.16241003387129208	1.3115241739887509	0.08623176455963764	0.26361680310574875	0.026923261573676124	0.019872239229367428	0.08080472009915392	-0.7583633875597525	-0.13743161582550573	-0.12918999175865892	-0.0260350600331637	0.0074863071724389114	0.033655738886925135	M2	lightgbm	0	123
309	-0.08867313472916316	-0.37631870352523666	0.16728249724307254	-0.008164362305580474	-0.25581705853945	-0.7915414188338731	-0.09309667925205863	-1.2029204995788274	-0.06432645217938822	0.37264242269662834	-0.05787824995861316	-0.12973857572299452	0.4068049856851677	1.1755455530022194	0.1505425487072236	0.33468430961078605	0.16344544775253242	M2	lightgbm	0	123
310	0.3183255619492108	0.11064227405132042	-0.18008006620019068	0.23783211384107664	0.0882245369349252	-0.6419294307560883	-0.4159846520196899	-1.1485834529148766	-0.07613565292987065	-0.11372950724416918	-0.04042526535736277	0.9341073196577296	-0.5633902449529677	-0.12274453695278352	0.5210717102706159	0.18120970919076576	0.08380004998716417	M2	lightgbm	0	123
311	0.035811172947161775	-0.09899588108862097	-0.15885604227096128	-0.07984306905785594	0.3012096877725037	1.4401104321272264	-0.11834232019374628	-0.015555912888586135	-0.06118021835945824	-0.6271815373836803	-0.02340911919224911	-0.15044443591089177	-0.09141596173389577	0.46702347029006624	-0.07073746204148897	-0.1097447719334738	-0.08547289818556794	M2	lightgbm	0	123
312	-0.2792193235812431	0.1615560111527297	-0.05262490510906119	0.09975914338077246	0.105155529180881	1.509019440937643	0.006436576130300429	0.21983876153492585	-0.009612490621823892	0.030816650333598518	0.000944149739328341	-0.7975338248771002	-0.03344789109005792	-0.4198347279743448	0.3649789932413788	-0.04804185941332867	-0.20873491001015684	M2	lightgbm	0	123
313	0.26479154135167465	-0.010444041525478464	0.23480585755498062	0.0017735583822057464	-0.19302815994837713	-0.7326152997321044	0.38200758009507746	-0.7843828367750946	0.027884071191613423	-0.06894595366286557	-0.10591286569282124	0.8983319892167496	-0.4123334305594146	-0.22432792619917277	0.6005175565862232	-0.13743692036484348	0.12425362978332817	M2	lightgbm	0	123
314	-0.3457395368599518	0.1370749027164873	0.11111407021136727	0.1160626995107762	-0.07980022477932115	-0.7275977080642406	-0.22862689514950005	-1.926405927456786	-0.0354142267952402	-0.06790863500418824	-0.30860670860457806	-0.07978658583002009	-0.16547752293261667	0.367411913283408	-0.06525130874659547	-0.1649239864688284	0.05822350151169834	M2	lightgbm	0	123
315	-0.20004211047211112	0.22473633023487014	-0.20377712666871806	0.0792552163480467	-0.31132621245780373	-0.4185246558476264	0.20900057836438318	-0.028683751326732843	-0.2031122579599813	0.42324768595492046	-0.024658869047243886	-0.4545837479956565	0.073227527870235	0.44996174868784394	-0.03461711936601122	0.14452139531606795	0.26612047584411863	M2	lightgbm	0	123
316	-0.1544363950098165	-0.10463813606774403	0.08948369552311482	-0.06509215147331923	0.08154461232184308	-0.12153276926244769	-0.4125282390172467	0.1644772975707835	0.042295130312294205	-0.0218463183213537	0.23812019969672074	-0.38890442025102817	-0.037568935990305884	0.24337417866377037	-0.13862153915054806	-0.07398886774673502	-0.055383672836548915	M2	lightgbm	0	123
317	0.25808467305459687	-0.03606381256466757	-0.0014533573087337306	-0.13202489558945324	0.2761224303009081	1.3815666334876144	0.009717815769592733	0.19941625428279514	0.07367748022250091	-0.09084103079827008	0.03706423011344193	0.117987302399148	-0.12919411728840835	-0.27679912635910775	-0.2967574158746231	-0.07068751474748648	0.8039737255215639	M2	lightgbm	0	123
318	-0.3514741747032116	0.10122099629519969	-0.2644365461189195	0.11770697202348064	0.055827125333713104	-1.4466454190730422	0.17390854704984687	-0.6072832283301747	-0.08168150582780125	-0.03746095953742333	0.05458697420130708	0.03243792587966417	0.41214072679811536	0.44024394844317205	0.45990608052857584	-0.24650177594329134	0.1726933456009057	M2	lightgbm	0	123
319	-0.21600574981605813	1.0584443144367164	0.04920056377876948	-0.03513369912824899	0.14430853735287655	0.6610636504441819	-0.16667074442089017	0.07934917890015522	-0.05222997373312411	0.01571039340066682	-0.03307955163839462	-0.6186565794550232	-0.08067040620126883	-0.12089294253481184	0.08755194795236552	-0.11671062429581072	0.022273890247859533	M2	lightgbm	0	123
320	0.20703215189427734	-0.39031485933093646	-0.22504512351578504	0.09710364750105843	0.13186394061814025	0.2494612420149797	0.025172054316541136	0.24378613544334407	-0.09442278087905014	-0.015250936866275473	0.24664073977866235	-0.03084418510700748	-0.060372979424354746	0.09819496296687358	-0.018699981024073258	0.414856279124474	0.20670195886514917	M2	lightgbm	0	123
321	0.05877624917447823	-0.0797970515912956	0.2339206231588647	-0.12970197033840264	-0.1596245950791105	-0.4198834406297079	0.03194671728195697	0.22027466562742232	-0.15505127775849384	0.14737873207180413	0.04180304999258549	0.404990696049374	-0.40776598260217	0.43159829283543266	-0.07066003158033021	-0.13305656110356073	-0.05581145909707101	M2	lightgbm	0	123
322	0.25967914869822734	-0.2517867954444466	-0.08770379208389724	-0.23409918265190022	-0.056352465772388706	-1.7297075455503634	0.025327719992113435	0.11075186593400727	-0.21102205977954247	0.3758225359198533	0.11851122075222564	0.5838969667419269	-0.180253358101744	0.8450994453763462	-0.16793278041602425	-0.2271297374297674	-0.005663734492903474	M2	lightgbm	0	123
323	-0.4496115316895663	-0.23404802900203375	-0.2690114605354907	-0.06947569654172112	0.008229805012715856	-0.7217190680495786	-0.07767314100532345	-0.018853880511113693	0.037441934121011704	0.022380824673466696	-0.07264502802478046	0.09587167498154109	0.43778078098354845	0.25890993691976055	-0.1397646447427206	-0.20190597278266917	-0.11101058509004212	M2	lightgbm	0	123
324	-0.2988048050088431	0.08142028073413383	0.23409461830361109	0.31903426817554364	0.04052604663773341	-0.3713231230459188	0.20773397848028147	1.1291378880514515	0.03646251159393736	0.2244571747547904	0.03333130646441904	0.013376127712156032	-0.038699610213565015	0.5744458445454083	0.19382961714186803	0.8034183386045856	-0.13952430893979842	M2	lightgbm	0	123
325	-0.00020514328219683976	-0.2623918174793006	0.2059823245666597	-0.22768302220428097	-0.13018591948975017	-1.0302718272885567	0.047059489119987884	-1.2834046343384504	0.28703556825454596	-0.06383377303418643	-0.1596048310271923	1.001240040321744	1.0379075669217788	0.6827174098443545	0.6111468180817545	0.8316079247555695	-0.01751189456829607	M2	lightgbm	0	123
326	-0.06085750991040443	-0.1388872020315269	-0.11683769557672971	0.1891320947261526	-0.0031548497736141414	-0.2125348408105266	-0.14090287968885795	-0.08000303006983175	-0.03032589691318313	-0.0073027437328081505	0.2729237539714943	-1.1855079021292265	-0.1323909855558654	-0.128685780674913	-0.1055216428569887	-0.1581802438819897	-0.3712116038111031	M2	lightgbm	0	123
327	0.315962416887548	-0.10507435699242453	-0.8085045648636333	-0.013506414960849403	-0.0009565244456311513	-0.3229357102324691	-0.001423149525181298	-0.2642959847691353	0.04083305871111671	-0.35088403403206503	-0.061577375469635535	1.4085175806339996	0.515877679174473	-0.01965299959239282	-0.19421060530600784	-0.12911540623132034	-0.0601059247043085	M2	lightgbm	0	123
328	-0.029900851183284703	0.5137172995485273	-0.36174368898575104	0.30239414773867174	-0.2796433149896101	1.3154330602092879	0.08582183293987247	-1.27889559276087	0.03207248432223698	-0.04177808653428225	-0.37928155028747873	-0.3499160588809249	-0.17783147940138927	-0.13946057968019113	0.1427253575057827	0.2748292290618217	-0.1886064236299541	M2	lightgbm	0	123
329	-0.20580609301900799	-0.04264811705349758	-0.4729274207459408	-0.06697686895717078	-0.2891757806967058	0.4524452410302784	0.18036982023041032	0.9977049758705404	-0.0981420306999624	0.18243460191348235	-0.05699959146781852	0.15244684361850785	0.0299485110813755	-0.27404746033277255	-0.21199683720112653	-0.23452478424121126	-0.16135101017433778	M2	lightgbm	0	123
330	-0.09002721254106887	-0.4441384295289775	0.08100974452279087	-0.3150020740732876	0.1005186116599219	-0.8906206932218382	0.06877856443213165	-1.3622820900944497	-0.07197794486556368	0.09678127923545242	0.15521016782893718	0.9214918661810566	1.0693876130988016	-0.21865037461088266	0.28525265186992904	-0.20024005644737866	0.23858989866132704	M2	lightgbm	0	123
331	0.03793374211847518	-0.23608180293626652	-0.0785235919080838	0.14524881161590739	-0.2488838298075417	-0.7278956881142452	-0.26976275953105855	-0.7553992384170533	0.10854606679449241	-0.05708592331019428	0.28731818810648374	-0.19554234730531936	-0.0309766756133121	0.7412383527174995	0.2853484832462947	0.04696504960666822	0.11650106963615282	M2	lightgbm	0	123
332	-0.2224155246399384	0.5011920578560862	-0.31629587950477867	0.7339027876833532	-0.09006299451406262	-0.82578666467324	0.10334424080581095	-0.45284939921455153	0.0813880397604265	-0.019033223846537783	0.15154347191578513	-0.5922540021875633	0.3855100971398575	0.5314946999227578	1.1961336826695566	0.3321417816130771	0.18480476811383895	M2	lightgbm	0	123
333	-0.2516590590937038	-0.11799860624242152	0.20601101716431414	-0.005437614278046196	0.3036717192440547	0.9729760574749549	-0.16698576148306896	-0.08727183529158575	0.007441104339121953	-0.07145399981901313	-0.0205684796860282	-0.3039205497343599	-0.1119140056575077	-0.3547141093492959	-0.07174370940647329	0.2501822270756028	0.02603172170088545	M2	lightgbm	0	123
334	-0.2472174941457651	0.8591557286080086	-0.6995144986255495	-0.0490110259731128	-0.0807636556247846	0.41802359995393273	0.5643817963885983	-0.2630497884565262	-0.17111059175655993	-0.11084188633012741	0.3814451702086641	-0.44863105740093495	-0.11615039329204167	-0.08024972525690895	0.45757346868589044	-0.09009641778546386	0.2544497597802724	M2	lightgbm	0	123
335	-0.026439354221094065	-0.1531871366391679	-0.03995514240428083	-0.20891235114204426	-0.07749593248134069	-0.01224577920266508	-0.10409448364136972	0.2319233149536595	-0.07934221392856038	-0.30941898156955394	-0.7094582017466546	-0.08015654618813968	-0.013729640124852838	0.2187494554813983	-0.024917535452013573	0.06472568173512717	0.2313212489533368	M2	lightgbm	0	123
336	-0.13746487281509792	0.16596139472802446	0.11100774474201996	0.12441848565489752	-0.08416787533902245	1.322071793695499	-0.03772588047476873	1.1371087465918372	0.07681186283702728	0.04993085645970431	0.0826791431756116	0.6613596955365567	-0.26296592781206485	-0.14873369805717493	-0.19662814267835896	-0.13492770520304398	-0.14408008133894526	M2	lightgbm	0	123
337	0.12827237972526792	-0.013722178350137549	-0.04421273526722876	0.19153129661749252	-0.17425837307396774	-0.7719762164700738	0.01058474078168314	-0.23248178262687197	-0.43171658548704617	-0.4027257322245725	0.0624129222620659	-0.10125939185142874	-0.7117478466993186	-0.30388320625961224	-0.09273704864389817	0.152169568715374	-0.11044808346640507	M2	lightgbm	0	123
338	-0.49899268712054584	0.17658382068855127	0.06678491966470035	0.05380022874926243	-0.0687581830708714	-0.3269084504530272	-0.17615044166683852	-0.09923442752346012	-0.008536420892902824	0.14220517591302972	0.21019625112969165	-0.5616010459797359	0.28041222995573406	0.02207768261383455	-0.12686601637529626	-0.18873824603791897	-0.361559904696349	M2	lightgbm	0	123
339	0.0689941716747492	-0.012333513877847601	-0.1978919762188907	-0.14218591881085957	0.3963827758533473	0.7253874147831111	-0.10937559025845771	-0.029499082687388174	0.022596462925476072	-0.0658388808730883	-0.1285416929246649	-0.7104916696602641	-0.12354788758113543	-0.04522185411576294	-0.07372966261207178	-0.1695081346955751	-0.202261676484708	M2	lightgbm	0	123
340	-0.28054799078270254	0.06615596017346873	-0.09342062736097802	-0.26527999154489623	0.08955661758981152	0.7635415108721249	0.09830858749480083	-0.595754509441855	-0.0712081883887502	0.003306674955601399	-0.17588259406729106	0.8791185291793853	-0.44045112273410175	0.012622232234347103	0.6054302114790462	-0.09668480878877228	0.12487987796518082	M2	lightgbm	0	123
341	-0.06790272773094304	-0.020332419242789068	-0.18493176750881224	-0.1878695434115079	-0.2990262848812603	0.9958542615370164	0.07182286379357616	-0.05435004792385764	-0.019723187349061047	0.3082629990959018	-0.5860709204424579	-0.42697998114164293	-0.09866916233461408	-0.2274125499547521	-0.21666775388848647	-0.20783215873511754	-0.10912027993963903	M2	lightgbm	0	123
342	0.2541263504199641	-0.026039496144562514	0.2649453707485197	-0.14192598229193368	0.08758800694114076	-0.32050594984938796	-0.050915121947688644	0.47504377998348213	-0.06307832016132135	0.011973797951347936	0.15622441829392722	-0.07837978558445427	-0.13555420172470076	0.35630076003709943	-0.365031816365975	0.15908867306996216	0.1788237812995703	M2	lightgbm	0	123
343	0.04429556422035995	-0.13367260810259068	0.30117849450782824	-0.174139291447727	0.09208864342770653	-0.33859189089874164	0.10252414321627248	-2.0758888218927867	0.048482892461888624	0.02372294535494216	-0.17983843116770745	-0.4464013501340041	-0.1866765590351863	-0.26300365489849464	0.13492594417437495	0.22349822328364358	-0.05443282425129791	M2	lightgbm	0	123
344	0.3795586899833721	0.22384100945804417	-0.16045148656408706	0.03181066185915099	-0.050848574584034814	-0.2033475360877313	-0.19188841542420332	-0.013280128143456174	0.07913399273085665	0.10891113784764542	-0.06796723944051017	-0.9041640029880971	-0.17467330790153487	0.33430205398854224	-0.15301466339885494	-0.323985653356389	-0.1319324269643798	M2	lightgbm	0	123
345	-0.072864817599644	0.20396888702600718	-0.21309976526580543	0.40546544601173257	0.13691145883089484	-0.3976400160148525	-0.14734934193815	0.08661068566916721	0.1597922450096693	0.03815298076633896	0.2501895870634752	0.09160538720012451	-0.1357781070250945	0.8872204900172801	-0.021267157000109723	-0.319421630274063	0.092084256736044	M2	lightgbm	0	123
346	-0.2727784328213364	0.40444183017803303	-0.6455337970480454	-0.1067303687651573	-0.11568472116846874	0.17043667622160946	0.2373305605234577	0.05297081825802873	0.050269722095652086	0.007108441363699703	0.022246205810556897	0.30763670042557695	-0.23520030287940952	-0.25053079323008737	-0.22213465662494095	-0.12947756281714115	-0.025179642003739084	M2	lightgbm	0	123
347	-0.10865434979954593	0.051912258189992205	-0.03285774342195811	-0.07368857036900002	0.4073078796179675	1.3954111383981742	-0.07825940133505789	0.09984833814461905	-0.013627048656324374	0.07714429191556527	-0.1532000347021377	-0.5247408134061986	-0.12547848171972106	-0.3090977708034337	-0.13196639290946874	-0.1082062748656542	-0.15760112593218414	M2	lightgbm	0	123
348	-0.4154950294891418	0.05526363062188506	-0.1468669064064004	0.04928769241200047	-0.38927470385684443	-0.9922495432785521	0.13201947160243338	0.008042286875427069	-0.13103077238694302	0.19653940944021203	0.1955188582779829	-0.6023026739685382	0.16161640914005	-0.21915026474122298	-0.056428390030211106	-0.22241495381794926	-0.3050693780309917	M2	lightgbm	0	123
349	0.28915304088918625	0.21920350770710748	0.6203892910437456	0.07177140231839488	-0.2891542156387617	0.014009612860373718	0.21210369158011413	0.30122683315761006	0.004620031241115809	-0.13435857021610798	-0.028730775802074917	-0.34037871443439727	-0.13544174088777064	0.178177520047706	-0.058948987379896726	-0.1934123595355837	-0.1362934303186087	M2	lightgbm	0	123
350	0.09459105894250905	-0.07854070659329589	0.1386267129172524	-0.5322540197875874	0.010815062838388824	-0.30990616127375453	-0.13760999597913579	-0.17904700809142013	-0.08490253400693187	0.34317275246246987	-0.1578278976525677	-0.0916287657761782	-0.21875546804852283	-0.29795733054083623	-0.07080731008050321	0.006980671913394687	-0.0527464231261848	M2	lightgbm	0	123
351	0.19020530656823115	-0.015750068405041905	-0.31885398076428817	0.05933798584442625	-0.10786959478012902	-0.5154445762042207	0.08170125594342573	-0.5177354130223142	-0.024405469831195844	0.14237089980089998	-0.07458224446482375	-0.009991916474972586	0.05699718258313742	0.6957523008066145	0.2969515930495655	0.3544530044329075	0.4038971216847518	M2	lightgbm	0	123
352	-0.38337197916768867	-0.8173241532264441	-0.3810112853680525	0.22786360147452114	-0.2371243569101371	-0.9068335967377242	-0.053031381676748514	0.2446298650311779	0.13301700989191984	0.25820089026749493	0.1691837028998828	0.2529402693938639	0.06892006541675069	-0.5227258639054041	-0.06334525012084434	-0.1735122405700222	0.1112297272085342	M2	lightgbm	0	123
353	0.22249603965898765	-0.10149030771022581	-0.0345335246405039	-0.07585326220302478	-0.09241294003011757	0.4686374565968004	0.24457752074405859	-0.48298277633216846	0.2256294656366732	0.4187584312477596	0.1512102281572902	1.1584809603125064	-0.4302539640845072	-0.11941617035724221	0.5193871153993274	0.25891927080496024	-0.02884484216338004	M2	lightgbm	0	123
354	0.08054242020994287	-0.10132269682902294	-0.15871225530804556	-0.07626969530115876	0.10565684446856563	-0.15917946866700464	0.050645047244391776	0.7244167194890171	0.09923068197487167	-0.11825111670536755	0.29395344329585876	-0.6970659555484304	-0.022301129190662555	0.4348338324857985	-0.022484579651480076	-0.221109569414042	0.03870375405075494	M2	lightgbm	0	123
355	0.05497383145701096	0.10860014243762185	0.26106347567095234	-0.08537032126294489	0.027978942432408456	-1.250886747367623	-0.04394493559092948	-0.6326346200166074	0.05678261577761599	0.27342483851241717	-0.24601210762841771	0.3643232941511605	0.9229552526044332	-0.20204616302015424	-0.05361577046901549	0.08661310715315118	0.03655598275037225	M2	lightgbm	0	123
356	0.2612709923197134	0.2716280899283487	0.33203701491964926	-0.07070260519666975	-0.07829187342646379	-0.47999402005535524	-0.0028232597263553737	-0.47270533933995745	0.016137533985691684	-0.154873409936577	0.017054393777664278	-0.19464388335869104	-0.05214631563455578	1.0790462842448159	-0.1324078385173588	0.2592975857064108	0.2628977910911941	M2	lightgbm	0	123
357	0.0815280336852458	-0.26329756832552836	-0.3863112362048044	-0.0924756719817509	-0.005591266642003034	-0.13448095363531176	0.07064009758967188	0.29716531365174637	0.033035655599701584	-0.031728812556068485	-0.15162707427056699	-0.13863582602694827	-0.0907513579080186	0.4111735828920595	-0.17526614244773017	-0.10978295291093312	-0.08414144613042715	M2	lightgbm	0	123
358	-0.38342269056814715	-0.16845239926621686	0.13284547848785855	0.15412818888205718	-0.16578321104027396	-0.5983447485068146	0.23462766430049567	-0.9884684386941534	-0.19138026302754188	0.5770787890179242	-0.02228470362726531	-0.40450096606029795	0.5501788196269128	0.03650247979947044	-0.10897397682554888	1.169748999738435	-0.16347225086668746	M2	lightgbm	0	123
359	-0.1820003142331047	0.006610980985543132	-0.26230643581179197	-0.1383157783672675	0.043864676590573526	-0.3783176020786505	0.12678297913460707	0.032220400911443674	-0.0446231071368277	-0.005714780316055821	-0.10763672887460332	-0.5329052276313684	0.01919575345869913	0.4137820563085934	0.026143172142512116	-0.19635182200534712	0.25750038501048894	M2	lightgbm	0	123
360	-0.17477441252058917	0.05235047333792505	0.18049470014620164	-0.3607185118852551	-0.13338583445487398	-1.0240271968123738	-8.69650253099805e-05	-1.4933692492956556	-0.013258790344401094	0.267751843171749	-0.23731660878654648	-0.20102819834628677	0.4342696020670179	1.024938271974252	0.6164069670294154	0.3604380333028623	0.19726240421618893	M2	lightgbm	0	123
361	0.21577786739223506	-0.13709395837319227	-0.23447297351382995	1.078043816129291	-0.2082321046081779	-0.44392417691252567	-0.06303629061272722	0.41171471055812886	-0.07364899052497247	-0.4967935627642303	-0.06524293255471422	0.07094445406260966	0.4770343029203509	-0.18651976524085892	-0.02709597749153868	-0.2396850058109032	-0.06023524447034973	M2	lightgbm	0	123
362	0.17624372506268707	-0.16705170201406722	-0.06262094812702956	-0.08810233570649577	0.02820883060073739	-0.8429413839907545	0.11172583793857449	-0.03935130601404005	-0.06328868369402793	-0.31400951566253027	0.11000981249082477	1.1105875014529685	-0.47278626530278656	-0.4057520064536078	-0.09931561334967652	0.10181997081426168	0.08837377342632163	M2	lightgbm	0	123
363	0.19131282163324864	-0.10904623316162275	0.11415636493613471	-0.07441312707504535	-0.12897149865884325	-0.18894211660007038	-0.13234137384894043	0.7210778034480005	0.006857399397433928	0.2110009470316953	-0.12909948509557448	0.5565662465634135	0.043641570822227034	-0.37525108710470595	-0.16603286745466558	0.6054750690693192	-0.12333313049522941	M2	lightgbm	0	123
364	-0.4868314519903866	-0.14423535108066315	-0.019973799295212598	-0.1296540942421816	-0.11354075572104289	0.898377050194791	-1.1444627442892111e-06	0.1074156733496029	0.1477659907417288	-0.11931354324895893	0.12709991104345222	2.1800999045247065	0.3176201733009753	-0.06660452385324511	-0.1558928373746075	-0.093241738959673	-0.05074554323656901	M2	lightgbm	0	123
365	0.46881143999546526	-0.14940685578763602	0.14454091583161355	-0.16253466896623664	0.054456372925927005	-0.09531297539552643	-0.3362073027941837	-1.1361250129447038	0.09735434294779176	0.17138586386340832	-0.1474325979528536	0.8689448130030746	-0.7356642743389511	0.035576382753778536	0.13868705361792596	-0.10731112982152695	0.2520894598822114	M2	lightgbm	0	123
366	-0.24384438116833052	0.005521169862675527	-0.12209143077370356	-0.069267502854474	-0.29982868822694414	0.02962174212209719	0.00398379468674019	0.28081292798972446	0.02546176393808961	-0.09438661774109831	-0.00920959176345817	-0.6385864038075388	-0.14291891318414454	-0.365079657249489	-0.34928159509565465	-0.23602203876707722	0.001349389721684905	M2	lightgbm	0	123
367	0.26929189391724645	0.11752147730762445	0.3288190216256511	-0.23150875391969816	-0.14284522263652052	-0.16551404445663537	0.06562891729363425	-0.13221131418297463	-0.0044778981092625375	-0.5989036746237631	-0.7425700451599325	-0.18744001999417068	-0.19006887989517213	-0.04153912658860414	-0.09819933427560863	0.16417582425504282	-0.0433293917618452	M2	lightgbm	0	123
368	0.008277124854891547	-0.012596853266941974	0.11736352197651999	0.17717717892833335	-1.2024970408465505	-1.2191928164833998	-0.04300177599646445	0.03321802124688922	0.021633890639937748	0.02696850174967297	0.03377876125360176	0.892118677747318	0.6679392461638415	0.7224942856994532	-0.2036642021152718	-0.05325931221572864	-0.11618846624889934	M2	lightgbm	0	123
369	-0.13253143306019222	1.5373111928400134	0.06155175946895316	-0.05108592349985631	-0.019347673304231212	-0.5132484744419255	0.018118963099928734	0.023202161472403438	-0.03243324125507191	0.13526837139395104	-0.05721909657427741	0.4091635734513786	0.1190302754201696	0.347673221680057	-0.12517775290199626	-0.14077340637610136	-0.10077023466948344	M2	lightgbm	0	123
370	-0.4056810275966439	0.1570844262200943	-0.24088136612214708	-0.1065887413704493	-0.31791239574118835	0.24901523403093984	0.14857620692810555	-0.005556027171121887	0.06962697215185802	-0.0780185118460591	0.05802148215854829	1.4424409907990643	-0.02512599567982815	-0.5384975594826128	-0.17724012503394293	-0.15641680334112737	-0.14143837968141018	M2	lightgbm	0	123
371	0.002778925467216989	0.007030569687733605	-0.2314478190672085	-0.0815194801424327	0.27518830966611524	-0.7771837297566022	0.3417563607190358	0.30488620003977157	-0.3370508507246541	0.7282703311604376	0.17565797836566824	-0.383067346183833	-0.03896673648839415	0.36612641493027537	-0.26344469366347767	-0.14227372970584304	-0.09876960289008503	M2	lightgbm	0	123
372	0.4068995651379542	-0.00496181753852428	-0.20415913229237995	-0.0737101982779185	-0.10492453295867488	-0.32814408636700093	0.018804145381018468	-0.14815970534851577	0.052811864577066985	-0.10569855117136527	-0.011911822995754998	1.38274556041044	-0.7676391681643796	-0.3167180360885785	-0.03651056904727905	-0.08173829055218486	-0.02146455119242402	M2	lightgbm	0	123
373	-0.5421050756344294	0.6051003497609092	0.0025947178065711305	0.20218593498152002	0.08447736553334932	0.6037876814092331	-0.005006639617967791	0.23107633212788936	0.005262762362728808	-0.11102625153947783	0.08020550833769445	-1.4176961550942633	-0.1075139037297087	-0.23576290216197904	-0.2342049302527939	-0.33198092753676395	-0.2533715355315069	M2	lightgbm	0	123
374	-0.18666445395977965	0.4190743994043504	0.10672237221953838	0.15292482577183344	0.026253090872830207	-0.06457041344463763	-0.5769113697321394	-0.4623438547910991	-0.08896822428197529	-0.0416555391707689	0.1548460893325485	-0.6451904320815858	0.6258568753534434	0.008985670707687582	0.1357280830440517	0.26968319763882176	0.239335874550097	M2	lightgbm	0	123
375	-0.38149839305193467	-0.4676494199707783	0.1017122720356745	0.0067575270078903404	0.36233402272917875	-0.849080247026751	-0.2313254910757406	-1.5148591070580717	-0.047892673316226916	0.12677613819262415	-0.5986328468173647	-0.18822562525534473	-0.12096087181261395	0.13493988427427128	0.5384266393944684	-0.13288824584350348	0.07640404853297317	M2	lightgbm	0	123
376	-0.40065842512870375	0.07832286631374748	0.12839219362065013	0.15349124210486909	-0.2403470648478896	1.1299597563490051	0.29407519631521467	1.2585109334798181	0.08861996572514956	-0.030058994330397416	-0.016768215299646658	0.7450158981305598	0.04637970803670516	-0.21584295208777082	-0.13881921901726776	-0.27198589677809243	-0.29099047817060697	M2	lightgbm	0	123
377	0.02987334280415961	-0.43370466712948025	0.3040590045873995	0.28105104685980836	0.025886908398242647	-0.5174334241623515	0.1114095524960231	-0.9811910406105383	0.10108317065612678	-0.07352386649046286	0.3552581765235596	-0.14215009280699115	0.8358701363592386	-0.010624977427107633	1.129370431242345	0.5563985219309681	0.24620229927376985	M2	lightgbm	0	123
378	-0.04406450432893175	0.5277462417238961	0.3661558486142967	-0.04926573292095647	0.13280974074570437	-0.24775620843249943	0.01101942281050161	0.15148819973184963	0.09935804116529207	0.036397541204624295	0.20327163362599285	0.5763319932965674	-0.04235825230117386	-0.048263374095067424	0.002757800580438048	0.010888852548337762	0.6022753173966173	M2	lightgbm	0	123
379	-0.39599211997396894	-0.17820013042775265	-0.061456470000001935	-0.013636254624817276	-0.31837445331716535	0.3573513348606591	-0.13483109691294376	0.4940528594244272	-0.03714569592356876	0.19691423446965647	-0.09811404077839134	0.7019650240021115	-0.8403378538168444	-0.6381256632271396	-0.43237836154047593	-0.2315844270891498	0.025289417851286685	M2	lightgbm	0	123
380	0.12309749087821278	-0.339498661261488	-0.05764621764001794	0.006191849576819191	-0.19122164558462554	0.8758762631295856	-0.35253571220964175	0.8898671444904357	0.028623569527053815	0.3536231623090452	0.1919207980592991	-0.05591204031852786	-0.14759388836825196	-0.41019780831133096	-0.32633079396882814	-0.08514044365615632	0.0032850504654572607	M2	lightgbm	0	123
381	-0.4198895094994077	-0.1778166861374818	-0.12764856689131387	-0.3904571458629766	0.13834471357737965	-0.9848378515359096	-0.23094832370952215	-1.4462690425280766	-0.01350890284680379	-0.014740994751717498	-0.5594258585819755	-0.08125602811327086	0.4871141807952775	0.7973855001126567	0.5273588104967486	0.49226853798251924	0.06389306092481464	M2	lightgbm	0	123
382	-0.3650135141996029	0.08719175067191928	-0.2913643862529459	0.06406209190254761	0.056636332508756	-1.0431664656403774	0.15115264823665325	-0.45668839737797706	-0.2749363734991069	0.2513962259873184	0.06207841262267518	-0.48345785037409517	0.25819078078490587	0.6103258670838462	0.35792542264887284	-0.35459470206497745	0.24968250244090479	M2	lightgbm	0	123
383	0.13859951964349973	-0.04493883086038954	-0.16182580177800154	-0.004131066270992041	-0.30799186048627974	-0.6473076683380369	0.0030390295677382283	-0.8644757655699679	-0.049206933150328196	-0.14551048970468494	-0.007673042457455998	1.323859279179705	-0.05054303335295455	-0.22884331538162836	0.7057437837009051	1.1250481523597022	0.07047148295614813	M2	lightgbm	0	123
384	-0.21858290054280546	0.3947976225029857	-0.3272093884570832	0.22483596516068338	0.1288226701695207	-0.4316343935494815	-0.0647700243681738	0.06858915356600966	-0.013351577161775104	0.018744094768212278	0.008156257115878019	-0.7369031561529448	0.38536929264344666	-0.20994388587204482	-0.19980363532118683	-0.2244665071166617	-0.22944349813932768	M2	lightgbm	0	123
385	0.22485784123993896	-0.3928984999686858	-0.19485303787992442	0.0472128203931704	-0.19549538493164714	-0.9693500725486838	0.06734526077870132	0.017707456418638256	0.1354369527015096	0.5240872207338687	0.2977462971287402	-0.17461207892803765	0.12207774983577582	0.5072163230094853	-0.02255458587815615	-0.09208248088399695	-0.12011727271480438	M2	lightgbm	0	123
386	-0.13401068493572438	0.15900835620490875	0.2815183555101971	-0.17013309371345367	-0.10317540614722584	1.1269702877271721	0.046384262631191026	0.1845898366211481	0.04257530951543256	0.007016708181480578	0.17828119177688426	0.5930894031708759	0.11785451005937693	-0.23099954644929788	-0.23590239365444773	-0.25053749533654573	-0.1809209909336138	M2	lightgbm	0	123
387	-0.04522753171748125	-0.46195523800455346	-0.03352878986431853	0.07954463840804928	0.05115204932055622	-0.6235196210563269	-0.06249593137287517	0.16075840637535926	0.01161885116558576	-0.052160014021460394	0.021733540358475485	-0.43657820810316067	0.5384908038846039	0.04194546366829041	-0.2350544188830876	0.2850792765302466	-0.012041945914894237	M2	lightgbm	0	123
388	-0.47897866461969324	-0.013909646683846352	0.2681276967646073	-0.057951787202524606	-0.09073091649771595	0.5787641330158191	0.029902164685148246	0.03200870673854428	0.011344657784277366	-0.08533449721409264	-0.044212958548099854	-0.506362694241906	-0.1549801613291114	-0.2567615403009658	-0.26644994021150553	-0.05156636978606434	-0.28148856317032345	M2	lightgbm	0	123
389	0.23751407140422062	-0.2036970736717668	0.2493768635338649	0.025837686267675228	0.001719492733248743	-0.5812492283215004	-0.4366894195722588	-0.22991807397120206	0.13656875127395107	0.30582943568057736	-0.18645002730010252	1.7311739925008645	0.04726503620049515	-0.10852815224932952	-0.10886098559507316	-0.06849576290422167	0.06205191938382865	M2	lightgbm	0	123
390	-0.34562401200556	0.341875565523158	-0.11713478855725828	0.21156435150521333	-0.12377002235259575	-0.20933975643122485	0.01369139357488559	-0.9057895388630834	0.05198352775845138	-0.19148946702341937	-0.3055102438266054	0.005457147986083191	-0.13135287796508577	-0.24306516277824658	0.3859628003819821	1.4972694262539636	0.23816256149495346	M2	lightgbm	0	123
391	-0.2338528073488169	0.7916353429951197	0.10152710433425159	-0.038221280817983934	0.01346571759894941	0.18333811591486118	0.10872361801878028	0.7625577492690093	0.07519719169704957	0.2803751203481307	0.11521798037293332	-0.97309024815163	-0.10357958354151946	0.20395271345610003	-0.25403877807617453	-0.1171784637965585	-0.37601016092821954	M2	lightgbm	0	123
392	-0.4606465211696092	0.3928647641853549	0.21049213586764848	0.5598874975783058	-0.10734170975447122	-0.33571234082839435	-0.11597569577013997	0.7186679292103251	0.07162457315447274	0.031456688532537025	-0.11176325592320037	0.334870185754328	-0.24748007585302378	0.8469519464636139	-0.11954668521933706	-0.15620433804367598	0.12694557020835237	M2	lightgbm	0	123
393	0.14992199145624596	-0.192736845619343	0.043836746004638036	0.0011517148666036064	-0.004406870911094633	0.0008967232197281527	0.3974581109399704	0.18309670369075373	-0.07388695931341967	-0.1274674274445518	0.19972052242741553	-0.825262356916366	-0.09871189252187014	-0.09892361668657972	0.08330093589984588	-0.1379029352165193	-0.33410272626955234	M2	lightgbm	0	123
394	0.33512171158078	0.11642764784990181	-0.2287090131924559	-0.2188345933210312	-0.3330039026453899	1.0879644184270891	0.009530554281375739	0.05748500461040901	0.056149403506885284	-0.11868755305567055	0.1603681775365945	-0.2673624604997473	-0.10241963650461693	-0.24343407073265216	-0.3372871533840913	-0.12558470787831	-0.08199342244349264	M2	lightgbm	0	123
395	0.3029564419390734	0.15191350284300198	-0.08756779515772063	0.8098098922500396	0.06886734493120937	-0.3674312707487201	0.0027761194094193583	0.6300709828492641	0.10162050584371994	-0.0004367266848961346	0.2020597702974161	-0.772609895551342	-0.17534222300272642	-0.01010165383141995	-0.18848381659329821	-0.19037856820377855	-0.3566954934744018	M2	lightgbm	0	123
396	0.19589680587053684	-0.3019595778716066	-0.14336795383683992	-0.0480068474873906	0.01875478420497368	-0.15150617221526122	-0.3676561929459771	0.22960836596773637	0.10101838076951337	0.5060400919582716	0.32784755506650376	-0.08191869323183777	0.0020515360477419914	0.32875541147300086	-0.0434021928879691	-0.10805851950980166	-0.18149545757666646	M2	lightgbm	0	123
397	0.09527875797811773	-0.2816700695099715	-0.13899035551012168	0.2820826304640028	0.30578944446868106	1.9712127996116133	-0.10913405178287962	0.9055531753849865	-0.05499038968446865	0.012775799950081781	0.03653726949575652	-0.20835053967324393	0.04717929605881463	-0.12816419197637566	-0.43443621040451424	-0.06254344632757199	0.19068679333053468	M2	lightgbm	0	123
398	0.0160577328297544	-0.3807996485049502	-0.6062646304703397	-0.11269407694884552	0.14618628140118986	-0.15467850924169146	0.022309329053916017	0.26610943851891267	0.1978906682175052	0.5820333927569512	-0.026981041986631572	-0.45183826569017094	0.606759307446867	-0.2648682226463956	-0.11317768969402876	-0.23581868981282986	0.10345075569487108	M2	lightgbm	0	123
399	0.1461927488657732	-0.10429647867340237	-0.030048018805187048	0.03899169308840291	0.1543438142213673	-0.1448475515477224	-0.04500134303227046	-0.16400724765567795	0.03778294783034973	-0.05420081034865864	-0.0704661578862734	1.1978728441856277	0.5891757875475567	-0.10321995510278445	-0.05652054503633056	-0.11588452341220107	0.4076385524379382	M2	lightgbm	0	123
400	-0.13319182446344718	-0.18955513125557694	-0.15453789456183792	0.016015900611091333	0.15128833129667585	0.1565363976177472	-0.09464206297187697	-0.14411597510686264	0.09760436995881763	0.5413557478342336	0.11281318332264359	-0.6540164023072793	-0.027601872282624996	-0.18098178051402544	-0.22062912315289332	-0.23458893004316705	-0.1798686671469503	M2	lightgbm	0	123
401	-0.45396694721314274	0.7641015484711655	-0.46734031247260965	-0.1664079120360365	-0.06978287441749122	-0.2939378566128329	-0.13037784999590954	0.35379669145801074	0.04306372690211993	-0.04125687285923368	-0.018838049650431964	-0.7735405557180943	-0.1586761854602949	0.6058134766386897	0.08859645795890932	-0.08791787128044885	-0.016239066374139806	M2	lightgbm	0	123
402	0.2184392754702697	-0.31807124038531714	0.138416022373178	-0.15988152671630745	0.049506267327510914	-1.0171569913054126	-0.2945692061184771	-1.1222466415049313	-0.04652183558025701	0.027458498810320187	-0.33794268487646806	-0.13037059660633643	0.5959619458780553	0.5760910448815038	0.7685960124375846	0.6458926333974622	0.06114698969809353	M2	lightgbm	0	123
403	-0.6065803512554613	-0.46148015297908207	0.3727551192775601	0.015722699962858685	0.022137821402204876	-0.5650283301621952	-0.03969601895000197	-0.09763451056007354	0.059667829196554084	0.4504757803186053	-0.21565216087096287	-0.3872108957540596	-0.1438079343868777	0.003607378626622754	-0.13990811209602383	-0.13711900727216778	-0.1733473603508201	M2	lightgbm	0	123
404	0.1567836468571884	0.03798778276750941	0.46427197880855475	0.0761877982032842	-0.1635830121643602	0.061746449133648185	0.3279706219599834	0.20015673002637255	0.07301496153741892	-0.038221674903712775	0.017825791575629916	-0.054650563704295115	-0.16160388916256604	-0.1902620259208207	-0.17128746531469696	0.25063615201292466	-0.24137031880327342	M2	lightgbm	0	123
405	-0.2616271571515127	0.23228864475775762	-0.2419249857340316	0.03158854979795982	0.2522019079166025	1.206844936577447	-0.01340051755193802	0.9823513240207439	0.04833813231946857	-0.03872852812417527	0.09995201924518052	-1.0690287797851719	0.02727466896292416	-0.35558054737530564	-0.044572832371929307	-0.13516055055610796	-0.26835178425180334	M2	lightgbm	0	123
406	0.26334734034545043	0.18089816860643496	-0.09991562295253889	-0.21457455053781743	0.1268921755996689	-0.5130084383035038	0.11831590394441464	-0.9533719209513056	-0.1882891970038651	-0.3131642176038652	0.0869323372643189	1.0609453699570048	0.6266897713512025	-0.12845426937140986	0.434985942930253	0.29656881147167535	0.08158247039415303	M2	lightgbm	0	123
407	-0.0661963971601312	0.0061231302359865784	-0.004810845802278211	0.2268030678475955	-0.07944354857812258	0.16397308626736606	0.00474036772922031	0.9024834499192719	0.018478078721268627	0.7004296459855799	-0.1286222211516206	-0.09476901045443739	-0.14194954055259734	0.2544038769415301	-0.2146985648573855	-0.011342015189897723	-0.08697294514680418	M2	lightgbm	0	123
408	0.4760637488270111	0.35042186381262735	-0.10642899416284038	0.1565618373426232	-0.0705053346836881	-0.03592790115900798	-0.08034314414002042	0.09601073712704394	0.07921868938222199	0.10292287837995208	-0.04270091900077756	-0.9704738013742702	-0.16332249853687628	0.4610499470423411	-0.07554905220429696	-0.34173285055767716	-0.050144121088286475	M2	lightgbm	0	123
409	0.09308672957956977	-0.11252586550961764	0.30693082997152	-0.08624598349530076	-0.06641922353200781	-0.768643499555808	0.021064491919407007	0.22015834027438347	-0.1922170337618274	-0.08359450008459958	0.16119912225070865	-0.3126776000040858	-0.31329694195781815	-0.4179720393977162	-0.15453863843220417	-0.44712561206065377	0.11689646027509053	M2	lightgbm	0	123
410	0.14569366994233204	-0.0505841053007947	0.3009081748567212	-0.24356139199564725	0.07447622609519325	-0.7023916288311052	-0.08814844153945395	-0.7549936328322133	0.01596430218566508	-0.11399795124984996	0.3607399365939026	0.09493962989160244	0.5417015101518514	0.1998019846128593	0.3264629597393038	0.5704685119571566	0.40307190996772546	M2	lightgbm	0	123
411	-0.30541880656894244	0.013449965185649627	0.3191560564098778	-0.08726317567744517	-0.053852126968766574	-0.09294455941979644	-0.12340495001899765	-0.36836633721766693	-0.12190492303489975	0.0393951063859261	-3.726163720317913e-05	-0.707709160678343	-0.14933296627136697	0.029606925488607046	-0.09201597946703349	-0.19185901543554945	-0.07872599391842044	M2	lightgbm	0	123
412	-0.17889204434398803	0.013617164410217505	-0.1532129898827655	-0.07267057713992721	-0.029724414360195323	-0.9429988970353498	-0.42361722855398326	-1.1639533695377764	0.029027005318045102	-0.05411856214263544	0.10947359580601593	-0.4426656138286801	-0.0353971356095149	0.6445396922455799	1.044151667701601	-0.23929520717345873	0.021441691497796535	M2	lightgbm	0	123
413	-0.20900618229084586	-0.11181733918250417	-0.21420442825643227	0.09645991067296152	-0.08300331787805754	-1.0999020865834097	-0.2880677565807268	0.18644144305674032	0.049150419576723094	0.06258092362150446	0.33816707451531985	-0.05604983023958244	0.4154084278267614	0.5714585867784541	-0.13233249525640925	-0.12458624620955536	-0.22688944915469758	M2	lightgbm	0	123
414	-0.17328610371426703	0.08146989482328879	-0.16282843961281218	-0.09804833274297248	-0.49768923080250654	0.8356560774301992	0.08242177540339567	0.022211036942182523	0.10027978387239878	-0.012084352512963947	0.1343403687297944	1.6004041126613198	0.140350900584262	-0.05064038352978698	-0.29341635918336245	-0.1701731015012024	0.3220980751687597	M2	lightgbm	0	123
415	0.1298370456915588	-0.07530851688620607	0.35586001503339554	0.050628616341331346	0.04737149041123561	-0.7445778779446208	0.06638355838248564	-0.5132587442424882	-0.3662681317549625	-0.01885509768193729	0.3840607716519022	-0.5634400435069357	-0.0040959011956223645	0.6722371654947548	0.2250161688507095	-0.22460767218900332	0.01676539285546677	M2	lightgbm	0	123
416	-0.6306021212384483	0.42300438645177374	0.11356475901263231	-0.2552972613035392	-0.47235103096851494	0.8934141147633513	-0.1255091918889616	0.11203846881057626	-0.010693499684051484	-0.03873850477681754	0.012341456523122952	-0.03343384601437057	-0.19631938697807436	0.47073647051845935	-0.17325030480227374	-0.08789585453980397	-0.12050380833555678	M2	lightgbm	0	123
417	0.055846222272334586	0.17536983931702244	-0.17686956279013213	0.23056618941971987	-0.14272696324798573	-0.7485008662357864	0.11121522973021357	-0.867711333430407	0.21970093562824092	0.0066317119541954425	-0.09583493629473795	1.7043274895311458	-0.16514119433548868	-0.15246148742244267	0.08200144505321123	-0.05953442437621055	0.10860070295844224	M2	lightgbm	0	123
418	0.6490946148940521	0.27229828922855037	-0.17279927198968809	-0.32884613898786547	0.2138243745287575	-0.47663246448164653	-0.01989795212709302	-0.5824580280186414	0.07004389343823358	0.05651201908701164	0.15794839435941788	-0.2671471344743878	-0.015637776647348153	-0.2019543965811787	-0.1615452607362029	0.19346558006554998	-0.0928708245676835	M2	lightgbm	0	123
419	-0.006588843857681441	0.09981331436520935	0.20653465720178288	-0.24419690548400552	0.15993879555778556	0.13055484446505164	0.004392632024715454	0.5080883787625606	-0.06350587905253664	-0.25428424542566164	-0.11379384238720854	-0.05021306976680327	-0.11591854759737098	-0.20497435719422066	-0.17061031920541975	-0.16831757049576368	-0.0038225718007849187	M2	lightgbm	0	123
420	0.10786557684938507	-0.12712812086928985	0.1032426229478769	-0.06803871951108226	-0.18816221523384896	-0.14841098615906834	0.027978595535276252	0.08271038019067481	0.1492270713180439	0.15394319032563542	0.19080305011950774	1.1659833606644905	-0.3684605940851435	-0.4370182229707533	-0.01833151613486812	-0.11125172482723036	-4.551018115619331e-05	M2	lightgbm	0	123
421	-0.20646230452402614	0.15087914348186238	0.2946113209714149	0.02275190514990494	0.024718333852642056	0.6118568286913126	0.05209432065993385	-0.2051306767497914	0.07407228349476247	-0.04545041080682625	0.19041789146803656	-0.7770399578070541	-0.0862930544140892	-0.08792388398279173	-0.04641842834449698	-0.05900019828525613	0.0648318263764215	M2	lightgbm	0	123
422	0.4028473879692868	0.012438632826677811	0.3831299805656118	-0.3973406442345856	0.10230531231742647	0.0038929649062422844	-0.04213504338029586	0.3100023986659264	0.04431389451479245	-0.08118373152922774	0.17695130068384818	0.0607159540989598	0.537023541051744	-0.27960452614544473	-0.2708135806462589	-0.027142998451838644	0.06031388411081901	M2	lightgbm	0	123
423	0.010149552332076974	-0.2953565672620042	-0.007464428623176471	0.295237196808171	0.012238380262919646	-0.22734022372290613	-0.1841175869715584	-0.22741241095792972	-0.0030504472622146363	-0.033211527604710904	0.03862432565246259	-0.06546173484666327	-0.01927328400903112	-0.19369773014439973	-0.19006417372955572	-0.23245402249576463	0.006410871945714652	M2	lightgbm	0	123
424	-0.26553852737925615	0.482099378808802	-0.36204515852239694	0.88982062599377	-0.1748370578152187	0.1382195421217284	-0.1419417375919005	0.059173085918233684	0.05242320872855183	-0.07977163258364744	0.3638467448954718	-0.3344754824437481	0.08053053863661426	-0.15594089939669017	0.10380164188970052	0.5264207444036427	0.11432175572605126	M2	lightgbm	0	123
425	0.4199832587939227	0.07292170677147627	0.4762201474641096	-0.20150808460650466	0.04772794754447786	-1.1702615782738544	0.11689629283630233	0.7122423972075356	0.08282632156294763	-0.4403118687272707	-0.18667608527650525	0.27007528629628763	-0.045365351193852876	0.9572276189557104	-0.051093850121684437	-0.12207029753239529	0.06543762110689923	M2	lightgbm	0	123
426	0.2691805634547284	0.0751431001025163	0.23869687142211	0.13293326046293508	0.06278807923374043	0.18590593459506843	-0.05390219119100582	-0.07686532185540686	0.05151241619965682	0.05182601752126667	0.1381027808415536	1.9769170277502968	-0.624172603428366	-0.020913194700655842	-0.14926890400048579	-0.11998427132513359	0.13191618718467166	M2	lightgbm	0	123
427	-0.02686892541052959	-0.5106584189559703	0.49951254809954554	0.07337819443106494	-0.02080277401125935	-0.013935839747236224	0.4517729841681169	-0.9115952933756271	-0.054755353023065494	-0.0936042348676814	0.08721688258261678	-0.40934892973607917	-0.10517035370123386	-0.08425482580857047	0.28079015963475323	0.18586780945793827	0.45818801601223363	M2	lightgbm	0	123
428	-0.011113521870839681	-0.20178321951775205	0.0026029101557744046	-0.06783038742713704	-0.2735150742771144	0.24399598203094422	0.029841786846301368	-0.583166225430762	-0.0010090069007099895	0.0394071775021308	0.09752713548173139	-0.025088040966751973	0.01626924960031458	-0.1584537049098888	-0.012164953106543995	0.12062976048877197	-0.06320803716414133	M2	lightgbm	0	123
429	0.17741566170007714	0.276158849209054	-0.06186051094076884	0.07901220383770506	-0.573453110567424	1.8475552980682075	-0.14690417558455757	0.7825875346345386	-0.11665107655061732	-0.07228411417558551	0.05256533843698564	-0.30569614291231983	-0.06368343545985942	0.1618723780474666	-0.5811358321365518	0.05248877560456463	0.17326212966651994	M2	lightgbm	0	123
430	-0.05254393705666934	-0.11859516048695856	-0.27256940768816545	-0.061345302359561656	-0.16589042558759468	-0.30017809994683775	0.29657156798864653	-0.21504732252316094	-0.22590538598104548	0.2532548574653545	-0.283327232099772	0.013752622107654397	-0.10308268692831077	-0.17146186591673654	0.40103502424385495	0.003302221502689292	0.11106802008503218	M2	lightgbm	0	123
431	-0.04518785126058369	0.2852144295329974	0.11513808684057397	0.03120163485607124	-0.4967702840295215	-0.5288554908457539	-0.3624875429567516	-0.9926449061252556	0.030539888475361977	-0.026427712906687918	-0.1291266593440507	0.6779192183295847	-0.16772424386774273	-0.0878235870678374	0.056331758479343144	0.6041653719833718	-0.11022548402996937	M2	lightgbm	0	123
432	-0.5049506156655582	0.3746223381815653	-0.8161260728856662	0.233056194933109	0.328664609646222	0.1297485038681537	0.2515086585957092	0.1807032488101036	0.06731404805609711	0.08907801892545655	-0.08930472688011666	1.765645277713325	0.0638305343571615	-0.08979555628486452	-0.04038694455420222	-0.12086145991962198	0.06079148170429605	M2	lightgbm	0	123
433	0.023944396178759528	-0.16473087349860885	-0.018454254611747368	-0.0025077270132633613	-0.045192447281221085	0.26826791628170554	0.24004231821112665	-0.8342789812215632	0.45714185209014396	0.10679442937220643	-0.13751392058888331	-0.3530385142623846	0.44622298774391794	-0.397393847648797	0.5061552162902079	-0.13011456928290838	0.5836240996040505	M2	lightgbm	0	123
434	0.04048426890821534	-0.17323428764720641	-0.12212790342268523	0.14885446018077403	0.09396719767649882	-0.818035683270686	-0.36136532246018677	-1.045798190455872	-0.02219020727138473	-0.07770730463630801	0.19089159729744515	-0.2257660357611812	-0.10152256142712483	0.6695493637337894	0.9903742780237467	1.1804274870705587	0.164736687667618	M2	lightgbm	0	123
435	0.08858351041028983	-0.11564056960493643	0.11018280056621046	-0.045239215343837985	-0.013333970433354917	1.6961322135312245	0.02058140614112774	0.1846358103319744	-0.00857735220976728	-0.009148586159226927	0.0401946568616882	0.08941434618265946	-0.2814673709290496	-0.11840067336312257	0.2548295539971712	-0.06852204992129235	-0.1854411728580634	M2	lightgbm	0	123
436	0.28135491829405496	-0.09958662811168834	-0.19917345118745927	-0.16529185252863962	0.09849919381562977	-0.7294205289650673	-0.05773204903794902	0.031936666221468984	-0.07669778918793906	0.00916729023485242	0.08424974125972329	0.002523873961037313	-0.1418314012602938	1.0229187717629435	-0.13022988407736552	0.16769223489983393	-0.1523580668985192	M2	lightgbm	0	123
437	-0.21354962954766066	0.1481167460658345	-0.28985731543926485	-0.11443337920701747	0.16802869426010822	-0.955676214107443	0.050875960306967595	-0.38171892742001906	0.18072481163363857	-0.09179240289905807	0.32021862707269155	-0.019071030685334594	-0.1919404112085047	0.867730887503752	0.23662691987070597	-0.21036246220912827	0.16293104631854258	M2	lightgbm	0	123
438	0.21296921576487027	-0.3017856362295558	-0.46601617141324486	-0.028413566535968528	-0.10147110089460146	-0.20468110384260682	0.05186359102313235	-0.04926205461535416	-0.3634151039575879	-0.4222323496478868	0.07840486538337495	0.03806444547074062	-0.5545492511125187	-0.40690726170197417	0.02876973653314714	0.02606721886200559	-0.11404128837408116	M2	lightgbm	0	123
439	-0.055610366221865146	-0.05662139700399981	0.21918733611360058	-0.08041101586790904	-0.004043870349468898	-0.7745727927390827	-0.02588479621906903	-0.9446797713022012	0.05791248117238836	-0.04670069114642974	0.05066597013561379	1.137584631026122	-0.6929936443291163	-0.09114206810742205	0.6182167352622413	0.1706270295072786	0.24089115793219146	M2	lightgbm	0	123
440	-0.3553297652938103	-0.08213506532486718	0.19711555441580006	-0.12274499954322689	-0.0033538387034027332	1.2651982838088762	-0.011528377506507257	0.2914227762004716	0.359209090266755	0.35415342686350826	0.007208897351881837	1.1921763249659858	-0.3557204385676338	-0.04808561251239806	0.03704772761776304	-0.05116031202036136	-0.07031661699601345	M2	lightgbm	0	123
441	-0.28159576563325844	0.17274974386056288	0.12452170768876213	-0.0011794961719661526	-0.3025865116722038	0.3423115974644133	-0.002136174428358934	-0.0954853540489547	0.008711704653294865	0.1719092814484688	0.1595656510428571	0.25384212297009257	-0.3187778453641737	-0.18229622901459716	-0.2089642430801911	-0.10999943473982056	0.7059374119042958	M2	lightgbm	0	123
442	0.072679917073145	0.026637651469881094	-0.26827391176159526	0.4306294833796939	-0.13097693343420563	1.0186252444926032	0.19399769777109924	-0.5315399413219617	-0.04717636339242008	-0.06218636081392972	0.2480883986524425	0.11643368838357857	-0.44635496777556355	-0.2718242199770343	0.9002894148593346	0.23405671186611474	0.20200327801346848	M2	lightgbm	0	123
443	0.07650028049454201	-0.14199850712487377	0.5035936298538958	-0.027349632176691566	-0.1757862746300748	0.04427925590055295	0.40719963363554157	0.1721217280529499	-0.30447116925660767	0.04997104119172086	0.10016559516915363	0.12890290078498773	-0.6149365090365363	-0.2193149163319834	-0.21089882058889367	0.06521223443154364	-0.1712923223968001	M2	lightgbm	0	123
444	-0.5229571296507065	0.21699363836229837	-0.47672717875006343	0.11970906428640668	-0.11617930284579099	0.1825568990907258	-0.14327533190706848	0.3860204669642125	0.027480744408895676	0.3635959485652002	0.019372657564141058	-1.3707359042050127	-0.2241624398825564	-0.3829426291729535	-0.19328446069702446	-0.29570691665857185	-0.34069485035671193	M2	lightgbm	0	123
445	0.16578928182525993	0.5151392289922295	-0.12240109707260527	0.5608027494263843	0.08962564909068405	0.5487495588662948	0.09907419555792978	0.3822384492479202	0.03903863191536873	0.04003229256707716	0.27468028601511757	0.8081195335467859	0.1280343931885846	-0.03989505522867408	-0.08271749961987013	-0.08923851130912237	-0.2598202606195164	M2	lightgbm	0	123
446	0.17987775682115098	-0.04817455197850877	-0.3241746861414825	-0.05281448284383824	-0.3269697897717101	-0.045243023860634175	-0.04982032122287187	0.06660228035495804	-0.014666713782798936	-0.02739270398036349	0.14587035527873454	0.29008468365052925	-0.31339895082138763	-0.16752414676027963	0.10121228216375212	-0.14218503494016052	-0.087859699219627	M2	lightgbm	0	123
447	-0.05062092586287781	-0.348504242793812	0.17836217971716511	-0.4607136523990922	-0.17147640623179178	0.33526705746572083	0.15846068402676877	-1.1222884586886084	0.30022055380214385	0.20920954106338144	0.3693721709690709	-0.19799085241464623	-0.14757823587485477	-0.08892560272959814	1.2704788242663625	0.457263966564953	0.4109780873787407	M2	lightgbm	0	123
448	0.09685481611157214	0.23372551293533583	0.5546276725559169	-0.004980162330321715	0.10972462338325988	0.37488636478823967	0.4801053024696248	-0.3810377841858643	-0.01738791886647013	-0.011877325884139601	0.11373118064116824	-0.03844335919294575	-0.2454590215570364	0.38320116468518745	0.24019719181723762	-0.01761000514704672	0.050510018696617656	M2	lightgbm	0	123
449	-0.3552921322051696	-0.2429691002622177	-0.044150488558389045	0.007749775592462448	0.46169603718314	-0.6913712665109476	0.046876711189744846	0.01502170952999481	0.49759192298292965	-0.027741653466285543	0.0743484003174505	0.02523751552509237	0.9540106752030593	-0.14476041578841486	-0.023231043136530034	-0.16499969461122144	0.10783743116817293	M2	lightgbm	0	123
450	-0.2726816353395049	0.11131262901710398	-0.6345309799990361	0.25115119549631415	-0.5602942680345023	-0.6537308189380149	0.2135332212361947	-0.720403757360717	-0.033223252165986206	-0.07277866222969903	-0.249649054693492	-0.10353754053030736	0.5224561786926547	-0.11744613699912776	1.249560898943964	0.7242349339242256	0.24794242613315	M2	lightgbm	0	123
451	-0.35549341198014756	0.6161732228350703	-0.3853653731772767	-0.11939186528515548	-0.03421432550855785	0.15668405788274364	0.010015396886118268	0.9864456123015278	0.0047828949845900035	-0.11496800032376829	-0.1846610063936194	-0.9829561335975605	-0.1412319911137195	0.26898313197657114	-0.41203311612075966	-0.18392848840637083	-0.28892907823751474	M2	lightgbm	0	123
452	-0.07609984975594745	-0.16882006737059618	0.05040666659447722	-0.015373380400540416	-0.16098686413988278	-0.6275020635553826	0.24434188745310773	0.058620943215273495	0.09899179390563159	0.08591860222907508	0.04034951544758774	-0.4526989154314021	-0.12633895576258175	0.36954824096741407	-0.05710951138911153	-0.2113825771109563	-0.2399805492898265	M2	lightgbm	0	123
453	0.12697990550297583	0.2846496543235232	0.2473834035677033	-0.28245012048052054	-0.7875036568520246	-1.0312647433795086	0.19218410969357103	-0.9179683534857414	-0.5952410500475089	0.004948485152484374	0.0932005962338664	0.2287857516155907	0.5758157415377695	0.08067442274350595	0.7257350535671978	0.9057470086194822	0.2832723176122448	M2	lightgbm	0	123
454	-0.2808884665063599	0.30440264882279555	0.026874539333770285	-0.06795466452249069	0.16805015361575196	-0.48721604702378235	-0.3298305128705259	0.1352383084225526	-0.05100215999042162	-0.027532874078188822	0.0640506224069893	-0.34242210435569387	0.017698437943897857	0.24064662945915405	0.06585578277422317	-0.13917597405678003	0.8228467721017317	M2	lightgbm	0	123
455	0.07179249040589104	-0.1767345549544114	-0.4491298474770643	0.16233854201277925	-0.2539993229738253	-0.04696081042276227	-0.04355012137643862	0.4786261334545134	-0.29561964913484323	-0.45153121835721594	-0.08612385147978982	-0.5104928820106858	0.44644812078010876	-0.1910348987430606	-0.347178161496528	-0.2781584133778683	0.11398644369138893	M2	lightgbm	0	123
456	0.3729396386244968	-0.17907837135159316	-0.35435804448381725	-0.0856712729679727	-0.07466457143160365	-0.7831902340935769	0.0694126895069151	0.031629183098190225	-0.06731769265745023	0.007675357809095786	0.08395820854895295	-0.01628567680525469	0.26742527915743347	-0.010759610211710761	-0.0063098766306794955	0.017810186095898625	0.05851526282971143	M2	lightgbm	0	123
457	0.632975577061226	-0.1599188302480989	-0.21780317682806488	-0.20506919905222437	0.11030891837085505	-0.7985252853688853	-0.04892139470404428	-0.9924949704096324	0.007914506469418572	-0.15489113704670418	-0.09066144162506865	1.042686648569575	0.8645005965508983	0.07988755618834198	0.19495792228090336	0.9437321617047281	0.05955723803562617	M2	lightgbm	0	123
458	-0.40958270263467655	-0.42046860162802996	-0.1344350382293334	-0.034810505784061384	0.08685203742983684	0.3033468494657146	-0.07371367704099067	-0.06292808100589409	-0.005417348076469432	0.2628525904161796	0.08034563633876803	0.820186096719366	-0.2914158772145283	0.33856871080712636	-0.06428869410777927	-0.1622101195598848	0.05820693853733698	M2	lightgbm	0	123
459	0.6330700011552051	0.03554240537751649	0.36489969079383033	0.12048955345238264	-0.02690484274944812	-0.12927028541222496	0.024765098385504274	0.2589533534035981	0.021200631542231015	-0.09615900102064862	0.047912700489758944	-0.13243525222480557	-0.2612684568965401	-0.3267461888536389	-0.27979140068660374	-0.18375909644224278	-0.0019303465044212408	M2	lightgbm	0	123
460	-0.05058115704374453	0.1820878666425607	-0.02361266933576232	-0.01134911300323472	-0.0777218205995054	-0.48353256220007185	0.27744879719281806	-1.119970939039994	-0.03013651833853226	0.055845621179684536	-0.5857167716429487	2.0085756181420242	-0.4454709909194392	-0.1267824370989493	-0.16056947383205933	0.2958346803492361	0.028860630400567085	M2	lightgbm	0	123
461	0.3065133135442151	0.1938273020951426	-0.24471259103096427	-0.001876542344091017	0.1568985063706517	-0.7342213781591196	0.3045576727292676	-0.9705805185820586	-0.44556028523578434	0.08809392825068822	-0.010996134248199056	-0.04378330289153244	0.21947476835140606	0.7107295099064657	0.8568256830149555	-0.1909348013193967	0.15818243845607005	M2	lightgbm	0	123
462	-0.6063879350705176	0.39003810831482616	-0.037039379473148615	-0.08040771283174075	0.2192332506704453	1.021541001878099	0.01580797938975722	1.2164354849932806	-0.05503960145919935	0.006093139773890306	0.018041406045802816	-0.9625639115251633	-0.12462378669954405	-0.39745202742190117	-0.029399945518847937	-0.10922247927331273	-0.3904469650520261	M2	lightgbm	0	123
463	-0.19349118247622948	0.05511925872195899	-0.6836815226432182	0.06764232455372197	-0.10442349498106449	1.092226482871097	-0.02486759068391631	0.6259334359805551	0.020799388132115258	-0.06918328386398175	0.07455391052223832	-0.9657746748537358	-0.14741680303114568	-0.2152672306136832	-0.2348484498726494	-0.1633967386451766	-0.276783399619245	M2	lightgbm	0	123
464	-0.3057794185694551	0.5617039649636333	-0.3344331809803731	0.3459303989134069	-0.10949629130506619	0.8002392340132316	0.28018275930769726	-0.4593923449125603	-0.003416429819032742	-0.11353344076220558	0.08565918093771116	-0.2255374981820763	-0.20592214824722216	-0.10277536275959545	0.7048922734934883	-0.008115564091397598	0.29635197233197214	M2	lightgbm	0	123
465	-0.8730971265035242	0.31261317640529374	-0.0966335227779507	-0.2358370003262352	-0.4154395257624551	0.9934310088802105	0.07574909889585563	0.5305991992393476	0.0532768705811476	0.005387907299453489	-0.3170353577325204	-0.3251815965564349	-0.11937307270187027	-0.15529393586728746	-0.16561717975689477	0.08446159841949952	-0.2565803755191138	M2	lightgbm	0	123
466	-0.36237097276154645	0.0012193600130539644	0.40362508748532755	-0.30726948065222426	-0.14248362338351	-0.41105345514783703	-0.08719891519606057	0.9512001558991687	-0.015575547118623512	0.053170589033992154	-0.2122939294471162	0.06315053586556711	0.8734274633125614	-0.3313704677347117	-0.4213967149269445	-0.21964720427515388	0.07472483458215691	M2	lightgbm	0	123
467	-0.19642176695100994	-0.23739296287202824	0.20626641326310294	-0.2909231240546912	-0.09481273096145672	-0.8253149488286483	0.005411014237828616	-1.2728142923945724	-0.07495916344961805	-0.046552026448165675	-0.26887018573388777	-0.15074952300038524	-0.07131658448100146	0.6271699798989974	1.225605237943807	0.5012769756785961	0.12122891568387233	M2	lightgbm	0	123
468	-0.17778844815335515	-0.4558336520977295	-0.14335694469675356	0.12611086697037885	0.015310824489879258	-0.2541713188982508	0.05112425988546402	-1.035736637027902	-0.01418932133643923	0.33966435481535034	0.12496657200638288	1.044081401234781	-0.02441979594622475	0.002539716721958536	0.2374653332572729	1.1264038224851471	0.22461074601129682	M2	lightgbm	0	123
469	-0.14930314544779613	0.3731743280449109	-0.0726425955976024	-0.5807047478148335	0.04760259897333198	-0.45524034323438367	0.009809659397896112	-0.579077475600525	-0.15743182696895186	0.0720925490414871	0.19638180799824073	-0.26996778819661105	0.018360198397640366	-0.16632075040216007	-0.3593108944249969	0.05128526335130483	-0.22123272595533117	M2	lightgbm	0	123
470	-0.14226051711989543	-0.3440833219671243	0.03374865838934326	0.002075469146596021	-0.0029975824784257065	-0.5710703517935655	-0.06752382129592151	-1.4973918570621607	0.012449083698118452	0.11355684336317964	-0.1433680054938075	0.2437392298618481	-0.5067916718031245	0.5341140594328267	0.5215156254039915	0.9539781778625741	0.17879327639901033	M2	lightgbm	0	123
471	0.14450982421735473	-0.3185932600955426	0.28653443961041386	0.07204389494735168	0.3083681138859003	-0.7358394109706045	0.009596225971609272	-2.0218072892100643	0.030802079639035605	-0.0798012406036396	0.05508458680917774	0.01675290360525769	0.48873002759924244	1.0443916753438043	0.2162285404763909	-0.08175274595378428	0.1430933205637526	M2	lightgbm	0	123
472	0.5623304281906503	-0.12067028531023444	0.43576358114895586	-0.20811132535771085	-0.022192250720761343	-0.5554352385645276	0.24891688298571946	-0.6190777091359935	-0.059531550006723694	-0.10999690029684572	-0.02270664046156325	-0.27398764017603633	-0.12630908229772994	0.4063624273047079	0.36766618327705486	0.025999081553853227	0.20492548393899132	M2	lightgbm	0	123
473	0.43501406956130273	-0.08936169112605113	0.13395059052056058	-0.25611247544669596	-0.4291494791064861	0.5724303854782554	0.0427584496507172	-1.4755713408108984	0.051057198291280824	0.4044551375915047	0.20805644746773438	0.05593332001679723	-0.25381413316986035	-0.3067367914686067	-0.12506972787418785	0.9387737132753178	0.24020513942795144	M2	lightgbm	0	123
474	0.061340690020920664	-0.08073271943665511	0.11538885266859772	-0.08481689802151227	0.11084680350962998	-0.4240999238984882	-0.022980852778934854	1.735130253068687	-0.00045457234765859276	-0.3088039401613358	0.18556734003274147	0.6153051215713738	0.024118413136905166	-0.0874738380028858	-0.0977506231017683	0.6354763520023873	-0.1804978782033612	M2	lightgbm	0	123
475	0.44346395211557105	0.07601007787520407	0.44007707609441105	-0.10182092859419141	0.12896497276976165	-0.39289872830409833	0.1619538314995158	0.0649833054297259	0.061736591112488484	-0.07063909770152259	-0.05422920989683056	-0.3237942501452959	-0.023938597333685	-0.0037717999774297003	-0.21070645983195452	-0.11853958026531738	-0.08039747540682805	M2	lightgbm	0	123
476	-0.3655620665021853	-0.4598011336809505	0.09629901193371007	-0.04972332351282993	-0.05793577458639733	0.09884338527159911	-0.09326748331134302	-0.5223695014007911	0.1827589064445218	0.043813752029337544	-0.38765198203801554	0.6180381237954963	-0.7897655167072966	-0.12958084684225976	-0.31469338263578406	0.09908851567541795	0.11208637891691059	M2	lightgbm	0	123
477	0.17236575263317067	-0.06234031339085093	-0.40087391725191235	0.10822274934400328	-0.1415878652229112	-1.0802589557302584	-0.08132567152763466	0.07668659631000302	0.3876564661515666	0.5349819584764794	-0.060653701396057864	0.2052590180391468	-0.07090188541174161	-0.28835287462802417	-0.07369792297466038	-0.10854440276263191	-0.19827729118810972	M2	lightgbm	0	123
478	-0.2707086357998414	-0.23414219804058717	-0.19927462533693116	0.19556539300472367	0.09003740603305224	0.22911600707612417	0.5380248193242354	-0.7934821442799331	-0.1643816963984784	0.4219663579541312	0.020306049522051832	-0.0609569110673259	-0.06251180648931562	-0.004696210439421484	0.40282689201225247	0.3569152872111501	0.37704671296209186	M2	lightgbm	0	123
479	0.28488954306315634	0.45090511086430196	0.18325764490334226	-0.3343212284418454	0.11764725725315703	-0.7752286328136984	-0.0761559130323686	-1.1497684476822256	0.2501959844820718	0.042916467833071105	-0.24926857297304988	-0.08727659357657684	0.15308131405923217	0.9777136693187424	0.1406954068258094	0.43046804419588663	0.2532720124449248	M2	lightgbm	0	123
480	-0.25113264810373415	0.0784022974834166	0.2914452005182824	-0.0711612697342987	-0.027355609558136415	-1.0121470213925134	-0.2248632866817251	0.05284270989101801	-0.21945551078218367	0.29303518806081763	0.08401829294629785	-0.09865505634072873	-0.21098957969044008	0.7881429852284382	-0.22085128254799388	-0.09906118008903983	-0.2506186464399926	M2	lightgbm	0	123
481	0.1633828273784059	-0.26802390720206304	-0.03698168635083205	0.0745125050081757	-0.058074148281908634	0.1674591657001666	-0.0035433053103733326	0.200152656886724	-0.03915249046666818	0.20609313802307194	0.25032485474034943	0.34830876519522336	0.03246247193219401	0.09673770440106205	0.05690213045155875	-0.12390607401016555	-0.25422797525183766	M2	lightgbm	0	123
482	0.43127379085714335	-0.07791014087074609	-0.3430965749367516	-0.11013389570707735	-0.026101508431118543	-0.7584417028516588	0.23836919087787772	-0.9725573853869809	0.09072408247350848	0.41679424038561186	0.08514964331224384	2.4057102761138234	0.6572687921521965	0.1847729706869021	-0.14851992679520784	0.3720533764422703	-0.20771719898246838	M2	lightgbm	0	123
483	0.3684149172689029	-0.0025045102000415594	0.24868197918182716	-0.049762823150426023	-0.014982467161682628	-0.8014931170104568	0.03116222493788867	-0.2420613794541773	0.054216601958437756	0.06502129790457659	-0.2997866800898411	1.2020987452070653	-0.6122204256194089	0.3571167668881432	-0.04013135923761689	0.07685308856351455	-0.0014393812770470882	M2	lightgbm	0	123
484	0.02564530610071402	-0.18434878639015853	0.16776445803710194	-0.11230987244196192	0.40614568101865967	0.23389891886677255	-0.5986002267733964	-2.028996320091674	-0.004656107289098967	-0.059610660610816955	-0.055988145648123815	-0.255249023476456	-0.14896204736560043	-0.04302647910407458	0.7681426811569353	-0.10649670101278884	0.4734327409072589	M2	lightgbm	0	123
485	0.010296212281787185	-0.19091078117002325	-0.047667022659133446	-0.03568489759741838	-0.13951246248064766	-0.5014706965877415	-0.06986185559159687	-0.5350981681605064	-0.30322931131442243	0.02622417456636956	0.3045323298172806	-0.5215911994285806	-0.09308775110689298	0.4119138307456655	0.0693421909276886	-0.2636714793832423	0.297779401540861	M2	lightgbm	0	123
486	0.09139781275132762	-0.1569146920402057	-0.13930571430743344	0.11637511515919535	0.1835505313317785	-0.020895262547835844	0.1854185518106212	0.10129672112483738	0.05931877719875008	-0.08329436554912607	0.015221838953119472	-0.34614538343315676	0.7649413339609917	-0.13324292822384243	0.18724384400659977	0.22233256168541185	0.26406829469900517	M2	lightgbm	0	123
487	0.024801909704488968	0.1620959780724162	0.15903114452498296	0.06239761025571602	-0.24170259580114914	0.06594634065895817	-0.1320089876725256	1.0514629817594814	-0.024650714405373694	0.23817201079671255	-0.08769097589778384	-0.8931615455058973	-0.11429921592152482	-0.3124127438508777	0.021921175982302615	-0.23365305197754824	0.002597513255737696	M2	lightgbm	0	123
488	0.20438694358028495	-0.055543959313332135	0.11693976282092197	0.13842212977150709	0.13689519643170833	0.4128264039840385	0.10601772606173718	1.3456718811396657	0.12481289018156516	-0.3921342468021777	0.20527738753940825	0.6384196842077358	0.0916506499144635	-0.20704799932607734	-0.054383149067110295	0.405854397394215	-0.06788799746031991	M2	lightgbm	0	123
489	0.07342973142550709	-0.12868654551976508	-0.27446138375317636	0.14273830236187215	-0.09411663369488638	0.08781503330922026	0.23025590445524394	-1.0530506238762678	0.14289606862594662	0.14342902946471575	0.04779626157710261	1.322377615968781	0.5813707851392058	-0.08255882653052579	1.1742286321945183	-0.22348544187965094	0.15028281969858195	M2	lightgbm	0	123
490	-0.4179430888860437	0.3937391049865121	-0.22363900370815373	-0.021645198106883413	0.06788793700736959	-0.11560719822643338	-0.1545857884266228	-0.4867278593569936	0.015328886181353921	0.0836266087799312	-0.12774302183121117	-0.7039744191909925	0.5559903624659509	-0.0541539621158848	-0.1489469181217257	-0.13624707041109682	-0.13072204690362438	M2	lightgbm	0	123
491	-0.21119305066597205	0.3718221691878734	-0.44259553543277463	0.2676392947023989	0.019259449973394425	-0.3011915691427583	0.015661142564057245	1.331390663184061	0.08053505969293887	0.0030385657886681837	0.23059419977776022	-0.3709394691665478	0.018153732592393508	0.9144718842317212	0.1968098587778835	-0.15418807641160964	-0.10216208007453573	M2	lightgbm	0	123
492	0.39628058512504905	-0.05331188815075182	0.02271702957567738	-0.03967216582367211	0.2769591229989726	1.5938875147495544	-0.22528863871222987	-0.41601688278866455	-0.13060575654590473	0.18925149622788676	0.19029048589839617	0.0577247651276691	0.12477544851656348	-0.1182583640865299	0.4172520578447148	-0.13142746037489755	0.5464785440973352	M2	lightgbm	0	123
493	-0.08476254059254901	-0.23018654577173325	0.12412503071183503	0.09624028618704782	-0.2137018880581564	-0.7587901965065411	0.0652535450723654	-1.2104077961880302	-0.06207779821497968	-0.053399901216213075	0.12746710523889226	0.02035768847465789	0.5090640930975753	0.6502652092252078	1.0654457373431991	1.1184952673714443	0.2364479029884775	M2	lightgbm	0	123
494	-0.10855706659881269	0.15024192806544845	-0.3674498802481463	-0.04483401510273015	-0.03269705375231169	-0.569500136042057	-0.22078389192611309	-0.7926789940152266	-0.04049566773468912	-0.009534529536340555	0.06206544116512714	-0.0649729731816174	-0.0877439338331785	0.30527440094312475	0.1340757338192083	-0.24456394707669968	0.1395374404158514	M2	lightgbm	0	123
495	0.6823566691597581	-0.2961719031376911	0.08874308218724433	0.03061544208396028	0.09195777197961745	-0.35564019230974114	-0.16573604209352488	0.2625991891298408	-0.065261794909099	-0.04037696498978706	0.39638654353465924	-0.336900219657428	0.8743353252245781	-0.2460314929938893	-0.37931329528749314	-0.19605838771288933	0.02251798610040134	M2	lightgbm	0	123
496	-0.44042071548697603	0.08503640462947147	-0.29335422153686064	-0.45096878942867413	-0.16618479379999865	0.7655973124453253	-0.03993910528050434	1.1168076363495396	-0.12707878610827922	-0.04636316512435455	0.05976944196702814	-0.5725663117859758	-0.19018173578094905	-0.33901724092450986	-0.10692638396973125	-0.12473524486341468	-0.02586054000002316	M2	lightgbm	0	123
497	-0.14571285206827	0.1872762035053245	0.32731172514103396	0.05752929749853627	0.16574666378386266	-0.5054783347266533	0.1680062636585235	0.5631226842242525	0.09753617378354702	0.2325871904265269	0.0037748200522265568	-0.3823702829695558	-0.08536545160420084	0.8033684490063372	-0.032840110900569916	-0.09984331404572964	-0.24874780396077076	M2	lightgbm	0	123
498	0.26002961011046805	-0.48932989086225165	-0.021265696814042268	-0.007941881811240033	-0.1688834311001214	-0.024806053664386606	-0.06505246331684468	0.1722015846484297	0.02668226228148775	0.010459634361400332	0.22715927648139614	0.5076976899346057	0.025179655986322307	-0.14325284511266656	-0.41702632183407484	-0.17011983470281483	0.19410954257773871	M2	lightgbm	0	123
499	-0.30919810203879544	0.022820940992142043	0.288087920915043	0.12300568600838453	-0.08585064811578245	-0.9766683421152434	0.1736037930924176	-0.807214597681003	-0.1305522709463228	0.08217496217878029	-0.0228159722336451	-0.28830923255665175	0.3572176426081754	0.40901650900859415	1.4368423500577525	0.6494820070842704	0.15904889881317505	M2	lightgbm	0	123
500	-0.3966147278830062	0.09334915733442374	-0.046364882632598955	0.12290249122960821	0.05583044211468931	0.13571366911868443	-0.04978045366083367	-0.07980150925875183	-0.06181631073742102	0.08340269869807054	-0.4927509495781502	-0.36074578825694326	-0.14170556931957992	-0.13806417851240835	-0.061415546259840526	0.4138332714606711	-0.07560191391473926	M2	lightgbm	0	123
501	-0.23796181263109445	0.05923023015611336	-0.16470256982941542	0.021705426330762934	0.04318876016943607	0.08142026561717615	-0.08481292100498208	-0.8630027118458086	-0.1307070885821915	0.12443617282837145	-0.04725686685504395	-0.10161577982248078	-0.06452811609644132	-0.11416341948092648	-0.13000633356014127	0.23988660533239464	0.18453661728816212	M2	lightgbm	0	123
502	-0.4470561185635781	0.6608283273604213	-0.2156417323300527	0.0744111042076097	-0.13020203412924938	-0.14849739781372165	0.07834576566535921	-0.35709882354799194	0.24506243635995503	-0.08663927671378967	0.31896923798139615	0.4065998027580684	-0.06571429761505104	-0.13692200621811906	-0.13563826559201678	-0.07417874271589021	0.3858328319924352	M2	lightgbm	0	123
503	0.20168087255168438	-0.3449604964279706	-0.2509360820121315	-0.08821004873883533	-0.07106744488381776	-0.6037761428436974	0.15015922155352057	0.0068613862505853326	-0.05951037685195305	-0.21899660447849675	0.13311570018340974	0.6256116665009901	0.6071975390791164	-0.4838201030741872	-0.06022452067404252	-0.1049683823367662	-0.07428056913956937	M2	lightgbm	0	123
504	-0.41647241902856863	0.8017856431527963	0.28722067156423753	0.0067510847438882375	-0.23010698947575214	1.3835023644798319	-0.03290459917835468	0.4093575270410167	0.06369977113746937	-0.0029307188796616345	0.11902984045667057	-0.29553609896635386	-0.025675079165664295	0.26813612349398674	-0.3552993723147534	-0.1305117948222722	0.1956143658157388	M2	lightgbm	0	123
505	0.2346640210899595	-0.1453361448844449	0.22329275347419533	-0.1316249339717504	0.0009614535766603266	-0.5248850179544876	-0.05875373681172332	0.12881758585854006	0.10634359350827069	-0.10738794296065723	0.022687235039195477	-0.08698423454613578	-0.05529163437176394	0.4474205868154165	0.13161030525384196	-0.16885795066839518	0.43842646561902815	M2	lightgbm	0	123
506	0.13097805760051467	-0.03653776084637542	0.23808607112354874	-0.0763109164931575	0.06994502116533229	-1.0173913518402462	-0.19293128348558294	0.175704132197041	-0.06364820244786529	-0.1493449956338527	0.17222131933211815	-0.05008043607939685	0.043808560134645735	0.5398743291113579	-0.09301934744863362	0.18055071727801625	0.02793139563906348	M2	lightgbm	0	123
507	-0.5494305749448838	-0.21030380708939558	-0.21317528752676373	-0.043853858346185604	0.009390978797520053	-0.8662160408532456	-0.3199695202424512	-0.405325148450263	0.03836130765131237	0.1193712892258542	-0.015226173089441663	-0.6261575637394989	-0.15005983975367185	0.10869953339514539	0.0753565249013788	-0.2422471324351737	0.07504573434514361	M2	lightgbm	0	123
508	-0.32100547040689953	0.2820203512641691	-0.24124326953674619	0.44315875191200343	0.6814586726804014	0.21116305399509946	0.27650925349918903	0.5326579923041748	-0.051448910746909715	-0.16616083792209366	0.14489354326090761	-0.5363655900020916	0.6990683684487857	-0.38563099756738134	-0.50404681323073	-0.20834406699321104	0.058564344924171646	M2	lightgbm	0	123
509	0.31437332821995717	0.16259772919755025	0.03035450182829417	0.2330015956546631	-0.318636595469734	0.6028413997173383	-0.031273371491434	0.07857879241977427	-0.0036119018780886502	-0.054317135806192345	0.4526118696387695	-0.11122839777734853	-0.4180093390922205	-0.3503714891364174	-0.1731851647851791	0.06901420969380885	-0.03969925527536736	M2	lightgbm	0	123
510	-0.07173915077712703	-0.250374954337546	-0.18575297231617915	-0.004285072628436779	-0.5945917232152685	-1.3527390164265587	-0.4243334840863991	-1.2321846420227913	0.17517904986140295	0.035613265487961815	0.37916277564832707	-0.21543664852554992	0.6042555431554663	0.08831248289893778	1.1052554390277531	-0.18167820996236364	0.1737807554359801	M2	lightgbm	0	123
511	-0.3970823053436669	0.03417809641754692	0.1952594142330505	-0.004545824712506912	0.28173655369543454	0.6635261435376868	0.05885169461218033	0.9016949934022345	-0.06905457145469884	0.13057544142892744	0.15419135666196013	-0.2626844212978884	-0.0011143961690757256	-0.34761092983885994	-0.021814256146215513	-0.14666087282624413	0.3646823904502588	M2	lightgbm	0	123
512	-0.24548340539956773	1.090455245189773	-0.3816930150217138	0.10026109611000718	-0.11677504148052446	-0.005631668140657901	0.000856232925653634	-0.15122336583099433	0.07569766703784275	-0.04523449083910852	-0.11583368067191528	-0.81317127648616	-0.12629606397027168	0.14106188028610048	0.3752118062519563	-0.3635086134889456	0.09234384699171054	M2	lightgbm	0	123
513	-0.5139380236844099	0.5505817602990453	-0.45445782825534414	-0.09743177994670585	-0.05274636457957924	1.0745405040913665	0.06200658213448834	0.8271631647478467	-0.06047985519583736	-0.05646707663439687	-0.0036616615784088253	-0.8401473095635605	-0.11785448560744273	-0.15252498371274187	-0.11958698261584529	-0.18129420674750227	-0.2843027810864198	M2	lightgbm	0	123
514	0.04255515632787946	0.08417958266318269	0.49106492311809113	-0.15104022126375327	-0.2216340810167039	0.3442527528200524	0.04414743018849552	0.24188091305377032	0.0997486282970526	-0.009089773708841047	0.06040511824679186	0.3275298509323075	-0.35149901920875853	-0.18707580047266234	-0.4511250707597282	-0.06412165231853256	0.028181540447470652	M2	lightgbm	0	123
515	0.22916962641236657	-0.529485022638906	-0.26167898380615484	0.015193564780232392	-0.08579374769884664	-0.3801318371048772	0.0780869239928168	-0.016823311191213122	0.08666432765163816	0.1001375851163053	-0.014451331322268198	0.09725096761792622	-0.07599553620157044	0.5346687995869203	0.21662983955606677	-0.256278648715096	0.056231260936388576	M2	lightgbm	0	123
516	-0.42486320062304767	-0.3236297194711488	0.1407041944703821	-0.10904474563844745	-0.1937557405084425	-0.9223427325659377	0.1229175937421174	-0.27814037504766126	0.12243942019545095	-0.08866319000710154	-0.08318183462747855	2.2879841334701134	0.8809394227191478	-0.05930831780588106	0.2986308131100789	0.1944839981892735	0.04066404601382231	M2	lightgbm	0	123
517	0.40047695837080577	-0.4255438931112476	-0.22199470046638295	-0.14412945251901102	0.10515757374180429	-0.5312028496542694	0.31376580406930876	-0.2683508303121583	-0.22077394403793224	0.27137686615047407	0.08974084897024352	-0.35144107307774725	-0.04563146184686742	-0.008410859465531034	0.2735344019770887	-0.19630914755325798	0.3694896376687438	M2	lightgbm	0	123
518	-0.43304343291998887	0.21877872600587348	-0.05688803297049467	-0.08174464316470624	-0.18813444317317587	1.6813577422567272	0.015993641422003678	0.37544530210981153	-0.013650987744682104	-0.010713257212105257	0.13025873428783544	-0.6040713436916032	-0.007299865695496999	0.3357029465887278	-0.10586469106435442	-0.09807299166084024	0.09196843814251249	M2	lightgbm	0	123
519	-0.3048488901514712	0.1263472851125208	-0.225771653055464	0.08086298148449293	0.23901227776599743	-0.005735018423328326	-0.15791601646752346	-0.24138965082769578	-0.1921444484630217	0.13265112784689867	0.08972502789951804	-0.6881257737705492	-0.12435597042164953	-0.1631665204670317	-0.1464684922998035	-0.2497396854924343	0.0179348931972101	M2	lightgbm	0	123
520	-0.140886309382876	0.18384581826448423	-0.23508343049516386	-0.6218995706687557	-0.24197486908647348	0.2906365334588446	0.25558003654457756	-1.8048225233071853	-0.10531266345532354	-0.177182812602125	-0.6350258775207462	-0.29984720206129023	-0.18871221240344196	-0.06764839271221174	0.9813676196948768	0.20230106896569577	0.3652003013385425	M2	lightgbm	0	123
521	-0.16091707443640887	-0.151056562254955	0.13120269353889483	0.07385396312624751	0.26522649265143655	-0.6242216200827245	0.22752364532332736	1.1566164405692707	0.06383499194425286	-0.2162347070625306	0.19825315547331146	0.1852496765001428	0.005658878277143434	-0.3996284023916139	-0.3517148087563001	-0.13159633286857797	0.14939864913542855	M2	lightgbm	0	123
522	-0.23004464718942402	-0.2820213539160539	-0.18394903124370093	0.08215812749956733	-0.1376267973405994	-1.033965829149794	0.18160969914665034	-0.8174602333299776	-0.04530296919961212	0.25177178079936424	-0.1987023753847486	0.5513486749812142	0.8456550229497548	0.5905374988319032	0.758339992733795	1.1715987300978843	0.2803658743479856	M2	lightgbm	0	123
523	-0.1674437066341023	-0.1378513994304422	-0.05098934485128198	0.036084493944939434	-0.25724562721580274	0.18994438706852548	0.48612920531292797	-0.9539024020363353	-0.19977076576901684	0.24313307119721403	-0.218246121088665	-0.489858964921326	-0.16655084591506267	0.1754171581024858	0.15260641323268823	-0.13344205454919583	0.3697880184475958	M2	lightgbm	0	123
524	0.39864669248825685	-0.20423638125703295	0.35017549608597126	0.09809306327690195	-0.0027086320113980196	0.0938273666789854	0.015453066725581659	1.4919371171499851	-0.2511308379351386	-0.4580702289185298	0.10538287797567031	0.45852494896636753	0.08759185988425948	-0.20086368538495042	0.006116916156867487	0.344487331953178	0.013155918192682498	M2	lightgbm	0	123
525	0.10377206660075237	0.1731874684820242	0.04403284613900472	0.08100411527464525	-0.17627464909974963	-0.32762361965378184	0.0015782693116237862	0.25590767641226786	-0.059647168693587264	-0.09429177957342968	-0.19411323073124997	-0.9749902785547043	-0.20575976635805085	-0.521683295061572	-0.22232846160742925	-0.19046804416992266	-0.2641547461781592	M2	lightgbm	0	123
526	0.015620660880429859	-0.016653019461967736	0.010247779463283715	-0.08410459757680294	0.10984931824591021	-0.3494678725684148	-0.00387648428448653	0.5679011673969766	0.044689942343496186	-0.17111212827546596	-0.06277518777462908	1.8023391800050657	0.6832355689932108	-0.23003560162688935	-0.21326767142415326	0.08256190798569582	0.004291494956425344	M2	lightgbm	0	123
527	0.3394882028890355	0.12563427017717085	0.2591627807719493	-0.0057304694375662595	0.01956906755537785	0.5890695112358021	-0.13708406335707296	0.0837168681489984	0.16152731928599934	0.4447464417455345	0.19987421907429562	-0.2178474540682558	-0.07149326506530103	-0.04727437989945194	-0.39905973520028837	-0.16538334020763068	-0.03849438260195657	M2	lightgbm	0	123
528	0.07873389371114418	-0.05804237242221192	-0.2551729429375005	-0.004084697204742597	-0.16813338559089058	0.6343127825316108	0.07441246119640917	0.07072094985744279	0.3033939065413451	-0.38259209619589907	-0.24483865625059856	1.5653671561001263	-0.7324280763528448	-0.03476891755814012	-0.13753733384078395	-0.2553755425067727	-0.03152961870986669	M2	lightgbm	0	123
529	-0.24523519279818443	0.1390955713415811	-0.39965933767867245	-0.2324851896327175	0.13729579258865388	0.1356691633035498	-0.1826928738889829	0.11968127734177444	-0.1300766339154235	0.023909196108672478	-0.5394535190144338	-0.4614841421722142	-0.14243841862462575	-0.4151083537114698	-0.14145767381570265	0.3399561964347043	-0.0505009363400175	M2	lightgbm	0	123
530	-0.10330297741245752	-0.21975207799808824	0.22931896708846888	-0.0616553015699435	-0.26162522690308593	1.2683211899503617	0.4251232529170662	0.07330594184271405	0.03706454927477436	-0.023969334708905412	0.051339137493914125	-0.8341849964604257	-0.15363388945748804	-0.39045812360546084	-0.163921557788586	-0.12414881485446502	-0.2194004522381729	M2	lightgbm	0	123
531	0.32500163929706777	-0.0788595942710091	0.44305667413724764	-0.17233758134789826	-0.21768102339374845	0.18020066524189457	0.01282895812635715	-1.0582996315527193	-0.018399699816343013	0.014199746251019555	0.06806441801915886	0.6504661493485506	-0.717036497851911	0.0356278188464559	0.2984061930721411	0.13487327691874856	0.2870968249850346	M2	lightgbm	0	123
532	0.4074064060141517	0.1426435032023073	-0.38766932388062175	0.1073549394985381	-0.32484229285784777	-1.0446634023503676	0.22915451643088708	-1.0210979315199895	0.07026529381351215	0.10748693915242781	-0.0603318138858883	1.4215571289476607	-0.38522867080777184	-0.11485288410250634	0.7188799281664207	0.2876297592947572	0.07010943330172081	M2	lightgbm	0	123
533	0.2242013894887785	0.03360917317434196	-0.3022854546882743	-0.06337882443500592	0.01475686962371034	-0.3926116862274869	-0.12647927706636727	-0.5401751465193537	-0.025451972688023884	0.27646069066481194	-0.20168851202057828	-0.12472235960811578	-0.04104248564329451	-0.3093172302212549	-0.14730242338840124	-0.17707728808945766	-0.04305949833971067	M2	lightgbm	0	123
534	-0.4087211789403464	-0.08362406779464446	0.13042853670069973	-0.11278295948773369	-0.0895926882423069	-1.1210445680493863	0.034765788900316855	0.08821888190055012	0.027461369628821165	0.32409136077432127	-0.01594690509214287	0.8213313736974847	0.9059781534668011	0.4767129028868845	-0.0947467609758573	0.22782385700760283	0.04206136722368014	M2	lightgbm	0	123
535	0.20758907824197437	0.22683765805184758	0.41289367376503583	0.10190301465863773	-0.049174097941720854	0.20633119639464292	0.270355737866576	-0.4520010315895909	0.09595320412268103	0.35586491690878963	0.04501419667009665	-0.34268676024428807	-0.15944278869267878	0.1167518292290914	0.3912181221294795	-0.131165429205135	0.3670407751447331	M2	lightgbm	0	123
536	0.04429263348444201	0.04196045873642284	-0.19634985950191047	-0.07738798868828682	-0.49021749870963605	1.1517357451499601	0.2862351826610383	0.10152164579828063	0.0847463319505019	-0.02023400008556172	0.12756060458465104	0.166512348218185	-0.21776590314543737	-0.390956054891743	-0.16499909785052416	0.0752618228011356	-0.23337938786946733	M2	lightgbm	0	123
537	-0.29138244976293015	0.23071790024190156	0.4544449731015526	-0.2031415401569174	-0.08768062802935868	-0.6153559326761837	0.12398640221596377	-0.2532726008875387	0.14884436295171338	-0.03372864348397237	0.04563263730456712	1.1308948379534105	0.026830149925927634	0.22188726497650882	-0.16202970255522103	-0.04819789025915819	0.062052019537510765	M2	lightgbm	0	123
538	-0.3784329159325927	0.22283994238761531	0.18854926859535087	0.05023490554922277	0.10285683973776942	0.0007360427865812111	0.1555880708750219	0.3793687661470269	0.05687406986812268	0.13677325477796282	0.3896295134191293	-0.56170352781545	-0.1601210461962044	0.01758350106370635	-0.10570086531381978	-0.19679328850853461	-0.15698979063889668	M2	lightgbm	0	123
539	0.22805006379958626	0.09932002776474068	0.5488424819505768	0.30646597484758203	0.24978821657825137	-0.7084671622830601	-0.03912482498702074	-0.9213236781452488	0.03917952268496337	0.049539202290029984	-0.11456428086901486	0.20354207445594813	0.9509288309837916	0.8134324242531791	0.39736334554357433	0.35815472523685554	0.14759419395574386	M2	lightgbm	0	123
540	0.653101119892991	-0.036996585906019404	-0.3010180908952302	-0.11288741654573453	0.32034916437111705	1.5643013325449076	0.003108231284931315	0.984236278546886	0.05350489156440367	-0.09999771408647348	0.08952347580997258	-0.6378634581643842	-0.0029963757840226375	-0.098265821761493	-0.2498991147273761	-0.10441889763781256	-0.27164984284691224	M2	lightgbm	0	123
541	0.06344046663666203	-0.07961811975291883	0.18242481637718483	-0.02024265898083345	-0.08622056310564193	-0.42468411619123364	0.013676998318876437	0.011658371726809828	0.07347012982536258	-0.42455863438036945	-0.03753011292323558	1.925124468291429	0.4598376789213632	-0.7500550072847445	-0.06258040059342937	0.010831365987215286	0.11511579436799449	M2	lightgbm	0	123
542	0.05567417613599417	-0.01561287691674485	-0.20612153386965756	-0.07821051249949923	-0.19632896371452652	-0.20459927957652635	-0.4113440112277347	-0.5924772265807297	-0.007995451956247115	0.47250180373844713	-0.10719563740594176	-0.10157171643018062	-0.19284779965869978	-0.1356745949661347	0.28470493570858374	-0.1037700737491102	0.07842753517385319	M2	lightgbm	0	123
543	-0.3690947587286665	0.4903635602500497	-0.3193927924983044	1.0461448810421974	-0.3237457278413713	0.749586683137096	0.1007505187036545	0.3878198989011446	0.10561726441087882	-0.09425742450354904	0.22599493880272253	-0.2753657976393306	-0.00359739284712653	-0.3891790249600301	-0.14113024773247895	-0.10506269534396376	-0.2603731708319086	M2	lightgbm	0	123
544	0.13870256829859792	-0.40557653439283864	0.0558050765947981	0.08703190177293464	-0.005220984663813338	0.06890305740022751	0.13306347984652944	-1.5630000469201888	-0.044969537786541024	-0.024023647455703113	-0.09075321020087823	0.2459485675804972	-0.2745668857221667	-0.22598859909073665	0.42289594030842725	-0.15594923036689146	0.038678324314349435	M2	lightgbm	0	123
545	0.3138530725107789	-0.0518374787052477	-0.3042910435000747	0.17920210974387335	0.09387502044390862	-0.1632266374852313	0.0767747782869625	-0.5744611353394791	-0.0011039550349165824	0.28618191368603607	0.10397850891662165	-0.31170173445019606	0.601188242811584	-0.044200601541458454	1.3616548345790818	0.6543416895261092	0.26914081283619196	M2	lightgbm	0	123
546	-0.11146442342648202	0.27527340967507974	-0.08767865739430643	0.6940279664808572	0.12751317185010594	0.5497904271890381	0.3463347562606561	0.893052379640937	0.11985415641269923	0.008588058375385574	0.13919483650335868	-0.266306806903786	-0.16397715847423958	-0.2371109788070985	-0.04742253489637439	0.32623014390459315	0.10277761127268296	M2	lightgbm	0	123
547	-0.34321940149707825	0.8919318646299174	-0.033843663286215006	-0.2065937423653127	-0.06465161106702584	0.3286709213956186	-0.1292679790509465	0.18532457945077777	0.0128550139536898	-0.03344497689610307	0.3036738812544444	0.06880380956654318	-0.10957412583411244	-0.2712205128878173	-0.2549615896159897	0.04842215202339141	-0.22453197074192005	M2	lightgbm	0	123
548	-0.01838490110681774	-0.24072342719211157	0.03435344866975397	-0.11255107035710626	0.26342084290147955	-1.2127658293076191	0.16810673514254776	-0.010858990113409742	-0.04542600302885001	-0.06753688284378405	0.11410848938218217	1.9036172078828257	-0.01842831628123279	-0.07099944155646268	-0.10177392415047537	-0.1895893914795447	-0.11386642828430132	M2	lightgbm	0	123
549	0.7706993973983107	-0.23261107622439986	-0.16804782727189432	-0.09415461019560564	0.04612692431759908	-0.5734988971408304	-0.09068422350797373	-0.17387370474488292	0.06878685981075015	0.01350407298717897	-0.01789658607221802	-0.12212596882620058	-0.021062245029605676	0.39449451123466805	0.14698951609689254	-0.21658086071366014	0.34614539373295933	M2	lightgbm	0	123
550	-0.3351627562870076	0.12419137055085819	-0.041129556523043856	-0.1594261082762194	0.2952534699331558	0.167885996939063	0.03455013867083503	0.05317784215810399	-0.14026386302776947	0.056358290357059984	0.07655605764700459	-0.4965714650623221	-0.11920797590018498	-0.26114385261036016	-0.07675407353044	-0.2239213663340914	-0.1442300915349507	M2	lightgbm	0	123
551	0.5343650524482141	-0.29111615432178994	-0.10070610244964456	-0.004438771508567135	0.0387160306867324	-0.570148980086998	0.1980524301847212	-0.7040033348884969	-0.13378445911137068	-0.0456667568032038	0.09236179558598118	0.008390387225964037	0.06089583164366581	0.5167164855392276	0.6150803228838617	-0.20528336444260104	0.22565814427033207	M2	lightgbm	0	123
552	0.07295563218323854	0.12349594905761208	0.2284459057972557	-0.06151461578271392	0.02443898387265552	-0.6319299437328276	-0.10802673890557302	-0.42637794844035376	-0.05213112239445982	-0.08151609578358535	-0.008507354505475611	-0.37389341716167157	-0.025683827819077226	-0.052415189670760635	-0.019891596138108893	-0.1411314339704124	-0.009112575333829394	M2	lightgbm	0	123
553	-0.23157397821640482	0.44983549667068895	-0.32329911347966095	-0.0451555112249328	0.5384985262128774	0.6467266078357783	0.15359074429284378	0.7820917221679458	-0.12128485273549953	-0.08000041730878259	-0.12799520496477237	-0.8095626721580982	0.2603445829601714	-0.35824507983520526	-0.02330145203177002	-0.25743029164608366	0.02586723362031701	M2	lightgbm	0	123
554	0.6127515982429121	-0.25423311944545973	-0.5555184329420035	-0.24819801396195965	0.2452722428426066	1.2445675575613597	-0.04292918984329922	0.4262519295817918	-0.0321391063365193	-0.044071148546935335	0.24230741732428693	-0.4727262835310908	0.03433307119897311	-0.19093496098995708	-0.12343256506595128	-0.2013679255750602	-0.25424116748330156	M2	lightgbm	0	123
555	-0.3306679962941617	-0.16301049031978102	-0.06258909313535921	0.0835653481987365	-0.09855780435114944	0.1560528725963789	-0.12361481256820969	0.07294780978134718	-0.00466999366090587	0.002525161333662318	0.03781173771027424	-0.5107981496300728	-0.14456922211457568	-0.2839325625057639	-0.17955271036328316	0.35711248986428895	0.08427927426280113	M2	lightgbm	0	123
556	0.29882692031907354	-0.12091465369456963	-0.28288084301937627	0.3361534120409609	-0.26210718973593566	1.4607186467087505	0.32450803446362925	-0.3003969837886577	0.028806609301244488	0.0948463626243461	0.27894880681834217	-0.28088868280737156	-0.11066472833808615	-0.03128572605181848	0.7750020475673635	-0.10891652522277455	0.24193257251351352	M2	lightgbm	0	123
557	0.07921452723229915	0.03146768353114324	0.3902415673054605	-0.2093596630146741	-0.10514329074933468	-0.4814821212886939	0.054429414596661216	-1.1502133710251483	-0.11916852520236577	-0.028428108292546977	0.07737943320918522	0.6937535672190565	0.08091604322629153	0.0639625073980162	-0.12224151952546251	-0.05512766557909144	0.2605965440648116	M2	lightgbm	0	123
558	0.1517097508900099	-0.08998912711564888	-0.15411930891059	0.012124344213327204	-0.3746808058228823	-0.6498674404116261	0.10339398987067823	-1.3178535519405508	-0.04369137390245382	0.05164565433531276	-0.33267606763076957	-0.1573372628412098	-0.46846819051663796	-0.04267899231804598	0.06996016846504426	0.19732058016240084	-0.08748232482553167	M2	lightgbm	0	123
559	-0.16819500614918576	0.04142437471906539	0.23573043939143337	-0.1388612123414102	-0.04412513166558475	0.31706814376737524	-0.12744624283278916	-0.013860628314221463	0.08666660810545362	-0.6721678521779925	-0.03089279030030845	1.9795796908045258	0.18825093144376573	-0.16521120022847974	-0.1242578773507297	-0.1775884134327542	-0.02316278173513167	M2	lightgbm	0	123
560	-0.34463944388880113	-0.17263005950956867	-0.25897440669641725	0.003076979891165208	-0.021107188839316678	-0.3330628653251397	0.35657396858321594	0.07873958399970854	0.03236858542513218	0.0974388416991367	-0.05503220976270763	-0.5578499804822347	-0.0787888062389909	0.4627028280134033	0.36930760984536326	-0.19870651919125915	0.14815684818817443	M2	lightgbm	0	123
561	0.248974295414454	-0.3345972800048122	-0.19106093074703556	-0.1463869558444758	0.07312929048171776	-0.9320170759896713	-0.15783981692314297	-1.626497355066256	0.07474433466850687	0.21686460673180513	-0.05456281100045958	0.4945014132625343	-0.10738290065056516	0.7110802924458444	-0.1065356576171316	0.22623353265181392	-0.179466409436274	M2	lightgbm	0	123
562	-0.14129280926765742	0.4052066293732462	0.18216200449961673	-0.09245177823036242	0.5193351488901323	-0.4051777678850642	-0.10152779356406623	-0.3521829184036055	0.044032877152122486	-0.01639402190976285	-0.19783037111813623	-0.2044926282673954	0.8656734807663113	-0.09008417735842617	0.04918493758197789	-0.05586586164268187	0.0003243662955161278	M2	lightgbm	0	123
563	0.3153386504411942	-0.048422107337008885	-0.2367248842781285	0.021121898419433346	0.03518172839634379	0.26380282964048035	-0.0346510824892649	-1.203591781112846	0.041959217093023235	0.026381180364435635	0.16948559315646924	1.1848446530998078	-0.0670256998676027	-0.09642413816147585	1.0473056236541265	0.9748624292833277	0.1716783315488535	M2	lightgbm	0	123
564	-0.07447759345211291	0.3282667620598939	-0.1822920224401411	0.1282254339674388	-0.0658613700187618	-0.44789625441683084	0.23943225503350923	1.6508515520033054	0.11722255792447858	0.1659291040435943	-0.08926416020647057	-0.2952765614308509	0.03635407054647159	0.4810461664696983	-0.1506539558272282	-0.12000908583449725	-0.3688431830934356	M2	lightgbm	0	123
565	-0.5552330159172558	0.11425191849790833	0.5551881542637345	0.042534321277116496	-0.19628683358620752	0.03406524605664962	0.5428726538081895	0.15043247878727026	-0.04059822115831067	0.3737032573769629	0.04409051475044891	-0.4855777819584555	-0.052553422020759216	-0.06785861300829447	-0.18965459151504407	-0.09147923219852964	-0.1749844761300991	M2	lightgbm	0	123
566	0.46987336471621804	-0.4232036665273393	-0.21585997050964612	0.14911431755622995	-0.1100587667025316	-0.36637104195173004	-0.07938073078433383	-0.37997986138692336	-0.07988869498451097	0.03315316596219855	0.43219540402229517	-0.19735247084482752	0.5232952314313828	-0.006524999633961554	0.08149173497689062	0.2543671376724599	0.23781265449293204	M2	lightgbm	0	123
567	0.1909677573995216	0.20874749184747848	0.23642516182213721	-0.1745154340474551	-0.07638166726296401	-0.5532853229674403	0.20934881319523863	-0.9412280225042393	-0.15708831834999945	-0.09846370252463767	-0.1833701947615109	1.1997552567428993	0.8144462560196992	-0.06100968154820883	0.30703164090493873	0.13555238152840565	0.18916445624701625	M2	lightgbm	0	123
568	-0.05640237431245188	-0.24744585412015108	-0.1672157393440745	-0.1571736617633552	-0.26064595687066006	-0.8929121511584589	0.10054881102024264	0.0034848280359306818	0.33395818679232625	-0.014937704914849196	-0.31198785314849864	1.4840219253624782	-0.5228274653449068	0.44981360801773146	-0.04063707395868976	-0.1313337947898054	-0.07951855465775347	M2	lightgbm	0	123
569	-0.2096071906405908	0.3371686105325629	-0.16636085317279373	0.21373960485694382	0.15883284975697887	-0.24941298683542515	-0.039706496031190544	0.022820757729206068	0.1553347489953109	0.018147481148392288	0.2291968304713292	-0.685503899393286	0.5029971374578963	-0.028061696900262906	-0.11742594076352508	-0.2298798435845333	-0.35910062472380994	M2	lightgbm	0	123
570	0.4406004338875262	-0.5795872634871847	-0.24480183013700155	-0.05733342089690062	0.37373045400288485	0.0017945825970159474	-0.07298810515365067	0.06920750114673223	-0.11390192057738605	-0.39152648260099554	-0.14517679204092226	-0.45411994106381937	-0.03627462507405435	-0.26718180362498006	-0.3567259563181344	-0.18343867413052936	-0.13434061804037345	M2	lightgbm	0	123
571	-0.15496476561990097	0.8585587060123757	0.017450633833698336	-0.006682871438570018	0.009995934213276825	-0.015187424162047282	-0.05108905743146264	0.027524913528246948	0.05406030740143977	-0.11870883285347626	-0.22242902956325097	-0.7613320237651073	-0.16508295039551718	-0.10471420324170531	-0.1371388784530411	-0.1742163933540039	-0.19072602342645414	M2	lightgbm	0	123
572	-0.2912104047387779	-0.1626971495939578	-0.36188549779540746	-0.06164239601242319	-0.04923941545940189	0.24922941254954237	0.03658635766752142	-0.12027806517690887	0.013927048871982612	0.4194544528649108	0.08865770748472403	2.251581320421744	0.12167714844008824	-0.21822065276779176	-0.08290853582717621	-0.09583282777303248	-0.034340563549597816	M2	lightgbm	0	123
573	-0.20394462400248414	0.3710187820365023	-0.20860566379777984	0.8005734998120613	0.05533260057007975	0.08584483716622435	-0.09908939546864369	0.3300355777424553	0.06622202207475952	-0.01286590914251865	-0.04212708373868371	-0.47549614227322606	-0.030991065316926504	0.484043452620346	-0.040707197404967754	-0.0546139693860722	-0.10371086491480987	M2	lightgbm	0	123
574	-0.19906193126822674	-0.1841397504404271	0.048276820627212065	-0.433874602409145	-0.0888005896496588	-0.25622401666870726	-0.39640538196497344	-1.5998270682744047	0.008466749037502308	0.39100738050708683	0.2893264024494553	-0.06351968739448896	-0.1540834334557625	-0.2328386333646083	0.859430892415732	1.1409392518601078	0.2385185955351848	M2	lightgbm	0	123
575	0.3313603106395175	-0.1510211445996929	0.16893411300939945	0.07529056631375014	-0.13066272953202251	-0.6109979075191722	0.2796647308213732	-1.0878449505984393	0.13992941060800557	0.016132099250730714	-0.35376985991329496	1.8445372318484852	-0.7700120572062673	0.2769333198643906	0.5251967970770227	0.18283041786780027	0.2668463352954599	M2	lightgbm	0	123
576	0.0845606557745431	-0.3235631479647367	0.046348447927543	0.10872129964568668	-0.1508019835769932	-0.993906048437265	-0.17593476541762773	-0.656243008016401	0.07237749801671253	0.410344632069965	-0.16114649259243702	-0.028004135100980734	0.8827149384142615	0.19121872230498183	-0.0114013068776123	0.6546276305756781	-0.03834678307019811	M2	lightgbm	0	123
577	-0.23297196847974475	0.7388097101797719	-0.022364207070359576	0.03883006801797758	0.11143329302659563	0.22389238879706	-0.25864573869120394	-0.18781250352579543	-0.04056706400188009	-0.04095826327197365	-0.04659479670408911	-0.9800850503872567	-0.17859855604687228	-0.07597541993823312	-0.18237575617796656	0.4602710613272444	-0.14400454059913925	M2	lightgbm	0	123
578	0.3640313878124766	-0.1286834905943534	-0.16232993618857522	0.18711566120525636	-0.3196568500185451	-1.0523742581611766	0.2701547825746758	-1.3293767389967133	0.12552458604826777	-0.04877956625322141	-0.14548769167700235	2.6120019353927315	0.7708152226923435	-0.08221464975220627	0.1885357801623591	0.4468852708143033	0.04864428808824132	M2	lightgbm	0	123
579	-0.21651394100819651	-0.10426126205226446	0.2108800184326014	-0.35060849710034064	0.07993504956628983	0.0027164690840696427	0.22357965125542476	-0.07877445060740589	0.09595953733900461	-0.12207242772344952	-0.18204416922011818	-0.2947640096847005	-0.01066254034426537	-0.2477280429139129	-0.29509092426720623	0.15664514404772123	0.03907184126762332	M2	lightgbm	0	123
580	0.19746432754351778	0.1170563369790883	0.1816826093342494	-0.019665380499133377	-0.5682829739002165	-0.9811195311004404	0.09398612158417283	-0.5321258335421521	-0.11021897598754456	0.21423371990740941	-0.2031046728749813	-0.14600747626445584	-0.06186432975301562	0.6271628366026354	0.26724682454550897	-0.2643111210690445	0.27087569215036683	M2	lightgbm	0	123
581	-0.0804033065562149	0.8907001908125176	0.5354493369077062	-0.1558211456920602	-0.10242055388007147	1.0080076412804004	-0.13082426184689744	0.09443870646281143	0.0715063171585454	-0.02396692754657109	-0.003145029443305343	-0.4202204924457555	-0.1376016271207158	-0.1530111882061331	-0.4003753815973091	-0.19912260066570664	-0.022951135106199366	M2	lightgbm	0	123
582	0.11715533206589594	-0.3729827422459132	0.03978616683422873	0.08882898859961694	-0.07382245421428434	-0.18484212040439316	0.06523895875063151	-0.3118147162171426	0.15279850873471693	-0.07323860178169017	0.4006980059086822	-0.5727310739792326	-0.16443803282603225	0.0034111587583357814	0.28787798160047945	-0.27063009467585986	0.1695086631178454	M2	lightgbm	0	123
583	-0.06861619680037769	-0.28152401151362644	0.22127767024011188	0.23375810662605978	-0.19989501050598113	-0.19410679134475542	0.20034808900705023	-1.129096785816497	-0.12030991698482195	0.2532341164849093	0.06550997908572088	-0.319991953922835	-0.067978257146831	0.11400987523348306	0.40667756187937365	0.4998272924944319	0.2144085915297668	M2	lightgbm	0	123
584	0.2166133787487345	-0.43254887607517295	-0.195989883688777	-0.12923920211998813	0.10838083154802597	-0.8180975734108339	-0.030603559691472926	-0.7355509396604242	-0.2914605262114921	0.04279488423989731	0.12117891789599294	1.242854736511165	0.7396332273902432	0.030090004991451084	-0.24629556034832253	-0.2653101376575174	-0.21195715342389135	M2	lightgbm	0	123
585	0.34270020819224395	-0.23843653574379317	-0.46074977050246463	-0.022155882442252275	-0.022703341859059083	0.1352703252222338	-0.0551035909143056	-0.035650232238513456	0.1723339794301812	-0.012822284397835799	0.301261315999434	1.7203315803309012	0.058588903220588934	-0.06928218161030963	-0.023750890379733637	-0.1631219400675483	-0.0460292733860933	M2	lightgbm	0	123
586	-0.3003727675429177	-0.0064534680302937445	-0.23459466895468237	0.10518533277176655	0.042873884133932824	0.05086966108123573	-0.074716449491525	0.11486700030256926	0.23706018004803323	-0.4748770784962875	0.019716867979104696	0.21266123219400607	-0.12304690789326989	-0.16491113789469775	-0.053685569838305434	0.23871041244667424	-0.09223946485760111	M2	lightgbm	0	123
587	0.17796273754480746	0.44509660581289484	0.43375832388626934	0.06372221907558212	0.20832136397595322	-0.578892389793066	0.17748207097922375	-0.8011313347761081	0.063686780451324	0.03456858183623657	-0.04177119376981851	0.018753190150715523	0.49031605887284296	0.16127664528597152	1.0976019788668672	0.7164083111327157	0.2942285319129593	M2	lightgbm	0	123
588	-0.022227528833267375	0.040541474715034415	0.009646669440124532	-0.05518339829723616	0.07432079178458788	0.24180852821658655	0.2976789818611434	-0.26697327502332624	-0.12333955066859874	-0.04687387945524546	0.057725228621510145	-0.23581277377497614	-0.09969568401479517	0.17141857509038	0.6646815036803198	-0.17057534083390438	0.2176642653214479	M2	lightgbm	0	123
589	0.058705047410483636	-0.16711704079656903	-0.0805930721138831	-0.0025601261105004467	0.050274114261858106	-0.9509039056132927	0.024310514357866027	-0.32883802881056373	-0.22232977573639848	0.37348847081520703	-0.02139969770428301	-0.5343459562005186	0.17113772213243705	0.29805980300797363	0.15213911194978946	-0.27974643865223864	0.22289105563268158	M2	lightgbm	0	123
590	0.19443788311586313	-0.16684848816653663	0.1332475677012612	-0.003372317484609386	-0.016923541012226623	0.9103843239157797	0.12789777686576048	0.389298637975471	-0.037579608245850334	0.002277253054299852	0.18392164376690945	0.2801680318307533	0.07072519916601408	-0.24436980832202387	0.35105314540776494	0.12006151105479637	-0.17993518564275546	M2	lightgbm	0	123
591	0.20458261284540594	0.13185808590958215	0.5668328108069767	0.15271298364014957	-0.19745845684649313	1.443149602956601	-0.042735055971394126	0.7562228004821688	0.040835027936098826	-0.01579598266200694	-0.5308232963978851	-0.03018425348464527	-0.33632197058555563	-0.2700321483390356	-0.18450502640723582	0.1647443663098071	-0.0630715676111131	M2	lightgbm	0	123
592	-0.5077993924249297	0.4780209087737323	0.30003227919831255	-0.09108455860441092	0.30296734884048826	-0.06505329431070925	-0.22477333733702898	-0.14850079019603335	-0.027227241677693633	-0.013294978107534182	-0.21559665447537368	-0.5400452639868459	-0.0821069802431306	-0.039087072722206406	-0.15900041137687024	0.27386326902544916	-0.24000748443356085	M2	lightgbm	0	123
593	0.3839189072741114	0.06609485951775075	0.3244554368131496	0.03698586097276083	-0.10986424977841984	-0.8129352144374502	0.08562578958931275	-0.5267743111900117	-0.06647795065977372	-0.11159403329516633	0.1431689449959632	0.4972036642960073	0.8113117320638169	-0.2621536277363138	0.5356324443893079	0.9354372837990568	0.24419939054653086	M2	lightgbm	0	123
594	-0.3001708407223514	0.36916153659077117	-0.5779277541887617	0.1054322611448441	-0.21720844171824583	0.7409775659233743	0.3505296583555638	0.29733970801951354	0.03711869917995227	-0.08713111148948637	0.10716422677296722	-1.2749706919045003	-0.12267252633754576	-0.43767852899546844	-0.2902379112120491	-0.12066642938285457	-0.3295141470235909	M2	lightgbm	0	123
595	0.21645168338719845	-0.09126227310407642	0.42013535574326055	-0.0185542237605047	-0.062102812291155184	-0.8197032022608524	-0.1475869176469182	-0.5427962008054962	0.0627008676573525	-0.06052485041320082	0.28528648595953027	-0.6004664605729818	0.04715090400547916	0.6791450472345594	0.2939583190504727	-0.12550741134173546	0.1559527538710271	M2	lightgbm	0	123
596	0.6632698951102393	0.18687789058705595	-0.3956137847674067	-0.07188603993047325	0.17521217900357927	0.14237359084731424	0.06323554599602947	-0.44461216000595627	0.04146262031089194	0.057264905655291805	0.07806006225973997	-0.3107310007063392	0.013872579864356282	-0.2546552645306853	-0.07961390682809305	-0.034072926964985956	-0.2613950021700059	M2	lightgbm	0	123
597	-0.32213847129244605	0.15806158066637438	0.0036490496396443207	-0.053038769683917006	0.18090213295775837	0.36457758882744984	0.2012969938831545	0.14291994313163983	0.06281875737341877	-0.034852081249397794	0.020085082174028324	-0.6345160894857044	-0.12685439398664375	-0.19974723345368425	0.12956219060013938	0.07212033467837607	0.04466965084598505	M2	lightgbm	0	123
598	-0.3938405556418603	-0.2332969247793163	-0.4039089366400522	-0.42688365327674477	0.1989553366098464	-0.8584345476998406	-0.036732658769330004	-0.9635699518125637	-0.043265642077806046	0.014926438563956305	-0.4716539497201935	-0.08712537902624767	0.3939912260769047	0.3490164591490889	-0.24636088935270856	-0.11834015911531433	0.3185573827635959	M2	lightgbm	0	123
599	-0.28885521783138224	-0.17461874328793284	0.6529713464509861	-0.0398798926300794	0.02736576461597709	0.17510516556646402	0.1756590895540619	-0.16499506543504913	0.014017137208118867	-0.023699755912513883	0.01228714160364743	-0.8267566819310788	-0.08031114830287292	-0.16035134643507132	0.07557405593572879	-0.07908003700661008	-0.2272735372312964	M2	lightgbm	0	123
600	-0.2805349958484831	-0.5728395263854892	-0.03936019440778264	0.024964691579944846	-0.1452570068850292	0.09773889109454628	0.3520207521690581	-0.9568312589875948	0.07024322544922378	0.2684986339368905	0.16525187127515664	0.47028912819997837	-0.9206014844003645	-0.2153517530524922	0.2391493526317842	0.09404389491596103	0.17234966081124783	M2	lightgbm	0	123
601	0.20228756460271335	1.0124971487149972	-0.3567672612405999	1.0464301508606537	-0.14916750084860972	0.1414414686372427	-0.2132836088977087	0.4546486290280919	0.07000356045717468	-0.023212182116895328	-0.049418446026423354	0.52631690030987	-0.11321959851690896	-0.30945189969127007	-0.3996025681458503	-0.15268538272802673	0.003207069495557176	M2	lightgbm	0	123
602	0.2485578427271658	0.050351349638884144	-0.08260037972098026	1.1748794262073519	-0.29018531051001933	0.5984617420489631	-0.15653325559902456	0.08278250408603438	-0.020859308007161025	-0.07855376881749364	-0.08641211509673215	-0.8272527565261485	-0.1458502202097289	-0.2789660651664085	0.18334485804129938	-0.2704730640751214	0.08560633628727649	M2	lightgbm	0	123
603	0.5489863563563507	-0.15277784071587527	0.48961598533477607	0.09048308877011854	0.22714469059091802	1.390655451585246	-0.015957022867432676	0.6551846805178524	0.009881223754603088	-0.079875207611429	0.04914547774178756	-0.7657222439941692	-0.0929861892165086	-0.2922606186057201	-0.10508695023543091	-0.013687175671871143	-0.10146186841141319	M2	lightgbm	0	123
604	0.360577520867597	0.5379221229649551	0.1228662347529196	0.16567297286427968	-0.03360202739364299	-0.07211400969565618	-0.2997671715146204	-0.1000754336906327	0.1266936346780497	-0.06449845134313473	0.2651075420624322	-0.906013633310053	0.1510475769093604	0.17719136391716805	-0.048281276579370924	0.47174590732928373	0.016022879671685406	M2	lightgbm	0	123
605	0.06434563752800833	-0.3932402014791566	-0.2961654380765687	0.013133380455843197	0.03309533541320008	-0.011410240374894846	-0.14809893866984863	0.3483214166810976	-0.02915101880944947	-0.6757897307379338	-0.09561215379086467	-0.14366703266394087	0.8405036274303916	-0.5236919446724971	-0.23254818712080427	-0.19468760658146514	-0.16084647477188083	M2	lightgbm	0	123
606	-0.27585785825552006	0.23566901664388024	-0.27071929102388675	0.2331969052396691	-0.15082725978139583	-0.46371405592751946	0.049928635561570955	-0.448240334370751	0.23537197969085338	-0.037662875270435686	0.3579757296022885	-0.2945429897521081	-0.20488522558101543	0.3543260185403842	0.27761806021127444	0.1263859913594975	0.20559017689338227	M2	lightgbm	0	123
607	-0.29403153705565366	0.36501716416131835	-0.3148490408963733	0.2693210431224222	0.020621381108089726	0.16673616858940535	-0.01564871953727099	0.12697154495145646	0.007087252689364195	-0.036765728987989764	0.03606759072487092	-0.4817389502283247	0.565525581031756	-0.16682343729031016	0.05979787553504455	-0.18230832090769203	-0.17422367816679957	M2	lightgbm	0	123
608	-0.0744049484688722	-0.07076362189496231	0.0817477650805897	0.01579630860997465	-0.016363449435322752	-0.10606413345531929	0.04829601130123334	1.0941565576281282	0.034408680408143384	-0.005195680478778808	-0.11304065449975653	-0.09131392919377297	0.14392024108270604	-0.25295127263762357	-0.16361475703891376	0.32985605103445104	-0.18275665055362716	M2	lightgbm	0	123
609	0.5249940779940208	-0.2156749113941821	-0.17268475764625954	0.13559147832253948	0.0011750400144263662	-0.31171209307664133	-0.24891784911708967	-1.153545325010577	0.11567854526793224	0.010156850085157312	0.11295373786700755	1.412749965726849	-0.28097905264244466	0.08084160146690994	0.0735407048851005	0.46641953631177724	-0.12479663558352969	M2	lightgbm	0	123
610	-0.12782156558201296	0.9287320784388018	-0.08634834029608192	0.3391845330401433	-0.23881429665596893	0.1900908571671897	-0.17168044026376686	0.1600870065073696	0.0037906753245927315	0.011263407861573097	0.19136578666975326	-0.5185651577144827	-0.08338336599005582	0.3841560014053833	-0.12408768852887837	-0.10170412791922688	0.08766931653684143	M2	lightgbm	0	123
611	-0.2576004151760877	0.4056662967152609	-0.2946326139908687	0.6447266052541281	0.3245423840841059	0.34197935671266805	0.16219651164516416	0.9099743241767374	0.0067332988332930764	-0.03695014946576805	-0.00957888569456256	-0.7050622792649189	-0.06890333324595065	-0.2999239260640456	-0.23522624383699386	-0.1924831324424745	0.09281537397472153	M2	lightgbm	0	123
612	0.2891742866764592	-0.19714714516252327	-0.013147541111198523	-0.2057920436437434	-0.14184100068253663	0.06761009120555864	-0.05511911985900077	-1.9230848507733098	-0.011341046728801749	0.19348392139444334	-0.2244713944438124	-0.11658031670846329	0.9245190396063017	-0.19962788376898233	-0.1621129296061297	0.37119083530436553	-0.0718201537725193	M2	lightgbm	0	123
613	-0.4595413712213539	0.7238696429315405	-0.6710767810768428	-0.06561081135314896	0.002204070044851859	0.10904244890874511	-0.5829134240934992	-0.6340955606674502	0.0040856302545777745	-0.09232235744633475	-0.2712105020672299	-0.724691289397897	-0.19823629082054905	-0.22834972784362395	0.23251733313250886	-0.1825971823120312	0.47138381256200557	M2	lightgbm	0	123
614	-0.33187945067039454	0.39085207240732567	-0.1637221877387631	0.2905908689074192	0.2349091203833955	-0.2325235699862948	-0.29670304727109154	-0.48753771737175733	0.047074566219944325	-0.10805994534174045	0.15390564012942481	-1.1148756864993807	-0.0655263823794989	0.3795930553173325	0.12909500746376368	-0.18295247666979536	0.09422097763972181	M2	lightgbm	0	123
615	-0.4419683979452156	0.2496797496828418	-0.11452668176712441	0.0012235411108804713	-0.4928229096653811	-0.8681753950811574	-0.46853320150399974	-0.929935553139574	-0.05312109717451914	-0.08806715207033337	0.0969256245509368	-0.20903213729255454	0.6124284436693711	0.43600079286531623	0.9451133171481716	1.1170163029581668	0.13738012767405378	M2	lightgbm	0	123
616	-0.4930102824036146	0.43497486234403687	0.08933776683454323	-0.014319109174947074	-0.010088907357636758	0.25164732251814864	0.08039220844883477	0.4048331838625942	0.08072350481150924	0.003957181663618796	0.3722161846220203	-0.6366532118090378	-0.04702324866632107	0.5963852696116971	-0.12889952599293908	0.6158169491102237	-0.23392564747357242	M2	lightgbm	0	123
617	0.41037175450375785	-0.11799941471856135	0.3045905416957391	-0.06358507815075344	0.22510501735544536	-1.1108224076718003	0.09418456595512648	0.21240266484681863	-0.10625182398869458	-0.029120742643398086	0.13085823935814786	-0.14382015261000214	0.39671731231849455	0.25345087295739377	-0.18294454934782628	0.03955615792092862	-0.10644577120071826	M2	lightgbm	0	123
618	0.023323708498773483	0.25456024143204087	0.31741009719380203	-0.16332149295589585	0.18148160049045414	-0.4193182432658922	-0.014953390357698113	-0.76570332412373	-0.09534050484408588	-0.09781675849827395	-0.19606691566703877	2.0115391370227886	-0.6539321424514573	-0.0990534269004849	0.17970485698563465	-0.14408125267145427	0.30738400537013316	M2	lightgbm	0	123
619	0.2859257037272984	-0.1473311722718668	0.6462181731974114	-0.02789120607057855	-0.06885391786978683	-0.40500175928743276	0.23758911061405405	0.04754099895414665	-0.14597268325251794	0.20672850258927716	-0.0018976302913749556	-0.5555261332795832	0.0018226852344290093	0.2899232160931425	0.26670016222069864	-0.07037712682996287	0.062058666233619116	M2	lightgbm	0	123
620	0.29677435331138874	-0.1302470142152997	0.21895190748050283	-0.0047895397449304496	-0.01658375641026769	-0.2918830383281515	0.30654983265775565	-0.8327533810692032	0.06253975086922527	-0.12832676825293937	0.18783755414914613	1.4014154629398572	0.067579602755764	-0.1600673626670575	1.0109324073432808	-0.19892326484536146	0.21104363802156675	M2	lightgbm	0	123
621	-0.04284184138874629	0.08382387862771262	0.3657391787872701	-0.05720528795046124	0.04193335786172369	0.00846285973687018	-0.0945023439952938	0.06315031532048498	0.01189376875742143	0.07746039499397747	-0.11111198830490433	0.2417668833301179	0.036415141132468534	-0.2105843648064464	-0.1086362609155345	-0.19353810854529935	-0.0026904884988181127	M2	lightgbm	0	123
622	0.4814122616961458	-0.11366422931281923	-0.6086748385089343	0.05509987903589845	-0.31000590721984606	0.03202766062988995	0.1751111094599778	0.06876910034559346	0.1986739664441992	-0.07388634654417126	-0.11861500659210036	-0.7026726797068901	-0.09693526947725742	-0.37122376727843237	0.08201037705608809	-0.08857887620794107	-0.2921155044641106	M2	lightgbm	0	123
623	0.14087639099321506	-0.27222378839107647	0.18491482338404552	-0.08903726101233284	0.04976265928498456	-0.7611607606363254	0.015116661392616575	-0.8883827470130563	0.081065291283099	-0.06889278463581568	-0.11795294214854173	1.811590160410359	0.6191406610487256	-0.2533534083972327	0.4897259928960093	0.8220987956651414	0.18390059237032796	M2	lightgbm	0	123
624	0.526627591749484	-0.21477781395247159	-0.18724898208192683	-0.0660400642675402	0.08948269144637654	-0.3976615990611142	0.304330266586293	0.2425609195508658	-0.11341091212111125	0.42382734993647186	0.008368100586482	-0.23609995120575472	-0.06752506746791899	0.7509566761377984	-0.0225307907824996	-0.16789279761581768	-0.1865965271886244	M2	lightgbm	0	123
625	0.011743369172377284	-0.04691962223560064	0.27007435916356987	-0.07684779554362245	-0.8268451048085308	-1.0245068205165275	0.022768717724410227	-0.8836778580799468	-0.0886107817611911	-0.11632512042443754	0.22729271417792454	0.46650578387384256	0.7134852922339456	0.47786643342820506	0.9429638659912408	-0.20236636474525144	0.25450792336819794	M2	lightgbm	0	123
626	-0.13447130751840686	-0.14076222024980015	0.5164908513752396	-0.0702350878861777	0.05334561128784761	-0.039205183240074416	-0.2869938579575629	-0.6545643176002953	-0.00676512272690423	0.004415744566617775	0.14131039399330375	-0.43621362146474735	-0.08528323447054277	-0.13996748620059976	-0.09807078809848735	0.5301988854782049	-0.19688638223518512	M2	lightgbm	0	123
627	0.0675095256906364	-0.15035494442949743	0.45839165447959906	0.12595252468202958	0.11554469468946378	-0.6336692018584966	0.3313356501467313	-1.0613339882075192	0.12409940348852985	-0.0833854069500598	0.11228017530816628	0.9437671430909159	-0.03996870805821386	-0.10189781259415334	0.394465367178107	0.449357707497206	-0.06943591423276547	M2	lightgbm	0	123
628	0.2019601946903418	0.262537179148824	-0.21083064223014036	-0.04746984776538276	-0.16771562213111252	-0.2719845062886981	0.05970224328721103	0.13225402270438025	0.07105051742029858	-0.06147043019608759	0.2256323616875671	-0.36063563305602836	-0.050109486340484864	0.6159920644405517	0.3100411214395788	-0.08308463081879829	0.2645210891070635	M2	lightgbm	0	123
629	-0.41061135546824507	1.035115872423803	0.09847558934599787	0.058802833740881105	0.04231819361477243	0.06151164748843809	0.04410977276813435	0.29891920784481457	0.03619436675426398	0.032834767245079395	0.22162583531425986	0.3778820451861674	0.07509029829762684	0.061725863612582414	-0.16386988964553706	-0.04109901762482867	-0.2654522759361639	M2	lightgbm	0	123
630	0.2443265003595227	-0.014419147069362027	-0.2956825614283543	0.17457137253287133	0.18739215224365283	0.3666284712674858	-0.08243495743261521	0.24927891712350364	0.12267577558442337	0.06479571747797314	0.02027340292752575	0.7935065756062031	0.07466196243439537	-0.11758243452339631	-0.0021798786545118524	-0.20239708190269054	-0.1897904185408654	M2	lightgbm	0	123
631	-0.49351558872138435	0.7718046571935024	-0.19406853870966978	0.108008503879286	-0.04675630252746844	-0.8562605844195165	0.23772724992689345	0.07829840206025886	-0.01903567934397591	0.00033250129294509556	-0.2117082458936913	0.49044625771207534	0.01576974979115469	-0.025934804705675506	-0.15309690778959123	0.422586312605826	-0.10905719187708741	M2	lightgbm	0	123
632	-0.008026942422030288	0.39898650634729926	-0.07272553034877696	-0.02484135422632501	0.13937781931795315	0.05783814955768714	0.004150125948658847	0.03219617888338254	0.47808687874075423	0.1427451057005148	0.2257497445274836	-0.2647886306791183	0.20210871167615288	-0.06680868109764507	0.07713890718379812	0.10168556846197611	0.3963125556567088	M2	lightgbm	0	123
633	0.12646373512679088	0.03032608896539145	0.40960662561744343	0.008803098779015672	0.0996545519758618	0.31936947910135793	-0.12428239382208657	0.29425053544704105	-0.00286944507687889	0.04337185152703817	0.02432637655195546	-0.27855609331732006	-0.12709704864921412	0.022544440086315936	-0.1385578942802503	-0.14612391778900044	-0.006524342825010526	M2	lightgbm	0	123
634	-0.27912230078744005	0.051108882952572585	0.026866108804287414	0.11995232284091385	0.18165196154599741	-0.9397565537529025	-0.5327497978015817	-1.1525343787563065	-0.00795253862755825	0.19682483835920203	0.2370802454131172	-0.3336873753040614	0.5337209966251457	0.10749728481993472	0.031337076306904105	0.6452723170818574	0.02622222293946906	M2	lightgbm	0	123
635	0.3758204114789389	0.2276427864168627	0.539495441325792	-0.032823366933158474	-0.11586053941153121	0.03724801942649965	0.029455488495187743	-0.0653779717456238	-0.28786991932085276	0.11550429185602337	0.15500323760478735	0.041953864997995985	-0.575648813115699	-0.16261853042543248	0.08886606232290489	-0.08624864548321573	-0.21011586333341276	M2	lightgbm	0	123
636	-0.42693463130463766	0.10513727348280742	0.05415249495225619	0.6207644198044034	0.06907068625796944	-0.4997147456936598	0.035973757445741994	-0.2726111549090466	0.026961525521093536	-0.11273963103510948	0.20881487624480466	0.60356048289319	0.04806354987643925	-0.29295558090450724	-0.030183050821837223	0.07594596021671143	0.07299969265151302	M2	lightgbm	0	123
637	-0.303316531763892	0.4164420649734947	0.11890018248942873	-0.1817130523557124	-0.32596191510530836	0.3519771556095058	0.10999198817172476	0.22634999719035162	0.08727115047457863	0.08254555925931185	-0.6343149613527048	-0.13580761027647614	-0.23095974246082512	-0.21619264624065818	-0.38198204108134404	0.021333048651965905	-0.12408398589217738	M2	lightgbm	0	123
638	-0.42707175423732874	0.03561455140033253	0.012766334575409531	0.025076945928363306	0.011094064811672195	-0.49864542845455145	0.48818612520664456	0.21957441981765488	0.10412155025144154	0.12210753967834737	0.3862427980192576	-0.6210699300709926	-0.1301596639107191	0.7277577299485146	-0.21329878575809222	-0.05809233376579879	0.10971315644359918	M2	lightgbm	0	123
639	-0.1704246550624402	0.20716039030966762	-0.07064434368348735	0.11686018052216142	0.26544831064006164	-0.9605773362422962	-0.2151388274171254	-1.3867993103486476	-0.035253970470583096	-0.06390841319776903	-0.15229608091802746	-0.1425807334048588	-0.06084184821475247	1.101146721183224	0.12030935077483068	-0.3205120008535984	0.048581475597600385	M2	lightgbm	0	123
640	0.23124687022097626	-0.18044289106430625	0.12200912874021476	0.014414657164102562	0.37820730996106916	0.21895717330823716	-0.1712917217464298	0.1712719385079292	0.49172818566488313	0.2084657355170333	0.2583789300977157	-0.3239749753355346	1.1959562029827135	-0.2434226706409302	-0.32296410800240627	-0.1177650799214172	-0.07501726398009433	M2	lightgbm	0	123
641	0.11169420074325347	0.5296108385377831	-0.05565875676923286	-0.1997217284921436	-0.19106182661633261	0.2445859591660794	0.2998674340646054	-1.9506705902606774	0.009618858171825182	-0.07585470528288508	-0.3339573423563619	-0.47052015847109774	-0.08910840909266148	-0.19672272780370953	1.5802273103873645	-0.17750091202035342	-0.12072194212480153	M2	lightgbm	0	123
642	-0.32476698416630834	0.1983687496809685	-0.2622506408676129	0.1782223937630866	0.35015011643365584	0.6695661585216672	0.3544873949473657	-1.0210167165082598	-0.0033429956082400274	0.10227632425644076	0.06843217772085772	-0.3926378851425563	0.7625432991901159	-0.14735304169907873	0.5016115260768588	0.5588865229321199	0.32897095219655365	M2	lightgbm	0	123
643	0.16171892313725603	0.15342790274110144	0.23939252136660405	0.09195139329932961	-0.12475183327610495	-0.13178265511780585	0.11689904240196228	0.5027251930093829	0.06703964006010056	-0.10548992682823284	-0.23049952106346683	-0.16692105391376322	-0.09021689421594108	0.5466883546858154	-0.10962771741613649	-0.0961226471724061	-0.3121579097061611	M2	lightgbm	0	123
644	0.23560823603985748	-0.024511990928147463	0.18423797629676833	0.1659729707575721	0.19102652621207894	-0.33675586284704057	-0.3652087155871823	-0.4882769779744821	0.059844500711826745	0.0357263484905955	-0.07704285159958386	2.018216460766029	0.6026018628801502	0.008385457105292598	0.255630062502833	0.18004322772693346	0.1662703954363528	M2	lightgbm	0	123
645	-0.11829612914233967	-0.18896577165864842	0.1927603019223376	0.051808513081579396	-0.08050119706733401	-0.9126884366632242	0.16879828659150264	-0.6839084849401292	0.29044709778012734	0.31257495174651995	0.42961843567297886	-0.04961833682406083	0.6239785507737736	0.16243489374091943	0.3985563281988215	-0.19866973253150683	0.14777893544369528	M2	lightgbm	0	123
646	0.18700547970837472	0.39761650871868254	-0.026970489656970877	-0.2936346022942308	-0.2392219521164532	-0.3123850418588634	-0.0794939553776256	-1.4019344553550992	-0.06240504470267801	-0.06623828038961262	-0.5241895437379205	-0.26025937591262344	-0.09448655803406854	-0.07871366987119174	-0.10446181872190988	0.38191407301066194	0.25023056237617924	M2	lightgbm	0	123
647	0.35709154462458603	-0.06562184687493133	-0.2750474196555624	-0.11148551162219666	-0.7174313416876644	1.560880458763502	0.030583479707028915	0.09001877194017253	0.3125433766030976	0.3919829441838334	0.23185138950156717	-0.4600130844962692	-0.08260481605144887	-0.27533767710025353	-0.1553708419375802	-0.043949789425641796	-0.24734467268120414	M2	lightgbm	0	123
648	-0.395851059461065	-0.1273478827409752	0.23765242175812415	0.061429481949625234	0.06715385659331109	-0.15418276123544197	0.011261029380425143	-0.0031285492275543187	0.10767100482603384	-0.08703466040013899	-0.20693534863703997	0.7667773965904083	0.14552264387089972	-0.48408243509041715	-0.340872857900143	-0.1648165015256668	0.07120866287105984	M2	lightgbm	0	123
649	-0.002746607935918372	-0.21491843870731717	-0.25414754263510264	0.31576550550394294	-0.2521824863019756	0.013055320974323216	-0.09488325768158126	0.03424179085854136	0.007282420863624629	0.04883686821011296	-0.03210691198147268	-0.5796252068906109	-0.0032918051334583425	-0.28582530032438846	-0.2054508159476053	-0.12640785181142597	-0.23699420192662907	M2	lightgbm	0	123
650	-0.13458094023660092	-0.20603316842788083	-0.11044792685271905	0.09519570358647891	0.019209671053267506	0.0807037848434869	0.2644453000390261	-0.16351558334668742	-0.15514618186456927	0.04171805868247176	0.1802673770652745	1.0396255371151852	0.09823002140522334	0.3944590364505383	-0.16081758809809454	-0.13268093362993244	-0.03358203508005743	M2	lightgbm	0	123
651	0.3216177627538732	0.1273135556255799	0.20616231855806144	0.04201442314794846	-0.38455051029919657	1.0555252853541115	0.21306598215437994	-0.7945204388385166	-0.008235242396086596	0.04913630782588745	0.1437038896071542	-0.19254825930182123	-0.3227521626841603	-0.10085617294828352	1.2223600286975498	-0.20532405852107	0.6309348841168638	M2	lightgbm	0	123
652	-0.18765527006632796	0.17970045692843045	-0.07278482251008506	-0.11173267363913657	0.19202911132683617	0.07342453544665403	-0.4661226036649246	-1.6983536935072983	0.012488578631815066	0.2350541259075726	-0.13103048605606094	2.3780307163735923	0.07082739885882346	-0.27432578190367546	0.05133249440815122	0.00029351725121494596	-0.10976545284294797	M2	lightgbm	0	123
653	-0.13857850229320123	-0.18453636101083265	0.2935048258537077	0.059727410553524075	0.1276609154242384	-0.7331169889590629	-0.19059842324343698	-0.6977132331714385	-0.018097480833252817	-0.1374879466919697	0.16731892277028568	-0.2963268275104616	-0.08201987805874324	0.5561569076812868	-0.141017146769119	0.24555884070239023	-0.018301412120309335	M2	lightgbm	0	123
654	0.2993593515001417	-0.041998029322775486	-0.23120703007879786	0.0900006086428523	-0.17270595736146668	0.018217751358239158	0.2481405546893011	0.09211022591381966	0.012213545993136473	-0.08921797492517099	-0.10118296020337433	-0.43971830845418924	-0.005467528538279501	-0.1567971619723939	-0.16665600853833168	-0.2653579222473834	0.06828557470882266	M2	lightgbm	0	123
655	-0.4365496729578671	-0.3069570586479208	0.32611603619691626	0.052551585725073575	-0.047975261353420055	-0.808395711199307	0.12443636474326467	0.013572675963836607	-0.007011313743908497	0.10117628578252244	-0.08312591740663428	0.06841484688146848	-0.019663935164542956	0.1442380684181194	0.010083248127565315	0.16718130539940648	-0.036219299609049765	M2	lightgbm	0	123
656	0.30237726844597634	-0.07934432766181057	0.1113980703182077	-0.08648067081768636	0.19891290955453625	-0.4956873652327538	0.22595544607622775	-0.9590756618549712	-0.13496618597556603	-0.0939532696197549	-0.19911519613309836	2.270152123899034	0.0608109101084196	-0.2702560321331894	0.10946532477882523	-0.04952372501143348	0.09267416492408283	M2	lightgbm	0	123
657	0.6271033640477994	0.19336413003731814	0.10185071722765766	-0.3430408198337068	-0.17709780221737276	-0.39642520457005603	-0.01656525888815526	-0.5249173872453722	-0.07094806470321055	0.07973576836719613	0.30764180855262513	-0.09159106825285325	0.46342630320855766	-0.3735545517622806	0.5063928725318037	0.03253784701118809	0.27795987583048504	M2	lightgbm	0	123
658	-0.3503806786780704	-0.07446015683524543	-0.3748338566574666	0.12015928929269953	-0.07727101795764282	-0.008933769381724858	0.10876296269405525	0.4123285705975517	0.04910011576446629	0.24332106052131672	-0.058959569908278595	-0.6384799649035382	-0.11805911726028047	0.31984582288399016	-0.18055255050018248	0.7050273826204482	-0.1896737133034717	M2	lightgbm	0	123
659	0.05978209622949509	-0.22953380586050418	-0.05587415624559271	-0.022089060622557048	0.16477881273611544	-0.215724804976307	-0.1411649977096737	0.36314263022718585	0.1314024078322252	0.00023596525957692303	-0.1802903030229686	0.3485945325321418	-0.24360700444585925	-0.25898832029540325	-0.141432120904501	-0.14359644766764817	-0.21192527456545432	M2	lightgbm	0	123
660	0.030678684842148668	-0.33752985073049635	0.4201609600401142	-0.262656093554379	0.20757654963912128	-1.0405495342943345	0.08239840778914065	-0.3037655575750903	0.004531847878628086	-0.3637959887595664	-0.04323184676811138	0.9248159872343703	-0.4789666239076449	-0.07923747157307995	-0.18640603831155497	0.2081147729324285	0.2724283748069248	M2	lightgbm	0	123
661	0.09878932189049262	-0.07880359201874428	-0.2568706315122834	-0.10889088634840449	-0.21765644955998512	0.21842324895616635	0.3941328736998849	0.1761648524837931	0.0637518159425718	-0.07012483567855404	-0.1466723144128362	-0.5099725976258911	-0.055363345018193934	0.08276849055903769	0.08399663512092038	-0.19138600976832446	-0.13911243439736135	M2	lightgbm	0	123
662	0.370995354596014	0.023513347348144	-0.1445253790764643	-0.35012665012498184	0.06612895800529815	-1.049203109945112	-0.011680110373852939	-0.515286584947449	0.10370356494464479	0.027288907535789914	-0.16561200862890899	0.06197199721805451	0.8204768503741877	-0.44643255516806307	0.08507393597919927	-0.16594962333436256	0.10482884833985401	M2	lightgbm	0	123
663	0.1777727713956088	-0.07385289198771411	-0.008102455237721273	0.02163040508975391	0.10356306642980029	0.21656277931579665	-0.09217532662720827	0.20199384898414233	0.016740154689466203	0.7230875769521284	-0.14654976760721142	-0.45332974276904103	-0.19651549450329778	-0.028267839312679212	-0.1667195416489262	-0.12828202148970239	-0.25748412707040635	M2	lightgbm	0	123
664	0.34272452481035054	-0.0031588600146365492	0.2768738803538652	0.03043084865976937	-0.007644185409641847	0.06533556762423984	0.2972774819690871	0.08145289981128209	0.40449615455082893	0.4811558708895043	0.17451473014144744	-0.5404156461608908	-0.057241776761862	0.6187902733152961	-0.03443965838400251	-0.21465960757889774	0.06478241480606754	M2	lightgbm	0	123
665	0.11702717076106367	0.004613349863361863	-0.12418933194177978	0.2761832625734753	-0.07689205956569602	-1.0602031405649175	-0.3458988767922628	-0.8356284617499444	-0.0598422763725034	-0.11090926656695622	-0.04268413295956544	1.6254612068578895	0.9229873974420871	-0.11169996651406229	0.09466306848622051	-0.11959925469175384	0.17679518629526692	M2	lightgbm	0	123
666	0.05311563677519046	0.012012544413907433	0.20690317811549883	0.015076198289760832	-0.16993280038366856	0.7543784935260552	0.11075976667962807	0.2578880124257637	-0.011827604723781169	0.09063856481315685	0.2116667206318707	0.5216894796241573	0.10742731121376428	-0.16877688671930252	-0.12620729635896166	0.009990397900232486	-0.09737602965871106	M2	lightgbm	0	123
667	0.1499155748750523	-0.026612451695350262	0.04722608228473919	-0.015597390511605165	0.11672590595352295	1.6627179998875166	-0.0657782937919591	0.2050395189634964	0.09336568486935229	0.023492504452805665	0.046436632092321434	0.6226736152071929	0.07756704570929607	-0.05227843825910526	-0.12118020739072934	-0.1580065796623895	-0.2169104945642853	M2	lightgbm	0	123
668	0.1066616783307041	-0.12481750314561113	0.15397006657101808	0.1257567395543537	0.254974196337184	-0.7474829383140238	-0.18366844476485605	0.5983648012998801	-0.12123869354812528	-0.2742952007927404	0.1941611419438796	-0.2534283720353141	0.7100582668459336	-0.1835749512549643	-0.4179878255776864	-0.18305237767054938	0.02637189491244757	M2	lightgbm	0	123
669	-0.3764356916306703	-0.14500499112263068	0.23704815988795272	0.10634781214677744	0.009069611476448124	-0.4737050024008148	-0.07322406765514171	-0.9517906851109551	0.054489536018916616	-0.009676997868057112	0.2924817838405079	0.7506786057282612	-0.02277885808652599	0.06399785083812765	1.1295234150089046	0.9296828914853598	-0.13113916732530426	M2	lightgbm	0	123
670	-0.3131045421817791	-0.2713097577052289	0.06057841122537282	0.06141883837634311	-0.07683681016978368	0.16154385476013008	0.3356605453911428	-1.5058699746765194	0.06076248616476127	0.06403504971301367	0.09637408046535172	-0.4293513147647172	-0.15033374427877189	-0.0356576964657941	0.7578560096684127	-0.3764186514918215	0.523871368455697	M2	lightgbm	0	123
671	0.06489648568055573	-0.14171556591975037	-0.29922183058445495	0.009972208199285	0.06115479171668148	-0.19921906692832655	0.06569168559022069	0.8531051756593598	-0.23024979797448578	-0.3517815380241245	-0.0041767372783211194	0.02409537886206699	0.5873797034209342	-0.2126256053014683	-0.08125952955763194	-0.08133786606914105	-0.1299399907223382	M2	lightgbm	0	123
672	0.1820248494310273	0.046632510257775484	-0.2576253631321751	0.023642353819613816	0.12554790060818652	0.09648990756563816	-0.0351969858147882	0.02469507740020369	-0.03217932938712856	0.03647697777111047	-0.49520626129872497	2.0789102601600487	-0.10833031711899288	-0.0757658098477123	-0.05916705111741451	-0.025105888048159088	0.1269288707041805	M2	lightgbm	0	123
673	0.0993405283204517	-0.03296632203322244	-0.0399582959570596	-0.09133262959612568	0.07793534711001572	0.0812157676427581	0.023451810026012092	0.012342340403134094	-0.16779400826999685	-0.058878258110104324	-0.05034728907205314	-0.5839801965363253	-0.07446718016602119	-0.2558884948633028	0.18655296649190117	-0.2253799517467055	0.1948292243426404	M2	lightgbm	0	123
674	0.03981502020649087	-0.41004523871301707	-0.3857761192446917	-0.015289059827320865	0.06427150980238411	-0.46549051728321933	-0.006921510360476344	0.39985784650582606	0.061873956344218	-0.07008363073818341	-0.01254327324966622	0.04970876980602103	-0.025879988543397132	0.48848307009564157	-0.09819027892460892	-0.15687780480625552	-0.16058432536618317	M2	lightgbm	0	123
675	0.06671566824980887	-0.010924123655764647	0.2955188481724745	-0.21540151112746125	-0.14035080167999958	-0.6523071809443525	0.06456512118061794	-0.0195485117965595	0.07552686235835192	0.04622693088211986	-0.15669270519401338	2.0736705170460654	-0.10318307778719314	-0.24012076804098328	-0.04298791631644023	-0.11837767057974549	-0.04128811290738082	M2	lightgbm	0	123
676	-0.7448722126789589	0.10465039460081337	-0.38059694405393985	0.09650349244672081	0.27196860836544556	0.801077310047879	-0.17679241786562475	0.6427954793570347	-0.17563296872361525	-0.046803348358802385	0.033142404006774304	-0.7485630106745087	-0.1743976068802631	-0.3355710411765629	-0.3865406597401419	-0.1595528897186418	-0.278081712753056	M2	lightgbm	0	123
677	-0.13795279047415643	0.548012279513394	0.04400910549066294	0.1713215218184739	0.19450000825407904	0.35324039050384015	0.25523796769471513	1.2068145098848229	0.0600553023783574	-0.13096860126336682	-0.19130120548211071	-1.0516399877097722	-0.18969337183905408	-0.08035351117403679	-0.28851278173384476	-0.12409454736566679	-0.004522954913877253	M2	lightgbm	0	123
678	-0.24494619551625887	-0.04131605567045883	-0.32469873684920925	0.000347592092658688	-0.2707279369074445	0.6434003754720633	0.5199684317572483	-0.8061408275688423	0.003911112556537042	-0.08912923552857357	-0.3334528716647645	-0.3979584957054474	-0.13537657938695324	-0.07850143974471635	0.0701119375336445	-0.024432073148026295	-0.1655600695806829	M2	lightgbm	0	123
679	-0.05650481584291699	-0.5390756101253864	0.02531947886029228	-0.24566458897759907	0.009059032196160718	-0.2265917973836175	-0.05712131447124001	-0.9690503998554237	0.007638635928566264	0.09218555600160445	0.34554683121892066	-0.07924963874800427	-0.12043196807062682	-0.011104738016889184	-0.196481665495314	0.19938073093779274	0.3630386578017787	M2	lightgbm	0	123
680	0.21422434300040757	-0.24491689768275676	-0.16513561193214754	0.20572340260162958	0.0924424182938621	-1.219455325736724	0.06129087094597411	-0.3501536403923302	0.17336286455262662	-0.06643417150209403	-0.27792346337467466	1.0399398170251064	0.9137937637709752	0.7876753770238535	0.27431811393672234	-0.04080352380545889	0.13193666628976927	M2	lightgbm	0	123
681	-0.04892797962713196	0.019891307110605178	-0.30474058869245096	0.2174193898030524	0.10048917733877819	1.5332005610089827	0.0700454302308793	0.10116469857322564	-0.01624898549403082	-0.0609932853200112	0.036289905789916053	-1.0493126918403461	-0.1319108403325618	-0.292734446474797	0.16881248154343606	-0.3251031802774492	0.07109930531510084	M2	lightgbm	0	123
682	-0.6735782886597461	0.13206851352920568	0.035709776882883904	-0.00459953817421388	0.3193992661835224	1.0077671868073177	0.029713803217251044	0.20457686755983542	0.029842892218856127	-0.01920667872661282	0.06418873726628035	-0.24218941337748284	-0.15680650278172997	-0.03637082743135585	0.3051359712602581	0.18165247037978222	-0.26907997554908664	M2	lightgbm	0	123
683	0.05360408108967205	-0.17981277589123495	0.3119740133736137	-0.2030310382500929	-0.1832736230946463	0.047651506463984514	-0.27110878865413884	-0.12820642738806223	0.004363129848712892	-0.13559577041105964	0.04265710164870902	-0.29754283694067785	-0.1976258762566937	-0.08501318004391317	-0.18332779629655566	-0.21790819239211703	-0.031098823031377055	M2	lightgbm	0	123
684	-0.032519365305541933	-0.017418599269036095	0.2874061763541088	0.2525483807594464	0.12222574726447756	-0.9578459846908547	-0.05011523293540201	-1.5222761589620357	-0.6188847432539837	0.33497611984728637	-0.16493908848656272	0.840482004800354	0.6171195150776964	-0.0019422560414002893	-0.13638122358907206	-0.08147909181424563	0.11147202209067371	M2	lightgbm	0	123
685	-0.3096233062812386	-0.33883536134572034	0.21935913054395506	0.2703703340014502	-0.02916652277323136	-0.24695918586676707	-0.21513762962476987	-0.6978106004755836	0.5862042782476553	-0.11957833452967663	0.13827513305971392	0.08925875462284164	0.8950202931492909	-0.2442192213977161	0.3225560394302635	0.29734382513325086	0.25584608399567893	M2	lightgbm	0	123
686	-0.1511891762500906	-0.21131680025233862	0.4451050222313786	-0.2694845693358479	-0.04474379097425081	-0.952849788851918	-0.11074677000761297	0.15721949505272897	-0.06684345893400008	-0.46946355023386943	-0.44752416373950443	0.10472060371862105	0.38176148940852883	-0.12061335434764102	-0.3630378761392083	-0.07132221980354442	0.21892505194293352	M2	lightgbm	0	123
687	0.614530924156014	0.011859888936393548	-0.04549198872970087	-0.4789927302597779	-0.13376254050954972	0.17372524829263572	0.07552403095795346	-0.26844388088750487	0.28634975409460045	-0.0496212294937916	0.29294990648659885	0.23651538748947584	-0.016531632223099568	-0.2695261785995367	-0.3061767377111201	-0.029629225277656455	-0.13688989585229705	M2	lightgbm	0	123
688	0.2631171493234246	0.27437337298508296	-0.21006922051995874	0.012214794209019164	0.2122932712360577	-0.46184395264054784	0.2645395406252961	0.24898578524957343	-0.15466061409528892	-0.09953155720824794	0.13627042548800825	-0.44328853574734334	-0.048628942849770235	0.6686910299331745	-0.025642802501313924	-0.20896943993694883	-0.18446794154092652	M2	lightgbm	0	123
689	-0.4354957747613745	-0.3359465786652518	-0.04704207998185269	-0.04806872192033516	-0.19999518566881178	0.08580370559312905	0.01487766196622482	0.23948126330724714	0.12807198115557256	-0.10024744940261578	0.04272914545038071	1.8710916588534565	0.3997893073361787	-0.47905344841582587	-0.05872898001166688	-0.12906966022464736	-0.04385469431344415	M2	lightgbm	0	123
690	-0.25057402178514215	0.9396537761032379	-0.0730848428286398	0.1072480164779607	-0.11383199513279854	0.1753242746974155	-0.16953139885247082	0.3316565407367582	0.05700400514292207	-0.13294052428256778	0.15783390820979024	-1.3007812555822547	-0.061143796144793365	0.08778461863768722	0.14752026423379203	-0.17438956452082185	-0.013115584797187801	M2	lightgbm	0	123
691	0.19535191058113002	-0.3190284931906822	0.1201914561379487	0.14798058326512123	0.17809955829612834	-0.6480756558707362	-0.15748626431985485	-1.0999585606968147	-0.03794136787274747	0.07042559585293427	0.1821261127692853	1.5973142524242032	-0.058334878366704375	0.12266948923638128	-0.09917465011475224	0.16221340063363576	0.055891352113381094	M2	lightgbm	0	123
692	0.3419184075125512	0.05197586248653814	0.1417925813601297	0.03130410127683522	0.04030048243498537	-0.4548740890881446	0.026281893266497124	0.4042876195277307	0.019497786697898582	0.009682608943072098	0.03425665667513856	0.08942564912826716	0.1500153262243916	0.4466495688448966	-0.050451684152871074	-0.1922912845807552	-0.1446156430370263	M2	lightgbm	0	123
693	-0.12073116252235104	0.12341026288852372	0.1699120718308323	0.17852738959338854	-0.42504177025940926	-1.057096941148859	0.010073642485740398	-0.1670339670823861	-0.029999097190734725	0.06684422913947302	0.005060407824932738	-0.10386886216899123	0.4545807200103408	0.28086695702079933	-0.061383509266342784	0.4524119001066723	-0.09181907596157149	M2	lightgbm	0	123
694	0.21726125508834518	-0.0014634130248191036	0.45625283094385755	-0.1459639902273413	-0.09403976486896218	1.3802520430357126	0.07311945799346967	0.19141335161310805	-0.004908716787368138	0.6593002013316217	0.24030078166593724	-0.5379896061983582	-0.10875987865467383	0.20863169332273362	-0.08545046785910568	-0.15083059026926576	0.024858245565429277	M2	lightgbm	0	123
695	-0.23376535743808494	0.1168940785165791	-0.27754356508005446	-0.007592985921089822	-0.010898611287231722	0.1335706953346734	0.10806709654159023	0.21375235378894578	0.05932514637810897	0.04036509724521204	0.23207120976193957	0.4195178240667116	-0.020717397695127922	-0.21217935183954334	0.12416862244372392	-0.1288809309609599	-0.3304404906676345	M2	lightgbm	0	123
696	0.16454723832186527	0.43404113878890815	0.30965045542539976	0.08577805198779162	-0.137777027066117	1.3046267451555384	0.034439405931432944	1.1925711099741296	0.09147249178194765	-0.056700519612514926	-0.02479199450569333	-0.23407741930889742	-0.10598652420561626	-0.05187368636948512	-0.1268045750754374	0.00445969505486231	-0.06912762003240874	M2	lightgbm	0	123
697	0.5104561238958086	0.1753951423074547	-0.03255981898299655	0.39031024355159566	-0.22842197131780964	1.331768400978811	0.3381796669288135	0.5579610887649302	-0.29051434797603864	-0.24947370403072164	0.5285810649317729	-0.022368514447029517	-0.24102550818464583	-0.379185701247698	-0.11883075196003766	-0.14977700098796212	-0.0856767650227274	M2	lightgbm	0	123
698	0.10945796383902387	0.15183353266358263	-0.08336722420861467	-0.2112842314379137	0.20649923316529514	1.570417736321813	-0.2091678738018695	0.09461870985081691	0.05115459707816117	-0.026270323854342307	0.08178684390539916	-0.2913954857844124	-0.1508019319383279	0.005204192296760393	-0.14029334970153967	0.03975011354654681	-0.19059115570006394	M2	lightgbm	0	123
699	0.10669705470987297	-0.5218354516855709	-0.03926395243492911	-0.0072909933619694795	0.07839376808250016	-1.2373872937566066	-0.08866754809963133	0.15422718736379631	-0.06372605567017654	0.511651173455362	-0.08765358390208573	0.06774718658146679	0.38337025310069933	-0.33665140455550896	-0.13447320308317198	-0.20775781685134415	-0.0838378662777794	M2	lightgbm	0	123
700	0.18100733725435003	-0.439097638831971	0.09655616714656434	0.05865424228348587	0.07403464351515009	0.12282526690634271	0.12025709862493315	2.3604402588904225	-0.06123711620673975	-0.259743970678559	0.08640888987827901	-0.5807262889185477	-0.121256319494572	0.28948742411113854	0.07305969381379537	-0.18783647063216527	0.10369189385200481	M2	lightgbm	0	123
701	-0.37414986798394956	0.8618687385400996	0.21634441531410395	-0.051363510015118366	-0.1724570551642994	-0.5021770127721351	0.1684444148896892	0.8574322879571331	0.10550027326953074	-0.04998755900452435	-0.12020899146968571	-0.3502918974388148	0.006192206725605218	0.6797523252746801	-0.04122557680934601	-0.1484984083138308	-0.04210151684735123	M2	lightgbm	0	123
702	0.19199649819798237	-0.22348402233430037	0.05748757317822615	-0.07087163014602167	-0.07168466631195033	-0.49811027418384896	-0.16978440694291805	0.2542569716713665	0.04324401602034337	0.030195472971007404	-0.15327266754638397	-0.6994715549399346	-0.11160666018468851	0.24655734097215076	-0.10095077438016194	-0.22476094205188218	-0.062045066272716165	M2	lightgbm	0	123
703	-0.2742735319777319	0.25904629529444767	-0.18802955758066212	-0.0848313105822388	0.07560023735435796	-0.15351284481775296	-0.009379272580384571	0.011579665871009072	0.12978240274642555	0.048090034255442046	0.15174667609160497	0.05948341396048296	0.6640061750421687	0.09737156142459905	-0.11136019483808057	-0.16724992112721934	-0.19022507132423583	M2	lightgbm	0	123
704	-0.05811682898345065	-0.17039401861226508	0.045184285215035876	-0.03023729609261045	-0.1258905847968714	-0.7574427757316138	-0.48063235529819653	0.0740941324889851	-0.1179987457030983	-0.08352969146475836	0.1497286050547485	1.3512244719067883	-0.7964206105835778	0.4958773346654154	-0.31307103030511174	0.09164341175334959	-0.025712384277951725	M2	lightgbm	0	123
705	-0.3752661788685689	0.3428621809221022	-0.2654828498034296	0.2156733839415008	0.014848558365479159	-0.288152795426179	-0.12304915726265768	0.012683679681581921	0.03317620617363065	0.08424317707972555	-0.04965395762877976	-1.068553864033155	0.6836835146392294	-0.0423068519726213	0.20072533975036508	-0.11934986688200651	-0.013101403603961653	M2	lightgbm	0	123
706	-0.1536376043293157	0.005383049569604337	-0.14160730112108372	-0.2028054014605052	0.14925291924447373	-1.0631899047709648	0.12269250810113269	0.3665277545934929	-0.09446892505102782	0.3547401563985733	0.10853390605018318	-0.016592762341464305	0.4242479908461674	0.7775336046116493	-0.11339781929474893	-0.15160942350032744	0.04312722316076046	M2	lightgbm	0	123
707	-0.2873492886549488	0.04259225181934557	-0.3568729161805101	0.2550761748807095	0.07586564149542317	0.2235164877277904	0.3321818242072239	-0.5694061770287121	0.039710738623909454	0.08336382789250212	0.2033769370327983	-0.060135120238257546	-0.0948455000427522	-0.07285353841636713	1.4340521832609143	0.3724518655962304	0.39547795812529907	M2	lightgbm	0	123
708	0.3818881645618658	-0.10114232151554148	0.4254626001779336	0.010058546003500965	-0.07942425109611405	0.2025229912859616	0.281096274679463	-0.5619853232752842	0.0565421299612989	-0.0041239279145828586	-0.38918452517491037	0.06345428809727494	-0.0036637535125125867	-0.21196892606952916	0.5310335192388272	-0.05997102367504041	0.011059003345817092	M2	lightgbm	0	123
709	-0.08611826628853325	-0.06104639454087406	0.12010341827360843	0.05277056518302641	0.12713617910275932	0.04008341651743486	0.38051377876228754	1.6851734281550825	-0.04411506653061286	-0.07895108921644539	0.008590484599541962	-0.5527912482747892	-0.06597123428749466	0.3343375925592418	-0.06526365879464496	-0.17199402164978145	0.0009686218878962356	M2	lightgbm	0	123
710	-0.21949285955286635	-0.16786579888067937	-0.0938375058262798	-0.092617833381026	-0.11656345587816687	-0.2556050179584674	-0.31369906735801856	-0.021050218956587253	-0.09558131852475987	-0.021665671020136817	0.13766910825345924	-0.05730826116273882	-0.059424845710972056	-0.0626187681132873	-0.00549099122415986	-0.19429344954637354	-0.17662854854324514	M2	lightgbm	0	123
711	-0.3113185421689705	0.167862274193055	0.2599197044089427	0.04686091211816096	0.0759635600505642	-0.05372888755628522	-0.1021247724352238	-0.012583049537553242	0.1947628724348941	0.09111485715919301	0.15859680601641493	-0.2930597375406302	-0.14356651197691414	0.04757767400577305	-0.11922635829467614	0.33095532223972385	0.00354028627738004	M2	lightgbm	0	123
712	0.43206241724660766	-0.3246468505028401	-0.5185103792375182	-0.0356096857774634	-0.11613994187106856	-0.9787167054122384	0.09373371333864554	0.23028340459560545	0.10854376485096799	-0.04761600699127277	-0.0877235926283864	0.7102894559353028	-0.03164371454405365	-0.37883928780400067	-0.0578676284673676	-0.22657350671155427	-0.04654481944777396	M2	lightgbm	0	123
713	-0.4675062025059892	-0.24632422715449967	-0.1703279897626368	-0.009931875868392899	-0.13332530385668662	0.13017226657385805	-0.05636143587546791	0.10394247992760289	0.06077476024890309	-0.005145657923653341	-0.2893888466564929	1.2487182810729163	-0.020761248465325743	-0.10711052169791478	-0.06665426839631693	-0.04546950927594421	-0.0947761641971881	M2	lightgbm	0	123
714	0.08079334675050202	-0.2819396700825136	-0.1330471664517003	-0.010674376941637873	0.24530565675738422	-0.061460485773069055	-0.15066691040786162	-0.5758489958146656	-0.009487462603092226	0.08176761564322324	0.07795587686142674	-0.053507449909384205	-0.09372417908861491	0.01579200123808082	0.20713105545682053	0.26771298049481157	0.022408509218203972	M2	lightgbm	0	123
715	0.23137087456300517	-0.4458981039622045	-0.07656992131370884	-0.15271630682411744	0.16076427754557218	-0.2280266583644305	0.054573020891770276	0.38998286822262207	0.03762602479316131	-0.15485701199150578	0.020553527020980056	-0.4173120864284388	-0.017224060838485815	0.41258197164534854	0.05511508179907666	-0.02885316321218135	0.1386978813697227	M2	lightgbm	0	123
716	0.5791920986442838	0.21804782963315836	-0.2162589253082071	-0.025774397676033272	0.4188839639369027	-0.02552436559001	-0.08169685867212426	-0.09683063587308725	-0.14978051552541014	-0.22698692107249707	0.05955506339647451	-0.3790989600778247	-0.07052426057240377	-0.16216113516992214	-0.07852679565077354	-0.2934186984533333	-0.03226606667040231	M2	lightgbm	0	123
717	-0.0779347200945714	-0.11254898373076874	0.04526385720821471	0.053124220254106964	0.14755967616924615	0.35790497972448104	0.14394252373805783	0.49416751572605894	0.15118733657412015	0.2977194956931877	-0.17498925409224722	-0.002513867910802935	-0.19023921331974922	0.4588705609946766	-0.17598898474144511	0.3217254987413738	0.353745507797516	M2	lightgbm	0	123
718	-0.4039788309363462	0.08322588712117937	-0.12732511254754916	0.10924239829521332	0.07106105153194613	0.19657043463499152	0.06948531555753039	0.27114586454670153	-0.007175932180120666	0.05183614342018773	0.11805814521055258	0.2733919826663122	0.11799130158896927	-0.23465911847700777	-0.20732274311172705	0.05667919490212871	-0.3293345415966249	M2	lightgbm	0	123
719	0.299345732206056	0.15916414816385707	0.02954129451898152	-0.04484277496392359	-0.00208908933638841	-0.8078130773959008	-0.07531192297808935	-0.5028689793061943	0.032652122008528524	0.3774363967196381	-0.6887883036050116	-0.0974772271599552	0.48052727485784286	0.11613124930375686	-0.2674798624598005	1.3169383340417178	-0.06086110794544865	M2	lightgbm	0	123
720	0.13086487597951044	-0.2098260515138285	0.38680079775951526	0.08598897963707965	-0.13850400044326802	-0.636482431825287	0.4174087694554977	-0.8511057140731084	-0.0948698435693184	-0.05850738834481852	0.3502523525488871	-0.005267627025115336	-0.18437749068796544	-0.01569767332838467	0.25635697360843956	0.054613529778440154	0.03787647740171066	M2	lightgbm	0	123
721	-0.28219234218711436	0.17169991035611376	0.023553181590602722	0.006051736053017248	0.25651451744520637	-0.06905403116119467	-0.04312718658234963	0.4228028170467917	0.07432268829978153	0.27676496713884374	0.07949992654960325	-0.3404470798283641	0.8457079685761474	-0.3177306404809521	-0.030535318350623397	-0.0811514517096554	-0.10964115312914599	M2	lightgbm	0	123
722	0.09229616524434497	-0.16287667387419666	-0.6092314764693393	0.1596244993365615	-0.1699305260645321	-0.39857349501778233	-0.10078552503950927	-1.0111754588418576	0.03066510670922795	0.04974610951610471	0.2582769827673122	1.1853355798511227	-0.0659102951660264	0.08676977836945408	1.1031443300174222	0.46585141461309343	-0.13510667168658624	M2	lightgbm	0	123
723	-0.08232449639721394	-0.43257007692824984	0.10011566864430563	0.03890281563514514	-0.1178724190364661	-0.6691546635663942	0.016603010208871748	-1.6240223949902703	-0.07752769554124896	-0.04527761300624264	-0.2478636154207344	-0.1528074831708339	-0.3607627681246155	0.9963166162415328	0.16900552160109314	0.4797874028855076	0.02715472934624696	M2	lightgbm	0	123
724	-0.7445529537754749	0.709446390096197	-0.5319330274131365	-0.36966384400771624	0.16978946595137365	0.734346287108734	0.02220580916805147	0.28970985122950016	-0.019297250974148063	0.031328675235686956	0.08635668423128676	-0.4799106357898771	-0.21066598009791274	-0.5411144905065053	-0.19955931027413154	-0.006917144305559397	-0.2248566951479007	M2	lightgbm	0	123
725	0.010929285193988149	0.12313133778201037	-0.16533046932769527	-0.1957714398597241	-0.14687764131834755	1.259493806723261	0.08110749974818003	1.4872044149064136	-0.032202563148938095	-0.07362086739506576	-0.029624209085294277	-0.5115074140634656	-0.16495556295141955	-0.5650529832288922	-0.022388637370301577	-0.18103461197709367	-0.1994717846510849	M2	lightgbm	0	123
726	0.1038460365110288	0.11719728931599081	0.34816444242539285	-0.015861463026223713	-0.07486665785988376	0.6678995310620703	0.17356167553302287	-0.15414987034145713	0.09256728637199658	-0.24387058041593737	0.12873249611817908	0.2572513501764648	-0.2147282964915999	-0.15593094947352865	0.050333880674947956	-0.16328840026175725	-0.17862097030148735	M2	lightgbm	0	123
727	-0.5276699397722928	-0.03407012709482669	-0.15734934971911632	-0.10295019702618863	-0.09902024149486875	0.22851195929804763	0.013380860009124163	0.34734064156796013	0.10388495181368664	0.8761927670091183	0.18498132065993997	-0.692834459973859	-0.16101721838273278	-0.30182838419567315	-0.2250251785816728	-0.17791419264628155	-0.2606310709884726	M2	lightgbm	0	123
728	0.02998208940061705	-0.16062827327621007	0.03258577066831494	0.020550546910714087	0.25034887547370654	1.559872797317169	-0.34235644426127	-0.7423545890209994	0.018740746522999074	-0.06552204337274492	0.2313695754186175	-0.11921897057090665	-0.14348813575807304	-0.3240893126114012	-0.02407302628081311	0.3449918678648592	-0.027382248946186415	M2	lightgbm	0	123
729	-0.10151917236779472	0.2069973399190717	-0.0809197764414091	-0.0019317272775909245	0.05464593896515251	1.9761049888693636	-0.5337896958271864	-0.8789060188768681	-0.027242974184127012	-0.05646709748606404	0.19547217089439342	-0.16901168228044688	-0.043747899273681494	-0.09659104344169459	0.239751151792335	-0.1511755995963615	0.16945455567088474	M2	lightgbm	0	123
730	0.21391027703871213	-0.1167661085894013	0.5903145748807621	-0.05662264945597173	-0.06934228284670865	-0.4692806968651902	0.4739667937653181	-0.1566084439236778	0.01686499615373317	-0.03724055572562459	0.17674640396255353	-0.26751557587174385	0.16058459076378295	0.18704786230866	0.011306162790863685	0.44964368625822815	-0.1363261523698532	M2	lightgbm	0	123
731	0.38603933258014156	-0.07953271577272307	0.1363913855489069	-0.17070733494134263	-0.27954523205751625	-0.10031118904548215	0.013611817015981078	0.20664580491158394	0.123038574816703	-0.08161345452380062	0.12882127615932232	-0.545597939547775	-0.1613334695989887	-0.41506835258503916	-0.18727652472630157	-0.27688315035063865	-0.15640269137781315	M2	lightgbm	0	123
732	-0.05316796004569004	-0.206290817951816	0.07324450026025853	-0.017310938100642232	-0.062037606077177655	-0.48082601732611563	0.09667862125741548	-0.02254283489294566	0.08467570562645307	0.2858957319616083	0.4023959957205634	-0.5051478295189751	-0.045900261372294436	-0.3874461821724089	-0.16665864277032372	-0.13547765115591426	0.07060412304001774	M2	lightgbm	0	123
733	0.18469764197270688	0.07203289043553462	-0.09836223406291146	0.0030272609917111606	-0.20601605239240192	-0.16449208503681872	0.16203635057781718	0.07500939293106586	-0.04390707469119427	0.0534404963061669	-0.3072895510234272	0.28902509406075816	-0.3252809785477504	-0.14343144665225024	0.02689419071002984	0.031012335902633744	-0.09668062251156014	M2	lightgbm	0	123
734	0.23350353990243392	-0.22298272459589596	0.19237680639035623	0.31273342974091556	0.23179614924918063	-0.5907321978386968	-0.1508718580294871	0.3284062589010545	0.17829985497371106	-0.02426319368366094	-0.23104631519235605	1.4554842191354662	0.03029157621242518	-0.07884028780480401	0.011958460951860685	0.21260815031513863	-0.009863249559560394	M2	lightgbm	0	123
735	0.04696919426258649	-0.32053120760330717	0.39685169985851126	0.026431985928571988	-0.2240195845959564	-0.38425118039363587	-0.11473617511909057	0.048881305828208085	0.32363056031156967	0.4302735128237978	-0.13028920876088873	-0.621450502687858	-0.05846886486075962	-0.26787817983230394	-0.12794083242081877	-0.21221857500049798	0.009194787451089434	M2	lightgbm	0	123
736	-0.46505597634239254	0.10312284668725709	-0.1610695218209634	-0.19003514919925465	-0.08863981303220124	-0.18274048021830935	-0.2821119302729187	0.6759523423917468	0.021753516371935056	0.4940624464185204	-0.08637426392036734	-0.387069786173688	-0.0747891729489931	0.5246426633070546	-0.040072864603756184	0.8646305589271647	-0.34588440865244996	M2	lightgbm	0	123
737	0.24860520683088555	-0.036191715067758465	-0.2855058000161288	0.0031066302680337714	-0.15386415476753063	-0.23221711328429442	0.12560622984131917	1.254891392443905	0.03427313837399141	0.5393727692672925	-0.10153459892041786	-0.4080349734460705	-0.08137427582439366	0.5774935025778275	-0.0826416817018583	0.7942300110546121	-0.1455410788787019	M2	lightgbm	0	123
738	-0.13022514851178577	-0.12503258623354746	-0.2630117893706281	-0.0863795311165714	0.07151402880078392	-0.6591740233870713	-0.12037211818274145	-0.3837812780618299	0.050335209999659646	-0.12099823211821761	-0.4076366635677082	-0.3281104363446018	-0.019475323752089282	0.016020156170577667	-0.17553445164307185	-0.17331117912501443	-0.16502266888633585	M2	lightgbm	0	123
739	0.341308839239237	-0.25166325399750256	-0.22033877461359772	-0.11976044694106916	0.05629217900841076	1.5179698449695962	-0.47403647327651777	-1.6505410843848607	0.035858317068446756	0.047822966397353145	-0.22774032599779948	-0.09472308092620307	-0.2620329377266866	-0.19362998641771836	1.142800142671674	-0.09602772928148896	0.42783171020194233	M2	lightgbm	0	123
740	-0.34982172929817096	0.198260814518257	-0.2319692702932711	0.3674528149576018	0.1795126539118688	-0.24772456858193423	-0.15460828706826324	0.88989938104136	0.08302017614757029	-0.020865766832071538	-0.2283714149045428	0.2227255303873639	0.6314501179378615	-0.5351415769993991	-0.3399148881231659	-0.18740368318856707	-0.08493790425813212	M2	lightgbm	0	123
741	0.091160959726603	0.7567020976443242	-0.4461800259871881	0.20314604235656372	0.19735860393576155	1.5589568320842566	0.05360039641326573	0.4039417991390832	0.0722820997712775	0.010868862485925454	0.020159940106336625	-0.8815750734914798	-0.10801962877325343	-0.1556754185627896	-0.11824971447511773	0.009053513332604407	-0.257030406825629	M2	lightgbm	0	123
742	0.04563700514073687	0.37373702168836975	0.3335621145550371	-0.04338715524774243	-0.06165106417707266	0.5983299087143296	0.1895762434188799	0.22090532260438348	0.02254837652708629	0.0028335664854728356	0.004048990812110588	-1.0188613080287166	-0.1270330855581146	-0.09400861990291445	0.21646410998079196	-0.09198591871828711	-0.011893425861174905	M2	lightgbm	0	123
743	0.08556758076175386	-0.17920188947335472	0.24611318047929348	0.035431973440763036	0.2388831446375513	-0.38788488058328635	0.18682901558988713	-0.47343269528134313	0.21035201951301905	0.096200019763753	0.4669481964422556	-0.2850876122641298	-0.03027998125604267	0.421252681847027	0.2935051140423802	-0.18410616388211448	0.21408313766694287	M2	lightgbm	0	123
744	0.12864532260121286	-0.07606474505243538	-0.2739328539023623	0.6348797173874862	0.16377754073954745	1.9314697627338464	0.06948504960538192	0.24987973537289046	0.047588057767017765	-0.06208325103384977	0.17149295245880367	-0.6152522324490745	-0.047655385867850966	-0.1285555617490395	0.2687802799170054	-0.1389009961110332	-0.05540451102385981	M2	lightgbm	0	123
745	0.11680687236252643	0.12484801510703157	0.38036155023624285	-0.13129978126673195	-0.26189782623201857	0.3117775268266806	0.1086183120760604	-0.3309868343419499	0.03802379940417082	0.4112699312883755	0.2864031685808903	-0.49384467970419915	-0.2229324395064618	0.028991663492575526	0.33854765117760227	-0.13191731078148702	0.2273824358229211	M2	lightgbm	0	123
746	-0.2058862286009059	1.0992666348634583	-0.32542434217813543	1.0552016206289192	0.13069413390729015	0.19464716559472925	0.19411780671288867	0.709197397286312	0.10272997880803826	0.0019476139066315437	0.22015999978289877	0.43021726050286163	-0.020212207818869725	-0.33479976876224304	-0.09538927685670479	0.4825596734398905	0.12595220333264195	M2	lightgbm	0	123
747	0.4612634963170099	-0.11481802003722338	-0.29390064390477916	-0.04159067181942497	-0.02170152309633309	-0.020215737842862895	-0.1763443215864087	-0.26519694244091113	0.0015552653894046887	-0.0633576813138831	0.04306652533031825	0.09915768451229183	-0.040285425490233624	0.09795373880448753	-0.09099652747699799	-0.12836390597273184	0.05136483102954497	M2	lightgbm	0	123
748	0.19881692018428992	-0.4503650164977193	-0.28306886171254453	0.05260656796568931	0.04369806595972433	-0.5235225207788892	0.10250006284621455	-0.26649833515100674	0.026993591559621673	0.12449845665806367	-0.11719094009563599	-0.3063008734040048	-0.1410869937100341	0.3794828612952709	0.41438514298674356	-0.12789062337063387	0.11889283015069844	M2	lightgbm	0	123
749	-0.38886813858966185	-0.1460424553487263	0.4167943470452383	-0.008027161361686446	-0.016249196919162892	1.5542872092234516	-0.15560219666214972	0.006175050756852649	0.049090191701840244	0.01156909966145111	0.2084522527803057	0.30041375098066325	-0.044432169911135924	-0.26238854418877516	0.25138044036805657	-0.09489867179291887	-0.15161555498865611	M2	lightgbm	0	123
