# Supplementary material for: Hierarchical Distribution of Reward Representation in the Cortical and Hippocampal Regions
Source: eNeuro. 2026 Feb 10;13(2):ENEURO.0256-25.2026. doi: 10.1523/ENEURO.0256-25.2026 (PMC12931971; doi:10.1523/ENEURO.0256-25.2026)
Supplement: Data 1 — The complete code, data, and computational environment required to reproduce the findings of this study are available at https://github.com/mokamotosan/soma_okamoto_lr_01_public.git. The repository contains a series of Jupyter Notebooks for analysis (/notebooks) and a Dockerfile to ensure a fully reproducible environment. The analysis is structured with individual notebooks for each of the six brain regions, which generate the results for Figs. 3-7 and Table 1. All analyses were performed within a Docker container based on a Python 3.10 image, utilizing key libraries such as PyCaret for modeling and SHAP for interpretation. To replicate all results, users should first build the Docker environment and then execute the Jupyter Notebooks in the sequence described in the repository's README.md file. Download Data 1, ZIP file. [file eneuro-13-ENEURO.0256-25.2026-s001.zip › soma_okamoto_lr_01_public-main/results/shap_analysis/M2/shap_values_M2_lightgbm_r1.csv]

	Lv	diff_per_sum_ActionC	ks-stat_ActionC	ks-stat_ActionI	diff_per_sum_OutcomeC	ks-stat_OutcomeC	diff_per_sum_OutcomeI	ks-stat_OutcomeI	Pre_Action_contralateral__quantile(75)	Pre_Action_ipsi__mean_spk_per_s_-_50_to____0_ms	Pre_Action_ipsi__std	Pre_Action_ipsi__skewness	Pre_Action_ipsi__quantile(75)	Post_Outcomne_contra__std	Post_Outcomne_contra__median	Post_Outcome_ipsi__kurtosis	Post_Outcome_ipsi__skewness	roi	model_id	repeat	session_id
0	-0.009372791672511167	0.03766172743143286	0.008661050898831098	-0.008252039077638027	-0.0031636964462296306	-0.008430617971873049	0.0015283264177644968	-0.004433675336169622	-0.008430386623794714	-0.01708595807714188	-0.02610287448098539	-0.0007511202953798045	0.012350551792799943	-0.018891864871338697	-0.004135717464085001	0.0014551318333489334	-0.0037153938943876703	M2	lightgbm	1	124
1	0.00941818740690811	0.0019407256754601725	-0.007454008768722199	-0.0017759993500573816	0.0016282571176546798	-0.03694360318105912	-0.011034698203083212	0.011149764195728742	0.005924949465801442	-0.005765424382337365	0.00537415900142216	-0.002245090338730752	0.0005417644112531749	0.012119658798302077	0.001764267601278137	-0.0005247091542252427	0.0009124946617849303	M2	lightgbm	1	124
2	0.007190655333181133	0.012703184641383595	0.004003628894957523	0.0019406413134859136	-0.004737902024096586	0.04574240731245095	0.0036106924998843613	-0.013101827050158336	0.007738769766186284	-0.011823393198317047	-0.00013062821518163635	0.00048116335860553107	0.017748371349026255	-0.0033092952555647797	-0.005433414523655225	0.000808455128776719	0.014866476407315471	M2	lightgbm	1	124
3	0.016772345991975784	0.006939876686093159	-0.006244794830338694	-0.00501736676791479	0.0005595568737503637	-0.01467810999606759	-0.0045875654852578695	-0.005443860381661852	0.00267802066314226	0.0037661176622922716	-0.013966116587404745	-0.0024906623162492493	-0.007843546409324222	0.024249798313514467	-0.0056639644901000106	-0.002888474228387344	0.006929138826283845	M2	lightgbm	1	124
4	-0.013785548726753388	-0.010062539623218554	-0.009780798116586052	0.004876029683733477	-0.007261362690245249	0.004485786567971619	0.02373352629405279	-0.019273188143076055	0.0031530447142910536	-0.007706157265605564	0.008068822521519617	0.00355527695333986	0.009777854653941735	-0.006314034513908419	-0.0024029319871048736	-0.008002339750279024	0.02949352653162073	M2	lightgbm	1	124
5	-0.005194845106934984	0.012029454896002989	-0.0035871080889581285	-0.007000044041700859	0.0023849875345063835	-0.007873549708461134	0.005034605322140235	0.004785297906854489	0.004604455239988197	-0.0231427149057345	0.001470012747689607	0.004136622615718593	-0.005682745121997636	-0.006926106871298313	-0.008548425416906497	-0.004312123303925882	0.0031493276590865873	M2	lightgbm	1	124
6	-0.011073326520829338	0.005431916293551185	-0.0021811793268427314	-0.003001708394146058	0.004963558399742428	-0.022695676845249216	-0.003519470517102205	0.008475431092154337	0.0008198278047684627	0.020889114038739387	-0.011615690869389439	0.0037997129559659932	-0.002660587031456558	0.032350536470771483	-0.00033358357234387003	0.002803882084971141	0.001711918168272723	M2	lightgbm	1	124
7	5.200465870697148e-05	0.0036595769697576165	-0.005986284087495969	0.015533476497814587	0.008944561176204171	0.008924741042803495	0.010940350129715589	0.0006725547760428413	0.004126080197459472	-0.024623579403330025	-0.008898635239380288	0.002793220105950316	0.004680280453035776	-0.0033817785100676064	0.004733141474335995	-0.00012981073830905165	-0.013877818163005436	M2	lightgbm	1	124
8	0.0029423171827355965	-0.011013990349550314	-0.00952494059883868	0.006682872742134221	-0.00046758327686684703	-0.003863848064337769	-0.007825442574012242	-0.010018610367693241	-0.002819781431150185	-0.010170345384330755	-0.002013404299940702	0.0011658201047058136	-0.0016780848842791014	0.0036078744460668532	-0.014062840066124443	0.0032298319409744137	-0.00779959193149913	M2	lightgbm	1	124
9	0.002607432469771827	-0.0008032095541558627	-0.011838337033912504	-0.000624888165593316	-0.000638278920993119	-0.04262721362255789	-0.004207197555931789	0.02895205187631102	-0.006649414280470181	0.031180684683514388	0.0023354685028806593	-0.003610195736094086	-0.005868803867501394	-0.03284019335517708	0.02537981064765662	-0.002932897765204334	-0.0006474770107915567	M2	lightgbm	1	124
10	-0.008530500476620304	-0.008477489704340216	0.018276266006896923	0.0032240100543352358	-0.0046812057362352775	-0.00010264576357718373	-0.000706985042603346	0.005129565596602189	0.0044700203425038386	-0.005453135228094277	0.005859906039136622	0.005323653601247791	-0.005342965235592327	0.011749079857886341	-0.02594572059761638	-0.004325431431905932	0.0017820690047449415	M2	lightgbm	1	124
11	-0.00022098618884636362	0.0012934352239049602	0.0010185333817951114	0.005836121072303359	0.0009312196097821682	0.014870208467979125	-0.008713030044302001	0.06025855226740597	-0.002762971749260191	-0.018128510971127373	0.005296194231082901	0.002448141819673507	0.006864074559938195	0.0034109746512009033	-0.015984504219217214	0.010386091026355392	-0.0013298014093004664	M2	lightgbm	1	124
12	0.012642746679858785	-0.00020007447453336153	-0.007224002551591597	0.00011213430470217219	0.0035887649206224315	0.002931825297097021	-0.016513666828832513	-0.02838593235986491	-0.007266782834103424	-0.004750342023312072	0.004598826930523329	0.00220800299739489	-0.0026344511273869602	-0.0007111840781189594	0.00892270685791495	0.008359566983938633	-0.006352437318274673	M2	lightgbm	1	124
13	0.008581699371304506	-0.0018897451752749824	-0.005732748480773066	0.002775503825324231	-0.002888532121634315	0.010583462883168835	-0.014519664145151382	-0.0038306148395856965	0.018402706115873732	0.030873665816099984	0.012231671640668244	-0.0003627144635059422	0.011467168263578402	-0.004637412481985035	-0.006733548474417747	0.008298745296934551	-0.006048889597348485	M2	lightgbm	1	124
14	-0.0020146661415565274	0.0019115508627955795	-0.005643451972036102	-0.01563516793166432	-0.008515054707628462	-0.006062398112174952	0.009713443883516184	-0.0032633502038205606	-0.01476659525766719	-0.007467105337218368	0.005454523196567516	-0.00632946028993252	0.009961019332121387	0.00027422649339490796	0.012693395272285492	-0.0017457245519968136	0.008262962448285562	M2	lightgbm	1	124
15	-0.005629881198447694	0.006136554944087198	-0.0061951330773206935	0.001298448486422494	-0.0008527663007406429	-0.03342220622272522	-0.003961649911350371	-0.0010042870258497494	-0.006268039090201819	-0.01168307319581725	0.0031410164926154033	0.004536625207255177	-0.00473863802998697	0.02355682711782701	0.026870970424452145	-0.005666335027429573	-0.001006498734355214	M2	lightgbm	1	124
16	-0.002554969392724267	0.00015342780906700228	-0.004696275986942814	-0.0014691388637396313	0.0026014246691657707	-0.0200278484475006	-0.006818895049320349	0.004648739319728271	-0.005693950509589653	0.05749397550158571	0.006343586860636606	0.004288308935023413	-0.013904163781046672	0.0420283806847828	-0.009701251709463031	-0.002387908902385043	-0.00420859129571004	M2	lightgbm	1	124
17	-0.001943510512792248	0.003205121839514945	-0.007354391038632935	0.0021936174499658377	-0.003882612834028624	-0.04195385340439447	0.0022548049325041663	-0.028619904876468902	0.009071958639202696	0.0006911216699481108	0.012820263562939702	0.0012927118337569352	0.002241204967950051	-0.009869886536655716	0.034622930311619754	0.00364095348853686	0.0049549914609655025	M2	lightgbm	1	124
18	-0.009260719950726795	-0.0057228394071462355	0.013263514868662568	0.006879203078357413	2.8481790349180974e-06	0.0018435604694663258	0.014008839356503952	0.07015377909702973	-0.0023713648075922517	-0.02011199563909476	-0.007354825670063041	0.0014889308010893971	0.0010716675016082804	0.004179907999267139	0.011754587864517852	-0.005089460476389491	-0.010937247253805831	M2	lightgbm	1	124
19	0.00684932917335004	0.027191580357444345	0.0043582218858844585	-0.017592729174134677	0.0062974019319090345	-0.029695369676235775	0.006201041205151352	-0.0216806379846957	0.011256915843953072	-0.00988449044489248	0.003977946775890856	0.004304279966440308	0.006184467007731986	0.011308511822586671	0.024223772541999013	0.004653754452275234	0.007895590281843943	M2	lightgbm	1	124
20	-0.014198532240367821	-0.015563699312080447	-0.009606345448985119	0.001335247125119124	-0.002257259281016681	0.015207836921328944	-0.000688880309990928	0.005361465077935221	-0.007310079494368501	0.018359998657703405	-0.009894748095521681	-0.0016935553492949125	-0.006480968214330388	-0.0059696901139282155	0.006548773764925651	0.0015112224804949802	0.004639570958438377	M2	lightgbm	1	124
21	-0.003890659565989837	0.0029847593090416183	-0.008396497838884588	-0.0052453802196449385	0.00012011788611850686	-0.020923566125186963	-0.007438194302948701	0.07977807299729178	-0.0069515043623663	-0.0025489332986631244	-0.0007423902523689045	0.0012512284685766793	0.01007180890241959	-0.0021478559638863598	0.040218213403419106	0.008499743214110985	0.003334856475198823	M2	lightgbm	1	124
22	-0.011751979851896988	0.017101106023990686	-0.003399677697276267	0.00024995329647264203	-6.199970702069953e-05	0.003422796442958841	-0.002030306153345428	0.010227752417138728	-0.006750470026338497	-0.015677743053761534	0.004792993749395341	-0.0025769235961791573	-0.005733400196416087	-0.01941644739913833	-0.026763329286082653	-0.006917758140971142	-0.00904475843359277	M2	lightgbm	1	124
23	0.006189815668461288	0.022525859745538963	0.00871274178224328	-0.009465485469007454	0.01997006847579798	-0.01062588303633053	-0.013832465595690109	-0.017439860726220006	-0.0069962349304934736	-0.02037316404287056	-0.003724551333951156	-0.010282851302738155	-0.00679107938019944	-0.006221339559947853	0.02016583677537569	-0.0027369241399303203	-0.0004886496932064499	M2	lightgbm	1	124
24	-0.009935558620038937	-0.0020982083516024874	0.011903980517980691	-0.002085494998864454	0.0009009977710663393	-0.02724202832032619	0.0008127827040104592	0.00109941258956612	0.002170933905858886	0.024998554930227002	-0.01834391008557018	0.0014647956143956223	-0.0011793007431470325	-0.0024274889413214836	0.012092601612089538	-0.003946661581731203	0.011918671851358675	M2	lightgbm	1	124
25	0.018363037765085872	0.009477423713459318	0.0005320907377587508	-0.018371304169339946	-0.006467763192986894	-0.016245198261835323	-0.0044626280467844216	-0.03852876249085707	-0.003332286037018207	-0.019028865681259458	-0.012740480629660253	0.0005663417286885063	0.005676872674108047	0.0204075261645535	-0.0007699362489914883	0.003715716206611992	0.0026951915701859427	M2	lightgbm	1	124
26	0.0019934508640259484	0.001564938352146316	-0.0064442694361679315	-0.003874638720852979	0.007431335265325876	0.005432139837859524	-0.006926323001171852	0.02194804520403409	0.007984396627648821	0.04557134424107759	0.006489528748689459	-0.008168500652708003	-0.013780107952436393	-0.0039024996375067	-0.00644225403994424	0.008823709913716477	0.0030777542951774916	M2	lightgbm	1	124
27	-0.0015336305807742057	0.0010387352648869711	0.0030903470078583136	-0.006109538910311638	0.0017818856205248789	0.05104911400635462	0.002652052770366687	0.05907257853637959	-0.0023020309656652423	-0.023515115932579694	0.00210610387576117	-0.0035359594147167848	-0.0004384821280671706	-0.014088277215655318	-0.011955756250758981	-0.0018485349248093751	-0.005865118876220935	M2	lightgbm	1	124
28	-0.008523556996780146	-0.001152726886086904	-0.007505715592622701	-0.011034200166161532	0.00016920971612488327	-0.03814069088802533	-0.004521568382565739	-0.021225945485384295	0.0021341654427860252	0.03307937192638257	0.003997788495257417	-0.006123390332647798	-0.0033674489723830798	0.028252396350754994	-0.00013146153249639025	0.033852172643886735	0.004033008723665348	M2	lightgbm	1	124
29	-0.019325771868472296	-0.006668363889467055	-0.003930402693995105	0.002465639740686792	0.0006723273303026086	-0.005156113081115768	-0.0023350914602742025	-0.005822831422807136	0.002586130442020399	0.061705241872783076	-0.005539348206610369	-0.003935741563538709	-0.011127004179440349	0.013528769086349176	4.027487702785839e-05	-0.005609165384951062	0.007885416071242091	M2	lightgbm	1	124
30	0.02282714096746034	0.004518266977043615	-0.003052413898468201	0.003279830319778697	0.005133997228729491	-0.03145301038080111	-0.005216806969781869	0.008249981481855071	-0.002109710397405665	0.018523402224040076	0.0076947270883214545	0.008523133502640978	-0.0029658359210736527	0.022098154793544645	-0.00670270918750189	-0.005194320195231074	-0.004825243570278709	M2	lightgbm	1	124
31	-0.01577352255573644	-0.004227825135327892	-0.009968663821137976	-0.0006926234916182676	0.008327066059487789	-0.010963470051960108	0.008160878657748753	-0.0045976300185484025	0.005029415946216248	-0.015570959470210019	0.006179023846467216	0.003038898823766602	-0.006043470139061965	-0.0025667277518192913	-0.023976070404807336	-0.0005860582433947997	-0.0011254175259960357	M2	lightgbm	1	124
32	0.013996967275771228	0.03054959355475372	0.0016787831827102472	0.0015012304999961915	-0.00794365875580077	-0.03164296572684694	-0.0014255704575917333	0.0037260424637796047	-0.009366410346911847	-0.017763780196853207	-0.008059811795433316	0.0026710268954644777	0.0064405990411991396	0.021921389487503565	0.019781549513375588	-0.0002952073231485458	0.004171981513591237	M2	lightgbm	1	124
33	0.014787356150527878	-0.006497113675091378	-0.003513789729868828	0.00428155488800816	-0.0034975801925256093	-0.03291628940522207	0.006610161891596411	-0.023408818805687563	0.023463812765978576	0.0007895004564417025	0.00075803809469804	-0.001236475383787795	0.011927462929322884	0.004624744821156145	0.017544632377472686	0.014774790288498289	0.007486643089072708	M2	lightgbm	1	124
34	-0.0026657103722384037	-0.0073765472090573415	0.008589245653081777	0.0016611882702051999	-0.005432158926890492	0.06864017135497183	0.0009168460460549517	0.0225318406409579	0.009598835607711636	0.0037678932507425175	0.007195262084667482	0.005793807490099286	0.0007151412464587785	0.0008536351612659033	0.011594666389808755	-0.0006793049171515424	0.0032814027122901896	M2	lightgbm	1	124
35	0.015897194481860256	0.013972372730392906	0.011965384305466776	0.004917738543214418	0.0011179263874412123	-0.04394774413114445	-0.0006234113050880078	-0.012397618031290523	-0.0013728993019996773	-0.00868785137096448	0.0017136752999834775	8.911859101050675e-05	0.0012953577564154557	-0.027621198072595637	0.007163499846475334	0.011895720602051053	0.01686830414439988	M2	lightgbm	1	124
36	-0.015997798984327443	-0.010577960437555486	-0.003669871735334132	-0.012174461103844661	-0.0017205036207101694	-0.0031211385319388535	-0.00799369104835739	-0.015770378394282396	0.011575320372347514	-0.013025532549785732	0.004955220127603978	0.0010116686219101495	0.001120848365853799	-0.01359277238941987	-0.014410685348593	0.004132793043814897	0.006363762944176112	M2	lightgbm	1	124
37	-0.019428057430801702	-0.013433847684462815	0.0029708744725662054	0.00022622671859760912	-0.006700981458551368	0.04428098229289848	0.0003294347778030579	0.011057453422664015	-0.003365404588531797	-0.023957064071291678	0.005721328677937732	-0.0015752081367845457	-0.005279005382098502	-2.9339906497065618e-05	-0.011778561612900284	-0.0019801546044362944	0.0026681642325333886	M2	lightgbm	1	124
38	-0.005387243251080761	0.003505090849087727	0.0006162770988914168	-0.0043314048695033925	-0.004831633435116546	0.08197101315022691	0.004406419131465361	-0.012137240321140058	-0.0004657094038181288	-0.004759679501353969	-0.009108280484307424	-0.001351340287598539	0.022939354602080908	-0.008381059779165818	-0.005331189561320555	0.0012588520752411581	0.022002767070118865	M2	lightgbm	1	124
39	-0.01615835822243824	-0.011195191951637174	0.011875580157645694	-0.0004187791089379766	-0.004681727886274072	0.007401672326174275	-0.012756371897229822	-0.01141801615680084	-0.015733804177084157	-0.03240506342205947	0.010046074130286606	0.0005410903703760594	-0.0022004697617858987	-0.012505492540136371	-0.01794804857961634	-0.0034137504745879016	-0.0023496188186027567	M2	lightgbm	1	124
40	-0.018469873237379655	-0.013012283254610929	0.003914885937690907	0.002884413913681409	0.011223639319591089	0.0077524548556226446	0.0012486171537431073	-0.0031604729629886824	-0.011537180218243516	-0.015318694119328331	0.01326551589579072	0.0046768499104044865	0.008221263933275278	-0.0027640701195728082	0.015093586774740727	0.0016084209906070334	-0.009437211353871216	M2	lightgbm	1	124
41	0.00025293558503681194	0.0027881399128473266	-0.005722835779959983	0.008438063134464026	-0.0049085321408067865	-0.010616404136145821	-0.006073491735277367	-0.001442255199817952	-0.0020253159046468715	-0.011125639005269578	0.02054526903349882	2.984415043895651e-05	0.0070248294557429	-0.0011287178177798024	0.014461956076878637	-0.00715459987761574	0.00909432211759009	M2	lightgbm	1	124
42	-0.012446699185268919	-0.010899969378749359	-0.004703039800395495	-0.005665072901603429	-0.0018242036614394617	-0.0023981142357822204	0.005533538781614611	-0.016605781134669026	-0.006399773746035511	-0.016696917622132205	-0.00567121660492072	0.003805233437625614	-0.007542959685998949	-0.010084558063696566	-0.005453736591425671	-0.0007163124463823279	0.010678396698370268	M2	lightgbm	1	124
43	-0.004795279378746504	-0.013424159185119544	0.010458031197762322	0.02097390338247293	-0.0019914362623403184	0.0038233968571706155	-0.0029236731307690314	0.0034348313868095203	-0.01153278217087262	-0.007569088308598837	0.0026696873989075403	0.0023943438693884876	0.0038469630905415336	0.004174689421856773	0.021972181440528576	-0.0008078212298271859	-0.0015125634165556034	M2	lightgbm	1	124
44	0.003202966529984451	0.0027078782546971964	0.0003762053634636969	-0.0018205588627051344	-0.0046792741750000585	-0.012825669729533041	-0.003341192094051978	0.04276650151181645	-0.004139911020077022	0.014327448985126534	-0.015029419757095026	-0.010780681259906472	-0.002957224596393423	-0.003520877300714173	-0.014578399718540714	-0.005576075782867514	0.006681939521044583	M2	lightgbm	1	124
45	-0.017152793420232806	-0.007073261556934797	-0.010652018908762068	-0.005207040154188295	-0.002282249334953108	-0.02362406482304621	-0.018554450544510426	-0.019127583641861377	0.0032026526042198624	-0.03771327160082094	-0.0005865799249185024	0.001061564611239802	-0.003620461393874367	0.014946929645844856	-0.008251954786238826	-0.010567164294058452	-0.011471395836868365	M2	lightgbm	1	124
46	-0.0021340189876014382	0.020910972569781527	0.008294238298500877	0.004936415082704844	-7.322102886373892e-05	-0.037097629165310765	0.003969155471832145	-0.011455851849423195	0.0019099879518373276	-0.005243889018857639	-0.008457912786165308	0.004270364873046571	0.013582601699574615	0.04171063473628094	-0.008391234339261484	0.0034313836344564176	0.002263068181412799	M2	lightgbm	1	124
47	-0.002534737997007066	-7.3455746286708724e-06	-0.008523904656450164	-0.0006068678930894258	0.003807981906973137	-0.013628510718878016	-0.015458678802290664	-0.009777370588887824	-0.003404235308309292	-0.029103718788574925	-0.0006386746038299276	0.0009746136215882099	-0.003650750729337208	-0.006325287591972665	-0.0189593330118255	-0.008794349419260787	0.00025143986412252	M2	lightgbm	1	124
48	-0.0009391615537728332	0.002850897064883536	-0.0022574039634918226	-0.0024030492236792726	-0.005426360866737387	-0.014317714733989555	-0.0173459811416547	-0.007702767046469907	0.0012377909701721602	-0.029240110421150087	0.0032850538456221812	-0.005797042405361333	0.009538601053237936	-0.0028832585013795335	0.021962579519387824	-0.004204906921813655	0.002547952924266269	M2	lightgbm	1	124
49	-0.013140758771543887	0.008404991976520903	0.0009381359049519574	0.0006583200998318074	-0.0007484300115975817	0.08284669820293523	0.00027617298925786924	-0.0083425460049002	0.008821009687754752	-0.012734858088381555	0.002042130118592714	0.00042537981833905975	-0.0027453148085601767	-0.005288882854733761	-0.0077898198687448746	0.0019676935745162813	0.01832307505073714	M2	lightgbm	1	124
50	0.0122404237488808	-0.0015927535051667898	0.011948297501522091	-0.005685750183299132	-0.0052327531936394575	-0.03702856133120684	-0.005056614911321234	-0.024151563033897972	-0.0027436349390358443	-0.015684692517134082	0.004619274377885546	0.0016757856863018458	0.009278621057270413	-0.0032344801348016877	-0.001750838903063908	-0.0022556412964312117	0.003071963152425229	M2	lightgbm	1	124
51	-0.0032541009134985635	-0.013361814885019682	-0.0076379688766399995	-0.012588028833791233	0.0013309164228080676	0.02099759853332162	0.007676740136457836	0.003675313974063643	0.002944277050221419	0.009307482691023182	-0.01229411068057973	-0.0007439475431140352	-0.00942770449948748	0.0017780045983964597	-0.006233925332636336	0.0003265084820280753	-0.0045648385482143635	M2	lightgbm	1	124
52	-0.003439810936039097	0.014417205634426276	0.004938934995625687	-0.005832619878678215	-0.0039641920680000275	0.0024834567320129166	-0.009669023660739068	-0.012924334685225582	-0.01042810151375425	-0.01175093014732402	0.0025437227914651387	-0.0018656014138467504	0.00651790070911509	0.031965366085047645	-0.002714857163953891	0.01253995540822201	0.013817919644825467	M2	lightgbm	1	124
53	-0.0028157461586506673	0.009139438364410932	-0.0045157938296499014	0.0016113880276459147	0.012493773296066149	-0.03240543020780818	0.005509783827403449	-0.01203060283635289	0.00029053596066905366	-0.00387089558775559	-0.014484234460586408	0.0011391775715560307	-0.004468696124689744	-0.0015581046414639111	0.030298395193576973	0.013132772171053837	0.012079882256728753	M2	lightgbm	1	124
54	-0.013760995529062769	0.008097038129713739	-0.0014167858439478962	-0.0043593874220919674	-0.0037938257276832524	0.05381979588975648	-0.0021245687355054073	0.004623892041403591	0.016623774442922873	-0.011737285586067858	-0.008042811469585001	-0.003792360923642025	0.015862101788522816	0.0011292494293540815	0.010513848135753498	0.0016173491193969976	-0.0033124594124905116	M2	lightgbm	1	124
55	0.015202801461505423	-0.0010770391222664284	0.0006717200944414911	-0.007805767761881719	0.0011064869257155028	0.0056989875137404234	-0.007088201387515755	-0.00894083570852707	0.005408766995022926	0.10116541172991282	-0.0024286287110786126	0.003252432106375472	-0.0003916177528921597	0.028979859177365376	-0.007222689428741744	0.0033702554514170816	0.0051919444120437745	M2	lightgbm	1	124
56	0.0010763426519587846	-0.007795518768473675	-0.0035224443927577803	-0.009000876600514832	0.011257026775601111	-0.016677054073999092	-0.0054204567471386605	0.00037943400575029634	0.00061496921415471	-0.015157888897380949	-0.0009262635497408779	-3.4019621226620066e-05	-0.0035422461441256044	-0.006002508209032337	-0.0031604610479214696	-0.0018372742097482147	0.007179132491231746	M2	lightgbm	1	124
57	-0.04851993421377543	0.00015687801314201447	-0.004380461392201722	0.003521146726865353	0.006606316555983179	0.0017382311605239733	-0.0015914373426257414	-0.003945675328564223	0.006560798086608031	0.04630596324031117	0.006714129528856189	-0.006360209537677496	0.02204332678446737	-0.004394424673914161	-0.0038504750868970004	-0.003710888782815455	-0.006194838865816491	M2	lightgbm	1	124
58	-0.012264081914551252	-0.009739320343411281	0.013314686576826476	0.0063202864303158746	-0.0003823862663606272	0.0004338027439596599	-0.006999483162300423	0.027534719291866655	-0.00278378108327853	-0.030497831960950617	-0.004526645121446925	0.0002547279547148667	0.0024495445741232937	-0.007625255490830664	-0.017214843612248367	-0.011228103937232184	-0.0014172446538403972	M2	lightgbm	1	124
59	-0.004422972952600739	0.01508967182629733	-0.008348523467967814	-0.003087102089726146	-0.004863612656273423	0.015180701775871927	0.0008381263302387472	0.007756463144433949	0.008469425048093981	-0.02877772920954059	-0.01712705334816881	0.002618801520080667	-0.004067708095137383	-0.004621231362567977	-0.010344126261834724	-0.003483578797451353	-0.0006939483623696204	M2	lightgbm	1	124
60	0.020283945496397095	0.0006935224463421337	-0.0032293514393292176	-0.013023116262243712	0.00017294379803339853	0.037056655455200004	0.0027539255070978116	0.005470100122355827	-0.0020525000660447565	-0.026338267042035738	-0.010267076059872563	0.0012821319069655555	0.012360693446593988	-0.002176839901446573	0.0016247834122556962	-0.004988242820737915	-0.005847593481346507	M2	lightgbm	1	124
61	0.006916808885643742	-0.0025182747051461095	-0.0015173462276546089	0.00784532295878602	-0.0027442324262402264	0.021045272398740374	0.006971248152357692	0.06604904955161638	0.0033641826342595644	0.04180971278111966	0.000971453612739851	0.0012591048577301172	0.0019678168637350902	-0.002253736828630438	0.000831756997733072	0.005889095299334851	0.003979686769723576	M2	lightgbm	1	124
62	-5.301234135905901e-05	0.017911440098169005	0.00197076817480457	-0.011028236292700168	0.005125921683629002	-0.007399172176291559	0.003467284516178815	0.0019953429592490008	-0.00534537670032069	-0.0014623150073137074	-0.0025886476789557466	-0.0014717892660669255	-0.008600275611286705	-0.0467231952529808	-0.004076017954310302	0.0007850294599928247	-0.005445152695703145	M2	lightgbm	1	124
63	0.0022612973154942876	0.008660767881354935	0.0019288257680112083	0.002932137041809272	0.002731484307639714	0.07085164395294971	-0.0001304426241123627	0.04655661097504614	-0.0009966443523940175	-0.020398390993482157	0.005002121905457236	0.008665768548292664	-0.005643954871307498	-0.008629374823351233	-0.013149258334413471	-0.0019226150234541767	-0.01244794075072393	M2	lightgbm	1	124
64	-0.007250759908512453	-0.006966599974148115	-0.00596566938366025	-0.0017589855334233747	0.0057882072367834905	-0.024725995459727878	0.011980489191835272	-0.009071336255372427	0.0076005404972078775	-0.007033315454941179	-0.003980407146151744	0.002914754170729268	-0.00016406647860129207	0.04459253028061912	-0.008884599261523561	-0.00785442246093722	0.0012058993358598168	M2	lightgbm	1	124
65	-0.005710691181816072	0.003895285037605351	-0.006987276280714678	-0.004218928732858192	-0.006217416683205515	-0.02363819251091379	-0.01085106982514654	-0.016011688956366014	-0.0010225587887498317	-0.02641946583713009	0.003367088527845384	-0.008041677129331386	0.009393647191373476	-0.003962168594661524	0.017998504635905826	-0.008216223383465967	0.006194546005604192	M2	lightgbm	1	124
66	-0.009976752335600449	-0.017558265337383448	-0.004215410120829892	-0.005707321532796026	0.0018550147622003585	0.01618241176084694	-0.009134715001331747	-0.009117912980105133	-0.006928771349437314	-0.030342352421677352	0.0027781532742324616	0.0038672604636931576	0.0016042801554556566	-0.006730652151333053	-0.016609493115338294	7.346149196539359e-05	-0.0024759745668237842	M2	lightgbm	1	124
67	-0.005941627981239309	-0.012583918488219138	-0.0029511170396732517	-0.007344802338208556	-0.0036597267007964594	0.0092864809356792	-0.0026950597036916333	-0.006096598534610715	-0.007973610818107026	-0.04038746666829315	0.006666915384769099	-0.001657858310607495	-0.0044348714216373274	-0.0022743859168984273	-0.021252632869084583	-0.004557647985067549	-0.01587724881675245	M2	lightgbm	1	124
68	-0.011712456218583705	0.00998186559140718	0.0002940928987981802	-0.0005931101675414228	0.007292504223928365	-0.017931378593350287	-0.00823138434271597	-0.006099951100280659	0.00378794522002869	-0.02038390946337148	-0.012504502352468739	0.00361605964453032	-0.009120047745732156	0.031369356362486646	-0.014800231947098048	0.01313568391650216	0.00021045027043983705	M2	lightgbm	1	124
69	0.003623572023077679	0.0076000342084166315	-0.008310168366462324	0.008124453184351343	0.0020323563518706376	-0.014864856874316951	0.0075788648477732755	0.005018013248156437	0.0012382241831964422	-0.013738829260010165	0.005703924483473846	0.0022885866343336264	-0.0034529607697544405	-0.004221963174098769	0.024527388834919898	-0.007193038753103675	0.003037119031944104	M2	lightgbm	1	124
70	-0.010462653112306826	0.006650663924791125	0.006393121142108194	-0.00014897880075526502	0.0022210145434254183	-0.033750880168358866	0.002632756652833257	0.0054856911090527	-0.0040955660824323345	0.018214173015667294	-0.0006558275081454406	-0.0008161893079518283	-0.004546479709909872	-0.01883827334936946	0.021254269521899936	-0.001757798198449501	0.0017611489250049042	M2	lightgbm	1	124
71	0.012548989941674922	-0.009815919879180979	0.0017769612573685957	-0.0006561428682963393	-0.005701428834224405	0.06268010111893141	-0.0017318048410343548	-0.008162683030458836	-0.007485176009113817	-0.02376571529007844	-0.0037074234973727047	4.8284741901737466e-05	-0.004431455495474913	-0.022807681993640094	-0.014020536129254479	-0.003152908442684567	-0.006167222278758328	M2	lightgbm	1	124
72	-0.006433394905371756	0.0159353152599078	-0.002788171104196539	0.0008438064154931387	0.0022163874405464246	0.018554974310260736	-0.004986037570076573	-0.003560302598488497	-0.005603037457517304	-0.0049464794533626896	0.011152637225067855	0.0006250846607890639	-0.006214626205410028	-0.02432358570215243	-0.005512820203469355	-0.003050090004157954	-0.0001138561240227104	M2	lightgbm	1	124
73	0.006766540970350846	0.004624211257782064	-0.001168340429008748	0.0013577469839944818	3.7406137235843404e-05	-0.003567487419019611	-0.00381202632694214	0.07272041196160005	-0.0012397990252481503	-0.0020538285750751873	0.002198738524939707	-0.002295543463960076	0.0009868055359252591	-0.03778017547068888	0.020367108400911393	-0.000745944200754573	0.003845887680379928	M2	lightgbm	1	124
74	-0.00209342667300195	0.005370296407847309	-0.0032077499832281744	-0.0030876116808786305	-0.005119574996961599	-0.002021977807982149	0.008174497708303169	-0.0013920096848361063	0.013321202427100658	0.0036990960810922655	0.020988447903490887	0.0033436519855394625	-0.0033776087158573034	-0.00488689065918748	-0.017541176394457115	-0.006486695126034646	0.0011205064427434737	M2	lightgbm	1	124
75	-0.009977107561499995	0.0028004601568048385	-0.003517536220867285	-0.0029032777725936567	0.006916577217222462	0.04422676962546246	0.0006497947090266794	-0.005846085347340836	0.005385525939291574	-0.01761712205558785	0.011070797405927948	0.002461608558031735	0.0012830181577271511	-0.0021598975148535387	0.0004059156111845154	-0.0008024687259594492	0.01389256272639722	M2	lightgbm	1	124
76	-0.0069021655846602786	-0.007461879273938288	0.013922228110658014	0.011268652702982536	0.012427764311857294	0.014535104025516242	0.005079084742680348	0.01727923313947708	-0.011767119659031608	-0.014152727007058727	0.011839793507755183	0.0009378347833027507	0.010921606830616139	0.0045849873781312455	0.027204399590547254	0.0058812933121548516	0.0036253138814316497	M2	lightgbm	1	124
77	0.00041053505828239135	0.002957326580215967	0.013668755692811363	0.005750389026239898	-0.0021440802177262923	-0.006508928012095174	0.013768208372785742	-0.006982598964385685	0.005655012694593098	-0.008583653478855886	0.014888501371095122	0.003086287109886183	-0.0004552634671231248	-0.00794842192175017	-0.007035757115961726	-0.006280145103129045	-0.0024894396023805603	M2	lightgbm	1	124
78	-0.0017921383270240142	0.0010223314989014445	-0.00752121306662265	-0.010051598257940495	0.0069968758020869225	0.02410092676663474	-0.004297575817890929	-0.03381625201870159	-0.008242861019033734	-0.031293879100027414	0.004533321763335375	0.0017720161112764487	-0.0023508991586043853	-0.019117423951698072	-0.006704012531492629	-0.0006205817524282231	0.014445047583387384	M2	lightgbm	1	124
79	2.6034883849504512e-05	-0.01064644798134417	0.011742693574529492	-0.003185976654622528	-0.004456091665853039	0.0067297500452678	-0.00277655515888536	0.07974660201717888	0.003709669663318517	0.003698940668994905	0.006831552521315822	0.0028360062419883697	-0.0034486966672312835	-0.00514096482662483	-0.013666777487904552	-0.00438174365993193	0.003009242933587606	M2	lightgbm	1	124
80	-0.006242066360063766	0.015760628437615776	0.009009822248290836	-0.01586275642569662	-0.0026070756265581924	-0.03886104181712673	0.005737906197491984	-0.030305913716027977	-0.00307119528439412	-0.0032058271095344445	-0.02547157943151688	-0.0023122660079534056	0.005931027494469979	-0.00783193262332815	0.017690090640267723	0.009566751275192801	0.0039670808679435066	M2	lightgbm	1	124
81	-0.0033281457882994828	0.00603041766580125	-0.010771326311433611	0.0004539679696970592	-0.002296482938773383	-0.026060327166448027	-0.005066503635854747	0.008373049523196107	0.0220771777622867	-0.0055969929825789785	0.0015914395797436622	-0.003174021731548568	-0.009834481977698425	-0.0369211226204762	0.028310884064853662	-0.0033395187580821653	0.006052339473373559	M2	lightgbm	1	124
82	0.0001998115682503067	0.008410606049880937	0.007273133259319344	-0.0005101397495527784	0.0023061381336298547	0.017597630680595434	0.0005284263936830947	0.000825350931991689	0.0019423678239764927	0.11920503497587981	-0.012771209237598356	-0.008431763294143762	-0.008582964092818455	-0.0024651254863939285	-0.005127677311638751	-0.0013348221558756304	-0.006974906753457689	M2	lightgbm	1	124
83	-0.0038196493705501735	0.0322502723749912	0.014950143688174097	-0.013371026293544046	-0.0002216143063397706	0.02274996706437758	-0.002548675383533642	-0.01722734582699689	-0.004015552836044732	-0.008753459244806736	-0.02547334135920391	0.004100188611837076	0.001631541199443331	-0.005349439622183025	-0.00569759689760146	0.004101618635700322	0.00257542290334781	M2	lightgbm	1	124
84	0.003896689905517668	-0.004316047362714103	0.005106142574536706	0.0009190235174243513	0.003322590917502867	-0.004034010008274615	0.0028336839846635964	0.055225752085273194	0.004338193447018915	0.02204069687819094	0.0025967241449540678	0.0005333783037045789	-0.001298386182888223	0.00017740024474834749	0.005992717798806597	-0.0037783717552520436	0.009016573788149438	M2	lightgbm	1	124
85	0.0013026455261186494	0.004034028225780738	-0.0030750128005525568	0.0008600556128468468	-0.0018988571924049194	0.030786238116177318	0.0029095302710871055	-0.0076313683841029625	-0.01125737772542421	0.03230676827878773	0.00837497994835375	0.0018176288987788965	0.007833144471068755	-0.0013236633309915173	-0.007891775352262391	-0.00038306937182672196	-0.004660050913891102	M2	lightgbm	1	124
86	-0.0028366246603593053	-0.006859031560789095	0.006359455669007859	0.004661689028452991	-0.0006556253588136598	0.07308820637263157	0.0024530743885253664	0.06706714718515057	0.0044890161215496	0.0032743601857449364	-0.0037032409450567186	0.0003648362301281884	-0.00682652651122343	0.003888445813149648	-0.0066729687369262375	-0.0036263841712408703	0.0015565126360041264	M2	lightgbm	1	124
87	-0.0104204904429261	-0.005909063671973421	0.007274963065236936	0.006987886387395372	-0.000971853348025851	0.00585309905934639	0.0017936022258248782	0.030791038587765277	0.002311417399732361	-0.05232433429258068	0.010497642680002894	0.0007995690820216022	0.00224109776937583	0.006971858620998188	0.03230520636352611	0.007594697268113028	-0.010175455556764749	M2	lightgbm	1	124
88	0.025960616693165274	-0.004153253430808489	-0.0062484601396992495	-0.0020207873774519096	-0.0011295466915014441	-0.003674060143178698	-0.011971256029474705	-0.01820993334814099	0.00033585324950257046	0.028275865965985154	0.005561176971829103	-0.008087292012191372	0.01596454632612195	-1.7305683771717657e-05	0.007432653564818331	-0.0018166139778920069	-0.002888328081473879	M2	lightgbm	1	124
89	-0.019828087512075314	-0.012603667248285436	0.014014274012421415	-0.0059247355361807755	-0.00018149425998535115	-0.007961456363690547	-0.0027065610321151947	-0.013904376459639947	-0.0023569821869356745	-0.016833655894643675	0.014749619360131748	9.084798167894299e-05	-0.0012878837342545659	-0.01017096802538598	-0.01262024171012473	-0.004352071981684547	-0.009226504281962016	M2	lightgbm	1	124
90	0.008229370684775217	-0.00843922671921525	0.008188241021512771	0.003944957083211891	-0.0004105713651239859	-0.036946261818357765	-0.013646910215182023	-0.015414176657350898	-0.00836281051409296	-0.016701216048999223	0.0076023319390020805	0.001052257908730964	0.0033982836270418297	0.02626940277591716	-0.000315268544782132	0.00013329153121418154	-0.00483251988496491	M2	lightgbm	1	124
91	-0.004746562196761874	-6.658669829983158e-05	-0.0069515487457735715	0.0029519945561780657	-0.003427996930668344	-0.0408625855678424	0.009087532124164294	-0.021927041978976894	-0.005906623654655283	-0.009779203621054729	0.014357217548512255	0.0038840664343321027	0.0023426617086993156	0.013733756034095318	0.017633921678370062	0.003942928490037463	0.012102267734132402	M2	lightgbm	1	124
92	-0.012608486792857707	0.024268155459273952	0.008980827442134128	-0.0014508808535246601	-0.0051553570005068204	0.009615627425811535	0.005750338818534278	-0.009220533631331684	0.0004166664269951961	-0.00468866545535636	0.0064477017336623905	0.0020035159194176275	0.017997033003996743	-0.0046555112202996225	0.013936404572619932	-0.00512293636660792	0.017946182099839742	M2	lightgbm	1	124
93	-0.026658345466829755	-0.02239233465064602	0.001074449804793845	0.003482945382400077	-0.003139195804017925	0.04279530662707832	-0.006084882754612938	0.05115534621589021	-0.006229505342138829	-0.02296649288036311	-0.0008232362992370838	-0.0045952458764697375	-0.004001543407955206	-0.010455964987577249	-0.00923968296320329	-0.006047991897325453	-0.005185258288111622	M2	lightgbm	1	124
94	-0.01639824893891564	-0.015017844649980659	0.01607701620748087	0.0031735696160243086	-0.0036334680396993245	-0.02019590462514996	0.0013848869333736773	-0.015460271776088864	0.004428702415582542	-0.012796456038920647	0.008125236705674858	0.0032817448945944403	-0.002370034339002561	-0.007376203083050832	-0.009565906031450539	0.013691790614774912	-0.0023679114671694614	M2	lightgbm	1	124
95	-0.005196234471412067	0.006776291920214791	0.0029230672147555715	-0.0003260006493062196	-0.0047354189281581935	0.06202811530697106	0.006560013598710055	0.07507610270778795	0.004749177774653631	0.004528833939873035	-0.010450187708607998	-0.0010928547989456372	-0.012748375919004629	-0.00510176970679953	-0.008900066892650394	0.0015685374380160543	-0.0008755756818905431	M2	lightgbm	1	124
96	-0.0008843759401627282	-0.018030006897982048	-0.0008239256064171038	0.027223171813761427	-0.0061346387885609175	0.047759914430311835	-0.006499801116470954	-0.007072609618470445	-0.002324162411332777	-0.009325722780733958	0.008210638791511014	0.001035023423104614	-0.006002591236134781	-0.0005776664599956347	-0.013599614983766876	0.0003454186161641956	-0.008397108391083194	M2	lightgbm	1	124
97	-0.007962258326592407	0.002412030104886299	-0.007332689499249374	-0.012195916794591179	-0.004514571364843739	-0.017674278128805003	-0.001759043653663802	0.00318605022880422	-0.006077723475241911	0.003601143737828108	-0.005148767849982641	-0.0002782572806803588	0.005168077742753396	-0.0017348054259564965	-0.009531805372920702	0.0011369953113498509	-0.006274154006084397	M2	lightgbm	1	124
98	0.0003889292431663339	0.00418649569074585	0.006329678540898401	-0.004551794726069411	-0.004221287897912831	0.0891823119709362	0.014407431275913278	0.0018831529819058166	-0.001544551318843243	-0.015616033003155404	0.0040012978942753725	0.0036469683441092133	-0.003759918820589179	-0.002077289135980926	-0.009861006314243108	-0.0008671331069726074	-0.00030119166320824166	M2	lightgbm	1	124
99	-0.007664971636254843	-0.0011640865326304815	-0.006859814196753635	0.006484302612551342	0.005642235482091706	-0.0005641712835745499	-0.008524371605119674	-0.02779350849000146	-0.005101636761652571	-0.0006307482309477597	0.0028622746501655106	0.0015022412137898093	-0.001333857878329268	-0.0034296680524813663	-0.008474614222966696	-0.006006334745469908	-0.0037871045014558086	M2	lightgbm	1	124
100	0.021950960893941718	0.0013602708986158816	0.0025487229662151723	0.001995861545178547	0.013705239671023979	-0.04781894505540062	0.0007288095950323731	-0.012731544632820828	0.0018455228863549808	0.009674982725436557	0.006331482179175808	0.0037549114749334486	0.027882674622315487	-0.00917408581819362	0.0020317915132140067	-0.0066915595904534775	-0.0007045962749079832	M2	lightgbm	1	124
101	0.016785630209963313	-0.00702215048629771	0.0096851017939195	-0.0019828815126526835	0.00727711984857974	-0.014583448271341863	0.009909190747559991	-0.0018962175885546039	0.003604498793693126	-0.02136902774228994	0.007105970768571134	-0.0015235062464931054	-0.00982828949398672	-0.004811786624412696	0.012565053618920234	-0.0017726236905648094	-0.002757154946790334	M2	lightgbm	1	124
102	-0.00274041664597816	-0.013310838564432584	-0.0043738503463746	0.004962988572755238	0.004093993515151973	0.0575148563544317	-0.0037824784953635333	0.02735123517742615	-0.004990224040848281	0.023870396361511798	-0.003746410852434713	-0.0023575829071499415	-0.006516018279953993	0.002875396801027462	-0.014617082824726704	0.0018634764987655115	0.004679532524825712	M2	lightgbm	1	124
103	-0.0038627638211627337	-0.011821627744219911	0.012140921823052936	-0.0008366855051192656	0.003301499664605564	-0.004725842264547845	-0.019260969462416008	0.002926917610418216	-0.00030717489886397025	-0.022598054510615837	0.008389188298087772	-0.005157911200925721	-0.0026130137931252716	0.04549637100425644	-0.012634168166223415	0.0024245046556908923	-0.0063384223036208115	M2	lightgbm	1	124
104	0.006236622175990487	0.0022293838154393637	-0.003240476064849388	0.0019169847138298033	-0.00020408467406703368	-0.007617720353049921	-0.004739044088777605	0.006253720500999451	0.00607561708579752	-0.017885086563357976	0.014279681992250408	0.0013800363070612727	-0.003337128787607586	-0.000803339392911464	0.012816865170345802	-0.0035338467554506627	-0.0023118649390486343	M2	lightgbm	1	124
105	0.0013877254653191142	-0.011326309045449163	-0.004918564553354578	-0.0012104852366879176	0.007148239860966788	-0.00732559351565921	-0.0038197701923817825	0.00845016728366385	0.011208231086184463	-0.005777085479065915	0.0027152945389607324	0.0032278978589248036	-0.00945557052421423	-0.001915714059648885	-0.012036565667554136	-0.003071298999326058	-0.002453254024974827	M2	lightgbm	1	124
106	0.014838796749724525	-0.00029201610254554446	0.009401343357935478	-0.012647982877016593	-0.004171903006861959	-0.02874616372704789	0.0007397398258511275	-0.023161116765821308	-0.004363890365491869	-0.012165104458710222	-0.02234867438639606	-0.0031878855143595165	4.1336410695648305e-05	-0.017054726684089316	0.020363688816720047	0.0069652183008833395	0.0065502664658794235	M2	lightgbm	1	124
107	0.00041616564631245155	0.005277260601540718	-0.0059622116741338705	-0.0017353711671509698	0.003524733075280743	-0.017035474054881507	0.005593618723070263	-0.0030548991608518525	0.00562831140180338	-0.020553612623664088	0.0022447412053900944	-0.0005217533908534412	-0.014040795496373944	-0.005088318373507904	0.01451856037158021	-0.002169038944729526	-0.010023124353196997	M2	lightgbm	1	124
108	0.011588074177249651	-0.013924786877551667	0.009088471532242692	0.01872540177499529	0.008512404752445007	0.06488517780542973	-0.006139876336993208	0.004574183734612373	0.004188125353654545	0.024604956288037473	0.002086834533965487	0.0019392617568129834	-0.012223517453120713	-0.004658224684756318	-0.008953685081476469	-0.003632546446044038	0.00018272960995147593	M2	lightgbm	1	124
109	0.0035385153307533833	-0.000674204667172827	-0.006582671851466031	-0.006867952857217917	0.0028773150067687918	0.006784126417778041	-0.005714673807399257	-0.0008604065111663373	-0.0022139134722526546	-0.010716259553559128	-0.0031069105061212045	-0.011492814233081086	-0.0028573773532841224	0.0008178947580694555	-0.015605715580635197	-0.002139594283363759	-0.005184224825577589	M2	lightgbm	1	124
110	0.006114692446444111	-0.006250944880666139	0.007986791624121662	0.020013364670603308	-2.549619803488262e-06	0.016454481721838925	-0.004563820088884794	0.05770787707667221	0.00039652535923795357	0.029007008904274333	0.006340133057038951	0.003098851190935661	0.0021110523698040303	-0.003851557464019902	0.011635264271949435	0.0006485016176290911	0.002856722294071865	M2	lightgbm	1	124
111	0.0024751246399692547	-0.00878625520399969	-0.0076064087029348365	-0.004691869921919996	0.0020883408694270795	-0.020681761600769222	-0.001832099342581688	-0.005751620029656419	0.006573278870497083	-0.024194728482789554	-0.01497011494933259	-0.01365325896013125	-0.010846345193450834	-0.002803233714664392	-0.01084888052576016	-0.004051316689313815	0.0029720398108867415	M2	lightgbm	1	124
112	-0.014899707244205487	0.00964684398286353	0.0031328491411269184	-0.0061584792560993844	-0.008347975221407079	0.06235433486613426	-0.005954067135118598	-0.01723004909257377	0.0014929632664673286	-0.011248318907942458	0.005559488561161122	0.003363065645298096	-0.0037847724740083543	-0.00028857468773168995	-0.011759503809187763	-0.002997314751448595	-0.011780484397478364	M2	lightgbm	1	124
113	-0.010638371394865601	-0.0018197873837785636	-0.005843189916084527	0.003200911959205875	-0.0019365399555753438	0.006968269479260494	-0.017415301266968625	-0.01417057130585	0.014778570986511157	-0.014699197298837268	0.00738900416507416	0.00036964821273746315	0.002686947551938296	0.019590258673160447	-0.007653228675677918	0.001303337997261093	-0.005857187626228592	M2	lightgbm	1	124
114	-0.01832036977447973	-0.0010155092078813232	-0.013695494354444018	0.0009298459609360938	0.006703253809514316	-0.019669209505046234	-0.0002453762730402429	-0.0336820767010606	0.005849104764870068	-0.02373996975723581	0.005344849317519801	-0.0017967315931350031	-0.007864437303566434	-0.01289427455445154	-0.011175973859092924	0.004019355906896817	-0.0006830396786915065	M2	lightgbm	1	124
115	-0.0006499293127562832	0.018723792779023515	-0.01315259052589232	-0.004105940512258015	-0.0052403052866093576	0.05615728784247054	0.008330542681491393	0.023807822190826895	-0.003932598114966764	-0.01076968021739146	-0.0033019407655760337	0.0007628513325411121	-0.008868128204910782	-0.0026225207116368893	-0.01291948833014807	-0.001368449764809743	-0.0035650922434790496	M2	lightgbm	1	124
116	0.0033406268110269047	8.590833787608376e-05	-0.0042411547728064556	0.019047571011853125	0.0031497743445420955	0.0033280610109496698	0.006450775406643343	0.004242850325640356	-0.0003874773794018555	0.06251509298496383	-0.0030638933996841094	0.002668230404355892	-0.0020371321905753477	0.0018906415901442332	-0.004308010454749579	-0.00019632504560295272	0.002548172860220727	M2	lightgbm	1	124
117	-0.011553400355147377	0.004089843901820102	-0.00512010406304338	-0.0007697147939809545	-0.003053933995504187	0.001012870414652782	0.007322185045803573	-0.00828611020951228	-0.00404742435874301	-0.024668894809161467	-0.017889887322760166	-0.0020575924396159066	0.008899676793617504	0.018689098271579614	-0.009360187099611098	0.001933158857717268	-0.0040072805591785735	M2	lightgbm	1	124
118	-0.0034414958260217308	-0.0032870112475551837	-0.01340345248603564	0.0026558296349732877	0.003669469480440445	-0.01660603469425851	-0.0007094115989865322	0.06455471992979092	0.00885016686129087	-0.0006771403526277301	-0.00035257431146474	0.003088404797176585	-0.00031357682525060454	-0.0008905207232741692	0.013115905744023104	0.0025695549158313347	-0.004247465074933807	M2	lightgbm	1	124
119	-0.009731628066160628	0.023335102138200045	0.009666273537968787	0.0026489311835219314	0.0038965084812056412	-0.03150416444981048	0.004551837131405276	-0.005573209488866469	-0.00020999552561720992	0.018672281871639114	0.0004077514077012323	-0.0016184941456447164	-0.008474757132149244	-0.03410825621626267	-0.00033387739868480105	-0.0021802100222193467	0.01731873225359705	M2	lightgbm	1	124
120	-0.004883983919064462	0.018421381373843377	0.0015817425813369134	-0.017169417002742937	-0.0013055727176339061	-0.014422647217160866	0.003913180204793324	0.006339835112773213	0.011291470646990188	0.02545664451719932	-0.007492102198364116	0.00040506391927889963	-0.006156700180694212	0.0012660502176040005	-0.0019524766315338312	-0.0006716071939833969	-0.0017778910742485897	M2	lightgbm	1	124
121	-0.02057731038044814	0.001512952255150247	-0.004510837658095244	0.0027501827263403038	-0.0017425339794667825	0.001230846906021457	-0.007001907063310805	-0.02297325035344867	0.0029008588733230147	0.04259796517582806	0.003473673015694207	0.0019542578024877846	0.010374968939250447	-0.042481561538411386	-0.005116168020156559	-0.002598917835130584	-0.0069165512941265885	M2	lightgbm	1	124
122	0.005639221640553102	-0.006906862322397187	0.01166746820312264	-0.01554548781085505	0.0007890430115223833	-0.03885372907806383	0.00254148356812946	-0.0264291726229427	0.001162354543785302	0.036045412547439454	-0.0012926872559237343	-0.008277030089665882	-0.008898436673420879	-0.004276845796173277	0.008031682542433537	-0.003157822802933212	0.0013357032862781808	M2	lightgbm	1	124
123	-0.006552193014016963	-0.01161796023940571	0.0016345937676801741	-0.0014509979059230081	-0.010140339289365502	-0.009111120776304694	-0.014577992617401347	-0.011788448363987566	0.00886615151205651	-0.022584824350712927	0.005178457182422698	-0.0021795092439294357	0.01599382622147668	-0.007995194572330238	-0.011168203966607193	-0.005851972333263896	0.002211869070101132	M2	lightgbm	1	124
124	-0.0023708487107849704	-0.009201390832888384	0.00639998251575014	0.0047614471073954825	-0.0016492678194993502	-0.007387498875613889	-0.0050237725756470475	-0.00932211275297275	-0.009016751626462406	-0.0007127057789090405	0.003613243171383589	0.004402213943516716	0.0019607673764356973	0.029261561446011344	-0.0033866711346141436	-0.004533948350394518	-0.004274382903493552	M2	lightgbm	1	124
125	-0.018962219686282672	0.00937308261928874	-0.005761448095732231	-0.016414660584091675	0.0006612200962018106	-0.009350903888151348	-0.005783621143717158	-0.014177584811432999	0.0023543639920361363	0.07719263080864412	-0.00888046835181579	-0.003951868553791463	-0.008467888210240013	0.0016665569141647606	-0.001584329639327577	0.010657110607798169	0.003414758450197777	M2	lightgbm	1	124
126	-0.00855053296658572	-0.003455243011371438	-0.006655815452851875	-0.010521031619719423	0.00020324987694706183	-0.03571123455916371	-0.002854611042614579	-0.014120608397981507	0.0011528419214289893	0.0006775986700264855	-0.005813263828252765	0.0023477039797417934	0.0022017751283207754	0.024131763948067358	0.03480852817621774	0.004105722796107646	0.0033360588152650315	M2	lightgbm	1	124
127	-0.017495692052638557	-0.016830340995021623	0.007452024860035488	-0.0021369171711100293	-0.003389619472453378	0.06423453076733765	-0.0032403539755976618	0.0603269532796834	-0.010365278415079617	-0.021037805814408707	0.0017745571034109386	-0.002600662740513637	-0.0020757501264729024	-0.008157625624458828	0.007061984234774264	-0.0007257810230572772	0.0024099802273442506	M2	lightgbm	1	124
128	-0.004004011431163563	-0.006944332928230692	0.008208697868564707	-0.015270700436342247	-0.00248583479279679	-0.0020949391340394116	0.007567969022713257	-0.00393915336554027	0.011428844638163195	-0.016885321864518885	0.006235981750621715	-0.0011146026968431968	0.0019691645356204857	0.0036717672808535416	-0.009893439350748266	0.007696982610300497	0.002415945940758194	M2	lightgbm	1	124
129	-0.016600730580970904	0.0019539764064995793	-0.007259989348833531	0.004129103496688266	-0.002970168636353212	-0.011280239482602416	0.0019345381705232396	-0.01719481598443247	-0.004472370329212679	0.015760414666502416	-0.0020950479505117436	-0.0018677893389868739	-0.0001148708811796915	0.0030148116168040133	-0.009702755568251826	0.002104306936063131	0.002239342452818198	M2	lightgbm	1	124
130	0.011708921489080084	0.0007402944485977628	-0.002985560410747771	-0.0026494829971014013	7.606037662768555e-05	0.02716586352289821	0.0020476480467547693	0.013707807250569588	-0.009364219001564958	0.06557178343511459	0.00603765732021027	0.0019107097428074852	-0.0028036764430256554	-0.0011781763728488672	-0.013721178654574596	0.0036856699211521415	-0.0047561188780308235	M2	lightgbm	1	124
131	0.021815438137919356	-0.009268956350307462	0.005955565469830764	0.006445508559465708	-0.0007626754543243935	0.028021745312114966	-0.004438338245865694	-0.000925181052969997	-0.004667036514152617	-0.0004619906220275603	-6.578427085519326e-05	0.0035728646115272935	0.0013020040361639887	0.028545897499984752	-0.007665553849461063	-0.004286198036437501	-0.006071641272254719	M2	lightgbm	1	124
132	-0.0003048758291906895	0.025962797597803167	-0.007496717320510677	-0.0029984408179884237	-0.0004465757302119726	-0.001607949495178638	0.007920171727026727	0.07238685534704513	-0.004341873647842609	0.0007141684121875813	0.008093491587991183	0.004202428613414353	0.0009805492544649216	0.004046718413434288	0.032987845050760786	0.00316203867005079	-0.0011667839317322242	M2	lightgbm	1	124
133	0.0031207450633532665	0.006105474934486378	-0.010235853302934847	0.023789400601699155	-0.001280299302283362	-0.013395914102592082	0.012046339370328243	0.006437136644114129	0.012483856972251012	-0.016627621024590068	0.019211494485318965	0.004576892374737876	-0.0029283420161639313	0.0012733041128370425	-0.019138068393827635	-0.005820220831081749	0.01221710159415468	M2	lightgbm	1	124
134	-0.00111623266390825	-0.006899496871820405	0.008334604429510239	0.004996171287854576	-0.004402291295157032	-0.031050213461266716	0.011391095143563262	-0.01484870031357372	0.005907388193466251	-0.009028330560537716	0.010327619598018667	0.0027926762547096783	0.005031449160806363	0.007182733497931883	0.0028390179530158556	-0.0018590287922473964	0.011908163581916471	M2	lightgbm	1	124
135	-0.018698523844979196	-0.01777224277359517	-0.0021219599398876266	0.01981482288641793	0.0103527711291764	0.06605247196701854	-0.01897648906804489	-0.007132672941460891	0.0025091612881670846	-0.012863742832978874	0.0013326632280070564	0.0013904843469660561	-0.004995663260276362	-0.006954864244056606	-0.0011376553036017343	-0.007017903453670698	0.014150271952991665	M2	lightgbm	1	124
136	-0.005849459347052034	0.0006227259420165792	-0.006523048677758144	-0.0011989226053404911	-0.005775419446573527	-0.014865306040835236	-0.006300292969561649	-0.025913468125773532	-0.0010894311758627953	-0.018642911995311887	0.01846324186546256	0.0015414485188825677	-0.0006611553467750135	-0.010489284159368279	0.011346055530563764	0.0009941187666432537	0.015272772758459363	M2	lightgbm	1	124
137	-0.0011561695899729276	0.026709804273217973	0.001649301360940942	-0.0024318209942530305	0.004030005583625016	0.02739867939368596	0.0005883531521367563	0.0004230239204216841	0.006868010438831343	-0.014996986133728511	0.009734763028474064	0.0024195324335792435	-0.004845669234312854	-0.0036093313189384667	-0.003872449990719568	-0.0029186026403362404	0.01628582958931719	M2	lightgbm	1	124
138	0.025511699669746885	-0.008888304808647456	-0.0036020817511786506	-0.0021464791494962437	0.001795717734990612	-0.0029467965069785358	0.00017829690548160586	0.01930250364224312	0.0009811730422569118	0.026447563148196383	-0.0036940805800531377	0.005107756649183386	-0.013739258884793971	0.0010207370801288747	0.011146708824236694	-0.0038351104296349687	0.01787740106284223	M2	lightgbm	1	124
139	-0.01425939991993445	0.003552499401749888	0.0010466809508071421	-0.0012150496432145796	-0.009133378748839387	0.011053421004194043	-0.008672418153110163	0.029821709741893514	0.008625036097157781	-0.02322988817652349	0.004994838652229784	-0.00191650125482869	-0.006376998937654456	-0.006556261367263183	-0.021986594751424587	0.00800635415021596	0.0016074403110948074	M2	lightgbm	1	124
140	-0.01626405115873499	-0.012527414912315868	0.0053802019312931505	-0.003525305737229329	-0.004688843028983084	-0.0019255587318406297	-0.008648599189166979	-0.01890589738851804	-0.013701053815307281	-0.02922603569345189	-0.016375782961571154	-0.0004150120463268961	0.004015292608634849	-0.012236644040347558	-0.01441691094725805	-0.001174966285299931	-0.0031197252375496217	M2	lightgbm	1	124
141	-0.008489575573336834	0.0010252554485785954	0.009197046025570567	-0.007401689186862677	0.011943212443895861	0.0002962497050643892	-0.0008198270277937565	0.002698139518215091	-0.004598974169886333	0.01116667636893139	-0.005375774444200323	0.002767751024525314	-0.005121656857766169	-0.023164033707328422	-0.011940817124175055	0.0037085063152850154	0.0028423336945178667	M2	lightgbm	1	124
142	0.020779202377908878	0.005900564580675006	-0.008850052059848769	-0.005919604093835613	0.003688656614751991	0.010128233135580656	0.0006234595882428681	0.03066352125395048	0.005329299293890776	0.035399899824291314	0.005845173028599099	0.00571221668343467	-0.00464844179693701	0.0007713088913815108	0.010218513848236582	0.007072002429566635	0.004544057975384461	M2	lightgbm	1	124
143	-0.009063554116493865	-0.0070723752561644	-0.0027496474300174934	-0.007853296954110599	-0.004095222951916866	-0.03863263753484712	0.002176119100346974	-0.030866309820192554	0.003077525211348452	-0.00928607347697867	-0.006379052286440378	0.0005226856520684772	0.009888381320158972	-0.006540752033764228	0.017389742533862586	0.0052205833298869	0.009766367143530665	M2	lightgbm	1	124
144	-0.010213291692104538	0.002985711870986066	0.009219100467200625	-0.0073153183628302835	0.0010028773452387175	-0.030270968911300888	0.004539549472519952	-0.036827120130654194	0.000994305841020032	0.01080213833487114	-0.006479852315442095	0.004844831531098288	-0.0032594334360314964	0.030715469798653944	-0.008065248514712823	-0.0004355524028981046	0.005087843608236396	M2	lightgbm	1	124
145	-0.011180156206741483	-0.0010471232391538392	-0.009674034490662665	-0.005155736365183751	0.00072050030341659	-0.006770079258466262	0.00858069972923742	0.08526475433638149	-0.007655486150345579	0.007895003765641269	-0.010333255134861486	0.0001518484789152259	-0.00396930014992097	-0.0005402264909679243	0.0004496445915899265	-0.003281462269030301	0.004748859220900647	M2	lightgbm	1	124
146	-0.036744622815713265	-0.0003151843711843132	0.006840920599881151	0.00679623185738638	0.008970989576920907	-0.004567231070056537	-0.0021144923454448792	-0.0036528956933817728	0.0035965439294972407	0.024532870558026942	0.01015597034456993	0.0036570417115774647	-0.0020754165988854734	-0.005254189651705215	-0.0026319192546458182	-4.3081007580721745e-05	-0.007232301944176529	M2	lightgbm	1	124
147	-0.007105602251769349	0.005360751459359073	-0.005271716552183058	0.0009652786719815254	8.788494805284759e-05	0.015072972205585901	0.008328653910630658	0.0025446445724606375	-0.004128094010719198	-0.021221020310433526	-0.0011703158182456192	0.0029805682850342096	0.00862687983616142	0.0032425279766662997	0.008904466330612048	-0.0057924337988041795	-0.0038493412051741243	M2	lightgbm	1	124
148	-0.0025952274946886428	-0.009300573990563048	-0.01576791049123944	-0.00899757429045745	-0.0021660757975782686	-0.011228464684445176	0.004655766009463504	-0.004730439499169094	-0.006070050942759532	0.005797380054008741	-0.00880911375688287	0.001906046213364927	-0.004458368826918171	-0.005207973483640869	-0.0067059688791569335	0.005118371627342378	0.003332173175526654	M2	lightgbm	1	124
149	0.002105520651940575	0.005792022435021664	0.0006980760280280143	0.0001311663754131265	-0.0031356282212200988	0.008153829365810354	0.015451108803792333	0.08624325584600612	-0.006870193258932839	-0.01637109351616884	-0.002137468232138686	-0.007168363000250291	-0.01058716205406767	-0.002639087236402157	-0.013164351257118961	-0.004946364310190537	0.002812330263348677	M2	lightgbm	1	124
150	-0.017596739506977665	-0.02075637703430247	-0.00559421694558835	0.01822956661044336	-0.007569721868088676	0.05279516368166989	0.00018757326424371406	-0.004742297189930499	-0.0006734322946967968	-0.009717744591791016	0.002391320835988797	-0.002516103224610611	-0.006009354428328674	-0.013340294647986107	0.0025388812680451683	-0.008293544468895535	0.013316048059789382	M2	lightgbm	1	124
151	0.029367307168295383	0.00179911589515831	-0.00579367110798644	-0.00819357682044299	0.0014478714974896026	0.018059321736668233	0.0020700211297100227	-0.014733397353496045	0.005301330191769006	-0.019381463838423447	0.004540111905578502	0.002185234586119023	-0.005197092830920238	-0.0006742132204410353	-0.004329973436485531	0.0037421451711738755	-0.0017929777618783706	M2	lightgbm	1	124
152	0.014308929898014038	0.011936323080292558	0.005365046653199286	0.028479486447646873	-0.0007671969108102828	0.07651601168682087	0.0003149819603542677	-0.004733241060558522	0.0025018070149578093	-0.003733071525451447	0.005277199431153111	0.0026302451923424014	-0.004046913317916483	0.007226994330456614	-0.008266110780026797	0.0011407835538063136	0.0039840454120030466	M2	lightgbm	1	124
153	-0.009940092154524008	0.010704718230130004	0.000587511546831758	-0.0005051221492696644	0.0023244654932809508	0.016788067718045644	0.0029297315360804358	-0.0011955742785071423	-0.0011190841108002809	-0.007623146620196576	0.004848271529950381	0.00145277319538922	-0.0023681673377068994	-0.01267604450495813	-0.007523334983232026	-0.005598608316023144	-0.0023970627111247634	M2	lightgbm	1	124
154	-0.011250081472090055	0.00720152620250431	-0.002982048039633698	0.0029448810496882157	0.000918468825906672	0.012485123503576542	0.007308139984423131	0.07937943159086924	-0.0031770481093177996	-0.029197609279068375	0.009978858177289721	0.0015064347751540317	-0.0011288077672837592	0.0006696630353118711	-0.008314347543659303	-0.003832329496634033	-0.008747004032255689	M2	lightgbm	1	124
155	-0.01250357683173014	-0.0048007634025713265	-0.004868513956916667	0.006284178325934114	-0.006517400717447419	-0.012402298614073326	0.019320286414518485	-0.011458478242462444	0.011207311335420038	-0.006014347617007363	0.007652831920668428	-0.003287423324172597	0.011206980530058025	-0.00234912173781725	0.009309431505107267	0.0031891373955518524	0.014038076125329318	M2	lightgbm	1	124
156	0.0022314340796645337	0.00490105662188559	-0.0030698916774237156	-0.006760253083699915	-0.002447893061821201	-0.009102470348858261	-0.0015440699970932922	0.030050345062848045	-0.004619849641232773	0.026430352624552213	-0.0023813711925976576	-0.014564985308321834	-0.0030545768164738267	-0.0014979957724506432	-0.010335992056966765	0.007088857883551483	0.0013923076080893065	M2	lightgbm	1	124
157	-0.010269585704713311	-0.009952482994608361	-0.0006140364252685203	-0.00021433734152366212	0.00776613251715766	-0.006000611039700878	-0.005713310432864447	0.008651435190536098	0.00818741034198996	-0.013498686851978746	0.0038032844700847976	0.0005982740622456159	-0.00397004293641947	0.0025729003352834906	0.018730920187443795	-0.0055529139572177725	0.008907007654154224	M2	lightgbm	1	124
158	-0.006168861417840432	0.02700779128308639	0.008826282935621025	-0.0027153156326601828	0.001200375569678091	-0.022093216720651662	0.0009280795442892629	-0.00846788272499213	0.00019328684148646512	0.08558396315168133	-0.0065724119366790635	0.001330661952968847	0.012269213834694136	0.02468983691863902	-0.0026640085834591983	-0.0008420810235382168	-0.0022393711420484273	M2	lightgbm	1	124
159	0.015731901226621013	0.006134866321474606	-0.03389031583839876	0.0015645601007202973	-0.0004481460481154447	0.006488107218682409	0.003518746772633341	0.014813378127143952	-0.007747363434907218	0.04957338245770188	0.0012616028964959405	0.001278323983410396	-0.015597147970502675	0.002671671726350915	-0.006396454623520294	0.012449716537807054	0.003059393371384641	M2	lightgbm	1	124
160	-0.003383706157671098	-0.014547786808760536	0.02032742436740314	0.0005784248274299555	3.9347737886676926e-05	-0.03159739165374846	-0.011530260844078351	-0.0016052292693435237	-0.005137073738394479	-0.007089855514451451	0.004421849987998527	-0.004674200141417977	-0.0025214476005711874	0.016964655955290397	0.019594599549124018	0.003001278687124963	-0.0035509751383724767	M2	lightgbm	1	124
161	-0.017831626885040492	0.004794408902519473	-0.005866341206327913	-0.015488916556573848	-0.005421396214822039	0.027002851212504973	-0.000504583441361268	0.0013600571986338368	-0.008351369103563164	0.006164217820954357	-0.008417225029699913	0.001070746017682848	-0.009643427052254924	-0.007363571632123214	-0.0007549406763068648	-0.00454123695830797	-0.005034395116838037	M2	lightgbm	1	124
162	-0.009020625478984183	0.025432695978647286	0.0038102255249632174	-0.014171937052858772	-0.004467767488215451	-0.012563840799524594	-0.005210225158368626	0.008799516041535047	0.012941724482108728	-0.01563661073463352	0.004730935699906915	0.003410711775898101	0.009062559244745904	0.023558606361826	-0.012451876774555311	0.0055628778638944654	-0.00652517784571965	M2	lightgbm	1	124
163	0.005092872833982301	-0.009193746368677619	0.007213444454131027	-0.0024446980807546217	0.0027589304208418255	0.0005216804780781855	-0.015669048535978992	-0.009097890991717941	-0.004555987253732244	-0.019046628984766733	0.005927259470154027	0.0010247981538300623	0.003090348547444185	0.009298601617808596	-0.012090663778513698	-0.0053602489123006315	-0.007992337504466126	M2	lightgbm	1	124
164	-0.003920652462698203	0.005375809705906377	-0.00800819940480418	-0.0001368965788893914	-0.0056134386909860385	-0.0004134545766674162	0.0025362082598961947	-0.00042791563789663017	-0.008455456739631313	-0.032699243820589204	-0.013921213972917132	-0.0012296208682961451	-0.00271305578658767	-0.011027313302917709	-0.016732470860955848	0.0028220417712767716	-0.00570743642037092	M2	lightgbm	1	124
165	-0.012355696661186832	-0.0006552432626419484	-0.006329976509569421	-0.005249751174829583	-0.007024412961346026	-0.012700866988560518	-0.007415325246094793	-0.007720653969173107	-0.005809309395099161	-0.03174464712313001	0.013694750703281746	-0.006303242332626859	0.008653433226535567	-0.010906143825144493	0.009065344443331772	-0.008101986091620682	-0.008700793008499748	M2	lightgbm	1	124
166	-0.004678852752963747	0.00944597475205262	-0.00572762177459799	-0.007644065975941262	0.012509184261173218	-0.023293646539452133	0.010011609979187343	-0.012191833646028766	-0.004771004734051276	-0.0021297815559576765	-0.011175175441941512	0.00012867830417272994	0.01743330894876571	-0.010505055042013482	0.016810629887606593	-0.0008186176588421544	0.008328865762755234	M2	lightgbm	1	124
167	-0.004885482798894855	-0.01068262810199329	0.0013318909066685502	-0.003731653199527204	-0.006767659066450486	-0.010237251873385509	0.015465926490234892	-0.013687078128164125	0.0069509227699416695	-0.016291366564682767	0.010377496451595776	0.00021723121020025463	0.007264519745698062	-0.011378273852572035	0.007009927041597767	-0.004320830044409889	0.013712414732466203	M2	lightgbm	1	124
168	0.029913171029660242	-0.0009431355644110673	-0.005575710663090754	0.008516032047178941	-0.00029005445583924345	-0.03764494983067856	0.009672104288345038	-0.030165819752255227	-0.006045061603118375	0.022942343390607807	-0.006739051974705053	0.0017678523881829561	-0.005305294167918113	-0.014037631697212217	0.020344314957021166	0.0003005159844168674	0.004081315107747653	M2	lightgbm	1	124
169	-0.0028396835880344527	-0.00874526165742683	0.00568266510365603	-0.0017132783204308127	-0.005263312011073382	0.014971864616642232	-0.015706164514221802	0.048511922961585664	-0.006002215708268016	-0.01997360521708916	0.005412587232656642	0.002552550702919638	-0.0035547153471703866	-0.012712250892381961	-0.03915584923680787	-0.002395951238098342	-0.0041512529207886895	M2	lightgbm	1	124
170	-0.009199423381128514	-0.012249307828908606	0.023095450395968862	-0.0027066041555444805	0.005279302145835265	0.00047695790471533495	-0.004450769840394106	0.008613532117015306	-0.0004941539728470616	-0.0044917266806788515	0.006875010929525534	0.0018263434720944382	-0.0004928486235446191	0.03489407333773134	0.0032619987517856254	-0.004709794773085755	0.00571023228570841	M2	lightgbm	1	124
171	-0.002669874044743019	-0.012456048088943393	-0.01984908671666229	-0.009525852784902599	0.004005586015332104	-0.03764477648514628	0.004664532644798847	-0.010317835290813761	-0.0002767632451542572	0.00911716712674072	-0.0005400377650869654	0.0010157236510101048	-0.0036342859697330587	0.03569562017108075	-0.010564487306430233	-0.000860797119592211	-0.0062785743868273595	M2	lightgbm	1	124
172	-0.004973853425032983	-0.0010901571060445022	-0.008273811492688478	-0.003462375649355571	-0.0037241834428953426	0.017097496036914465	-0.0018753904236798345	-0.004601561089289157	0.013218046129462594	-0.007013647321979252	-0.007906030812018735	0.0029960590081389597	-0.0059734294027510805	-0.035677702969173865	-0.009626664554374647	-0.005509244723488908	-0.00012886957764998816	M2	lightgbm	1	124
173	-0.025866039652426114	-0.0008334590659151482	-0.005382910256333629	-0.0021674464472528996	0.006101676834322439	0.03211691995458163	-0.0005754885150630626	0.010529595158836795	0.00276333159787366	0.006830910557361837	-0.004517094026545299	-0.001327512542368871	-0.005875198453902034	-0.003174895863559178	-0.010783751903695791	-0.0018340372986247041	-0.005703458511174638	M2	lightgbm	1	124
174	-0.020309217771789845	0.004885540239432915	-0.009667903845471938	0.0006710108108432086	-0.005848497176355345	-0.006105224772858748	-0.009517111840465697	0.005389096787488721	-0.0009184638915292702	-0.010233669779071903	-0.0055567252262170895	0.0037025701069567448	-0.00018230191367594008	-0.0035698637376609856	-0.022683126577047255	-0.006679625275479823	-0.0013274919268698646	M2	lightgbm	1	124
175	0.012339226077668155	0.010980514650817027	-0.002006850749324714	0.003186475914413703	0.01911934387467242	-0.007505265556044036	0.008769858050792275	-0.01143452507289366	0.013742188281323934	-0.011393754495772396	0.012604935090417302	0.0033975242472261175	0.011481167474710209	0.0011665739086053257	0.007543998454532532	-0.0014117705114720775	0.010833871678130456	M2	lightgbm	1	124
176	0.002093680918736818	0.005001886270697117	0.0076410129546043235	-0.0032472683275932687	-0.002273203936097011	-0.03109209487074359	-0.008743734169198178	-0.025728013750085214	0.003867684448191574	0.02551828902814852	-0.005582247329155629	0.003180479899216819	-0.004532440320138849	0.02022228867518335	-0.012423457649832843	0.0029450065114866035	-0.00017382457405881835	M2	lightgbm	1	124
177	-0.022072599471141402	0.0039742990586551525	0.004852646074233059	-0.0024901738187546167	0.0017163399210334829	0.01884067136859956	0.0029872907855089175	-0.00495753641235909	0.002150984398780014	0.004890861473528799	0.003956404503542279	0.0011921778116413182	-0.006225066941428828	-0.0072447605071929225	-0.01240797069450595	0.012714538656846424	-0.002149093801126562	M2	lightgbm	1	124
178	0.003628965868706263	0.0060736797933161136	-0.0021111071185332428	0.00025600432609746457	-0.0052170202248337395	0.004201063880316751	-0.003252784531325994	0.0053787324193687635	-0.01681699096363751	-0.03109477109610378	-0.013660164318312726	-0.003441744362678774	0.002370955883375467	-0.013042518511428507	0.018932823200121473	-0.0056073153307327536	-0.0056172390424314616	M2	lightgbm	1	124
179	0.01937531459600532	0.01759363130389816	0.008906881184091197	-0.007698457850283806	-0.0017156121392684273	0.0047190277165150415	0.004640972687166836	0.0023397431221671644	-0.007548711002045153	0.025133565499052605	0.006215818145846538	-0.003922395596626973	-0.01857358981281041	-0.04264163371183651	-0.006065589946391056	-0.0039026664901624774	-0.006363520912866829	M2	lightgbm	1	124
180	-0.002048723309089513	-0.013889401819924655	0.007836670312482797	-0.0033555442578789107	-0.0071470032282824215	0.06019555464788651	0.0018955087883739358	-0.000993547828133183	0.0010880100163480346	-0.010364851072366737	0.006314572520436305	-0.0015135511185704756	-0.005579922631928383	-0.018451004145113824	0.018273813626726112	-0.001554127166063811	-0.009013659152134144	M2	lightgbm	1	124
181	-0.014104013040797957	-0.0022222491427759073	-0.007677407824908602	0.0019085016740675042	-0.00023979630243761824	-0.005825986989078328	0.0038609193860999792	-0.014882380698276387	0.01650547954010188	-0.012842394166385511	0.013815874866808601	0.003228442476830595	0.01594064817044711	-0.0008171448642947261	-0.007433966534079873	0.0011221112880457937	0.005103776831237192	M2	lightgbm	1	124
182	0.002243733149044807	-0.006468165901033227	0.02045791384994251	0.014179547041420456	-0.0011753658628212808	-0.012863895914928739	-0.00882650962465917	-0.004915128860217821	-0.013103040195657776	-0.026473120478938263	-0.005338570214571929	0.00030524645300820474	-0.002667378894044794	-0.010312760429377121	0.004325325071834552	-0.007176492780207946	0.006637904390074875	M2	lightgbm	1	124
183	-0.014073941789179834	0.0016946014107010918	0.011221740905092745	0.004436890852398478	-0.004110571115743716	-0.01300256134505449	-0.020009403187701117	-0.015156756950244335	0.001791972196919433	-0.00684781737541134	0.016983209463700653	0.0021374280014030914	-0.0037939850957019452	-0.010380343673369492	0.01377993243314055	-0.005971107777103836	-0.007490749221923681	M2	lightgbm	1	124
184	-0.012621705270186152	-0.008265984367492082	0.005669551508497889	0.0018519903448461252	0.001946051596484218	0.007118836986284106	-0.0031008183546446353	0.05209528224441437	0.003951823415859513	0.00488074275943023	-0.011539497197581522	-0.011618252335768589	-0.02312537140660799	-0.005127516221776737	0.0015625273998849895	-0.0049457623367333585	-0.007884530064229775	M2	lightgbm	1	124
185	-0.018770856245775434	0.005661826359801168	-0.0013446277283670522	0.00968719514176561	-0.005782778442406374	0.007966254781898585	0.0031126619952190626	-0.0021516459629657963	0.007396051021163054	-0.019262402570854275	-0.009821260620620212	-0.0004672244232505526	0.0023822898464537	-0.010326408079478116	-0.021611580901702225	-0.006947061108231323	-0.002855928501735915	M2	lightgbm	1	124
186	0.004889786258939353	-0.0004050236614921032	0.008792904461748016	-0.014930491851950625	0.007976905319831631	-0.00804794201995669	-0.004147054042742005	-0.0058620609396316066	0.0010557658095595736	-0.0034390166737900438	0.0007280511191190527	-0.008104981960776794	-0.010807189091798479	-0.03615497104098354	-0.004384207693892955	-0.0004880589184355565	0.001177715415287136	M2	lightgbm	1	124
187	-0.00580632459979597	0.002817515755272293	-0.0033012633166439776	-0.010561429089259557	-0.00021833504119988132	-0.042948827283792824	0.0030711740633943773	0.00374992365149399	0.0032792650581011185	0.028023716248574644	-0.002490635534800144	-0.013790235187435254	-0.006959976263915484	0.03281904010966013	0.018467567762783126	-8.739676320023318e-05	-0.0037089500578759795	M2	lightgbm	1	124
188	0.022581999298732554	0.007600519704196466	0.005370518998752556	0.002915616059920206	0.004838527055106775	-0.01717038561299177	-0.0011288205999368053	-0.02758713444357033	0.00031229795494755566	-0.014412783874392715	-0.0012319419216094332	0.004873295526123819	-0.008120780830861823	-0.017214649262441595	0.01430489660245502	-0.0044453166586581085	-0.0013701899479916298	M2	lightgbm	1	124
189	-0.016635169961542295	-0.011586472339644887	0.0046831838027636625	-0.001022520992180434	-0.004604898257228919	0.03722560279123069	-0.007295289088015932	0.06491936219285546	6.057418873495698e-05	-0.012965387747617243	0.004978190478329556	-0.002624248642256463	-0.00604557200362583	-0.0007819245015080629	0.0018614166847644009	-0.00041255861727927646	-0.00822848815159307	M2	lightgbm	1	124
190	0.024157822992950863	0.013487724854602487	0.003605707262431585	-0.0073273407068111555	0.0025200352069882515	-0.013395904443438742	-0.0013837566771772612	0.0008631587998322347	-0.0074871162468115255	0.06579180077440314	-0.006942792108257162	-0.002425438936272994	0.026534269960797004	0.013352582375482926	-0.009298516617383276	-0.0008489265267082022	-0.0004632735291459167	M2	lightgbm	1	124
191	-0.004991565139659127	0.01202445604888683	-0.010437841963589205	-0.002179536419474178	0.006533900865189229	-0.006993816918051727	0.000525133072966912	-0.007532519398639369	-0.004622026911187982	-0.0367978974156938	-0.02199677918931228	0.0006338730484857245	-0.00810564582283665	-0.00759086681888887	-0.022277142645586077	-0.008151253667578436	-0.005074884296357587	M2	lightgbm	1	124
192	-0.002494998293948591	0.006206108850064348	0.0017208384422441566	-0.0036319679540221766	-0.028311875155319313	-0.02995878708119413	0.0032310888669791734	-0.015952879630782194	-0.002333603364018836	-0.0005399904248541977	0.001213478257741624	-0.010454893911084319	-0.003589665623388338	-0.027758192246244748	0.021311642161827363	-0.001141743727084533	0.004509069918248669	M2	lightgbm	1	124
193	0.0014648166779795968	0.007834976194002764	-0.004766538982242882	-0.018152141637799657	-0.00025659433217225744	0.005029764614007371	0.0021734267639951584	-0.01269143115980386	0.0037978752256064272	0.06818409285245398	-0.0033197774377408365	-0.004812909662139313	-0.00937866126956604	-0.039313613679923434	-0.004261565421149245	0.006690173606669523	0.004420634260840268	M2	lightgbm	1	124
194	-0.006249910101368282	0.01632170349989907	0.002210348754395652	-0.008482851820645126	0.01884342149053569	-0.025113814467988438	-0.0063850874452315	-0.029012407408783518	-0.001303977146496852	-0.004661392324100756	-0.011670171653836037	-0.00010357294389445297	-0.00777523615625627	-0.012490340346258972	0.0014136518062892772	0.0022493386820316317	-0.0023697924638750806	M2	lightgbm	1	124
195	0.008770742945446882	0.002293554053074731	-0.0029917339924720654	-0.007245941001216134	-0.016729251934972055	-0.024038184811853908	-0.010863289996572541	-0.039038459006018496	0.008951098741266717	-0.005946310324734783	-0.0038192417443126073	0.0010319895445699096	0.013994133994257125	-0.02819204846332295	0.0038464245038867797	0.0011010410544169244	0.00011365871406979274	M2	lightgbm	1	124
196	0.024153589693159744	0.004759295599836877	0.0005987651271722098	0.009540401472467371	0.010949684434489439	0.022955451286079412	-0.0005979583603741345	0.006254221157340339	0.010980316074757423	0.007122751729615577	0.006922452718174134	-0.0004625385981564407	-0.004593216528171093	-0.00011645459035777022	-0.012273220598706126	0.005048209561435038	0.0058506069814710905	M2	lightgbm	1	124
197	-0.0015949035619980505	-0.010645369524796604	-0.0027725143260882833	-0.0009999651954192188	-0.003823415747026609	-0.012877208717213345	0.004584531350894164	0.003741923823241998	0.009722890639898093	-0.020690472855997198	0.009116191846428269	-0.0016179779966133253	0.007907248620953943	0.0016094491641849486	-0.001724299060030849	-0.004900860292962498	-0.011336820334801921	M2	lightgbm	1	124
198	-0.0010225876025555987	-0.007271460153720998	-0.002606479540267271	0.010098765604094591	0.004236487984847077	0.004634354136402059	0.00011676903481451335	0.0697067115434503	0.007322276228772435	-0.0004940647304633431	-0.007215427599048775	0.004646564738226391	0.0005899298971868321	0.0021015911886548715	0.017773956697106814	0.01047072410335054	0.004335247819025245	M2	lightgbm	1	124
199	-0.002215204199857268	-0.0069397811554845965	0.011384766951496591	0.011030468504818104	-0.0008209016438518634	-0.008414179158880408	-0.010336914703161231	-0.01764615237644221	-0.01188692411886421	-0.017458919216509213	0.010035388315220899	0.004292349811001335	-0.0010321497260905401	0.010944600009909409	-0.0076915669651186	0.004537023058574528	-0.010601607875262611	M2	lightgbm	1	124
200	-0.011558284994794861	0.008278932535395236	-0.008220589969605032	0.0011993295052097153	-0.005500208650355891	0.07931833783958066	0.0024260306401669165	-0.02268282306027756	0.0035533592016310997	-0.013654893346986406	-0.007273422257669295	0.0034583166447266314	-0.006900742281296363	-0.013402041955328507	-0.005156343874379961	0.0017982825786382168	-0.004358800846652118	M2	lightgbm	1	124
201	-0.0142276986730157	-0.00816151520316552	-0.006260872160380699	-0.0025477285086097476	0.006075434575640771	0.018227450091550666	-0.004014054728262051	0.0754678048596384	-0.0032975047598304695	0.02637977019029938	-0.007119980145325792	-0.0012480804889776012	-0.004576942180737549	-0.0017461057640476335	-0.009917478035693188	-0.00010874697404758748	0.007837074371824073	M2	lightgbm	1	124
202	-0.004563765095657351	0.0053077397183578946	-0.0035934477448739998	-0.013542489163978353	-0.00022331546547934658	-0.03878503993255985	-0.008599134514186643	-0.01701707231346318	-0.0014821452392901684	-0.008223880459031501	0.006210622425748341	-0.000622226732903319	-0.005412514696704374	0.02538657120838203	-0.0037229026671141184	0.01139230766871989	0.006772846356080624	M2	lightgbm	1	124
203	-0.0037548499449201194	-0.013846067425390728	0.002011497661616507	-0.005186656160054137	-0.002190510354628708	0.04669712227468368	0.00850893401505379	-0.005779383447614371	-0.013063027141956634	-0.006891591310353804	0.008257613460221415	0.0013112360344589807	0.013490578976814833	0.00016242853748311308	-0.012761910070914014	-0.004231671432202737	-0.008258812052161144	M2	lightgbm	1	124
204	-0.009063887977155047	-0.0075240050402390355	0.003064084159876484	0.0017407098907810418	-0.003362221387586156	-0.010003794624375513	-0.009364963963364475	0.03388695214265822	0.010160921815565792	-0.04028331199692904	-0.002660692391033053	0.0009858324825517714	0.013336629384199663	-0.008581056067124412	-0.01402677464637928	-0.0025528671591572463	-0.008508803591646923	M2	lightgbm	1	124
205	-0.008097065175318888	-0.01081597923023335	0.012413100539428087	-0.00036660812833794697	-0.0020185039264380544	-0.018527136736485872	-0.004173224659641172	-0.01878905461381412	-0.00011867165969327076	-0.01803622545668031	0.013764867060075358	0.0015344992283953132	0.002942614763485338	0.0002365255144985747	0.015871711597610336	-0.003902329185940681	-0.012484517934720418	M2	lightgbm	1	124
206	0.015951810772635504	0.011178186321853661	-0.004518000815302702	0.0025095442811217156	-0.0038977557969607974	-0.04476278706911248	-0.0057710970065499795	-0.020824843846029856	0.00017746357688345238	-0.008904416215651018	-0.00014000970990345147	-0.0002450320529378201	-0.00010967492099071785	0.019921047205049672	0.015416655978679437	-0.005784236512373801	0.0024871581706812163	M2	lightgbm	1	124
207	0.028107464545442117	0.01307359840464829	0.008021344858000894	0.005526242556669155	0.0023264085818362405	0.0066733787905931905	-0.00044272042542680746	0.002214881572076066	-1.8550252170129593e-05	0.11172879899753363	-0.009551408653186533	-0.003767986678884991	0.016661763937366444	0.00886277669607684	-0.0020724914173920602	0.005167824811588681	-0.0019326031537891864	M2	lightgbm	1	124
208	-0.009405385823182504	0.009947285412301445	-0.0077950316962402365	0.002105075239431402	0.008129563198271138	-0.021657096304404523	0.017994712528574635	-0.009260324603540671	0.0012005880305525117	-0.008729529969739134	-0.00031406186168904865	0.0019274300580220157	-0.006083857257467386	-0.034851964864793375	-0.0012939621953006954	-0.00498880654827639	0.0005043047489358778	M2	lightgbm	1	124
209	0.000993918967950984	0.006964486305617929	0.004189740178550151	0.004522399874690837	-0.0017002504662718301	-0.004102728134128318	0.00023891829932828372	0.0007701117989079216	-0.010250721422609991	0.06107640720738773	-0.006729960879148848	-0.013421405267175921	-0.010874456757550674	0.027771864474959093	-0.0057320532587655125	0.001154559678354944	-0.005277839045133063	M2	lightgbm	1	124
210	0.0008932928038923246	0.006401358000203579	-0.0043834256111057925	0.002394907357878504	-0.003932042959853543	0.006042216013142707	0.00585516377635544	0.009197867621799175	0.006478798148092031	-0.02117961407009193	-0.0029398942184106326	-0.004438942557673963	0.019201768546391287	-0.007574219619884631	0.013584158159364468	-0.003719146565126331	-0.012253812234233764	M2	lightgbm	1	124
211	-0.006437054482532759	-0.01376885373797621	0.00484202282534243	-0.0034497147570970678	-0.0021596062007473247	-0.01097120821937097	-0.0240216629247729	-0.008783540941410008	0.005522059557784818	-0.01097642199144765	0.01232627597216383	0.005281188700591156	-0.0008441367746813085	0.009916933040354526	0.012761817501469338	0.002333710216461198	0.0042237065929397535	M2	lightgbm	1	124
212	0.012612659091343697	-0.010341437514929292	-0.01825735261906953	-0.004885258181880275	-0.009521992466025288	0.030750062010236733	-0.0040881653739522125	0.02832427971940955	-0.0018334831434238168	-0.0008894264733099987	0.0035695553103003087	0.0006332197756610004	-0.006531731071074171	-0.0013026175167647318	-0.01084059548041452	0.003199065677538311	-0.0015520331914337067	M2	lightgbm	1	124
213	0.008700090445302833	0.01934744304059473	0.005553540711321869	-0.004042505330240173	0.007272004147668804	-0.010331324367405952	-0.011282689761178804	-0.023120516495883304	1.9407815694019693e-05	0.011524667316622978	-0.003327235157977418	0.004404378363151716	0.004356113949491811	0.01730172658051898	-0.009340499408520124	0.0003132797183536469	-0.002785235505665111	M2	lightgbm	1	124
214	0.05042563500927098	-0.006626161548521317	-0.0010511638254044463	-0.015464354454309543	0.007027762291278694	-0.02297663882351351	0.002383401887568033	-0.018329475188047333	-0.001326384713328796	0.012438184531534894	0.0026793314865536815	-0.0015482389253529245	-0.01628735453723501	0.003977106763734046	0.002553158785966943	-0.0010977303292732583	0.0023832129909684566	M2	lightgbm	1	124
215	0.0010152613694621767	0.0013107271918277816	-0.009184963877743145	0.013352321843943783	0.008115064736566731	-0.054619617442157806	0.007537080682017527	-0.0035348518673791207	0.002118529306344414	-0.01709537474954153	0.0012445299448957576	0.0013768209621753008	-0.008409330542959989	-0.0031350503118285004	0.006484930641337827	-0.00017700983020748024	-0.0026355294920712515	M2	lightgbm	1	124
216	0.03276305399472589	-0.002083324402314923	0.00031734171008406155	-0.0007248250548935765	-0.0003216639222255134	0.010727673699335583	-0.004920351975053423	-0.01959620862685859	0.0020569092260636626	0.05566251801678585	0.0065910904271456695	0.003967169284665584	-0.007969445465970414	-0.006938407609284665	-0.010862566528585681	0.0016989797578028445	0.0022088545059814175	M2	lightgbm	1	124
217	-0.001392591556180492	-0.010185596903487129	0.011741370893468887	0.004087632815650724	2.336716016331047e-05	0.028641589781729888	0.01140103851564192	-0.001806582586822912	0.00972327670119735	-0.0265252963848038	0.0037974100774549107	0.0026310048008570228	0.0012992677501103968	0.025457239996044042	-0.01215939477064698	-0.0030111742941916816	-0.0014707070121077544	M2	lightgbm	1	124
218	-0.004505215031141444	0.022315306191374073	-0.005600919008085492	-0.0023033806298600706	0.01223736157762014	0.05127982987161513	-0.015758801432955206	0.00655104357144323	-0.001978685844106229	-0.009276170308848555	-0.010772071281230991	0.0029152353945171216	-0.003293392418424104	0.030411889040137644	-0.013249205470577903	0.00017428007065071284	-0.0021478437981809965	M2	lightgbm	1	124
219	-0.01579058280106641	-0.011024419807272428	0.009013281567861863	-0.0029847401088191304	-0.005031237740901165	0.019182999361639527	-0.011756576766979962	-0.014810796463692646	-8.23138269810086e-05	-0.016634507822678925	-0.004145054663630915	0.0011288227864300114	-0.005576439331091627	-0.01222833727021876	-0.003171903352232424	-0.0027245881503096692	0.008294358450910002	M2	lightgbm	1	124
220	-0.003912911701464888	-0.010344349788533182	-0.006933524516881904	0.0014314699816526735	-0.003890389562333805	-0.04640273037007464	-0.014095717550923143	-0.03344802528481997	-0.008472018915107756	-0.013046841212465052	0.004990721046361873	0.0016598989120780246	0.0064655624276586075	0.02576813536802676	0.004546512072597186	-0.0031501092455264814	0.00622175287307048	M2	lightgbm	1	124
221	-0.00014129295772700534	-0.00934889062662682	0.0172232143226089	0.008355184619995272	-0.002042523439153633	0.006199028725759804	0.00033664857200739386	0.03565310586036856	-0.005053810772217315	-0.0028371917071551263	-0.00033654527647719503	-0.0015807588387838562	-0.005462323738506995	-0.0031402902800081816	0.005126925732626838	0.0026169620971251387	-0.008841854024452516	M2	lightgbm	1	124
222	-0.013322482927817786	0.002319911506259739	-0.002457780959440171	0.003621103872759053	0.008406752833434495	0.012377186225649456	0.016480320554275972	-0.007636121329122295	0.005084986600932569	-0.00741544623496196	0.008016014798855019	-0.0017398762856977589	0.016436100785684547	-0.003102640293416505	0.011896113634535075	0.009161166153014582	0.023708933850278203	M2	lightgbm	1	124
223	-0.005790967652138645	0.005269602700656147	-0.007095671257760282	0.0008819842840854423	0.0008967331731857064	-0.018080240141877167	-0.007018037168865773	-0.02445950758364386	-0.012240515754198291	-0.01678285299940395	0.013072559081530951	0.0022273588064253397	-0.003344767221314922	0.017405142415249222	0.003437277818557496	-0.0075126878907490445	0.003463343193247978	M2	lightgbm	1	124
224	-0.009239146575362546	0.006851519684016991	-0.0033595574030474665	-0.009808796144268696	-0.0012564877669303694	-0.013511068428525091	0.013819477527230315	-0.0025904630233640597	0.0010621821963973119	-0.01029663002730511	0.0002467524480666857	-0.0032309751767525385	-0.0027621831041200703	-0.0024804565554205752	0.018546139558619813	-0.006534895406637055	0.007822558134978563	M2	lightgbm	1	124
225	-0.020190748753905672	-0.0035114084372952527	-0.00468591216897168	-0.0011006312077030526	-0.0038595507993583397	0.0018980449913184518	-0.0030911085531048987	0.00276895377884299	0.004576026894256351	-0.015418048527754637	-0.0011439598186585103	-0.0006774391882332373	-0.0011292498780122494	-0.005250581723062396	-0.0215559648712136	0.0024738204246930614	0.00312030018330498	M2	lightgbm	1	124
226	-0.003436778856018879	-0.010815499602252013	-0.0038700356367129315	-0.005141705130375315	-0.0051522874044198095	0.016805269816346002	-0.001989774226328512	0.00014123461556339947	-0.006808651205384326	-0.021594359293141914	0.006771214254606576	0.004668808595535688	0.013165674016096363	-0.004557199487938381	0.005279618456321321	0.0026742925130026924	-0.004451726211204467	M2	lightgbm	1	124
227	0.033655183009497394	-0.0013263668315738274	0.0004056396508405123	-0.013982108792513761	0.001250948614944353	-0.012013461014954844	-0.0014171488569224135	-0.0002883273892901839	-0.0032786476663999244	0.09112307301541912	-0.0032137419166453126	0.007636359106492667	-0.0016320520436179159	0.02010031868153817	-0.009310053257065022	-0.0009732238458774485	0.003045753673130743	M2	lightgbm	1	124
228	-0.016220191893612526	-0.01439069816544154	0.008931198569144743	0.018419104251960694	0.001690645026087819	0.053473335171677655	-0.001686278885846953	0.004404267079961394	-0.004720251499521633	-0.02072310361920301	0.0032787273699708074	0.002524363824778384	-0.0044197591646124934	0.005443179824093207	-0.006722885889500472	-0.0023432335827402893	0.003717809633356297	M2	lightgbm	1	124
229	-0.014456840607565774	0.00785708020705255	-0.0002897687669033094	-0.001263192056961898	0.008173273043354821	0.009418424647419696	-0.0046349756509174184	-0.004083319935762728	0.006645856685800823	0.11977254788963039	0.008542828022762386	-0.00020349015774765494	-7.988444381683903e-05	0.0015779041894665134	-0.0059199270355591044	0.006726475945059774	-0.003394931475675536	M2	lightgbm	1	124
230	-0.008970393376510233	0.007010502034633131	0.0006635569712082782	0.014518318040018288	0.0017067737336536042	-0.012348563185127054	-0.014554313348834452	0.04179723668386438	-0.002597875811375709	-0.029655169868684328	0.009964391471478581	0.0003322332803380971	0.0019873027086492047	-0.014545220182277581	0.00938433821986381	-0.00559096921119244	-0.01467702820028099	M2	lightgbm	1	124
231	-0.006998624898111987	0.003759890366534715	-7.581917695480273e-05	0.003530981004431693	-0.0014772938370261307	-0.005235018204879125	0.010153367807699676	0.07634810937370363	-0.0026805076149656356	-0.011775646625787102	0.01433604245255101	0.0031548291970912327	0.004691322362296965	0.004308266238443375	0.04165678723259749	-0.0038070305435018055	-0.005533885544770622	M2	lightgbm	1	124
232	-0.01858380627602926	0.007144344100137323	-0.0033006063733364514	0.012253631525855962	-0.0037023734325481736	0.06686666670530485	-0.0011594122256401366	-0.0002918356269044652	-0.006347387237609382	-0.014092144157868594	-0.0002407753073140408	0.00014371364310835952	-0.004920586256088759	-0.008741387994912477	-0.010499400529406478	-0.00016619858416565896	0.0034958154587606195	M2	lightgbm	1	124
233	-0.013823047151419344	-0.013146939463363398	-0.000626273173290668	0.0020476568171504564	-0.0016003140946552162	-0.01166034454865901	-0.0009627928791099775	0.006314160274803707	0.005515734630640269	-0.005895106249552828	0.004344892620732792	-0.002280296026379993	-0.0009856434467840302	0.00648160473148988	-0.003532071896201123	-0.0038979261206569292	0.004914314840641838	M2	lightgbm	1	124
234	-0.006821824000426419	0.001880503633152792	-0.0003559545844654781	0.0008794985677128066	0.010954827032901609	-0.023071164670294655	-0.0016871841987474256	-0.01446267206098164	-0.002329363286726694	-0.026570888037946754	-0.01160501288813601	-0.0022044947961745893	-0.008267238415124197	-0.001891598070688726	-0.005786924150171702	0.0035255644629587227	-0.004525604365134987	M2	lightgbm	1	124
235	-0.004545783653116917	0.011442673080868649	-0.0010377820604827712	0.0026768603295836604	-0.0038415719845696335	-0.04287069748084717	0.0008803767940411566	-0.013046135649870722	-0.011196485638793862	-0.0234123428162848	-0.016933217149185387	-0.001320889952111741	-0.0030157833290824607	0.024784957677058208	-0.009715545392189998	2.480111598783713e-05	-0.00738492263103499	M2	lightgbm	1	124
236	-0.00399925658143625	-0.012879150826229804	0.004125134935243447	0.013948854113980209	-0.008068362599940227	-0.012259461098315445	0.018564598898696064	-0.002895962064812453	0.002349616610423682	-0.017211856760717896	0.001606425363342276	-0.0019873319936209092	0.008921064754491637	-0.004292870831582514	0.0043417427500552575	-0.006385607697778822	0.007157462153213295	M2	lightgbm	1	124
237	-0.010146732400811459	7.224632968854537e-05	-0.004176464206569054	0.002067530835477918	-0.00206637704814381	-0.0400296306362316	0.007614316035570932	-0.01301164367607727	0.01070410996565343	-0.008777124755146597	0.00747451535215704	-0.005646773069546456	0.007752631874357052	0.009896464821385037	0.018979817682642605	-0.006156485077011453	0.0032029086494708516	M2	lightgbm	1	124
238	-0.013615819606409889	-0.01363185983252883	0.011839458882567315	0.004928388970659854	-0.00297754720497056	-0.02145943005902132	-0.013389732403666898	-0.036277770642106306	-0.005425211044475504	-0.007509791768534749	0.014532917701894594	0.002285539731439865	0.004390275665739913	-0.0037766936166595995	0.008913882767322929	-0.004809900299593697	0.002910410183564859	M2	lightgbm	1	124
239	0.006725919731628933	-3.303736465975145e-05	-0.0035975743853836257	0.0043093235054011015	0.002689852889682547	-0.005146680666541482	-4.785694402016677e-05	0.005438130972175567	-0.005640049441838914	0.06487623987757683	-0.010909545286971543	-0.003456558269621427	0.021363765174488084	-0.03339019367830035	-0.007868792389624735	-0.002808159441367412	-0.0007166710810070044	M2	lightgbm	1	124
240	0.018646371557917474	0.05245893215089304	0.008245872120834257	-0.0037340077239913167	-0.0006395285685052119	-0.025794906432012234	0.003639540151670898	-0.005403287870864667	0.008201094550863403	-0.0006797433456249796	-0.0001178264938843154	0.0015474154295991133	-0.005985744907537904	0.0208675731246342	0.028600106139999318	-0.007563410535310103	0.00045470869500108474	M2	lightgbm	1	124
241	0.02469747352399858	0.012890626404178006	-0.001935937394556312	-0.0030970970401944515	0.009839900854220445	-0.01154691371382568	-0.00408744444120305	-0.018787313945141226	0.003095204910691714	0.000767115751129865	-0.002099446515569541	0.0010528532671903066	0.011881789639511883	-0.0328362581184356	0.0021851684980096495	0.0008708883330497488	-0.0012721190557318206	M2	lightgbm	1	124
242	-0.013309882759074488	-0.005225910058633663	0.004342073735278066	0.0014479215419107869	0.004641743662561468	-0.008202802109253445	0.012250195747622846	0.08271385095913254	-0.00303644294593651	0.01293255742660135	-0.0012376781120870828	0.002199268963425388	-0.0035195659375418533	-0.004563766579251168	-0.013682683643121987	-0.005235804733177863	-0.0021774930802994563	M2	lightgbm	1	124
243	0.014582464816980457	0.006212413384068533	0.014322707524097152	-0.016616782049867246	0.0004889973918507845	-0.0018224968114625465	-0.008047931107218766	-0.03179813485138804	0.002530027055900289	-0.03907810352011815	-0.02259672170497419	-0.0013376782053657267	0.012936338350735876	-0.010023658733378304	-0.004458985449420577	0.0003791061322441484	0.005410118321319923	M2	lightgbm	1	124
244	-0.004670986363798231	0.00438051506013348	0.0028452387260237424	-0.0010110810889786142	0.003252142528550817	-0.04264693319945348	-0.001998292851442175	-0.009750874454811445	-0.0072602964142167515	-0.02860931353930386	-0.015359675897732338	0.0012607869711390941	-0.004542356468309691	0.032178126091157326	0.02122127979488478	6.429115251723238e-05	-0.002117596521444539	M2	lightgbm	1	124
245	0.015344732561371642	0.02185680543925176	-0.007594918004252475	0.001320358873193219	0.0004348031222099083	-0.0014565597435364794	-0.002990256841837564	0.00208827571712844	0.002474477876362005	-0.029805659664073936	0.0004923262961495148	0.0009972472297923684	-0.002991449404370504	-0.0018441735463410518	-0.029057528884941577	0.014730400184939938	0.0022005227330082243	M2	lightgbm	1	124
246	-0.001721862222572358	0.007535883233252892	-0.00043098345429877104	0.006792813975169933	0.0025025876684654303	-0.009943381891950397	0.008588256127338361	0.013968501956987357	0.0058272863339455475	-0.006398377076668061	0.009291521806839129	0.0040648848100321355	-0.002866274399836949	0.0015134691502161303	0.029433363000286213	0.0005307233297212783	0.006972614946887018	M2	lightgbm	1	124
247	0.015716224083132033	0.005050002717937699	0.010695752905685493	0.00027060788138175796	0.0011057804235853192	-0.027621281679022735	0.0021102868498253454	-0.01243483187598044	-0.00489771192844821	0.042009534414289285	-0.00011574112520447083	-0.00766810383228694	0.014249194941510545	0.02219289408533502	0.012592614786151556	0.023150323083330336	0.006867482534833635	M2	lightgbm	1	124
248	0.015745024625715764	0.003389420473834915	-0.00639299927611874	0.005154304972264559	0.007682439020252502	-0.010243136273582016	0.0001436414599689443	0.016452289379930207	0.0010987240546369657	0.01979895671643124	-0.006643872379522134	0.0026295379023023664	0.0005488882568833977	0.013808774035885102	0.0028285708409415623	-0.00020049825806784367	0.0012308350165080597	M2	lightgbm	1	124
249	-0.012851662488700651	-0.0034158922323161913	0.004959263401572419	0.0019677127279460293	-0.002616537925927815	-0.0054785549023436755	-0.005550058191732943	0.0022358532938966907	-0.015499374377255506	-0.041580825496442056	-0.006480300457643733	-0.001596227051602147	-0.003543226104085629	-0.0145760085541675	-0.021653241912607698	-0.005650649214170459	-0.014400380341362084	M2	lightgbm	1	124
250	0.0038163717503333703	0.0030059908062950525	-0.002567136437177029	-0.010399626497745172	-0.001961305096495647	0.008027635252991688	-0.0020809366924616425	-0.021116538957511193	0.0025662489261924003	0.0569773022308067	0.004819870719625479	0.003973577900804432	-0.004225722173659367	-0.016034031546392023	-0.0055233797757281555	0.0005209282085621007	0.009423553896690116	M2	lightgbm	1	124
251	-0.011170472018249526	-0.004796526730134762	6.20473481884735e-05	0.012467156737942046	-0.0004768894766698295	0.033244613074453117	0.011891615212007097	-0.007714905121936399	0.0015132714884995675	0.04851945585522616	-0.001567577922127705	0.003933432150053944	-0.007905618049795832	-0.0016661962280853408	-0.008155869917679408	-0.002405434215216591	0.002242562757426336	M2	lightgbm	1	124
252	-0.012162605472527307	-0.009418936011639224	-0.006213546811497276	-0.003017163301455848	-0.0034732582545060663	0.02620336584355802	-0.003000965266144265	-0.014314885855974974	-0.009257098637217388	0.004626439442149852	-0.023855842828711556	0.002608970780771467	-0.004820918160168027	-0.0025049466023678523	-0.011545177441812871	-0.002945848330860528	0.00010728812957088997	M2	lightgbm	1	124
253	0.007936204741921199	0.013529940271114923	0.0031361428425922887	-0.0007298495184097479	0.0016712474514136127	0.043020897735022344	-0.0030235989112437187	0.04886295181091047	6.639575669697906e-05	0.003277767155710235	0.006058298408734096	0.004701277112506743	-0.000977729413226977	0.001374614134995648	-0.018940162963897146	-0.0010473589286697084	0.0009380931847352195	M2	lightgbm	1	124
254	-0.011686054865011548	-0.009288891319166721	-0.005473696407042606	0.0015322919762760917	-0.0023072665459493024	-0.006959979792460208	0.01204309283485783	-0.009916732153441979	-0.009494516652590325	-0.009816762821468402	-0.01569356139494285	0.0017831144473000773	0.007731411111764107	-0.005616500316008831	-0.016348704027240486	-0.0012460724467245382	-0.004597422507602288	M2	lightgbm	1	124
255	0.013194959987522287	-0.0014930012164425422	-0.014493293874350492	0.005387457776263023	-0.002692298922811922	0.0017811660176830831	-0.005022393913184686	0.01657732896628817	0.004100558884730921	0.049820785431197445	-0.0028444517562966746	0.0017664903697597431	-0.007288029934525677	0.0012685809055946763	-0.000848246014283094	-0.002349531505487511	0.0048472445603876795	M2	lightgbm	1	124
256	0.01322952774926573	0.05788853150881004	0.010181085176948879	-0.007944996089104461	-0.0018942334311061696	-0.011381906277773524	0.005375370877428155	-0.023594555071892266	0.0029124105540312057	-0.010155239722394077	-6.31141530107361e-05	-0.00832392433619357	0.01875714847356741	-0.009634062876150701	0.010745489208933912	-0.0016571365816934404	-0.002905301057519675	M2	lightgbm	1	124
257	-0.010652115233248176	-0.009993282892602774	0.0038814136595741056	0.011506349991401394	0.009715613112479475	0.008708097621746073	0.0015266175641031865	0.008784424169592851	0.00485210337713698	-0.029290407917266784	0.007297801765278503	0.002014215752785747	0.0028697303236383297	0.019580681924769208	-0.016016464183311475	-0.0011987349141061407	0.003062682350253842	M2	lightgbm	1	124
258	-0.014119781787087305	0.006460126253828804	-0.0013785015465958082	0.00874157819023317	0.007220748726443299	0.014529698346802821	-0.01213462022461294	0.04356361473464219	-0.011074965200385539	-0.039269350290816234	0.003215104179492757	0.0006687235159958917	-0.001145439051167262	-0.011337383057599336	-0.01861757003777672	-0.0029669187016397695	-0.013668002911170795	M2	lightgbm	1	124
259	-0.0057976656587136	0.0007104209267727046	0.018356512049940474	3.9007249473733136e-05	-0.003478382359904684	-0.006302192792468578	-0.005273997414492827	-0.006890185652707764	-0.0003030556872649639	-0.014655975721265563	0.014441336812899079	0.0037874742958700055	0.007214156958689555	0.008411409680963496	-0.004044380464850413	-0.004632194043826824	-0.002693214399811438	M2	lightgbm	1	124
260	0.028305305816918112	-0.007359237174490976	-0.0023193952162543718	-0.005792583861532372	-0.0010248178082520798	0.06868646165794225	0.003950663943660223	-7.277776130140549e-05	0.0009437386252819415	-0.015421158488838174	-0.004759564638786666	-0.0024042209881434485	0.022346149619930186	0.0030532645763843205	-0.010260352713611	-0.003787856184220768	0.001101887388220111	M2	lightgbm	1	124
261	0.01176619856908991	0.00979722184686271	0.010424476666512097	0.018864745666162183	0.005088195678749076	0.08570736037343644	0.0041809754516290345	-0.00097698139575948	0.006734152643182346	-0.008268652591129135	0.006228006477907754	0.0058721174218449275	0.0017782649984052078	0.015382909922582993	0.004848127156276612	-0.0036696969959435183	0.0009193060998592193	M2	lightgbm	1	124
262	0.005322491649596362	0.0009264784575450875	-0.001712293073410065	0.003829921113973878	-0.004639777190313796	0.015178931139015682	-0.013351647467929276	-0.008446517592959736	-0.008396289862222947	-0.04269918726368817	0.0011306817677462328	0.005153527359257743	0.005159686056405623	-0.013270930189535875	-0.015241510537761236	-0.004890453621106446	-0.00024003091724287754	M2	lightgbm	1	124
263	-0.009792788915286952	0.007188516912380348	-0.010077867687766232	0.006958692148751843	0.002863178557997755	-0.009463739740455883	-0.0064727090824429154	0.02273996506696962	0.00878690856410469	0.008438056064716955	-0.0005483192138481882	-0.002768910560617036	-0.004722975956443837	-0.0017631348067951985	-0.010274192020808292	-0.006463018559488347	-0.0008167436517896933	M2	lightgbm	1	124
264	-0.005108158629841539	0.0489137410677654	0.0034680338062320726	0.0006590060372359069	0.01209609145448012	-0.0332677797148072	0.0009656866310123818	-0.0032766490363494733	-0.0034765522308819333	0.007537054328819656	0.006128992742212875	-0.00831140240301275	0.013068321597884052	-0.0025536344325481045	0.03514589577032966	-0.0037646694648496076	0.003347298441594924	M2	lightgbm	1	124
265	0.03396437274437119	-0.00699020981703007	-0.0036246003296750203	-0.00341000255171027	0.0063685931120997475	-0.003830126345979677	-0.005658541693614003	-0.0014198977234950868	0.007146771234962954	-0.0009384550908023993	0.0029926480175964405	-0.002814151816316093	-0.0006847426626477728	0.0024744390187860445	-0.002687493453583682	-9.329249019326964e-05	0.003433406006146867	M2	lightgbm	1	124
266	-0.007538556921506663	-0.004244278126707189	-0.001517995214385056	0.042890451487868755	-0.004442984778599322	0.02243512956515557	0.006187686005080013	-0.019692516458917547	-0.009009185681343334	-0.006946890022306504	0.003978772585955686	0.0005399586243733025	-0.0030577606278741273	-0.005331647408845494	-0.011946827706184437	-0.00295714842774955	0.014264863554118351	M2	lightgbm	1	124
267	0.010361741695599534	0.006119026740136886	-0.000933250495098619	0.0028165228671681	-0.0016225778214093677	0.08804248671019392	-0.009420024076835643	-0.004929282656569206	-0.003328170402819466	-0.007045440230300079	0.005750976193438467	-0.0052256576792894	0.013245220043162882	0.0008926351221219678	-0.0008437849123603726	-0.002477146355272205	-0.004250343581324247	M2	lightgbm	1	124
268	-0.007839903879008618	0.003823833784205554	-0.00880892055228906	0.0200958837650211	-0.0021443691997084756	-0.02225717871192015	-0.012777032400782302	-0.029923305235470352	0.007006347487199502	-0.013909780768879155	0.0034190071370568953	0.0006127290353610386	-0.0007958448329274353	-0.007026973799529815	0.003121696625734591	-0.0025365466157937482	0.0002156598016294052	M2	lightgbm	1	124
269	-0.007083029785595706	0.013179383651628192	-0.003619104264273361	-0.02229910760763042	0.00025824487788122353	-0.03193051133726479	-0.006620946093054322	-0.006874476691070321	0.013123307548703651	-0.017615129320067344	0.006307677509843839	-0.0043157408071942925	0.0031615570738375404	0.015344626274801746	-0.001189651131266231	0.012027148072433267	0.0033441051946508887	M2	lightgbm	1	124
270	-0.02335799309867755	-0.0037847030010191127	-0.007262268527329655	0.0027105776000038626	0.0030277744353089603	-0.0015292149697916362	-0.0007834009802615485	0.020196780078529195	0.0026742859107097734	0.033054357300661114	-0.00595413858995492	0.0034025302179445448	-0.002318064773975306	-0.003948582949722462	0.01037416446957237	0.0024092477296532703	0.0010850285238042875	M2	lightgbm	1	124
271	-0.029571950988261896	-0.01972917830268809	0.0007343009403981074	0.0006220582086398214	-0.0028329892121823907	0.04040195809149881	0.004365696240910822	-0.014169993519388187	-0.0006276131669174958	-0.008925616584695999	0.006631314341390557	-0.0040212119979500735	-0.004366896351583393	-0.007646397539796606	-0.017098170629712625	-3.8695693850604116e-05	0.007876869504391112	M2	lightgbm	1	124
272	0.013749172803122127	0.0009598635032822772	-0.0021393569520647355	0.011798721121714904	-0.0056277572912869864	-0.0019532841860532787	0.026979517871505095	-0.012806723183901176	0.00023762608968320726	-0.0076234932018997325	0.01019280275292746	0.0011911713610891393	0.007884252262803176	0.0018238541518033992	0.00038318641417934776	0.014505186258938093	0.03284220998975936	M2	lightgbm	1	124
273	-0.0053226793894609725	-0.012409618222075723	-0.010358533959512861	-0.008360153058254565	0.0015824451971793334	-0.044331516296793765	-0.006262032384269199	-0.032963613443066246	0.003912499727388105	-0.013569758887416431	-0.016124295814513783	0.0020250943807922158	-0.002320413214104096	0.02364544120850709	-0.003848488933084613	0.0010830685542375733	-0.001346590515718255	M2	lightgbm	1	124
274	0.006428118263741916	0.002412256668855902	0.003212303598721847	-0.008354534327990439	0.0028799667751993057	-0.024765425403719173	-0.001949549548812572	-0.00641750396045273	-0.0009075473676019682	0.09180760912856503	-0.006902561441773805	-0.009751391518480932	-0.003270769796064656	0.01602182936557094	0.01572065648323186	-0.0013319737094358818	0.004216914210913384	M2	lightgbm	1	124
275	-0.008532310495975762	-0.006106676417916339	-0.01020639724257405	-0.008810224958772454	0.017259960063430804	-0.013728197044852595	0.009060713527790818	-0.016105788134927638	-0.0017052790779730727	0.003737571402479684	-0.008219126855843787	0.004004332925206174	-0.00871683595760983	-0.0075289297254719	0.006941107564304707	-0.0035638719572433698	0.007380160281327164	M2	lightgbm	1	124
276	0.004894679873651226	-0.011944554919933325	-0.0030550357233333288	-0.00963133504504693	-6.947790678264151e-05	-0.007488297294821688	0.002935331480130261	0.007553819917888344	-0.0041440244986694205	-0.007950077882924294	-0.007484938470917137	0.0006565579009102017	-0.0055666651811373405	-0.008477107769428944	-0.0065143640938397284	0.004049918582522592	0.011941505196653575	M2	lightgbm	1	124
277	-0.03030137907658923	-0.0008643125132667638	-0.007386862061810846	0.0014983247010763093	-0.0030277739082665406	-0.00016772631487843893	-0.010453974049294669	-0.011668487705271909	0.005414899988191765	0.013991254724982537	0.012227021335822397	0.006333903566873578	-0.005068302345150389	-0.005686628347669606	-0.010877633244470804	-0.003800790840378926	-0.0005224107185885284	M2	lightgbm	1	124
278	-0.008130796739045749	0.01349410935116573	-0.006103153660721388	-0.004510047498578771	0.005706982897018639	-0.034741903232249995	0.00043892309740713636	-0.029354854650830174	-0.007755747103036965	-0.00662140120993336	-0.008949579210504731	-0.004567153200321608	-0.0019644937618912323	0.017149895035302728	0.024180000216600807	-0.002474324556602314	0.00042793807730588136	M2	lightgbm	1	124
279	-0.005718585398947986	-0.009737424975271478	-0.0029877821642518444	-0.0007379410760290042	-0.0027740838213240826	0.005026156425413459	-0.00010169928196807655	0.005961968709374485	-0.011640386394835911	-0.019391341983327794	0.010515181835477547	0.0025545869814094205	0.0002080694669354674	-0.002542018517762425	0.007189637764451084	-0.00350153940162633	0.0033056624111818824	M2	lightgbm	1	124
280	-0.011103452350434922	0.021580972045238487	0.011770602105651685	-0.007515640969632708	0.001094462299053232	-0.03333255767175517	-0.0005959568183278145	0.0066729996070816425	0.012707115119764086	0.014956479582153815	-0.001009216700049977	0.004317549769888504	-0.0037782349737193314	-0.003634659673451204	-0.009189986194692641	0.00677255456545603	-0.005410708480384377	M2	lightgbm	1	124
281	-0.00814618357617275	-0.008324090626322342	-0.009517012273919188	-0.0023995999800461455	0.0018606960863579397	-0.006123097768066234	-0.02041029750528391	-0.013353292329774884	0.006190501875863233	-0.016969394093925085	-0.004388008474951924	0.00037129758774428237	0.00109714810727582	0.038173984508220044	-0.007504627950128118	-0.00932247040962641	-0.006193176180733375	M2	lightgbm	1	124
282	0.008692438636925244	0.009082232420629287	0.0047501592904049044	-0.019656470955507006	0.0009732440800548612	-0.04086159678714829	0.005506126261746501	-0.022353811519700204	0.002189348442918122	-0.017500656695043398	-0.003076126795432299	-0.0031048051582632363	0.0075173031396723695	0.012421233426371954	0.0056441590234981515	0.0005748843188034459	0.007969518587351915	M2	lightgbm	1	124
283	-0.011606947364251071	0.015928461759502306	0.014612878020391885	0.00036932243946225397	-0.002247521635381049	-0.026444999643097232	-0.009085090805529493	-0.02124443245446559	-0.0011575731722329448	0.023373825872503976	0.002385755899768195	0.004283612220152603	-0.006829190282997036	-0.0059355909226511345	0.005975386571580833	7.309540327690318e-05	0.0014434587966524234	M2	lightgbm	1	124
284	-0.005839615276441092	0.012028283468096842	0.005726842719472037	0.0002527464449630276	0.0018783679405007456	0.01239335993077187	0.0021742318409807703	0.005678670361262497	0.014193980512930998	-0.030070688772659764	0.0025059788659166577	-0.004993947111489144	-0.006385566684912933	-0.002741839684105004	-0.017997638723418606	-0.001528454137180095	0.006007447160875859	M2	lightgbm	1	124
285	0.011014366807038059	6.575882577392223e-05	-0.0026656752026820553	0.0018116380382770085	-6.507019555184089e-05	-0.03425106343569558	0.0005589276537503924	0.005560551631390896	0.0006310667525629921	0.013594846260152999	0.004169471383306338	0.007707892684065993	-0.005427862562739835	0.007955378339062593	0.022708153308542804	-0.0016450029082865703	0.007165561154189557	M2	lightgbm	1	124
286	0.0005112811596841363	-0.0008038722253924968	0.010918943906529584	-0.005341988858407148	0.00219647371520651	-0.0403941215496204	-0.0038907350571296528	-0.009380746895458484	-0.003928598550154873	0.01578438111278729	0.0019369115289276232	-0.0014819579608803736	-0.006079820408942265	0.004785645300693805	-0.006708796897559689	0.0041395459098822855	-0.005023853003584315	M2	lightgbm	1	124
287	0.007970441756563333	0.004286864858991098	0.004903858221147706	-0.007221079033886466	-0.015475479447339591	-0.01064912464286599	0.0003297153088815961	-0.032989165503048576	-0.0028866101963509073	-0.01007082939228072	-0.018820297654866504	-0.0038405941630732473	-0.0010202918572766787	0.04692066634612488	0.016595034516254322	6.712657637927297e-05	0.006653385174766625	M2	lightgbm	1	124
288	0.029882727705435867	-0.0049047039612648766	-0.00438256923172418	0.0026529073007892246	0.0022584954591930457	0.027559303199102974	0.005248651691576961	-0.001220016833995591	-0.003786586401336899	0.03452609971361277	-0.01131303554319941	-0.002046307603232506	0.001937391274605183	-0.00128285752429671	-0.004336624226569624	0.0028954930284151546	0.00020091702789623852	M2	lightgbm	1	124
289	-0.006384941099673409	-4.135430572894789e-06	-0.010591392099814408	-0.0047379517534643645	-0.004048322840665789	-0.018924716974726283	-0.00825389417499798	-0.018738525723538305	-0.00035429550277156654	-0.019342961036771158	-0.011132515866158882	0.0009535630156004568	-0.0055231814673921105	-0.002234670404857941	-0.011509245728877009	-0.003724751708973423	-0.009711542266025223	M2	lightgbm	1	124
290	-0.008443156730291576	0.04558417048238855	0.006734652338661976	-0.004391609478378873	0.010506055706632107	0.08004931497295155	-0.0020833558482924014	0.0028070100652958737	0.0010846463968678323	-0.001207182872390537	-0.00023395855363278234	0.004320099497629065	-0.0026846829905230792	-0.0017169142315030042	0.0017702380024679355	0.008845109431416694	-0.001384970881593787	M2	lightgbm	1	124
291	-0.02530155081575226	0.04206983730210126	0.004867779688672985	-0.003994479867196999	0.007942762867531605	0.03296623816834011	-0.012675531512787695	-0.0012225485810937091	-0.012187894458322523	-0.007050983371349478	0.0037413434969270744	-0.0008514214439727722	-0.0025734928819918556	-0.004896976054451423	-0.000656715899064027	-0.005383658001228053	-5.9775986420746886e-05	M2	lightgbm	1	124
292	-0.0047923992236508966	-0.01997239281988979	0.0057153341683712005	-0.002060125154381255	-0.005516363836081915	0.04308222438326556	0.012064473805078309	-0.0024979223295504326	-0.004025981166925499	-0.017721473337376212	0.008747860402386667	0.00046679552965979117	-0.005459713516999851	-0.00014363082014482521	-0.017000413651823944	0.0028310167486482267	0.009343134414274415	M2	lightgbm	1	124
293	-0.012367392688637359	-0.007259996944937008	0.008660896063142165	0.03125478708383332	-0.004435572236996924	0.020489658671181615	-0.008253984521457553	-0.004402623452658608	-0.0067802782019251	-0.011093105259693663	0.007429994641648078	0.0007615610688558724	-0.002207028795443604	0.013430316579448565	0.0020552640852132035	0.0036875636259013135	0.008878904334009253	M2	lightgbm	1	124
294	-0.01355199340655722	0.009649358962369549	-0.007285356031280899	0.010595092514692194	0.002245738968052353	-0.010861430136419528	-0.01320655703308465	0.005858447182672784	-0.0027968851933499713	-0.02248276159025045	0.011674129592464532	0.002639090712501953	-0.0025107040872754784	-0.013891869261045424	0.022620690006130754	-0.008994507976980887	-0.009333837036327581	M2	lightgbm	1	124
295	0.009359102225179642	0.021964026666503343	0.004415314637198158	0.014840931271327745	0.001897978631974044	-0.01587777597338702	0.0017258619739406592	-0.009945903487039083	-0.008530749444132821	0.009533011037586735	0.00698339433538884	0.003910705096729949	-0.0046115744700135596	-0.037004628879493115	-0.0043658579113231835	0.0019289213300771571	-0.004026419289619448	M2	lightgbm	1	124
296	-0.0017522767635729693	-0.006893115931144291	-0.005437083270660042	-0.0040114695312514735	-0.0066113418263710555	0.07901967280390998	0.005645719751763079	-0.039646737299269416	-0.0056419717500689965	-0.01603431697081152	-0.010741827630681424	-0.004650872625544152	-0.0063892719388908645	-0.007557460994654585	-0.012471750000027978	-0.002818953094768097	-0.00033499549497712015	M2	lightgbm	1	124
297	0.006527814966248418	-8.13044747154391e-05	-0.006911708636457475	-0.01990805188835465	-0.0050731286227400935	-0.04127041616579463	0.002900429018089869	-0.018407709127902322	-0.000784931665361248	-0.0307939429165391	-0.003506274627347578	0.0024187170198644863	-0.0006117618516426139	0.028048403244601023	-0.012540398024661836	0.0011152830683327124	-0.003109762028475057	M2	lightgbm	1	124
298	-0.003826195337198795	-0.009002584653228084	-0.007639026113335959	-0.004544490632700523	0.0005756510610898408	-0.026331672568186356	0.01036730577593172	0.06900466115208308	0.006706809688514561	-0.020656688921263544	-0.003740800237270644	0.002754820200919866	0.006230499705451859	0.0035082741162625166	0.01823682692755024	-0.004275156381482373	0.003954971780498546	M2	lightgbm	1	124
299	-0.01178304372516842	0.017776326957718545	-0.004993630418590533	-0.0018241831827287827	-0.0011553497226560606	-0.004721561808688416	0.003758621426503613	0.006125725418252576	0.0020990797423496997	-0.018895951904747504	0.0023578253859639557	-0.0014763942892200821	-0.00921882101236106	-0.014971933469149594	-0.018621659964654032	-0.002243989874695368	0.0016807487901255701	M2	lightgbm	1	124
300	-0.005136470516608426	-0.002307553376001494	-0.0021535457448117403	-0.018462087400425937	-0.003799268854433402	-0.03448555187919927	-0.008618206533357842	-0.037819064591180694	0.01607242193915655	-0.016650655182506854	-0.016383368715786984	0.0015954008722099552	0.008943677506828986	0.010736134844456433	0.020397159333695528	0.0018677060306717113	0.005416637778092941	M2	lightgbm	1	124
301	0.007329359455164694	0.0014695048946066274	-0.0015605761609212149	-0.008129393629170872	0.0012321971456319136	-0.0351494374825727	-0.007251841178141123	-0.018172288727451438	-0.0031900627642336707	-0.015184564907002403	0.005539520466985991	-0.012495976108469024	-0.004632530596553071	0.01780370494433058	0.017025247820532403	0.016183275819105048	-0.0016954894151958414	M2	lightgbm	1	124
302	0.0184383621737525	0.00019261173915544326	-0.0027089143685195324	0.003819989856128398	-0.004788059990090053	-0.012079073592128755	0.011688473168883277	-0.015830559329256578	-0.006499386626426584	-0.007544183517440607	-0.0076080103215770585	0.00025725293529012884	0.009742113575457014	-0.0022836335581867522	-0.006733073115449274	0.01010312372589274	0.02014505486316406	M2	lightgbm	1	124
303	-0.005031086933585576	-0.010248335299012383	0.008165300931579727	-0.0005430225236950436	0.010601346580094442	0.006954429727084351	0.004146001157661669	0.035322380219867465	0.002755131306738895	-0.02695920905937447	-0.01994500046071663	0.0038375751696639467	0.00010188476022360022	0.0052712941892048126	-0.014429175542635795	-0.0043622352885279445	0.0030102480156212826	M2	lightgbm	1	124
304	0.021714894829516638	-0.007907722828144127	-0.004078267837458287	-0.011058727483874835	0.002288553876444663	-0.03408815397884402	-0.004933873363884467	0.003911040579074137	0.004322073213671916	0.022106279655596257	0.006703056339385428	0.0013403683891932332	0.000606982975900838	0.00983175149786395	-0.0033095428562882733	-0.006707115314255082	0.009473688421237714	M2	lightgbm	1	124
305	-0.01702305098447546	-0.00044266019491020646	0.0037025990582823807	-0.00038173799386492346	-0.0022438413103947293	-0.004405782645383224	-0.00041443471696293345	0.001257506385094465	0.0026872754506021427	0.00019291648048503976	-0.0035567490893428284	0.0025669936368163753	0.0012932732720004059	-0.013764900921195686	-0.019036479360148732	-0.008540590938631324	-0.0016795180685036453	M2	lightgbm	1	124
306	-0.008250958765338537	0.016495011096205943	0.001221025500462419	-0.010414553454271157	-0.010949919033561985	-0.0303876950801487	-0.002704329632469537	-0.04592939092277815	0.007721681902441335	-0.03715097427773751	-0.0009322888688204312	0.0015747414564961757	-0.006822054662138859	-0.013381791319867442	0.00045879196235553777	-0.0016279542096107023	0.0035162444122419996	M2	lightgbm	1	124
307	-0.004316937831668288	-0.013248415823149076	-0.004683333634748727	0.007283264150043823	-0.0013956590029542146	-0.04876898340160499	0.006257249493236202	-0.017705777766840906	0.0011229158640201852	0.007704775129311914	-0.009264763896133002	-0.002739699373051364	-0.013504735840618913	0.024061079653702553	-0.007397424071252212	-0.000582323523327697	0.0007064185925793479	M2	lightgbm	1	124
308	0.018295410075313805	-0.0059408124994862616	-0.003019581941646743	0.007776155971803502	0.016859278212073458	0.01573292673240664	0.021571601748099217	-0.002980524382961805	0.006542947939822637	-0.007250824409197274	0.010801071384966983	0.0029125366046909916	0.01327371247897691	0.006080560072069824	-0.004067629867036288	0.009458894245302541	0.02608084811498414	M2	lightgbm	1	124
309	-0.003283824193845726	0.0033001236874115984	-0.014470782219700185	-0.0034551650079872554	-0.0022587484425298596	0.06603360263147313	-0.0031331596748903714	0.019011192310344108	-0.003007051547240711	-0.020701010978493944	-0.004245657749015214	-0.005547588607672673	-0.003973683473263202	-0.0018597978838434726	-0.018618783739494	-0.00311167484182933	-0.00520020486011272	M2	lightgbm	1	124
310	-0.04468272123565799	-0.01947570122170486	0.0017969422787432192	0.0013873755530113955	-0.0027638003521290797	0.04405404143447847	-8.176727549730318e-05	0.0032249988948911796	-0.014453377839397432	-0.02296279069034167	0.0011431801741271144	0.0016219054499715918	-0.00338747043307397	-0.010491372512000188	-0.012078207743966896	-0.0041182673180059845	0.005321478757794769	M2	lightgbm	1	124
311	-0.01093553107499957	0.01393498855568936	-0.0039340335182638944	-0.008597982641289595	-0.004314844466318047	-0.032600182882926966	0.0012850242631686263	-0.001763700319959521	0.005135696098793419	-0.022751985960912987	0.012320234825699203	-0.002038763229069782	0.010346219623450236	0.006513850658944228	0.007016236043027065	0.0015351811716262345	-0.007052699723905537	M2	lightgbm	1	124
312	0.04086496174335336	-0.0028851827173609016	-0.0031784363141967946	0.0006129884942890594	0.0074839930667380825	-0.02870351600782569	-0.0031825015547779145	-0.0007007956222020161	0.00633172577534802	0.01934456738504469	-0.007718141593627957	0.0025686624677290298	-0.006307041326593135	0.004323295952814884	-0.0036454765682095297	0.005846209792208235	0.008765127982460383	M2	lightgbm	1	124
313	-0.00920157054589254	-0.0038561909510616693	0.012881919255559511	-0.002905223929528163	-0.007853773673068337	-0.0016425863747525275	0.01636107115120322	-0.0017089521350429429	-0.0018869243242095137	-0.008048046108091837	0.018163180399728026	-0.001089333173112328	-0.007897351270917341	-0.006480450655530248	0.031475209643931606	-0.0053669103735109885	0.00925218003300078	M2	lightgbm	1	124
314	-0.010382604899435335	0.0024341241027851994	-7.107049709252817e-05	-0.008685446629040163	-0.0034098409864198346	-0.003100101304345455	-0.0021606076396536163	-1.0790077450054123e-05	0.002980383022219853	0.12178431857889473	0.0016247921546928984	-0.013015684957421461	-0.014635711659938228	-0.034530125434573795	-0.008695187403947254	-0.0024960478119420053	0.0030745999192399068	M2	lightgbm	1	124
315	0.02522492539444183	-0.004173770471460478	-0.0005305831350119405	-0.002532580602956591	0.009636108189694171	-0.00934344925265836	0.011941572377643006	-0.015817296059299032	0.0005947923621262873	-0.018088945546245832	0.004650423266907281	-0.002554383591719328	0.022073580213012867	0.009738522921242032	-0.005793925616416216	0.00024634417547357514	-0.008209940383903724	M2	lightgbm	1	124
316	-0.014387067617078583	0.0019639419956178766	-0.012148534459103405	-0.00166731578476844	0.000480604493846918	-0.007680776893462978	0.008100640516174247	0.07249154158486118	0.0008556651908641071	0.014240338521022864	-0.002605387457480134	0.0035773092597822954	-0.00963958767742928	-0.0038117352457804465	0.020990190307777486	-0.004142890258345348	-3.397954950370624e-06	M2	lightgbm	1	124
317	-0.023298811110216297	-0.012057906078760304	0.004245253163190752	0.006491381887785463	-0.0018147483931718947	0.04754519656213201	0.0006073876419826537	0.04297894240558027	-0.004940573481447672	-0.008105510490141873	0.001003067646021446	0.004550527497898872	-0.0022442203205733633	-0.0029476516067175602	-0.02288409829658147	-0.0003195588401227281	0.0009154366016094977	M2	lightgbm	1	124
318	-0.008453515661185696	-0.013604415774439398	0.0055267952149067184	-0.0035586943561011705	-0.0019096838570177828	0.05795689286912956	-0.011044767810322941	0.06642189955346628	-0.003978624580773142	-0.015092789309057367	-0.002845146824755153	0.002860525562280762	-0.002990213128020622	0.0007775333862746891	-0.01410700707090318	-0.004738102615892518	-0.000864170189217105	M2	lightgbm	1	124
319	-0.017905063065899684	-0.011068547377973066	0.013244074288988423	0.004201186510842999	-0.00915735828030057	-0.009158514146786612	-0.0050632892874373754	-0.008393336169963253	-0.01332880631391577	-0.03144547689397589	0.013060715039415369	-0.0005321572990115427	-0.0011756374231063358	-0.021754054265026294	-0.009932567948153868	-0.009582447774757112	-0.007088624180818819	M2	lightgbm	1	124
320	0.002937839846571713	0.0015648118573196798	-0.009568881501513245	0.006652284641076812	0.006064248275075932	0.007509597633811309	-7.223774099992428e-05	-0.002100793834626986	-0.006179981277727904	0.007892926043758942	0.0058991271101175346	-0.009292412107488674	-0.014366758755350251	-0.0034772749259026204	-0.01268035961974187	-0.009070622698411007	0.0034462991278191965	M2	lightgbm	1	124
321	0.02165239376837483	-0.009286478795190681	-0.0033003128467155394	-0.020869675120420234	0.009264852058342916	0.03902438856334479	-0.003229129226275717	-0.020675265292916502	-0.004565975751819256	0.0003805139998949023	0.00813013907003923	0.000947114557255374	-0.0006349633985613683	-0.003084067570373396	-0.007546242606035451	0.0004665965470335207	0.006946799716066516	M2	lightgbm	1	124
322	0.01707219014771772	0.0023613530416780517	-0.0007585360323914398	-0.006759044488870148	0.005989403130856623	-0.01550666146151308	-0.0033272851327788033	-0.039752940398694474	0.006749835468575951	-0.01931684100635522	-0.0006710262384646236	-0.010058325757685817	-0.0006724153419084819	-0.020386787282420344	0.003928203582978072	0.0005202867139067006	0.00011504234532271266	M2	lightgbm	1	124
323	0.009896716898558765	-0.0012735809382098035	-0.006587584101089397	0.009781006148333007	0.0006011420268726338	0.0053149029499217244	0.0027686061433716794	-0.021080177757304856	0.008556624292608266	0.03790947033997947	0.006995220747900197	-0.010722856886111682	-0.007755630836189074	0.005252168875437315	0.0010698242059348434	-0.005680822470175689	-0.004699527668368	M2	lightgbm	1	124
324	-0.0018363434511391597	-0.007492620098886934	-0.0012466156388524828	0.005401422424021463	-0.0032886100629621537	0.02088532172320803	0.012877261051939455	-0.015442544756462659	0.0020667377015217924	-0.011151829660248028	0.00971117312902311	0.0008348023676516772	0.005960669137470802	0.016431565069563097	-0.0007136847063366828	0.0031147321837583153	0.022594181977975393	M2	lightgbm	1	124
325	-0.013266373547078323	-0.0108623047895392	-0.0023571109081501652	-0.0007381966300194122	-0.00594234867900422	-0.00569662554402823	0.014941269603367658	-0.011347052596247837	0.007115457716119178	-0.015074799212456311	-0.002848411178436565	0.001082675739175995	0.0003582911920764832	-0.011730407082295866	-0.00670405269192121	-0.010641113484261696	-0.00983597435650203	M2	lightgbm	1	124
326	0.0015075308170055827	-0.00046767535499460535	-0.005438992560120961	-0.00493571956921169	0.0002308139876191852	0.006096707110195249	0.0006956260860911325	-0.023859621864903736	-0.004238017638432454	0.057783145553191334	-0.002409351631844815	-0.0023356323505489087	0.017370225999498234	-0.005924364147222121	-0.004951201466456394	-0.0039752962688966815	-0.0024198114841626154	M2	lightgbm	1	124
327	0.023115570038708993	-0.004069702743920177	0.009198862487200884	-0.005331128014656448	0.003190657284152419	-0.013601090404143569	-0.0019605385399196454	-0.04301448717488794	0.0043057021876088475	-0.005471100475355298	-0.0008163653705050546	0.002652170441179386	0.0023899675459211154	-0.003857752643233715	-0.009105807964399486	0.004602914057518927	0.0028087210936139106	M2	lightgbm	1	124
328	0.0021869521615947842	-0.0026304882929385496	-0.005551947045673747	-0.007731175216845415	0.010144224212249241	0.04040323275547887	0.0035361506666108746	0.01017844240140033	-0.005884940965679818	0.00472664713566016	-0.003851195536589572	0.00038428590820936296	-0.0009244526891457577	-0.006452200586784319	-0.011455518614212694	-0.0008294728346028812	-0.008247937525930782	M2	lightgbm	1	124
329	-0.020489921719942635	0.018656777418777092	0.01325229415442286	0.00170601655868521	0.0014724874988493876	-0.010574927364726094	0.00011709340681210115	-0.0017152231692609229	-0.003609074006230619	0.0166954011628616	-3.93314546714221e-05	0.0013067135895947573	-0.008537241009165236	-0.001026966404236085	-0.014219097317637847	0.008093128271537454	0.002311818639118699	M2	lightgbm	1	124
330	0.010922080375080068	0.019588339324477202	0.00455442292058658	0.0007992718208160662	-0.0018138045371655933	-0.0016727809411405225	0.011177047105003756	-0.008855517175608904	-0.0038410892552329596	-0.01767517166304087	0.007879375192821506	-0.002937374505822888	0.010071884808957281	0.019744612888346016	-0.006032298062420214	-0.0030984720959473123	0.00207182458922504	M2	lightgbm	1	124
331	-0.01643547353299132	-0.0008627632550695379	-0.008620030050172247	0.0061833663641847805	-0.001006981022533761	0.023264415696155543	-0.0027748507025829147	-0.002552044560215569	0.0017555729552365994	0.00883621546455302	-0.0015731042713417922	0.0027254822049083303	0.0008650200819310818	-0.006381560251125078	-0.007934427750207917	-0.005427817709096485	-0.007753231531628208	M2	lightgbm	1	124
332	-0.007494716210914717	-0.0009519883479162531	-0.008376290487708157	0.004909517297198561	0.0051482947514307495	-0.040351485229299835	-0.00013657016798887452	-0.01315405881563112	-0.0013125693382212576	-0.008109587904991725	0.00856358459780574	-0.009034942498564577	0.005342200637776819	0.001582291098904035	0.00798066754923682	0.006738631627352444	-0.011406174934199329	M2	lightgbm	1	124
333	-0.004394443747209731	-0.00885399278288192	0.009818897781846433	-0.005479305393176995	0.014710149497802737	-0.04024966258058732	0.006445870669848115	-0.023926198864135995	-0.010970011933636448	0.001296508384616764	0.006941484095028993	-0.0002557462009065341	-0.002133809855296741	-0.004562726866664873	0.02426174341626234	0.0026885495044195054	0.003710513804325034	M2	lightgbm	1	124
334	0.01751094983818634	0.010719688160265866	-0.003522804713722531	-0.011389156536916755	-0.007331101112847616	-0.036480169508299555	-0.0016823976322519404	-0.019201740653173996	0.003009541685912017	0.03798679157731079	-0.00849981343535785	-0.018765633442128383	-0.013256975403359569	-0.008442457869897783	0.0017928651294429358	-0.0037054885529284	0.004487170938116403	M2	lightgbm	1	124
335	-0.013474704773925511	-0.006663689187021904	-0.010860684586735196	0.004855726321752221	0.00028787492520732636	-0.028929612198974816	-0.0068760077046507665	-0.014116971251248698	-0.015144582793295308	-0.02321091939473506	-0.00901291647348563	-0.0007311358516319087	0.005464557481573006	0.0003932560217688221	0.0058790921089830975	-0.008761228428885236	-0.0028994406426378263	M2	lightgbm	1	124
336	0.01809681857472292	0.01575344966640101	-0.0025408511479592623	-0.006352034901810204	0.0012604640500933485	-0.02265552377360233	0.003839280813655103	0.009839797504116921	-0.0016393009121117336	-0.005748183748721509	-0.007679392584427196	-0.0033076400592836753	-0.006692619709362073	0.006757259989281277	-0.0024362409321139035	-0.0035769721749686063	0.003828908520656149	M2	lightgbm	1	124
337	-0.00901417262639832	0.017160048957279503	0.020540612594873397	-0.007064531934567981	-0.0021110665929228558	-0.01750103692349336	0.0037943002777346743	-0.007455219425627914	0.008022051891030762	0.015458663181691683	-0.002871673535143408	-0.002316712439752721	-0.0009922030653173265	-0.0036909030524893134	-0.007894671667726939	-0.0016237937679303464	-0.002567068156733962	M2	lightgbm	1	124
338	0.0034016194635258026	0.006281107078235	0.0007419333900265053	0.00010521684653362052	-0.0029666399646107026	0.09253467818590064	0.0037506095098278312	-0.0031772732857818804	0.014774559267277613	-0.004445892698990619	0.008167656323942693	-0.00286594380457251	0.017955940823293146	0.005323418242519639	-0.005495416572409101	-0.0025893756703886926	0.006235747240537728	M2	lightgbm	1	124
339	0.01917068359303478	0.004333864317650855	0.0038216370405241553	-0.002808635765528779	-0.016583783764213884	-0.02658534088640022	0.004568520088890026	0.011214207194575505	0.0034494473814922736	0.027378497315211126	0.0004487267195804866	-2.060723304130247e-05	-0.004096824329237463	0.019575640384660874	-0.010065369661333324	-0.0010944803701222034	-0.005625646014843792	M2	lightgbm	1	124
340	-0.008162566006639282	-0.009123839203023718	-0.008812599215590057	0.006583676843076139	-0.0026322866901227868	-0.005444645854502011	0.011495478639331204	-0.012263166567394214	0.0007824350071796543	-0.01656504260444793	0.012220629407778816	-0.0045353711838569104	-0.0014446550220259995	-0.0010426689361768716	-0.006286751810376552	-0.008133100404142146	-0.008170022071004911	M2	lightgbm	1	124
341	0.008034242119227384	-0.005170011462620708	-0.0011836959425595435	-0.007376161101336744	-0.0005117777108867675	0.07301364468302614	-0.014935870298742396	-0.01392055125809198	0.00248064075511832	-0.011775827270691043	-0.0072200576079552445	0.0022624503068087794	-0.002329715270133198	-0.0048384902466354065	-0.007292787825410908	0.003848075881056531	-0.001059022676310659	M2	lightgbm	1	124
342	0.014276563224583552	-0.0015187003066490534	0.0002849100771449806	-0.007086464772293689	-9.825340710155744e-05	-0.008714981354556771	0.00975368094504324	0.060135072297446024	0.000315199926658286	0.009596313144020562	0.0007239578996363768	0.0006311727743373783	-0.008353668657084411	-0.0010877312823039079	-0.014007840868283937	-0.009056901754050661	0.006671409233862755	M2	lightgbm	1	124
343	-0.005088113424477093	0.004217942066408868	-0.004736216211620292	0.0005350953966629716	0.005760504397019679	-0.009643321166429238	0.013559269448410155	0.10338581771909278	-0.002456767038218185	-0.00486895960225863	-0.009508559402785432	0.0018061655104965357	-0.002273625343884776	-0.0018467747074946675	0.026275324162228518	-0.004568353841749478	0.004552896735321026	M2	lightgbm	1	124
344	-0.016809044702999407	-0.01364124664804654	0.0028465017884359307	0.007589374731299513	0.007373865866021913	0.010796428967305491	-0.005153974371991946	0.0012906384348475982	0.012852896335430955	-0.02702132545630169	0.004561826782901423	0.0014270888769932308	-0.001969195399336131	-0.010343614911782187	-0.023143880096163794	0.003318964323627943	-0.00021144251274873545	M2	lightgbm	1	124
345	-0.0029021175702841633	0.003036411090723661	-1.256945663172161e-05	0.015145586461034494	-0.0011239714956598615	-0.015672656667541102	-0.005923436084905956	0.03231140445226675	-0.01752507885558398	-0.0031307048481461182	0.0036852537505296023	0.0012562916143806803	-0.0008201005164025761	0.02115466761746981	-0.012482345338379254	-0.004295374297843387	0.0019628342581990404	M2	lightgbm	1	124
346	-0.017199133132001533	0.0035426226667654138	-0.005132023830773383	0.020316831651820872	0.0012100298360894475	0.015115445800803635	-0.004880560209970142	-0.008097440484659971	0.0101316059136098	-0.01616643990586241	0.004687050341736736	-0.0022568784607146877	-0.0047767325021261815	-0.004466819374911445	-0.015289445913794773	-0.0058608835364638845	-0.007873820403600117	M2	lightgbm	1	124
347	0.003864573151336498	-0.007524941683653803	0.0006230988498255048	-0.01832547898082635	7.37581118480528e-05	0.0020538350030598978	5.18073079809537e-05	-0.023736543443064407	7.484608422722973e-05	0.0535819070860766	0.00845478997071197	-0.02278023834618188	-0.004989872555831655	-0.005277974830850181	0.003933481899786914	0.0012665120938918156	0.0032909733179843966	M2	lightgbm	1	124
348	-0.0061016557707040545	-0.00813262268408999	-0.0001269362980443577	-0.0028517260869386214	-0.009683566862086814	0.005498167748219565	-0.00576858090513659	0.06261924937004104	0.0070624373386546	-0.030910101462449435	0.005937811454131814	-0.0014971674179677125	-0.0071004510178809405	-0.0013166923132680072	-0.010423874846002172	0.010270872608632348	-0.0027093500604816285	M2	lightgbm	1	124
349	-0.003599267446834468	-0.008233497721729863	-0.003657593723895392	-0.0027986937532503316	0.01982906760864126	-0.005609805879740211	-0.0027602745611646495	-0.0015770283877213694	0.015348819011669564	-0.01569656993427761	0.011385850892313287	0.0030444152197527325	0.01862626934348806	0.012582002499095656	-0.0052367870482802345	-0.0028633407939478816	0.007543354622648047	M2	lightgbm	1	124
350	-0.009439485872586742	0.0006070141274864007	-0.006366205306374188	-0.0003423553548820953	0.0072127804947826404	0.0282226324052389	-0.004344330353631226	-0.0029133072392174466	0.009682350596679955	-0.013749213988762509	0.009984872092319045	-0.000410756632116674	0.00037718142470912993	-0.0022250286368593456	-0.008256783978255668	-0.0014740181624324667	0.029372064411636055	M2	lightgbm	1	124
351	-0.0027160132944602827	-0.0036714867959505566	-0.0005393812939449403	-0.0020176769012823278	-0.003975526960495111	0.02604216088015466	-0.012429369585284865	0.06370947420993205	-0.0036213122390842192	0.03593155914615312	-0.00990357481501168	-0.006820863473932364	-0.005134768513785251	-0.0004150586907351009	-0.020657846045296697	-0.0036217018158665403	-0.00332150836316315	M2	lightgbm	1	124
352	-0.007849370418831934	0.012425153425567659	0.0006454053053480942	0.002122558366429863	0.0030161863262355257	0.060601556629442034	-0.0014184856400488498	0.032024913021935164	-0.004565851269494331	-0.030943987772749003	0.0010347798454455282	-0.0004417085429157734	-0.0015987570401785525	-0.01012139340553532	-0.00521991289431394	0.00037314298512920355	0.0009778365373552507	M2	lightgbm	1	124
353	0.0008258247234662949	-0.007080327715651056	0.0006297050116284699	-0.007566728333551547	0.013204894379257488	0.09548562669655543	0.005272009115790891	-0.016625736240079268	-0.010223084178943976	-0.013956979786213061	-0.016403733980875652	0.0008582076722061427	0.007954711683190683	-0.0021154492194934444	-0.00844126161610854	-0.005859068450048069	0.013360119291430966	M2	lightgbm	1	124
354	0.007003651554343647	0.0029710125744953977	-0.005316692314908627	-0.008261729777773622	9.287834470766646e-05	-0.011419344958281636	8.781971996029094e-05	-0.01628025022528553	0.013437822869441635	-0.005049212671877964	-0.0034601689776202716	1.1518232796184821e-05	-0.007342608848139386	-0.009900210748423368	0.0017308053287659123	-0.003165808509475938	-0.0019723392538022813	M2	lightgbm	1	124
355	0.010511262245538435	0.005453261884150235	-0.006020185814138717	0.0042005741320521525	0.0033540698704096613	-0.04056177326673504	0.0003460598665197149	0.006361230969724157	0.012769291670910489	-0.0013223248560528225	0.007058505413821717	-0.004257763601815365	-0.0023166256340426154	0.019085468492771557	0.022895335463556623	-0.0037353199633965153	0.00798739577554953	M2	lightgbm	1	124
356	-0.007510884151894575	-0.011260734027439824	0.0033451383086124686	-0.003020423611566139	0.01582279233346703	-0.008946435505930979	0.002905515090852869	-0.027861121355949377	-0.011855762323701724	-0.007807354697102594	0.016988301068647394	0.0001368803615009829	-0.0018580858773028185	-0.003825494025541304	0.012031220329441603	-0.0050831186098158464	0.014489411364326054	M2	lightgbm	1	124
357	-0.002564234444521461	-0.002847444092694451	-0.006936831224506932	0.00015985326666008694	-0.0015137317505775282	-0.05035141413186497	0.002431213419057235	-0.022127346498618566	-0.001761840645197699	-0.00784237029127106	-0.010519191993996582	0.001778977081632887	-0.006071637955021961	-0.006136590212633134	0.012296006143009363	-0.0026912098399593364	-0.0020605388971379522	M2	lightgbm	1	124
358	-0.022556028996198796	0.00656730984557499	-0.006267705726125819	0.0007608138955626918	0.01102415009906644	0.06222163868430452	-0.010470563233936237	-0.0030066346157968937	-0.01058044661662591	-0.016397100985398448	0.0017983101268566808	-0.0022161566040737354	-0.0019744067130967446	-0.00594213878804175	-0.01309990168462616	-0.004115661521862257	-0.005496995370121131	M2	lightgbm	1	124
359	0.027746476628041614	0.03923225108329425	0.0141627414784376	-0.014977524079325686	-0.002215506306162714	-0.0010606307938728643	0.0009065543144315295	-0.013971250525156912	-0.011181067464629336	-0.016493589033102198	-0.02550461269107088	0.0022635838333974687	0.012156924455300571	0.0050389860335630894	-0.00771272453106324	-0.000770963331843257	0.012470347553215329	M2	lightgbm	1	124
360	0.0006228054057660287	0.00595544059377947	-0.01079438954809821	0.0007673085710846583	0.006971716632662591	-0.0016977985948550343	-0.001152335768492067	0.016209574550723214	0.016735211288432864	-0.022979123367722207	0.004527450096657209	0.0053329526464818994	0.00021909775583568686	0.02548559633166043	-0.015684380700283735	-0.001889887902688889	-0.002115368974229004	M2	lightgbm	1	124
361	-0.002796224199892665	-0.009147426040899766	-0.007395648747542158	-0.012922972431448949	0.009363366423087811	-0.0012262705747736516	-0.00791216380071455	-0.0017588770954453776	0.007575177394034347	-0.02478381766792355	-7.202024131369275e-05	-0.00521035785978235	-0.002607942790396236	0.038918974406550115	-0.01192359881635373	-0.0009401491026182217	-0.00029654175289886244	M2	lightgbm	1	124
362	-0.01098537834621698	0.00023203359404800586	0.0006949139993126493	-0.004674194651989256	-0.005306794833563291	-0.0010529458732977958	0.00812181408172358	-0.008560183464669075	0.016850539971262905	-0.012381608295782059	0.00685841806681003	-0.0012735896444118473	0.012232098873049832	-0.003994228683827025	-0.005298177987445386	-0.00507305592077177	-0.00027202168590501356	M2	lightgbm	1	124
363	-0.0014674223700229222	-0.005011707865266061	-0.011264330626065279	-0.000879769029994372	-0.0020382150562394223	-0.012028051637748477	0.00016278212635759844	0.016137977280870568	-0.00726061681521027	0.00844158591912984	0.006458280769978781	0.0007029542494046966	-0.007279913625623238	-0.016345526041442435	-0.012567001083920329	0.0023016572099598532	-0.005537046123521251	M2	lightgbm	1	124
364	-0.006365775017326557	0.003294433218261429	-0.005216426260797827	-0.004142042501428664	-0.005645915353024752	-0.022776956370883093	-0.006916655138513407	0.009329601963194914	-0.0029808904193174878	-0.02327420969639228	-0.0003868392974798295	-0.0007425279378920099	-0.0034415316475612796	0.030535680998056255	0.009619669656543497	-0.009578621364458004	-0.0051790067660656735	M2	lightgbm	1	124
365	0.019873765447743743	-0.010561341418143234	4.125127640272059e-05	-0.0073954260644729835	0.0008154920241138421	-0.021504353017628864	0.008638238482070078	0.003529784503770284	-0.005131077949441818	-0.030931822700210037	-0.0029426628083767383	0.0009409063972043487	-0.003194535381436053	-0.008680969893740193	-0.003396964710544802	0.0026673984585271772	-0.0072398054052984695	M2	lightgbm	1	124
366	-0.009710814402933669	0.0029513226304590753	0.000494615286416936	0.0004385401501815944	0.01304368294759116	0.06365337864348368	0.00900027722424039	-0.009186805867856595	-0.008020513785818131	-0.0030584725353855623	0.003688035655270947	-0.00391273761857873	0.01135022846204713	-0.005671844531369059	-0.008144300818596765	0.00416098461347874	0.03131471180015787	M2	lightgbm	1	124
367	0.015898550905643804	0.007373329604376575	0.003442682001029213	-0.011243289413190296	-0.01520753727620886	-0.01618901925197397	-0.0012245346414495835	-0.03420771790373505	0.008727665755283104	-0.017151595057155324	0.004216836389853943	-0.001996968981838395	-0.004432623072699813	-0.0020817312495295887	-0.010534954264159492	-0.0039867821339412725	0.008408773197066628	M2	lightgbm	1	124
368	-0.004160386726098426	0.002596478687563696	-0.0021234021062110694	0.002540025588522955	-0.0009785826518396035	-0.00989083539631708	0.011253526819492939	0.08187227712829305	0.0050448579691837175	-0.009527798522512976	-0.01255286710887344	-0.01654730033354748	0.0018136398457045363	-0.006753262193635012	0.026013724359015205	-0.00300813520976029	0.00842469538420257	M2	lightgbm	1	124
369	0.028947413087492654	-0.005252050411890511	0.0034744023709473303	-0.0010558744947722068	0.012865018719396956	0.06598363800861909	0.006292346879216031	0.0276394333358831	-0.0023283322063005043	-0.013062580209518542	0.003977984502665852	-0.0005104025337815077	-0.001584139095018983	0.003436959642756244	-0.005792096283847311	-0.0016919408251361895	-0.008213873958229966	M2	lightgbm	1	124
370	-0.004450291039612295	-0.004933657178568272	0.020139140330778148	-0.0048759522692143975	-0.004096451532915802	-0.028232507218654165	-0.0072039151614404304	-0.006946787581286404	-0.010389294424996422	-0.02064437022661763	0.0009657665471811978	-0.001164683361001949	0.0038563746246566178	0.0016213682620894985	0.014099391327259098	-0.0029431313054489546	0.006447337772807286	M2	lightgbm	1	124
371	0.009014996767667647	-0.0022688360055695325	0.0006124260476903203	0.015845481982542757	-0.0006367624180293142	0.020576533367431454	-0.004925968533353499	0.015837252059022405	-0.003880061366500552	0.04855989810972651	0.009196581631168935	0.0004021244209163387	-0.0009554045147494429	-0.00030286783950488066	-0.010466677069407137	-0.0037233534556197524	-0.007917634682827081	M2	lightgbm	1	124
372	-0.014965593621525861	-0.009023072062268206	-6.993818143163603e-05	-0.0026046134655944076	-0.004943314298700151	0.06454993085094969	0.0008498642312528296	0.0034993983623743557	0.01246373223781498	-0.020185800625746847	0.005623774096387662	-0.002324281126632067	0.012454574025204132	-0.006766668910418238	-0.015039322999154753	-0.0018805628214621233	0.00017785181191857483	M2	lightgbm	1	124
373	-0.011507469442574737	0.007239054277715434	0.0036725630867823107	-0.006213452688624714	-0.0020238833713618685	0.019044680858196293	-0.005305400946842807	0.004997990572008557	-0.005878050156801885	-0.002394860415072364	-0.008072803147710599	0.0012731370317604865	-0.003663746781648959	-0.007658414281477241	-0.014380014833056488	0.0031259590396221265	-0.0071419650197862405	M2	lightgbm	1	124
374	0.010943659158273932	-0.002011688928303686	-0.004413108122826053	-0.014672879389605206	0.009400459297120514	-0.007967287084414972	-0.005829267861285121	-0.006969404119845081	-0.005077003362881721	-0.0006830782980119566	-0.003612502692511649	-0.005676236426469222	0.01187460964536011	-0.016321042681454474	0.000581602647038706	0.0019489597614781079	-0.0020918482997780707	M2	lightgbm	1	124
375	0.013317413167930486	0.0031797259119572168	-0.0023549480959593984	0.0031212826417704757	0.0037798167010388082	-0.03222728267764318	-0.0011612555117069354	-0.005602866322976805	0.005860058193144132	0.08001910726138062	-0.010441391686074357	0.005550304943743928	-0.003280295959859985	0.016714475535437374	-0.009467819459657597	-0.0023916433234881895	-0.005239819949852612	M2	lightgbm	1	124
376	-0.011075177474694975	-0.014201920296780659	-0.009215874254397538	0.0023511557536516534	-0.005163309568979749	-0.02884056755289717	-0.017709271323066537	-0.024082109565756262	0.013520690705564458	-0.01776551437755062	0.004573023414124796	0.0028226119129623607	0.0009496574072296964	0.0059238402774716625	0.003439308304619324	-0.004894151837566949	0.003447058069351778	M2	lightgbm	1	124
377	0.001843930667493686	0.002734156452270117	-0.007324200627613794	-0.0037375533229837095	-0.00576785042571288	-0.009222068808866026	-0.004145364369727624	-0.017177387706300756	-0.006283665259902287	-0.019379558910008747	-0.007086073033487959	-0.00018829085707866246	-0.006550259901532452	-0.004394140424844715	-0.009022809057915422	-0.004319330932273281	-0.00639356871240278	M2	lightgbm	1	124
378	0.03092562211547969	-0.007094063089229962	-0.010785112094361655	-0.0009736733074481851	0.003318583881061056	-0.013231653077085796	-0.0072794121527788086	-0.03153136791704232	-0.00012937444480969987	-0.015783164951143014	-0.004426226999152887	-0.002102352622478796	0.01633223686370618	-0.006009289926707712	-0.008586932211842934	-0.00019662316996729742	0.0029834065807927855	M2	lightgbm	1	124
379	0.005222033452692841	-0.012305801188561068	-0.003683904589679315	-0.0014266524808811732	0.0044827403155251935	-0.005904535814063803	-0.003433157201418406	0.012890194601758467	-0.0040861953573041124	-0.003623254434580381	0.009362900059595827	0.0009322606414445906	0.0014499210803783447	-0.003010688842165096	-0.002771120461695254	0.0020934425771847627	-0.0042387927957419115	M2	lightgbm	1	124
380	0.013687535595661566	0.0069815311139451155	0.0024035306640487336	-0.0007692553041926523	0.0073410062250554705	-0.04361038196335413	-0.0020172548813419925	-0.009152665915191493	-0.00021280450855593673	0.01845772802973677	0.0061821655797340115	0.008863339130840163	-0.004630278723801951	0.02905550911785797	0.0141118972653101	-0.0060536882216532485	0.005087565151550939	M2	lightgbm	1	124
381	-0.0029211221431501523	-0.01457669468313356	0.0018430645061367275	-0.006390005692899295	0.00039577800282279425	0.055040402040283244	0.0008983965240278216	0.00140191992557271	-0.0018052964552224783	-0.011353317255290298	-0.002391477340520383	0.0008280821704899361	-0.003662348263132449	-0.006901996231452035	0.008993536545908528	0.000755430495115392	-0.007414525084755952	M2	lightgbm	1	124
382	-0.003117336949269676	0.012581923770451761	0.005516981316125972	-0.0022828048310982053	0.002497129384702585	-0.005203671020724387	-0.003946168432006511	0.005804536141722756	0.013381069616948932	0.010656642110512506	-0.0007048945152682842	0.00043231102444190217	-0.006646416770557926	-0.020873863259988724	0.011095259208278358	0.0010365110034775255	0.004368445816111744	M2	lightgbm	1	124
383	-0.005565659411583573	0.011511378264433027	-0.0098790160749899	0.00043147489932627073	-0.002749700446882746	-0.019101179845338285	-0.015227615512589875	-0.028573064385952994	0.007228426778696439	-0.0016249151964704107	0.005130834627739728	0.0028407676594570047	0.0004292682963708446	-0.00989954217458236	0.027102522826047016	0.019751249490531857	0.006527559110912938	M2	lightgbm	1	124
384	-0.0004763144923237729	-0.003998713326355702	0.00758050301791214	0.0003049455449638678	0.004208011359811469	-0.001734766398087986	-0.011350566941627617	-0.0222697820627408	0.01018388589946687	-0.00624344377844454	0.007969112584848342	0.004344200265823139	0.002310759811550537	0.02728786783234642	0.004593449305962398	0.0039712246839262826	0.00813990669188457	M2	lightgbm	1	124
385	-0.007642618744172154	-0.010026202368618965	0.0024079238487043158	0.002045310447437659	-0.003273664927922775	-0.010028285984720211	-0.0039358973984258035	-0.01312545568109317	-0.007314481100917375	-0.0297211260755658	-0.014812153950690514	-0.0001303534495274933	-0.0036347692753577808	-0.025724122335500737	-0.018511426865717905	0.009415950335545101	-0.0007214141323230536	M2	lightgbm	1	124
386	-0.014786769335455908	0.0011549556928645262	-0.0068935207397779015	-0.0028907767750865794	-0.0032575324359283035	-0.003676141275783735	-0.012968768865195872	-0.010102317546371873	-0.0018920987664105974	-0.02585253924204439	0.01638512361506188	0.0016588198004475485	0.001212257598112614	0.0028199803599975553	0.0001218128613835149	0.0008607644948360831	-0.012285616456480845	M2	lightgbm	1	124
387	-0.028557566772261806	-0.006417712569479549	0.008308048858146056	0.0022729657856306934	0.00018364237566142452	-0.006256151183323348	-0.00017049748784662475	0.010599145370054061	-0.002030442180811425	0.03058122227524898	-0.01513231936804019	-0.0004193819784647963	-0.002682517054696805	-0.011374888577009709	-0.0017011824926752843	-0.002245975589870742	0.013015548206786014	M2	lightgbm	1	124
388	-0.011298452146029371	0.0031715409221455266	-0.004811729981478912	0.0038245529320847034	-0.0006467796445623907	-0.00044914756149382306	0.00636580019217635	-0.0028136734446465184	0.012665796884627083	-0.015379990294986412	0.005086159838661802	0.0035158718793868345	-0.0002664207891320927	0.02673796483338086	-0.007341424944602048	0.0030985170208635052	-0.00012421625744731313	M2	lightgbm	1	124
389	0.023882505885146375	0.007689111776024078	-0.006650019832461859	0.0021101700753888585	-0.0008829919833836092	-0.007278258630319905	0.005081045516069612	0.006642710190785169	-0.01215502962243232	-0.005023666484127845	-0.010995896091801044	-4.563058515352321e-05	-0.005605689865185003	-0.005878066400610936	-0.003919549907254128	0.0009278642203364291	-0.009972656874682717	M2	lightgbm	1	124
390	0.0023655292370510362	-0.012781659070626929	-0.000456631729491812	-0.01691965187266862	0.009082231222561693	0.030064815882263757	0.014024990351460213	0.002960909456186326	7.226378812217566e-06	-0.029531473752047902	0.006664259234691179	0.002238717710014144	-0.0009552882007711625	-0.005423016519858413	-0.005508814218670941	0.0013224653610862407	-0.010679753102450843	M2	lightgbm	1	124
391	0.003811738118234835	-0.0008711630154782295	-0.005037464209059674	0.0015554248399230206	-0.0006053519527678016	-0.03496798087779042	-0.0030604994206498578	0.03328231588106505	-0.005783831741741256	-0.012264987865573958	-0.005593532650851529	-0.009404852799027424	0.0040407876923165675	-0.01579530071967972	0.021208382200805623	-0.0022207672097714023	-0.005802379172270267	M2	lightgbm	1	124
392	-0.007783341263958404	0.0006094583771502868	0.00016407336130402144	-0.0007339753564552733	-0.0024975807622749295	-0.019088798442867556	-0.002959156951933135	-0.02311401359204929	-2.9118445017784218e-06	0.1000819043473489	0.0044276070165403915	0.0028327219866633967	-0.002025783949654992	0.001014975915711362	0.007895695848914894	0.010441630240402287	0.005885534184635101	M2	lightgbm	1	124
393	0.005557744201976215	0.005215895942712226	0.009225402920116813	-0.015528515888830858	0.0034166569235575283	-0.013477306828075838	0.0014559595825444042	-0.03115047441857213	0.002463932788942967	-0.009204250670807998	-0.021567028744340248	0.003598879922281184	0.001410041282366714	0.03230952779685242	0.009845687955520146	0.005285752275987958	-0.003173813092473553	M2	lightgbm	1	124
394	-0.008795429796505112	-0.010919509261535482	-0.000961118560020795	-0.009010333490844569	0.014146137085621688	-0.04317286991689085	-0.004930600914767486	-0.012543080719034384	-0.00830401402666616	-0.017191040251183058	0.006799027470388658	0.0015551643345277364	0.018921943799617938	-0.010823370048158767	0.0170990268569422	-0.005020111498013895	0.012563278369765354	M2	lightgbm	1	124
395	-0.009934093128387068	0.008048566751117469	-0.0047003167035715564	-0.0020769131715327655	-0.0018972149558160343	-0.018810277811487426	-0.002913783439897881	-0.02206301791035466	-0.01430390376264344	-0.021144087135246264	-0.0001357638383874773	0.0011981920353149567	-0.007053256557798222	-0.010501150998990759	0.004547719524166515	-0.005042472301729694	-0.0078033187598191105	M2	lightgbm	1	124
396	-0.003669580399903921	0.009195928735119657	0.006374039887430101	-0.016538355742209826	-0.0025572458916368044	-0.019532538466113882	-0.010172005482713818	-0.03104306014258037	-0.0028156656005506953	-0.04053207173417123	-0.002303107888275753	0.0017033726881461786	-0.005420944609865787	-0.0068045121727538785	-0.008202600219419685	-0.008931855247097205	0.0007475029336179808	M2	lightgbm	1	124
397	-0.0029846461261135377	0.01638760380481991	0.0028517115100208505	-0.0012736094084353257	-0.0036813271140160872	-0.03715825465155082	-0.003761553120437356	-0.01938662242397808	0.0037707949297924883	-0.017857740975643927	-0.005938681792205701	-0.01022199188158433	-0.012754334847716495	-0.012530320296768194	-0.015127306108238276	-0.0030070207431741472	-0.00621908298001286	M2	lightgbm	1	124
398	-0.005414139812754955	-0.0006764464799380446	0.015596818119846001	0.02055782706793051	-0.0014338061824290004	-0.0011077622763212699	-0.0019840923274439316	0.028096185414339954	-0.005633601034678871	0.00762130725021332	0.0031171534687520416	0.004152744317062321	-0.0027119252234804984	-0.002022664108274912	-0.017983958629149966	-0.003954678310453622	-0.004818557629397488	M2	lightgbm	1	124
399	-0.016158119133282703	-0.00013324532569535864	-0.00927600650792268	0.0021211235277416914	-0.0039780746655978675	-0.010378250890881206	0.013822807767489368	-0.007227396277939391	0.007409305275860502	-0.013631114678571634	0.01528161158310592	0.003487698951479015	0.008828985100851198	-0.003139022778381981	0.01754444563394346	-0.0040002949786628874	-0.004605369075120937	M2	lightgbm	1	124
400	-0.0017798698718722737	-0.006740590116300487	0.006271038399882821	0.002480957569996009	0.003758795334350824	-0.025381777520326214	-0.0033960889387632132	-0.03215872519873217	-0.008441879973023009	-0.0076753115609386816	0.0021897416151440614	0.0044106070315257356	-0.0011844502920594284	-0.006515744378634897	0.01615291409292558	-0.002404736025582783	0.0005065218051685571	M2	lightgbm	1	124
401	-0.0017128497673124198	0.01459650520536509	-0.016019042731022823	-0.0016673467041614755	-0.0035929344672602265	-0.010901590232937016	-0.010449061452695559	0.04063539312322004	0.006708220409829445	-0.007878114691748945	0.002756572481688277	0.004025222849451157	-0.00796522625344714	-0.03478942105616207	-0.02267978996885443	-0.006739935084132556	-0.004710925843745974	M2	lightgbm	1	124
402	-0.001281534499333811	-0.005215516093536783	0.0030673318588650116	-0.013097139028760287	-0.0024361896023416783	0.07280699481957552	0.0038522489519147154	-0.014389514177931524	-0.004669393481226583	-0.018034790369373818	-0.02364399897355575	-1.349226706358697e-05	0.010704836176256258	-0.00047450131548818614	-0.009110025081958769	-0.006231781410263856	-0.0034045873362563966	M2	lightgbm	1	124
403	-0.012073306917400174	-0.008737816945683157	0.0038136935007455964	-0.010967152161493857	-0.0045736017093327445	0.019778251158137507	0.002798317677061494	0.0005465436372354198	0.004877907669080938	0.005198372464107046	-0.01259875791649114	-0.008549162325243807	-0.015212504604260824	-0.009514452355034338	-0.011579061761027283	-0.0023310601162655144	-0.006491973271325061	M2	lightgbm	1	124
404	-0.009274838991005207	0.019042416472151505	0.0012403859152822741	0.01938348798032623	-0.004016153806825278	0.08581058349319873	0.007111573985287048	-0.007797401891871962	-0.005026533946585269	-0.0014402281323590961	0.005785786559832128	0.0004590217361902976	-0.008402770617328645	0.0006716027071106353	0.006617536983380021	-0.003301297123868509	0.012135714237316094	M2	lightgbm	1	124
405	-0.014417817761943615	0.011961751012500268	-0.0045050979090109095	-0.0024667617222988896	0.00023530941534924353	0.013620548711911366	-0.005819138442940686	-0.002545771620884136	-0.0017224221174056379	-0.02826202892350891	0.004618672996427023	-0.0008137930464635274	0.010718459172237982	-0.008955303385791103	-0.011869768687397234	-0.00616552495860921	0.009293361260950072	M2	lightgbm	1	124
406	-0.008410543676677417	-0.005672219167190287	0.0035930574651930687	0.001324964065608286	-0.0007239480552452911	0.0012376106680275886	-0.0026346703085870634	0.005390539889261144	0.003734842881070774	0.03920324991450943	0.01693654026870035	0.004797423082884967	0.0028154138387062526	-0.002611619534891217	0.010604324996094826	-0.0037940131389300477	-0.009666402147572072	M2	lightgbm	1	124
407	0.009497389539501473	0.00866681995737273	0.003333322713033602	-0.009966356810945324	0.011866412311663157	0.06597116525948846	-0.003640779255519111	-0.00918468847755029	0.004252737917626853	0.07902473880701645	0.0064952386127842	0.0008408390983765167	-0.0010709341495093274	0.0060207831089620165	-0.004936027581570532	-0.0008682974191557655	0.006517339300282255	M2	lightgbm	1	124
408	0.00035389122714547973	0.009561168987750541	-0.004749427971258891	0.00022106152877585748	0.0068458245086156925	-0.009083489483553595	-0.0008207779916017732	0.036448357373667924	-0.0044734653909537766	0.015317846913117902	-0.0029186713463537103	-0.0017668652632366391	-0.011909037380895536	-0.015732986273183716	-0.013562682632393639	-0.0038012815391543515	0.0037399542024582153	M2	lightgbm	1	124
409	-0.013059831207627158	0.006435374887347589	-0.003226753172159469	-0.00025654069582803205	-0.0048028533210389395	-0.025949714666906088	-0.010425125984222789	-0.02596538339049323	0.008069343958152555	-0.018129380017900633	-0.01704181124141158	-0.0035426815701559322	0.00719917549469473	-0.011289883366603231	0.004111868848323805	0.0037350541024456082	0.005113905765709603	M2	lightgbm	1	124
410	0.006898982171328295	-0.008611206853072059	-0.007696207633660032	0.0041820587056733685	-0.007785052051141557	-0.03802260943605528	-0.009594364738666102	-0.027420726359674893	0.006164916870240379	-0.01653898876018763	0.0023170365354060894	-0.007559823369762891	-0.0007136544259120978	0.004037881090050283	0.021606891825453285	0.007116505105217441	0.001253968174862748	M2	lightgbm	1	124
411	-0.0016578490130898082	0.0019616391633474678	-0.009176399457474614	-0.009215952592000745	-0.006023417047264367	0.021026677450878807	0.004545601915552687	-0.009298424401197972	-0.0073685865414824005	-0.009992644163843219	0.00238138382809431	-0.01757950410173776	-0.003811039039759475	-0.0036507787555770336	-0.010972196869659554	0.000985256873038764	0.00024937239447163346	M2	lightgbm	1	124
412	0.013020447784106376	-0.007791474061835884	0.0015260985997266176	0.009749686037226635	-0.0008159650025441039	0.05240597385767031	0.0036999203782497074	0.0029932081825160776	-0.0022375857564182924	-0.024165405702859702	0.007391640076489804	-0.0005330899357186596	0.009409933991607599	0.0009104658263539049	-0.009003009575543149	-7.353239127808971e-05	-0.017583688629680364	M2	lightgbm	1	124
413	-0.008545669552521442	-0.011212007856582976	-0.0005723345568270255	0.0010106804594274506	-0.00269079547026638	0.02413110785245535	-0.00781856149900689	-0.025694454230807556	-0.010758178080559637	0.020655663449140903	0.0028743976484518993	0.002242854250572237	-0.011634024672479207	-0.007655298535035049	-0.010264057145436222	0.003245906509572375	0.002849059580178556	M2	lightgbm	1	124
414	0.0272403271144187	0.007674229747268946	0.010160085566734789	-0.013454972431838536	-0.005548364357962977	-0.038526133680656	-0.0018147216962828736	-0.018374560199194208	0.0034142558808189644	0.02382445436852843	-0.00128402468479044	-0.008100945335202133	-0.004510361377756749	0.022112434168136075	-0.001642890875803552	-0.003491861830798465	0.0002142334997513249	M2	lightgbm	1	124
415	0.0015641825352671948	-0.003007982523123199	0.0007603945720629601	0.010266328248017279	-0.0012019017512687482	-0.026348771757177314	0.0012043854565920058	0.0508147338177826	0.006658455085038839	-0.012022875450901882	0.010025022216362174	0.002442308734799639	0.0009353028156279714	0.012328301922687156	0.03289761289466483	-0.0036847758243845493	-0.008827051670334934	M2	lightgbm	1	124
416	0.01987250552876877	0.019523159100601564	0.005489433091968473	0.0011876820137857967	0.0016015438781014372	-0.02644902632422651	-0.0004865274965533424	-0.015667158048054543	0.00237381073187211	0.08205064681942363	0.001135922774884197	0.000947973237834724	-0.004306485854491897	0.0012221772130150948	0.019308172622693767	-0.003389496160994415	0.0027762341475374088	M2	lightgbm	1	124
417	0.008771870980989586	-0.013723665587607016	0.007657560126772119	0.01125052742066683	0.001614684876016223	0.023862798008027226	-0.0018513657418877147	0.0018025834507722066	-0.006901354840074878	0.005629120619970249	0.015214298655867809	0.001673923724560014	-0.0013645595215039169	-0.003556427369864834	-0.01743085561193106	-0.0011485986717607592	-0.006704491531087973	M2	lightgbm	1	124
418	-0.008471929664542249	-0.01098441677954758	-0.006677661378136119	-0.0034644389788663988	-0.004917851375632904	-0.03870774456639077	0.012649406059307122	-0.014278330692038347	-1.1490928366318817e-05	-0.010513061187319041	-0.0005251883237097387	0.002190354273519924	0.003522851288833219	0.026607720472262758	0.000795258072657531	-0.002854477419457113	-0.001598460801728239	M2	lightgbm	1	124
419	-0.004380265161471015	-0.00618934120078631	0.0024118332265515925	0.016168604399951752	0.006311496862614124	0.026183395145451552	0.011021335021319169	-0.004384298530362928	-0.015419462581306812	0.011738972993933483	0.010054944875447494	0.0030083275651538234	-0.0011050964242756245	-0.007172514500587869	0.0015796318092119487	-0.007550421139360983	-0.010300629326979255	M2	lightgbm	1	124
420	-0.0007756383036850938	0.006698394977478576	-0.004455292676033353	0.0017492104427038406	0.0026145739101770737	-0.006113283312670829	0.0035886488849679837	0.06897616788426715	-0.0039058370653434326	-0.017011955215117766	-0.006960418108402403	-0.01648090250762704	0.0033651559844892665	0.001909264945893775	0.0055026879802527575	-0.004920458376673693	0.010548459182179008	M2	lightgbm	1	124
421	-0.004265956112305491	0.0025207164509109315	-0.006675706099142414	-0.0015313838120861968	-0.00155503148941939	-0.030457463165065736	-0.0014088570306385092	-0.036896206260434564	0.0008765282232585439	-0.009270652231936434	0.008909489648393117	0.002627323246755589	0.0016924328507325122	-0.010540450467787172	0.01507254663340629	0.0010608514611234535	0.0014551639875725968	M2	lightgbm	1	124
422	0.0028404037404580716	0.00019984017973929654	0.007578675460785445	0.009219689172143818	0.0002656439738806703	0.010653257445829562	0.00810671059339194	0.07683388998621567	-0.003693961008924984	-0.006980752809683652	-0.0027912680266104985	0.0029463958313797785	-8.447302879838375e-05	-0.00015758233918775915	0.00850034518890149	-0.0032998245241330606	0.002497240922421317	M2	lightgbm	1	124
423	0.019593635810628444	0.004876681588579126	0.0023370614038503213	-0.014624814708527402	-0.006172454618131597	-0.041130222683789366	0.00190638714403418	-0.021588354027445265	0.005642832037870435	-0.019028807393357813	-0.00018805111111137667	-0.002600150108887454	0.008461737713368216	0.0021898957440617413	0.01434808357711532	0.00010809068384578225	0.00013713497623262622	M2	lightgbm	1	124
424	-0.004803326943311265	0.0004600198061969752	-0.004524669324612942	-0.01689139705012783	-0.003406656036427079	0.01742013817005083	0.002676146511485408	-0.047460232859818194	-0.006070086343472168	-0.023097058472948073	-0.015062600673082481	-0.010291426508759735	-0.0030887083732060758	-0.0077546665234229295	-0.0029588422282138516	0.0007418571734926707	0.006781132219856294	M2	lightgbm	1	124
425	-0.007376779842027792	-0.004750478678367883	-0.009677943141817962	0.0015449532919982966	-0.0018865888709767862	-0.0233067101615936	-0.007360515393587247	-0.013965087934145002	0.007372428759225584	-0.01980860950362694	-0.010406918553403461	0.0032144157591384773	-0.010219114040249569	-0.007857820935933148	0.004896101245593403	-0.0015029646822556462	0.0001317782212882405	M2	lightgbm	1	124
426	0.012426846432187595	-0.010944420728929627	-0.0027477936988545277	-0.008824339429347548	-0.004400389107604961	-0.04005446769128611	-0.001826676337565821	-0.021963894697493554	0.0036328869904918124	0.024879540793934066	-0.005016690850234042	0.008297304070959481	-0.0057904299383858705	0.036509432360850476	0.02075939434739463	-0.0002676022077108792	0.0033217642819854155	M2	lightgbm	1	124
427	0.018463941143766628	0.0062324488087798805	-0.008001510544547225	-0.0008789779245026591	-0.0013577481364349334	0.04991759184408153	-0.009278072124721766	0.01816239017149077	-0.008099198873535891	-0.02407508934062563	0.00010702584045032901	0.004451806483796514	0.00026626816951502117	-0.004717661199543449	-0.012095881717318919	-0.0012414758348873833	-0.009358828087483674	M2	lightgbm	1	124
428	-0.005968091522512955	-0.007970310366017112	0.018260507636326445	0.0073841904792814285	-0.00015996606811208378	-0.03801856144068809	-0.003111810111849508	-0.013297050076529206	-0.003421423002460139	-0.005894864912820367	0.011433164217983492	0.005924984283204298	-8.880899347528483e-07	0.01964651089866026	0.01116745978562329	-0.007179240936432574	0.003123667437445891	M2	lightgbm	1	124
429	-0.0031343167579532586	0.007144919890229991	-0.005937815330512059	0.005665163922492059	0.017396297609838362	-0.018239257409788562	0.020788262302798528	-0.013113779113793415	-0.008096635213543937	-0.007169243757494677	0.01277266738372829	0.002045552769202775	-0.00039218158914918134	0.0009620662707677229	0.01224113268127505	-0.004935108884825088	0.018408178267110803	M2	lightgbm	1	124
430	-0.005136313678383003	-0.012384856600040463	-0.008881853031380425	-0.007847605177774842	-0.003430048121483574	-0.017897359603317585	-0.007316077138294391	-0.010420855573536827	-0.0031664790312543817	-0.006347414976385341	-0.015762396497233138	0.001925204538449537	-0.011504628888897687	-0.00245859609478656	0.007583548264792043	-0.004221635600097532	-0.007058779192370263	M2	lightgbm	1	124
431	-0.004427790129292747	0.013937859259739145	-0.01172200203118654	0.00023801827118412875	0.014170403560500151	-0.010750828939322778	-0.0030138607556259777	-0.0024939227683000507	-0.004414602693787745	-0.007616355950687638	0.017439422020014507	-0.0014542190371684075	7.682124085510035e-05	-0.0008610230167581186	-0.011036476816876455	0.003416910734687557	-0.005467681706126983	M2	lightgbm	1	124
432	-0.010657843633250305	0.0019204533763846677	0.010854327746509481	0.016052680049847487	-0.0009612128294757362	-0.00702983457950421	-0.008405926606692647	-0.004244891820494476	0.00603381794336246	-0.017840463612302127	0.004758047412210244	-0.0022446739734516574	-0.001201335749965753	-0.0071417316168456	-0.01132040844922721	-0.0027859968597343174	-0.013604701328004254	M2	lightgbm	1	124
433	0.004964945989403255	-0.006393938583473275	-0.006216245041316198	0.0010792443348724963	0.0009065012130495338	-0.003035710130486782	0.004851224773139557	0.02486221355186875	0.013617796428670894	-0.01612363494849903	0.008959691512250583	0.005241721766129593	0.02075518988394574	-0.005076180470032084	0.009513288196882208	-0.0027587048471707427	-0.005988798889341761	M2	lightgbm	1	124
434	0.010404889525521377	0.0131922846434298	-0.0012453075091795943	-0.007587549219540723	0.014382060174077727	-0.017052769287291186	0.001267321249201831	-0.006187651362481274	0.0035382056206171423	0.024911590381952103	-0.00784952726938086	-0.01848218617742455	-0.009346500544218301	-0.0018024390940255476	-0.004216783628460117	0.0005937697217690899	0.006258716965187731	M2	lightgbm	1	124
435	0.00037801409426932117	0.0011060875871184413	0.0029035240631276856	0.0012027063125432229	0.0007059191328595018	0.05198664454550312	-0.005467493569198032	0.052660915932585095	9.821995180037044e-05	-0.008654438243869755	-0.0009071404139843967	-0.003125558238185546	-0.0015216704870338559	-0.003702334488942304	-0.009188603657008607	-0.004127026667682424	-0.0010789809638799028	M2	lightgbm	1	124
436	0.01963449368746776	-0.002892288958893414	0.0012041546780740511	0.0005328378043490245	-0.0011717918958549195	-0.012245558146552572	-0.0010224580713158054	-0.017938508302845282	0.00544123951450428	0.10354649407577815	-0.01101382770148976	0.0016223205419680254	0.013657961817301544	0.0010782466997459	0.007692665847966924	0.003994913552177074	0.002451810949876646	M2	lightgbm	1	124
437	0.017904867688957302	0.011985526237503126	0.0031203552317631117	0.003399787158979635	-0.02171827128740821	-0.024104494696251044	-0.0020908644956846964	-0.030916470668858477	-0.0012462311100949737	-0.02174429847191052	0.0037315505314814592	0.0012686424456916253	-0.0037598553554951384	-0.03200996786637706	0.015963210567517407	-0.0021692684410654396	0.006034120487466714	M2	lightgbm	1	124
438	0.006243315324520035	-0.002007361277419282	-0.0030758854864803647	0.018122637303628317	0.0016277200925992157	0.0045380865434724235	-0.0017606806045823815	0.010806465574496958	-0.003533523910583124	0.05844932843159586	-0.005136280611831312	0.005053577002414667	-0.012006853513857147	-0.005791416316815019	-0.008855427708007936	-0.009519420296304622	-0.006495192706015524	M2	lightgbm	1	124
439	-0.009736066957565029	-0.010988505969108718	-0.008735630544473724	0.002248722129509777	-0.0027889162809463038	-0.005298177613070403	-0.00756911525024186	-0.016416830525398492	-0.003615371549446545	-0.01150317392375752	0.0017069746683956767	-0.005581364686076313	-0.0017242944828217508	0.012435576501656389	-0.009030402525563702	-0.009742964525326067	-0.006828484806324327	M2	lightgbm	1	124
440	-0.005996378284802506	-0.012768664655119437	0.006445815776408492	0.006692997231772504	-0.0015940322335342854	-0.01893943258174101	-0.0023818571469246767	-0.026678008515695326	0.004288511003965742	-0.006952821718354638	0.01546851956161486	0.004065943474059795	-0.0002819316592234129	-0.012161016835873279	0.014654909322645163	0.009243119234665111	0.007920212246885133	M2	lightgbm	1	124
441	-0.04320172395048697	-0.02307517213873577	-0.0023344407763197595	0.01537122111263662	-0.006211106400804424	0.03301313735632158	-0.00117602346496108	-0.001708543971101924	0.0026908256708184372	-0.014917384678968264	0.002683122811426142	-2.178471918269708e-06	-0.006033810197731466	-0.008834706641205115	-0.01716147918117577	0.005663766920366588	-0.002734065400766359	M2	lightgbm	1	124
442	-0.0003308798413522646	-0.011997970762786166	0.007809838163014159	-0.0004274304887987185	0.0004938904274510632	-0.02716486984920696	-0.013175354818682698	-0.020559157036298563	0.0018352657730339736	-0.017089548574857907	-0.0055943178486208755	-0.005050238593734558	0.005831178965510814	0.034667950445322705	0.0063846156334240525	0.011955829487107886	0.0043402207214110625	M2	lightgbm	1	124
443	0.003858868041481765	-0.010397418781471742	-0.009663073267644954	-0.02108065264867584	-0.004728260750695153	-0.0030051105017619728	0.010597134033091312	-0.010213148648679497	0.008850008907177676	-0.009189618677925683	0.0065258324623237995	-0.0014029748030810493	-0.00019620163842786641	-0.0018831532692746374	-0.01658269005691282	0.004041139284250527	0.00342790500959507	M2	lightgbm	1	124
444	-0.008686408509867334	0.00747944030229133	-0.00410844390800629	-0.008241839583541927	0.0048247854237890055	0.09184775007397396	0.0068523088675986835	-0.005992105315397011	0.006937434089156356	-0.01112407770378464	0.0031204308367195413	0.0027986787644849577	-0.005578789213710876	-0.005406005795234437	-0.010928957987726846	-0.0011061204484423953	0.0009274509802993023	M2	lightgbm	1	124
445	0.0039522451676204775	0.00730098344402218	0.00011163877959772353	0.0009694582849943021	0.0007377272855759687	-0.0033963543571666715	0.0025471003587916583	0.04915624792748038	0.006390635299211562	-0.006688263992064929	0.007217274941028666	0.001957409496280974	0.0053311974853089234	0.009484730383316608	0.02371152239697245	0.002033276388085041	0.0017660773307650078	M2	lightgbm	1	124
446	-0.027360131263583585	0.0006198372222833493	0.004815966673761537	-0.00641981854405834	0.002340758617253538	0.008412968436892109	0.0017922563310177903	-0.0032437848686454125	0.0019943885690090687	0.0331638529379445	0.0038550114952344383	-0.005717563859283366	-0.002635216942226655	-0.0075036154415976265	-0.013176131096080113	-0.0044008282286855235	-0.005702425519540191	M2	lightgbm	1	124
447	-0.03419647855216607	-0.02183490884617918	0.0070899864116314775	0.0007169578418306792	-0.007160807006991939	0.010241115305939073	-0.007406372762976114	-0.003220586145121388	-0.009623142517324672	-0.023170527005583665	0.0011937723530725962	-0.0010326500181605815	-0.005034979053671322	-0.009683345127969454	-0.02200612007540604	-0.006006000187703872	0.0007766905355629606	M2	lightgbm	1	124
448	-0.004154852110842432	0.0019752490625982244	-0.004341248716439471	0.0012117053643659606	-0.002869143344608804	0.002528751657247218	-0.00439279578866813	-0.005533125624660756	-0.001160871685301094	0.02439966278173517	-0.005259313725610776	0.0058308148723859865	-0.00930040176229381	-0.0030274962504316014	-0.01042087944492728	0.0012831096142788185	-0.007227876494561866	M2	lightgbm	1	124
449	-0.028514985659800048	-0.015766667783934367	0.005475484175707124	0.004083738788498573	-0.0040631170607589	0.04963555643295615	0.011208025266282142	0.0339499167142326	0.0019317601232117614	-0.01858495195941992	0.004779711929645299	-0.0028114356867722573	-5.6953219358609126e-05	-0.006468713322811352	-0.007299971518867028	-0.0015752480600950537	-0.009191680574495799	M2	lightgbm	1	124
450	-0.004493688205393642	0.006983767725369735	0.005697468779688977	0.007394899849912401	0.0002298721928336636	0.04178805748960258	0.0034510593801283258	0.04081415977847182	0.008722652296799895	-0.024449826856044212	-0.00027053908381604805	-0.004393475831968629	-0.002405112794140432	-0.004905251200491923	-0.02097865656721977	-0.002532645806975068	0.0017760591304347435	M2	lightgbm	1	124
451	-0.013801614070371683	0.01265551366960933	0.000433371887067279	0.01889874995273237	0.016982591725061835	0.06982278464307488	-0.00364654571961994	0.0010913497794772956	-0.0009745035077718868	-0.010188886512780592	0.007179924258055169	0.001241032568115696	-0.0006711926131314476	0.025887184016459588	-0.008797485985141254	0.009026317966800564	-0.0009332986051580064	M2	lightgbm	1	124
452	-2.813812755247269e-06	-0.0012521724807524	-0.010625692252240351	0.0029956336322278245	-0.005072926955021031	-0.02069086187599503	-0.0005754943139987832	-0.020920252947634083	-0.0014280566778607795	-0.01581840369914033	-0.031829503218954315	0.0006035756689454503	-0.010731818209808269	-0.00826570932766624	0.006439877670137775	0.010745903674363882	0.005622366218265337	M2	lightgbm	1	124
453	-0.028879929980826974	0.00757216920503522	0.0064389598171693775	0.004004261545348895	-0.003340559169095801	0.05062929340627817	-0.0106577539252462	-0.007671474685652338	0.0037953004844896903	-0.015231526844173312	0.007419158997525225	0.0025550473611615403	-0.0017918134188195367	-0.005075285898889202	-0.014007345272650115	-0.004473846459855428	-0.009024725956241236	M2	lightgbm	1	124
454	-0.0010528436040751852	-0.013102074747379447	-0.0022557870412957064	0.0005300880080047244	-0.0007390925479866686	0.03160855113055687	-0.0005027535524297472	-0.006804877721362932	0.0007419630211634144	-0.017450055416623072	-0.008156505898501145	-0.0016062698549288408	0.0049015726014557765	-0.004489606167987818	-0.009321075377072649	-0.006466840983380238	0.009287623462099071	M2	lightgbm	1	124
455	0.011164113360798499	0.00753466693915336	-0.005436980016036056	0.0003816029769651149	-0.0012607123837795912	-0.031527058845870135	0.007279230536508451	-0.002819025537681382	-0.0020552487092476185	-0.026035175185809698	0.00020802707514618548	-0.0013870960116112376	-0.006181434947264021	0.024610910269929558	-0.007772020698323731	0.007198153618778723	-0.003408269301023169	M2	lightgbm	1	124
456	0.005663901565767522	0.00020160450733209623	-0.0028287577923438224	-0.0009316463949453948	-0.002124375298324251	0.003278178523928315	0.0036178989865115817	-0.0017867492638146847	0.0010795019148111778	0.055966801777449074	-0.0027773046993947214	0.002000012093492548	-0.004089633392746088	-0.01185018149071709	0.001926904038275518	0.0005197772280047085	0.002765521931118705	M2	lightgbm	1	124
457	-0.005025797439569849	-0.013018286412565057	-0.004011874227163334	-0.013653413142757226	-0.00471162455269367	0.007665139014669824	0.007367373966027116	0.0027006894258705654	-0.010544557419774583	0.009156869909132696	-0.015915453382447854	-0.0007131250174675885	0.002616078817162515	-0.012661767500562617	-0.009915920444703933	-0.0021608564638089184	0.0009342583564160983	M2	lightgbm	1	124
458	-0.012829976159166917	0.00551876568145911	-0.006347347815829332	-0.0075478342066457	0.0034578428257808114	-0.012602118501432663	0.0035742959191092916	0.006398555188121131	-0.002871874621477104	0.008480002925468145	-0.004252670042976634	0.0005724901916574641	-0.0006959663203796501	0.05100375267040341	-0.007492541931773582	-0.0024454688878217884	0.0026286523845599	M2	lightgbm	1	124
459	-0.007549981194501426	0.008667480303587133	-0.0002697369244776093	0.014851022337785937	-0.0021028474892223763	0.030993546131990745	0.0017660068569990948	-0.00351527794226453	-0.01178348791969742	-0.011913969232110029	0.007411353490973348	-0.0021489582646358465	-0.005445608409161607	-0.008504199193912905	-0.010485999925217588	-0.0006059825970735167	0.022882002446132543	M2	lightgbm	1	124
460	0.023058194155929173	-0.007594247037475904	0.017314262375966318	-0.004833068162264737	-0.004792827998595743	-0.005164657139501386	0.010383223655673958	-0.00025354061193310896	-0.01468940947247236	-0.03179934674986455	0.006685410640378979	-0.00328038695787654	0.005026592012727527	-0.009362193487697967	-0.008656369222170286	0.0017338822149560468	-0.011447446541148213	M2	lightgbm	1	124
461	0.0004317421198631504	0.0015405950795409796	-0.005939236801693784	-0.009679052324248138	0.011611013444500839	-0.0028774382605450794	0.0004952802101226543	0.012113924792000689	0.009701635831941028	0.0019076041213153465	-0.014505752150739588	0.0008136009029488045	0.0077508465300944246	-0.0007982056993932194	-0.005833827457931218	0.006314523617381609	0.0009438039744741636	M2	lightgbm	1	124
462	0.0006256997700766872	0.005223346265641348	-0.00013325849371330478	0.008417330100104061	0.0031125002873778744	0.008433658091234014	-0.006722626137561062	0.0028568557098619454	-0.0007266976245393122	-0.003270435964857735	0.0006910249792579357	0.005261989357144769	-2.8159338480923685e-05	0.06052336764760351	-0.006416924554271775	0.006616320724799417	0.0008000419726195115	M2	lightgbm	1	124
463	-0.0002301288371782511	-0.009680084611303564	-0.0005673926222583557	-0.0020132504761423264	-0.00404967368106853	-0.010475729855147345	0.0021946931923736675	0.016894467114923865	-0.0026685516728978476	-0.01849379734589656	-0.0076246719329365565	-7.30273579031308e-05	-0.0013835730363442231	0.021134629671455966	-0.005685537555017771	-0.0067710283233000336	0.0012964943694076733	M2	lightgbm	1	124
464	0.008145112929547525	-0.006385178374778986	0.002157597890448796	0.004809120155327367	-0.0019482111428302878	0.01947071950315361	0.0001542468606314891	0.006376831664750214	0.006775946395054363	0.12314974039420178	-0.004747127583242982	0.0015806242924619313	-0.0046945424809520225	-0.009802657892387432	-0.009399438106667024	-0.003344939823671388	0.004535986195442453	M2	lightgbm	1	124
465	-0.007013204990732338	0.008670957909045774	-0.004418274721421461	0.003956089049877375	0.0001373622254714681	0.01870038018868917	0.014151869998405113	-0.012351917450689805	0.005230179293744891	-0.007674466110655438	0.007543123022449441	-0.01591428628511742	-0.00020738472277471228	0.003623236167255827	0.00014131948588381603	0.004370898569457468	0.00835176932029928	M2	lightgbm	1	124
466	0.00019701982873607506	0.005373341388346577	-0.004464461444026371	0.00293905921815994	-0.002969347432065992	-0.015997532379701945	-0.014477683157875745	-0.030077733191520392	-0.010392170566612622	-0.02401657364855825	4.735140842839244e-05	0.002083403270913739	-0.0014642237323689582	-0.007543258687707923	0.0012636805177355384	0.013371515483820727	0.007878181824028987	M2	lightgbm	1	124
467	0.017319266020733907	0.004250944836765952	0.003965821840823416	0.004380221101859642	-0.00038497932212769987	-0.04126871357046966	-0.006220110598886454	0.0028103924519614354	-0.010626420980610844	0.0030457083498613246	0.002373250278791269	0.0031571585878177625	-0.004475860605319168	0.016668853581069752	-0.005900374387072169	-0.0011116474611194231	-0.0022579755088569485	M2	lightgbm	1	124
468	0.022059407412634652	0.01640827609730817	-0.001906069114468706	-0.010025929267959562	0.000948493031996234	-0.036162668798519156	0.0019360001508270718	-0.002004216352712712	-0.009813299037212592	0.009537258799430199	-0.0018548199583245924	-0.005528744806727252	-0.012186971729961258	-0.034782007743009595	0.01568945033935335	-0.00036646942361405433	0.004532268379448718	M2	lightgbm	1	124
469	-0.004072585021153933	-0.011463550395704486	0.03075464957214906	-0.00212546773237348	0.002640008981321354	-0.036766827871937774	-0.012614579684463488	-0.01658865517936601	-0.0031135440952915804	-0.008715339456587416	0.0033000570564644806	0.003706991980868285	-0.003748164559959138	0.02578558724306038	0.01197855671214149	-0.01365667459921556	-0.003752019364113298	M2	lightgbm	1	124
470	0.017213358684083142	-0.016036536297131077	0.002182081994633155	0.00494775084872375	0.005181065154649163	0.0531383016868986	0.008192541487149655	-0.0026638606713654356	-0.0009531722011878899	-0.009558964678279701	-0.0033500310568814573	0.0032943517882574546	-0.003822045950861421	-0.001363628056589893	-0.010866720847401017	-0.0015214115591297653	-0.012496982601169054	M2	lightgbm	1	124
471	-0.01631014911809724	0.0003904728301321744	-0.003574945015296911	-0.0030453336352496297	-0.0012889880781102425	-0.0028819733111283257	0.007190250981410226	0.014348024734459943	-0.002201991266001836	0.020811378002595964	-0.005816693061242343	0.0004775972027154801	-0.014130180556337685	-0.04118437635443661	-0.012699623327139137	-0.0016644909492620633	-0.008581844951055663	M2	lightgbm	1	124
472	-0.014449080349345838	-0.00020991007192038724	0.001883770796245903	-0.0043883597028635795	-0.0006039645061146383	-0.002942700590036066	-0.0014832480138384516	-0.007204562677914962	0.0043617043663489756	0.10045600728213279	0.0072544834322369085	0.00016538576309461692	-0.006114411458973645	-0.042201029336260173	-0.0037832757874526547	0.003245318152361964	0.0077749836308643894	M2	lightgbm	1	124
473	-0.008188825564795521	-0.007465413854619533	0.0028372713140503852	0.005626428176919819	-0.00015031695413314153	-0.0012170926989724781	-0.011001850670776653	0.05220543142234623	-0.0010586140037188105	-0.02767609722384787	0.015536456913942774	0.0017410543603660167	0.000612032267976225	-0.0022610529705299506	0.03172913822987651	-0.004017368922456774	-0.01319478507186087	M2	lightgbm	1	124
474	-0.013862768731721983	0.0061860709132390435	0.005716767799557244	0.026798161430020534	-0.003671467079089168	0.027766526010648388	0.011279100604263407	-0.003204703842105378	-0.0013050155612578107	-0.029472735382328655	0.0012372143752843758	-0.0016326993408448903	-0.0055318769781623174	-0.011167588036992707	-0.009019489802847957	-0.00679372626798946	-0.005537197233677306	M2	lightgbm	1	124
475	0.0004661584256881402	0.0003650113237295817	-0.007256091746396525	0.002422195163298965	-0.0024005810325089688	-0.025895489721294167	0.01775269752690208	-0.012947888735210578	0.004856635275456244	-0.011527071990039191	-0.004147503180380675	0.002358541948673859	-0.009385320032047824	0.011875079151627123	0.007078093162395129	0.0004197752899944122	0.012671681266022448	M2	lightgbm	1	124
476	-0.00780236337969306	-0.0005134280979500246	-0.005869334278923864	0.0002480783833338671	0.0018355736237046605	-0.03637034757809907	0.0006851092084819728	-0.016658888931597948	0.014009513420744633	-0.01163653240292624	-0.004125296243086097	-0.006101937953974843	0.005434104000246804	0.004129183511767955	0.025850918146327267	-0.003970886914742193	-0.005078229872940355	M2	lightgbm	1	124
477	-0.0029929077547140967	-0.006191159403590872	0.007286425558611051	-0.003737514262962467	-0.002302054414618995	0.049625349068881976	-0.0005456549755963822	0.06756875615270053	-0.0007895534848507229	-0.017893822101956593	-0.0029960734767854494	0.0032982950785591654	-0.0042989256723825605	0.006364770156900225	-0.013225261212491186	-0.004807104930659576	-0.0021729670526276367	M2	lightgbm	1	124
478	0.012427951007306825	0.002926478039789954	0.0014540153024450147	-0.004404902940567944	0.017827626285936767	0.07788187638847255	-0.015666908358222695	-0.005112504847769846	0.00046308931765798485	-0.008956541011899412	-0.003135128196596571	0.005868563354949557	-0.0016512664814461691	-0.0014863850912394427	-0.009378603653903164	-0.002724077337991243	-0.003310165644271754	M2	lightgbm	1	124
479	0.0037553607266512814	-0.004192448622524614	0.004040319575475149	-0.01214520906874445	-0.001994600911886929	-0.00662745339546469	0.005493588634936158	-0.015241107326577996	-0.00744115535892107	0.030315270228128584	0.0011634962653469755	-0.0078236343338326	0.01753506440746624	-0.0037272254078255787	0.005594579151567205	0.0035455252389598128	0.003279441439302551	M2	lightgbm	1	124
480	0.03648776905525409	-0.006560837442817414	-0.0008855610719403983	0.003987120862162163	0.0015114172147105438	0.00863804107367086	0.01105682207099937	-0.0029779529748230464	-0.006391412978211229	0.003191649256677743	0.004661872672669509	0.0026943921187068606	-0.0015849697939276442	0.005177281049143694	-0.00034923699745312384	0.002203671095481388	0.0007694099807711072	M2	lightgbm	1	124
481	-0.009983626595580516	0.00317957138644637	0.0083336564246698	0.0023334996355166096	-0.0022727017318452795	-0.014724925656095789	-0.011280739827884963	0.03956764224721062	-0.004744285356933607	-0.02646729621043288	-0.0053544682509466136	-0.0005186603564790898	-8.696609279451275e-05	-0.00232860227183249	-0.00012716656134303099	-0.006864020582214599	-0.012987515458716715	M2	lightgbm	1	124
482	-0.014761109360860109	-0.008704200536867369	-0.005598656331771446	-0.004085384510717848	0.0018849865196923386	-0.0026164263492195494	0.006142908061358663	0.002558650785478508	-0.0015021913696893858	-0.014667871451416428	-0.021751293634950222	0.0031719725797856946	0.012991139341854887	-0.006653179991667943	-0.012788710477176515	0.00028124102566624506	-0.011110488733236185	M2	lightgbm	1	124
483	-0.008214530881446904	-0.005484663419242016	0.00712476654025181	0.00349391024618111	-0.0021874133424094953	0.016690463153508334	-0.015487785612703123	-0.011891736930789525	-0.014803820875621359	-0.03231579715792346	0.01129074761824948	0.001149206430641031	-0.002216434205775652	-0.010605927593264647	-0.011194417021916583	-0.0016527643710308238	0.002766554740360422	M2	lightgbm	1	124
484	0.007014807118625796	-0.000715706262986876	-0.006607719799490799	0.005155573681016985	0.002090101635801052	-0.03833650158656834	0.002063467546792317	0.02023999385592753	0.015314711827778126	0.0255974564198676	0.006494184582936948	0.00022676789456531945	-0.0025989873345820674	0.00992128395134878	0.002606942140384865	-0.0016567021734078357	0.0011328806437859201	M2	lightgbm	1	124
485	-0.008169452644811151	0.0012456341534124455	-0.006164195676631052	-0.009670827043500602	-0.0008415750914675225	-0.03412123571413936	-0.0010328837185696646	-0.0009280732166465895	0.01388143920164031	0.03477412280994784	-0.004189479497727671	-0.00896732056164507	-0.009275933105252885	-0.00520203870060979	0.02205050464463596	-0.003392946431904742	0.006217822790542082	M2	lightgbm	1	124
486	-0.009704193253445468	-0.004006141720838971	-0.004731362726338081	-0.0019960297387291693	0.00042925462708642733	-0.008155342535918434	0.0053954249576649805	-0.003361856779131213	0.0005911642863238804	-0.019997944008429133	0.010876134236696124	-0.009521962171145204	-0.01427453951169878	-0.004136466015085685	-0.004502936016801029	-0.004783653118059262	0.0038185342625997164	M2	lightgbm	1	124
487	0.024290422124949942	-0.0004611926414419192	0.02000919703785996	0.0013391466712450468	-0.004628136797348838	-0.018761445597765353	-0.008976486769862397	-0.0022391692573864846	0.006852149301035198	-0.011489783329614126	0.0029000892635916357	-0.0076024968169057456	0.008944647721538412	0.006640674097775981	0.012059324203382005	-0.003187601266102567	-0.001347125155184643	M2	lightgbm	1	124
488	0.013098556487833793	0.005931445288992152	-0.004000616494321745	0.013302610695039555	-0.0019067209839259331	0.004202012814616377	0.016143186232348908	0.00580419811066727	0.007173732779190217	-0.024600463138785836	-0.0029856414988581464	0.003420060571705322	0.002480831696833316	-0.003070082908053897	0.010264341876601208	0.006464642977742458	0.0020087153203150786	M2	lightgbm	1	124
489	-0.006308865021101469	0.0024753188373012017	-0.005980056550716339	-0.015528408049323155	-0.0036767816492875903	0.01687601792860959	0.0115131652251391	-0.014571290613222905	0.009996917292940945	-0.010385182285320078	0.008614847112844527	0.002635645516684002	0.00518015410880096	-0.0026463019392566314	-0.002171644882811518	0.008915827251577853	0.02801818810346137	M2	lightgbm	1	124
490	-0.004355205579077719	0.0013358234707339755	-0.007635265487680904	0.006062803534377469	-0.007896450644646474	-0.05006245778899267	-0.009463718607685792	-0.030190269232868876	0.004461402766860357	0.03350395613021694	0.004378422424801739	-0.00725359955913872	0.004072604844054568	-0.0037990350591035273	0.0030254092679038126	0.003978104449542362	-0.004313196608009396	M2	lightgbm	1	124
491	0.012379591850715193	-0.015257997511199542	0.009669537155190758	0.021510184383871204	-0.0040142470840784875	0.06225999444685245	-0.0007697362283834698	0.015003092015270848	0.003267726321783931	-0.0001974779110034806	0.007798097199583043	0.007416600469831421	-0.002761020743656774	-0.0027929332795756166	-0.0103523332048737	-0.004398327405134367	-0.0003169540339185409	M2	lightgbm	1	124
492	0.03209507026813756	-0.005610720078781962	-0.0026124337925541247	-0.010892348474988269	-0.010366941201222286	0.00883873327467402	-0.00373479056942635	0.009107957690747863	-0.004061380283855208	0.04589671725211658	0.005971086424462569	0.001332220158087278	0.016631441428445665	-0.0039655088442095855	-0.0025616399238108482	0.009289815443444876	-0.0033729459460550525	M2	lightgbm	1	124
493	-0.00960799880640561	-0.006121909285567442	0.002830602173511464	-0.01120446549826747	0.0003675740981127924	0.037992187581421255	-0.0026639834045542967	-0.024726554743956096	-0.003520894830211002	0.032237137449022304	-0.01754229133291826	0.0007254689111126205	-0.004949336132976018	-0.03623734952435343	-0.00884380292948795	-0.0031552317987939126	0.0026578079475959265	M2	lightgbm	1	124
494	-0.0012182724027699945	0.005814023065128129	0.004177068580987271	0.0009559643328529908	0.01839086867947067	0.093838540852114	0.003296684951496048	-0.013352536406143254	0.0005385921182606699	-0.003157622597957048	0.0036741232819513547	-0.0028598283689240675	-0.0006831020713309933	0.0210224877852402	-0.007453681113780933	0.010302040863270625	0.008561690590516256	M2	lightgbm	1	124
495	-0.009311627796294436	0.007626990431510859	-0.002895884715903525	-0.010604355099981099	0.002044081863300478	-0.04309566359169827	0.004464960254741897	-0.012100883601064377	0.005669100093071942	-0.031558329931578546	0.003784618883573979	-0.009292619018834207	-0.007649772225031496	0.025489919877395094	-0.013112026450625371	-0.0077645744934119534	-0.007362844547022963	M2	lightgbm	1	124
496	-0.004385567751655214	0.02385247092432612	0.010797687363635228	0.0006250219694886928	0.002496912493584102	-0.013703523289804268	-0.006439243940443636	-0.020232041254383163	-0.0036160750562792506	-0.011915467220158259	-0.0069335779327983	0.0019733377196168565	-0.006857824130481206	0.004276202296608363	0.014325525667504889	0.0036185326115186133	0.013348186437082736	M2	lightgbm	1	124
497	0.00021672015673869242	-0.00040150973642383097	-0.005509414545908945	-0.005602714990634372	0.013049207201684992	-0.014630338036019132	-0.00483689638176834	-0.019353163023771894	-0.0029190724268634213	0.0008848342030642472	0.002713369489860283	-0.00840511915177819	-0.007697571107244503	-0.03352199843782343	-0.0009038308662653467	0.00317357993045837	0.0006221574705570911	M2	lightgbm	1	124
498	-0.01031027745765635	-0.00549875783658601	-0.010086602540534376	-3.6600547654970346e-05	0.002356858366520022	-0.04200116013360185	0.00012478708021695803	-0.0065023011477946015	-0.024388845467979703	-0.009606022708447666	0.005636622375667244	0.002224092674047916	-0.0016291523897399253	-0.002383917959654758	0.03447991393434361	-0.003498503570455562	0.010485084903096523	M2	lightgbm	1	124
499	-0.002578900806073734	-0.012260448505379086	0.010377398476537833	-0.0031607806060645963	-0.0010822914423536199	0.009585579135595946	0.001233427562531808	-0.005829757448667225	0.011211253112535456	-0.027147324185530754	0.005058035199984524	-0.0014792379374983181	-0.0017840550450867521	-0.0021599657849142332	-0.016404451193175476	0.005367910888427437	-0.0006474604664032036	M2	lightgbm	1	124
500	-0.009150386721423959	-0.012761825936509326	0.00020392806684539633	-0.0029235211314818975	-0.005355348271815043	0.04088964630625865	0.007070500360331091	0.05595269601133163	-0.00354791014061065	0.00590600148295607	0.0045738542691630725	0.005113461469294329	-0.0007474311430895627	-0.0014460541333808509	-0.011235434394872889	0.0002816236651411297	-0.002853219597215275	M2	lightgbm	1	124
501	-0.019046084963913402	0.014929042413020628	-0.004242280319777335	0.0021437664632647144	-0.005087598861358015	-0.007976374722115395	-0.0037927442435038007	-0.012049187415108664	-0.0004316738681771576	-0.016466664538669334	0.007182020293171493	-0.000366335058143165	-0.002345674464232788	-0.011629911436555089	-0.017770183363192527	0.0017801780590935362	-0.008657756580414325	M2	lightgbm	1	124
502	0.012477317681484744	0.006572246872960806	-0.0035793227702905937	-0.004023647387386177	-0.003832212875433583	0.06871390725844774	-0.0037806855333437535	-1.171692469918611e-05	0.0007309662504623007	-0.007458802893162336	-0.017844057369272952	0.0036461560967728083	0.0209565788385326	0.0008554418687303219	0.004060808802171097	-9.547551454375393e-05	0.00499488820635356	M2	lightgbm	1	124
503	-0.014908953055571713	0.004885906132951028	0.01107806093250811	-0.0029169383166095016	-0.004689469588726093	0.0553705960320746	0.004030565066680917	-0.00024056832240094362	-0.0017277235816850498	-0.008513531875711803	0.005013591729542529	0.0005558767634815169	-0.0028786836551893858	-0.0033336445432302552	-0.009166639876171214	-0.008384677641905525	-0.005454590969216553	M2	lightgbm	1	124
504	0.007647229498654927	0.0020919594431505952	0.0022836728850845144	0.003983171397252814	0.00590876138292309	-0.009639328632680532	-0.00929922436420166	0.03927284268991227	-0.0018752176942750914	-0.02488097077942483	-0.0009186007811703249	-0.0004137639737005638	-0.0031247426523617152	-0.004826179673857643	0.02133100646936663	-0.00858978669893818	-0.009141359835464782	M2	lightgbm	1	124
505	0.012158790578226322	0.007901785444395848	-0.010650934163622873	-0.000459281660092258	-0.004549199512294209	0.06825001385233118	0.011417877576049956	0.021203424169128213	-0.002361178090105103	-0.008946659357875064	0.0021797508385053388	-0.0007744926847876621	-0.006202775513794529	-0.002534237611654285	-0.013577346030220917	-0.0049256458274184	-0.005254489351980287	M2	lightgbm	1	124
506	0.019510873991409255	0.0006703663796100124	-0.004665616693615783	0.011123067437370003	0.009773142971288088	0.01516698217975033	-0.011348361159407131	-0.018715912146654915	0.0005459996565717738	0.053316690971153664	0.005868035862877184	0.0033535687211757124	-0.004776931279117488	-0.0009654866657715502	-0.008195214577256674	0.0008150134365032676	0.007336062988942725	M2	lightgbm	1	124
507	0.008582854039075997	-0.0016365612280077838	-0.0025480549496069028	0.006790167263605447	-0.0033001572425916596	0.03351140077305176	-0.0009887004737747062	0.014105273129392342	0.0032400724078595917	0.04201459957244326	0.003952878109152091	0.001840105021399798	-0.0005841624798041345	0.0028431728848825957	-0.010213918950781933	-0.004958449798183097	0.0010947057435550952	M2	lightgbm	1	124
508	-0.01970363680968274	-0.005261029118843808	0.007983826336739447	-0.007379841501580309	0.004422480629910295	0.007087504450359782	-0.006510036227268915	-0.007666087219213688	-0.0029302850927163276	0.13132686247885453	-0.003763705698894752	-0.011735745856749103	0.01315800979243047	-0.001537507808700041	-0.008995540676482635	0.0006813190375830493	-0.0016749585281160494	M2	lightgbm	1	124
509	-0.005255264913291408	-0.012649732579668537	0.0021259294276252086	-0.003272490803056656	-0.007133839439702432	0.01566198072171585	-0.004978867746193109	0.003813953356944943	0.004326669113669311	-0.02695454846006216	0.003459468244625465	-0.0017389328954871151	-0.003699080531115026	-0.026440868583209674	-0.013777379346634425	-0.0028105869538651933	-0.009985284522291213	M2	lightgbm	1	124
510	-0.0062052205397885194	-0.007860243243740427	0.017262525167274553	0.001585478736687054	0.019133826858974957	-0.026450898355068846	0.009179283074840689	0.0006096774080982958	0.007472832983201668	-0.01051639919402796	0.001003675064575573	-0.0048111733499168466	0.01114086388842644	-0.0035137141285007858	0.023645679656233858	-0.002661438515553353	0.008521262297427524	M2	lightgbm	1	124
511	0.0008945951744733485	0.005223308327326436	0.004514345306863786	-0.0036707918100331895	-0.0012451085872425957	0.06383634267885073	-0.006615670997129637	0.060271414642933736	-0.0035176255566837034	-0.018492359389596712	0.007827793088516282	-0.002112631490158292	-0.0020808736218733584	0.006287991674653776	-0.006527953853820793	-0.0013580895619188353	-0.0035361066425057836	M2	lightgbm	1	124
512	0.005098310094868821	-0.014245228685921676	0.005998415918080941	0.012583803745707419	0.0059019656380332585	0.0436092004973298	-0.0068403134862384885	0.049287585377347364	-0.0048327133416090975	-0.025005867590724817	-0.002365549042030467	0.004389535550262369	-0.005103853769414312	-0.007642506229485029	-0.011104729546646508	-0.006540255259759355	0.003844728817734671	M2	lightgbm	1	124
513	-0.0011969886511549032	0.003270035747263612	-0.001550988989913626	0.00201398237527593	0.00020205017376208494	-0.012985614438520336	0.0003709777165214415	-0.01883419777818056	-0.005316797653166098	0.05333681802837924	-0.0132525516373693	0.004182710925045127	-0.006987917997944693	0.04271694000238934	-0.0048476933738022905	0.0008851851297187216	0.00558215705260846	M2	lightgbm	1	124
514	-8.752277318806232e-05	0.0007897818825775909	0.00658610511556553	-0.005693147190579004	-0.03223812731618324	-0.03121274453956383	-0.001578518763721919	-0.008309836183399597	0.0005987177388204344	-0.006744349206587149	-0.009092335706023476	-0.003125350242235524	-0.0038736340732581282	0.03192200599431792	0.006083793500101131	-0.00041095197357979296	-0.0006627723916105918	M2	lightgbm	1	124
515	0.022348967823798825	-0.0025977987059290306	-0.008492740195375574	-0.010604367481749661	0.001739858699472277	-0.043376911642230995	0.0020697501932924003	-0.01104144797518801	-0.011622071110221139	-0.015216002706449851	0.005342014587784434	-5.542651472653134e-05	-0.004937950112064984	-0.016992693784979324	-0.00699497146192208	0.003610593618916266	0.007145997207467573	M2	lightgbm	1	124
516	0.03674579397031922	-0.007720742610175471	-5.242867450214772e-05	-0.019614385759090726	0.0009060377784597177	0.004381848079680197	-0.004644671186760712	-0.0022099099683113117	-0.004781140623184638	-0.023086564262521266	-0.011469559692699737	-0.00091950902027941	0.005699570448620422	0.0012567433175287557	-0.004461234184925114	-0.001642583798854235	-0.0024718404422408983	M2	lightgbm	1	124
517	-0.008127852771513556	-0.012231183859625594	0.011797383508753057	0.02381161263695351	-0.007378974982005664	0.03551318264410463	-0.00015461289704947156	0.013463214079009356	-0.00325767657478141	0.027425251497319197	-0.00015454567163872718	0.003464153738134271	-0.0062262199248692114	-0.016637326081807586	-0.008796338339428795	0.0024707192511278816	0.0003309956694584996	M2	lightgbm	1	124
518	0.011073386760143602	-0.013313409956483653	0.0062832813021005615	-0.0015982834425790845	0.0010905428720976208	0.009099599333233106	-0.0034174086162108764	0.03182253363630368	-0.0007301410239638149	-0.012763981525326892	0.01092723773988273	0.004791251032209828	-0.003661229139072683	-0.002674992677913856	0.005172431171918528	-0.0007288842086661466	0.003170002575827755	M2	lightgbm	1	124
519	-0.0033619111768596254	0.010611753438157205	-0.002132891420276832	0.005736748045294556	-0.0008120958881400771	0.04357633811191214	0.005778957498736119	-0.008845185910066888	0.0005777817042785831	-0.008901570689149804	-5.454190142245121e-05	0.003951663549368837	-0.0060308641678784225	-0.018755821771857514	-0.013815780601515015	-0.0005327837978965947	-0.003145700563897358	M2	lightgbm	1	124
520	-0.0029490055737781437	-0.0013940220951571157	-0.007303411836905626	0.00636732529021219	-0.004945364984536352	-0.0020167127882324003	-0.012787025090256872	-0.034801564050871335	-0.0038635514424250937	0.020135836808524443	0.010797530392610262	-0.009177041863573135	-0.002080701091389209	-0.006511463642114425	0.009694652933785651	0.004395182797873071	0.0014045064763383748	M2	lightgbm	1	124
521	-0.0038043251148582053	0.018041461090084025	-0.000498506743160248	-0.007566313280839058	0.007934463234259729	-0.03816772276500742	-0.00035198710891544156	-0.0022175055523946025	-0.017090545168114344	-0.018447995876935578	-0.01084736782011338	0.0009879579790361475	0.018950971889303128	0.013652679200127176	-0.0004018907694772212	0.0008801442221317817	-0.003387531836024935	M2	lightgbm	1	124
522	-0.014563021229377507	-0.0014671253274050927	-0.0063223257104025226	-0.008274264493448116	0.006058062971318527	-0.005797327453836603	0.00737894859169565	-0.004756553879289073	0.012133228206443957	-0.022599073222530106	0.000803818155084996	0.0027191309984322255	-0.011474227841459177	-0.006820470004426255	-0.007645605146603295	0.0038952174628538554	-0.006632311449068389	M2	lightgbm	1	124
523	-0.00964346325242141	-0.008053338156441303	0.003932556643590043	0.0140619169141891	-0.0033916782281569777	-0.008348155814053347	-0.0029528570109675226	0.002938371178959111	0.00946330472447237	-0.026031484991623416	0.014769947828586906	0.0008462412387301677	-0.00026495534157189505	-0.01651080653214253	-0.007539165158569278	-0.009435327601555321	-0.014203786138306857	M2	lightgbm	1	124
524	0.002171969169450777	0.006819078998783662	0.0044209122050159165	-0.01196101961149608	0.004522378698698741	-0.028574146260977918	-0.002224034035359562	-0.016603157805754245	-0.005318600671056718	-0.0017891534442995407	-0.009869730629132666	0.0026327633218724443	-0.005465027013020251	-0.02036512206373377	0.030327721933073835	0.009891094001568885	0.005023673252399097	M2	lightgbm	1	124
525	-0.0035564039157791774	0.009356676080072708	-0.004986500423871694	-0.008288803877610695	0.0024275519558167166	-0.026529615766487907	-0.00256737214897268	0.06928212478278138	-0.007441267017213102	-0.017404279381014114	-0.01496762787494799	-0.004362953725529463	0.006399951740845461	0.007705350040637535	0.02736384950769431	0.006323441957319678	-0.0002872728248785532	M2	lightgbm	1	124
526	-0.0007804039439746033	-0.0009308625715612323	-0.007123425743601246	-0.03505173510041717	0.011386492766831971	-0.008379875439243309	0.010768769254073936	-0.026123762722866557	0.002947163373070696	-0.008913717324460712	0.009960544555431713	-0.0013601379744797321	-0.007747171237511938	0.001801574534834683	0.013163295030584716	0.006154357238518594	0.021125581796692074	M2	lightgbm	1	124
527	-0.0019496759228558522	0.003930294530956066	-0.0053672369810602765	0.0043356396799724695	-0.004672286102364812	0.005215273049392527	-0.017064415992085007	-0.020087450790877173	-0.005340846082771083	-0.01154863631778458	0.0061516248348326375	-0.000708893484505238	-0.005206134624779724	-0.004767796787402102	0.021120857894852862	-0.006078041582973013	-0.006933991382889221	M2	lightgbm	1	124
528	-0.030614938856853447	-0.007150257070966682	0.0012301675327913585	0.0048563640668346205	0.002096898430775546	0.04198212718380122	-0.008374111703736272	0.0051078289763139065	-0.005632240604642946	0.03183521185794931	0.003969268433403985	-0.002339187439118902	0.013114728394633405	-0.003216597579069589	0.009006924032088488	-0.0022856477154911646	-0.0062456667394731	M2	lightgbm	1	124
529	0.001346736149073983	0.039527475200537975	0.005548528619248131	0.0035796329422437597	0.00699344268199805	-0.03746301571840946	0.0016806150789483217	-0.0009896119057098117	-0.016604791986191473	-0.013603804188016145	0.006273946152035378	-0.003412567052490192	0.009568356287057742	0.0048995681470321885	0.025949082793832026	0.002024767037950415	0.0013875983221530307	M2	lightgbm	1	124
530	0.0055274912888406795	0.016243023579059615	-0.003896796568655076	0.0020517070819352423	-0.006131732587312359	-0.005573030984144968	-0.006148531319463662	-0.005132296546181735	0.00787692485228916	-0.027990683082749882	0.0034801426904212877	-0.001293528614888907	0.010653695393195686	-0.004124019338128632	-0.007491209813087606	-0.0049924563368554985	-0.00958593393943236	M2	lightgbm	1	124
531	-0.0019379799256152516	-0.008032047928786045	-0.012001292170451948	-0.0044319143234719345	0.01030720666224652	-0.01724604249948918	0.0050610012500140605	0.005865620166439338	-0.005793845363873904	0.016992735538396874	-0.006164216214928936	0.0006315252959648061	-0.004990569101351025	-0.025216483078166953	-0.007230619522222612	0.001842994502996203	-0.0015230130616303158	M2	lightgbm	1	124
532	0.011683476015795108	0.01419968592342765	0.003934814931899125	-0.008074931182767756	0.004827569599389251	-0.025051286788338872	-0.0010229019245243654	-0.013580057377324112	0.00401339198961015	0.10342525330531001	-0.003381221906664701	-0.0041306382097270515	0.007592365110417811	0.016797751289083437	-0.009989000335932006	-0.00019834603268031694	0.0029230645901898666	M2	lightgbm	1	124
533	-0.012396719141786503	-0.0033355462156457382	-0.008036041795157357	0.002457682092131649	-0.0009107697084622684	-0.008174956908269942	-0.018668486816960428	-0.0035887566574620724	-0.002244190305892565	-0.033523803634759895	0.014001225700270944	0.0038267658651287865	-0.0004877377310177509	0.00022288207160092054	-0.010583025956629773	0.007186570323399874	-0.010429701461169939	M2	lightgbm	1	124
534	0.013228888556791978	-0.00978730094738623	0.001591487508556249	-0.00478588330381947	-0.0005816542596303575	-0.03297884838149183	0.011738648943111642	-0.004359273156258396	0.02316860410007874	-0.023308022657823904	-0.011546255347554678	0.0014433887142571123	0.011199522259217396	0.001226565931264322	-0.009591109732789363	0.0005630846473058219	0.0027066608649445674	M2	lightgbm	1	124
535	-0.019749742922188725	-0.006767402905471863	0.011417697077703086	-0.003128285638220701	0.00036232313218541697	-0.018351277695366208	0.00404883782751806	-0.011474040744889282	0.01570886671287881	0.035363493723593736	-0.00356285520384196	0.0023217331301379237	-0.002397900064445702	-0.0033399994446755253	0.003958551568331532	-0.0014860809878834817	0.002320494760651857	M2	lightgbm	1	124
536	-0.01790192397997277	-0.008238158919630412	0.017187575471619386	0.019468582977638375	-0.0032512973581363684	-0.003205610018359129	0.021803595213123247	-0.005063986276077418	0.00017890256384581839	-0.016403314260251628	0.01022319640853883	0.0014897095638157353	-0.0009867015666565483	-0.013108021755292801	-0.007248974034256229	-0.000101260016006525	-0.012816984322480197	M2	lightgbm	1	124
537	-0.004339849065211611	-0.008101375969292774	0.0020338699179511034	-0.0008523149358165353	0.0058512544490674865	-0.012454958085046555	0.010461693996720109	0.0922375865886557	0.004358594427295347	-0.01860201578368792	0.010107111267683547	0.0006418483945474131	-0.002977332019376485	-0.0015449304938520848	0.038484401768489176	-0.0034065396207197916	-0.005738995840469791	M2	lightgbm	1	124
538	-0.01547437014316673	0.005845896240952596	-0.008569762159626966	-0.013185410436747428	-0.0038415347518768674	-0.004539099497929568	-0.0030282149409542407	-0.01571399219646665	0.001333786040056401	-0.019665286613955286	-0.006656003297336942	-0.004181800352184832	-0.002176400177243396	-0.005616446000213352	-0.0060411640850941105	-0.006529110313984032	-0.00034676910217633155	M2	lightgbm	1	124
539	-0.002327101597922519	-0.010003050294148177	0.013969580039735202	-0.00958020075476476	0.0023476351398654	0.0282193978000396	-0.0012321201178273657	-0.009449970706604862	0.00653516244680798	-0.0008286238143879782	-0.00758750254924959	0.0002573500970163868	-0.007145777569313862	-0.010139288271292754	-0.007148866299780346	0.0026899320728965962	0.0056878983210806085	M2	lightgbm	1	124
540	0.022328135101415427	0.037055267668535244	-0.0003117919448730275	-0.005002809674531632	0.002173154463915593	-0.025457993498802133	0.002857558515190186	-0.0024527092031038185	-0.0073850101118143625	0.004139408834150979	-0.021995667455168576	-0.0007909928757400314	0.011142564961104252	-0.009069417572456473	-0.009869341701510648	0.0016309956836915826	0.0024628851366415147	M2	lightgbm	1	124
541	-0.006661691274368029	0.022032062110191448	-0.0037237705619062164	0.011137266165754776	-0.0023332885853481825	-0.015523610267691201	-0.005096249400306313	-0.016407006748785077	0.0036329501419697357	-0.006502090196348645	0.011956274823925809	0.004942355104142201	0.0005573724899910038	0.029081700225820066	-0.0018085872156538973	0.012678855606516156	-0.007235563663260203	M2	lightgbm	1	124
542	-0.0018093090302332621	0.006079325701303712	-0.005685056274019321	0.004620000086842958	-0.0010621158879851747	-0.032058361821285936	-0.015568736406574394	-0.022791394279324313	0.0007356683375150823	-0.011379479614380412	0.008519507119580168	-0.005357874221198257	0.007224377660626458	0.023692317272847097	0.009137097502860094	0.011201347022500361	0.008350595822367008	M2	lightgbm	1	124
543	-0.006723665749158583	-0.01140153389799599	-0.008524619045203182	-0.008614094687863814	-0.0002999134486245699	-0.020222513313383518	-0.009852221945493792	-0.005990201189224522	0.012774938525384036	-0.013261753817778027	-0.004045022100114282	-0.00015867154478624773	-0.0061966550150538285	-0.018208145337606743	-0.0004463518635546851	-0.0031663458179625845	-0.008763293632548432	M2	lightgbm	1	124
544	-0.004030044766030675	-0.001278852227651244	-0.0019927779829939807	0.0013855786810796045	-0.0014325481344345883	-0.02045478306690403	-0.001395759780881948	0.09850580069311633	0.0033699887463911928	0.01802446067291951	0.0032892102662166333	0.002122823719492764	0.004114928306029326	-0.005720160447280338	0.020339365975381683	-0.004329075027652764	0.005103521901742061	M2	lightgbm	1	124
545	-0.009187278079694943	0.010593538959380882	-0.00580336981299464	-0.017792159292212357	0.0008615506415425529	-0.008482670974425949	-0.008592888265941985	0.001995619214865707	0.009321883370842778	0.01726505268463154	-0.004135747541558193	0.002149317666496617	-0.005078368732071278	-0.007065142639021024	-0.009066394622924004	-0.0014479992144861005	-0.008016482939962953	M2	lightgbm	1	124
546	-0.0009719615311955437	-0.010632941642494993	0.007655566997728213	0.013309611946348684	-0.0011710553492614217	0.06571443095796578	-0.005120270265704178	0.025436947833970523	0.0067061727924816305	-0.010330520203494677	0.0030055782551781113	-0.0003234705618457416	-0.005376978743263151	0.0046541584569300175	-0.011967063618307816	0.0032650410273249103	-0.0028071134403085144	M2	lightgbm	1	124
547	-0.011375503506657354	-0.01276887314822272	0.003586487987069991	-0.000892098063071984	-0.0014099081218457426	-0.016209185554376594	0.01189026436545118	-0.0022294941333327084	0.007864478389053815	-0.027490063614929405	-0.012646077278447736	0.0023656542098503563	0.014482307350887767	-0.009893868598614339	-0.006765708209145411	-0.005943143352964218	-0.01290261526845386	M2	lightgbm	1	124
548	-0.013740793360325727	-0.010312557026038626	0.007689927954972154	-0.008998815765269928	0.0027766254499877697	0.019835595916007608	-0.008596770032316384	-0.009295810378103023	-0.0040053848617856444	-0.0022274796499253315	-0.016277303429080067	-0.0036043146938017296	-0.0106264669377859	-0.005051143023841426	-0.0007152471506639382	-0.003722509294348666	0.003332871897070022	M2	lightgbm	1	124
549	-0.01332887359695026	0.0007440428639340115	-0.006126236500318259	0.007180288863140224	-0.00150338266420473	0.0027693997660640864	-0.010930236042977643	0.0024786771530842604	0.02145647100392651	-0.021823758250029975	0.00802821635453331	0.0010981493746045755	0.009591851951079275	0.029584907060612644	-0.013792258774778975	-0.000560638128954956	-0.005748936550890503	M2	lightgbm	1	124
550	-0.0012813659631912527	-0.008079942354886675	0.016719968382942034	-0.0062826424978643545	0.0007225949557985267	-0.006162855972858496	-4.008156645875309e-06	0.0934663149808459	-0.004945010564164732	0.01261498528732738	-0.003285561207822131	0.003142951060152618	-0.0030432480014194667	-0.0011736631164934984	-0.01213578692275206	0.01497100017271601	0.0043356549183121915	M2	lightgbm	1	124
551	0.020964841917679715	0.003868989285971663	-0.004324478792268386	0.0007617029184514284	-0.00480481266749459	0.01557935205510539	-0.0083163981170065	-0.029370805175835794	-0.0012475793636274107	-0.022904109019683875	-0.01948531242206369	0.0038161950348834933	-0.002857400037068996	-0.004001674983064216	-0.0060912390898729485	0.0036607226468525836	-0.0031787879976915294	M2	lightgbm	1	124
552	0.012674916561834481	0.008780333320069238	-0.004812708024440125	0.005785978887558282	-0.0005756490996382249	-0.04075479260264259	0.007087696780873146	-0.0046392875870023675	0.004987997321254382	0.004175155738929021	0.0012217001768220275	0.0047430625469457545	-0.004611114001537513	0.016211272332078145	0.02153890942776477	-0.005429379012379682	-0.0027791297026211114	M2	lightgbm	1	124
553	0.0069238610451404226	6.32429288366116e-05	0.0009397548205185134	0.0001644786538677903	0.0035658354299331046	0.030918349815753286	-0.0012104198242117923	0.015398280396901836	-0.0026013813442908222	-0.02156994851016818	0.006367396011180764	0.005380808469566719	0.0019831230400719417	0.03018768128543871	-0.020425513464396684	0.004790606847694862	0.0027835512904861534	M2	lightgbm	1	124
554	-0.0030809268105230717	-0.0013653477087849394	-0.008892603934477588	0.006474811528748206	-0.0006466075076344679	-0.038218699223845284	0.008701297153181286	-0.017985961236927993	0.008104379814898048	-0.006310096381241932	0.006715316938304479	-0.002375666761915125	-0.0011412002500578225	0.0034953607216930234	0.024789541730689355	0.015259186068973706	0.01126316311118786	M2	lightgbm	1	124
555	-0.007405686761115583	-0.00955776142172682	-0.010480968453707206	0.0023345026229625154	-0.002948898262167029	-0.03306346687231817	-0.002370720383431634	0.010719589373270645	-0.006127027247715706	-0.015839402679071163	0.0015300330166752641	-0.0026026974246057275	-0.0065481784374951685	-0.037716658138336065	-0.020495696045008095	-0.002397034026874005	-0.0008716487076354721	M2	lightgbm	1	124
556	-0.013278244815966513	-0.010389736787501387	0.0019365030187071496	-0.003147429147512036	-0.0026428776359563528	5.531067870894918e-05	-0.008659295224627266	0.0035145056590381186	-0.0005683247123049917	-0.025542052371312577	0.007634123700721671	-0.0009259967653146723	-0.0008454212191161839	0.02659594655907187	-0.006665426818255279	-0.0036822369892460017	-0.012080853686131389	M2	lightgbm	1	124
557	0.014638625700487405	-0.0012555325539876153	0.003561627905964046	-0.003380318959176072	0.003502050709137068	-0.0024487642594911733	-0.0027152482404421705	0.004117085814846548	-0.005610323610449519	0.0480227625881761	0.0031351923723019646	-0.00036834258599982144	-0.006134259994037566	-0.04290718524715401	0.007910312097765706	-0.003248202548250188	-0.0012080881201350026	M2	lightgbm	1	124
558	-0.0003624547871287493	-0.009829160407329876	-0.010666279565769434	0.0015643117548893297	0.0010609412833294933	-0.011421510424128634	0.011200439452327354	0.006650101986722552	0.009529031594755108	-0.017717249971735172	-0.027394273366327798	-0.002899174522235538	-0.0009214227440360589	-0.010707928154628567	0.011402209898152082	-0.0033770943039376604	-0.00637817986151612	M2	lightgbm	1	124
559	-0.0018581210142078512	-0.005308856627607692	0.009060114041696326	-0.008713218618980082	-0.0024636374243627726	0.0046898147518688055	-0.003710955605386256	-0.0012839415731213115	-0.0013156210880326117	-0.031925170492324885	-0.012965697349039509	0.0017252636912562674	-0.005377628508968957	-0.010828723996087163	-0.021995980524377692	-0.006337746537665352	-0.01008692935591975	M2	lightgbm	1	124
560	0.010681987286759162	0.001640450521233357	0.0020706817768349726	0.002432670077662818	-0.01369748399813714	0.016982376701023108	-0.00833512726283059	-0.014788863171553928	-0.00850359846919593	0.04021586089511042	0.0061260616708891415	0.0008085614619268795	0.010505202490551962	0.025322301449745507	-0.005344631900615824	0.00027940622338145743	0.0075130969941717045	M2	lightgbm	1	124
561	-0.00748478825644597	0.012504395440500676	-0.008687570850210768	0.003836322823674981	0.0035986659101129386	-0.00839831093104163	-0.006085325484986383	0.012749257810868152	-0.0046167913367337506	-0.028288142185127898	-0.00160668932138036	0.0027228397200788437	-0.0011738554716870797	0.01584267524227742	-0.017185239492613545	-0.002600429965743298	-0.0069197758251567975	M2	lightgbm	1	124
562	-0.01041298298851222	-0.01221377191495568	0.002630687177814844	0.01734748135162995	-0.005159807457820948	-0.015363980753572702	-0.01117403369042678	-0.012354713163106863	-0.010628656845720806	-0.02259732269830214	0.013543052874351206	0.0009607111132182293	-0.0005945520649363597	-0.014643639430210343	0.011647332456867244	-0.008409108170175985	-0.009289646651735466	M2	lightgbm	1	124
563	-0.007674762700846636	-0.011369494506974403	0.015627431799013044	0.0018310916086140589	-0.005259574316289324	-0.0031047437350320427	0.010504255082283484	-0.002381590802370517	-0.002309336761810078	-0.013982171341319212	0.009991614113437797	0.0029437189506662425	-0.004696566561750987	-0.003205122870569209	0.02970860816873964	-0.0018521939522710554	-0.0013084810301393008	M2	lightgbm	1	124
564	-0.007707177797288784	-0.005176263556815475	-0.005144821342723575	-0.00513175454452631	0.006852793629048505	-0.040354103789350296	0.0038949522996992053	-0.02222532927071276	-0.005939842323329595	-0.0167532094525252	-0.009169685507736582	-0.0014268810241344172	0.008407603647783283	-0.04134335692222317	0.00502575720602398	-0.003905084145608651	-0.008225627928217741	M2	lightgbm	1	124
565	-0.005426705356549614	0.0074075009978385705	-0.009007307863235158	-0.0023804558424639776	-0.0015853412964830923	-0.01019832455152031	0.006850515238612685	0.05669946355429378	-0.004089129582199859	-0.015695123183299985	-0.00741785211081831	-0.014264141479097723	-0.0025681336985069127	-0.0011643815996507773	0.01943643168521273	-0.0030793172228086112	0.0024962195839736507	M2	lightgbm	1	124
566	-0.0017766387612372719	-0.00464887992487487	-0.005097908077562429	0.001751286083111166	-0.005183912908831367	-0.04397798618541401	-0.00297649865497715	0.005985929685932875	-0.010775549766637728	-0.01472943634986546	0.005891677600072811	-0.01055120667319579	0.003755583203382883	-0.0026862721852437704	0.017166544016867954	-0.00018675292862929102	0.006889233545330437	M2	lightgbm	1	124
567	0.005843832682159631	-0.004180367639660645	0.002807886253542393	-0.009229382015845177	-0.0024934153239671844	-0.0326201514870565	0.0025339864330174446	-0.008139844427962065	0.004371673491131672	0.07189986596167498	-0.008425388616857479	-0.0031469610407089347	0.013389681574292052	0.007885548106977773	-0.0025510578963423855	0.0008223124140363563	0.0008997058621414899	M2	lightgbm	1	124
568	-0.003983344150240881	0.0013410539943185826	0.01125918674655434	-0.00743662880699784	0.012116512240329978	-0.02618581315168487	-0.008463375832430732	-0.03866952206466326	0.010981359665014801	-0.005900860153294143	-0.00862315551919871	0.0025418270634483247	0.01169066395181615	-0.021260739016053205	-0.008527094311567502	-0.0008851381637255014	0.0005577297924188657	M2	lightgbm	1	124
569	0.022953489910753227	-0.0033930699727338144	0.00012124437888806123	0.0015158918403060597	-0.0020141411240031585	0.05322808464088648	-0.0026238524657476903	-0.0013318684502875492	-0.004111973607518363	0.03804982473500411	0.0034121302923583144	-0.005927367409362783	0.014791274197070645	-0.0026305881028783873	-0.008155646305692465	0.0032054482325503822	0.0036999841547317564	M2	lightgbm	1	124
570	-0.01461021045055834	-0.01104450342584783	-0.005778420959739902	0.004209905578995163	0.003713045517016892	0.04082969677456006	0.007389679673251609	-0.0028098061702138597	0.007863610486140968	0.005051088453658605	0.004515719621145001	0.0024868539981150613	0.006829771796888699	0.025633441830574626	-0.000969153302191127	-0.004230920891957318	-0.005037231461346074	M2	lightgbm	1	124
571	-0.019811798931713965	-0.009072871501650192	0.003155201358149925	-0.00033121733096322934	-0.003297972576714314	0.0028127581869424076	0.006130831828122855	0.022922739973942428	-0.012414466393863458	-0.029941222979442416	-0.012549338330816853	-0.0008462334611145983	0.006588130888779926	-0.011543932381343736	-0.015176550186772194	-0.0026383279384216748	-0.0004730930022728499	M2	lightgbm	1	124
572	0.02413584799880611	-0.006051959896115371	-0.0011577974350083545	-0.01528822130730901	-0.009120964334261973	-0.022270998994353614	-0.0018711846587965092	-0.01913372733127488	-0.000531790255160848	0.11487252186729241	-0.010170618531062572	-0.003186942444678834	0.0065288393497120725	-0.0039417592016567195	0.009357631766416087	-0.002252276413219553	0.00441825818686513	M2	lightgbm	1	124
573	-0.015534786838844112	-0.010991433401153555	0.0007765256352322144	0.00040250772694454165	0.0007319980441478181	0.023954375557952833	0.0003777237399006513	-0.016842464929280213	0.00512296595764093	0.004958789081292293	0.0033692055319570163	-0.010008357484236358	-0.006252569325930611	-0.004704157385004489	-0.012537001512100562	0.009045886271839632	0.006154946698947612	M2	lightgbm	1	124
574	-0.014496928503462602	-0.010495126233655117	0.0064572386597384875	-0.005380387206848421	0.004276807761404902	0.013488055843689012	-0.0016963201247133445	-0.0014554487586732384	0.0006790033068660376	-0.002711282287162435	-0.017845924526589136	0.0008602885058934564	-0.009138614014854407	-0.007671151457515463	-0.007273335440595676	-0.0050667382788420175	-0.009769867147604892	M2	lightgbm	1	124
575	0.02025539023184171	-0.0057013242175618884	-0.003657213703966897	-0.008433297084872546	0.0033041261921934375	-0.0010493246768986328	0.0002972410459758027	0.001189135200769669	-0.0023128122111038154	-0.006796334786333325	-0.01824853496922779	0.0027095257719731737	-0.010549751031828817	-1.214879813903359e-05	-0.007369169396876939	0.0022835193554057165	0.008380844812014555	M2	lightgbm	1	124
576	-0.006257852141341554	0.016863604174494246	0.00944451562607384	0.001831038353931256	-0.0019251918228427012	-0.03279738155459964	0.0023836114788052336	-0.012488045556278415	0.011381250838430208	-0.00569541793687064	-0.005221291172249517	-0.00127165570123405	0.010514171449391254	-0.0006019486601044709	0.026275837721167157	0.006637444954422927	0.00997656884958416	M2	lightgbm	1	124
577	0.0036867373182026876	-0.011571826108854672	-0.0003642626449481608	-0.0008053006884522968	0.004053760474921511	-0.0015289156458716889	-0.015228971898693162	-0.019668662635851635	0.0053962760555188805	-0.015225742537215266	0.0013344755377292384	0.0019371864069010613	0.0023534332920294395	0.004964294841616781	-0.004208182239114747	0.013195464814664064	-0.006924757103738099	M2	lightgbm	1	124
578	-0.004987296631731859	-0.007263285004465507	-0.0034744207095521364	0.0017665579151875533	0.020621942510637436	-0.006221381042424881	0.008117560798052002	-0.01824936561641698	-0.0009755989141549789	-0.009452742530104585	0.007390568967690333	0.001939671801308825	0.013740312083890103	-0.002063751760288823	0.008550990209578271	-0.0015469071587162968	0.01779374575427854	M2	lightgbm	1	124
579	-0.005643861512133012	0.008144840925634245	-0.0028811453647092965	-0.022188488380717956	-0.002889318458723561	0.02331596296373103	0.001631376968951648	-0.017363759274895894	0.005161747189462467	-0.005892271736791012	-0.014059523347664396	-0.0073589569615470675	0.0009415413004717225	-0.0030844010837042255	-0.011393645568748502	0.004488995885384846	0.005534554577337394	M2	lightgbm	1	124
580	-0.010642052687258426	0.04927724275995839	-0.0038267476731325078	-0.005348154946717042	0.002709641330066111	-0.021281738833584266	-0.008060547849211007	-0.005788625456613796	-0.0003066795568245524	-0.012762046751067482	-0.011183087743116644	-0.0009242859291644916	0.002246602871042401	0.00725311105180324	0.002660790207790101	0.010911628813689627	5.6092085662565614e-05	M2	lightgbm	1	124
581	-0.010471320701284814	0.008583847037676695	-0.0009035633923925278	-0.00029472021125209665	0.006930756359308473	0.01387955621444767	0.002699139411753059	-0.005125438868887822	0.0018608185079936972	-0.01868084440209073	-0.006802928469754264	-0.003965373649528317	-0.0035472272009094636	-0.007928712716160724	-0.014766214202848436	0.0005763926703644602	-0.005422168201012376	M2	lightgbm	1	124
582	-0.016395778252098932	-0.008416895052272987	0.00029665389924890626	0.00029545513663498005	0.0017281532795178638	0.01953349727431879	-0.0048181985097579694	0.041375721625956645	-0.007607674848836491	-0.03160940269832721	0.005299420731416718	-0.0017922190693801317	0.00022846724986873862	-0.0178125105596289	0.007148396452009995	-0.006418477573641001	-0.008609123699503294	M2	lightgbm	1	124
583	-0.002186444544288408	-0.011332057635931092	-0.005113940853538541	0.005632364874832986	0.0022180642205603526	-0.011326666271608948	-0.007518133179241948	0.03675352295335181	-0.004685483572897269	-0.04105446967211896	0.0062579014304654885	0.0013304936236604365	0.00200101935735554	0.0062888629804340465	-0.013978410783636933	-0.00471689662210411	-0.004572177501713027	M2	lightgbm	1	124
584	-0.000517015949332838	-0.008404659684234485	0.01313146406694297	0.001314315755272475	-0.002723713308172297	-0.0025788134189424832	0.003888240576431452	0.05294196468344045	-0.0010739865388196992	-0.003635307122510032	0.010182049715339422	0.002213034716132103	9.307795716798836e-05	-0.0021291084696902903	0.008522466033739958	-0.006888899992571023	0.00893775683815492	M2	lightgbm	1	124
585	-0.005893754747266638	0.044201719916728034	0.0017188319553998693	-0.0015207900927660053	0.007803140173937864	-0.02829108554861844	-0.004616502890287699	-0.02172074602618918	0.0009471930288140781	-0.009293928564472913	0.004133950447751937	-0.0018564376425779243	-0.009565040649545808	-0.037751120998063485	0.00582291157004112	-0.011112290848577209	0.0023859528545127203	M2	lightgbm	1	124
586	0.0232000041216209	-0.0031239273964370293	0.0068563264111697044	0.00400320692425163	-0.0012872586609486655	0.07311214516054562	0.0007240593739026415	0.01953762943890177	0.007052822248903149	-0.024441703869611708	0.002549917679678655	0.007653731257569389	-0.0006540778307220393	-0.007829204058882926	-0.011786675152919117	-0.00031386793120511135	-0.01025743677156877	M2	lightgbm	1	124
587	-0.0014175221032393123	0.0005818274003856781	-0.006886793179377361	0.0030499687801647116	0.003209810668180568	-0.01427095591279245	0.007408346267969075	-0.025403792342989985	0.0003712401191049201	-0.014849765820810847	0.0048275703327191576	0.002306544856980848	0.0007318669194293499	-0.012915879869069469	0.01183666796638914	0.00902555441374712	0.02092038918273306	M2	lightgbm	1	124
588	-0.011704657653030484	-0.01184624502104686	-0.0002866927673130215	-0.002850660697088601	-0.004674380551673065	0.05780629140052893	-0.009470918553400987	-0.007095982357098751	0.016636033244015875	-0.026865698884682546	-0.005555657934587256	0.0009447557846526934	-0.0035548971817547285	-0.014233906217635508	0.0025660479451756887	-0.0055317358078169135	0.011279734425948675	M2	lightgbm	1	124
589	0.0076651136450055805	0.005623988759843253	0.0024259595675472476	-0.005092866761449088	0.002462256513046228	0.04531154049541561	-0.001354681117749181	0.06232675968874073	-0.004203342659391528	-0.011703879457521816	0.00022633981768221975	-0.015521476632325974	0.012362727291817083	-0.0030988057476135323	-0.006967148680351866	-0.0019086158366221223	-0.000832660297301706	M2	lightgbm	1	124
590	0.004685580935308985	-0.00799198629101887	-0.0022570634360301175	-0.0028667109758533254	-0.0006788118683370893	-0.00876071661903602	0.0002813437450413584	0.00639194142837317	0.0062803493830514475	-0.03023042955063126	0.004546853440998314	-0.0027656447837339244	0.0067868424040747515	0.03590461151225915	-0.008724194952363071	-0.0025636950805060033	-0.004417777427433602	M2	lightgbm	1	124
591	0.007454113918889218	-0.003926973137916804	-0.003732511757165461	-0.00534510214823577	-0.0028610066725694976	-0.03702595371638723	-0.006835123495957527	-0.022890346157339373	0.0011992993481656342	-0.01680050887316874	0.0052032556222916535	-0.0014952265937111782	0.0008718493575343492	0.012520941700468134	-0.0018192089267567097	0.014039142613214935	0.0017461996403020116	M2	lightgbm	1	124
592	-0.0002651484039142508	-0.008709821071362488	-0.0003336949190040724	-0.0007486892272278148	0.00756740669178882	-0.02092245742667634	-0.0015215304320511734	0.06541950412823559	0.008767397540286964	0.006841623575663335	0.009240922478978945	0.003126202052075528	0.0011871946570245705	-0.0022120466788891503	-0.016913088273170982	-0.003750778441371104	-0.0016072962950335853	M2	lightgbm	1	124
593	-0.0037848675249461147	0.0014084915395565657	-0.001201548466621896	0.01000764991551592	-0.003908981641625281	-0.0012607876803169054	-0.005325666997387156	0.03780186661881986	-0.008351153285504705	-0.004920074726311412	-0.001705726086400211	-0.00043693849678665765	-0.0029460146314038635	0.017381050338980755	-0.008992974980938597	-0.009136107823193913	0.0008739720822734832	M2	lightgbm	1	124
594	-0.006615720620003905	0.006999435901203075	0.0008747662105993197	-0.0017750952696816715	0.003225990610127069	0.014809146170799382	-0.007924622211301555	0.049959993962956493	-0.002402716687279512	-0.030945978306109775	0.010351145889388217	-0.0007734492374045607	-0.003202849977625252	0.0008830076574092708	-0.01551755406197582	-0.0061334479776865135	-0.0022366148426495275	M2	lightgbm	1	124
595	0.016173960866261574	-0.0060471632488219886	0.0012691422979196503	-0.001442743975942348	-0.0009796707285870878	0.035849716920706196	0.004816922176908688	0.022278397714588494	-0.0038284532885842232	-0.0012065285122261503	-0.006720406701702486	0.004908013771769952	0.010365641517363263	-0.0005134778776446489	-0.010135238890960716	-0.0017728252036192142	-0.002360540232843163	M2	lightgbm	1	124
596	0.015864860788117382	0.001960156051998477	-0.0010939945223760084	0.0005642122501231152	0.006291952377058239	-0.025933675095212324	-0.004274886245690774	0.0002527277315259089	0.0017365413273521422	0.11528737745686982	-0.003343090407010489	0.003004892763485554	0.012918021587394996	-0.003170191440949149	0.01865911725014012	-0.003502657629427826	0.0004377837076991896	M2	lightgbm	1	124
597	-0.03584288115394438	-0.014082702763309451	0.004833698343264785	0.019891891372553552	-0.0037744456129113774	0.028824877904904074	-0.009973421205335743	3.350440992060174e-05	0.0035796895380018475	-0.016717499146977285	0.005308475212982755	0.0058550865552010785	-0.0007100195779046254	0.00208126640353665	-0.014979633033144871	-0.0038911388113455256	0.0016581048777203672	M2	lightgbm	1	124
598	0.0278187513198958	-0.009560290795587206	-0.01117570419475499	-0.004140478336855624	-0.0017889128959671474	-0.006866439218906221	-0.01304245352735803	-0.013298599381054847	0.0074349344398723744	-0.025570399483431806	0.006867869820758333	0.0014255757744276259	0.013470233876700792	0.009877835019276832	0.002884533652756501	-0.00370915078640116	-0.006141437471324723	M2	lightgbm	1	124
599	-0.007989506356891614	0.002818438491949284	-0.01061878422168236	-0.0010862860416473935	0.0007027783974197709	-0.01762299224922402	-0.01355293095064098	-0.008398957458831308	-0.0032982734908180242	-0.025446723133359307	-0.0047216272350100305	0.0005759992291313126	0.001573497041516264	-0.012000377153554743	0.018557716169727605	-0.007959720569898897	0.0007410993405333311	M2	lightgbm	1	124
600	0.0019181154853109977	0.0027808755747569885	-0.008659761720467897	-0.0004055244857227783	-0.001455555739345261	-0.0035643200565735425	-0.007806378694082693	-0.0033155729401198237	0.004265338242071976	0.02949279660523101	-0.017614661232512388	-0.007624643612885547	-0.0008086424154556855	-0.004744143752294798	0.006369030573016306	-0.007375704478119377	-0.004493312739153665	M2	lightgbm	1	124
601	-0.002677890875245329	-0.007227267018775345	-0.006549379384129763	-0.001037991998708658	0.01055997865721454	-0.007767156395843677	-0.005474127679422815	0.012175130759420734	0.0005964948473159614	-0.014258500804619033	0.007008981540857676	0.0030806568977483706	-0.008569146617595034	0.05146427091594418	-0.005490489616957865	0.0074475019353739975	-0.0005950876147925296	M2	lightgbm	1	124
602	0.013066912511202776	0.0005302168478955348	-0.0025880344039081278	0.0020883047925262356	-0.0012053802266329425	-0.009097115405817672	-0.0020044974235178784	-0.02182737789732973	0.017872296916588506	-0.01815477771704114	-0.007858170491182872	0.003618604761053564	0.009472329317717635	-0.0025430203988491204	0.007125425675462191	-0.00178258239875685	0.00437677745623682	M2	lightgbm	1	124
603	0.0041711895468238116	-0.007260958308788847	0.003827298260506833	0.0016341935747043717	-0.027036989245023988	-0.03076593586186278	0.0005137671216829407	-0.020277688358548363	-0.001201772051156581	0.035157308036320334	0.002114399651886194	-0.0059747900121578405	-0.002297504815708723	0.02811114822456015	0.011421722624737255	0.016612156697651193	0.005143338774799248	M2	lightgbm	1	124
604	0.0066559950693224	0.0010979202671371634	-0.003359261684105907	-0.0028163384995635874	0.006950693158270279	0.03266423882478369	-0.0017441408208604433	0.006615828341877086	0.010263793403444242	-0.010520914201663055	0.005514829851600264	0.006697511264058212	-0.004545746406412367	0.010564816534803784	-0.014803299843328987	-0.0032782625251909724	0.0028291858634003054	M2	lightgbm	1	124
605	-0.011747965122253522	-0.011788918818773898	-0.014336204848036403	-0.0068376692233359125	-0.0014355934565200006	-0.021162080980253323	0.0009652204077151564	-0.04075494243052023	-0.008440042168028584	-0.008995385861846316	-0.008065161708170041	0.001245836791927076	-0.007377582056281512	-0.012552606853908889	-0.00983114105686333	0.001920583461758074	0.002786236014217439	M2	lightgbm	1	124
606	-0.005673473037257649	-0.011034729080717263	-0.01213768844766971	-0.007465712637520904	-0.003374619642202503	-0.04255224422905876	0.0001773958998374522	-0.012262010608869497	-0.011372508242305459	-0.019580560776130275	-0.015880108831702187	-0.0037773913751977715	0.001070322042401623	0.000621179048490024	0.0021184011150829464	0.0074721577026356295	-0.001118419938129519	M2	lightgbm	1	124
607	0.001610173877559639	0.0065068531170970265	-0.0064705601437300845	-0.0015315136901794207	-0.0035860767670773657	0.004626549560573226	-0.0013084354928740956	0.009141769002326798	-0.0055845296760291775	-0.0015064100925386316	-0.0016931146515671402	0.0005648481368319485	0.001429886878051598	-0.0062528217942908046	0.017067372597667482	-0.003862655210394175	-0.004163015591270967	M2	lightgbm	1	124
608	-0.0009719497415118884	-0.00225608777925469	0.0030942861424911234	-0.00801722588279823	0.0013330519239273828	-0.028159488388699888	-0.0075491015458939905	-0.04067426131935569	0.001990155712398665	-0.018712012057369443	-0.007053160417846006	0.0017790748507978689	-0.009004374997850522	-0.021346522256368294	0.015730697536950253	0.000924832590793542	0.001347136933899984	M2	lightgbm	1	124
609	0.013056525941176008	-0.00806714180514487	-0.0029156805194083474	0.0004467655458370792	-0.006141936830118597	0.011624598042838585	-0.0015995138388563107	0.019601364147921536	0.0057640733310751575	-0.014609886966567016	0.0015570345772412397	-0.003659285065410172	0.0077554321823377625	-0.03860367813558346	-0.014001162383724987	-0.002592095234755427	-0.003828488097912122	M2	lightgbm	1	124
610	-0.005747104957284284	-0.007004716208231112	-0.006330811461275437	-0.010120374845750717	0.002391752751688864	-0.01938788925269213	0.0035090602986167	-0.006132023552305716	-0.004257897310504827	0.03065913132893644	-0.009120801813499675	-0.0005890582372046126	-0.013859426723806325	0.023864819060846382	-0.002784776512002613	-0.002007481526020868	-0.004874326563795891	M2	lightgbm	1	124
611	0.0026147953877726686	0.0009891520317125576	0.007754975042862663	0.006266206002824237	0.0015390023446049752	-0.0003155410300661623	-0.008924013620310554	0.06872735570432657	-0.004069754895565965	-0.030996835259232396	0.012408768914255276	0.004338206827115224	0.001968172906897158	-0.008284409944719136	0.0323678927556919	-0.0025321251199509837	-0.005908173877873451	M2	lightgbm	1	124
612	-0.0006701690694503777	-0.002102428009389789	0.00973523310538637	0.013833529493001692	-0.0033554528574530093	0.06087295041853804	-0.0035068270707564416	-0.0028057633246782766	0.007000821964644222	-0.0005095477147924431	0.0038568461976494148	-0.0034468506870803826	-0.005858157223929313	-0.0032457159355464165	-0.011612493584940067	-0.002280537291862337	0.0004498456135686259	M2	lightgbm	1	124
613	-0.0122392802415062	0.0006725105206812098	-0.005737124380397653	-0.004534759010242617	-0.0033721305457822663	-0.026733362647740712	-0.0011431318064103672	-0.001964375984878312	-0.0032158249020473114	-0.017429137819980057	0.009852753047427585	0.0003190206644756783	-0.007186691446617548	-0.035989412708036	-0.016399992061910305	-0.007369331352731655	-0.00022619773513498436	M2	lightgbm	1	124
614	-0.0010038905283111582	0.018561742578237516	-0.0013010763919478398	-0.0007241563674835996	-0.0003587316626703866	-0.010566132765063314	-0.006905733070149565	0.02433898135754528	0.005375040783872678	-0.017112605082070992	0.008652212167170726	-0.0020837311060389963	0.006815687136571918	-0.002158386927299061	0.02874661470013648	-0.00338411217436349	-0.002796040928950944	M2	lightgbm	1	124
615	-0.0059318203513864035	-0.0076915909950244716	0.010683031014543801	-0.005644905904675702	-0.0039961261982348366	-0.00129361896028312	-0.008551243020667077	0.007600761397074299	-0.00016557378506901533	-0.008887847482696418	-0.0018517047784535321	0.0024437870344272707	-0.0007373507013613542	-0.005997466064470363	0.0032690749123996596	0.00938072663713515	-0.002659222375873336	M2	lightgbm	1	124
616	0.008725586889792636	0.016409909261744394	-0.0020894991040501945	0.0016710423600962156	0.0016733991633108456	-0.04517000228768635	-0.003093238832147761	0.005265659176891201	-0.012549233548831085	0.034570084766524185	0.004474383038336843	0.002014996514998544	-0.0038142598769043343	0.010671462717137061	0.0002974938355304899	-0.006735195647515898	-0.0028827693976391606	M2	lightgbm	1	124
617	-0.004140109285873228	0.0025467928466689784	-0.00733786976509931	0.0026398344287388606	-0.0019943928613980694	-0.022153526420742236	-0.008215723528761293	-0.0024967627577954037	-0.0044745153552891975	-0.007314305148841052	0.02006331052706639	0.005783912380437757	-0.0029115956153018996	0.008234010836917946	0.03056939768358627	-0.003111968135660412	-0.0008361764436218744	M2	lightgbm	1	124
618	-0.012758805203519241	-0.010774633159531609	-0.007713258185941553	0.004858581131653545	-0.00637421276878438	-0.004936981454699003	0.0052062969131893375	-0.00928404012106029	0.0050325174767102835	-0.024958876716615837	-0.0009629133995469923	0.005836590801562473	-0.005014936672593542	-0.005383721583509618	-0.022489629667220505	0.0005084285994299557	-0.008034379471223247	M2	lightgbm	1	124
619	-0.01311977802711887	-0.008203765159086808	0.009216718690012613	0.008614706019160877	-0.000310428550475103	0.07327630407004611	-0.00560815535241737	0.057585804378482056	0.004060676387919627	-0.018650102482515415	0.006485954812745511	0.005109356951538354	-0.0015763736298957877	-0.011183056299327315	-0.0057627745645484705	0.0013357747269527511	0.004316161675515422	M2	lightgbm	1	124
620	0.0033797572964653494	-0.006507965716964938	-0.009814801847932387	-0.0035398835151035702	0.0006471382153971955	0.012261490427878819	-0.0062096989446658165	-0.023965204106641817	0.0013055868917082848	0.03663770046828653	-0.0104038888515518	-0.0008239161494888774	-0.004380355976643286	-0.026281765841713843	-0.007380103991332734	-0.0010879295829379627	0.0006076278540396985	M2	lightgbm	1	124
621	0.02289527046905004	-0.0017385417944373262	0.000862852530157756	0.005617408444085861	0.007321938173301217	-0.006307824294933664	-0.012377498742682732	-0.005402508599772721	-0.0007051826778465079	-0.01966963841622041	-0.0030834779970708597	0.0006389217806124811	0.003206544928895575	0.025303027755722456	-0.009563446901789117	-0.005719729133567906	-0.004238758362271354	M2	lightgbm	1	124
622	-0.0073570865216875435	0.001562523744242828	0.0035311903917229033	-0.00271894212669353	0.0029487036759038255	0.009522759208968426	-0.01178823495064504	-0.009069815517980216	0.005742679417169347	-0.0034678914161850633	0.005405317600952458	0.002034939601168367	0.0018746000669495435	0.021824829615023127	-0.016437519046457426	0.019748496154908403	-0.007284803083731126	M2	lightgbm	1	124
623	0.0016543345407806441	0.006452469898220201	-0.0063202484620356126	0.0046081428053768025	0.0015347813399783762	0.0013013452911253918	-0.0014865367309896747	0.00654974797327742	-0.001512035916682687	0.0984398243415394	0.005646166096679602	0.0015750417837808205	0.006758605677161611	-0.02885355886151603	-0.0038175166092446725	-0.001146083999157439	-0.00771788122887249	M2	lightgbm	1	124
624	-0.004250984109597305	0.0012788020092455185	-0.012643447605852924	0.00556193499087784	-0.0017302758261861027	-0.005922412821842105	0.0049174630192556695	-0.004147242911855478	-0.00587072565554674	-0.016468528420156732	-0.013948802333517314	-0.004721848821895292	0.006865258348797849	0.0013597672442844828	-0.0006648329551541602	-0.010154022761870574	-0.0021009727642158083	M2	lightgbm	1	124
625	0.03059213011462645	-0.0007080789206503014	-0.010186046579874063	0.005968832171963235	-0.0015890645475408554	0.02646631276404533	-0.005951878730375558	0.010465862443478626	-0.0005460227161853226	0.055901007387625865	-0.004915340134977154	0.00190825989590588	-0.010272222109592284	-0.015484296900384957	-0.014329399784853945	-0.003245056493981421	0.007471689252096997	M2	lightgbm	1	124
626	-0.004700657514480727	0.0025283861865644203	-0.0017046509497277093	-0.013203521238378362	-0.001203232622981505	0.0022509368190888035	0.0005419817371621683	0.017609471022017306	-0.0001949145686624781	0.02457334329595492	0.006874921642369233	0.00721363689383974	-0.0001819788947566443	-0.0022041549295597797	-0.005809307268039221	-0.004007034132820051	0.001226622868709153	M2	lightgbm	1	124
627	-0.005466537150424152	0.004892980731064421	-0.0030717360423744592	0.021384602212584345	-0.0033592884001172538	0.01189874440023851	-0.003372003441598684	-0.004320274096117863	-0.01695242717362248	-0.03749913187382227	-4.8732169552933556e-05	-0.001943197035099457	-0.0023005335964302867	-0.012734734886395184	-0.011601868386015842	6.146821508207345e-05	-0.012779126118929642	M2	lightgbm	1	124
628	0.03696450744753271	0.007138347194611105	-0.0022576080685455667	-0.007163757074750408	0.00104879695596045	0.009019626367533612	0.0031458932911406583	-0.00975323204034796	-0.004747337257829479	0.07546007174737382	-0.007937599423340085	0.003942728418552612	0.009423270415206452	0.0005735104383063203	-0.007449067122272652	-0.004401864090978549	0.0007423405623075001	M2	lightgbm	1	124
629	0.005379571602503581	-0.0011608658646981762	-0.002764330225825294	-0.0027475970913694984	-0.0015783178365585265	0.018835476185126706	0.0020157161443258133	0.0006165781530260279	0.004118573300224002	0.056159186608395126	0.0037837384314530764	4.29247968638643e-05	-0.0067116013076592455	0.027113680895204325	-0.004665744854065524	-0.005592937262432419	-0.005277683171796593	M2	lightgbm	1	124
630	0.00235850359466914	0.00716396305041972	-0.004563116042562533	-0.005608821083578395	-0.0035415757968203197	-0.009725331440725134	0.00161591158727725	-0.005701156242844417	0.009603287019001969	-0.014385458621559257	0.005933639132398124	-0.002692619565319566	0.009231277213496624	-0.004691520606333872	0.011488581931941846	-0.00982109154028393	-0.0009593635588432603	M2	lightgbm	1	124
631	-0.007743185869699525	-0.005305017470989588	0.004634900332832024	-0.005622332643350272	-0.004367706927840846	-0.010309269076867278	0.007407147851540631	-0.013001716077530057	-0.004823986218584248	-0.013809085610618306	-0.0006928350192651674	0.0015404811775479592	-0.006508832610776782	-0.007132007161101085	-0.010647011248176816	-0.008330410514395684	-0.0076785759588413995	M2	lightgbm	1	124
632	0.012741862100104008	0.014138009724940179	0.0057565819468048725	0.010727425809746692	0.009275979242455462	-0.035094158132169345	-0.0005512971097863046	-0.015037824610392771	-0.0016681689876898954	0.001005393274833673	0.002616447388431556	-0.0029294522845949144	0.010122889071606913	0.018664068403863403	-0.0077174918082376625	-0.002016244117010507	0.011681261812726183	M2	lightgbm	1	124
633	0.014940093574974249	-0.012953039869426884	0.00046533096946851146	-0.00364182337804066	0.0028988809151668455	0.05810190573659804	-0.001875721480960557	-6.99873642996093e-05	-0.012571856170062184	-0.025260888543054492	-0.007363577775729602	-0.0021350031281142413	-0.005500755797871683	-0.008625367862734866	-0.015134657569690282	-0.004580906612383855	-0.013308265632432032	M2	lightgbm	1	124
634	-0.005756141535915321	0.019325538037531696	0.008168644942534482	-0.004604027684088551	-0.0020827289488239064	0.031026488863455323	0.003965824877912074	-0.0015108213842989068	-0.0014248605436656587	-0.0182982557866257	-0.004401437965608073	0.0025132943597100917	-0.005847344369405949	-0.009324899608081182	-0.006819189697727377	0.003911235787596051	-0.006067526862215135	M2	lightgbm	1	124
635	0.0038498040858394034	-0.012698054158570794	0.003518607931522434	0.012707073565456242	-0.0029143823755163507	0.03774165811382922	0.006325230318401185	0.04676549052624711	0.0026881564862409443	0.033235807665257563	0.0043622633335667705	0.002637163377668684	-0.00041960256726577253	0.010817579725533351	-0.008272111432883872	0.0046158141576064056	-0.005295041981171697	M2	lightgbm	1	124
636	-0.01130434915888432	-0.009911589245388477	-0.007034691967458343	0.00311825888587172	0.0009869198558147094	-0.0382832239358051	9.390632209030253e-05	-0.012826442236008158	0.006678976957675556	0.03810186705150484	-0.006064030199236089	0.0004948933325768568	-0.007719407591011475	-0.033482201839751057	-0.003054363738379067	0.009952959799564181	0.004540943892584784	M2	lightgbm	1	124
637	-0.0013572428665839778	-0.0071416838590736735	0.012674679733816249	0.009947285540763524	0.006074076261954778	0.0067614022003269336	-0.0017969630025687995	0.05599156917657358	-0.003619658221697113	-0.007959698560119124	0.015398844736058901	0.003175066437205286	0.001716888904289928	0.006696330389343051	0.041487560180564	0.005499521119495231	-0.005203902033304363	M2	lightgbm	1	124
638	-0.013430016352418885	-0.011419156547207229	0.0005337583230428419	0.00173635422586545	-0.0008503528275967506	0.020676350708980377	0.006082287846028256	-0.010043436526373715	-0.0028192124978621237	-0.0181343412152116	0.000904120013259879	-0.00243556321696991	-0.0018334160301117003	-0.010937461581200344	-0.020309998773171505	0.0018901242456258224	0.00026827587886279737	M2	lightgbm	1	124
639	-0.011485793051424682	-0.006918818851759464	-0.007937473333614508	-0.0008960323168709269	0.005909100534580601	-0.006388034640732956	-0.00874415536683207	0.009531604063490656	-0.004405553645623889	-0.023999961435857673	0.008922319382571065	0.00013268845269414717	-0.0005104513199378922	0.03739703966094043	-0.02043878657688504	-0.006127731318835372	-0.006574667333313355	M2	lightgbm	1	124
640	-0.013147573722151817	-0.005633523845745029	0.009596463161669436	0.006514728802437667	-0.0017166100214923688	-0.01667821320951984	-0.01709187135663078	0.024504711959001047	-0.004799717293021333	-0.03873289932175782	-0.004262566388106133	-0.0019133473100603731	-0.003799037120640362	-0.020659620673302993	-0.022967716668192202	-0.009484999673121629	-0.006539669176622725	M2	lightgbm	1	124
641	-0.014823207370802225	0.000470782472790317	-0.005723550175982584	-0.004143067530128183	0.0015320094974844117	-0.00986047630753815	0.004387417002926036	-0.008478640983999919	-0.0017309858227806622	0.004051604358429496	0.007501397085792268	0.00044912323597963276	0.008474001353146373	-0.008786549901181615	-0.01551403540802817	0.014960046439721073	-0.0007913220107665378	M2	lightgbm	1	124
642	-0.019834881341490564	-0.01199208313963179	-0.00986548296534497	-0.002554712643603289	-4.796749250528587e-05	-0.019620423019469084	-0.0013886270182119464	-0.013624815096875763	-0.0029900936562672286	0.010132647687433157	-0.013947795586514126	0.003328740523723572	-0.007628316076438516	-0.0063441662803325844	0.008246175495511394	0.0016252199518412495	-0.00569974598705999	M2	lightgbm	1	124
643	0.01262835395649563	0.008522966641944203	0.003620065942034001	-0.021864514796793105	-0.002189017014019176	-0.008203556798806074	-0.0003634834323762524	-0.029864601362534885	-0.003160184385596242	-0.020034798920381933	-0.0029405315837521115	0.002895641005988189	0.00907255899951952	-0.0013029468492641106	0.008554840884633354	0.0042433643459349295	0.001011148156123974	M2	lightgbm	1	124
644	-0.05042152081625792	-0.01990083449628218	0.00490806334628613	0.015142087484114589	-0.001705721705715326	0.035741160546111324	-0.003198122098565644	-0.008880167799079674	0.004084900354595616	-0.01762004069102382	-0.00037968759933762036	0.005221169365437777	-0.0044222831518390265	-0.008355040581182435	-0.012888324651007777	-0.006960754839902709	-0.008922172616095176	M2	lightgbm	1	124
645	0.021891438389343564	-0.002763275760668914	0.00040129137730548006	0.006061535339880226	0.012508950179838753	-0.015722729101374292	-0.0015203503076759656	-0.015985852395605137	-0.0023229026633703846	0.11217142316466744	-0.009604291110508508	0.00045913184025919533	-0.0008405806486354256	0.01081696240413143	0.011279769623208081	0.004103965217217279	-1.891979192720304e-05	M2	lightgbm	1	124
646	0.02887975296913041	0.007048775989027766	0.012122325195210067	0.0036869288991126753	0.003941197374822384	-0.03218123292271523	-0.00011291983915763644	-0.010273503689095933	0.004832653735920282	0.06692559967337319	-0.004526774892030817	-0.005756504342764257	0.018438393534046617	0.02132762401244977	0.017695960194740307	0.001409046836438591	-0.0028452258855971254	M2	lightgbm	1	124
647	0.03262198605271246	-0.004725535980252648	-0.003465061408721293	-0.020196923152252303	0.0013425921599527987	0.01337586472688162	0.005481921571112064	-0.006976814145576139	0.007368522445502624	0.05757479342389163	-0.005326539672392445	-0.00021723266599948458	0.03463467931091507	0.0018687861023145521	0.00013356668827739675	0.00036488951942246253	0.003250956288956803	M2	lightgbm	1	124
648	-0.005355472026034406	-0.00824659253145524	0.011657662502733807	0.013497154615638333	-0.0027490652736487957	0.015277425528519047	0.01714854918637284	-0.0056014650405191565	-0.0011171854221399447	-0.024280321648471843	0.006259905801480128	0.0022268934053966717	0.0025364012822165385	-0.012759539425100214	-0.004128973616044465	-0.005361874413968023	-0.008620299974997053	M2	lightgbm	1	124
649	-0.00985108748555349	0.0002985301766569273	-0.0033775015954706517	0.012336030430063101	0.00799560800578973	-0.0363929918380853	0.00447592435114109	-2.2306800130976686e-05	0.009580994078924883	-0.024269047409239238	-0.006481035846200692	0.000600773790881474	-0.000811069798344661	-0.004848620040449354	-0.018521411366372167	-0.0029715963661616097	-0.009718408002956858	M2	lightgbm	1	124
650	-0.015971018196852132	0.0028409313748625114	0.010524940412765197	-0.0023680437685706557	0.002833571256229212	-0.027557793300443483	-0.004994760697825871	-0.03953875865432954	0.0007771702638414304	-0.0009351152649854468	-0.005394078626425342	0.0021406247755054856	-0.008406679506973727	-0.01141106314154248	-0.01044633572064582	-0.00085899159743747	0.0029304241147960867	M2	lightgbm	1	124
651	-0.001954053262080666	0.017486810273255333	0.003525224438902208	-0.013329180898041507	0.007164371222010631	-0.008757336733299391	-0.00026536035525419067	-0.02143863599361011	0.004177291202475629	0.0008019797465448982	-0.0032237591781146308	-0.0035644656286090383	-0.0031370882286790975	-0.014766036066470391	0.006798891748937599	0.016187291617450972	0.007938772065963804	M2	lightgbm	1	124
652	-0.000677519898426985	0.0010340429191686487	0.0006498682723648922	0.004120505193989012	0.002049912039457616	-0.034044094281682966	-0.003176411840060616	-0.01436957110714793	-0.004805978348846589	-0.010306033280679494	0.0033254905876063477	-0.0065780150108169875	-0.0024005279062285258	0.03524902154944212	0.0018975740207405605	0.009823103791143708	0.015926357371895208	M2	lightgbm	1	124
653	-0.0014492802533867238	-0.00376714260029353	-0.005291449602223864	-0.015288450343717331	-0.003913620307578374	0.01773431297086239	0.007124249493372077	0.007398818516760374	0.0076443906271977365	0.005229229884604665	-0.014085217202918079	-0.003249011043011269	-0.006973599550746124	-0.011695327770018542	-0.008719651133112481	-0.00219758242057101	-0.0025386419879015365	M2	lightgbm	1	124
654	-0.004298349780175572	0.015842095508459976	0.0072735854415268185	-0.002420489141958249	-0.020160379330825755	-0.037728494028337986	0.0009478147885278176	-0.019707503551061756	0.005472403858088565	-0.0018742821439968736	0.0036780938807295838	-0.0011598043052820019	-0.002651614187018796	-0.006419656801871303	0.0304236399811779	-0.004177657299651254	0.0018041430198592293	M2	lightgbm	1	124
655	0.021875524299581187	-0.0005859421756834952	-0.008185204805689848	0.00391875528906718	0.0014882344616429619	-0.008691926282581907	-0.002282498578925042	-0.011348916468806071	-0.0030735126858179953	-0.012155194901584763	0.0014457016931103332	0.008787451511355931	0.01868375101744083	0.012473612308344468	-0.005208754836872545	0.00883072198895664	-0.0019443934783332866	M2	lightgbm	1	124
656	-0.021770059158322475	0.0072460109674792935	0.00042894126149489693	-0.00261294051704984	-1.1523784616682277e-05	0.012013941749698404	0.011312790588065854	0.052100346898650035	0.0004324809880477755	-0.009543070032830921	0.0031123280362774296	0.0016644608234212827	-0.0032927358807555564	-0.004388782074303172	-0.013487107435107887	-0.0033600703911486913	-0.007179883337757602	M2	lightgbm	1	124
657	-0.010546710675057773	-0.0011274713091255152	-0.006987507358149667	-0.0019325920126144985	0.017272572000579772	-0.01747490302050361	-0.013127249433884264	-0.023933326477174617	-0.0015622070684172117	-0.022819365909548462	-0.008889414170891253	0.0018540494989002026	0.008631262742984308	-0.0035684639236470425	-0.011730431028534596	0.0006686555262186741	-0.001330025823457468	M2	lightgbm	1	124
658	-0.008191097293995938	-0.00728444235681379	-0.004531273613224136	0.007014664334282139	-0.007041703413597868	-0.005800596744524912	-0.007176329639112274	0.05832653622875071	0.0019723220857660287	-0.012705121627050986	-0.002591566272105314	-0.005035414589908099	-0.010227205244510979	-0.03802594086463649	-0.01926172782854525	0.012811084736537933	-0.004372087273958413	M2	lightgbm	1	124
659	-0.0030425733239543506	-0.006958835556087894	0.008421478891598095	0.010021233709657691	-0.0005403894435275343	-0.019510575758753236	-0.006146869375110019	0.01763953411412433	0.0012892473331856426	-0.026423993845888633	0.003793024555249258	-0.00043563540466299097	-0.0019086449561195558	0.007873703024720268	-0.01797057263769591	-0.0063491578422820005	-0.0003953108383264879	M2	lightgbm	1	124
660	0.0014558673345962205	0.03376873407350806	0.007023584241910176	-0.004220493040689904	5.546564316074577e-05	-0.04548720079956464	-0.0017103753290570079	-0.016320786384504744	-0.018283029151400784	-0.025376435881968907	-0.010465834816645883	0.0035583077337546457	0.007006749128207682	0.026882664083822776	0.00010670643472472181	-0.004062256924050165	0.0006363555332682306	M2	lightgbm	1	124
661	0.002103104296927253	0.003563846865786191	-0.0038869959200602726	0.0005762038767506095	0.000361963958472626	0.002604613410595693	-0.003556239891112737	0.019758349133457077	-0.013545799267882425	-0.023062802274589712	-0.021327853899996887	0.004770272584837522	0.0020775963775339747	0.03726699955220002	-0.020879735834791198	-0.00655259001988049	-4.362058417784296e-05	M2	lightgbm	1	124
662	0.00013298801664691213	0.004023190739469171	-0.0072766795173290835	0.02603196797991209	0.008657586463341279	-0.03392223775154649	-0.005344942042370594	-0.013714109804887919	0.009927911124048902	-0.008430769277144878	0.007104119948016774	0.0028187040983478208	0.0030057011065340463	0.0319800876069295	0.002176204504376831	0.011196568021251256	0.006768843140046076	M2	lightgbm	1	124
663	0.010016798709767023	0.0185573943318474	-0.0029228412676096534	-0.006326624646070719	0.00181804585342221	-0.0019718234613305278	0.00646474435948923	0.06086610033055401	0.006413922863474723	0.001660366084503096	-0.007493438087997302	-0.016264301381526753	-0.015247927707352915	-0.0021360765227997677	0.022054667566205517	-0.0001143592168171738	0.004146821258767586	M2	lightgbm	1	124
664	-0.020538940715479945	-0.0024770495577166453	-0.00821176456658272	0.0016958914351560463	-0.0005051541774100201	-0.038190729257364116	0.0012887353333854716	-0.022127275067083913	0.006110530022945909	0.0193371296914878	0.008978307398047409	-0.012862472684682647	-0.006852304876694996	0.01999419887111752	-0.00026809547591820273	-0.0008153404356234307	0.00302781141613332	M2	lightgbm	1	124
665	-0.010478840438317948	0.006596194440316507	0.0052219243599716065	-0.0066008198389931	-0.007794798944799102	0.016021551685230707	0.004583235188007881	-0.00017011481276895562	0.005862974159292134	-0.025999372424006767	-0.010044483213333948	0.0035485557641670136	0.0006880229811952827	-0.003253766634135834	-0.01732190836136741	0.0009474112173029298	-0.014966176078845244	M2	lightgbm	1	124
666	0.027964878433634554	-0.0018494273985642132	-0.004087153490026552	0.014574535131585034	0.005657003102889428	-0.004667039585098757	-0.0006617972251603693	-0.009584878443703895	0.00363807983895881	0.08614507794810365	0.0009117534905143713	0.0063071623493014305	-0.0045537574635359035	0.002319959005614807	-0.004966981035772965	0.002573481512527103	0.003250275501680983	M2	lightgbm	1	124
667	-0.0073861812340339636	0.029665625574214673	0.00153959719623468	-0.0007591668903999666	-0.001088891905937218	-0.016078564317933208	-0.0018961497428180846	-0.013197706808955871	0.008565891116722547	-0.006476162309956779	0.001110134006904991	0.003085611015040235	0.0010921252110389326	0.007569218779009312	0.023982885927068147	-0.0018807471791631718	0.00813398742331024	M2	lightgbm	1	124
668	-0.015449144494581417	-0.014907036974428318	0.001768525808532421	0.016108342520057925	-0.0033150559170432655	0.06711538696203294	0.002159872191317277	-0.00018613519106777017	0.0062226603448175015	-0.005704395482872332	0.0006232073466044435	-0.0017879464726331211	-0.007074544024445568	0.008814197027914082	-0.007333695516233924	0.0003297913982565664	-0.003764114472176438	M2	lightgbm	1	124
669	-0.007214001138391137	0.008811729931887865	0.00043659369575366793	0.003385657255052882	0.0003343056313233705	-0.010963857725542541	-0.007744477838618971	0.06484209306370342	-0.0031878644823425716	0.0038784133501517716	0.005907233350001062	0.0037605374761008705	-0.0068822319818205415	7.025309677128499e-05	-0.026304913222756198	-0.006054112900084816	-0.0001382147718133917	M2	lightgbm	1	124
670	0.003252351974908537	0.016418765271432108	-0.0047594952329035566	-0.02233566604763894	0.006749137191867868	-0.0326042236378904	-0.0013652014840729683	0.001221102006615192	0.004546731073897198	-0.019121502612938313	0.0075077212098734174	-0.0034834943305597542	0.003973069251083661	0.003997102961866116	0.014395618714217934	0.008027531366497307	0.007238016198087021	M2	lightgbm	1	124
671	0.0013350290759629358	-0.009576152069890652	0.00281533103617189	0.00525271498990785	0.0015625343505119322	-0.03691886320815104	-0.006198384084857194	-0.0007497670542323565	0.005785647383131618	-0.01168454064556497	-0.010744136491856437	-0.00575128784609288	0.006801768088871031	-0.001123917765794186	0.0018834179972020942	-0.0017300835249290658	0.0006831991017642342	M2	lightgbm	1	124
672	-0.004739442484990478	0.020257705578338885	0.015999692043826175	0.0019663446584697046	0.0051419396349144195	-0.014499031920591637	-0.0023206008399944875	-0.02293860255020171	-5.977819200045144e-05	-0.008960949197964994	-0.0021395765178364575	-0.0034535670121353603	0.006413698604004657	0.05165675697296756	0.01913134204590525	0.003130831343049357	0.0071959985759266504	M2	lightgbm	1	124
673	0.012323906989956146	-0.006764880421276493	0.0012475867651151136	0.005236210378481935	-0.005544588990681894	0.007217769410489528	-0.002194600839408572	-0.02400360367685398	-0.007687067004123756	-0.013932985595752534	-0.011084081941413432	0.0003844077895159498	-9.882296450698907e-05	-0.008179664351293069	-0.007075493050171627	0.014332207192451053	0.015063975643063119	M2	lightgbm	1	124
674	0.004628719631936833	-0.006884379887447372	-0.001692282440628144	-0.006449750302808202	0.0035518279326539927	0.017417572547354005	-0.0019163196871403623	0.06122303323237121	0.008100560210078205	0.007454745307705048	-0.010326969604533437	-0.0002038926850378954	0.0027997562041234617	0.01692073269593223	-0.00966006809794739	-0.0041148901364839235	0.0011166202575683167	M2	lightgbm	1	124
675	0.029760659587540334	0.00019566936501108815	-0.0030698852336848077	0.0014463702024904467	0.0036945678124267614	-0.019303120757722024	0.0028200599651912435	-0.00134803424676001	-0.006982885988917966	0.042586327935501524	0.0073360686875283045	0.005697233720258165	-0.005350659192047928	-0.000915521994875906	-0.00840467677487159	0.003324522220952127	0.0034039028652028125	M2	lightgbm	1	124
676	-0.007437013771746425	-0.015147970586713421	-0.004283782205005234	0.0035464706415789895	-0.001681769332130705	-0.027390475846198227	0.012719863353627882	0.002104526012394887	-0.0006540821480777514	-0.0174697452377359	0.014373103197547494	0.002819953464230293	-0.003050759032278007	-0.010376956572373044	0.024049851708168958	-0.002317612742625321	0.004683108118258915	M2	lightgbm	1	124
677	0.003530571450367509	-0.0007817308263034817	0.015147213272318827	0.003115752457026616	0.005010805422782778	0.007063038916160921	0.010143952551745992	-0.012928083884091767	-0.013857002947371093	-0.014216830193246701	0.011188986646114426	0.0030686184072584114	-0.001435627587332685	0.00010134733494812463	0.001026191895356884	0.007724935441771534	0.015813599146518992	M2	lightgbm	1	124
678	0.007986526437432487	-0.012686900592004401	0.0005823248892556052	-0.0018732163029020357	-0.0012085689430286453	0.013223348300825628	0.0009402168969211372	0.0037500314012173983	-0.010238079848703629	-0.037085121519964744	0.012731166684125527	0.00201133777258984	-0.0021520169489138235	-0.01253515634267676	0.0022047506261771454	-0.009168923095999853	-0.011638123912077407	M2	lightgbm	1	124
679	-0.012661067451851056	-0.004059049150257845	-0.006531802130942194	-0.015405251491808556	-0.005952510219760808	-0.040469768845445085	-0.0015900633913289656	-0.035369775627139693	-0.0010270438849452	0.012762002165100985	-0.0016525107736489605	0.007151565005047125	-0.008011954338955483	-0.008608220568860526	0.02316917400845783	-0.0009322102144661666	0.00018352616059065055	M2	lightgbm	1	124
680	-0.010663692755525415	0.0044435699914588565	0.005318365274940452	-0.006538381211103354	0.0007779177197510766	-0.016898532656435976	-0.002650728430083649	-0.004916331906814295	0.0007661527719034272	0.10243351405502507	0.0040436016640199865	0.0014248754497191813	-0.006001688945553245	0.0006924584540791137	0.014187075141333738	-0.003520354378456036	0.0055572713074667265	M2	lightgbm	1	124
681	0.000763762215260035	0.011237972691719673	-0.0008133562807051366	0.01697707525396387	0.0026569007476781917	0.04962676012952417	-0.01248473886180687	-0.002510084636497036	-0.00041721878560899974	0.011379034545733751	0.012653296227412944	0.005575921529680278	0.00041669363301756343	-0.0048723547957648435	-0.006891338062230236	-0.0018027893378423918	-0.0013712131420142383	M2	lightgbm	1	124
682	0.009748777932587344	-0.010041138449227332	-0.005361734134768289	0.0014800972053210894	0.0005221895989158594	-0.041745590038162514	0.00031192820680600895	-0.007149550752916759	-0.014796788965128432	-0.011386134102361193	-0.0008692609372202061	-0.0048398713404913555	0.006080677127494476	-0.03457992797628181	0.02381491590590988	-0.003699860757800142	-0.00026341260940326085	M2	lightgbm	1	124
683	0.007098739038320551	-0.007359151518827103	-0.0011742293959335487	-0.006153518811246945	0.0011507920381509252	0.0009478124200120682	-0.001015965699176624	0.006110199061180723	0.00073391800926383	0.1340476780715099	-0.0025331182637203624	0.0007537353650422835	-0.0035267394996018344	0.0012519577430556916	-0.0054004201347091765	0.0009197362267584146	-0.006954416813935044	M2	lightgbm	1	124
684	-0.02826757045055788	-0.011650154022100722	0.008562582314066803	0.010146968602415199	-0.0010232769218332875	0.008287056553271383	-0.0037632217098403356	-0.002658621080597235	-0.01053172231725507	-0.028014267581431666	0.005247187998899616	0.0015477737329516307	-0.003945359492821679	0.0027969808090565736	0.002297066612205052	-0.007436421854919973	-0.015237549237254597	M2	lightgbm	1	124
685	-0.0025530163942381954	0.0015916484050627422	0.008532014857374608	-0.0033072247298038195	-0.0049271288030878135	0.07346919137943461	-0.0036778853766483797	0.05910529949203566	0.0011844059970724191	-0.015716326326998965	-0.002072750504078147	0.0026606948453642416	-0.007163760912286121	0.0011106172735649308	-0.011008022050175606	-0.0011251479672418283	-0.004191445465908944	M2	lightgbm	1	124
686	-0.009396116388076735	-0.008845977938619893	-0.00325005245934981	-0.001623187242927374	-0.004116731591097161	-0.006674261852020236	-0.003972081121650877	0.02210589436014749	0.009499203053995127	-0.02221024949282826	-0.0003846536840857618	-0.007999933853461512	-0.011506727885735866	-0.021536836595491052	-0.01780866871348852	-0.00018197145663785406	0.001681732124928127	M2	lightgbm	1	124
687	-0.026089905778056387	-0.004289953988641939	0.0014326025302898132	-0.013630642147658991	-0.00024276486458507847	0.026831068749198692	-0.0075781241206380285	0.006667318867175903	-0.002811602535882931	0.027894935661672598	0.0025973861237645417	-0.011189241054620346	-0.01058981313294856	0.0004263640829734576	-0.015068742328747485	0.0053967722490714295	-0.004979005259914147	M2	lightgbm	1	124
688	-0.015587946023314573	0.004607899684631957	-0.006982871441023384	0.004157235733242015	0.007404325498903397	0.00545621890183415	0.005342061459148176	-0.017421001487846113	-0.0024785384251829394	0.051494423265950946	-0.008372668681471525	-0.0002898023981603713	-0.008169445967383204	-0.006255890506809546	-0.0036587904615093107	-0.006032263005212459	0.0073450568234826345	M2	lightgbm	1	124
689	0.03195365941232437	-0.007592381254550132	-0.0017155646375963353	-0.007841683330972134	-0.011406685991389992	-0.01397802021859483	0.0001230825845402005	-0.027374545670828438	0.000440261252074936	0.0027128188233883736	-0.013339396485672842	-0.0003722496996596277	-0.0030433680964206283	0.04595872896049519	0.0166970375451032	0.0004554451715042052	0.00595828860474631	M2	lightgbm	1	124
690	-9.512985065929012e-06	0.008855192515547353	-0.0032373034691060465	0.004451896238499344	-0.00011754402483391842	-0.0063900187968564505	0.00440959449376315	0.015591412240646287	0.006627114357310325	-0.01591023707626465	-0.014773674185400236	-0.004421299209110208	0.0042436488444182584	0.027003716853423895	-0.0008466468201714043	-0.003401229531230223	-0.0005481227721771435	M2	lightgbm	1	124
691	0.0020422093053384474	0.0029879367453158378	-0.007256641484445115	-0.011288664142106549	-0.001647207886071723	0.009762012669233638	-0.006678281623639033	-0.010676564255861479	0.00016286096534264544	0.0334851807391684	-0.0045207662510912475	0.0037658662187232263	0.015736593106620848	-0.006083064533668438	-0.008536862555263144	-0.0004452250792009769	-0.004324835021173978	M2	lightgbm	1	124
692	0.01736696909196178	0.011140015941525519	-0.005412784484347129	-0.010447457172539002	0.0017688632171310881	-0.024711045000576	-0.004059316139276528	0.01107152054574823	-0.0026146727095150823	0.0208817572981852	0.003762911195645031	0.0014950470919057818	-0.009423455574229158	0.021449159310692804	-0.00960188045649903	-0.004697691335515134	-0.004602620569529157	M2	lightgbm	1	124
693	0.0042470109583658796	-0.00047692928540148723	-0.00816829760093617	0.0023028713487615047	-0.0022720637594653686	-0.036080026192960545	-0.008826180987661945	-0.011195707769274714	0.0055429082497701395	-0.026329101485741583	-0.005767041609420863	0.0026682827347325752	-0.0061487825749116844	0.005505580442514657	0.010369050237242178	-0.004666434178638154	-0.0007612705903393269	M2	lightgbm	1	124
694	-0.008659746581780304	-0.006302968894322329	0.0010926492168156932	0.0009849528039263956	-0.002807967159766481	0.022636501838707558	-0.00529052030526882	-0.013217896651000724	0.0035647037611960483	-0.018190354481691713	0.0035345965839415445	-0.01134352088673669	-0.0019228535713762603	-0.008166460248537694	0.0030975023077759664	0.005824407712263431	-0.00475461534032129	M2	lightgbm	1	124
695	-0.0011789802289599494	-0.00655889780607532	0.006347829953619013	-0.0038258075150640718	-0.00561423914402573	0.00972299345654122	-0.005993613272622253	0.05720298100149836	-0.0031190179733967278	0.009298974030429943	0.0036363666706814473	-5.0699948716375754e-05	-0.004956516934262905	-0.0014016053812180786	-0.01147047190738142	0.009331918417287272	-0.0020691325488239134	M2	lightgbm	1	124
696	-0.005223449257398322	0.03728792208619916	-0.005936507587032348	0.013289542188800066	-0.007121560990305024	-0.0024394831724145532	-0.002453992332174134	-0.0050200184018278655	0.004934581357616623	-0.01319664500213747	0.0050165593665502705	-0.00014381770169748722	0.000441323908824253	-0.004640335098469412	-0.017211317646273164	-0.0009586926737356081	0.0037818231378728916	M2	lightgbm	1	124
697	-0.009614883232231456	0.002969118471071245	-0.0009223237391209148	-0.0039004508932733075	0.007837985217854759	-0.024686407710327752	-0.0010428716877607836	-0.0017183627176212445	0.007146572275395028	0.033008237622527546	7.144346755214919e-05	-0.0011963789002857772	-0.006282175547276428	-0.0444975212480754	-0.007539139481421772	-0.004899581838937745	-0.006743947510731879	M2	lightgbm	1	124
698	-0.009454427135858905	-0.01492937093998742	-0.006825584354243588	0.000784221998331129	-0.004350539980859087	-0.046247749807029045	0.005940921800387111	-0.01189501137574648	0.0004082709452460702	-0.011289688396665963	0.009918032540324551	0.0013750297921677488	0.009287913040106682	0.034870330526503075	0.006834514865038914	-0.008039006420566383	0.0007566721121629746	M2	lightgbm	1	124
699	0.007329090080361107	0.010440533783278225	-0.0007387575906105622	0.0003850200486333059	-0.0005613566735592732	0.09851351895716087	0.0030480946518404535	0.0016142481789131967	-0.004070081357005836	-0.018481943820404974	-0.005114098518429906	-0.001036065636590369	-0.00619747889162185	-0.00437149148035999	-0.014630433187340036	-0.0023264243978062004	0.0027116393513376886	M2	lightgbm	1	124
700	-0.029439256061270222	-0.013662878530155362	0.005962457698060302	0.008755147287896902	0.0041734870058603305	0.04804506800877223	0.006789103864183795	0.057012319376886354	-0.007399456872988668	-0.012948699378182615	0.00719766335524761	0.0024056211055007754	-0.00020525390844548759	0.005616122481354198	0.01600307249911549	0.008792500839210907	-0.00356665255500747	M2	lightgbm	1	124
701	-0.014405594922124265	0.004199460063553666	0.004253707496149363	0.0008016250316990786	-0.0017616315354388704	-0.009698345283890448	-0.0022003483524954304	-0.0071201341264083215	-0.0005679563406019278	0.12028495868508435	0.00679101407040916	0.0036286885786631974	-0.0032697865183284242	-0.0038123164124639415	-0.003960664905525538	-0.0087375698830493	0.00345205383303977	M2	lightgbm	1	124
702	0.002474735291329782	-0.009877835347849383	0.014047791827909988	0.010033719171140964	0.0015848835809308055	-0.0360064142646893	-0.004613811357482895	-0.0061976818396070055	0.007014100650762846	-0.0060673951025323756	0.0055805410543907814	0.0011215573283784158	0.007985937208512478	0.004168676993727533	0.018227123166598823	-0.0005905502772530779	0.005748553960122607	M2	lightgbm	1	124
703	0.026216467746911422	0.012039998317849472	0.012464718659855423	-0.010842138728659995	0.004142815379354647	-0.022953218807384292	0.0004452428134429781	-0.016495967983229047	-0.002692177713489344	0.04029360038140282	-0.004189541742023455	0.002317852861167011	0.017381974362041405	-0.019853178793334918	-0.006859648160775733	-9.087206342663007e-05	0.01270567618767282	M2	lightgbm	1	124
704	-0.011715086916036932	-0.004434803731702057	-0.005891984117435069	-0.006135177045115497	-0.004691912078272339	0.006734788808927617	0.003028982367733772	-0.036943257534301	-0.005908684534173281	-0.014962301923675377	-0.005462420891895846	0.0010103494240888305	0.009338169733877416	-0.012640061203743069	-0.012588769863127385	0.0026746635728961874	-0.004353142576747232	M2	lightgbm	1	124
705	-0.00787397142393242	-0.016510665425020776	0.0019178912021870316	-0.0006322896546248298	0.0011957434295500392	-0.026077053578914988	-0.0006037019009203654	0.006096289256764521	-0.0021258694164548136	-0.015185577204038755	-0.009691084030265624	-0.00706204851780654	-0.010698750425161625	0.016905165481820954	0.05457613699628347	-0.006413574663937168	0.0028532659087332486	M2	lightgbm	1	124
706	-0.007826257621873911	0.009099024536852825	0.004408376670797112	-0.0015879137233432235	0.0011591743479390027	0.06912852577541097	0.0030782576097873335	0.04408630386184054	-0.0032583707281648657	-0.0214680501861312	0.003684675098520449	0.0037463927137021307	-0.0019911812766285914	-0.00997926995491899	-0.0101409248824748	-0.0023570536270406226	0.0033518302056320544	M2	lightgbm	1	124
707	0.01143866423968463	0.007886196797311227	0.003247916418078435	0.000996844035204501	0.008574757251111901	0.06451641198226392	0.007888608726281427	0.049046956714521715	-0.0014758057015464144	0.012854481311203344	0.006880036812643707	-0.008865039539551079	0.006453508173568263	-0.004921208221407422	-0.0032062708484829144	-0.0009309369223668208	-0.0003651575176553139	M2	lightgbm	1	124
708	-0.0026481329716663378	-0.012018579657622515	0.005216379480239337	0.012169408029359606	0.001210488416308383	-0.0030864993200542543	0.014142671152396334	-0.006609697016798465	0.0024632791309779105	-0.011551715129855793	0.013216298164251288	0.001869092557823501	-0.000937288102430647	-0.00012923589715493772	0.023333830263959444	-0.0045899082863004445	-0.0002497078127218036	M2	lightgbm	1	124
709	0.01532531327557325	0.010363847609430415	0.006365044126965629	0.00010054175654305407	0.0030548884189541725	-0.011017246096710677	-0.0024896719285207682	-0.02500718307434996	0.0046398253510249446	-0.023328213960592193	0.0006491396288844029	0.0020709588119935027	-0.008221909101893266	-0.0012764145717127095	-0.01057200652071375	-0.0009533988092430821	0.0018522521943931019	M2	lightgbm	1	124
710	0.044232740887858536	0.007142642242118774	-0.0005040903012155231	-0.007606383175002731	0.005701488511093035	-0.02234568856118845	0.0062133735812533	-0.015580133201753615	0.0003688245878047552	0.030961841855418514	0.001403257531813486	-0.028679082512358872	-0.005113308816914749	0.004477410065340549	-0.005619245668384072	-0.004899265828765078	-0.0032078804692548253	M2	lightgbm	1	124
711	-0.00980791218450291	-0.004555582457661619	-0.00786159541688503	0.0032049263536405494	0.015592099915541727	-0.03154097024383755	0.0107558940841634	-0.01305850788803134	-0.0014044709195389403	-0.013859767392704125	-0.014361408177154731	1.770975248020332e-06	0.004195296964953886	0.0005179053923373114	0.0183704927604501	0.0018736813753654625	0.011967530400449284	M2	lightgbm	1	124
712	-0.001059102934974529	0.0038146061298468875	-0.012199723351417165	0.007793305471303807	0.005415898203158789	-0.01889258648004759	0.006388603530605792	-0.019549955870789493	0.007437098530629849	-0.017823221420762245	-0.007691833069877969	0.00039347041627706895	-0.011022251756513272	-0.016180948340023756	0.01414232262998172	-0.005407389281272073	0.005431213875919903	M2	lightgbm	1	124
713	0.003471316274945743	0.0093483430883263	-0.0030952602471825876	-0.006245842994358878	0.009844393198232548	0.05810287419521346	-0.003150163783183833	0.02261777952288534	-0.0076145004465481905	-0.016754288749717235	0.0013418700965819124	-0.0007867563580824787	-0.003405179354185231	-0.006098450176902302	-0.008599001418094524	0.005017551445473907	-0.0006156311068589867	M2	lightgbm	1	124
714	-0.01503813283366383	0.0009334492762550553	-0.008342774319465096	-0.009289728062545802	-0.003134885505802456	-0.007929520290751833	-0.00906636758166952	-0.02194685821483394	0.0020688998673086354	-0.018754111657432702	0.0037573296411732094	-0.0013558985690686237	0.010822520708933664	-0.00797306010928471	-0.00871680163498348	-0.0007310740110727347	-0.01085647762076241	M2	lightgbm	1	124
715	-0.004260369770103923	-0.0022511999714984344	0.0021583352061794263	-0.008585304357711994	0.014133919596978652	-0.028816776518767767	0.0030612036238476794	-0.02048853824460809	-0.001863881318119392	0.04431881770634644	-0.00825713806150277	0.00034745020910215585	-0.006848506760903952	0.04016454061297317	0.0033261685557596167	-0.002663957955285822	0.002068947892458811	M2	lightgbm	1	124
716	0.01330945452760036	0.005449482290594051	-0.004595291256585304	-0.020461748150225827	-0.0018247181544262456	-0.04014509610686629	0.0026221972537337377	-0.01294682132140714	-0.00048299337567985883	0.028450190181543586	0.0036943752277900067	0.0025715422704886155	-0.007472939895606677	0.023572980307031283	-0.006975412315247945	-0.0007673494239318323	-0.002576418776635778	M2	lightgbm	1	124
717	-0.007938699488302713	-0.001153459192119621	-0.014214403313081415	-0.01092935130643001	-0.004276235775768468	-0.010255071792038259	0.00019503976682913436	0.008206999935027284	0.007804686303444221	0.00019481436743557076	-0.011520045372524967	2.3709964246594926e-05	0.010031689289745934	-0.006620143292056679	-0.009019399026384557	-0.004785513787169543	-0.004003217222572909	M2	lightgbm	1	124
718	-0.006201429845551779	0.013705837220203753	-0.01402930070876268	-0.0001325243430384227	-0.0035523141501333515	-0.0359590069092521	0.002349194159956482	0.044810639631519676	-0.00683387573865126	-0.0033897748104622836	0.004429953531876951	0.003292245631052985	-0.004333745438397193	0.0204334191432724	-0.019490062858424338	0.00746508419659542	-0.003113195501941466	M2	lightgbm	1	124
719	0.0002754889202828373	0.00251697780584108	-0.00771363208650226	-0.004027941120092404	-0.001747778123210706	0.05497179832694889	0.0023085210551014126	0.03194019831669022	-0.005308318125378142	0.006769447810235319	-0.009672132360048404	-0.009964760015777086	-0.003810262131190863	0.00014309160266277995	-0.013786546187589727	0.0005641257572854168	-0.0021111326154073097	M2	lightgbm	1	124
720	0.013889378448966424	0.007500973785498725	-0.0050217771232957354	-0.023277202833981117	0.0002950125681459163	0.009665170103764154	-0.003323899315589719	-0.0052905391345585626	0.006381617367962342	-0.02836349560643569	-0.012519658456993321	-0.004107082150424506	-0.00810512799688528	-0.0029490311774906593	-0.005265291721979072	-0.0051424426569222055	0.0030970629794517123	M2	lightgbm	1	124
721	0.0015606054340398703	0.004010542757463703	-0.003916883609592859	0.004660344695923006	0.005019663666861483	-0.012851488294132546	-0.011519785535246763	0.06665857177875915	-0.006077983044534787	-0.011757306323009361	0.01403771225578702	0.0010411777123927348	0.0011199655137167533	2.1206859325978444e-05	0.03196565285927286	0.001229354869712655	-0.010588877872788097	M2	lightgbm	1	124
722	-0.0251262168442585	-0.011333572481570338	0.0012569191787340824	0.012086577953661835	-0.0008863341408015238	-0.0003285679673323848	-0.003049407130806637	0.027683338065476796	-0.006772511113603082	-0.020978355948321984	6.040961872090929e-05	0.001002650726284297	0.0005482855888175782	-0.012342671358450213	-0.02205671346916046	-0.001671272444550856	-0.011599281176197821	M2	lightgbm	1	124
723	0.011390265378943078	0.016203952316655185	0.002519200121573512	-0.01008828069074395	0.010362759005112266	-0.02284772479310152	-0.006711188233244305	-0.03605133129229148	0.004658426195251521	-0.01831332350726962	-0.002556014563189678	0.0012978552299856968	-0.00857371455238996	-0.0053281734758613775	-0.010034072656094798	0.004667779048110443	-0.006059096798610125	M2	lightgbm	1	124
724	-0.00472987485632892	-0.00977759766490901	0.0015496606297299262	-0.003142524598228258	-0.006099184001697991	-0.004617591208782229	-0.0006676146370872812	-0.002420750648281795	-0.0021839407904779787	-0.024807421045514942	0.005043439715779693	0.003022723455761317	0.008007167766055092	-0.03963184557391454	-0.008790615252419889	0.007169455080579323	-0.010536102505912578	M2	lightgbm	1	124
725	0.012071352689641206	0.0019574264855411914	-0.0013980151838298791	0.016221535511927707	-0.002154765100277639	0.07048069125725376	-0.0010256851465832697	0.0009459014180185783	-0.0011175014277982342	0.03396383123075068	-0.0013249433809834892	0.0009715100382182376	-0.005393199861044851	-0.03786726179408959	0.006067444579645186	-0.00477374969580792	-0.003884961721673906	M2	lightgbm	1	124
726	-0.00883392866994672	-0.0042487703971138	-0.006789041669671285	0.00489367908664193	-0.005317624112729575	-0.01712229693466316	0.012212584295039033	-0.017471523248638356	0.004028683148014057	-0.01144741977788462	-0.008358305287191331	0.004613699743448662	0.021775526465092447	-0.004830277907844793	0.00681844194395449	0.01455934755551107	0.0207684686663934	M2	lightgbm	1	124
727	-0.017603630251544735	-0.00999774608803976	0.01271524644146885	0.002266014428160006	-0.001090757604166807	0.013176095636692376	-0.007292863166231163	0.0018685822868309556	-0.008978626890966873	-0.019386484927397793	0.005741314316266632	0.0029695767679240245	0.0012959414355130168	0.0065070261396022976	0.0006679592867882675	-0.004537665714497919	0.0007886860002829917	M2	lightgbm	1	124
728	-0.004545709051620157	-0.00759862718367782	0.004869211375674625	0.009812164619257411	-0.004515605556742484	-0.0179758433841335	-0.008407112675287416	0.019035734225945098	-0.00453833821270328	-0.021070996056862374	-0.0010221694138769267	-0.00281445742491379	-0.005732097878121125	-0.0017608021322871646	-0.02707363816712246	-0.0056824432465581425	0.001848506360623916	M2	lightgbm	1	124
729	-0.008805510749337555	0.004526159765228914	0.0047724510623799125	-0.003683358031509642	-0.004176211523926071	0.07036750128109406	-0.002565185416308566	-0.013374014487155734	0.003708619696072837	-0.002633754144104666	-0.002401324485594519	0.0015506140821642403	-0.006281330624559776	-0.0028654145532939147	-0.013430649622159006	-0.003377303665927594	0.017736366353270628	M2	lightgbm	1	124
730	0.032371226228050054	-0.0027317860204931575	0.0012793775119551065	-0.002248182800927256	-0.003150987306348794	0.014761725018754848	0.003979199432190785	0.0005913081143610211	-0.02000956345853886	-0.031344653867353245	-0.005369721092921067	-0.0014773543059989588	-0.004329234011484209	-0.005709860677424641	-0.00839680029752485	-0.0006469214049577426	-0.0007723174872000804	M2	lightgbm	1	124
731	-0.0357618344607174	-0.011568924035659246	-0.0026813501990748966	0.004628535765501426	-0.00346767184536721	0.035597745654500815	-0.0019941104268042073	0.027925475193316337	0.007013796835575962	-0.015090250076399464	-0.001602533427959931	0.0023820401830904323	-0.0009235723466250327	0.0021544472867021675	0.002167530858316394	-0.002449586772033704	-0.005622560874706977	M2	lightgbm	1	124
732	0.015751589034351438	0.011900338654228685	0.0027727792120861637	-0.010341905374792498	-0.009059194760139671	-0.03429927031708166	0.0022941464429058343	-0.0010276167215105734	-0.0049728184552869465	0.010615011179569282	0.0006874239356050768	-0.009240763919681445	-0.00944522617332404	0.01776507957212939	-0.008586868142548758	-0.005671594124668505	-0.0033724665359074883	M2	lightgbm	1	124
733	0.006290006401526573	-0.010572521540187839	0.00897164058416062	0.03439963303331447	-0.0011334435309751055	0.02271418810330142	0.008130112428264034	0.0018434790367402335	-0.010176061378397829	-0.0073254725377800926	0.010178415946423863	0.001829528156870506	-0.001794594307806135	0.00276263441544238	0.0014663015866577984	-0.003853130336153274	0.015131028747103297	M2	lightgbm	1	124
734	0.006581271186026698	0.005884835649862533	0.006364137940102545	0.006236891495801665	0.011663950098824757	0.08004974444471007	0.0015369104788994943	0.045095705669905436	-0.0005778730882536801	-0.02351640648057107	-0.002145799409096125	0.001304334017782664	-0.001530242060020976	-0.004547582562754284	-0.006985060102275283	-0.0012960200379530486	-0.0033621865996722043	M2	lightgbm	1	124
735	0.02231682689010292	-0.008142172473121032	-0.0029678490213087562	-0.0011801481485412234	0.022267734328846517	-0.020364858961441124	-0.004071325423927739	-0.032711693868762784	0.003417776766083847	-0.011728384734796784	0.002138977928381374	-0.009333505823343817	-0.009532239112980524	-0.0015239544565443391	-0.002055675681491383	-0.002471152371405004	0.0072556086300301715	M2	lightgbm	1	124
736	-0.005165051075640644	-0.00941306773894105	-0.0021193216110705973	0.0013070603167452852	0.00783620475529164	0.014091810411985376	0.009593368677470683	0.002636357291508538	-0.014114095725649032	-0.01915441409130526	0.007193492288096505	0.0024095562937618983	-0.00232264510644382	-0.005523986350869105	-0.021713558952780973	-0.0027687761259765306	-0.010185310545606296	M2	lightgbm	1	124
737	-0.00404730149053918	-0.015127335649265746	-0.001323383786823339	0.002560031078679374	0.0010877145566385398	-0.023620901949938666	-0.004584924293452624	-0.03068638592343766	0.01006134730873198	-0.0044301387561671785	0.00267033763600116	0.002693882641215215	-0.002763912482957519	0.002703044965762578	0.009349821547313286	-0.0014078729493566006	-0.0025623214274922744	M2	lightgbm	1	124
738	-0.009715489511740796	-0.007887961063830039	0.00926535418399478	0.00731691638900968	-0.005083201206442101	-0.027792086802418924	0.011416423194518271	-0.014036509316572977	-0.014040334099333234	-0.01091872576236482	-0.003909712404528594	0.00091783499092317	0.0005480851008704552	-0.0033570337140599042	0.012001151035606908	0.00036255936267294044	-0.006324042063727894	M2	lightgbm	1	124
739	-0.011779453611505961	-0.0011833453730674393	-0.009985219209535772	-0.00012298781685830956	-0.007076834380343446	-0.021798409357810192	0.014101463563440898	-0.018755519599916726	-0.005598679350904548	-0.002302634593791431	0.0009067447679611675	-0.0036811066854665108	0.002185558909678036	-0.004677705135217922	-0.0074758089707714975	0.00018986126160399543	0.011010611196204001	M2	lightgbm	1	124
740	0.025879972008187927	0.01597436804107535	0.003460188157512869	-0.014092799368566541	0.0027429967510307265	-0.00018091091490522214	-0.0024809620581420287	0.004684405754142519	-0.012916403558761197	0.02596830948995474	0.0037794779119787415	-0.0003011782392293153	-0.0047063532519180384	-0.007015948324178774	0.005151277214724653	-0.004379323663193557	0.007370080118863309	M2	lightgbm	1	124
741	-0.021061683266687194	-0.005138146811006056	-0.007102341002013971	-0.0030618091889772015	-0.0051335813140184275	-0.018272243690848306	0.0034612526897066136	-0.003013605761278846	-0.007714705683480491	-0.01136312249263831	-0.004846576429147946	-0.005176603917997779	0.00899335792944758	-0.005706831596709417	-0.009515489971095968	-0.007764672258174885	-0.0012055754874818851	M2	lightgbm	1	124
742	-0.031658372914653975	-0.010518039352175362	0.00423154101467644	0.0044863744457387	0.005916440544239404	0.007188118323988137	0.00814559236061265	-0.0026648682477104784	-0.005342353145325881	-0.022627387491459792	0.012706368255602915	-0.0006476368574692309	-0.003979996399660483	0.0018716053958845109	0.004013335137697746	-0.001771953465821529	-0.01877899066706017	M2	lightgbm	1	124
743	-0.02484400294705613	0.004910192450942158	0.0017105856199800791	0.0007713221860109893	-0.0011340455209266197	0.008540712508907243	-0.0028305777109194196	-0.00997002048436872	0.0072062797130298915	0.05458854627069903	0.006509492408569528	0.0031462759718072927	-0.0013655424491502747	0.02402385961462286	0.0028771954787282627	0.006840124031770789	-0.005044548437818146	M2	lightgbm	1	124
744	0.009341798379926835	-0.010548211445994283	0.0003023079411696323	0.018994202873593123	0.009658162908522698	0.08826726012360607	-0.002971802066639762	-0.001751706766825131	0.0055404188511432315	-0.00815621756266643	0.004351812062957527	0.0030211789996141985	-0.005726117432709914	-0.015469238735684746	0.011614906863264563	-0.0035920502878570714	0.006245864535299891	M2	lightgbm	1	124
745	0.022093799522481222	0.0016213320247839696	-0.007824928779374645	-0.0059925796990813185	0.0007267558088631966	-0.010463839643391174	-0.00047783646490047774	-0.013508672975436816	0.0004311719715825206	-0.029349465041098623	-0.008282502466241187	-0.010524463020295789	-0.0031392155101961166	0.018059763698055023	-0.01064329007687886	-0.00231897937244548	0.0033894520375776825	M2	lightgbm	1	124
746	0.027646595386077628	0.011255331918274497	0.001365543207768515	-0.013782490448845813	-0.0021434469915032465	-0.023442326839340423	0.002331360837585053	0.002757480999057192	-0.003780083754955588	-0.03458612916835018	0.002815952796878828	0.0034583013579913297	0.012865922999353477	0.006902600513421126	-0.013881505360583033	0.0027042006465008888	-0.0025127758914757197	M2	lightgbm	1	124
747	-0.01456208752903248	0.001776995704091951	-0.00940431498404377	0.003420863003236291	-0.007056009157929509	-0.016369410647538243	0.011949127661954401	-0.0252844028585905	-0.015044784961792283	-0.013955649613425422	0.014784149727512682	-0.0015722773566853544	0.006074294914848265	-0.0075237843443286215	0.012709305296002083	0.008232024407223038	0.017351980399981044	M2	lightgbm	1	124
748	-0.032359689082820484	0.0021884781686666273	-0.005788268783995267	-0.0025489674580193677	-0.0017954830351311502	-0.001108824936889138	0.011326330928336438	-0.007782079874287674	0.005868979182751277	0.017926696014591546	-0.006136119262079208	-0.014099896964094657	-0.00562322602770374	-0.009104538843107938	-0.005223411993632997	0.004133414230973525	0.0005664597977142993	M2	lightgbm	1	124
749	0.02140158326094512	0.0005623344489633334	-0.01574465678930606	-0.0030760327055385094	0.006218701066663918	-0.0240954545799253	0.0008671778937622173	-0.006099690218537111	-0.0043935024401856836	0.08581956744736015	-0.0076829365271521	-0.0016728649642099422	-0.006556496141177661	0.004067712359219423	-0.007592837030500733	-0.00022925119748475617	-0.0007714242622744115	M2	lightgbm	1	124
