# Supplementary material for: Hierarchical Distribution of Reward Representation in the Cortical and Hippocampal Regions
Source: eNeuro. 2026 Feb 10;13(2):ENEURO.0256-25.2026. doi: 10.1523/ENEURO.0256-25.2026 (PMC12931971; doi:10.1523/ENEURO.0256-25.2026)
Supplement: Data 1 — The complete code, data, and computational environment required to reproduce the findings of this study are available at https://github.com/mokamotosan/soma_okamoto_lr_01_public.git. The repository contains a series of Jupyter Notebooks for analysis (/notebooks) and a Dockerfile to ensure a fully reproducible environment. The analysis is structured with individual notebooks for each of the six brain regions, which generate the results for Figs. 3-7 and Table 1. All analyses were performed within a Docker container based on a Python 3.10 image, utilizing key libraries such as PyCaret for modeling and SHAP for interpretation. To replicate all results, users should first build the Docker environment and then execute the Jupyter Notebooks in the sequence described in the repository's README.md file. Download Data 1, ZIP file. [file eneuro-13-ENEURO.0256-25.2026-s001.zip › soma_okamoto_lr_01_public-main/results/shap_analysis/M2/shap_values_M2_lightgbm_r2.csv]

	diff_per_sum_ActionC	ks-stat_ActionC	ks-stat_ActionI	diff_per_sum_OutcomeC	ks-stat_OutcomeC	diff_per_sum_OutcomeI	ks-stat_OutcomeI	Pre_Action_contralateral__kurtosis	Pre_Action_ipsi__kurtosis	Pre_Action_ipsi__median	Post_Outcomne_contra__mean_spk_per_s_100_to_250_ms	Post_Outcomne_contra__std	Post_Outcomne_contra__kurtosis	Post_Outcomne_contra__quantile(25)	Post_Outcome_ipsi__std	Post_Outcome_ipsi__kurtosis	Post_Outcome_ipsi__skewness	roi	model_id	repeat	session_id
0	-0.4499438962866831	-0.028952050208483297	-0.07712773499745106	-0.019577717428119184	0.24407050861648422	0.03307647351490502	0.3267333837008013	0.05510147972452977	0.10376234347640335	0.12005993217222843	-0.8515463725720303	-0.0578539140869879	-0.06972416292320462	-0.02481515093502617	-0.27325709357564953	0.09674080060757581	-0.4414757091932176	M2	lightgbm	2	125
1	-0.37339270755560316	-0.2762973115641447	0.07905886738626773	-0.07547428700898196	-1.1629160510061207	0.12548877691880156	-0.26509148728503207	0.10317588239689009	-0.2360643162973758	-0.16265878306787204	-0.3324334336385092	0.5059550647690606	0.07225610818366304	0.13294127776892764	0.0007830019542083424	-0.24961077202982904	0.3672233555967012	M2	lightgbm	2	125
2	0.19875239582121756	-0.14774602067634712	0.02800501384441894	0.2261155470177707	-0.3572368294890105	0.01471671249510618	0.226894173354007	-0.33263955540628265	0.20296003758426992	-0.1414130911984185	-0.4787267952106376	-0.07938239512276896	-0.10501032300969221	0.5061724581696159	-0.171343795607966	0.6410237197462149	-0.13852584452826947	M2	lightgbm	2	125
3	-0.2836667855442485	0.5217554472848349	-0.08914284977606884	-0.1805542611978609	0.13273445628222058	-0.002666902612956708	0.2613639269588251	0.11598346712398744	0.24187666525412133	-0.12221256776877595	-0.8687485757001723	-0.03615846370675357	-0.25759591933112985	0.2466049560641783	-0.056371193521219304	-0.1327791024236614	-0.21733180872958038	M2	lightgbm	2	125
4	0.012599477688900258	-0.02357063836098372	0.039544630574840964	-0.08474113847058579	-0.14366145691181867	-0.08542238801943744	0.14130291931626413	0.1234685745753617	0.162763579336846	0.28258653611743895	0.2994836401982672	0.5145055067456832	0.015632020491875162	-0.1982478558413938	-0.03647524502176607	0.45392343020573617	-0.10644327405254189	M2	lightgbm	2	125
5	0.1467934491062488	-0.12877475855537945	-0.08171690443954654	-0.12504180281001084	-0.9795947659055375	0.17865521394344616	-0.33980430465237277	-0.0037705466452202514	-0.004099175959569514	-0.4723532029113665	0.5024620175753877	-0.9556855727596016	-0.09477453247545922	0.2901754880286671	-0.16734708250799793	0.19178974403005628	0.2759031006272349	M2	lightgbm	2	125
6	0.3119999703744091	0.06613339957766712	-0.10593495864743423	0.007361632575393442	-1.12744380063929	0.11443782681782276	0.01326092062642388	-0.8776929813446848	0.050041080228451135	-0.12551007623074947	1.4344054258073027	-1.724578445842589	-0.15941734597054263	0.3238262195966998	0.016177158174464173	-0.06270746090261159	-0.13556303786877924	M2	lightgbm	2	125
7	0.09281668277127426	-0.06491834365111644	0.10590934904842367	0.012193082361376404	0.001019018356262257	0.10190906961492259	-0.6232970070055279	0.14653362182199092	0.11020160245849096	0.05299433164530173	1.5199481496162925	0.24230232891012235	0.0638526871607257	0.5214967754983747	0.10963285838949781	-0.3970347275852514	0.13088940050121567	M2	lightgbm	2	125
8	-0.4066379222923592	0.08692055086704793	0.09639733451774986	-0.07140682958972233	1.10670950047307	-0.0025929261536192147	0.1997638332816341	0.16584324508671666	0.1826086118949521	-0.19259462807935715	-0.7629989428126347	0.2322048215233984	0.002211003025609447	-0.27301589104470175	0.11789935443055236	-0.22153160217276785	-0.3983658032436838	M2	lightgbm	2	125
9	-0.06137809327410703	0.09757232781565564	0.05748461619460703	-0.17148786704515284	0.34196413286176564	0.3770117388015786	0.35150126045189156	0.1522524411723547	0.2548740598015924	0.05307557189513077	0.19963252984904736	-1.1593943641555613	-0.1225920541369314	-0.5260971328601858	0.08704120031602637	-0.39265256674015214	-0.3490640041474879	M2	lightgbm	2	125
10	-0.2190543176676912	-0.13791062576208948	0.004874883627589095	0.03327005977218956	0.4173609188288194	-0.09766389412248437	0.35950672261786004	0.005152818515039162	-0.13730216958612923	-0.1961777146789732	1.0004578024667203	-0.15625476937167165	0.029814230985656925	0.4063207393674017	0.028510301356702454	-0.007678819975365179	-0.06830706999127693	M2	lightgbm	2	125
11	-0.10062268524385365	0.2474917845224128	-0.09319297223037752	-0.08797241177089371	0.01455541720476869	-0.35545150250061563	-0.2193968858419821	0.08307028805368923	0.16408252531524067	-0.1600932195107694	-0.8276640321301237	0.12645071280430126	0.019277039805992817	-0.013100279544375157	-0.015682625806251533	-0.22394418875357572	0.4620769424000182	M2	lightgbm	2	125
12	0.30718727033440063	0.10480551184739327	0.16115629395021014	0.09419825077432245	-0.7767211586283786	0.00885441673882416	0.13855521629594958	0.2204969794345597	0.19784491444002905	-0.01917339332330287	0.08873301171949893	0.3344213385413341	0.016127821291910822	0.12326940332804447	-0.07461698930518125	-0.08833647281465783	0.04321926131064352	M2	lightgbm	2	125
13	0.095515529189142	0.4183717915445508	-0.07441048459438089	-0.23482451613465227	0.9216207134360243	0.08547950920043318	0.6549508962718267	0.05996529245527195	0.1777276443288629	0.16939852608821573	-0.1387065308299469	0.13434054248305213	-0.16244795624495045	-0.6865341197563547	-0.0018869253881914243	-0.06395848808388767	-0.21850726288510017	M2	lightgbm	2	125
14	-0.06589792082405078	0.13882324942011773	0.10280805134538888	0.4263023880397435	0.812604684389287	0.16799745720498063	0.19588337058176658	0.028551024042987486	-0.5549596862497024	0.16226497946772686	1.6787784578525935	0.06431353390861592	-0.025318963922403227	0.13662258138668854	-0.22496036918106582	0.22581146110410952	-0.10100383429479547	M2	lightgbm	2	125
15	0.035598296604265244	0.24964322797114047	-0.011360254262537086	-0.030650817722815592	0.008759198932462946	0.07957369319075511	1.2602947535041455	0.054047970447467245	0.0788690152612504	0.0006476985835407172	-0.6989395357028361	0.008299435425189905	-0.18278990453484087	0.5605725664135159	-0.1459320358911053	-0.06268686015540519	-0.2865419157325376	M2	lightgbm	2	125
16	0.14487274012226353	-0.16616801287778774	0.062177155451106525	-0.15449591044615385	-0.12053246127314309	-0.04429571011880445	0.7149115571359267	0.24755868522604885	-0.12092410443737485	-0.04748959173937127	-0.5394868261872656	-0.0010429305178412504	0.16220715729333632	0.6121773154698592	0.05166124620611718	-0.3129728697195489	-0.018028002636394938	M2	lightgbm	2	125
17	0.007943984467277012	0.025666207796059933	-0.024903827778641346	-0.3671952646260789	0.11350782119050648	6.192915843993539e-05	0.13470036666548107	0.15805213823460956	0.19176143502074297	-0.0953924151483703	-0.7421356868794045	-0.1995282277976895	-0.10483469751392138	0.08409072601718673	-0.283616365049657	-0.0637595707991098	-0.7508060996991881	M2	lightgbm	2	125
18	-0.32264431062749477	-0.35507205256305313	0.13281038496414407	-0.08286060495244638	0.46084278596207	0.6888895851068724	-0.8012624001852164	0.10197484597421332	-0.005295862684514376	-0.021681272257864606	-0.6447587483675874	-0.2253851334161418	-0.12482268231945405	-0.05556328545903295	-0.089028550395012	-0.3203543826901637	1.0192972990278206	M2	lightgbm	2	125
19	-0.3067580265655551	0.18198698105464645	-0.13429914735743778	0.030637611557132172	0.16672803295146738	-0.28617942417634606	0.1545538205979565	0.054330300015137514	0.2129046779322053	-0.10932963498841283	-0.275662117078078	0.0662832364410525	-0.13942719821378513	0.24197175285896738	-0.009598910879558588	-0.08895344733995353	-0.05202532487575737	M2	lightgbm	2	125
20	0.2712744530535795	0.5271621108685185	-0.2802315053782382	-0.07919803116902874	-0.7914686118655639	-0.29928416037320227	-1.351037331615452	-0.32667777680036436	0.08913556834855067	-0.20619495194379395	-0.09758214250178128	0.30515096767658084	0.2843782555850659	0.018149524843512527	-0.09844565780746933	-0.04500135019897656	0.08397064740338588	M2	lightgbm	2	125
21	-0.20218465812682548	0.31964079940858225	0.023784132132658037	-0.15961250187128606	-0.03128519686533777	0.26644228358355465	0.19350872320327425	0.12737304834369306	-0.6828498272690335	-0.21270433076096928	-0.6248782193088228	-0.0296191230339687	-0.05531362442271948	0.5513058972758557	0.10325852831897686	0.008499933691316318	-0.2501064692996226	M2	lightgbm	2	125
22	0.28978909187076984	-0.0005367222235023617	0.11462973220167334	0.10207665279274916	-0.732404150603081	-0.056264020631324775	-0.5352232742556076	0.13607151405695056	-0.273492768038793	0.09264539621076759	-0.2094185651219362	0.589926120364095	0.13641086340435993	0.11993905923990644	0.29889758257151494	-0.017601456681220512	0.33855267650525916	M2	lightgbm	2	125
23	0.22031500519639635	-0.3604878849129694	-0.13811866224524744	0.3564804995322164	-0.9480438568611287	-0.1445244111966315	-0.002583633453186737	-0.2952554040264959	0.14929708528940444	-0.018161087934886473	-0.39193074637441905	0.5965048193804592	0.04185789726615825	-0.16010435668864972	-0.0917604075632894	-0.1775675668760251	-0.23705038247859606	M2	lightgbm	2	125
24	-0.06802188849574912	0.44621780320226445	0.09485804463437554	-1.1218794352064931	-0.9492483260340596	-0.04657084043434148	-0.3417054106044206	0.4578446560196802	-0.43636126929703534	1.1679583054550968	-0.16571994381486946	0.1692076957121354	0.17721549584059537	0.16745950959566316	-0.038709406708394206	-0.1598773121001457	0.21847430021840067	M2	lightgbm	2	125
25	0.06213611814942403	-0.042084508877311196	-0.11650282229285323	-0.08839151914262845	0.1989849153001746	0.22177766837404733	-0.6456299686693978	0.04715448548714785	-0.11804108518412501	0.021872413413387835	2.365247038808218	-0.5744054110801373	-0.03644233624562597	0.23796671788770937	-0.006173136707554985	-0.005944665277586945	0.6057105146418009	M2	lightgbm	2	125
26	-0.04734319509901555	-0.028853205332170576	0.011496650451169503	-0.11907638406474022	1.064952415546266	-0.12497428509848031	0.1738083482532869	0.07006803690544028	0.2045629187418496	0.23686682687335797	0.5165110093281796	0.1435133868131036	-0.05787966365837323	-0.34468452394880555	0.16730250798651222	-0.07058096299454755	-0.19443790486657503	M2	lightgbm	2	125
27	0.12479520777769831	-0.03423606181213239	-0.18455419222697117	-0.21333834444896102	0.5839193730145996	-0.11874931690710301	-0.43990066966249364	-0.2700878038811812	-0.0008758644592500256	0.11931684758139446	2.6088845943389196	0.6865292780321086	0.047512144185655976	-0.18421381289040598	-0.8923846553265962	0.34038520760826574	-0.06283148048337252	M2	lightgbm	2	125
28	-0.029179171003772465	-0.3115745025062702	-0.030800585547836067	-0.0895345931564825	-0.1206230126669633	-0.03277295204059743	0.22378350598698024	-0.18025430806294682	-0.3429617293160052	-0.15606835921129142	0.9708816538840609	-1.2621789916936101	-0.06226298903608689	0.5619259405028229	-0.3107206852023381	0.15694810729176958	-0.28679680054147083	M2	lightgbm	2	125
29	0.0654066639077957	-0.07755264622198926	-0.06711493062630247	-0.1827288284914139	0.23946870118885494	-0.09588150066357998	1.356002262190916	0.02648872630332381	0.028585136118075442	0.21640254908279982	0.20918901237309762	-1.5057176474992495	-0.009155730569761265	0.7801189596813549	-0.157986483456915	0.20735946376773917	-0.10326621674474107	M2	lightgbm	2	125
30	-0.24780807796248444	-0.04329393711467817	0.09985481515493422	0.04767407214463545	-0.25226429352157076	0.03372640867275009	-0.787155361548409	0.07411270952851809	-0.6231465593533836	-0.009399321192460511	0.052269286713257465	-0.9088257765595328	0.03883109812779372	0.4303194773217005	0.06812778586699482	0.5613819420402847	0.33545292927246206	M2	lightgbm	2	125
31	0.2825392951513858	-0.0923410451508615	0.203783630063189	0.15862794560253252	-0.17199989040376604	0.1509268404433426	-1.5815500311564359	0.12161386111849164	0.089625707725708	-0.2817139025621573	0.9132046303237634	-0.09905848788092435	0.07263318052075002	0.2701956845470712	0.08055258715682809	-0.13924979855361114	0.45579215425186054	M2	lightgbm	2	125
32	-0.16934954899195895	0.36289925433675496	-0.019820522382975946	-0.182180230348138	0.06507403270083466	0.3999285801098064	0.16627690779147863	0.016428216564764345	-0.0680837387508764	-0.016512362510775737	-0.7022857308197769	-0.04606303929850384	-0.06127227133864768	0.5951273711032693	-0.055054970123434986	-0.12025600798193076	0.13765395621908233	M2	lightgbm	2	125
33	0.015953444284969875	-0.20244365766363218	0.08307391388244428	-0.15526773578155217	0.24656765860804672	0.022436452728153578	0.16557890704680592	-0.06672970510207361	0.008305901142735368	0.16283763126381412	-0.4612912731697205	-0.6156910113118256	0.1762781724856969	0.3245962911244916	-0.29691532810557825	-0.11757387501979878	-0.4536139872076153	M2	lightgbm	2	125
34	-0.022283648596563618	0.06294595044730479	-0.0010703352742649917	-0.08269298816225465	-0.0878342321197545	0.09554872519573905	2.061944988034368	0.11016503134509259	0.23513814965925722	-0.16513612397484317	-0.5170625435883972	0.18154659266387074	-0.06289389603220964	0.41906433667614634	-0.1785653785086282	0.051020812860862456	-0.22177676992141135	M2	lightgbm	2	125
35	-0.35034548822244815	-0.09810145828361622	0.1272726474102306	-0.10740377162003882	-0.07181367770822955	-0.2765694856388182	-0.4901814081170906	0.036752444190354575	0.2569527208416759	0.028922982206968397	-0.33530579994529747	0.24325129921773667	-0.03268195113342521	0.023750673941857106	-0.014666453483650185	-0.08390203793461633	0.6609691507560359	M2	lightgbm	2	125
36	-0.27203751004577714	-0.29226224505385817	0.05459778030761173	0.005557163423888173	-0.5896722955202235	-0.0878207077611124	-0.11637465050706532	-0.1484769343265463	-0.2408281888210867	-0.17312328640119254	-0.24971649734352303	-0.5870423104912258	0.018941339184820945	0.5143409112081663	-0.30784577033252203	-0.0006177253151502091	-0.2785452188539809	M2	lightgbm	2	125
37	-0.0018332754379614094	-0.034073189840354824	-0.01930667889267083	-0.043561585085538895	-0.6608285709573951	-0.05388854120304009	0.014907505664359605	0.07059915379984204	0.1941664605592541	0.32675401200563653	1.889008460689689	0.2213179882266404	-0.1432647237330026	0.3958057949851537	0.7640443933025036	-0.07323009151187918	-0.15427235314723528	M2	lightgbm	2	125
38	-0.42142384903229835	0.4200895108701573	-0.01231116193093721	-0.005300202951614286	0.6583635360315436	-0.008007557398661309	0.9899217716552408	0.18999309944119563	0.08094127761106874	0.06105947702253709	-0.9215490997036526	-0.012334770274265426	0.17612267801414278	-0.038183699109795105	-0.14112305712077622	0.3268310985120218	-0.5631988401395003	M2	lightgbm	2	125
39	0.05874412815273682	-0.043281883504310406	0.045327512455320566	-0.07304226637999231	0.19959081715034502	0.4793398122491883	0.11495123705607427	0.031163829502694158	0.17167731531684707	0.0573287610834749	-0.45088574403155496	-0.5724575762361798	-0.07476598530987298	0.22293418475468746	-0.0845153904296766	-0.15779452603723249	0.02847817401437795	M2	lightgbm	2	125
40	0.005950733790181897	-0.21913903578189634	0.06920573843252975	-0.07382078047804312	0.28143696552468667	-0.026366695768953334	0.12982976560120893	-0.06877066031754	0.006607993712360174	-0.3268097967668021	1.8529484509683092	0.2476885142099835	-0.034653774788810765	-0.4954228173462588	-0.2419294831127077	-0.08354257634468358	-0.30899006150047026	M2	lightgbm	2	125
41	-0.305161621504584	-0.15225626196392514	-0.010172251602068545	0.01216650255252451	-0.15334901962639672	-0.8507941809674063	0.2519544343327962	-0.018465025599741818	0.20507730589538042	-0.03096683704682661	-0.42937881872080097	0.9494329736568752	-0.0301850508482758	-0.24408696258676144	-0.0007492300884041926	-0.07412374461011095	-0.22480187072836158	M2	lightgbm	2	125
42	0.232416347476689	-0.0069093932475930075	0.12007006766462623	-0.13968059882605288	-0.9464403214770594	-0.2802966921553573	-1.1593863921699363	-0.03834893152866644	0.15975564361492262	-0.27476331433331647	1.5986718571261556	0.5164578196163044	-0.4195213803634104	0.3079625998781413	-0.11345440903894254	0.06268047846170635	-0.0777502772312875	M2	lightgbm	2	125
43	-0.12340867878746119	-0.12369728375989493	0.15950970523351427	-0.31491517190565754	-0.5756969103021159	0.11912670053214101	0.5445995170828852	0.12413390160727977	0.023426618685290605	-0.11771532777667087	-0.3379472180690965	0.5369123445637519	0.012414466393248402	0.3498028286717078	-0.3961908900439486	0.10754315361386799	-0.15116022940593418	M2	lightgbm	2	125
44	-0.07530564453722972	0.2774254628444184	0.0963982742932655	-0.6861020326186503	-0.19950837410875755	0.08256267847766789	0.3148741058492237	-0.6033987209779897	0.04190665043828465	-0.12560389641098643	-0.08710590075424066	-0.6094434756561375	0.09914187495479977	0.42435984355086814	-0.23258672337272568	-0.20520040922282912	-0.2806847877091229	M2	lightgbm	2	125
45	-0.5493589841377726	0.27641380554752193	-0.05545781896074774	-0.039454616266333314	0.4322387962699059	-0.03689150610391371	0.2611497294230934	0.10545203850375784	-0.015278269945804033	0.16437596690347991	-0.753389467688706	0.01772703769827254	-0.20460877565835459	-0.17733851163991177	0.2220043830572273	-0.40740647934635243	0.09123406503213692	M2	lightgbm	2	125
46	0.04610588690920245	0.3743059612872879	0.19106466621408477	0.18646002155395597	-0.7934106855064373	0.2806822120090948	-1.2597293817492008	0.02036897069724671	0.23373746531281028	-0.01518231125254177	0.04244050455177571	-0.8313043762773087	-0.14816307950169424	0.3145524889677147	0.31172014189453645	0.23950444621890787	0.27185015039617155	M2	lightgbm	2	125
47	0.03338773396052376	-0.0543110928075832	-0.080968748498512	0.034759754907602004	-0.6760042432288929	0.023289276275198632	-0.4374267786760122	-0.0665723315475519	-1.1099192612401512	0.08192829624562435	2.4022965795289113	0.07636895789068589	0.3667569836091079	-0.0073800964019710875	-0.10033187926362613	0.23208909808674522	0.22473233148544883	M2	lightgbm	2	125
48	-0.13956430314897658	-0.1652188143594124	-0.00472609866111584	0.04007638547288692	0.2562788754775085	0.1457801698791111	1.179558652776084	0.07931315638390518	0.1556222032301212	-0.0026117551496920195	1.5053768992720813	0.1915752565866587	-0.0801645296558031	0.03063353931062422	-0.29864405334670235	-0.08312879741665516	-0.10177874481930473	M2	lightgbm	2	125
49	0.3756676606947178	-0.2439120176712816	0.2611856945236923	-0.11688870484812006	1.086505333121082	0.2995647421767344	0.31704307791221503	-0.10629437535218356	-0.062187224466703994	0.4673439887311235	-0.33199760286520874	-0.29354446168870146	0.4129072961044804	0.3389432943766442	-0.1344106666318464	-0.10463239604246038	-0.3175426858520558	M2	lightgbm	2	125
50	-0.25337470725522787	0.19373980968292256	0.02268818440112087	0.3350563538222751	0.4871698350610779	0.2977061391563387	0.5159000498272844	0.07947914817065722	0.16580225206434437	-0.0058858465775699035	-0.20969241609754766	0.2272227632008589	0.1294284698315589	-0.36963698135497375	0.18384713886402307	-0.18954219836971417	-0.10856677682591984	M2	lightgbm	2	125
51	-0.37053644469940306	0.24308470505391425	0.04770903433424678	-0.12121013368801842	0.8045774659710131	0.06949718226162926	0.3960062717710411	0.05118687137016754	-0.44881848358845505	0.4167852238926311	-0.3280351475347811	0.11138103127453235	-0.1780315422436107	-0.24543526426100948	-0.10911757524625701	0.16474389660644445	0.1650151609423835	M2	lightgbm	2	125
52	0.12352467241876	0.2777272446739783	0.0279417016863123	-0.1242842979004826	0.3658560115282745	-0.04713421428881455	0.17531581532867382	0.08401380713775403	0.21324802955315622	0.011581409945312692	-0.104342540302931	-0.04980169421866155	-0.13739466673764061	0.17141219130820032	-0.039228182190132306	-0.24931757251570796	0.3273993508802877	M2	lightgbm	2	125
53	-0.3399681375276062	0.10060498360606211	-0.2960438340463428	-0.0032916832104093524	-0.587172777403805	-0.16448081828967465	-1.0111874593901469	-0.5728720872502346	-0.4315489372409168	0.9696828183236958	-0.30269083237862476	0.5271505272586812	0.4278361627696747	-0.07115190748440355	0.22373916308810382	0.20211036404204052	0.06448069157996571	M2	lightgbm	2	125
54	0.11873975326497554	-0.2359903167653531	0.10799888117908014	-0.15562611958152273	-0.17465481579838582	0.001795583180808308	0.507851275439805	0.11522161505235727	-0.05127853679339108	-0.07507645947249968	0.05467376702192746	0.1267918057800186	-0.09378585296887708	-0.06165634786650784	-0.04161606787278671	-0.14251933584306803	-0.15123107161120142	M2	lightgbm	2	125
55	-0.42650931620830673	-0.2093271852422973	-0.058186809074402206	-0.06425330830228504	-0.2545088076770934	0.1315865713746185	-1.053752692788227	-0.1326158210343198	-0.3647473310241155	0.02334816355866196	0.24524053737429607	-0.03337483892309854	-0.13679670186668386	0.42739296500584684	0.443738954915161	-0.1619743823007596	-0.31424612187410017	M2	lightgbm	2	125
56	0.0246549607011161	-0.1755721279999201	0.1747830837007574	0.00021864975129655715	0.1695212071726408	0.07971883530187227	0.7700359707455731	-0.057432445997731174	-0.008531760007448085	1.2678865851895402	-0.10323367890183702	-0.7401791385317511	0.31022031093102564	0.657538865882674	0.008293995546656382	-0.00390722664316155	-0.23016538684053128	M2	lightgbm	2	125
57	-0.49647767292210276	-0.1232784230791553	0.014382658734290824	0.10222807036233295	-0.7353434367671153	0.005518106551382997	0.48693866369573685	-0.29304181238892313	0.1756568861015786	-0.0035081338162357145	-0.3976622221974443	-0.01810914496849685	0.1366968033669236	0.06785202079911704	-0.3664481103543713	0.3711763186756553	-0.3415873365880965	M2	lightgbm	2	125
58	-0.35113726815392776	0.31006307871485533	0.22351599524065768	-0.12016078927504692	0.9773164461722954	0.041962562761145066	1.589364048699226	0.178921950795707	0.22534462272245695	0.1380148071960904	-0.4135509176731822	-0.036725182088589665	-0.08282179798526815	0.03477620882323742	0.12849908075376892	-0.11004726919654975	0.11485917675696655	M2	lightgbm	2	125
59	-0.18431340720042194	-0.2380860025027025	0.14560596603127096	0.09017463814593203	-0.928871771083815	0.15261700902445127	0.456310734886042	-0.09018673506298738	-0.31773999973856704	-0.010618122731230362	0.8546024071960248	0.32657794491553627	0.09513414426795082	0.5400855817675682	0.0014051075150080731	-0.1719645880216604	0.09971081519395639	M2	lightgbm	2	125
60	0.13043060123409103	0.4188178995947667	-0.02138166309139641	-0.018293963266122922	-0.3689970905521975	-0.18851808177105028	0.3390989588234508	0.08648430609766483	-0.2656750841495462	1.1524709975398104	-0.17839739656348558	0.18947889535075632	-0.03554464324716033	0.31441739177069883	0.3723384797179648	-0.15207301068888993	-0.05881690572866329	M2	lightgbm	2	125
61	0.12528110218891297	0.005084968163397811	0.1570065212336113	0.4350175604996942	-0.9926372776835712	0.025064224860003644	1.3319103468098885	0.16047521552321714	0.6080301920896064	-0.16483801695337413	0.1902168788772453	0.5548395245107736	0.06048932389955539	-0.3336133234003875	0.011684439869454036	0.30190221802966755	-0.2123854200331109	M2	lightgbm	2	125
62	-0.01621185775883832	0.18887299676217206	-0.047784650840950016	0.026060746658660424	-0.6352769158071668	0.3003897820226505	0.0540735606069017	0.44571185317016954	-0.13983157444012476	0.48685667350262357	-0.32642591423010814	0.13891835409705916	0.06940994032329192	0.6663770971170294	0.03079529886914602	-0.09188686810759068	0.03912669832124279	M2	lightgbm	2	125
63	-0.2154627249000307	-0.1539503146145142	0.09255259153704176	0.30610223703841766	-0.10641079627068029	-0.01813451488711856	0.29406225531984015	-0.0029133990959564577	-0.1886639577134877	-0.02008443913365647	-0.022692983301580625	0.7981061127244944	0.0451514222516305	-0.3569902215783675	-0.18333586668927174	-0.09520424616885134	-0.21864178728195985	M2	lightgbm	2	125
64	-0.09905977215291363	-0.0122638666153984	0.3383766740576814	-0.5843395227004252	0.3656075703812937	0.09497098464422801	0.6487398612359996	0.13544746088829562	-0.1648313159321604	-0.0010264284902922242	-0.7850577448506929	0.1966639637178874	-0.04270050802746354	-0.7174997366342485	-0.052311000881782595	-0.14649168533111182	-0.16362839795607748	M2	lightgbm	2	125
65	0.0006118399698356733	0.24356142300168032	0.04399784661206839	-0.06015248315308412	1.052366942281725	0.03215118795189732	0.7616695096739219	0.21745446802566037	0.09310233492651854	0.16690792888280886	-0.7738803811052285	-0.02516281721729233	0.14447581187707367	-0.17186247469018176	-0.10185805257450875	0.0012701550266898632	-0.4106774654090029	M2	lightgbm	2	125
66	-0.1413803540769515	-0.1808092009024645	-0.06465997795996663	0.3237291599662897	1.0504526588590302	-0.12173218189452449	0.24163093238526517	0.15171811681813935	-0.036830928647803525	0.10752060763501178	-0.18041078919464135	0.10564574526041501	0.14707271166236002	-0.11723521018497712	0.0550176178589254	0.03216409147520532	-0.3441228378844794	M2	lightgbm	2	125
67	0.16377576556662865	-0.1653367099119034	0.05491835638966976	0.005456057072172534	-0.0262690158309456	0.005562104228912676	0.03287950354005657	0.022458029438380305	-0.13327560793469717	0.026187069662612802	2.0426458447989853	-1.3289935285330607	-0.07417737443223103	0.4286152835669427	-0.22379700800593808	0.5139027125311393	-0.1949559521873373	M2	lightgbm	2	125
68	-0.040657151420703606	-0.2339181988673486	0.04629897710449714	-0.45255048373521417	-0.7307814162215222	-0.11126102227425011	0.08100899889539562	-0.18022610213760618	0.06974271226135474	0.1457192189793413	-0.3047201555938693	-1.165669067307898	0.19564158125192155	-0.3175338853941496	-0.24811999246569744	-0.1040468310427143	-0.12311077187751962	M2	lightgbm	2	125
69	0.046184406790508815	-0.16741940362993718	0.08145611952526785	-0.11995010098443475	-1.04779194349093	-0.08449196607085004	0.4010875616763311	0.1118436432238953	0.16925980726060397	-0.20688622095409795	-0.042310084192556545	0.62872271833734	0.3676266011890881	0.6265554926721617	-0.22850728915624358	-0.04093183174646825	-0.336900136011406	M2	lightgbm	2	125
70	-0.20981884592140332	-0.10985499332736046	-0.0057375522101632825	0.060197069128867096	-0.0666706458499073	-0.031531876823224614	0.03400575490873987	-0.017092935423533764	-0.7910599974949276	-0.12437567290835895	-0.3902100071195416	0.09531176806147103	-0.08352334844374672	-0.25418346797676156	-0.08760171439953034	-0.13514911548421213	-0.12848860622947061	M2	lightgbm	2	125
71	0.050772467034383637	0.20761004415897807	0.15014768857349006	-0.05760839707418016	0.9091143929918557	0.06991699134538604	0.1905218831265818	0.0037577064694153573	-0.012653859500847416	0.05308788516864529	-0.3644343403213991	0.08003454986244181	-0.1960350866133872	-0.16387035840886807	-0.1803354509847875	-0.013478476633664917	-0.26865714320470613	M2	lightgbm	2	125
72	-0.24316053068285495	0.11386892216346751	-0.055810738215118776	0.0046962480075096276	0.0316054307544951	-0.07987329316322872	0.19891175825709217	0.08068346626068422	0.12269622849198451	-0.2065339751228765	-0.513770391128292	0.2076979198302622	0.03389090294181531	-0.51060675848276	-0.08872672215812889	-0.13541612972593697	-0.023611955376699616	M2	lightgbm	2	125
73	-0.17911938588661772	0.5839571342636091	-0.028735592918983813	-0.20349775898520725	0.024809776343457275	0.12465979364916795	0.2894732015267311	0.03500409611461419	0.16402645087485537	-0.1559068412816415	-0.8033010232794086	0.12334284695475353	-0.06641537181975259	0.19671788481340338	-0.23450457264788585	0.046767846131509735	-0.047079206349702855	M2	lightgbm	2	125
74	0.3053674976955206	-0.10228658240360763	-0.001254751075799543	-0.02624472367885813	0.8451740456730802	0.06368001228848008	0.2249343932249754	0.02763872718715225	-0.1520611980967727	0.6497273483251759	-0.57426339483832	-0.16003495999364276	-0.21330764379789102	-0.34977980293062266	-0.12517496242355444	0.12413110141712941	-0.20102674080130883	M2	lightgbm	2	125
75	-0.3735328106855913	-0.15953375620256563	-0.019302081451522308	-0.11650862827396635	1.0619414436863583	-0.13569534986309661	0.03573943637761755	0.14648882780545133	-0.1496333854807467	-0.04386177120940935	0.31633808337784136	-0.14295698509591176	-0.2020318908586478	-0.23558740343765308	-0.05238212498032453	0.07654636198089074	-0.2470296877955641	M2	lightgbm	2	125
76	0.4428303546160579	-0.11794934022737145	0.1294339583981915	-0.16456942228212804	-0.2328553441892812	0.19091406547045192	0.15739953501656004	0.21008404308483405	0.245829460546313	0.29465197810918525	0.03413205063819985	0.21140775942583506	0.12458926376027778	-0.2707622365216017	0.1457228295328239	-0.23029918951144	0.2822219152679206	M2	lightgbm	2	125
77	0.12587279395020007	-0.017240735492377448	0.027131481007484654	-0.16349737062018116	0.7022534880473419	-0.0024117806913188976	0.33686671599837936	0.18247187565254977	0.04535622213233383	0.0054536769833814745	-0.6552586234403317	-0.10008748296310291	-0.21833271682479582	-0.2251743478206758	-0.24644833232463922	-0.3849898699919174	0.6241974037181978	M2	lightgbm	2	125
78	0.040340660570395474	-0.22356489883344713	0.024612135092008703	-0.05220618052632099	-0.20331605223611052	-0.25776535786300797	0.4122302818303286	0.1661665217904172	-0.21318635175809547	0.9742681762108364	-0.45194782091747165	0.08605107725065148	0.03186944085738968	0.3825658252174238	-0.14079020147154922	0.4457892474958792	-0.33683299794378607	M2	lightgbm	2	125
79	0.23821691061436734	-0.14313129989467832	0.09257931373424316	0.05667671097071127	-0.7402231436170862	-0.24338754270057525	1.309927680446399	-0.3440381919087311	-0.08773635141591143	-0.10389935990845856	-0.1989152472428496	0.29994407039278503	0.163067535621214	0.6493711052201333	-0.18545269322860006	0.5132052021082859	-0.09256810259678609	M2	lightgbm	2	125
80	-0.015523074298100745	0.5097859431423016	0.00978174774079415	0.04018170663504053	0.15997174661907804	0.1972040183853261	0.04214418138089929	-0.4046266065628476	0.11581426864663354	0.25273355388556284	0.09790639443623855	-0.7123460498234708	0.1124090702667392	0.5536104035344849	-0.17631363287930052	-0.02255370241404422	-0.2146021483555738	M2	lightgbm	2	125
81	-0.3848146202772001	0.37535431000948644	-0.029927961675748994	-0.036302237562616683	0.1726896577377842	0.13948495056799834	0.20722110877925384	0.19107310274100878	0.42118009537463946	-0.07489980512741397	-0.18066086582320118	-0.14542162877927506	-0.1360902942397105	-0.34117317949947745	-0.07273026813114171	0.34481952424052575	-0.5707575462441258	M2	lightgbm	2	125
82	-0.42306066636188727	-0.17931348753010085	-0.08681025261687496	0.45370689077165627	0.9807176469165302	0.5219434511554888	-0.266471269822857	0.05082734967060754	0.01907344991771841	0.03711027411283832	-0.11574915790319028	-0.023068601355061117	-0.11493035667911135	-0.23215695873153663	-0.04647879319424956	-0.21331611032530162	0.8376686001537915	M2	lightgbm	2	125
83	-0.4785036555648305	-0.12644840449066555	-0.04832306815837444	0.318976107987999	1.6250012381299717	-0.22637136048887482	0.008886381755240636	0.13460055311053298	-0.13839481133337947	0.05063338335757729	-0.19983689154407808	0.3084695374228564	-0.04709534360489012	0.13067861402165906	0.09394554376611139	-0.10709803024014805	0.20517750119292635	M2	lightgbm	2	125
84	0.15283762746234938	-0.09404561455256946	-0.07535464395978324	-0.2140454826942768	1.0037504726507334	0.013286512346671608	-0.07878683568441913	0.08079255167794878	0.08888777815935499	0.1143225828453649	-0.4114128367584809	-0.07460510877348656	-0.26830350643163475	-0.30461392821963756	-0.14594519534004488	0.07601334481493874	-0.5397483843534935	M2	lightgbm	2	125
85	0.15242947382725483	-0.1080921241371823	0.05212238958656158	0.12766028953973538	-0.8287579189707623	0.03360134265325641	0.25652737752305244	-0.31288051926508387	0.22454283836401293	-0.22712095038104108	0.009788703455813381	0.38995141840756053	0.1425739108175469	0.20479640132279156	-0.3770910195249479	0.1769117739803754	-0.059869133586307965	M2	lightgbm	2	125
86	-0.057915474287176465	0.0908860426638958	0.1090067624336656	0.04211734506978288	-0.7417076089582817	0.08324361047578556	-0.48462752230693	-0.17936998838727422	-0.900935465809404	-0.1584615590239313	1.382191747592922	0.7109762942910334	-0.206621809429341	-0.21873949458937983	0.41839840476922824	-0.15696061362651811	-0.04535297019838589	M2	lightgbm	2	125
87	0.3225572904929807	0.01805941960694583	-0.14429258299821598	0.014740363963737896	0.4587557477365459	0.007777874102576858	0.11794632801931587	0.16975792165779371	-0.06537684408279784	-0.17591921450575934	0.3021798144529213	0.03745102608035888	-0.1544567578674065	-0.21181343967697525	-0.15094899482598428	-0.21776489611724176	0.031116306771604103	M2	lightgbm	2	125
88	-0.5908292202915453	0.10569538370328546	0.07674042381638017	-0.042093356679723526	0.6291959435853014	0.06089586401252356	0.2128018025123906	-0.13254171916033256	0.11915934806866509	0.013215685135909172	-1.0544854617664006	-0.22854399073226742	0.28977313043590075	0.15261726543657297	-0.07003319262292428	-0.06383115707876937	-0.5629104657376026	M2	lightgbm	2	125
89	-0.4033414986170403	-0.15045960747610826	0.06283278023444198	0.024315378158452507	0.09505286675917768	-0.30261559802215243	0.04834929396692181	-0.46581721007106835	-0.1581751793533782	1.1212106984126746	-0.5892814845145711	-0.013378572902228793	-0.13387667573549125	-0.43498946434263885	-0.02837582177257314	-0.13521598791029976	0.18687266107959258	M2	lightgbm	2	125
90	-0.1804524339184197	-0.32009330390151897	-0.04875721064162394	-0.22293475067487986	-0.23422876475824173	0.08405405542599577	0.07007261006298371	-0.14454526538007498	0.2085325506915682	-0.10384705768976937	-0.5606961695871653	0.03908194390105447	-0.1548682500147198	-0.3006816564931825	-0.24958333368027824	-0.03283393523248931	-0.46160285534447126	M2	lightgbm	2	125
91	-0.31055531044297935	-0.0651066668864603	-0.29718104072530416	0.03997474138635475	-0.7713097233516486	-0.4352898213918655	-1.319472676864878	0.1357264860852727	0.5044958491670123	-0.6229220200886166	-0.09355551123414502	0.6072674389274558	0.1953825438167031	-0.0393045356220336	0.3284774978442917	-0.024700059725136878	0.5006814002321082	M2	lightgbm	2	125
92	-0.15299406700773505	-0.12452781573779956	-0.001580409783167183	-0.12858536039932447	0.14357091862281346	0.029597274649604287	0.2582321264835401	0.13533722896754438	0.3684664439328671	-0.16360897439230554	-0.07048199140019638	-0.11872912824756776	-0.1703095383330924	0.3384490213636521	-0.3166380562521568	0.3881082799592118	-0.2011615492130466	M2	lightgbm	2	125
93	0.3224434986183996	-0.2602024970467247	-0.20480517367244264	0.0750145494649982	-0.7747953534881826	-0.279272375292973	-0.8703791294008472	0.23658557040264663	-0.36353938773990163	0.9894697254154532	-0.15694870969355992	0.2615220916121168	0.06411775601078613	0.0008011452276968754	0.19752479018090122	-0.11255278797685904	-0.02630927348703812	M2	lightgbm	2	125
94	-0.38681239841867116	0.04909694938574537	-0.038446637733468715	-0.034749446948365945	0.6765721604211434	-0.06223566821796516	1.0286820655520932	-0.10152844622245594	0.04667576559460798	-0.04888977671310037	-0.4135620553578314	-0.6421837901881127	0.0413658169499804	-0.2706238326776817	-0.06619812752060682	-0.14781978242309338	-0.07067548224941597	M2	lightgbm	2	125
95	-0.32316399211013996	-0.27452351000285946	0.055524614491442185	-0.07384223269015129	-0.7170512961306494	0.13098389237523167	-0.45011747484531617	-0.0025759206314125037	-0.46535820073117257	-0.33608728927660614	-0.08509537892859632	-1.6054502718184405	-0.07150857973117514	0.5526861384355575	-0.020193624451746977	-0.04047993628105977	-0.05133413322070395	M2	lightgbm	2	125
96	-0.44550254314640114	-0.2084893320867133	-0.1451202381279547	-0.08396544278120176	-0.8173340909322041	-0.05316739442843178	-1.143704826130591	-0.15292982300099925	0.044433099310974805	-0.292372460035769	0.5883933205933177	0.006239312977000232	0.09634160068018431	-0.24848814102887598	-0.23884150666097856	0.2443893268158201	0.33844121221900797	M2	lightgbm	2	125
97	0.17350626544141204	-0.24077867057136063	0.024879978413121652	0.14635910285407963	-0.49987508509715783	-0.21046787813536488	-0.581326342474811	0.06419897114458803	-0.12265525075686878	-0.1878306131579632	-0.23823358212832849	-0.2786033354223731	-0.011853503097582822	0.2664630103026434	-0.1391615245117962	0.11534654482005526	0.13720414432082134	M2	lightgbm	2	125
98	-0.3171609240523697	0.32706313930594255	-0.027080404716206288	-0.08600629235226843	-0.024047620185422825	0.18241576491670544	0.2992082514573621	-0.05345559374196299	0.14006895243319395	-0.07021777758687353	-0.36599525129457217	0.05805751218667681	-0.14766412361062003	0.159930696961235	-0.20842566024856884	0.12253880302878377	-0.7493276986925441	M2	lightgbm	2	125
99	0.07785538197679719	-0.23523413980834312	-0.03644616379244518	0.16630616500683487	-1.066817237380286	-0.14859708744381345	0.1415019025083067	0.1552630232907261	0.06830261002271949	0.2769533299399032	0.3288408117151545	0.42660025702724375	-0.009269716867645935	0.13005217573545455	-0.20814796751876008	0.14162444418303327	-0.3502352629034753	M2	lightgbm	2	125
100	-0.3519108792351807	0.25572529753141854	0.10300363907740928	0.012934471341562627	0.7911529402489921	-0.0322562757648585	1.021120967577625	0.16875689364499802	0.14688766866797462	0.0673920100352208	-0.6316961592847204	0.03480003951063177	-0.10988288837023125	-0.5454616930787132	-0.04446948762074191	0.023272034087120048	-0.0715133217888258	M2	lightgbm	2	125
101	0.10950810037316444	0.0005112198251431802	0.09342546498277425	-0.04148773121652808	0.23905351359223584	0.45268068419193835	-0.15188168366051802	0.17379486652595005	0.2810316387916282	-0.4642073894822394	-0.24337810276033145	0.26977962908976205	0.02499384611511954	0.024048952134394366	-0.037652601397084616	-0.11878344791642545	0.5503118514927815	M2	lightgbm	2	125
102	0.2905781297321965	-0.20149287178618172	0.03320805926409999	-0.12545135507822125	0.5714038508590636	-0.08846637864220185	0.15925680469465325	0.14468242987698166	-0.6218926755714964	0.03821489284137882	0.04296486760765476	-1.4772453653588975	0.1266525916107116	0.20110866674763164	-0.1700076607959767	-0.014915808094312883	-0.1533679119112961	M2	lightgbm	2	125
103	-0.24105934307438945	-0.22146586282245198	-0.4673539694526515	-0.061778837699208555	0.192524835844668	-0.7640493154737381	-1.5671425885713237	-0.0023338845989793206	-0.11884550956063068	0.04941545732340128	-0.08882403257496381	-0.22993224066329523	-0.07679373414348137	0.13763636861984097	-0.06571424008524702	-0.1536829087916888	1.0950513119605914	M2	lightgbm	2	125
104	0.27181342535817266	-0.03422506455136028	0.09747838486095978	0.29382065930663737	-0.7794625454338823	-0.2484197575767837	0.6023353184462443	0.2262163038845586	0.06072852914380416	-0.014996905461568386	0.029578084613041157	0.6893832613293971	0.24287335466970358	-0.29065465258091255	0.32953758017884816	-0.24215127898298064	-0.1610372273720027	M2	lightgbm	2	125
105	0.06530006873237765	-0.21596439738934167	-0.16929201447343445	0.014846677632159341	0.11591024737319097	0.0991325530191309	-0.07879248512748857	-0.16852081488879744	-0.17193902685212784	-0.11591760737064398	-0.27885214236054073	-0.15745417905491257	0.29987037759033247	-0.2538474846706003	-0.12542127485005242	-0.07226405733327902	-0.29917113855607014	M2	lightgbm	2	125
106	0.05268061343279753	-0.20134043422828893	0.018070355569579536	0.04602623231124082	-0.7028879627822092	-0.020935783116167162	0.3777639267129257	0.050132065984277004	0.13068940265726567	-0.33721170134584744	-0.3803496964642302	0.16373965737134374	0.12982920196353795	0.5429154304804807	0.08320511136029721	-0.21678449175748332	-0.4209154912661463	M2	lightgbm	2	125
107	-0.24511286205876154	-0.29900914539730433	0.08323740942083409	-0.08952858332498753	-0.7873564223622914	-0.27400666597825196	-0.36955701134279484	0.10570171567343739	0.3825660958949643	-0.10232150036729676	-0.1498222782669098	-0.7733012520789748	0.0611126015459381	0.31116493567918624	0.16977236224196024	0.005389430741176648	0.2454550928924383	M2	lightgbm	2	125
108	-0.19265591228172477	-0.01558323816422453	-0.03889001858045247	0.4294711752685141	-0.1975503112497241	0.25047534817599765	0.9725450097811729	0.2024620176165773	0.1451141082595422	0.2574711991162993	-0.2790777181842531	0.3053726893992995	0.0391620725576431	-0.31224991469570873	-0.11167187007396194	-0.2679317285735529	-0.029032855078858402	M2	lightgbm	2	125
109	0.10168728129742591	-0.23865937577953025	0.1465086712271139	-0.22558274137857226	-0.3597521219930931	0.09853035407370543	0.7294193098571184	0.19822589931487788	-0.009341139794838001	0.05460552419918127	-0.32979218152587253	0.2425664386174098	0.07358237391819306	0.7845737438483511	0.06910630458522002	-0.16213550956384798	-0.34211076217278685	M2	lightgbm	2	125
110	0.45986515787559623	-0.10193360965486986	0.6241068471990888	0.7687436619446435	1.1142568261174737	-0.027587002446078604	0.20434673560987066	0.06750797310203425	0.014780249065301532	0.05138463191254382	-0.3997901719575248	0.8694540662762056	-0.05470105805866494	-0.4132699368428406	0.16712576468193524	-0.005263810785039837	0.0008775087391918756	M2	lightgbm	2	125
111	-0.034935050251645845	-0.21682775772023477	-0.22663351553233543	-0.11394659865853851	-0.23675136175894276	-0.2693983460286806	0.08558002628447484	0.007541207335875072	0.0892947342049947	-0.29200823061130887	-0.7585237092936736	0.1110251513185685	-0.05016153108098187	0.5329500118311886	-0.11533433289816203	-0.256992956099981	-0.3414863898079394	M2	lightgbm	2	125
112	-0.1626837255714128	-0.05270412610914369	0.06143455908528892	-0.10283641247992338	0.2207382419219	0.05086723121892385	0.6977041955424009	0.1320430693163294	-0.1173232093420983	0.19334780899541096	0.21782899745774892	0.2735180398999853	0.039043525355396826	-0.07724295219393497	0.006556710827124443	0.3959794934051244	-0.46948380829960035	M2	lightgbm	2	125
113	0.059877355666346485	-0.4025909723452764	0.12359273314909466	0.03208591480723592	-0.5254285393193474	-0.042579745124059605	-0.3305348530841658	0.03589171266635169	0.24383282575847162	-0.14428929101568738	-0.23359966860408712	0.35221504812454624	-0.03229133515270764	0.21025679983230558	0.04945673339986554	-0.004306299146198387	0.9933398051480058	M2	lightgbm	2	125
114	0.2783118335490089	-0.07184989653812127	-0.015960253549699373	-0.1983518449907603	1.0283876847227353	0.06478686622428591	-0.031130341256660664	0.10296824602082613	0.11389271484631526	0.0030418638421855623	-0.455793565077446	-0.29548870174036496	-0.14675685882188197	0.22520639469360787	0.03506516004421722	0.033558603222023906	-0.39896042983412705	M2	lightgbm	2	125
115	0.0072049795554374844	-0.0896174088782343	-0.12421158378796339	-0.09440781208344882	-0.26018051595003394	-0.18980338644414357	-0.5741326986356189	-0.025635761411733054	0.15550702752590775	0.0005766056125191085	-0.13391241330868023	0.11104061989984296	-0.05595852606721676	-0.4709093549261371	0.2968969590861755	0.05030564425468341	-0.06390304303990249	M2	lightgbm	2	125
116	0.03882976977970636	-0.03621345854027743	0.043476868332117405	-0.08058023508206515	-0.4834649742428819	-0.19272682525690246	-0.02693563176509775	0.045326759928224165	0.12455523230679018	-0.2824531768220005	-0.7377802137301087	1.012083491390959	-0.06670649698927471	-0.11895327900180754	-0.050523795279397016	-0.19212145841947134	-0.22944321864521386	M2	lightgbm	2	125
117	0.09564812882481653	0.1449206913844962	0.11190199982551773	0.005016108075634251	0.7858873951351294	0.07147258359568566	0.07686610290986408	0.020368359516767767	-0.40144972650097654	-0.47616411228260297	1.3599400158790054	0.11139828189176182	-0.17881728308427908	-0.22684673037186087	-0.049638656564714626	-0.09254427712948227	-0.09627820838218328	M2	lightgbm	2	125
118	-0.42603837329005745	-0.41412982055751985	0.016359639409541788	0.25065686115123337	-0.9297178104571433	0.5815463848584361	-0.4501370348454755	0.12220687618667526	0.1659392452056072	-0.08744759767391687	-0.10472108339646148	-0.05665888971534266	0.14782287858950222	0.10817671695459945	-0.06736901115433203	0.31967224851161163	0.5415641810907528	M2	lightgbm	2	125
119	-0.025872403043829355	-0.21324063808815033	-0.25913305094160605	0.04125453756526768	-0.08069562658782828	0.13660998750380574	-0.29013817496638894	-0.016263460155531023	-0.9692539590927861	-0.17374618760963825	0.014656763547217757	0.20756673222259373	-0.03785344480957632	-0.09254925826250444	0.28194210377222656	-0.05456169884263401	-0.17911190656693	M2	lightgbm	2	125
120	0.2108399997189462	0.6017424502527451	-0.19455798511315972	0.37203482293159107	1.0005392417531112	0.10156173459109459	0.0824155517142768	-0.5331411236931896	0.10173027268395904	-0.4218360798860581	-0.030455110293416444	0.619634829476556	-0.05016394621626847	-0.26663342632469633	-0.0018871291295432494	-0.03695703976829369	0.022205280779391347	M2	lightgbm	2	125
121	-0.06560241123212383	-0.16409647760214055	0.103179498575305	-0.0973499940961534	-0.23018320993540098	-0.10379098280171523	-0.017540598170061206	-0.23283262733967044	0.017935886345985922	-0.04582963479135991	0.08248898635902008	0.19604425385216886	-0.005100115132205825	-0.17532932759880665	-0.023180150264957563	-0.1235521873460783	-0.22580361886145778	M2	lightgbm	2	125
122	-0.28146785360989524	0.21269095734015314	0.027691101775582386	0.13515835410170046	-0.7530613905039296	-0.1068208090616489	0.39978141955413365	0.13900505861527157	0.20967544176048117	-0.0821159449008529	-0.019012356173600906	0.5639115141520179	0.3153335457941842	0.716226087645661	0.02325030414108428	-0.024879367204349707	-0.08154435089859798	M2	lightgbm	2	125
123	-0.3992925752530941	-0.1546821026521287	-0.17496697771960082	0.026882268818050482	0.07799162427191181	-0.1498253487584362	0.12661396434205477	-0.017283904385567966	0.06681460966537808	-0.28549220391871494	-0.549810707316726	0.10276406957515737	-0.016938085750845287	-0.3499308962817693	0.47384571614825366	-0.1661653217412773	-0.4933391326167241	M2	lightgbm	2	125
124	0.028822463703253764	-0.2266549800941286	-0.1458709836296959	-0.10676814983042827	-0.20902677570141373	0.12276680888540623	0.3526014415375864	0.16466006955875942	0.28616281606031774	-0.2677558938690415	-0.46643323479936566	-0.10882427946187635	-0.11599784444603325	0.7146411666038519	-0.08069336499477031	0.12041727551528568	-0.2584727137117862	M2	lightgbm	2	125
125	0.11625291501967558	0.31172343157205007	-0.06720470437289147	-0.15877166333054143	-0.5622672784192504	-0.08623170118031818	-0.8853408647797352	-0.17189967419818597	-0.4485054718345849	0.053771860169450375	1.2208528513416224	-0.7925532674372792	-0.18627044229975803	-0.10551202726731251	0.23977780834813575	0.8073829233550327	0.14504783613840752	M2	lightgbm	2	125
126	0.1780068046861779	0.09985122004818614	-0.005201554462767391	-0.13274386734486002	-0.2268965248843749	-0.19857261602533158	-0.41927504194687815	0.15048365148030846	0.38350436787372144	0.01300623356033316	-0.34137298728374144	0.09219143684337754	0.034653966741104714	-0.019254873600320094	-0.1135363729034222	-0.2914792534200934	0.4113620516476099	M2	lightgbm	2	125
127	0.0010002490459599138	-0.23383402874958653	0.07301238301333092	-0.05940383095143777	-0.3762109801298509	0.09289660957259964	0.27563836144232373	0.13374785651139448	0.06290810869219123	-0.01999069089138685	-0.29128875285311306	0.3241656890923773	0.18381995748574076	0.8789953660428601	-0.20881638314091094	-0.008973392930782146	-0.16951541496575182	M2	lightgbm	2	125
128	-0.1712237801627516	0.32973525979937895	-0.08390862350201292	-0.7891383661059691	-1.3427567892482373	-0.2206830192322858	-0.1479870736778373	-0.7033994844043975	0.000521121006532265	-0.15633633346580147	1.5615972349730494	0.05434329462963451	-0.22172599362509707	0.2594482472202293	-0.061181335662273184	-0.008555699558479868	0.2628351084604062	M2	lightgbm	2	125
129	-0.016369033564896364	0.255222123272584	-0.22804354621528483	0.21440139612705944	0.24223021389789223	-0.1369690572710262	0.5647351998588717	-0.016730494168598568	0.0402831739122505	-0.07092947976235743	-0.4092748369834163	0.6135123262779949	0.12689040696519785	-0.10018937362077068	-0.1873168680458814	-0.019150083431544337	-0.5690028507061173	M2	lightgbm	2	125
130	0.15943989305658515	-0.07310195674596551	-0.16317293026986593	-0.055384284693319574	-0.6935980561056833	-0.28933213238990585	-1.3680020321455573	-0.17007999507804042	-0.318846663271234	0.36322420745641304	1.3460783224411905	0.2760200449911668	-0.07678893341887166	0.06995510375905077	0.20996395053004965	0.8181083996811152	0.1525228247689292	M2	lightgbm	2	125
131	-0.3327005016305235	-0.16372416545593094	-0.1344572090278289	0.03903407232532705	-0.1542673141463458	-0.22896735808962804	0.024183000500366564	0.02661446615924989	0.21000014750288534	0.1379029015762924	-0.3745795396311271	1.0660784192731645	0.05948081798648898	-0.15279978894732832	0.4864771030103082	-0.0027018114716508765	-0.1979180282756021	M2	lightgbm	2	125
132	-0.14460886071832646	0.4465998134580951	0.017614141140059283	-0.004176678165424882	-0.061603631968310216	0.38047553472446066	-0.2455846415420308	0.11035348077634259	-0.17156227661220486	0.05667445815122695	-0.5200160795393839	-0.11398313826037633	-0.04895836530178271	0.1753952135562763	-0.07517448745041672	-0.051556399543184334	0.6441220687155385	M2	lightgbm	2	125
133	0.32914217217984054	0.22459216376409563	0.06753224234384894	0.21632567859882545	-0.7246338559731575	-0.6661217313502411	-0.29668184679209214	0.016895389456332302	0.19254014572200268	0.18151179248095306	-0.22701062299333263	0.6404774317127471	0.13352244564678079	0.0745997928700427	0.5471029834512696	0.056228507113651606	0.40266420313323953	M2	lightgbm	2	125
134	0.18918964734949645	-0.019017599423459573	-0.0381192096652146	0.3259426810904106	0.5475831043984373	-0.0338849792841155	-0.44168270483911115	0.12554371133714376	0.012515313930675362	0.0214168778638685	1.3265358627023984	0.3262306056798331	0.040940848362945585	0.046268133259463516	0.11983724273126055	-0.029396488508151734	0.6097837695796728	M2	lightgbm	2	125
135	-0.04744288595320297	0.10488520385428406	-0.03756945177233694	-0.14005506672612125	-0.06070826419066581	0.22628732250088276	-0.15687450772066383	0.09411550969187514	0.1236358059132256	-0.04166813874777623	-0.46222188772275924	-0.05395705513894781	-0.05493989886434096	0.31877395237559425	-0.16232009593616936	-0.16470891221580453	-0.17169626651949857	M2	lightgbm	2	125
136	-0.4206732042667832	0.36821051114172054	-0.001526630432874878	-0.04261373558860167	0.7316709601875975	0.05140063383862706	1.3199007469696558	0.07634606141446885	0.07709523724083495	0.05100196405860209	-0.7264986288495516	0.09529250411537336	-0.17267903764435455	-0.19151190386305977	-0.11239988741380336	0.5212891557391889	0.05554456678581343	M2	lightgbm	2	125
137	0.10413251591773443	-0.26007193436594284	0.018526637372661074	-0.1336899774172724	-0.12300426962722251	-0.015515696310838479	-1.0082816346748587	-0.022056650471076297	-0.009514052351645281	0.49835936763547106	-0.6064027127845603	-0.09692357404899206	-0.16669004414666547	0.1892283479065151	0.38214916339417576	-0.1360109549127072	-0.11830643616733588	M2	lightgbm	2	125
138	-0.13827548895469993	-0.15462192186136028	-0.21592183530250847	-0.024742136240219592	-0.49315329196712365	0.016264894804888293	-1.2888220944561222	0.06154204024879711	-0.7847733078942539	-0.215452677923048	-0.035471693722026965	0.5585509673278118	0.14765018990641338	0.45247940695558775	0.2593820344291426	0.09270727869985744	0.016817631259135574	M2	lightgbm	2	125
139	0.355993992451468	0.029329041594548664	-0.0251076535597471	0.12440249551590898	-0.09956114141693514	0.06424340777295116	0.2341539291505202	0.22953239500156153	0.2517952003057096	-0.27034018420611744	0.488272776150346	0.49760221633829455	0.05159550777876535	-0.40163313506294757	0.6920936855252067	-0.09767928239316997	-0.06290706485703224	M2	lightgbm	2	125
140	-0.5130963892365075	-0.1830710318660679	-0.002245076961902785	0.07981274722504875	-0.774360341712552	0.3774441499697446	0.3411910525575421	0.056149807946588234	0.19583523530471772	0.007004873671115176	-0.6376857926748251	0.07778257746890677	-0.09352580753650058	0.1083569943877945	-0.07394090037239517	0.1066762557199575	0.30131040174991847	M2	lightgbm	2	125
141	0.26066480341105724	-0.10021184511975488	-0.11802438954584901	0.10206989061992433	0.10804488209896954	-0.07068796236826815	-0.13953711249297887	0.13349855508582206	0.05202474829378972	-0.4540270786673082	1.6050421988282966	0.2889100649960382	0.14183953478696365	0.012726336172115493	-0.11999839274860273	0.1381043391432002	0.5922075292773993	M2	lightgbm	2	125
142	0.6005605908589365	-0.0561152732205119	-0.006697696641322691	0.3565965453876501	1.1590098889676703	-0.32333469983547997	0.34698890019093287	0.10027814963803237	0.12905659171300146	-0.002285235545220146	-0.2822958807432978	1.01268087120079	-0.058127738853858454	-0.41329115549124795	0.5348461381351752	-0.03141808557565033	-0.08229467383696917	M2	lightgbm	2	125
143	-0.24887155659292998	0.1948327439130482	0.005177418859183492	-0.20001704780091584	-0.17369771576678256	0.08803032523355235	0.1398704558690421	0.23328051181596052	0.12746128291654268	-0.1910666081539538	-0.44716546097157434	0.09976454639449335	-0.14316640421693844	-0.4400010466991027	-0.1536078237941413	0.06302644323231028	-0.2792054792033083	M2	lightgbm	2	125
144	-0.4026306468455248	0.16072828204190823	0.14645413516123817	0.17609681771177446	1.0954841841745997	-0.12486460910407833	0.07428052534944217	0.01094296509811572	-0.032451906941473374	-0.21452872906460366	0.2454658812668798	-0.6409607692905271	0.2095052092514197	-0.3487636199684968	-0.10498784807169098	-0.01842401568277503	-0.36879625791806236	M2	lightgbm	2	125
145	-0.2296852222482908	-0.11738325891584508	-0.0557382365116202	-0.07266531055961607	-0.08436488946453022	-0.12180346138712082	0.37273923607225057	0.022806394473764816	0.1207610155307679	-0.062435781933766595	-0.7111683422617714	-0.11838801238827484	-0.09015550227013833	0.16775016486300018	-0.13407237220006357	0.5507956628686854	-0.1719402021028064	M2	lightgbm	2	125
146	0.014325955173884684	0.5726952205214683	-0.17132205366116066	-0.17839078746975975	1.0930172760466785	-0.0763188580605029	0.028852961405038128	-0.2763588333111458	-0.4890843660998683	-0.01897981501311503	0.09838501750472722	0.010730899590138546	-0.12822473630374034	-0.2965370102511347	-0.19674284752236565	-0.14996341677839964	0.4619163792720127	M2	lightgbm	2	125
147	-0.00510255249303165	-0.38869939979461854	-0.17435898731720598	0.24840932537517613	-0.2446990956168042	-0.07243071495841395	1.6639664969799632	0.11294535215154619	0.08154058607356711	0.22707295438307887	-0.3531773931924612	0.11995190368949843	-0.02712355236744318	-0.7604552789085185	-0.14595523920743372	-0.002818284935240421	-0.1855068132764036	M2	lightgbm	2	125
148	-0.1836238064721255	-0.10067086047464682	-0.16128168905441204	0.14860628705963763	-0.43152256822390966	-0.13363125841506288	-0.04826950168403599	0.21572955286149403	0.06815166152343473	-0.20886602571621854	-0.49736924037742936	0.05524272133100506	-0.04451345749874436	0.14617367923128693	-0.22759404778853473	0.5118497783806155	-0.4883544401859037	M2	lightgbm	2	125
149	-0.180775372599293	-0.2968015450251018	-0.34206495082062344	-0.23042346774176325	-0.036168749904093966	-0.43106863225070713	-2.3141165893776585	0.03242505009362701	-0.2985557689591892	-0.18938834451090067	-0.055451237493475004	0.2014944322730642	0.014258718743078729	-0.06152723057622664	0.20891863230843338	-0.07650163155306103	0.48236207526763986	M2	lightgbm	2	125
150	-0.16549970745915343	0.18525480044503428	-0.0766280360154414	0.03676464770308363	0.7421584434932629	0.17375099757471119	1.1410527027498654	0.09593793439383504	-0.3616465106151266	0.06063454673802285	-0.8122318936578172	0.08496988910062674	-0.06499308251356072	-0.2432782190352572	0.09278079119470799	-0.3675820777576981	-0.12828302654935084	M2	lightgbm	2	125
151	-0.042435759833538166	0.5205964407464624	-0.018830151541107353	0.13116139100381174	-0.2987571627809674	-0.05044068178777825	1.4327750269589412	0.04204183693005511	0.10631160350448458	-0.05950130135967923	-0.3624690057549394	-0.07164511155253753	0.01266784153304811	0.8463070493380576	-0.05006381818778352	-0.12400586673730259	-0.2623629489760203	M2	lightgbm	2	125
152	-0.31422455454104403	-0.10396873220174001	-0.05428720418451491	-0.20594014829582333	0.8002522346154265	0.20059953961723123	1.6671306125613063	0.11746968265566461	-0.33712742937528933	-0.04710664027218423	0.448968946092696	0.8116714095347365	-0.04724182329599606	-0.4004339147376162	-0.09295306705190494	0.5000793811034276	-0.2553185283074784	M2	lightgbm	2	125
153	0.2141177679828577	-0.21681885380863358	0.03694216322978881	-0.26644473235297234	0.06306406294649833	0.1636129462419988	0.24173477912917563	0.08246911510847882	0.4677497078951872	-0.36222430582482545	0.44085807013734496	0.30205763521405027	0.09856128058258852	-0.5787495290132401	-0.041558414270872264	0.05262743849857685	0.46085858247351685	M2	lightgbm	2	125
154	0.11789831111710321	0.4104254094909021	-0.08945561376752556	0.29062140142556725	0.1867577847561356	-0.01447117211759455	0.35169044687092327	0.10721546840923366	0.18556303237418123	-0.039883095870852994	-0.5685194529592843	-0.0989342643185688	-0.05346156894537595	0.7447577806281593	-0.3042075027406016	0.02074204898777565	-0.5077150567765113	M2	lightgbm	2	125
155	0.23497481475713533	-0.1679916526408314	0.035952730822573775	0.165340340944438	0.05979672506678167	-0.19875031883551236	0.18474380034387283	0.0363152716999058	0.2595651488507153	-0.07593433783235655	-0.03847539362051062	-0.09466194374373973	0.29518038152720827	-0.341658062103876	0.6156976711511813	-0.09042546166669577	-0.21054931692270454	M2	lightgbm	2	125
156	0.3513027189593412	-0.11016809226898461	0.035816666569468227	0.11047878960722197	-0.5913550284841637	0.10157610671113496	-0.7008076113571283	0.018917461724582474	-0.3754804893516485	-0.1195450807104704	-0.07133020267574822	-0.5839842481057116	-0.015767248187079363	0.5542222678803845	0.2803755079694783	0.024713283867287356	0.6703650957707319	M2	lightgbm	2	125
157	0.20797375018598985	-0.32622228163691586	-0.1499238799739158	0.20625854945339184	-0.20842593445713972	-0.11918891172301055	0.21625435859038272	0.17381631814108103	0.005460027632530342	0.07779248137986518	-0.3682752761243679	0.7794372360395174	-0.10481677079373333	-0.40689450022500695	0.1696530797516913	-0.14892346386369076	-0.27344126848182626	M2	lightgbm	2	125
158	0.3462460274936615	-0.007397224193011261	-0.051883213637193934	0.6584898953229751	0.3848542639792062	-0.08528619352206192	-0.06937721608759749	0.04149653641468549	0.14576974458029718	-0.1899317539823672	-0.3406575536468648	1.1399707412795193	0.21068963955326023	-0.4208314597345458	-0.9069598780590498	0.14362361818379177	-0.25383968829316444	M2	lightgbm	2	125
159	0.09701597850636921	-0.0015059177804848055	0.9161787165030215	0.4805200633892404	0.3732368826796492	0.5568767073101154	0.07411596418661476	0.23967179231286834	0.3529397283408768	0.19871346565143527	-0.284181286290705	0.11033612376160404	-0.08371062412640032	-0.04461198795755187	0.0500724605174776	-0.08127361149829662	1.0024714132612318	M2	lightgbm	2	125
160	0.023898926027613294	-0.14323608214918865	0.08866739614074191	-0.029296933506109814	0.11238550107346587	-0.42640924660068424	-0.24414367467072823	0.11235575725344314	0.21128422218152448	-0.13247968129147938	-0.6595731981733881	0.16662754421137582	-0.010674155673020097	0.05440506722549915	0.10270615424589258	-0.1917494556876508	0.6596066390302051	M2	lightgbm	2	125
161	-0.2081446569719428	0.34701558147774914	0.008261960862471477	0.02191302649720873	-0.029823509977912548	-0.07259764281857214	1.379541884814937	0.13910784840866547	0.16437901484153333	-0.08021873728267598	0.22545062373097127	0.15627726115154095	0.0650417033290015	-0.42745483707899157	0.05997116451332864	-0.1349746705105101	-0.4310417181764858	M2	lightgbm	2	125
162	0.17643968221998446	-0.4468206043326043	0.045104030242757095	0.2195578145833015	-0.8070669691580948	-0.020790720377562348	0.0371501039657206	0.058570761456153406	-0.02388110354908268	-0.010799961438166875	-0.028349716736937654	-0.42546575858784874	-0.07952636303686911	0.5661191076052843	-0.15655594601583392	0.1130171462571136	0.4065066715478272	M2	lightgbm	2	125
163	-0.2588512373520953	-0.006505765712084228	-0.012614573421997689	-0.2020622952878549	0.22722673589684309	-0.2961256299428551	-0.2341445323797857	-0.004759519574129923	-0.45092344575484034	-0.28809609672332803	-0.5105734804776674	-0.16827096524631238	-0.2001832149551807	0.12131069308728379	-0.06805113826659752	-0.021969144555377556	0.31905424459816145	M2	lightgbm	2	125
164	-0.23997367329323527	-0.3342376313411828	0.2505249707415655	0.13660531916058485	0.41006781449824203	0.8116451096921014	-1.273177311871296	-0.3141814999857401	-0.05454477103463034	0.5382374173814178	-0.6818095756099609	0.021247734611313327	-0.06195165627864182	-0.015240635326266008	0.11207672776723651	-0.08460087054501632	1.1510641969709543	M2	lightgbm	2	125
165	0.17032072870959325	-0.051173850253747884	-0.044854000570938274	0.10595134498731389	-0.4255713810528818	-0.372685766023876	-0.5720426373600053	0.40608827112546364	0.0775142103820107	-0.46868101232986864	1.2617276342542783	0.20075027138651957	0.11784733898236514	-0.1298895468630087	0.10269697511551856	0.4639277459424723	0.1332021444895301	M2	lightgbm	2	125
166	-0.40252123353755603	-0.13213805176476986	-0.06783509687756083	0.19002628598041396	0.9416664631439414	-0.1417012728762614	-0.04891963798206381	0.029129988573790153	0.08906322322951912	-0.029989875988331128	-0.29710324684094697	0.14826855731557254	0.04309730589101451	-0.23555196163292916	-0.12963794207967771	0.17608413085632668	-0.19839720024076257	M2	lightgbm	2	125
167	-0.2719796895788194	-0.01138136550528732	0.023241376569808993	-0.3697048691062272	0.3040649344903474	0.2537791712924051	2.0181106519413934	0.26311705506947625	0.16562934462357384	0.045599308295066636	0.332430779548249	-0.5542029091003443	-0.1749424327803175	-0.0090388940635246	-0.07436431878037388	0.4420452798864409	-0.2746479936067614	M2	lightgbm	2	125
168	-0.07799702949188081	-0.08315565537324379	-0.06790647955010884	0.03133261390965181	0.6685475512648398	0.12302206176013938	0.1319842045900293	0.19571042168743918	-0.05805597269064575	-0.15119690110944764	-0.41616102089783663	1.0410738663809747	0.026869207830246572	-0.36644319683537857	0.01813963023958475	-0.013718864133376349	-0.3648021893349593	M2	lightgbm	2	125
169	0.2527869736141343	0.3014053052654414	-0.40409657991851616	0.11864711412472283	-1.0842310560813995	0.0507737935298797	-1.0986636089750546	-0.09718965547437546	0.07091758478457709	-0.588817534474569	0.36923364131023645	0.15007006303687567	0.17776866715601997	0.06543601600577688	0.26662356614646965	1.071758084749084	0.21075363537969685	M2	lightgbm	2	125
170	0.18024467854127946	-0.27569867135370796	0.07334426086953125	-0.08813263660111192	1.3122307743960848	0.29341539664793204	-0.04193367248307907	0.02585316496681971	-0.39534606040316295	0.7014320333998459	-0.07992841305618281	-0.13184584171495126	-0.10912717866394568	-0.20916046170185404	0.2030992529804124	-0.1747188126788663	-0.3461828559420215	M2	lightgbm	2	125
171	0.24830565139789967	0.15396156897647337	-0.07805859005991928	-0.07531174334886606	-0.11002716826985894	0.16749257391794645	1.5300866499553327	0.11217211573396622	-0.04211354716983086	0.005894108667681638	-0.356185454061705	-0.08137174400644294	-0.10116144300827466	0.7626821786167773	-0.26397346742716277	0.8505938313303838	-0.22339654873627163	M2	lightgbm	2	125
172	-0.06214147847605342	-0.08593195578854206	0.12258893304038986	-0.05164749529014041	0.7815088447331621	0.1901878643059857	0.1496326709945707	0.08169344899331359	-0.21023048182317325	0.03442257652438825	0.11350273345067109	0.012030225447661263	0.03260185600165198	-0.20801507148909323	-0.11440743378495487	-0.12197647471381692	-0.18171688343182693	M2	lightgbm	2	125
173	-0.22486824163633123	0.36059261807965304	0.009052170630352362	0.04477356327391357	0.8021073447152753	0.11256602355403802	0.14566632411988317	0.10796619528622871	0.1612217399752619	-0.25035563784646325	-0.7309623618074609	1.127234731297408	-0.14589495504861466	-0.2877704630980736	0.0711591831757413	-0.06588326452618612	-0.5082032108753033	M2	lightgbm	2	125
174	0.07036582761454273	-0.1531176779975859	-0.07137821479509748	0.02320871136652712	-1.0134249703887694	-0.4010119119958427	-0.6578300772643723	0.19876283853992077	-0.25652116199247454	0.05503927903185364	1.510009429516872	-1.5987748559891548	-0.29347375023855854	0.17945854629025323	-0.2060540295878108	0.2208042606816783	0.31838160212374195	M2	lightgbm	2	125
175	0.07613230248173561	-0.15609078578357402	0.1520862816362448	0.11552923341629592	0.3157987524008828	0.17837797416129145	-0.3841508608556131	0.07810408370216071	-0.1517117541866856	-0.5489595886503724	2.096545359430975	-0.3115723791802325	0.056541587156008946	0.18698089043630742	0.02146855023007943	-0.02244709803200549	0.4400706103522734	M2	lightgbm	2	125
176	0.05743011517247469	0.5665581887989165	-0.14688812620350217	0.14549677956612503	-0.3655842777365838	-0.14386081718891736	-0.4151938107074945	-0.555269026829619	-0.8314897154360025	-0.09332736477733855	-0.3124748744939082	0.19814019156487686	0.012352482481980788	-0.23661857184352592	-0.017095334573883972	-0.15697362688009864	-0.18623625826288026	M2	lightgbm	2	125
177	-0.26620916466360517	-0.07078782569459215	0.07979589867196911	0.2880140392706487	0.05796975692307634	-0.46777351014849816	-0.48175194075785926	0.09819355503048303	0.1958961772783182	0.08642411848577772	-0.5492828950702542	0.6023955529123994	0.03922078760271897	-0.1417560411399113	0.34514687054348936	-0.038932784166612854	0.3179298479321485	M2	lightgbm	2	125
178	0.19460796717139942	-0.26525211045965585	0.03412135586913332	0.10869155068771559	-0.8745524653875458	-0.18159321717774485	-0.3525621722654186	0.20514478564216848	0.11638474421242939	-0.19477497553690729	0.611012701752307	0.578459969895119	0.5525788209914877	0.17482278211696264	-1.1650399414539137	0.15954455033399936	-0.10240354822287663	M2	lightgbm	2	125
179	-0.33719461766994413	0.03421720050375704	-0.055355311495569604	0.09429666829622527	-0.27476721201703475	-0.06702498336318838	0.21431771849155348	0.09028939642889887	-0.3833834959623143	-0.07989893355671113	-0.004609186568171772	-0.7376800404746782	0.1347927630185724	0.42362889049369623	0.012164552424510604	-0.09330454882492417	-0.2749331372898788	M2	lightgbm	2	125
180	0.28836850805265923	0.18838554799120238	0.5972091379166152	-0.1914085399663551	1.4590355190979352	-0.1330225147741099	0.02129100198675736	0.006469285391699603	0.1007949590086339	0.14666046553533585	-0.20319563129489598	-0.010616283610254316	0.25694646352833533	-0.05415427315672536	0.00770261670215353	-0.017796432292840603	-0.09639835004975625	M2	lightgbm	2	125
181	-0.14690091519750786	0.4164835788826271	0.11618986954020098	-0.08433991614448323	-0.008267008691696312	0.024929087607210777	0.43794089582843654	0.17304022719185838	-0.12604440295448102	-0.08387108519809482	-0.8395334014390128	-0.1180734096904042	-0.31366555225026727	0.18742744144333584	-0.227090513135797	0.1368209631715696	-0.022595994647704485	M2	lightgbm	2	125
182	-0.34533411672537256	-0.08353436571570913	0.0040580887475943255	-0.23151279052071777	-0.966507052663234	-0.0741876467154251	-0.4754481414147717	0.09685386252570058	0.04808195712269606	0.13648848971745278	2.64182921138357	0.8474337085749889	0.381622342125284	-0.07169914715489635	-0.49227026370619864	0.4286732490855792	-0.08026642327307472	M2	lightgbm	2	125
183	0.12639239253545131	-0.025848965366488345	-0.3087062515645524	0.2753281704675638	-0.7566266299648196	-0.2857352402110408	-1.0828184040351185	0.0014025353878355249	0.1377533497661625	-0.033184272833063036	-0.042325722835641476	1.200078006163642	0.32902293480109956	0.17791106502747162	0.4259412074083106	0.5918307266400312	0.18226599257620993	M2	lightgbm	2	125
184	0.03464142933677239	0.018795366274339073	0.016153562333256963	0.031048862001375233	-0.640728975930694	-0.0027192918132606433	-0.26671278128778236	0.35335025913320667	0.25633428144087617	-0.1423817350767292	1.5436668408992196	0.6064444344852515	0.2262491140397452	-0.17900794132200978	0.187033783106756	-0.16077223426096213	-0.08670009130983503	M2	lightgbm	2	125
185	-0.2014494494841672	-0.1798358540088967	0.22449192970935103	0.1499120516159163	0.220366193288004	0.31847758987574226	-0.2104761224758639	-0.18082158318540703	-0.32782942969116535	-0.670807792371122	-0.07192544874337707	0.025669233018879314	0.18649066874610618	-0.253707849984563	-0.20982343163215927	-0.09017083364260903	0.33798991766088704	M2	lightgbm	2	125
186	-0.43630363354975715	0.03329527752978832	-0.04492705152385097	-0.22292540727659377	0.7778137911223241	0.006686666652431531	0.16944795360519752	0.06964189066706102	0.15592967568846552	-0.18417972352424353	-0.4666900630189862	0.10217555268799311	-0.1993032289063792	-0.4226094411586426	-0.1590529673708518	-0.1824452998015565	-0.40608687787543807	M2	lightgbm	2	125
187	-0.22408423853337134	0.01593613934565635	-0.023594422642005862	-0.021640595238695357	-0.5754792566940027	-0.1185601575293979	0.8279776349224518	-0.16894337613083202	-0.1057953238102124	0.14176931809571303	-0.7987294889068908	0.6023353256830731	-0.11692244376043823	-0.7651679338507887	-0.08534775033054123	-0.30866625014225346	-0.2468874086333221	M2	lightgbm	2	125
188	0.2033911891059274	-0.023253254863850423	-0.05721759434014912	0.006997400983770313	-0.49020850904491153	-0.39187295983772913	-0.8527248995964518	0.08489910320297524	-0.18258627744791495	-0.3407313019313462	0.6042608316433987	-0.4271539357973483	-0.06776958720020584	-0.01682816093437006	0.7604713020695841	0.009128996137658964	0.020427993592407837	M2	lightgbm	2	125
189	-0.2991585354228455	0.13942854760762352	0.11603548924771398	0.04711733428684487	-0.6727728356927881	-0.08909448070295983	-1.217200656943836	0.10512404351229854	-0.07072490680372816	0.03025696727430764	-0.15258372771516146	-0.06546603287390854	-0.021052672661445795	-0.10298813692705906	0.01691460432655179	-0.2598079049240295	0.1747928401050452	M2	lightgbm	2	125
190	0.18847434184927048	0.37497243510435607	0.21344122066308086	0.4112866470025755	-0.6227443053197097	-0.0835347301560748	-0.29176557739188447	0.10444166703563948	0.14245391136284297	0.017323772654118014	0.08371632824228412	0.2581712812196269	0.23061233162671907	0.10941791251323488	0.05803102059886154	-0.05891503695017722	0.391271514579401	M2	lightgbm	2	125
191	-0.35199869172840836	0.07174013293615879	-0.018068114449732272	-0.11824461985151381	-0.17309816866401237	-0.1868068629889137	-0.558205909887918	-0.10854880668193362	-0.047697927054207404	-0.12477024251855642	-0.4154125130706319	0.4698193452134111	0.011184586232476706	0.09177793761191225	-0.1645961446592941	0.3957524553839421	-0.199201562683821	M2	lightgbm	2	125
192	-0.2241010663245801	-0.22249722920834203	-0.15728215474353938	-0.0875966785911221	-0.08624811932295688	-0.22866455485276754	-0.04548586667332854	-0.17193907221588442	0.12997701398115252	-0.06997855535418841	-0.6604929015037365	-0.11257356570166446	-0.0849379737749863	0.11441323532277271	-0.13902359473987322	-0.23402942479678066	-0.24610717238300367	M2	lightgbm	2	125
193	-0.22022945802255842	-0.10830699637569013	0.008183295670440573	0.08667182937172224	0.6395212844588625	0.24763433967145554	-0.037584011560579965	0.013513633462696103	0.06619314075371674	-0.03479588402606251	-0.3361157231038262	1.2538752341172776	-0.007499893504312325	-0.06941818405000968	0.0278819235781657	-0.02529540203848457	-0.5138981727599116	M2	lightgbm	2	125
194	0.4713056938985963	-0.004777668914367519	-0.10222458151607673	0.5874875421363938	0.9362043367170716	-0.01179236162019786	0.20015500829059976	0.16176877652631566	-0.18095936877026814	-0.10734912314302186	-0.5022438459426977	0.9325459310451913	-0.1192522247959104	-0.46962418397730304	0.25614269074354357	-0.16764726173952815	-0.15627298995885094	M2	lightgbm	2	125
195	-0.2433650623402247	0.3245194260145094	-0.02540362012736914	0.11338768604345001	-0.6745185961098954	-0.006912026576774548	-0.4587547748870164	-0.3880010849988561	0.18303384787148017	0.10608536049873125	0.7763881312916248	-1.0755994773776234	-0.5416651194345276	0.32820740792072983	-0.5930644191294879	0.17951855960741184	-0.07158319476400396	M2	lightgbm	2	125
196	0.24592190698851812	0.22539952585625794	0.10522095100762943	-0.13628631939634392	-1.0722808794860177	-0.04625828845535312	-0.37192434676331054	-0.8690712964847364	0.20241721212867878	-0.19200054596008295	-0.23471291987064208	0.23816901421882034	0.202847496334023	0.2591808166037155	0.0010181897323899868	-0.12730407237203883	0.35243110748169915	M2	lightgbm	2	125
197	0.12200428791899703	-0.09481285331699503	-0.06858254621808273	-0.45506712355388595	0.25118064067636137	0.052921632535570036	0.20955206993408135	-0.34033197657126035	0.02283789965839117	-0.032923714692929325	-0.3192459012591458	0.7214286292111645	-0.0317706340195425	-0.39994595148641315	-0.07396791005440091	-0.1570073150933346	0.1645013866239448	M2	lightgbm	2	125
198	-0.0015364496547644255	0.22733867679143793	-0.0869258159663697	0.02290171775136439	0.18157043324815664	0.07966945178733394	0.08923911918962318	0.1048201304156542	-0.283201854276834	-0.08047865745236592	-0.02415525898624687	-0.30635285966443637	0.3017218178167917	0.2711707514412331	0.08634586688901802	-0.17609724429018037	-0.18357338171399273	M2	lightgbm	2	125
199	0.19666044725134513	-0.17001389741826528	0.039611705489215644	0.3066154771446249	-0.6247615358128584	-0.13057497891795286	-1.051924160370229	-0.27141816690070325	-0.0868645005388417	0.054769499340385164	-0.1320610353462911	0.5390995820588355	0.1384173681721249	0.06634049453351408	0.3479124412203934	1.0289217083550197	0.1778931677963588	M2	lightgbm	2	125
200	0.5348687678898453	0.19888710263377918	0.11265467511106565	0.3731736755098111	-0.11774446864440352	-0.29543804114326755	-0.3849311871469027	-0.05748015444715636	-0.1427938862663254	-0.05240904333303888	-0.19487146023820756	0.27534595602856665	-0.13822829514061774	0.04847656315964234	0.01808067430435388	-0.21444655843767654	0.2982086068285635	M2	lightgbm	2	125
201	-0.18803669297592446	0.1316326659662963	0.03972600914484169	-0.15860428288948925	0.15159322945599485	0.07311965993561098	0.15133457715034296	0.09924096097939085	0.27021744478550713	0.2244292883517946	-0.37941221002015973	0.07887809533583595	-0.21772245749352792	-0.3798841584522255	-0.14885810081073864	0.0062640284571719605	-0.2684726209516944	M2	lightgbm	2	125
202	0.09983616172375814	-0.4219343359232274	0.02643392322804663	-0.014342256603182111	-0.17551117141998365	-0.04223318393393447	0.37121760929953507	0.0812906511815023	0.1736967652828199	0.031167228252363354	0.038677506816361035	0.01802751857940254	0.15784962002259278	0.608525507004471	0.02186063497004847	-0.08994954908651032	0.18811305990584892	M2	lightgbm	2	125
203	0.14358391212873986	0.301740924402718	-0.12273628723142598	-0.039185882092274145	-0.8987405090841871	-0.008153442445021255	-0.38847690456784884	-0.05217238982354276	0.2131843879299544	-0.15931658492315123	-0.05769418310932646	-0.6945604112966463	0.07215257369212287	0.3827931375539798	-0.0863863912002984	-0.17709496865651375	0.06954351367676781	M2	lightgbm	2	125
204	-0.2603326353690068	0.40280136061160565	0.10351432995882882	-0.27371879540775146	0.06636538306503997	0.40987436696559265	0.052923283627088626	0.03927163460290145	0.1931682553966093	-0.09682821073535362	-0.49065114540883115	-0.02573893695344221	-0.0032160268207859907	0.3360022763235813	-0.037222542380691365	-0.1575503623764666	0.444750324894732	M2	lightgbm	2	125
205	0.2376835104609742	-0.07778331548395244	0.03656120817964673	-0.1484764755198815	-0.5356349046925224	-0.03370328792473111	-1.7973747844726622	-0.1620377231385319	-0.05052952618325158	-0.005447527242930126	-0.12388115113129317	-0.08022761170348074	-0.06661240310050412	0.3638003132304663	-0.22038569803006006	-0.14042283506768713	0.17222747705050798	M2	lightgbm	2	125
206	-0.13521086277190097	0.0640943972042467	0.03875006904844103	-0.23567959063643992	0.16802241113646396	0.4323800673448407	0.46215042024584957	0.1158819397491434	0.31829397596058107	-0.22190344705717668	-0.5766680904926639	-0.023263805062645734	0.36110577121647125	0.6086319885918439	0.05294972002333164	-0.06931430808833029	-0.4294829099566566	M2	lightgbm	2	125
207	0.09115796191462866	-0.29654280985961273	-0.18987523081906932	-0.1143439357199564	-0.7885940660894744	-0.01922680275813035	-0.10174710358622092	-0.15109676203815087	-0.0049745691555469216	-0.17108314104009678	-0.33289815408495704	-0.08311650007715676	0.004405843849013934	0.26511832230405563	-0.07282327174729634	-0.20309211611640268	0.3342858819836146	M2	lightgbm	2	125
208	-0.27476133010560166	-0.002161665238024225	0.10165997309141572	0.2927359440280579	0.4073110628168672	-0.0919496086904819	0.14721905103828822	0.16977201241569392	-0.2891714271806486	0.14259663111623289	-0.38904855464031096	0.1900133215967094	-0.1794485385550999	-0.4769105222253079	0.4873641157973427	-0.09132935994387686	-0.34049745887295324	M2	lightgbm	2	125
209	0.05836535826633663	-0.1639540730539077	-0.16871971534676725	0.029711245760591948	0.15709222501746464	-0.0527502104759943	0.1883533115467073	-0.26264917111078184	0.11674570817943176	-0.11089578815327643	1.106150600215125	-1.4955892514002427	-0.005601632136915103	-0.7283277183488585	-0.25855382962567613	0.5241803868363741	-0.09738961315848753	M2	lightgbm	2	125
210	0.02278970145060225	-0.1709634400390665	-0.04329475024825112	0.037047188870269	1.4383585296541421	-0.016646397380278916	0.9168051154534211	0.2664397819328069	0.13282837684375493	-0.004982708225950467	-0.2168779848083478	0.47730615119955905	-0.12279066711842732	-0.5767736029626707	-0.10020718894504392	-0.10482381434228143	-0.015117892260058517	M2	lightgbm	2	125
211	0.17129414312505162	-0.1798302291011365	0.015206273419624775	0.032768120370048594	-0.20075580244085664	-0.20083443535561316	-0.10080947027693668	0.0521318483573094	0.26380194767949794	-0.21755291653495765	-0.07254504109476179	-0.06800970386442123	0.026168508255349686	0.003121807106597798	-0.09671832355442551	-0.09317684485453148	0.5975717638234722	M2	lightgbm	2	125
212	-0.2381098217929909	-0.07349074040830382	0.06024605806422955	-0.053811118170825505	-0.061332674800442244	0.10868651669012322	-0.7843126527102567	0.08318254277240796	0.14275647882603718	-0.15853851275600972	-0.382659273945295	0.19464409504240826	-0.20983614363645078	0.010106245407963284	0.3898377185450208	-0.09149299373501263	-0.4569738019300434	M2	lightgbm	2	125
213	-0.03110226405100759	0.30261301799267165	-0.08407912285506752	-0.05187317742289813	-0.9722379813487623	-0.39985575056119665	-0.007795952750577721	-0.502587076639917	-0.015971937665616245	0.1656133700329852	-0.017926251980836503	-1.131091967284511	0.0758155091014579	0.29073887541308524	-0.09267507508092196	0.21471849791252476	0.06063493496222303	M2	lightgbm	2	125
214	0.13796916291412786	-0.11195291760066184	0.026521845225998205	0.2683358910594373	-0.6992495171500773	0.18632924945781967	-0.03270775106469466	0.1506118929530174	0.034636412289696494	-0.011730126139434837	1.7595957097201549	-1.219360916324735	-0.054128435856735414	-0.009528856288128516	-0.2902357835992169	0.4737235257250179	-0.15823304567388344	M2	lightgbm	2	125
215	-0.14130285736063017	-0.013225456494589458	-0.1126734753528109	0.1518247098936309	0.15145082668319904	-0.11304811698721082	0.07856342238890647	0.2252282937643615	0.19741900437127952	-0.31095185695559296	1.3000074714664747	0.2420929372190962	0.029453824497960034	0.24989450608080696	0.037093193044733935	0.01685535883706212	-0.019480769579511795	M2	lightgbm	2	125
216	0.19202716839477424	-0.11870467699586972	0.1716707303533684	-0.020294630936425598	0.20957844333269524	0.16935089756032382	0.39601269333837635	0.09171245457715747	-0.40773253687779026	-0.2841722000969736	2.1028360949261877	-1.2340350481891151	0.12515469660362546	0.5761579206518558	-0.22725503432521774	-0.08397145811685265	0.08445430091662234	M2	lightgbm	2	125
217	0.4882901326386952	-0.020922731885050286	0.14268224024624085	-0.36452052486467323	1.1621560144416674	0.18254323796698527	0.13874769269159695	0.15644543942320563	-0.11075854296852208	0.07319193919886062	-0.38605827865262715	0.11436534577904307	-0.20898772392940923	-0.16332134952101987	-0.18719121913364573	0.2565487269518723	-0.41949300881100043	M2	lightgbm	2	125
218	-0.18499683193639616	0.48937783363438625	-0.1578894453630888	-0.0934050177447443	0.4158649526594063	0.12272280465277827	0.21242595915939963	0.09574737072080342	0.138604530604513	0.13109910159972266	-0.5759728482215875	1.2212301863237225	0.2000516975849547	0.105955681767764	0.009771251840774944	-0.03557496156118712	-0.16940827884052956	M2	lightgbm	2	125
219	0.06949632541796985	-0.17691386407018023	-0.04034112152629458	-0.14490784684340402	0.4636842216239917	0.26267084657823675	0.03596947101633652	0.04536741092569689	0.06344981317908312	0.4601811078526396	-0.5917151772276484	-0.05200360274842832	0.3793411662263164	0.2555348265253396	-0.06437402876203874	-0.09168243536359623	-0.4584283642857576	M2	lightgbm	2	125
220	0.0662666645725784	-0.3734848346356746	-0.026211890733155038	-0.21486868127759248	0.2742005400734588	0.061384101960267716	0.31988033131605015	0.11210568848781804	0.05768771906845689	-0.020045865684065814	1.406805319382038	0.014138236385423135	-0.0022787729791405517	0.015102473179460176	-0.2000903076497143	-0.023938388433667555	-0.1925847287481321	M2	lightgbm	2	125
221	-0.29951974365867473	-0.1786438430405662	-0.0727478067090642	-0.14233886309538607	0.31159656373075745	0.2554363791082209	-0.6249320806126629	-0.06652731270790377	0.21704116898765616	-0.3331678201273008	-0.2491777281881205	-0.23310979119941824	-0.21526670156291547	-0.02808674071260567	0.4405201050400163	-0.0505311476132782	-0.30411015608543474	M2	lightgbm	2	125
222	-0.0919514571828065	-0.03779810062267037	-0.07433142671052649	-0.3029717640840458	0.5023038712733642	0.33835654835550644	-0.13157403910349738	0.05303410706532276	0.300573609304253	0.07332147530342256	-0.23079374174711312	-0.4673004012799296	0.3881986160733723	0.6070790896037682	0.03779844867387603	0.34056205301194087	0.09782302439123441	M2	lightgbm	2	125
223	-0.4688250348856003	-0.172161292339443	0.028269299512930213	-0.20289507710365295	0.04696485023957859	-0.08712836254958312	0.04773301277650793	0.06484275428320713	0.18530695755175952	-0.277713333132467	-0.37854702824740194	-0.3068889848982604	-0.16093130081922516	-0.4510631175088384	0.3605195495940459	-0.029375836611975247	0.25214530417637626	M2	lightgbm	2	125
224	0.05827956714186098	0.03487433768719475	0.08968578879252655	0.458429823440846	0.6793041382087587	-0.005193693928320892	0.06145728927443628	0.3363291362236335	-0.14215539619605352	-0.02680946353025884	0.04958930543332329	0.7454430624674406	-0.06879616100815976	-0.3799885926069441	-0.032995627085844394	0.3904984171424199	-0.14913206629046558	M2	lightgbm	2	125
225	0.1274866327043257	-0.035356084234784174	0.03607635228189013	0.2662455707744569	1.144692141816438	-0.021482471241103734	1.1602331018029406	0.1448191208570675	0.0338315984653453	-0.11411846144361217	-0.6715425838589023	0.29602783493526474	0.014000220735783487	-0.3168363038587467	-0.05104732086690696	-0.07525554771928178	-0.11156047060897252	M2	lightgbm	2	125
226	-0.08855019791353265	-0.07028395006210088	0.21500625156064598	-0.21701208915003461	0.827124194260493	0.046971955719474726	1.6012043766475235	0.21501973407868524	0.059870993504447224	-0.07556934366625388	-0.18976967236190329	-0.6956088931100798	0.2769821438935026	0.175323794657779	-0.1910346696081539	0.5236109766351048	-0.21523957042996053	M2	lightgbm	2	125
227	0.06523649441440818	0.02083494047990875	-0.31306968472552305	-0.07979722614701107	-1.2724755223714328	-0.0898500689091805	-1.0715920161519954	0.0332189376660692	-0.035298224067856494	0.30298519697946386	0.8930869810313602	0.6426433371456121	-0.2900623674869953	0.08311646107334471	-0.04930159008024962	0.6635617968166891	0.3906397571568844	M2	lightgbm	2	125
228	-0.020588160502702513	-0.2118946793444393	-0.12767287408059286	-0.016146664862907563	-0.06680009904703846	-0.13047844634304667	-0.5650109563911611	0.11340295661243215	0.1046640127173635	0.4557375725935167	-0.6042926504803406	0.03005559964377402	-0.017353987824945565	-0.10603171993770635	-0.042021678902430096	0.42729496281221	-0.42872342004256553	M2	lightgbm	2	125
229	0.49236176957462857	-0.16162311059508808	0.26205625469668564	-0.05524297232896798	0.9121110403693271	0.26763822338708226	-1.4562165449230322	0.08745119702840955	0.14994830794859715	-0.08288341652776308	-0.5664934251364799	0.003621709628028851	-0.11095673230222945	-0.09928468995180127	-0.15169878614393115	-0.27573768712544827	1.3080512279929208	M2	lightgbm	2	125
230	0.008095277476894655	-0.13721032763857527	-0.14893956864546593	-0.0784569862111243	0.1961187345008299	0.15468929747002763	0.3996759361602154	0.09127817191201296	-0.23168289389710817	-0.27383307833904746	0.1575726273295558	-0.38292457022673204	-0.1769677428499951	0.7256718636592587	0.02594159353939687	0.012819015634684452	0.2658605985749127	M2	lightgbm	2	125
231	0.26377643522656413	0.04457502916281604	0.06343803264904593	0.277764484698804	0.865877485784882	-0.4314957312818006	0.9939899662054257	-0.5377378195884714	0.0038213023187256548	-0.12765884321659604	-0.12907296236335225	0.8741595992516392	-0.011778072082204431	-0.4796672544147969	-0.07364347899666872	-0.17828724066727156	-0.39247783671331665	M2	lightgbm	2	125
232	-0.05105759381334716	0.0037079510275109476	0.030049503564221917	-0.1642163085599661	0.9805964355699683	-0.06417149207061708	0.1072685100987507	0.16079653951522516	-0.2771861505257495	-0.004143136146885003	0.056561881652402564	0.3801457032061198	-0.05383741357599186	-0.7690480456588051	0.2082315694503564	-0.24215399977722493	0.07761125481341355	M2	lightgbm	2	125
233	-0.36618544063838115	0.24873159230692454	0.0464912595201146	0.23003719476694098	-0.4571616927029221	-0.13785673141670002	-0.5168655268721252	0.1394438464321067	0.2938215542869577	0.0064531022404770814	-0.14418122140606024	-0.003844209770422893	-0.06900220605591371	0.5600578955224009	-0.0326517036779978	-0.06551468836670787	0.2810877277659072	M2	lightgbm	2	125
234	-0.27581919429521295	0.38235913733730137	-0.18771110539759114	0.35552837065634396	-0.29306475326888204	0.033982958089122536	-1.1439215016591875	0.019514371391820173	-0.1783900660251865	-0.04363668185144715	0.006797170312882933	0.6442717382348996	0.22964657831315985	0.3883612571050508	0.33166633309586524	0.705575157995361	0.011853889349720566	M2	lightgbm	2	125
235	-0.19760230099671608	0.049492009650921924	-0.126643797549509	-0.020621380560231457	-0.6076938323897481	-0.18759952688857615	-1.527838237425879	-0.09034441918757609	0.046175840941324646	0.9003696788597533	0.630426457905703	-1.357622354042978	-0.15840643952099592	0.12354624449714433	0.1274311588084492	-0.05047218432085395	0.34372229216176575	M2	lightgbm	2	125
236	-0.13486876936297357	0.11341006468537378	0.4088655282080004	0.6476601124588632	0.47741763257313063	0.16164049069136774	0.737812296406173	0.07106183149431124	0.1335114918082144	0.10307275430293003	-0.500144985752222	0.9067449210574157	-0.052138398167418804	-0.4434977725204785	-0.10354263855945468	0.0007068112986711244	-0.0568917229346574	M2	lightgbm	2	125
237	0.15829937686124887	0.5564258702182818	0.02703841400443199	-0.02234311401827096	0.12057535849038765	-0.10665832239834785	0.37314287049813966	0.07624748053160774	0.1716181723658188	0.20985330626801216	0.36715043749473175	0.10499685464147349	0.007825968997920802	0.21663723499954063	-0.050155420271333996	0.1650840922140203	-0.267027471415104	M2	lightgbm	2	125
238	-0.16729972765861964	-0.10412443983755656	0.08299880683587452	0.3597369924736934	0.9785132253887049	0.04624378486261282	0.014896929869773371	-0.26094625415353256	0.10423525983460499	-0.16297880866059514	0.12541563399780004	1.0340000297243872	-0.027460986679602208	-0.3256794709936843	-0.09071684231666433	0.033518516489837245	-0.2251149336009142	M2	lightgbm	2	125
239	0.1731239203383257	-0.11760402596473048	0.11372205958763247	-0.04126865064391981	0.631574303079763	0.037577246835648205	0.07387363313861596	0.23321841158674203	-0.10496504645832615	0.0886066387536664	1.0879573190627927	0.5646324061153966	0.028876863705594374	-0.3453280218970555	-0.1187914139683731	-0.04322891546253702	0.24246549293809583	M2	lightgbm	2	125
240	0.15574830489224978	0.17777009458416948	0.07659456073420481	0.10646334565774009	-1.2001781179086146	0.06665986248570062	-0.19946303071546992	0.06564908090397624	-0.21693326216628697	0.22031360047721907	1.6945808492800272	0.47183398329771986	-0.04724532881255371	-0.1307410784439411	0.009473753882399242	0.32380101847007825	-0.17977739261698458	M2	lightgbm	2	125
241	0.1767826596374323	-0.05759283142292508	-0.024297611472281724	-0.1299099712208	-0.5299654508372683	-0.14133610248310108	-0.6123253979672998	0.08707557087522887	-0.6621123324022665	0.3320815048504169	-0.24566941537234543	0.15842406690276326	0.15072005771124175	0.2693474590653685	-0.11869777534585453	-0.22041570442855105	0.17540323587013762	M2	lightgbm	2	125
242	0.19830514773170763	0.3583964006944323	0.2164758505175132	0.08004912389141763	-1.1224374044557182	0.23273328637062732	-0.6824379051203043	0.5353933149911332	-0.22697797309395068	1.0863859237781615	-0.0203470804644154	0.14328820714240909	-0.16461396239862952	-0.057925509230319853	-0.026344968626567544	-0.05686705348969365	0.4127147375323688	M2	lightgbm	2	125
243	-0.0810418279602443	0.35845111218463066	-0.1362560498078578	0.2992256865881736	0.14015066874288362	0.11040080604478303	0.037465653628517295	0.16450769785859173	-0.1295190310594873	-0.09996244888510242	0.07155840060204306	0.08646211723754299	-0.22527825594599754	-0.18444728518740353	-0.006431558704433997	0.3735601810735386	-0.1376390423198105	M2	lightgbm	2	125
244	-0.5043364141168704	0.06284381340071676	-0.08252182294589809	0.2756388916733182	0.6937558670829927	0.04667367135758281	0.16429888238282592	0.17232675284546436	-0.3835681339642137	0.08572876519309372	-0.7429620989156329	0.021296921486246963	-0.2230391565752516	-0.09153363400440316	-0.16394342390159036	0.3064966750655644	-0.4131711066815161	M2	lightgbm	2	125
245	-0.3161870714025812	-0.2864973542624403	0.09816710932432057	0.45506821655537183	-0.7542605505794088	0.2263717918344465	-0.015209667096673762	-0.23919274107229224	0.31297146982862756	-0.18288840329483852	0.027125031214507666	0.9647740887354935	0.07715799503013933	0.16565805815877377	-0.05888925353452056	-0.09679394176843947	0.23399189853634858	M2	lightgbm	2	125
246	0.23986695862254173	-0.08555319094150224	0.0395749919908427	0.26696532977328563	1.057671492320353	-0.017313290611243627	0.546861352992925	0.07278183679088542	0.01080289672546383	-0.1941871617108651	-0.6126044965137639	0.32608777315102844	0.00284993509606118	-0.22558024961976683	0.0792566884436203	-0.04350111206065924	0.06554855878086203	M2	lightgbm	2	125
247	0.18745790135448548	-0.2341121034001356	0.029069525352976584	-0.1802288488179602	0.1375960428420231	1.1293493922384057	-0.08597672407423605	-0.25105966310910893	-0.1253179020633466	0.02320347678747537	-0.5206239230772679	0.18629353169439003	-0.04755392199551752	-0.1329740922191318	0.027811045031030022	-0.11520229889970908	0.9651073355156884	M2	lightgbm	2	125
248	-0.23771982556351332	-0.27394760391825773	-0.04046745747313123	-0.05991661047170733	0.06418025649270502	-0.0934755019675617	-0.6875768395799879	0.04875518401993261	0.7117208161629313	0.7227700909905246	-0.20970911830147682	0.01162445272620925	-0.10760662305277847	-0.2296850549281576	0.3185553063476667	-0.08445068233866775	-0.25263699330087236	M2	lightgbm	2	125
249	-0.12529886957922645	0.41022743265438233	-0.06396077564954784	-0.1023228121397502	0.7319392148314378	0.17986472431147701	0.2995753237901842	0.13778684188264348	-0.011357502651712297	0.20814059358983591	-0.7214694765133425	-0.43820588362487223	0.26541949582415497	-0.1274551507312165	-0.12103542208610538	0.42014324363412636	-0.001778976982005375	M2	lightgbm	2	125
250	-0.16349286074343766	-0.16536914266174688	0.01851310242758141	-0.12218964805564683	-0.5347870845535886	-0.11511386822036494	0.37766783976738816	0.13267454750404073	-0.1737361141974398	-0.23702932304256188	0.7332939596073815	0.19900983028106428	-0.02189830764278729	-0.44186054775409284	-0.027864937893494444	-0.0890125201761102	-0.06416473914821769	M2	lightgbm	2	125
251	0.037107992855065275	-0.13189678621108678	-0.10377861223447475	0.1951438660681009	0.3623486931980493	0.23911772609018753	0.22098570416574248	-0.019331439871646688	-0.505091474918055	0.16301177396013602	-0.08114432280194663	0.9827001289549357	0.12850734251642484	-0.388663904154785	0.2398332437471595	-0.1436265859917168	-0.10548134914805256	M2	lightgbm	2	125
252	-0.19602270692405543	0.24326733342734858	-0.01760940677352045	0.2706288417717817	-0.6132964040872637	-0.1698403873724826	0.3614638944845849	0.4832163904870076	-0.47514263658652356	0.05288230673638058	0.09084024215866249	-0.4420396566540956	0.09382166997249271	-0.2116514405631917	-0.22531645804329598	0.2755225973685304	-0.20057234687917141	M2	lightgbm	2	125
253	-0.3017068586370342	0.08444459436977751	-0.025404351730202206	-0.06038318547228935	-1.138680679485076	-0.3099508687633343	-0.2643016562397573	-0.3797541788955935	0.06919278441887229	-0.01798759668303534	1.2673730564756978	0.45804181954228984	0.4782011033102115	-0.33947397048929095	0.12048760726473416	-0.05109546225604709	0.003390097208520865	M2	lightgbm	2	125
254	-0.5097794734863321	-0.17649698227797997	-0.06351115959401604	-0.03318845100591584	0.9988367220118619	-0.01755437899529272	0.35466845560998955	-0.04489624604497921	0.02185472136567136	-0.11304420441535326	-0.3981359629076181	-0.6358597435081569	0.15516128869299925	0.3604846380172008	0.0760905258272232	-0.25689608097496397	-0.1725726074262009	M2	lightgbm	2	125
255	0.17425363649617165	-0.08405510007096914	-0.035310517735696066	-0.08530143941216455	1.218006328210276	-0.8839161472260556	-0.36183091487135677	0.05642390959971683	-0.0822514171352457	0.010660538415120581	-0.18796759157890955	-0.06264872099531381	-0.055982191260974756	0.12996607178707115	0.24442010152400037	-0.09727392690041214	0.46179019796258725	M2	lightgbm	2	125
256	0.0607107324006889	-0.04077932473302259	0.05911420081258298	-0.040707949639088005	0.6188205302898601	0.21087914994804902	0.32387461552854946	0.09640763524767983	0.16796188902815928	-0.15729063412699829	-0.713496824006899	0.05531307253958206	-0.2244385264393283	-0.21511577188704573	-0.2565050611914539	0.45781292810384583	-0.46534607879147416	M2	lightgbm	2	125
257	0.13925348836547705	-0.23195287875734244	-0.025719707931997737	0.4749631012670452	-0.14020176583505192	0.07624466884230664	1.394316521032077	0.2558541377732566	0.19260809331195167	0.09677647385530148	-0.47949247753660695	0.01044369029200825	0.008292137595186039	0.621648799641104	-0.165598352137652	-0.049560570572355404	-0.5644185110700051	M2	lightgbm	2	125
258	-0.26735860072307077	0.11858840195164702	-0.024016038290999537	-0.06561365652923105	-0.07505353032547582	0.12798049139513404	0.19177685200972625	0.0887056908756582	0.014756554785278365	0.02462339146608069	0.2537496378360222	0.08059159278647658	-0.10807174753780642	0.34227092119195635	-0.20729434528187507	0.22921281056579154	-0.36634252820430574	M2	lightgbm	2	125
259	0.05874118373439139	-0.009367595140831082	-0.04062346758271659	-0.04342017531114107	-0.8189497039711388	0.10336710325148284	-0.2079713114825109	-0.06078694061726669	-0.3529143647016775	0.7775737752555157	1.5895386884896794	0.383110979712592	0.3730305928624341	-0.23652652164595311	-0.017074260259727074	0.4703494947370088	-0.024710848219724073	M2	lightgbm	2	125
260	0.11442162601890321	0.642192901740172	-0.140194280879121	0.1030930184291243	0.3619370514847621	0.3917938203171236	0.21327995742481423	-0.41461208799849203	-0.2454948718691732	1.271371501616413	0.22095987563990435	0.3000060145278265	-0.11848221747806106	-0.06640591364601939	-0.06417640018796518	0.4598398729307426	-0.0319514028171548	M2	lightgbm	2	125
261	0.04754284832928309	-0.3046404437971399	0.022855629185125518	-0.10769647632189183	0.16820933042444283	0.12175386089642296	0.1128920156387987	0.0614161064820427	-0.14763692901165681	0.10985219393954951	-0.20853045727630093	-0.009768157770824635	-0.10040172393243318	-0.15682396909631133	0.12501421249611247	-0.1793327339256786	-0.33071264125022704	M2	lightgbm	2	125
262	-0.24558934079495034	0.14442089546888828	0.18682983634097583	-0.010275202268876078	-0.9037377260165079	0.12780764390378757	-0.3587948812036204	0.09734171379462474	-0.08685650171725391	0.15110508657339802	1.3806734670279865	0.28680715300404647	0.3572903823167817	0.11494527256821309	0.07232717592998705	-0.12718966155239284	0.342225041065379	M2	lightgbm	2	125
263	-0.22567523441772755	0.5392736611889694	-0.02076661086640321	-0.07515269690730393	0.16029285199393237	-0.0013138430231293572	0.9454415282846546	0.18432904348226273	0.24045092770173096	-0.22618603207589635	0.032676503969010486	0.18353954536090683	-0.09891567294233458	0.3436460472355497	-0.01570538167594265	-0.1637508470089822	-0.24739006461873497	M2	lightgbm	2	125
264	-0.2907783890042664	0.6998506062923675	0.05166872256067556	-0.07721493573997978	0.16219087230056928	-0.1166615436765929	0.6427266398461963	0.12466597011503688	0.04521411844090465	-0.2341326456131256	0.18423813985968707	0.05060933622093663	0.07564691467349739	0.5174570274697767	0.04375323498692364	-0.12879980075831754	-0.2344911662647737	M2	lightgbm	2	125
265	-0.15257438699947426	0.060060577590303595	-0.03577530522944348	-0.020715434504534988	0.7487799929466379	-0.26466516342707624	-0.44315823793117776	0.01047834033366055	-0.04478809055156431	0.010716938882845986	0.13555903566659916	-0.9982962604479667	0.21233802674231694	0.5387170169847051	-0.039269394743556174	0.17441984975453972	0.3464580931220483	M2	lightgbm	2	125
266	0.04463463248009316	-0.11397364045001156	-0.013748910337199471	-0.053148800920788934	0.832251145679856	0.19660530300967974	0.23966199818047268	0.047850416742656485	0.1747534389513828	0.006268454076151914	-0.682783374311217	0.6026718650980791	-0.1873160801367771	-0.6925086665156598	0.411972387639953	-0.16435903627283185	-0.23486403343156675	M2	lightgbm	2	125
267	-0.28121574486674594	-0.34822180143936243	0.01747265860970375	0.08021771066548615	-0.6013865120367774	0.057922696951963365	0.3385029718136364	0.18913545007839178	0.060674877019165865	0.16648246875321399	0.21226204649846955	-0.0825122329502882	0.0795496791568648	0.8214515851647888	-0.11828823362680585	-0.042140469770874295	0.7348162579722984	M2	lightgbm	2	125
268	0.1643749394927061	-0.1720119044042655	0.07965860292498712	-0.40722941479721647	0.4603016629862224	-0.5933163918140407	0.07088638438634288	0.030628093863066582	0.23914359858327036	0.19350061706312124	-0.4371596534797959	1.0417569269608975	0.03538788274250629	-0.5302773856852193	-0.07036571599686713	-0.2035724178943138	-0.30203791570760036	M2	lightgbm	2	125
269	-0.1599554261786167	-0.22891357139004578	0.11963791729015208	-0.01814291680067187	-0.001729872845361642	0.4744252708450081	-0.6779791707648156	0.1448728087005429	0.22440914246558083	0.0522918910650974	0.055077096470827744	-0.01898923416113772	-0.07572593543290466	0.3755391302863159	0.24772993829866896	-0.15935319677240375	0.8189172702879122	M2	lightgbm	2	125
270	0.1879427096744692	-0.1115727624856736	-0.0011465217502432171	0.1551874408448038	0.005982077106948861	0.023479176938697284	0.004561625829582634	0.08985303897052176	0.20661483424567798	-0.12411803891964814	-0.2570227598750378	0.1863958709944404	-0.05551302105799243	-0.20282305587981392	0.7232122892554164	-0.037060374525718066	-0.40899074825414217	M2	lightgbm	2	125
271	0.16367560312052748	0.08246173725910957	-0.0014836110375886207	0.0727990692270839	0.1224115754943732	0.12067844414158566	0.01186327632487197	-0.8167184655534115	0.1560524983030213	0.03291721569210825	2.796044829886204	0.19148308535144345	0.027028321974867178	0.18247342484456253	-0.07031027019015897	-0.12101536234546854	-0.043283851189965604	M2	lightgbm	2	125
272	-0.28156922949419094	0.2790435835583478	-0.028990771195151456	-0.1556234295663484	-0.39677465613085405	0.2176303384398894	0.13317086255349458	0.07748639349471863	-0.21029820989532746	0.014265424992300537	-0.14996900091494175	0.08006870795305478	-0.09379500306787968	0.41786276258290395	0.09023850635109791	0.29275628282692456	-0.3388700390142903	M2	lightgbm	2	125
273	-0.30125327307995275	0.0630322045059638	0.048469157383392705	0.07446985311013965	0.28020173938041915	0.12565856851586732	0.2983391926676915	0.08001097123829391	0.11771129965803247	-0.03250857454790436	-0.1329882193201877	0.030824587474510525	-0.2177406461238593	-0.15865395366925783	-0.15075406202797795	0.39391520698618615	-0.18531075781877984	M2	lightgbm	2	125
274	0.3044430090647445	-0.15885837516665033	0.08320140573462355	-0.13563732523128227	0.8402712775470829	0.14536240839633616	0.13239024368363705	0.012028473009620176	-0.4342467720957344	0.06104295559860609	-0.38251921405134814	0.11281078367504985	-0.13484888291912822	-0.1586438633839883	0.8003627356472865	-0.20294957085446275	-0.26151077879854606	M2	lightgbm	2	125
275	-0.09572506360269943	-0.16996980104485665	-0.021037998680295118	-0.1878305026377829	1.1519590214178324	0.5246853335433628	0.055118413226494675	-0.08070563278182044	0.0642394070718707	-0.014385943106150923	-0.6966893792163494	0.13763253083357774	-0.07193113627673511	-0.16426846082474258	-0.1286932388415166	0.09993360089630586	-0.40946735406766377	M2	lightgbm	2	125
276	0.2664137650808507	0.08608626774364184	0.5950471558382461	0.3887054422091185	-0.248276672987796	-0.28062338967943967	0.07017618430709548	0.09056103597435237	0.3128091397149582	0.08664198056486527	-0.38154849545676844	0.2799667338480666	-0.0889500294230207	-0.02226311402544406	-0.13966867932831628	-0.049889604154680516	0.46473871256775856	M2	lightgbm	2	125
277	0.15216663354918217	-0.11883540000199108	-0.1362150539086591	0.44218508413928154	-0.41638630066549265	-0.31973423328861295	0.38742809009739576	0.19112626951105727	-0.03220117725869466	0.07204573653676673	-0.14379271141291136	0.19872819152569446	0.0487507256600521	0.40907144024598463	-0.009982996059171462	0.014774460263195203	0.5890509300971788	M2	lightgbm	2	125
278	0.218472878553867	-0.02339290613567376	-0.011354632124668008	-0.0716977879650715	-0.37052329962852515	-0.09180949484121492	-0.016679415530427365	0.20599856575884476	-0.12877689945550408	-0.14182894738950458	-0.12787711717056624	0.015519768703935207	-0.09814035385873836	0.1329597752352122	-0.015743844613470042	-0.1519896676570945	0.5970353862494701	M2	lightgbm	2	125
279	0.34479716397081067	-0.0944570185709333	0.18467847678516222	0.0016108194343206206	0.1871822038202654	0.5523220869936406	0.17392432524710053	0.3232397031281111	-0.059807409247367535	1.2678322037498642	0.13721963452613126	0.5573391040592303	-0.07072833813699213	-0.16734736246158752	-0.07783196555122096	0.20963110940617818	0.16786749507454454	M2	lightgbm	2	125
280	-0.23402694407288388	-0.11698637448148402	0.047435342836440714	-0.12273469497170178	-0.69747841069074	-0.6988364431344425	-1.1758459864863497	0.06424384538340017	0.12382655460029376	-0.23197433304413365	-0.38943719157043755	0.09985172198583528	-0.1539497697655907	0.1467827991618427	0.3356203453116264	-0.3917422712348221	0.10663657357846561	M2	lightgbm	2	125
281	0.04601751289454003	0.3566704178297631	-0.042732596376041584	-0.2505902746695043	0.11860787979292799	-0.03196784263518543	0.20768109280448713	0.11221386641404531	0.22700052440143662	0.0520255101612097	-0.6656391092350903	-0.19360298317324012	-0.09949520121715312	0.14478690969995872	-0.28203924127699637	0.017405857581270893	-0.6099830028081122	M2	lightgbm	2	125
282	0.15501563313095312	-0.09120012955994045	-0.02710126227575686	-0.01888021782083119	-0.010644864987878989	-0.020596202278884663	1.3035504214647473	0.17454071325038223	0.16989947046296902	-0.2244982564839142	-0.4522428491968353	0.18513512928880418	0.11708119861076996	-0.08077256641592272	0.2242683339087399	-0.22627470735891486	-0.00018961990842341297	M2	lightgbm	2	125
283	-0.44608700501997106	0.03911503018288773	0.014587417311334967	-0.17795414157923556	0.7393200838151407	-0.056548068229706136	0.12722932289339814	-0.081664823001974	-0.0976526159040073	-0.05365911533671523	-0.5288576966384573	-0.17741945462767955	-0.2131176562792357	0.004178920484303856	0.3272492854332476	-0.11593276839791265	-0.2956318147669601	M2	lightgbm	2	125
284	-0.2122869647803104	-0.09588957225819046	-0.10624555320429711	0.11262737123285702	-0.14871691996873287	-0.09325126585896532	1.1434431521350266	0.0033831452192970473	-0.02186708502951153	0.0980155282595345	-0.9448012169168107	0.07697381821347092	-0.08669042897072256	-0.2097586278267988	-0.1694925113277499	-0.19051084753362968	-0.49291730170967596	M2	lightgbm	2	125
285	0.23081971876342056	-0.16394662708251218	0.05830054423281553	-0.09645929666411478	-0.24426143296178357	-0.7800873535102629	-0.14725797561702827	0.1460494564139527	0.19701304912865508	0.11768784176294779	0.6165349334849477	0.4478222253649984	-0.11556394700695091	-0.162214066002856	-0.20241708538344458	0.42893452821541933	-0.19452013270084875	M2	lightgbm	2	125
286	-0.4768393669118451	0.578722775135528	0.018330083531455512	0.3259634768144677	0.9002047632470905	-0.01638410160956674	0.24304840687646134	0.21076113815094652	0.12276191890008033	-0.053178088920897607	0.15081454730178717	-0.8983723947094684	0.23679681970066416	-0.147840576926143	-0.02694698148601822	0.2119456535023271	-0.10618971033861957	M2	lightgbm	2	125
287	-0.03161661939711656	0.0847483736301675	-0.09550307473359589	0.03942664089170411	0.07484604649092724	-0.5173637381079289	-1.862094802165708	-0.21815036753412417	-0.291739339523755	0.22899621894678582	2.7505563410912575	0.24461658095650562	0.07807196630119034	-0.007175374172173635	0.02064016605655552	0.23896862959112217	-0.19466088574557883	M2	lightgbm	2	125
288	-0.3545367483938617	-0.033655008148498	0.021433058489396146	-0.4755832493289472	0.9783711953587138	0.37176726141832267	0.13421152226236543	0.04853937076512084	0.2467087995193372	0.023091225932976432	-0.4048311018589127	0.9052266098298788	-0.18215476422539692	-0.41536072970547455	0.08234231045319308	-0.1855738454972373	-0.12707232893622922	M2	lightgbm	2	125
289	0.1971481219906745	-0.1582643821209314	-0.052538521992819574	-0.03539934298990109	0.2516416777708652	0.07077971816814166	-0.28086447225044303	0.22854283823133867	-0.43112362290324713	-0.7059950523980184	1.401629119426249	-0.98402940086371	-0.29835290176676593	-0.41948782928518613	0.003356614072063535	0.04874423339909514	-0.1498825874746809	M2	lightgbm	2	125
290	0.19295897178763194	0.1580314701797644	-0.03743610886483625	-0.08945853688317541	-1.519591874360038	-0.09767507002378685	-0.16445668072838376	-1.0614063339774387	0.22678425957883983	-0.1681880850448863	0.41427664381191354	0.3562188532368053	0.1772096409626881	-0.10014704231359828	0.027634163374465066	-0.09528892165751057	-0.3067560916751287	M2	lightgbm	2	125
291	-0.6167925382712715	0.200312997486679	-0.03855600070269839	-0.09226371091426559	0.662854725505687	0.30306297037709246	0.489831351284146	0.19523531223700183	-0.024328275624243247	-0.3299174304085244	-1.291983280210353	-0.008951724663039794	-0.2185393472067383	-0.3021262264304263	-0.13921102383459594	-0.10483215801649819	-0.5547786752838778	M2	lightgbm	2	125
292	0.12432940152731345	0.016234826450304524	0.09939896465642371	-0.04198068400643906	0.05565150050891665	-0.14961341162257802	1.4400797032872967	-0.042162966854929346	0.38270621197380184	-0.5503423498690972	0.40311314107530616	0.3378119749255324	-0.16811614952915904	-0.29831732887615825	-0.11777368352839279	0.3579715858682805	-0.0497631300585918	M2	lightgbm	2	125
293	-0.24527251119801532	0.1462203546263508	-0.12296391738805454	-0.4544501703938536	0.4381992758840178	-0.16912233106996286	0.7089680389148938	0.029515054530239417	0.1835523238856735	-0.12240363477347646	-0.24212851223620807	-1.010768130561002	0.3578228227450411	0.21075759718938444	-0.10170772202159056	-0.06915081450378645	-0.16465284022710241	M2	lightgbm	2	125
294	-0.12911642366723183	0.052375407050316174	0.3615073997930696	0.25020873533550186	1.07296687400215	-0.04691219338452518	1.47994883405179	0.2872608542914759	0.14451591697488822	0.01680254692276742	-0.8188440882043374	0.28732474077392206	0.01835185564998383	-0.058138447158677206	-0.06261671470168692	0.08757009258559	-0.2997231077223575	M2	lightgbm	2	125
295	-0.04406093676221546	0.15652911070166411	-0.035318506350598564	-0.2132490795444863	0.14473706203085235	0.18847006114046333	0.16771088888496868	0.14057544159713267	-0.2267602055039329	-0.0837094546090737	-0.48835050321782264	-0.5626189182454314	-0.12300220603904835	-0.4373976525334327	0.2730130128073858	-0.21121612581618623	-0.41327362867383954	M2	lightgbm	2	125
296	-0.14958577166538034	0.6167359064529835	-0.0944839250607777	0.20140322679875036	0.25533952904513446	-0.1735657441540875	0.09016079714209992	-0.3139305315820137	0.1464797070579357	0.1512533504119575	-0.6338935835657794	0.06782556238509876	0.10016104639582839	-0.5528365816106802	-0.07942921160593232	-0.13267139064510433	-0.35738027659291455	M2	lightgbm	2	125
297	0.12218657887519475	-0.36941513799579323	-0.06366340580129597	0.03479111012957349	-0.04084531143273873	-0.1394033160107197	0.14203033272706517	0.15600571736242608	0.2829855860001794	-0.0893099501101641	-0.04142860457434549	0.0097360053139835	-0.04773165199560379	-0.6543309140255865	0.27694147697080246	-0.16597525169694183	-0.31382991768033447	M2	lightgbm	2	125
298	-0.5709910521828693	0.02422112933391511	-0.008959714084678565	-0.20536088973072808	0.6500496254007446	0.10769175800491157	-0.015453073536609145	0.04506063106945763	-0.03129859106836921	0.00896345239128627	-0.785184632276324	-0.021796224937927124	-0.17829126491589342	-0.18145548398543285	-0.050229906847642135	-0.16975320369796695	-0.3444333880206896	M2	lightgbm	2	125
299	-0.11803336183736181	-0.04446232796121904	0.04233630395457547	-0.31750876677772266	0.599376483745357	0.20033219393435073	1.2226834589896873	0.13381784231454602	0.16297287313040715	-0.05969296486294877	-0.21891935229695778	-0.24264131692323307	0.3202128050601543	0.39646958017519235	-0.20917296597559523	0.3552940637630452	-0.18696735773953949	M2	lightgbm	2	125
300	0.03932247108537476	-0.12244501033622357	-0.03357168894857117	-0.18739000766937322	-0.2551751740396186	0.38543033297665685	0.12491855559203977	-0.0574684943682397	-0.09035641616884453	-0.1045454163053234	-0.4563564766236472	0.02445726774318836	-0.17596568888247652	0.6578568113897028	-0.23375176927924438	-0.11836867251546028	-0.31411044682570044	M2	lightgbm	2	125
301	0.03931317865755926	-0.1550894798845984	0.0692428942965078	0.027644545219012693	-0.41169894027927995	0.17767315215646856	0.4537635273047895	0.05569064374498696	-0.6675094052181603	0.1421153291854616	0.5742958242621499	-1.3208441225619125	-0.2718245830416078	0.6187151633845905	0.4639928105751117	-0.08145016548522453	-0.05220722184195396	M2	lightgbm	2	125
302	-0.038054703212078496	-0.2611352939934558	-0.1441824499332114	0.06489723316443945	-0.12245673921878844	0.30170115383452556	1.375611857787045	0.022829664945258007	0.2535046580514629	-0.10620327587997536	-0.38872069105962265	-0.1450492797785361	-0.028363799119561453	0.6487458994652168	-0.2077111370460706	-0.19756558947259822	-0.4479937165364167	M2	lightgbm	2	125
303	-0.046252975405438365	-0.3122542203516068	-0.08242676964471599	-0.011349483665601585	0.7263007506171216	-0.012621647718371508	0.11823517892257938	-0.16107897855437864	0.17336685029144816	-0.025476938275986825	0.0816675467068241	-0.8577568385952541	0.10035730735503653	0.2967035797381166	-0.13092342925311104	0.28083221411328596	-0.41370888491696123	M2	lightgbm	2	125
304	-0.17528030307161996	0.08285569548734491	-0.12448811190619904	0.18301525837243562	1.0190681871950418	-0.0824729776168749	0.1263456531599668	0.15810545101927984	0.03998930072124402	-0.20221396167205655	-0.8381688597314904	0.08728089893138093	-0.23736736263514796	-0.23451197975598062	-0.1704847322422051	0.019737098138134224	-0.18431627109283663	M2	lightgbm	2	125
305	-0.04898955742322323	0.06714425942407311	-0.14738170020480132	-0.08479493937179625	-0.8503769036801045	-0.15283357377479181	-0.8594481739710172	-0.681543463690932	-0.356631905551753	-0.0005183831911634096	1.3579768823923943	0.678626731238073	-0.2585932916525641	0.204727290937507	0.26047377916730746	0.42598505329558345	0.09151709164475198	M2	lightgbm	2	125
306	0.3292423788675388	0.03502937111821027	-0.11852973816650089	0.05612144407234919	-0.9852480392400653	-0.13258644525881128	-0.21836912786661705	-0.4279227977928765	0.22636962553582007	-0.2626911736431076	2.392824153749786	0.5718069791399917	0.48662249351939846	0.18261990665314845	-0.031309001021670724	0.014718830616575519	0.43587650152770674	M2	lightgbm	2	125
307	0.0782968549987833	-0.18894527100430777	0.003165117539276909	-0.017041550386548258	-0.23869785320343379	0.3676600689624836	0.21526870043429197	0.049514831781869995	0.03520415018404003	-0.10134741572903992	-0.02216085628432655	-2.0630620775857387	0.02241990521173306	0.6022747885175432	-0.15650579590588823	0.5116428257450409	-0.3392331096414652	M2	lightgbm	2	125
308	-0.29394037691618896	0.19235795353663093	-0.1438042777643617	0.16065401593106146	0.39234283587230817	0.2740032624190471	-0.15552317129975446	0.029330852547454437	-0.1901004214644511	0.9697298111334033	-0.08407248048726514	-0.04020474805196383	0.0016049233379752247	-0.12524339094254153	-0.008847165055257596	-0.010051579399781282	0.9737530663381696	M2	lightgbm	2	125
309	0.20670388650772353	-0.1688346093258241	-0.2505864297072075	0.26179784463598543	-0.03930577938459427	0.03472065954941401	-2.3076809258309763	-0.3548114205383553	-0.2125801675976955	-0.139916923277544	-0.15093252868538598	-0.11606590126336837	0.059854858783242065	0.03508188984920484	-0.15851432615891578	-0.16491216140505993	0.7139586263648514	M2	lightgbm	2	125
310	-0.3774999808725087	0.10679475205438292	0.007988817838297808	0.24192806509340248	1.0628894136248876	-0.07203533387130631	1.2537752682923655	0.27155762186456905	0.15242879246106983	-0.004146436086229096	-1.130420669551722	0.1798234229163187	0.08652705282532917	-0.21974161574634304	0.031275558077349726	-0.1098382319594916	-0.3713476980886211	M2	lightgbm	2	125
311	0.02087954734850014	-0.0689975526260784	0.07152578781862863	-0.016075432733659353	-0.14100181247578913	-0.17241021310995752	0.1434787685545624	0.19113532392056118	-0.1899632102178347	0.11002431921745273	-0.3766115182109006	0.056726513967601915	-0.17502087049208206	0.2288667177948585	0.06847905276498369	-0.21880412590745507	-0.38010992781889985	M2	lightgbm	2	125
312	-0.31431925713295134	-0.2071670614790733	-0.029240429147694504	0.11096534014995169	-0.6352497204078117	-0.1693074893125856	-0.8176598504086134	-0.14626338174023099	0.1664966020514226	0.06724042779869947	-0.3573501253535718	0.4408319579024633	-0.02699954108764396	0.0047722654104663	0.40144806591466214	-0.19882921214488308	0.14337780886452986	M2	lightgbm	2	125
313	0.15398699841122127	0.19859791751813116	0.15248362900329718	0.2334976581044071	0.6168788282222464	-0.48332177156395306	0.23762879183159347	0.26542690578964306	0.0805083110143822	0.5888680255993327	0.25388376708840776	-0.31336423232621635	-0.2410090510882444	-0.16090555603169304	-0.0733766859132414	0.44543009092218694	-0.13016017759370013	M2	lightgbm	2	125
314	0.0750992770221242	-0.13091764663295424	-0.012944296409234543	-0.307546499915235	-0.1687622580051648	0.1640933429472937	0.04519246300328582	0.04375961722349696	-0.0854968582250271	-0.1039814279203057	-0.6223792793767906	0.1560287374488612	-0.04318931040005226	-0.08883430763132334	0.7760201231345306	-0.15911970651492138	-0.16307927172208755	M2	lightgbm	2	125
315	0.08369452637912277	-0.233597549404827	-0.1378662241271518	-0.02943725923880591	-0.7975672821223017	-0.10249572845117874	-1.2670037831129772	-0.0633535831980175	-0.46494034195442935	-0.37913866748055924	1.5952965899606248	-0.9851470135582262	-0.09371382568570821	-0.10221818399748729	-0.18597595617539733	-0.037063723223140554	0.29004471244246743	M2	lightgbm	2	125
316	-0.028181886734472854	0.06680687084192088	0.0840860374623814	0.24310397765824793	0.45740783308275723	0.28186329032145907	1.407788504943602	0.10749628014879568	-0.1801040604933064	0.17556865816086378	0.1734215424938381	0.11228504291090358	-0.11790974263151709	-0.35031167416341963	-0.10073743321533325	0.2889713417929387	-0.2972857350177926	M2	lightgbm	2	125
317	0.1586513480231652	0.018903194170816554	0.017330183592184398	-0.03231914354738011	-0.7775834582470825	0.032994862224103694	-0.39571746870658003	-0.07693809747691766	0.1528428220197524	0.37402908300866716	-0.3148406845550274	0.48402270572438216	0.16322477996388843	0.3816048061098913	0.09546307643841877	-0.3383481060538254	0.11315546609503947	M2	lightgbm	2	125
318	-0.3837733176551586	0.284571326771045	-0.04116135047031455	-0.10216737596149604	0.8383503939921627	0.014148458384702151	0.11891165675715056	0.09182956429116468	0.15046662387078508	-0.1919258259080554	-0.13913133464428898	-1.1880225527735115	0.2824049224292248	-0.6558947258977604	-0.059289425814946235	0.0538435813744935	-0.33931545705608357	M2	lightgbm	2	125
319	-0.22621997391014664	-0.11186296309225746	-0.07385838407338312	-0.11730543323322652	-0.023224997475775597	0.39687826025157635	-0.09503456684677805	-0.009525713608428278	0.09870061713513255	-0.14639629727859219	-0.44817038246993574	-0.07455884585071458	-0.03678550077657893	0.3356356323737241	-0.10196348949790957	-0.16764151813914116	0.27685018013523105	M2	lightgbm	2	125
320	0.1818442410587737	-0.13589077502293115	0.01917083446230612	0.0610308187867795	0.05852610140456916	-0.3402991900957556	0.0023182578416997947	0.10397642105489682	0.2546238601138983	-0.03157365545266055	-0.19372516684185412	-0.08081294475188266	-0.0980070251420743	-0.2030105545621177	-0.054434173708507776	-0.28655376904957214	0.28544145748633815	M2	lightgbm	2	125
321	0.09544529750216683	0.1606024218021398	0.04816778052638668	-0.11455978369212243	-0.10168246056147312	0.03460565290934084	0.9866983186377761	0.17793485138219148	0.2759563130215628	-0.17855430246601786	-0.5195222238639979	-0.04984850333422088	-0.18188189092803653	0.7130573921855731	-0.0868362259635063	-0.031151339723946563	-0.4961187041557303	M2	lightgbm	2	125
322	0.35460486467025426	-0.23993852195421614	0.048022301394085434	-0.27918402223713873	1.3745749642359075	0.17007267415689634	-0.11453477339131195	-0.021453722204492712	0.1577466544066506	-0.5112301231579338	-0.23769838489736833	-0.2086326278716854	-0.12800316858599511	0.0795413235158272	-0.029660293795821385	-0.11482154538589162	0.7753325735459878	M2	lightgbm	2	125
323	-0.07917361369182568	-0.11598094215426975	-0.036611556264588306	-0.07779963787148882	-0.09606451113004481	-0.09171314589975559	0.2515146950896318	0.24874277527779912	0.24255593579053272	-0.2516688865572959	0.7217620569956057	0.26052331112235966	0.029453067976522626	0.2764465089885951	0.07382158298226063	-0.070211808989203	-0.04522750230251991	M2	lightgbm	2	125
324	0.3002355481465598	0.549186022901637	-0.11111505782008832	-0.006091293177549276	1.095971052326593	-0.2101623443071889	0.6502616856543783	-0.4704192918401745	0.14279637781659782	-0.023289160042082105	-0.09145360914118834	0.0712285836437722	0.07676635893556413	-0.3333610619541583	-0.14010669816500904	0.2765435015608586	0.016700602656460138	M2	lightgbm	2	125
325	-0.21732085628576203	-0.2585192396918674	0.15842002632472477	0.17937663177030283	-0.068951707480951	-0.011007757543042406	0.1949041100946061	0.03767966606549036	0.03469337266573277	-0.09487195261572082	0.08802487096931615	-0.24948118369800826	-0.11147641746145953	0.14252129658259177	-0.28448045606478894	0.5353120836632375	-0.5978764002351055	M2	lightgbm	2	125
326	-0.2100154262015138	-0.15088353221279288	-0.06463845468744728	-0.0334485979745762	0.39707777232713803	0.021903269135021608	0.2683680833397834	-0.21165204553589584	0.17071581404067804	-0.15531528802056283	-0.3290360755006502	-0.49055261346748696	0.4133818475748929	0.7133892982625661	-0.14569100843923571	-0.12800476062073055	-0.1928489787835689	M2	lightgbm	2	125
327	0.08726538538515262	0.4823829779796956	-0.06126940828187066	-0.21524844279192185	-0.29338324841469415	0.18301702826077315	0.48848295300764133	-0.7171458555323059	-0.1529793076659695	0.8663679686739895	-0.3592543681983714	-0.12527377770327208	-0.11060514195853523	0.4676722276602193	0.18240998030694747	-0.2303662784105626	-0.30658925070841003	M2	lightgbm	2	125
328	-0.4274949978907059	-0.006159105251002545	0.18127273612741035	-0.06029130698563313	0.5594849534133055	-0.3392767178918985	-0.9679394184070632	0.0017289727314254353	0.3024956358689738	-0.019881286710883135	0.14861118150331576	-0.42087971944962	0.2356375861594904	0.27287632953437835	0.19102144952324543	0.6500711408212868	0.3233638428712152	M2	lightgbm	2	125
329	-0.18910858545109907	0.09297022464918538	0.058019676590003	-0.22032223922163785	0.17061113010411466	-0.008316794932662226	0.21325640157709783	0.20151539025659013	0.07441493641142842	0.060149403995730606	-0.42703621972387845	0.06400516372988112	0.15863291815190625	-0.4938989270859924	-0.1145654196320966	-0.21706530110189381	-0.2619504433305113	M2	lightgbm	2	125
330	0.09450261582127509	-0.5332535020015317	-0.06918018639769895	-0.13446947129711567	0.2972706630417742	0.07249696157803574	0.1849229847816278	0.09733045412033617	0.20397947242726672	-0.11358445653562484	-0.3685072386198843	-0.17009122517408692	0.2547077206102584	0.3203482907619746	-0.13885313679433045	-0.1008471030696188	-0.21738479522273474	M2	lightgbm	2	125
331	0.05090512860920241	-0.1464963989844901	-0.03027569570897871	0.07645272645398342	-0.32496262276883736	0.5267321476895286	-0.19048644559765723	0.08082920808723579	-0.008216433561784982	-0.07851244813295025	-0.5096088007416649	-0.6305732066532049	-0.11386806985718316	0.547158758981473	-0.008113998740434142	-0.14861066493032593	-0.355880054122575	M2	lightgbm	2	125
332	0.18523516442343035	0.05536643219203054	-0.003722574078543538	-0.14607088086070233	-0.30693935312879955	0.20795137635033356	0.17764849276786562	0.0909585486683418	0.049903627662604574	-0.27894942941526996	2.6757872488501464	0.5915880824735726	0.017863357538445087	-0.2929345603819264	0.0009330909594221995	-0.016478287105200374	-0.1547413494883532	M2	lightgbm	2	125
333	0.1553605765985846	-0.20289900941975172	-0.03606316679569295	-0.10523975364703424	0.7212166853739688	-0.09084044850386695	0.7952298323909647	0.07019647970218607	0.05810566746583867	-0.1698656988780584	0.14887226696374564	-0.02687980954450271	-0.16435015491481836	-0.23304530161523737	0.091332050287337	-0.2795056843194347	-0.2901201793858965	M2	lightgbm	2	125
334	-0.216253149617935	-0.012901075728158098	-0.05327678120923486	-0.10647226801056493	0.07723686922987898	-0.35815399189993835	0.012436877031854483	-0.009933078538173103	0.057702263874091296	0.3783146135266336	-0.3934788544733994	0.026673073262936234	-0.02963259093863852	0.17585759827957215	-0.1259359213407458	-0.12860016503360433	-0.17612964967960446	M2	lightgbm	2	125
335	0.011641539291512255	0.010973290768534764	0.14228598431584213	-0.15704948820455464	0.5378139676124797	-0.09937140776592684	0.27671062236165567	0.00025423827582820896	0.008244437069679164	0.08211969736414486	0.05204946784335053	-1.048596539417206	0.25890467057174493	0.9116252580830141	-0.1815118868870115	0.058984660160808486	-0.24617037754534202	M2	lightgbm	2	125
336	-0.09330466930568206	-0.18385958843897096	-0.2594753769780828	-0.17225611928851403	-0.8269255692668624	-0.01951217395576189	-1.8452306587282405	0.03062191986699227	0.1325899066416583	0.18945884001193422	0.7491147518527284	-0.24549062166746222	-0.1638935796398208	0.07300723816469672	0.3282404285105796	-0.19987302797821957	0.35334211588379355	M2	lightgbm	2	125
337	0.16270393442656575	-0.11018065806434876	-0.37012856531695976	0.38708223312069706	-0.701560187482296	0.3713913409405097	-1.2847579286499005	-0.19663106252506973	-0.22332943256800905	-0.12120181229440614	-0.14115213218628556	1.0294611624292989	0.2369446185444438	0.07731174057379737	0.2079464367320586	0.08197160811813053	1.551441500064355e-05	M2	lightgbm	2	125
338	0.025967451969874572	-0.10444184934080854	0.0019436312390470306	0.0011313084313268578	-0.022613136011431903	-0.19254016071779687	-0.030243788500128453	-0.28104689191189847	0.07681525944005435	-0.2773350189818512	2.128806581931901	-0.17997574156415175	-0.06285538472263724	-0.02256759791194774	-0.1520201143570846	0.025031981834187297	-0.06335610555977765	M2	lightgbm	2	125
339	0.14910191257051464	-0.1654844809376496	0.04438342681574	-0.20474082284050577	0.5626975839698831	0.4217010722287005	-0.18509181021395457	0.1085315968710009	0.3287072707757324	-0.020136650016021093	0.026033314655796298	0.720792594058584	0.09469105738324564	-0.11225678674575955	-0.19835243883177794	-0.027764068736073254	0.7348108617842303	M2	lightgbm	2	125
340	-0.3080097441284426	-0.2276510524443135	-0.34404117844570237	0.4093535779329992	-0.07985203651130804	0.5424000730459284	-0.7017123928765885	0.211531088828371	-0.09369820533450994	0.03869011553827506	0.08907691052970597	0.03689243286026909	-0.13062678437255612	0.3337816494363462	0.01706833976594012	-0.04467111521528388	0.28784618634243764	M2	lightgbm	2	125
341	0.051592969105131684	-0.1028915416351415	0.2867550821271064	0.3051901599300425	-0.5451990450376345	0.05413988501500562	-0.3524875447351686	0.001272050561248214	0.6387945294206655	-0.08874831897961571	-0.10454289419685553	0.13409869870210694	0.02928567837313742	0.6173409554516934	0.002902273726858564	-0.18043286331487013	0.4222521150155976	M2	lightgbm	2	125
342	-0.09429653265120827	0.1679268763089509	0.002116943029297724	0.0239674178061162	-0.8814967122886332	0.11811067774311516	0.5365476048292702	0.4844302719947082	0.3713105029485923	-0.11082350073453404	0.5862937315828652	0.14116278661515239	0.29532448232611014	0.19527417718114992	0.04827370627687034	-0.33023994943523755	-0.04713206572504989	M2	lightgbm	2	125
343	-0.3262146910008968	0.059275317167537464	-0.06803476754707355	-0.1565891345532943	0.3085429637534459	0.23048600740053246	-0.011681030428296723	0.034392687873608066	-0.15381135091295048	-0.007823951124069363	-0.7695766938432971	-0.07958640577869064	-0.10732265203894724	-0.1480179044386653	0.08052847003348323	-0.27945271669947824	-0.12596089161052973	M2	lightgbm	2	125
344	0.2841580106183948	-0.31165415036391325	0.07996860155386712	-0.3367127648519839	-0.224946666358596	0.5221078083890152	0.12767564526016653	0.10996345936059163	-0.14507028021040136	0.6139274969176687	-0.34644926497153794	-0.09043983352630787	0.17776042058018446	0.1742089186011151	0.01611240965057473	0.5969170457480268	-0.024527652546782738	M2	lightgbm	2	125
345	-0.2136670463415945	-0.03109726365085292	0.01332060497997287	0.10776034014256013	-0.1232416143197886	0.11165513449381655	-0.5421241687396748	0.005357789016814017	-0.13233275882455153	-0.2974147905457846	-0.146198649673026	-0.3922740057468443	0.2648006653644266	0.3985544858676601	-0.05080700335073961	0.04520739615434978	0.563361804523818	M2	lightgbm	2	125
346	-0.1099285522219901	-0.11847636505422637	-0.06083897956264326	-0.036588418594806146	-0.0963367370502568	0.39628249428321277	-0.09804938514862233	-0.33602190865912634	-0.2843364824830852	0.015568514738318301	-0.13464428912497733	0.03607441334178579	-0.15174665694749623	-0.27723048252434007	-0.014664013880483738	-0.13392728320367928	0.42307331123933994	M2	lightgbm	2	125
347	-0.4864468207285654	0.31022895782511195	0.445680363881089	-0.18488454156797482	0.8923269200248196	0.10756754114624507	0.610174102841266	0.2418364096357102	0.1837165828382611	0.08438828472664009	-1.104437655825566	0.0878205510772541	-0.19991858687117686	-0.18869943402875017	-0.13723266012684174	0.07566553958912173	-0.17788723483370983	M2	lightgbm	2	125
348	-0.010436700241869946	0.1139748250650658	-0.2795498702404949	0.09531275044882959	-0.7850686894110155	-0.07702687660211562	-0.6330590194694493	-0.4237389574950421	-0.24484709236819588	0.7740419337722163	0.8346756078932565	0.45905459083949973	-0.004665494813671876	-0.13907073563559222	0.31801212589030214	0.5445727151394208	0.0373406108186628	M2	lightgbm	2	125
349	0.12079526304954966	0.02437900294344311	-0.0364039848403836	0.35067555179552856	0.5832102930964583	-0.16390852980177695	0.19351406127067858	0.09464957006040026	0.10415864495728759	-0.01516721636818658	-0.31787515005771255	0.24160801358769637	-0.05481826237296685	-0.6108442048122419	-0.09331558467439638	-0.13941422328996617	-0.12545837107832708	M2	lightgbm	2	125
350	0.1967224207436037	0.060999078795709274	0.0007518834612309693	0.5684716797189923	0.44881791722941916	-0.04615137779334662	0.22695103002441866	0.048415199594713326	0.09079241653951245	0.14100288968804892	-0.2908378334055694	-0.3113414695717264	0.25707939358622706	-0.07859577962566534	0.6965617979294352	-0.08884858298669307	0.11468338221076325	M2	lightgbm	2	125
351	0.15747934053530444	-0.02059023229593217	0.19896104723848523	0.04627197976960813	-0.9593411315533192	-0.03016851062615853	-0.4391308353572185	0.051527684461573776	-0.4920056099785355	0.404809178566581	-0.1819031794545062	0.4653735707735662	0.17784526289995004	-0.021063017600109153	0.44527591284060797	0.12136788369900822	0.48875297088927855	M2	lightgbm	2	125
352	0.09772148744368447	-0.36148950656009826	-0.13397803961802518	-0.2592679040354366	-0.04647600628736434	0.3432267631663796	0.08895846768706137	-0.10259337896524603	-0.02273150762209143	-0.6303016981330253	0.0664868635226903	-2.2752555791453757	-0.09545879450195453	-0.6607451797764071	-0.3599127399051388	0.05495139191495609	-0.25706259423926264	M2	lightgbm	2	125
353	-0.23699891776161855	0.11926241171033629	0.1329998738840334	0.15578592502015623	0.34483866800878626	-0.13308010116430616	0.05342206810823518	-0.014003319224393613	0.3219925281929252	-0.3351420549083055	-0.07894508322507122	0.021740252968544704	-0.07803393543343547	-0.3348687496296881	0.4297100536455897	-0.0026970801003621775	-0.3563163100650482	M2	lightgbm	2	125
354	0.020955467400369812	-0.18925443367037692	0.10443654562205802	0.3713940322077992	0.5071336164778893	-0.0543038736281192	1.4414511090530642	0.18966033120368278	-0.05664556998247774	0.1073469551901587	0.8107593162465174	0.06926008192643919	-0.04186870962534512	-0.4058465214602758	-0.008985677836561541	0.284356628565661	0.03471007710802212	M2	lightgbm	2	125
355	-0.022705678155352103	-0.1722099961404786	-0.014465756883410202	-0.2630197362152796	-0.6373604730646619	0.26241644689619353	-0.39586815907446693	-0.15915721177637654	-0.07321964619093162	-0.1067500632573786	-0.20669545152377491	-1.3893381792717068	0.06168342818903786	0.5134770059354944	-0.1042540977122951	-0.24364664887184023	0.18968326194290722	M2	lightgbm	2	125
356	-0.13635151384637115	-0.01316988686625832	0.006265892967057453	-0.09513257205163186	-0.07569134620139692	0.03916805172140302	1.2327267404025304	0.0014053255757654278	0.16696011580696027	0.1770775492216199	0.9423547786797409	-0.4065088402337463	-0.17586746930758518	0.6258214870996555	-0.2540919223638847	0.3205368372055045	-0.1156032460420851	M2	lightgbm	2	125
357	0.28292968374694794	0.32270925574243026	0.14731610675618304	0.0035995719094882367	0.18759377227393007	0.2783431386905401	-0.12641172631395828	0.2301313959562154	-0.03960761637379197	0.008674981525888983	0.37394379273004547	0.396706453984506	0.06335723847358343	-0.5652640405275652	-0.09600259547006561	0.08491031817893459	-0.31830062133097653	M2	lightgbm	2	125
358	0.14241946668635974	-0.2629135497731199	-0.0012180673815704616	-0.10541460639875226	-0.23621091251215726	0.43752772275377316	0.062009348308392546	0.05692732733417757	0.06428942673531743	-0.08107078389056027	-0.09058886338210013	0.19825553316703862	0.026477183848184913	-0.06271282827186124	-0.02331306116441499	0.5909039230163207	-0.454953711638087	M2	lightgbm	2	125
359	0.21336008715231167	-0.24117504293145545	0.04917059799409104	-0.03479457838881867	-0.8708146938653819	0.011557139643891191	0.11236133276895204	-1.4730829812107018	0.16736317753585936	-0.22600049263266744	0.19085358999481233	0.8056231977519234	0.31436374268356765	0.47665667194100153	-0.15264183753068722	-0.15284960569317044	0.0805730746250562	M2	lightgbm	2	125
360	-0.2933745082231036	-0.24215700944934684	-0.0047379927275180405	0.03643763322424673	0.02722577792354206	-0.18476549130608186	0.17838159803552459	0.029458820032986912	-0.5499971720210168	1.4058757147019931	-0.6603050109142926	0.061238117423692916	-0.12105048622308211	-0.22208448992100394	0.09649282519584956	0.04729758109642375	-0.3160816558077154	M2	lightgbm	2	125
361	-0.15396875887744244	0.05730666348674555	0.020671944501231016	-0.0738146092540193	1.1585120088937382	0.0006639467309361134	0.5205998821697214	0.11769908910851062	0.11425939408622277	0.18203794528036915	-0.48293191064308333	0.31768605038862585	-0.18820874664227707	-0.18486583170997298	-0.22199279332103378	0.07699564620674614	-0.13772237924115546	M2	lightgbm	2	125
362	0.06769471580324692	-0.0602710971240206	0.14019677365476987	0.2704610220617324	-0.036924901894370345	-0.26822623747161134	0.024937749850028272	0.209712803977771	0.2567135378686316	0.8630397425702477	0.7143511660181266	0.4839568560625037	0.03904387424475695	0.10871789917952747	0.028863466645125502	-0.0802236819271767	0.6178289582633089	M2	lightgbm	2	125
363	-0.39376124310637345	-0.1232231117704206	0.06006338483351106	0.1512176324241818	0.021728363089442693	-0.08087207179901468	-0.14920219128390091	0.05358175134035543	-0.3310325283961115	0.06944861700520286	-0.3216778645994896	0.1518149493342212	-0.05307267621879677	-0.11429148368190567	0.49268561321141124	-0.06107923077943189	-0.3472043128073404	M2	lightgbm	2	125
364	-0.3637111256147642	0.030178684844963676	-0.0006473961270430364	0.32501318487682196	0.5730207150246175	0.3173152414652461	0.06047468719950968	0.16464602043671767	0.25677969909946313	-0.18409879504624718	-0.2565512883014836	0.23019301058281535	-0.11767590347177748	-0.18758796385464457	0.02749659392782257	-0.16671647787604865	-0.6028763709485103	M2	lightgbm	2	125
365	0.017050576100177153	-0.16197685912900311	0.1218549697731443	-0.15281136668504025	-0.06500303455560563	0.028801576482471863	0.18550381976772046	0.08403469503256174	0.19521135900439057	-0.0011388757974492407	0.15718746320687815	0.779995456058627	-0.043994547390811434	-0.2037385310502129	-0.047806222968841794	-0.15271710085981594	-0.4233483828468992	M2	lightgbm	2	125
366	0.07936794629336835	-0.011715800230915938	-0.04775291778998206	0.3778700589898784	-0.3013343948917998	-0.7422393036677098	-0.21847115054976582	0.09998996699860169	0.05740918641783449	0.8175555040770589	-0.2885482656021977	-0.004584058770568355	0.15468303071728876	0.5320315233330495	0.1007170729602999	-0.2411626653369682	-0.18848734388140984	M2	lightgbm	2	125
367	0.06737827990341592	-0.05081955470043364	0.062153669231830896	0.016370843892921726	-0.1257873098645367	0.000248624004858003	0.7755605292933148	-0.24026317054383856	-0.6836301422996657	0.5061314148574624	1.880115262403968	0.3559549529649146	0.05490732258215454	0.01375816319485696	-0.17562375703751687	0.4219554687546205	-0.025976982801910083	M2	lightgbm	2	125
368	-0.08960467878610279	-0.19292473741512142	0.23981596029152621	0.26789313357381345	0.1894180725783542	0.6879189203974587	-0.43706707824331287	0.2223989755493195	0.37729755411654514	-0.0726628181597114	-0.23299068477340454	-0.05385072841551921	-0.05430244458334434	0.23472817090718037	-0.07222798199355042	0.2893783307336821	0.6745541236038906	M2	lightgbm	2	125
369	-0.21905635671730553	-0.016026574117307842	-0.08775612178404495	-0.088550012024504	0.0598487219377006	0.05322629952785761	0.6060989353346027	0.1277358695813147	0.14769399921203918	-0.16590751541606694	-0.8988231723112785	-0.04443675580688818	0.03365759916654373	0.1865174134854231	-0.2176153210145905	0.11275675938406242	-0.4778595664965433	M2	lightgbm	2	125
370	-0.07964945506543114	-0.1897312302609215	-0.11262527248082183	-0.10140866320695405	0.6038215402480454	-0.0216312626126031	0.18177857962490532	0.12844807685967896	-0.061129044681869985	0.01088957015381581	2.7808824002527053	-0.09738255593227625	0.06050128024634297	-0.3955341550267839	0.05489079353299024	0.04804389532217049	0.14496985936196422	M2	lightgbm	2	125
371	-0.04573311898261074	0.3314382191273497	0.28927886956916216	-0.657674337457154	-0.6943519832950528	0.47980912697158595	-0.6595833233543523	-0.3751556966998838	-0.13128161583260844	-0.0248987927516276	-0.4002011082504655	0.7393654281568207	0.08641435123231865	-0.27416432207118274	0.1491243244609778	-0.10887147451940797	0.5116201663913506	M2	lightgbm	2	125
372	-0.23619932190954313	-0.10121787093360109	-0.046238409396120464	0.21833199662918948	0.16062173342985403	-0.0667094624378916	0.07720387774767669	-0.04202899430841856	-0.3666196979984108	0.171617627002109	-0.41302272631302467	-0.2887237265843514	0.21993568229374874	0.5147116582408973	0.02108380036564183	0.10936230288621815	0.19774446193787415	M2	lightgbm	2	125
373	0.19297573232231516	-0.14174466666716676	0.10511714062829522	-0.10268354616069571	-0.5206277947206029	-0.37283286353554373	-0.8337260945096142	0.19462977165187764	0.2693994553785429	0.006679222584309492	-0.25082424077163024	-0.029807033772883334	0.05568455494302241	0.18938849626490223	0.5024917081545701	0.03951236967426285	0.7883907091687252	M2	lightgbm	2	125
374	0.23127132597810424	-0.21163106184492503	0.09899416493512815	0.1985539992166171	-0.10911817838325169	0.003269915165830307	0.6106645646220329	-0.17130960840628057	0.16096633285413847	-0.001089504867438981	0.07727129129598745	0.07705081832659386	-0.1602522886309153	0.422306641394436	-0.17716285313093935	0.42755763531866203	0.28444017463906074	M2	lightgbm	2	125
375	-0.015916211338018973	-0.10889331645517722	-0.13774692933126922	0.09860359805114541	-0.07064687365700624	-0.12005263076822124	0.014956081670076324	0.1711664104623754	0.27887773346175215	-0.16432982278759006	-0.4497882761538875	1.0462242417347678	-0.0014385007109152363	-0.13255659331173522	-0.028142364138892012	-0.0973010011768121	-0.31172179872548067	M2	lightgbm	2	125
376	0.006164343127811623	-0.07056866104500485	-0.05831594599447137	0.11078270411389177	0.1646381120336049	0.24791740014932168	-1.1930262159419662	-0.14277232225731312	-0.05462605425169108	-0.10600664481230579	1.6252526769074427	-0.6158517005271982	-0.15748841091636148	0.12658352547684937	0.2098152026956991	-0.2144407396760231	0.6478185060003895	M2	lightgbm	2	125
377	-0.1251458531822642	-0.1740726771804041	0.14133816766626894	-0.1742406032570612	-0.06098861011693131	0.11540853240280705	-0.7880586019831748	-0.29403772122942967	0.09105785853902766	-0.0897115582991466	0.848055469468883	-0.6080274836076008	0.00564679661741198	0.38689876418637786	-0.0608784311426173	-0.08059870705944094	-0.2547898987102993	M2	lightgbm	2	125
378	-0.05058671577005041	0.1040336895908511	0.013511413501672478	-0.15684284941683152	0.47680297755882284	0.06279911549763237	0.6504568358625323	0.08116041073458075	-0.11251456326130885	-0.19794838619149108	-0.3775499359592053	0.2392869686023786	0.06577886889126554	-0.4020751180612031	-0.1413892759977808	-0.02568527437858022	-0.19613686993071555	M2	lightgbm	2	125
379	-0.4247608765872159	0.21244791062746715	0.24883097377965835	-0.13970801381638048	0.6415751927612229	-0.05442507013366762	0.7885982365067888	0.11953640024890869	0.08871206302563174	-0.17138438907698939	-1.1639758153895756	0.0522466598924947	-0.17352203590424886	-0.10100252375546478	-0.09642758436358873	-0.12030263322021338	-0.4868386665534897	M2	lightgbm	2	125
380	0.17527368441693048	0.006519386691433305	-0.014636530730207362	-0.06447592953750184	-0.1644420182110412	0.012538274969745477	0.24679301300582723	-0.41038617928140114	-0.16969453437200926	0.128627803958412	-0.7379092216827408	0.16830984660210174	0.015553815900464044	-0.1892167795918382	-0.0033326927852475505	-0.11879601487704994	-0.36846834159365227	M2	lightgbm	2	125
381	0.18520381019198362	-0.06394509918173896	-0.015242284789337703	-0.0738870494936216	-0.8760186538115121	0.20652066755649173	-0.903146135328494	-0.25520502739885204	-0.10583924261543792	-0.19764954595407289	2.7500209105248627	0.6909576530141207	0.36297020795371926	-0.001653821586710551	-0.16642849621592107	-0.0002553730914504236	0.2310628173514274	M2	lightgbm	2	125
382	0.0441328462484232	-0.043484611719598006	0.14193657109317606	-0.20266135380110567	-0.18058141009920037	-0.1849898202565012	1.8808042035824983	0.05776241333000483	-0.6272833862251026	0.3771574397139382	-0.40230262683902124	0.2500794412827978	0.03116993800029766	0.817579342370437	0.5224726083962955	-0.3350342302930225	0.037182846301607	M2	lightgbm	2	125
383	0.31559133426939984	-0.07465673739064363	0.0218744499621063	-0.17104663422813027	0.0010101948724966544	0.33178279017650103	0.24231834894393411	0.21062027793382065	0.3041124125283908	0.013985494665816615	-0.04378916660046883	0.2034273582475877	0.0024644795243187628	-0.29569949396792183	0.2465708116487073	-0.05061455536103684	-0.23305572136427735	M2	lightgbm	2	125
384	-0.279111970036566	0.05929920238245108	-0.0035883622010485644	0.22984238826474485	0.12257748257926344	-0.034175906926912004	0.2263539186887965	-0.01234154977740466	0.15868243140086943	-0.22207070157910297	0.09857005470063569	-0.05853643599254809	-0.16318510646386505	-0.27042468194962277	-0.06287207769793372	-0.07217912797146205	0.5457342073527899	M2	lightgbm	2	125
385	0.16284028228869013	-0.05691513602569236	-0.2035476427484876	0.12080039626337027	-0.17966306642660584	-0.09771502667886259	-0.2903631173938636	0.17203365205578308	-0.17824768532689422	0.36969735936178916	-0.13860038901725555	0.14283198533059244	-0.0751994752401531	0.07368448097853066	0.3358656401250973	-0.019934159069596107	0.5880035628863913	M2	lightgbm	2	125
386	-0.07836937930590175	-0.0945441431009131	-0.11665000647950689	0.19170231471725505	-0.5568900479977634	-0.4803397541136266	0.07224607779941074	0.5165807642858412	0.3103937430511074	0.7953000744579157	0.8048230481605367	0.5450721894839661	0.061360164011243445	-0.20785201843437623	-0.04559889570891573	-0.07321858653745654	-0.07661117088455961	M2	lightgbm	2	125
387	0.2035302686326839	0.0890717312650923	-0.028772349663621626	-0.02121335025684369	1.4873183068503524	0.13106143404432188	0.46092900785849356	-0.016261722476551606	0.06427833306193734	1.1778975930512452	-0.14724005456226913	-0.6114219398213778	0.087035799253299	-0.08516331446088637	0.0988085662824388	-0.14883487170736895	-0.1440290715844584	M2	lightgbm	2	125
388	-0.21384421215435462	-0.006440660364091284	-0.20266608312785325	0.10404290887907447	-0.90566477606551	-0.4260942320411584	-0.9208598804427508	-0.32679000021391336	0.06575230872428833	0.14602105633260554	2.348147238076484	-0.1620084443374749	-0.04825532112148116	0.09900488399185861	-0.15076573299451804	-0.11645786877623379	0.24483128034323107	M2	lightgbm	2	125
389	0.1951349844264072	-0.14423531998118422	-0.05053679539245483	-0.029198010657577322	0.33563671053680605	-0.11376112740933028	0.14934464874608352	0.18044278938476946	0.2551842424291285	-0.06602193328442228	0.294965739269459	-0.060825802950047116	0.062154385681110196	0.05491113909611139	-0.12243539012365277	0.08175941275260853	-0.007227465198960671	M2	lightgbm	2	125
390	0.1419569090718727	-0.19257544355293119	0.05522846760605622	-0.3526650534212756	1.3642132652046277	-0.022680233193410438	1.7886850972451127	-0.5100341415799625	0.0798708010199127	-0.12127279376072254	-0.45283350905647035	-0.12661646087136688	0.08084541913110349	-0.14203122048675823	-0.08532809005119417	0.08950984538966554	-0.24175207884237981	M2	lightgbm	2	125
391	0.3899185344221292	-0.18797248902349706	-0.2465992625516182	-0.10215124035829858	1.2624722794930636	-0.1582357051914316	-1.6141430374245633	-0.010645077062196804	-0.5604995822847303	0.15353625441236696	0.062440905672880895	-0.1835746661480569	-0.1050382247137486	0.12594526017455057	0.09141928062261369	0.06533862353219588	-0.19947669764556705	M2	lightgbm	2	125
392	-0.028063430695639286	0.26484852133348963	-0.10351670899979439	0.5045248499931128	-0.1489770255344127	-0.23143955783698317	0.1307992467312595	-0.17079962223354958	-0.2815369130388912	0.032968287743865045	-0.26655796323187725	0.8204425385580348	0.05423111452627851	0.1771850902576615	0.5681769187920531	-0.0976424671968889	-0.28165455548761537	M2	lightgbm	2	125
393	-0.222799385032569	0.059836525425796636	0.04038529802790151	-0.2654795543829131	0.24839340774872934	-0.06558419740653837	0.1352622515132322	0.05198529271994781	0.1832124899833202	0.156434189684337	-0.33817925606088184	0.007684019754478516	0.09068333858201877	-0.36210120175983196	-0.11520979673749546	-0.33149554915826207	-0.35739613280854476	M2	lightgbm	2	125
394	0.06398995401000858	-0.03768594902881674	-0.021902707159986625	-0.06723478429555467	0.16968603938572518	0.06360839361688916	1.996325278746754	-0.2525508567907598	0.055955058491507274	-0.07837593166824915	-0.3164785913432965	0.08472898681528267	-0.11052262490729564	0.4067633716410536	-0.04166171653543766	0.006801458955610456	0.0702350218196924	M2	lightgbm	2	125
395	0.23420128558281395	0.17106892929692327	0.07381207384379773	-0.16683785763017858	1.0568495609494786	0.15807824137511425	1.0053344073180326	0.22354980081907633	-0.04240960770790216	0.06881210196665723	-0.5320872257372271	-0.07760073814488089	-0.018330000409646788	-0.19655740885152523	-0.17624356868434932	0.15289361697576323	-0.3394859537992072	M2	lightgbm	2	125
396	-0.3007772209731806	-0.05027106578726044	0.13541874217157862	0.14838421437829316	-0.6111669037985678	-0.7538398766389572	-0.5315598611315361	-0.41937633606476316	0.06616610960016707	-0.031437706983410155	-0.27467547459376934	0.661007043000992	0.081278552827053	-0.1732782456414573	0.2551223411982763	-0.053604738695667925	0.5419871204942222	M2	lightgbm	2	125
397	-0.31369346923425806	-0.40347301793074675	-0.09875564169751966	0.05479852694222364	-1.2258841539564387	-0.23884948640147288	-0.3971045179180058	0.03833531093524953	0.027750101253536757	-0.17356795858533225	0.49449115975205804	-1.259306071399118	-0.08979898183704309	0.5890382090505423	-0.1393708464054922	0.33728818052176346	0.15704586525689837	M2	lightgbm	2	125
398	0.29130170470905015	0.017870529043946398	0.06923957075881827	0.18457495357336265	-0.2336559865776955	-0.4823844007109538	-0.13422717364843734	0.21583134732414636	-0.1384224217406927	-0.12339444710113527	0.3808856651533012	-0.5701458957226765	0.04581319143478531	-0.1352503082150899	0.5556930537416054	-0.14234612721227577	-0.29199128169594873	M2	lightgbm	2	125
399	0.09037463087872381	-0.027699924754537277	0.06361266331721631	-0.26256334232791295	-0.19843639799275448	0.11239916041712453	0.4546623296262839	0.1890130811199868	-0.293342014212664	-0.16539938276565652	-0.25140968328948027	-0.5135806536234693	-0.11373102987997623	0.45048799394819034	0.2229800774149764	-0.12937263586868147	-0.3261485228977957	M2	lightgbm	2	125
400	-0.12894983226873102	-0.19142506159091152	-0.1448884945726835	0.15419424017563693	0.024957062863725607	-0.41133523000445305	0.7753482921752061	-0.03687126493850903	0.354705079505514	0.008435723854430246	-0.3255620471867255	0.1659205754170306	-0.023623039615311616	-0.5109033221186935	0.27590310608967666	-0.26996935499763813	0.03899238818256619	M2	lightgbm	2	125
401	-0.0248681484568752	-0.023494405877483453	0.03381305525425893	0.05940419501043155	0.5127989200678189	-0.029337683377956447	1.0869019856733648	0.04640742117737163	0.22590598824941527	-0.04219489155829711	-0.6765476343770461	0.32752202593468377	-0.021155550040363312	-0.42727757780695624	-0.017158838670124712	-0.2666811371491002	-0.45925992250085473	M2	lightgbm	2	125
402	0.0445737734383389	-0.18354703763235025	0.15931697422808688	0.06569635635176142	-1.1366823583677355	-0.041176733758997795	0.12682736649681844	-0.0503829639490575	-0.036099060898215754	-0.15975855774879677	0.7736293067377157	0.6352983831659088	-0.0576029627144535	-0.3613301630391363	0.5629810469698734	-0.16711859379002753	-0.225405671818012	M2	lightgbm	2	125
403	0.007232991443408656	-0.11245002193943682	-0.12948253317473826	-0.22195172611885902	-1.0114689879656493	0.18501236541876967	-0.4325639543911482	0.1023425450806067	-0.27134384655566507	0.19450710927540815	-0.20608134165795544	0.42941333794712633	0.11784496561798587	0.26609854151055906	-0.1649774849940657	-0.14125815861128438	0.47921651262701576	M2	lightgbm	2	125
404	0.20276406598334032	-0.1357675886035641	0.01926645825629275	-0.10121890823281401	1.3303322415211756	0.04481682155767521	1.1193307679770945	0.18562876490646418	0.15352129275550033	0.29100321002069823	-0.562447335785107	0.20234061448619683	-0.03344686917339715	-0.17268164200391545	-0.13238713233176377	-0.04495515358736233	-0.03508631142807797	M2	lightgbm	2	125
405	-0.3616458414048386	-0.08623440753458038	0.11507925859788985	-0.7712880780332949	-0.6487276232322128	-0.4512397940013623	-1.301099916861865	0.06708388136779524	-0.12201159784321616	-0.043861055201581976	-0.33973688957605136	1.1630374913498929	0.217053243304404	-0.05682269573754858	0.27794137415472087	0.7434132868416466	0.40689503872975874	M2	lightgbm	2	125
406	-0.13160985400307385	0.5783202976413416	-0.09172471019826432	-0.04529652722252253	0.08230044762586097	0.08131304888347185	0.304742108046128	0.006114146428253037	-0.07671115269119456	-0.03340878200656888	-0.7276865497148657	-0.12303561413360828	0.019242515148045328	0.3971123871179352	-0.04903419378547964	-0.11693963138734553	-0.588502776422439	M2	lightgbm	2	125
407	0.09004621481753065	0.38334806196302873	-0.08284118168029343	-0.12406020555978453	-0.18934276750086054	-0.08913919483747833	-0.3245092789631078	0.05907903992106271	-0.14505708074457746	0.0015733239885108005	-0.19590850552823816	0.531742405540499	-0.09100391048592307	0.09314988722071178	0.5731020648029086	-0.01935054273289157	0.7621524318824441	M2	lightgbm	2	125
408	0.3047327360092299	0.10421166604281544	0.02728519230157796	0.4311154590939041	0.06187197151899337	-0.09839673145843798	0.41249642031950096	-0.30276484266357057	-0.025508172078924942	0.026489386359186323	-0.4775208179213213	0.23676488710191387	-0.02866264954952378	-0.523746270722729	0.016510230203734676	0.005125373438643218	-0.07177013260167424	M2	lightgbm	2	125
409	0.15348866441260017	-0.08975031191971279	-0.18942606660413555	0.18570112483015716	-0.4198457094894859	0.282222114918624	-1.0836134107751394	-0.4590331406298928	-0.2361625678722354	0.2249902217415709	-0.14854996244766153	-0.6556700099711181	0.046808695574935555	0.3073170641162176	-0.7926686672824879	0.07883196180553485	-0.1707447187908316	M2	lightgbm	2	125
410	0.15791342545122172	-0.2053627424417135	-0.13441163992200772	0.46632950879289903	-1.044822024359086	0.3407321737575587	-0.28515782443313675	-0.24837707224023084	0.2620760408599789	-0.15241621009632073	-0.269322822834003	0.6247824567357565	0.42789915491492825	0.4006512603587193	-0.04422248266464776	-0.20510958481481406	0.2464674276626817	M2	lightgbm	2	125
411	-0.09236507515147344	0.2742571867656767	-0.14842613162091384	0.054334710483114695	0.1569854760810988	-0.013168838364138248	1.2490552857636066	0.126998150688336	0.13766458900692047	-0.08640791167559263	-0.9191827195261922	-0.030714947136064163	-0.24849735915136764	-0.33121991281138086	-0.1260850014795533	-0.15287883261669416	-0.5628977757543636	M2	lightgbm	2	125
412	0.0718933409373594	-0.14941206096008522	0.01235446352100827	-0.3923092572161725	0.8236791891877016	0.02904961330744665	0.10835112392588417	-0.026777565265218378	0.1236622729404698	0.14603875448614675	0.5529797446422349	0.48372973867937064	0.003670039989789952	-0.23275344040858645	-0.16067610755569334	-0.1086215664891501	-0.3071655421542748	M2	lightgbm	2	125
413	0.3026148119005704	-0.259792079676759	0.09694087353987808	-0.19949727109183268	0.420035749358373	0.2899568228379747	-1.1181278391044416	0.02228889710029448	0.07675467236463472	0.04794899695310187	1.8918963819009562	0.02281321941589852	-0.06968002701784484	-0.14504230989730307	-0.09797295817445854	0.43506011894905433	0.46638500345412565	M2	lightgbm	2	125
414	-0.05200363282206329	-0.41007980613283845	-0.01833524691870427	0.2794324115144438	-0.5420773610185055	0.17531321008936768	0.23437429217543493	-0.0091168795401713	0.10950035818682818	-0.08947074888386239	-0.16007238725614448	-0.33424941437141326	-0.16449109303933895	0.6787491424747435	-0.3054313610550826	-0.02337560021039514	-0.27074247047359035	M2	lightgbm	2	125
415	0.09562436318460892	-0.22434983297740488	0.05983252013200959	0.05550469449172332	0.03408710673805619	0.23664062768327387	0.34049027448036134	0.1927913714816478	0.19175436636490795	0.49660946268230277	0.8947954434008728	-0.3477093857721024	0.10959583340802027	0.25243920178012463	-0.14836174901089882	-0.001129603477198692	-0.3168656527658989	M2	lightgbm	2	125
416	-0.00298748118750337	-0.2919059615426217	0.0655609348907672	0.2572568091547441	-0.6406405806754901	0.05307642105507042	0.6996973931647861	0.20900906874736144	0.3876635222540592	-0.10375041872753168	0.05082347980034085	0.05651922613820605	-0.11249678980305826	0.4996792867546972	-0.014570969232486866	0.0292220182343574	-0.2477530535700392	M2	lightgbm	2	125
417	-0.18158216831484955	0.5331523593828947	0.19357224492033392	-0.27303636291586275	0.6472516136437225	0.2956932879850468	0.8716259950706053	0.20687439827964996	0.15965999079455592	0.0240478591662706	-0.5450168853766598	-0.09894920789362657	0.019996669268117093	0.2077699407422464	-0.1202346175064134	0.1729910235970811	-0.502329862798401	M2	lightgbm	2	125
418	0.3331166502638264	-0.18066445590698757	-0.11228616177733981	0.023870417943962257	-0.11466500973354303	0.258957455451624	0.19414764298566836	0.21886069110598064	-0.0844330621698169	0.07335279151118519	-0.17250653400161886	-1.260112657626366	0.2200229890440625	0.715892504500306	-0.2166667267439877	-0.12019806764329938	-0.1117997275596029	M2	lightgbm	2	125
419	-0.11550710798419968	0.17204364487316487	0.05854866734593307	-0.32404950130610805	0.7408040652546166	-0.10880397544706708	0.47257144793818284	0.005546297888293614	0.2012552743719324	-0.017776699379682098	0.5594984818231977	0.013349817996882734	-0.05605846550940156	-0.2859607112004422	-0.1637337536189439	0.023564614996044432	-0.35812736552812213	M2	lightgbm	2	125
420	0.5357197905499471	-0.12208777830837024	-0.016427525254724684	-0.14501873459252024	0.2816961522608864	0.08478644043139173	-0.8971116399708516	0.09312729333345052	-0.03851338992517994	-0.10118829944173174	0.45529787856461806	-1.4022934224961106	0.15043579043729588	0.4058340415003939	0.39256680457135573	-0.10315384965602398	0.17143151126868686	M2	lightgbm	2	125
421	0.04859184431394357	-0.1282925620844491	-0.14093640953663406	0.5303741940333243	-0.31839772875054606	-0.21009553215990115	0.22256444136342482	0.14258921966665655	-0.013797110289057059	-0.31599904308327026	1.560410778644435	0.30982767669163147	-0.11760416485584614	-0.17477026353600203	-0.1387511428678755	-0.16305478113301328	-0.1175424772624238	M2	lightgbm	2	125
422	-0.03053424467020882	-0.16087204745647107	-0.046930428316618866	0.08951067901801878	0.1960143198385503	0.11671234980141872	1.1111020570943062	0.18955979522616018	0.2216402854275739	0.022558182175890666	-0.06848622952503801	0.12312946026634328	-0.14769590413876835	-0.08606533050687414	0.0065848434757673985	0.47331102789441787	-0.14648322560185553	M2	lightgbm	2	125
423	-0.42565648788250754	0.19752461076695013	-0.07348538276718011	0.22493971668488352	0.11797790185355791	0.2947414399097667	-0.1754019331350346	-0.011845593033550967	-0.11357849215892708	0.02228572159797825	-0.4796187382336484	0.027994348857963706	-0.13197501598884814	0.22921481279939798	-0.011398829645877372	0.1946625275361802	0.02572116961690695	M2	lightgbm	2	125
424	0.21121044207513848	-0.19220736303466066	0.18362095457823913	-0.043972263746591835	-0.3746756102181321	-0.1754562166434312	0.4308371030017044	0.17480961465336697	0.12322958568885733	-0.07063056728493956	-0.2040384118343823	0.35976156979047097	0.09000901433149033	0.5284383453035975	0.8073093075752521	0.09912888103981175	0.16111455937126248	M2	lightgbm	2	125
425	-0.06804949553621992	-0.25531114077957373	-0.2705356029567581	-0.048696367076241885	-0.48787376589054776	-0.0035802437351026583	-0.7713505616086231	-0.06071932151511556	-0.29988586134118295	0.9267779231793131	-0.06252029323199941	0.02023005139065474	-0.00850466842096781	0.05827744005742724	-0.26228224701489145	0.34825546129705887	-0.24539837701180253	M2	lightgbm	2	125
426	0.16854375453912485	-0.06915037419046396	0.021729408824422612	0.1682302788902794	-0.48076246946532913	-0.3694830482918711	-0.3648869574867451	0.0731105677194792	-0.1745162469009458	-0.009058053862157701	-0.6460260892473999	0.05289621500033287	-0.13448812673606372	0.16380489974676338	-0.012721606618421128	-0.1256318583637504	0.11433659570665734	M2	lightgbm	2	125
427	0.1643660107289492	0.1920263363898857	-0.04473940306464601	-0.7336582477058758	-0.8945529935376829	-0.38457826111027554	-0.6877683907468181	-0.5822439009551598	-0.33281002776639557	-0.12891118307440408	1.5987969820264214	-1.1963711884496644	-0.28717147170945845	-0.018453172238914347	-0.03829597578727726	-0.02219386888939412	0.19086367804394513	M2	lightgbm	2	125
428	-0.2510010595870927	0.09724081085505772	0.10589985246464084	-0.15874816662917327	0.909691795212972	-0.12076342414527916	0.16543340563482128	-0.09864626215562561	-0.015732931248722194	0.07893737041061498	2.4876195418231286	0.4809290791731735	-0.025969067741005228	-0.15279794534140573	-0.003211393899491196	-0.023187504977025142	-0.09436106975718667	M2	lightgbm	2	125
429	-0.4269274503009611	0.2984499970479863	-0.02679385540381804	-0.0741748051939116	0.9221084470421174	0.09236575472376893	1.7610959152104635	0.22006908330448358	0.11864243271021668	0.11196192001282253	-0.6087589551707014	0.05637939053999771	-0.20101870305215877	-0.3143565692135799	-0.0878891601648704	0.07434421332471723	0.009755886108202909	M2	lightgbm	2	125
430	0.326997496323292	-0.01530383775715308	-0.11771521823758468	-0.17773973671738902	1.0305476372603273	-0.08711067329735656	0.5088539548993128	-0.07407770244069897	-0.14825463095661673	-0.019454627366377063	0.0029093923299240046	-0.6100671700775993	0.12616521315513898	0.43292822711786316	-0.22485235276053603	0.3934979997789855	-0.04062561041324638	M2	lightgbm	2	125
431	0.24176066311464803	-0.08533805243407037	0.19122946140547545	0.3059123813883805	-1.14661432680243	-0.19122200229173472	0.4402195697298521	0.10107465548811004	0.048304005529138334	-0.15006225876369317	-0.30848484819458916	0.6944723325209282	0.19398834234097861	0.5743417680759172	-0.21085339999505892	-0.13805080600245048	-0.5796230962888729	M2	lightgbm	2	125
432	0.3196841619081709	-0.1454008149824894	-0.011875458449042718	0.28982225591634797	-0.5362925544459729	0.1003403429840049	-1.2145741603728248	0.1523924415681927	0.21732818119222572	-0.1933957911007866	0.2179861276150314	0.9463945445863555	0.37135622885520486	0.30004069264242744	-0.6745885398776533	0.17248666976298016	0.20217721153011173	M2	lightgbm	2	125
433	-0.03921407997872519	0.06377432324459398	-0.30064840049997676	-0.04817234449925908	-0.5390530987215113	0.36161632388559184	-0.9500454863147942	-0.4084782144471923	0.07446242295190363	0.09317743508407066	-0.12443053056019843	0.21832928109044672	0.01837945899734955	-0.1702298989555477	0.23950910942901507	0.9344147061417108	-0.026946924836090902	M2	lightgbm	2	125
434	-0.17445860010903913	-0.13188762346169236	0.0705102398053131	-0.054182254772986216	0.44598638417171316	-0.049546039622147695	-0.4263994740745292	0.009293587523923112	-0.1326709881437571	-0.254838881843209	0.010425263856649866	-1.1967916587179157	0.22327356709645216	0.5537971026497482	0.048335050612114586	-0.040018578486702025	0.4272393682884073	M2	lightgbm	2	125
435	-0.3830503773991533	-0.15414479784215296	0.11380936076797278	0.16441348698813088	0.9238197082923542	0.24203488933904152	0.2153240180100138	0.021101724231027127	-0.4719581689474591	0.7382088589519227	0.09693720989624911	-0.15727597246947997	-0.09034716061068071	-0.2651124641856598	0.24260811771821933	-0.23486033388187869	-0.2846884534907642	M2	lightgbm	2	125
436	0.17272881912392257	-0.1213040826197565	0.010647452407172162	-0.33169775188522127	0.03208916713933204	-0.08459704558801376	-0.2815178355503511	0.08289632939807275	0.010117542223156707	-0.012550383587253367	-0.3640823415194017	0.30075386267913395	0.07585487412711495	0.1497742322906307	0.01274561038912023	-0.20927305076959568	0.6604861470163885	M2	lightgbm	2	125
437	-0.2881772652702988	0.046862537135101044	-0.018926943267026625	0.05109808830756916	-0.34316854636360195	-0.40641288704937	-0.9616253695949324	-0.04330421265646822	-0.05290784064908406	-0.10860181668564524	0.0380741160732483	0.0019739860764976494	-0.02689907684520225	0.258692108728802	0.6096333789806017	-0.06611098254562837	-0.09783355970706313	M2	lightgbm	2	125
438	0.10689930651969007	-0.10343334067638636	0.12102899568486208	0.21370542344183624	-0.7524090376546191	0.4361258524108446	-0.6805586408622893	0.08482980189701263	0.16387515225976879	0.4606769350330835	-0.06689109688075537	0.0713808706032971	0.141369746064879	0.2493489222676222	0.35382033940997387	0.017582466622244206	0.34831368134248414	M2	lightgbm	2	125
439	-0.456988805865194	0.41916501992014454	0.7093515487046193	-0.28831897970666087	0.9548754205043608	0.12410162861844914	0.20869889683397805	0.17461330125446667	0.23814051888015744	0.06085259480489831	-0.6237116176251056	0.02564018785331257	-0.09224868028298099	-0.03447398517073056	-0.12026088178582207	0.28584579375921987	-0.38210724377516486	M2	lightgbm	2	125
440	-0.34074609382532817	-0.17300443310338737	0.10617037712727884	0.22258988141698716	0.23786238455514683	0.25268921135764905	-0.243531642737579	-0.290510047815352	-0.2944056046422452	0.5886274381268336	-0.5269611443270298	0.009741215336290654	-0.12610806807255248	0.406262504283672	-0.009071964773218928	-0.05400935082872272	0.8954744996542018	M2	lightgbm	2	125
441	0.1934794876813402	-0.1909325977273858	0.05428722461399328	-0.12997304259079187	0.5811790179018582	0.16983785675188104	0.3528818811886455	0.21192619438228621	0.3291605032148271	-0.021294964365002125	0.32491884639247365	0.16315830050102692	0.2332337367016069	-0.12725837554787509	-0.05521568651836992	0.6209020009846855	-0.3357297917852743	M2	lightgbm	2	125
442	0.07691443150934016	-0.22501329364350367	-0.04888290192490758	-0.1248711099211946	-0.6639139344695789	0.1530543438439943	0.9388435189984432	0.13066873855725128	0.11697590672151713	0.07096805768519043	-0.05827370312689058	0.3730303170195031	0.16121985386135984	0.7607979557311281	0.59100495219418	-0.16442822146348107	0.10430839830073062	M2	lightgbm	2	125
443	0.10330603263375004	0.3394505955731397	0.036629197691765605	-0.017841545886232064	0.7626262443698864	0.040005285136545284	0.12948985280152295	0.04851957913144324	0.16284192398474692	-0.1112778730809046	1.5109278379586177	-0.7523378230040207	-0.04608806904493129	0.45762491004785066	-0.0022281613037583967	-0.12349635216445462	-0.18365380539078305	M2	lightgbm	2	125
444	0.1081340475556389	-0.07428719033509161	0.21027561571636466	-0.040735626694083635	-0.19386330567719443	-0.05774618244077992	-0.755695836589534	0.2603893940222682	0.16297655047916745	0.2947825774098777	1.7932872362206087	0.04713486911511605	-0.08135426697211595	0.047227419922679995	0.011156207461161116	-0.26852781124999364	0.69789108782084	M2	lightgbm	2	125
445	0.2643988151151472	-0.17459183510785456	-0.15770536321460038	0.37379470478619276	-0.881511622592508	0.008089850045300223	0.28106041524491293	-0.4823215676208022	-0.15646268437067032	-0.0490765458602034	-0.2601861817720543	0.5845646665228517	0.16396249120277825	0.06856626970074646	-0.06788656873479446	-0.1677671326171435	-0.5808734109026978	M2	lightgbm	2	125
446	0.13364058765647716	-0.029178055152375735	0.015712329126503877	0.25481303721176013	-0.6565557149688179	-0.04150850377663803	0.127333528834939	-0.9069994324542561	0.213198721557149	-0.15793277377219567	1.268527096600699	0.5538921643560545	0.15536541631067322	0.1707486681733127	0.08427872618631393	-0.20757808756080245	-0.0990650301916882	M2	lightgbm	2	125
447	-0.005345454828226451	0.3765532135526606	0.08489141822145467	0.15049399472019864	-0.8344104107989987	-0.31057761926981364	-0.23683598355843424	-0.5112139340512623	0.05681317591965416	-0.1849065656136915	1.6573332589347192	-0.15046699829191906	0.46192216359882543	0.22570096931934994	0.003159996924607484	0.052524304684257915	0.10184048626412585	M2	lightgbm	2	125
448	-0.13642312243406046	-0.10828997792419416	0.051189701535418033	-0.13193214739317333	1.2424921351164693	-0.039743049624257815	0.1497410671683564	-0.10726852212713595	0.20544541872112843	-0.025260488343490782	-0.32074065705319793	-0.1303937110163828	-0.11399559568647552	-0.2474251582062903	-0.13493566645811308	0.2584508698799983	-0.4014123354901024	M2	lightgbm	2	125
449	0.15359892802064534	-0.17621029444537303	0.05980984212653399	-0.09621418406172721	-0.8448042871384963	-0.04520626715928373	0.047347656825159096	-0.32321940301764174	0.10656313080979847	-0.1324116740195909	0.13631093070683106	-1.6351036258475036	-0.02568510688575603	0.5617165692708728	-0.08485189273173933	-0.09077418459741338	-0.2632891212782952	M2	lightgbm	2	125
450	0.3077407061047454	0.30482843092521444	-0.039571598430152004	0.1797020874475214	-0.9019709513150076	0.38705534977482	-1.6849481583969788	0.11782847194790974	-0.19487661961853966	0.035262393683855524	0.38005497028123786	-0.611603970291263	0.359771017790807	0.20860425246596645	0.31044723279071407	-0.1659599712500656	0.20279812621398452	M2	lightgbm	2	125
451	0.08528875816587485	0.06532784967990517	0.005473115725018025	0.1301529219573283	0.07323499863464746	0.032186987625248395	0.5639263179994719	0.1001686087864961	-0.08247866957986609	0.16401403730582373	-0.608492568078401	0.016821865205680867	-0.06414516410935824	-0.24932406800819407	0.15970451253130136	-0.07773229752288416	-0.3083385554112687	M2	lightgbm	2	125
452	0.11833192082549654	-0.12633760277539421	0.023331064169554244	0.4212211399216162	-0.024061576888812122	-0.0948455972871561	-0.4963220161329274	0.03962644823626775	0.020760858416569074	0.187474805136941	0.8921148678225413	0.11827543664305033	-0.056558411283837456	0.18728663083988462	-0.11756510249289738	0.13992679971346472	-0.057788671401488606	M2	lightgbm	2	125
453	-0.05490244277026306	0.6291290641740673	-0.10227017474888285	-0.09072804748751276	-0.032096217982944625	-0.002288148043156245	0.8551997996923523	0.052583476666185645	-0.02789124524831119	-0.2994745142609954	-0.6160594568636508	-0.08062714455054128	-0.12023314839297654	0.595916773745421	0.1225078011648074	-0.3990123548978226	0.0002614566177388555	M2	lightgbm	2	125
454	0.3141095233506617	-0.03640742871057505	0.4975141268108682	-0.35407953224118854	1.6170047185818708	0.11373883204872405	0.22483763031921197	0.14767425297568054	0.18604949883905106	0.08432444011232704	-0.3930017171336017	-0.6335922616796673	-0.10635064794163356	-0.3366576175365718	0.44893142330218155	-0.12268159223772482	-0.047429402466349774	M2	lightgbm	2	125
455	0.011603553184667376	-0.11631818359120923	0.04614153354015735	-0.05178708839093098	1.2356881914024564	0.018726934956432233	0.28260777824792355	0.056179734978739106	0.11281347080074354	-0.02690662095609749	-0.26267929417846975	0.33900095549439774	-0.05490156665329696	-0.21713218056022904	-0.15067317324957796	0.30193007831000546	-0.3608349194973124	M2	lightgbm	2	125
456	0.07919606023529567	-0.1282499761366198	-0.1376741481572622	-0.01786170010116904	-1.0220462538749622	-0.15636755400823704	-0.360476534107358	-0.3205911238161515	-0.3702257204085876	-0.08350584802360385	-0.30868777631820515	0.4694230058329238	0.28403290419682653	0.5788477415654121	-0.0855949976181652	-0.0957339442409168	0.31399635690026245	M2	lightgbm	2	125
457	-0.20778992414495878	-0.3249874962514941	0.007836288337107313	-0.2919193085452362	-1.305137699736466	-0.027397257831654254	0.27926333602033565	-1.206794892270266	-0.3739259344302332	-0.20750755962913103	-0.11687962767137137	0.43685517919722444	0.1527897925010024	-0.1883892508662042	-0.2678167799385584	-0.01935838246041503	-0.13572734924133686	M2	lightgbm	2	125
458	0.033231955640522864	-0.07530998925832327	0.20251471132525695	0.29442530192718397	0.9607297955045373	0.30330087429239566	1.2716381968976704	0.08448825761434929	0.11786537693761315	0.07603193249321145	-0.1529054932207357	-0.030825233957489036	-0.18139208027544848	-0.13472226252068595	-0.17713778860319468	-0.3358916558266137	0.08469298693809954	M2	lightgbm	2	125
459	-0.14112944228518956	-0.008287625860396334	0.1441405268308646	0.08232108387418335	-0.7412552590222196	0.11826578418260307	-0.36536074699752047	0.09057075360717903	-0.1713120887039257	-0.023211480408679278	2.0847044687682916	-0.46285588483791595	-0.18988818003265287	0.46518551270688	0.2734294561738563	0.01604574604983282	0.011207464922373565	M2	lightgbm	2	125
460	0.18433845919625436	-0.21699235663544278	0.054481289633307985	0.061292060884219596	-0.9078497802666815	0.014318505698518167	0.0644704658492323	-0.1234801061464656	-0.08670877715567221	-0.05245233628736708	-0.21716000285330053	0.455140269626368	0.00971889777488643	0.6150506492141966	0.11834799359255331	-0.08157457418944757	-0.18778972272658115	M2	lightgbm	2	125
461	-0.017963622212695117	-0.23532236141634646	0.21242601401973943	-0.022379188934280075	0.27512493802754817	0.014720419159382396	0.2880964647446556	0.09382344876757755	0.20364577106166531	-0.013563631933374079	-0.0020798321727834	-1.1011809620944746	0.3563900495391556	0.6679911066555763	-0.23706094249341536	0.4493852100666416	-0.21796193863455215	M2	lightgbm	2	125
462	0.14670693865306209	-0.10381747371900159	-0.22393422259137316	-0.17158231285605044	-0.5649415530275305	0.09403942697994495	-0.7187201620277572	0.12624935219586333	0.11258535734049255	0.23678037717655012	0.021945796641969956	-0.24624758489306509	0.011715523443371326	0.235097616411613	-0.036062860946339446	-0.25076182680437925	0.15246588984194318	M2	lightgbm	2	125
463	0.23231668543786566	-0.06594800501609721	0.27866474187786616	0.4501624715474812	-0.731031843077367	0.11934541105476905	-0.542942687049298	0.12886161952016134	-0.10274561332089603	0.24621418337480863	-0.24206533818359105	0.45579742914317223	0.07864716097964593	-0.0246955375736381	-0.03671380734827296	-0.10257269503688127	1.1393413197853335	M2	lightgbm	2	125
464	0.21582836830277924	0.33630706771181557	0.03715459942631095	0.29393650702134094	-0.6198873087444352	0.10867073665737893	-0.6746365925104345	0.04295637519515995	-0.4399839666198044	-0.122164061442278	-0.1508992400467778	0.46113042341107546	0.19156742920072675	0.5085864779741573	0.38132350489128	-0.0818282965837559	-0.2063892010505183	M2	lightgbm	2	125
465	0.15654571024883912	0.033969149076111364	-0.10301118658077235	-0.07822377649540162	-0.08227882259890075	0.05129326498660151	0.47456897193855635	0.06602934314314184	-0.037150890539247534	-0.15343436060586615	0.04684969739650013	0.05566884591563955	-0.04795028824056427	-0.3949160478451807	0.6679131130785734	-0.03432572150035897	-0.2232257911175164	M2	lightgbm	2	125
466	-0.2596447844829974	0.5469106159582132	-0.03063565694314884	-0.0991737054092561	1.0033709782949303	0.312544578781185	-0.706664439158707	0.023641369214246654	-0.268071230833246	0.00598962614980128	-0.21254980663399825	-0.5540360544335519	0.3934468724453946	0.24831897791476618	0.08501876933103318	-0.048846041198188264	0.7041471906480894	M2	lightgbm	2	125
467	-0.060407039531975786	-0.18137772645506034	-0.052905567118618435	-0.1512603556156363	0.15781854991976244	-0.28958142869569903	-0.6234778792644969	0.07430922676061259	-0.12482438362510882	-0.08809065431829553	-0.713945764262683	-0.020456044113282296	-0.2075485047167411	-0.2572077796829556	0.15838633185410642	-0.1869305476734502	-0.13102115567558173	M2	lightgbm	2	125
468	-0.29312924526167145	-0.32261420463693474	-0.004653813062932847	-0.11318025798028133	-0.5975948501258059	0.0022319262656809325	0.11382413131266633	-0.8617076034370549	0.23408350474484688	0.4582830249880784	0.2532703077735578	0.26434270834411056	0.0999208764772922	-0.598097133042483	-0.13930215992710362	0.01264829316192436	-0.22656463469443636	M2	lightgbm	2	125
469	-0.07849211547577495	-0.3528566652672846	0.2788604934727731	-0.0038837477986740157	0.0738388143480217	0.47910464905385103	-0.5066583567622772	0.31664221978576373	-0.30540826350557443	0.6188215948892558	-0.2611642395153336	0.16980028118459628	-0.05335115144466318	0.15896919736765183	0.06040683851275563	0.03548174004089679	1.4791541188828756	M2	lightgbm	2	125
470	-0.25070854994389263	0.25750014574575963	-0.029022155390046867	-0.2782164259609435	-0.13651359855571066	-0.3997155321720245	0.09132762640909763	0.09396036823102236	-0.24452254758531894	-0.06509093768552943	-0.5736991891911362	-0.0634024062123256	-0.19714923723715772	0.3807386331107553	-0.06169962980936582	0.07957273972933768	0.4652690592700383	M2	lightgbm	2	125
471	0.14071196553515924	-0.027519648004202275	0.06544024230865053	-0.08116932927209128	0.9548232114853916	-0.0896739975434156	0.28442289912343477	0.12063529307140355	0.25611437057699044	-0.012660611733665289	0.3473841900411876	0.4928379024182724	0.10970097347693164	-0.20207305683335036	0.004794245515409609	-0.03999123358662326	-0.13197875812569615	M2	lightgbm	2	125
472	-0.2080912673563196	0.2764007337120756	-0.06805904971998565	-0.11721164115463027	0.29420415592725124	-0.2380218638693143	-0.08206949164208076	0.08378743302922806	0.0670768563392895	-0.12929125715767742	-0.703016899895924	-0.0650562731160525	-0.19180382843357643	-0.2833781543263891	0.1388390139729982	0.02373966295227761	-0.523637518514239	M2	lightgbm	2	125
473	0.11540113967428942	-0.01235788781764282	-0.05531210499643875	-0.39532560008566536	-0.5931732080905727	-0.15237311484669425	-0.14361585223181977	0.0867341382109741	0.03918516466368437	-0.019714086252121666	-0.5439761914367683	0.7552707194725371	0.11548132707855337	0.09749386106111552	-0.13999672782166706	-0.14403398045075352	0.20132061747767674	M2	lightgbm	2	125
474	-0.20359004721680846	0.16276411257275172	0.00700133517888144	-0.04610316028057946	-0.03194883088519084	-0.05989758926134883	1.976263389186729	0.21329888535133237	0.2257302537887281	-0.06899612632690075	-0.5732179801947459	0.12931888774483175	-0.15183944006855898	-0.5231983683275102	-0.02207418912109299	0.07897461654264797	-0.17573259648728784	M2	lightgbm	2	125
475	-0.06250113273521185	-0.07441704835696147	-0.1035285191744677	0.0571294489183754	1.0667171097806734	-0.056554335177662576	0.6736798668808437	0.21688548650599604	0.15783900864557465	-0.007907769001936009	-0.7073706458662194	0.008253974736619164	-0.22830404272330143	-0.4360901849313436	-0.07562045323490439	-0.2668414584049029	-0.13176114230134517	M2	lightgbm	2	125
476	0.14292708358457706	0.07093215531278735	0.06014219684501403	-0.1939226277587179	-0.008804904887149911	-0.05675144425617314	1.0581751994340793	-0.058357717075240206	0.11217037958797753	-0.028236403343232748	-0.7299176460269983	0.13004227682994526	0.11724163582864291	-0.4329546318391058	-0.059634123324102055	-0.13612741914026155	-0.055975514868531494	M2	lightgbm	2	125
477	-0.08043100203596207	-0.17974466721290439	-0.1673762409754156	0.25736705236219143	0.6098178907942358	-0.16859276113226634	-0.6039254219854204	0.2038149314818525	0.401409774240545	0.33938529625551916	0.0724594167626854	-1.7734279494778005	0.1844226131774537	-0.3990234303845927	0.00933010200861081	-0.06033115227842813	0.19853102785795654	M2	lightgbm	2	125
478	-0.4987987851545838	-0.08153101623347445	0.06494973831795857	-0.11871761777360657	0.5252926952853461	0.44710828754198784	-0.04302796276651441	-0.03516905035920268	0.21049224267606667	-0.051463874863364234	-0.5827328326729789	-0.06128539751218657	-0.14307874440223906	-0.03513626131508516	-0.06339184605674156	0.4497346174537062	0.2318631592607801	M2	lightgbm	2	125
479	-0.016157549823539036	0.16645295905908486	0.08567241541310695	0.27959883667006424	-1.0580268273095903	0.1312034265558866	0.04829433379838436	0.09639628658506827	0.05453107974212806	-0.12420463210715868	0.6556889284001027	-0.11083174212226202	-0.13742531885093556	0.32206768446427536	0.09716380526745035	-0.17175219218789303	-0.0051916928959195455	M2	lightgbm	2	125
480	0.5380442224859109	0.02773902452571716	-0.105616923494572	-0.013051335354619623	-0.6996018435997124	0.08991194843918696	0.16791055010730008	0.2866373100444876	-0.17202264578615276	0.41668594731269726	0.4502186347116959	0.11583161404277184	-0.11755823900328284	0.12189228239178894	-0.4140119767538656	0.29018508049202346	-0.05672099471047211	M2	lightgbm	2	125
481	0.14205923495804626	0.34468533370081383	-0.017649177585239168	-0.08183813975238814	-0.9508029272553027	-0.20346649687907964	-0.2986211168292736	0.09843384256007236	-0.13562181164357986	-0.2137989793997462	0.7056325807507696	0.6430695989500312	0.11860396423267629	0.3460479536850175	0.44144490447902357	0.06581666241581187	0.01687853147510932	M2	lightgbm	2	125
482	0.1397444064777795	0.10686550803809734	-0.0649560150625765	-0.09069933748581199	-0.46078358864378755	0.17947822414879788	-0.3420527189635311	0.014637277672713531	-0.5750850116505222	0.030452307013166806	1.2679448605322354	-2.0819415655745668	-0.20112724459756423	-0.4710080866286005	-0.8096138047397272	0.44002994251430866	-0.12274086493119661	M2	lightgbm	2	125
483	0.049810792230915515	-0.19263844588115905	-0.03658832252739312	-0.10594506094723777	-0.15333927100081954	-0.026197477866558495	1.4345384298399868	0.018363503108533064	0.06470003450401793	-0.08432772166995844	-0.6527604154605203	-0.1419316852188233	-0.1662714049307942	0.4102762677574525	0.029671083646280554	-0.22143116093793017	-0.5500696616330972	M2	lightgbm	2	125
484	-0.011903968930847908	0.15184656501499272	0.12670205792024242	0.25033473828513947	0.1267745193677666	-0.0955313275288844	-0.2804728628518789	-0.7558118356143697	0.23138459947233406	-0.04722353655670519	1.3960684306797222	0.6284927524118149	0.07779535377442251	-0.10667755944151353	0.3992302357159718	-0.057086693683569924	-0.11386928867455028	M2	lightgbm	2	125
485	-0.2516598340121064	-0.03689748950639434	-0.016900879104075537	-0.0506632063279657	0.36740314586818357	0.3269302100071619	-0.011773175244369955	0.0878741472779196	0.2893203755423561	-0.05491948945764234	-0.5671796656525575	-0.19415893821053465	-0.1621233382355018	-0.2199445757597419	-0.10820778306812989	0.15628446257076797	0.0101511267961545	M2	lightgbm	2	125
486	-0.23096565407370567	0.3607080854913913	-0.04846423433301359	-0.10066382921591241	0.16141681473302466	0.06855229722123396	0.4322322732759688	0.10253092083769579	-0.34381666088029783	0.03973177497803053	-0.533020169943248	-0.14544817481405453	-0.13599283329581388	0.18638866367463341	-0.28119783781453506	0.03397382301989729	-0.4201652758925843	M2	lightgbm	2	125
487	-0.36875068876862954	0.09112781144856988	-0.01896913718412219	0.3867058091935264	-0.12064709972269982	-0.1036725684385136	-0.008131010034431892	-0.2974936657768194	-0.3507115624179939	0.22852163876100529	-0.37347394269862916	0.8560155888715417	0.15749066949104715	0.028112150294975564	0.010061667607888953	-0.08534039773753055	0.3105026442520548	M2	lightgbm	2	125
488	0.18998289060661186	-0.16107376036380677	-0.03655503838843825	-0.11851190709840657	0.09282247736905863	0.028421208734662064	0.25154175398020157	0.11146723978996048	-0.029562316202824398	-0.18383501860518486	-0.8750356641342077	0.1153701355417035	-0.1098264435924622	-0.31233907932401317	0.0678740650827218	-0.19253125013454025	-0.5109788599248194	M2	lightgbm	2	125
489	0.12435794964000718	-0.03994439626789676	-0.030463616052135174	-0.8254584556353053	-0.8862229943541795	-0.0031667475871727012	0.20584276337166915	0.10407132888856063	-0.024931244952487778	0.03716447239832246	1.943455874734346	0.44577419294179577	0.28238242998173735	0.3555458266413757	-0.25249109076259046	-0.16241374364702077	0.20860440266520186	M2	lightgbm	2	125
490	0.2190280754735751	-0.0714553035306136	-0.05418030780653181	-0.06616597880902342	-0.14601378351405128	-0.23730878550014955	0.004552105673548513	0.018522288885766677	0.04995216899738473	-0.21564152010827847	-0.7758554681110498	-0.1115944059758893	-0.21665186039542528	0.5078916562718915	-0.20583504016751233	-0.19824530983195027	-0.2702808777815776	M2	lightgbm	2	125
491	0.014504191538132278	-0.07400588544655005	0.010324558334027609	-0.23099490401363565	-0.3068538718818158	-0.23768623360699848	0.26330735452115245	0.11546653863779506	0.32520561444748325	-0.25750771139525824	-0.23318468128214398	-0.16546220415015	-0.1689885257695482	0.4361770177832741	0.06031630243019954	-0.38071242146659495	-0.1462684792892287	M2	lightgbm	2	125
492	0.29778385268813984	-0.20298652985978952	0.017607012171608268	-0.3970408120701535	0.13657400830049798	0.11818814250888679	0.08923544886375624	0.13127620682119845	0.019723882220055285	0.0889071446417667	-0.7179394691132165	-0.015750352111885458	-0.1639957005733094	-0.1449593794736103	-0.22628148959682298	0.4163250649394358	-0.5041620150521041	M2	lightgbm	2	125
493	-0.09796282610089567	-0.2955267680315594	0.020900844517924875	0.23213025832498468	-1.2332464197559638	0.09548081383740159	-0.2954070600020242	0.09318152963434337	0.16304005434712274	-0.0725080313843782	-0.0368140592341684	-0.9737374454626502	-0.014360462488844747	0.4676518927728495	-0.1168508889671021	-0.12284927154721531	0.4893065673162217	M2	lightgbm	2	125
494	0.0913397128934262	-0.26995479370904024	-0.03821361516846535	0.14667882044073818	0.23220535416366447	0.09578336906076787	-0.4612369605198232	-0.016427304448029787	-0.013306329653836735	0.001999398444544671	0.05428655060056737	-1.4210276340326677	0.0910277547292655	0.418415280907666	0.026937454146452013	-0.09215290292871525	-0.3197118994060173	M2	lightgbm	2	125
495	-0.183772838180844	0.19342194136672472	-0.014052893772083169	0.10191700081937745	-0.5625164476565436	-0.5751314543548416	-1.09963733153051	-0.30942133829457374	-0.2768455884334836	-0.056451594775406955	1.3705245871696792	-0.8226215681347521	0.007619809036448785	0.25492320286937986	-0.09223688850514791	-0.1741808110718672	0.13110005445226292	M2	lightgbm	2	125
496	0.24557452680091912	0.7287858917793375	-0.12946281407405758	-0.10789288937225519	-0.6588602068300786	-0.043001400539283634	-0.2555261007504271	0.4657693815447389	0.15397178212678683	-0.14172012601877193	0.01011312396712285	-1.144927356022325	-0.10394541313850848	0.15059147000759915	-0.09339074121994624	-0.1537452934676702	0.2595592343443039	M2	lightgbm	2	125
497	0.12203346908746046	0.07499814234513018	-0.0927207706463606	0.25130738036766476	-0.9526860694307561	0.24300799932823078	-0.860630919435212	0.16066523408041394	0.03629609968024368	-0.019503221124731754	0.4575961263565239	0.02408591178397143	-0.009315894294226168	0.06622655262349463	-0.1663424592116537	-0.12093531627199589	0.2746603527051309	M2	lightgbm	2	125
498	-0.09367692286022254	-0.2861811313514599	-0.0385198968105569	-0.020697619909278688	-0.5768286664696962	0.03136295759393479	-0.5774434019570156	-0.014770421584234661	0.06983737999769646	-0.16732980769593803	0.5525904356377513	-1.7780612401154836	-0.17256661943982743	0.2853184674942101	0.35922362479966624	-0.12401625890674445	0.05936410669256758	M2	lightgbm	2	125
499	0.10396298007498132	-0.12150620031313916	0.16112141098278776	-0.05141689983991966	-1.028871235081751	-0.0770820311916768	-0.39423481078333067	0.09006149790943971	0.009065711371600955	-0.551645024914936	-0.3444109619575583	0.43159904261261967	0.13534039327586872	0.12260785101161462	-0.1994429974420745	-0.03830266424745697	0.16349257811799683	M2	lightgbm	2	125
500	0.00804448489556644	0.05030629379080698	0.5983617757040295	-0.2514310919868467	0.6637235811068724	0.28124574243830197	0.12217714812863953	0.10934813214665871	-0.10465614258212987	-0.18790188084335213	-0.7764465514934652	0.013773300283738155	-0.16632786571211075	-0.2336234313541579	-0.09838639198830687	-0.1955312882383539	-0.40351129407481856	M2	lightgbm	2	125
501	-0.16484489001566474	-0.2578767948317517	0.11695406995225736	0.3580589552835074	-0.042177980757082234	0.18729768926943705	0.08633694100348181	0.12849429778613872	-0.19269670608409942	0.078868259587888	-0.5334649669118173	0.14960515165192348	0.141606727527592	0.35066658056099104	-0.035314290262974675	-0.14231035946366774	-0.005437258163737161	M2	lightgbm	2	125
502	0.03833720269402756	0.6150345842353361	0.020556318206615767	-0.11542211730386318	-0.4615721987750067	-0.17154819623633696	0.12120216487130911	0.10884434896432144	-0.3638797788343954	0.008975864072782138	0.2695832541267062	0.0050856352589069695	-0.10550728690712546	0.14029597966057922	0.003988658397485443	-0.17969310539978847	-0.1637536143985057	M2	lightgbm	2	125
503	0.2301984814018599	-0.36394802744696075	0.07184675275579817	0.044256445517490174	0.13616600562526074	-0.025139235861827612	0.27014781302903024	0.0571414490637724	0.043018910844938446	-0.2918310965577694	1.1263170762393897	-1.295879383794874	-0.11339543265822412	-0.6456104358447895	0.25570440778128056	-0.1374005708583811	-0.0877588332700188	M2	lightgbm	2	125
504	-0.33987506003117485	-0.11310769656530249	-0.09477786466401592	0.33117567234535883	0.08443784648065611	0.049880997444857945	-0.011912100419805994	0.18913043869503549	0.19768780666025687	-0.05303664134880629	-0.4109937928873751	0.019032590747847522	-0.14151339313058175	0.1669249209490627	0.05135609211156355	0.15220374018257693	-0.4739150472413231	M2	lightgbm	2	125
505	-0.05262181681826761	-0.3254983492871306	0.17366444962618696	0.05700128182556802	-0.8246892040712228	-0.052752817897055986	-0.341926496697662	0.10952049220602057	-0.422626658170761	0.31220876694603655	0.03529332227482766	0.32282225295331946	-0.030596111010242275	0.2947685232555196	0.3381334162834511	-0.06936198651696665	0.2155485206215787	M2	lightgbm	2	125
506	0.022261128407126324	-0.5112610038045592	0.07268870293452469	-0.03588211128904674	-0.777634856428864	-0.1715140454547006	0.22290591419912867	-0.05676001225863366	0.20314141152943954	-0.10042536474325543	-0.02793043154094098	-0.7271481836955496	-0.05933388028181874	0.8335313576886669	-0.1290172367643079	-0.10904032983013814	-0.18734238804385303	M2	lightgbm	2	125
507	0.11561126471848365	-0.2571772883566751	0.0985860734309442	0.2399576555780699	1.0152882219494077	0.02736900767910144	-1.1604861308151788	0.05257933186498943	0.17672734559490003	-0.10856241087367233	-0.3672943414370527	-0.13197588120539724	-0.14834939641347966	-0.28454215372241526	0.31148580032995715	0.010068266548924813	0.3260662933475855	M2	lightgbm	2	125
508	0.10539692911506493	0.04213535447684668	-0.051259520066815084	0.030639086194583633	0.02570724979969656	-0.16862151682266463	0.09563993072598787	0.20499772642446587	0.31249301664744844	-0.33055041422742903	-0.07087311385510114	0.831896562348603	0.12252030736381263	0.20467721137211786	0.1830051300004243	-0.22603676017280314	-0.15009085943345332	M2	lightgbm	2	125
509	-0.12452335253650473	0.4916804838221181	-0.07963870156554476	-0.12805685121766186	-1.0231299750017435	-0.28384394935357715	-0.7558423436958133	-0.49175768193380975	0.05112472451070183	-0.254131768794445	-0.07270877854939824	-1.2661007516499605	-0.04876780481845521	0.11397412158294634	0.46130171022272576	0.046895338558583764	0.1991329953492724	M2	lightgbm	2	125
510	-0.06323594206296769	0.00765783185029206	-0.06269914090035529	0.3466471734421868	1.0946425433840696	0.24766146093715105	0.5824164700370356	-0.1313779676699814	-0.03941000857740785	-0.01574243779188121	-0.7164246575290129	-0.08034216828538944	-0.1174808068898556	-0.16198636401808378	0.24532913345119362	-0.1026388538528957	-0.3541525222430824	M2	lightgbm	2	125
511	0.3383919967483049	-0.10498824963606382	0.054495904081554546	-0.31477088190716296	1.462210321306222	0.057511704361412425	0.34857535322208355	-0.09471520087436898	-0.08240390742231736	-0.23933509756276358	-0.3889576536321977	0.008548428210078203	-0.170817855443712	-0.7794631056425304	-0.008444724490177226	-0.23173273149535512	-0.15329119280419418	M2	lightgbm	2	125
512	-0.20211511732296222	-0.12220357432244637	-0.10357734728270003	0.4094272709405172	0.3056485579877189	-0.17152843832361256	-0.2986246668026717	-0.024949238591841727	-1.2119021451182925	-0.7326593200935814	-0.060557996830853104	0.7190240111772553	0.24120897827968027	0.002168936644179026	-0.02358411954785149	-0.005356926406228353	0.5328216186166855	M2	lightgbm	2	125
513	-0.02364940428230998	0.11672170326571424	0.028463648366704973	-0.2998168267150783	0.5849033226272687	-0.06957168881048241	0.8568640663247706	0.056899736849238415	0.16841201991905683	-0.1701892345611453	-0.824074553877732	0.05930223872145516	-0.1907137852338153	-0.3084670786920347	-0.14557357158356748	-0.11442115846634156	-0.4678159757918516	M2	lightgbm	2	125
514	-0.21000812166949812	-0.03184678466025114	0.017814630861101258	0.38814331847767636	1.1876457545551207	0.29873924608563823	0.7272393114220753	0.05481130129951058	0.14759984038448382	0.20460575601871767	-0.28948633439256544	0.34084707086938315	0.20223284765571306	-0.25645138017137503	-0.03743573365736554	-0.07774930490539497	-0.06209059295241442	M2	lightgbm	2	125
515	0.11785985352657437	-0.22011030355820674	-0.3594446083240509	0.12478950429072996	-0.13905307635514316	0.8676398521485092	-1.8149384477244486	0.07320385560292368	-0.10582370623983416	-0.10498205912654499	0.11522839548755161	0.01169567901171895	-0.06740982737541165	0.026588252744023988	-0.1112455288962496	-0.23371896395743746	0.669313404417294	M2	lightgbm	2	125
516	-0.2655757211350558	-0.05561383372838729	-0.2299958028969171	-0.008453346429622798	-0.7909356923102143	-0.01137917748717451	-1.5589895995801408	0.01089958614062123	-0.15013355408457538	0.14051894216604446	-0.12495544881131858	0.6285542213783818	0.3255807998272503	0.27078239907174917	0.4270454256061718	0.07993120870540368	0.3022979325522685	M2	lightgbm	2	125
517	-0.18569639680939606	0.0985844360425635	0.04774210655446057	-0.15588716462620622	0.5290274048602984	0.23601161926403766	0.2723706598124192	0.12528682739936062	0.11765149559042873	0.07441511679816776	2.198845786104556	-0.18326287340203432	-0.05995356504206254	-0.2554404518360496	0.22361366123314524	-0.07851568197914749	-0.13962980379272819	M2	lightgbm	2	125
518	-0.050888998137482135	-0.20944420359323473	0.03273406572061604	-0.01082222903941326	-0.29385883124887313	0.03805744288679214	0.11717528001917196	-0.5897728319203537	-0.29418387823168385	-0.09336626841295187	-0.7936018872086418	0.23406632376054365	-0.05498190546193394	0.08310596743776477	0.3323739856434582	-0.1940622274744565	-0.4334853941987051	M2	lightgbm	2	125
519	-0.07890603306672898	0.06645581580777156	-0.2849436915478634	0.060490200374280226	-0.34040641438231406	-0.05980364492218149	-0.6481130565565132	-0.04210333870551859	-0.39014810297483427	0.08820407268203925	-0.148126775673795	0.22483745297153618	-0.03321864651395517	-0.38370048433523746	0.13036273669392417	-0.08577466240530367	-0.4454243040862957	M2	lightgbm	2	125
520	0.04692897117672127	-0.14942131636758862	0.0014320717187838918	0.2963568906360637	-0.8459379617224965	-0.03020655814667023	0.10491896072843707	-0.4008828326819062	-0.09419449474074451	-0.02901396973383027	-0.14938632605046157	0.6366697054133881	0.4461144586337128	0.05168031277575425	-0.20988579212470415	0.019925455934006638	-0.06714209038936986	M2	lightgbm	2	125
521	0.18578803263034047	-0.10752799272160064	0.10313615875320523	0.02647105077029139	0.057147475174717056	0.3502167265101269	-0.4396976671792831	-0.0680490737093804	0.2353165539106867	0.09005921272913944	1.0884918215916015	0.5830614963264816	0.11383272253873437	-0.5093900268472052	0.3446126309680553	-0.1194265059076985	-0.18992259025991554	M2	lightgbm	2	125
522	-0.3201161077670339	0.5736261596217712	0.0385162620133657	-0.18730737548149823	0.09689648655568923	0.33973724051758697	0.5272832551889927	0.13387371303956427	0.28363400423260865	0.06304570067948811	-0.6885653378162352	0.022353373793491022	0.38967370745747554	0.5354770655678199	0.14024052127338013	-0.03892483412371041	-0.3983763706019274	M2	lightgbm	2	125
523	-0.011914763755558055	-0.09278620657959606	-0.15304602183561689	-0.020621891538607634	-0.34140061510733016	-0.1689899496274729	-0.6209976209097914	0.11850489574980935	-0.927753531772189	-0.2454103627635877	-0.17764397897267153	0.19704522725337412	-0.22572064466221783	-0.11762095069086353	-0.08748952554304051	0.1453968218761486	-0.13574337951858917	M2	lightgbm	2	125
524	-0.07947033014320343	0.08528351991262983	0.291951139208571	0.29992763250619586	0.9288380085860284	0.2504748209222677	-0.5331648701346927	0.01105947933660058	0.1100584833492192	0.4867620367516829	0.034107230112615815	0.32410086396045135	-0.0785267374554109	0.1319687639693986	0.1436866650602103	0.07972704613461709	1.5017973423267466	M2	lightgbm	2	125
525	0.0351508837108205	-0.10514116763838077	-0.23022392980485748	-0.019184502204078472	0.4019435943327315	-0.0421464788019627	-0.17546693993524182	0.07584232312721584	-0.12791755712715283	-0.0478408683611748	2.0392974855133494	0.3477868125256847	-0.06903811244971164	-0.08102519141293017	0.10822911216462501	-0.09777398439567904	-0.20538389753916056	M2	lightgbm	2	125
526	0.17105959018592556	-0.11397888628419475	-0.05415266615677175	0.1424423494266074	-0.7040425569054518	-0.47045183912100835	-0.6851451668543637	0.03621867442713756	0.0281732716395563	-0.004854654776196852	1.651506582410052	-0.08770541064885701	-0.042003181280278926	0.21068827217653777	0.2219300528252408	-0.2733578729036473	-0.09527891720852623	M2	lightgbm	2	125
527	-0.3382041236415277	0.09774956704713571	0.2107076479753282	-0.19773832200984057	-0.08010095535902399	0.09920131906828003	-0.3493569163607251	-0.007279170410237963	0.13161494019836836	-0.4385585050351623	1.1867861655477838	0.22006695340344487	0.024658572148917847	-0.18506650703970112	0.0675936834453102	-0.5152449347537136	0.10498598694963657	M2	lightgbm	2	125
528	0.13824749657276852	-0.0897517249762293	-0.04118731825538363	0.1595430159978467	-0.2092070454759482	-0.12287915580231804	0.0954038425284808	0.1205218894812467	0.10202372974907806	0.024347269764149984	-0.9235737067154512	0.1554570259230426	0.036084956653318054	-0.28700992606555475	0.13498727186661114	-0.25138815640741285	-0.6353429118724752	M2	lightgbm	2	125
529	0.40074309350707077	-0.11253172068808255	-0.06521506608314845	-0.012816738545656715	-0.49020296527713586	-0.09586771585521466	-0.5394903995113238	0.01557163895941303	-0.14658792539703222	0.14502753157523343	-0.0672922401064086	-0.24415094067837143	-0.036567608989184305	0.06319580687961379	0.5541112925814862	0.10006830261935575	0.43543022627469385	M2	lightgbm	2	125
530	-0.28478460812797435	0.19636636094524418	0.2250392065002479	-0.15906626122728246	0.21530890876223718	0.007921164461073191	0.8998994708404564	0.16054857388578841	0.10563577749638227	0.1133303647779962	-0.8151805815805988	0.15433617010616482	0.02095139083861538	-0.2601333309747292	-0.0975138737845544	0.10832092955102786	-0.42508103709243444	M2	lightgbm	2	125
531	-0.5265494071690066	0.21883551407730623	0.015741996691962037	-0.09624963392416766	0.929148753608405	0.023674156856471843	1.2592094551018396	0.16478121993501882	0.11713761447622037	-0.09672582567458678	-0.8419888819632942	-0.005318601171902985	-0.2156269001273367	-0.24208720056878624	-0.12372750860072523	-0.14969632859041626	-0.5464176121949846	M2	lightgbm	2	125
532	-0.08006027083100084	0.012271044820378767	0.054177326501393	-0.06559208650156141	0.07722041053027653	0.1761058097624285	1.3990085643529768	0.02710786715145083	-0.043408504087748954	-0.00530480570867617	0.4106102403682516	0.016727518783532083	-0.015345830401303702	-0.2810799180195077	-0.009939836323986727	0.46640786993502603	-0.17222930642156814	M2	lightgbm	2	125
533	-0.23117147842143737	0.19724991493661537	0.6294232172193415	-0.008981208068113755	0.11437657640591953	0.10217335624329338	0.7284522796019695	0.1442587692160553	0.12410040531201796	-0.04937848549798576	-0.7050750979162022	0.033424873102074405	-0.26151154321980113	-0.25760709060723735	-0.15324484728703472	-0.08708880569363275	-0.270953694931553	M2	lightgbm	2	125
534	0.13402419752294548	-0.09220386476928309	-0.19469364378976384	-0.3904998139954987	0.3557782694595191	0.11359703771142925	0.1936670829753775	0.1244427364235844	-0.23605849492307013	0.2330681546396759	-0.21194786543279331	0.09535636342277816	-0.18366952303266307	-0.1911701790181576	-0.15021324794038138	0.5178942225529446	-0.2109917933504869	M2	lightgbm	2	125
535	0.008893485784578022	-0.11169063294356048	-0.16516197167801686	-0.1539200290101369	-0.08155285795259047	-0.23904610333244125	-0.4107305677456811	-0.07855506518700622	0.25784143420096933	0.2516003660573406	1.6654350650112715	0.03575843293418721	0.0009762850793531562	-0.49073186504881955	0.42024180619711865	-0.10846668995373882	-0.11200647832013608	M2	lightgbm	2	125
536	0.10229217865693023	0.01576519394974243	0.016759038226123266	-0.06368319081360588	0.0007218495527824364	-0.02643593577447154	-0.06102258792493981	-0.26326791612638684	-0.22974102611656008	0.02850208433608568	-0.37811936306028743	0.6263314897247607	-0.035816657277157465	-0.07720265334846915	0.02990403151846457	-0.08780689230964281	0.865192874944731	M2	lightgbm	2	125
537	-0.023981210560114867	0.12578554270320544	0.022897152979518443	0.1003563004187122	0.0011412335514524193	-0.07043972790187457	1.2079466393824339	8.305975033427054e-05	0.21380014131560274	-0.12227402245124645	-0.33658103649320137	0.1891258713975469	0.11711816990833211	-0.26331775983233613	-0.1726876538950541	0.19385426056601027	-0.4193680993286084	M2	lightgbm	2	125
538	-0.07243621931848726	0.4887913025141674	-0.04782975822278707	0.030463983580763215	0.3692731342381311	0.2590608601199402	0.5933509596064819	0.16191197991919287	0.3060035662955022	-0.050406717662416924	-0.04507365638434395	0.046517648441811256	0.28507793991152075	0.39265832889883034	0.24131214775513327	-0.0014769501876455739	-0.2728232599602162	M2	lightgbm	2	125
539	-0.4328066960033694	-0.13231431586219633	0.09792343041921003	-0.07788490845889925	-0.6150222204253466	0.006846024760122892	-0.4818935965016019	0.12475097723164	0.17889723079205289	-0.26763728827469874	-0.14850112646482982	0.6470086318436579	0.12108560178777472	-0.2211242050093695	0.4028170902463956	-0.058448341713823924	0.2007153722089442	M2	lightgbm	2	125
540	-0.37148110720517646	0.27196532734448975	-0.08658037198177783	-0.017846292260872264	0.8982936917973323	0.16475459648570887	1.1645984107887677	0.21040009160024944	-0.012401684089782573	-0.20039493169036	-0.6940006234452375	0.017736060169750097	-0.2144723933750334	-0.1796851391403636	-0.05851379957752496	-0.05180288035190167	-0.280108632398595	M2	lightgbm	2	125
541	-0.1453965862049879	0.04549574966323051	0.12575756603703012	-0.2095927603073747	0.5276647651604695	0.2186824628826657	-0.13013689664797748	-0.034880103234552776	-0.060292093207737714	-0.21643931373281705	0.09387086443415497	-0.8726077496537072	0.27546145945236816	-0.032700518181571686	0.010564932595437556	-0.027915674327888686	0.34774618506567495	M2	lightgbm	2	125
542	0.2721095711750341	-0.10422540197311944	0.08977713962631939	0.2967890763211407	-0.11642898829652157	-0.10946552580222055	-0.08431543488208061	-1.0679504902805168	0.2466641723609518	-0.04534137053256849	-0.3947772199403906	0.6449585898719435	0.08336738263069259	-0.12275666269656232	-0.0631762654940305	-0.08189370745349757	0.5037248051661662	M2	lightgbm	2	125
543	-0.15263370952586636	-0.1001346448770321	-0.33155110781958386	0.06208829945649868	-0.19576590895640447	-0.0718596517341403	-1.8208719059831509	-0.05230259373293802	0.15710936537538706	0.10575256798423659	0.7826216327442865	-0.16147150571710533	0.012362253582156651	0.06857539348438434	0.24796466157187974	0.9015552900976815	0.37913094153350324	M2	lightgbm	2	125
544	0.017303385781317987	-0.24136782146960287	-0.2982000879367686	-0.3117630719174078	-0.009941671852853821	0.1462549084554839	0.12161421740765228	0.19992364182232955	-0.35535815079709804	0.23119817075802598	0.25564882564914126	0.0673311976985042	-0.04260325213621972	-0.7378347806139033	0.1386108187617212	-0.17740222189453134	0.13262109213236375	M2	lightgbm	2	125
545	0.0808957987617783	-0.06782858362877178	0.09097925493389011	0.1701552872956101	-0.8856750473304598	0.2948135734605708	-0.03429255129084499	-0.07756708058968821	-0.12095309335608975	0.2998567137606787	-0.1696530223275826	-0.33664160925447956	-0.011593288476005452	0.44623058400800797	0.001415229680422388	-0.11259980106726872	0.007082192242925665	M2	lightgbm	2	125
546	-0.06923124651039612	-0.42138671492577	-0.01725377527296268	0.13499309854613528	-1.0521028378289505	0.10577392001489731	0.030998470930877455	-0.37037743309164045	0.09114470911047752	0.2706244660622909	1.574883070020975	0.16828048378707944	0.24571536575173072	-0.3014654709411285	-0.9840327774488745	0.2937625974039498	-0.10877446569205199	M2	lightgbm	2	125
547	0.17045586295358156	0.004453704679501606	-0.06151415851624917	0.21941320172183992	0.5784302112856262	-0.11999955292735827	0.7811891645141911	-0.003064874375716203	0.0647224494247758	0.24367190284612575	-0.7675180957995515	0.250814579220951	-0.021329365493476884	-0.1277324061792263	0.12428985867913872	-0.06109158359118992	-0.35074017550933406	M2	lightgbm	2	125
548	0.29320247388186055	0.35724389988349675	0.03132834211682687	0.05295433622395703	-0.266918972686468	-0.10431804040253105	1.0438329154211323	-0.263776806430346	-0.4785459194658375	0.020478279827751418	-0.24621973981983983	0.12416347921885594	-0.040852363098129986	0.37278528506166564	-0.001983010384742619	-0.14344232468138823	-0.10867111328551952	M2	lightgbm	2	125
549	0.08420003831574274	0.33282460765925387	-0.00485533338905066	-0.0484380369327388	-0.5226700082895882	0.05599058536001926	-0.3785869231629286	-0.3306854280714247	0.0553338899125502	-0.10941697976004128	0.18839040279829383	0.23081920627495897	-0.023062659882619768	-0.31269554365864227	0.25329492443872603	-0.06242914302251506	-0.39641699684676457	M2	lightgbm	2	125
550	0.2526927632132403	-0.20876097319107903	-0.06150720745396826	-0.028257749927452527	-0.573050915486134	-0.19041621226607053	-0.5920191830064313	-0.008309180109343754	0.5386741051903521	0.09223380607061724	0.3378736522152647	-1.6846123888846722	-0.054221838965430605	0.4773808800978486	-0.34256603869139723	0.25396145433892886	-0.15378189414357474	M2	lightgbm	2	125
551	0.4403069657113178	-0.053924328170409964	-0.022227900414003805	0.24657785621323072	-0.1506843079704493	-0.12776820232560582	0.21474259285759564	0.08592362611157703	0.03132092308398743	0.19746939444416373	2.0864057783778236	-1.8607673861881007	-0.14014216100629467	0.5756552882550783	0.5171111813509583	-0.013896611614631385	-0.05098685210961171	M2	lightgbm	2	125
552	-0.35991194809524607	-0.21561605760783134	0.03896494202358911	0.026400133334536682	-0.08457383538111027	0.02550339020537261	-0.17745660654230494	0.06885285118308947	-0.16246777383795058	-0.1463962184655562	-0.178957777999181	1.0508702943599557	-0.1095214735754411	-0.2955131445516916	0.22234882389643057	-0.0957644030407253	-0.4402921976683064	M2	lightgbm	2	125
553	-0.24032429883564435	0.4166067524888564	0.10968577627265488	-0.0795849089775709	-0.4824118397439623	0.1922536022395031	-0.4649378734491578	-0.10018066239618001	0.08149231781562652	0.06923308767262214	-0.17049157166830695	-0.021004762126932135	0.12568630879351522	0.4280225111957089	-0.07713791468213835	-0.1815328163831852	-0.04326299407982626	M2	lightgbm	2	125
554	-0.009193403233364277	-0.017237918937892734	-0.006029921886636048	0.5129785335584118	-0.08578675646715293	-0.11743474730163601	0.7726524517715152	0.15464019242255467	-0.2066956029146639	-0.02585797578393029	-0.1749781401501999	0.7791578140659248	0.11022707349934764	0.16958717280894767	0.65454959703642	-0.15820211743127985	-0.006463698033133366	M2	lightgbm	2	125
555	0.2579878196053612	-0.019706002764273197	-0.09593150995454837	0.21854183705502725	-0.4083595816322445	-0.5710574638903745	0.09350418775465333	0.13001854565980678	0.28277503810993393	-0.05621365513065124	-0.051941892559786026	-0.8005435608168049	-0.07890953424670866	0.4855142056969472	0.3711058297020757	-0.25088959144835626	-0.05364722753080475	M2	lightgbm	2	125
556	0.015802322623316746	-0.1949496176401956	0.06294300982623524	-0.06656284778182292	0.14599985648937525	0.008521729755563291	0.16156477956369636	0.22006433353619906	-0.26392129201247866	-0.1283632384458332	0.13875578132941788	0.763221761108235	0.021105572251328048	-0.746372439216554	0.04647718334110303	-0.10323282971426444	0.38157363959553386	M2	lightgbm	2	125
557	0.044883419633408105	-0.026225765603818885	-0.194608573129767	0.03369671919264893	-0.4339712205647502	-0.17914728747259853	-0.6127854617234495	0.16098267790095083	0.09447287131893876	0.01911655772934694	-0.3711228206558165	0.5155825116860475	-0.010605849466657226	-0.42471778632538076	0.41885678711679486	-0.09826437245492263	-0.00633084303299028	M2	lightgbm	2	125
558	0.3132475521668088	0.4028733678280026	-0.11969659628526241	-0.06856459764627361	-0.8755930325156195	-0.013376912016767268	-0.9396256632727468	-0.44942066605370956	0.03147359682804285	-0.04378635493675082	0.7310655463847227	0.8246422661684033	0.34117940813440684	0.28413022462463994	0.46097833013609724	0.8587499008953016	0.1888087567698709	M2	lightgbm	2	125
559	0.22453712418144128	-0.11511986048287798	0.17262099192392003	0.3006204480766892	-0.8032527234889804	-0.06539416788259315	0.02512987642998132	0.25397831203596105	-0.290971096398382	-0.05798237002807104	-0.10733675866145935	0.5232652272100453	0.2759204305985163	0.29410115870903614	0.27237558687242464	-0.055041613653958835	0.030116990252773652	M2	lightgbm	2	125
560	-0.211538200184055	0.19307199172638093	-0.030942688889892166	-0.12197201855411562	1.056981159512712	0.31862362827408247	0.45152039805524274	0.029390786888072746	0.05259375813417622	0.2470359896902457	0.2336173874006618	-1.3442211142412013	-0.10157169474180729	-0.654165109513924	-0.24197354721655615	0.07884288654819398	-0.2047422690655414	M2	lightgbm	2	125
561	0.17045987061187828	-0.20011563393373244	0.01131165766218194	0.025758751506980773	0.1615070110491847	0.0740035688665385	0.5534667205025369	0.16048890675250205	0.22025261116507763	0.4312932740517028	0.817684149082826	0.24325936131132653	-0.0849855038364152	-0.043712344020250204	-0.20457147977453172	0.6545240570780557	-0.1745139802456144	M2	lightgbm	2	125
562	0.07563917041252939	-0.14805705547921652	-0.06568022350083967	-0.032251044099696737	-0.42045376190341505	0.17074341653531083	0.7327258195760649	0.10267484830988313	0.011264547599256146	-0.34218908575772966	-0.327657655031726	0.2489135938771686	-0.0015260041127698604	0.6595420951619799	0.11084288337840006	-0.2969300344648596	-0.03557839955433626	M2	lightgbm	2	125
563	0.35592589523432383	0.6555833300937194	0.11211392614855432	0.30364931674189527	0.3119437170686095	-0.6141994811149326	-0.2750565084105844	-0.7945834273437941	-0.2068544521321887	-0.0005816803786400137	-0.20744028024311428	0.7766062836658127	-0.1528210088179753	0.03147636256765988	-0.040953545120779394	-0.1622648698772459	0.7474573569556154	M2	lightgbm	2	125
564	0.17129567588552438	0.4149153301229141	-0.09553448712772519	0.2099994247360979	0.5998085990703875	-0.11883855360148288	-0.08534491754814223	-0.5304076586459457	0.15184094079313207	-0.03297145007013053	-0.18157963350264972	0.003790708381990499	-0.1219113696693418	-0.23510477886503897	0.48080655876592215	-0.0664662179395683	-0.36085372982703773	M2	lightgbm	2	125
565	-0.35366935045356707	-0.0607228215172014	-0.06751094965251682	-0.09736063175098546	0.5277397564649647	0.05356017661804783	2.169870160926106	0.08582600514352881	0.08234632680260226	0.17182442060623496	-0.6453432193315242	0.046559171868426945	-0.16703934640118595	-0.3199756291901703	-0.1255285031513038	0.4537960046907351	-0.22567530462695584	M2	lightgbm	2	125
566	0.03221427223725695	0.6381172963954977	-0.3870983875667065	0.08075187573916894	0.2876064645469034	0.4534139698336984	-1.512963420613697	0.05611357968775638	0.2065798952181879	0.683409709490191	-0.020434320608460687	-0.1434390005633915	0.0028499128910239265	0.21068699937409166	-0.16056814751319334	0.0264193321231955	1.0697941081347848	M2	lightgbm	2	125
567	0.32900228503083256	-0.214781301190922	-0.0504189937254639	0.026500693481135738	-0.25486207269313377	-0.45705004325836407	-0.0812272942698435	0.14503543478322736	0.2803158659828525	-0.07249932509795204	0.6795006242209232	0.45084358369508126	0.007350879153272814	-0.49325139251391525	-0.05279623819625275	0.05681055503771107	-0.20182006596895846	M2	lightgbm	2	125
568	0.2447606688742472	-0.0566821293018811	-0.03980131530172361	-0.16740440348576513	0.7114770991814975	0.04268288775241497	-0.37579038320567043	0.050549551765978196	-0.005904426778001646	0.05490622914978243	-0.24424188679912584	-0.6558941703543061	0.43062481206463843	0.251158113994254	-0.05522180939352613	0.649254486274525	-0.21134320438672347	M2	lightgbm	2	125
569	-0.20127978576386965	-0.15284193417285785	0.12025130966661039	0.047283450455765194	-0.09730760276753854	0.17146416280893767	0.2498186250433497	0.14790332002961776	0.22317175019122315	-0.05458154169243188	0.33471102041581036	0.24856709343131225	0.04226613379347364	-0.09208973979764137	-0.1801915405604364	0.6785332471750688	-0.24591331451955137	M2	lightgbm	2	125
570	-0.3222429676997608	-0.0960710270607218	-0.1441244687815065	-0.11174086600239835	-0.5063033124408691	0.4390713343108955	-0.16115711695300575	0.23258590349012523	0.24839266665342935	-0.21967789007923338	0.5443264585888613	0.5250993974103181	0.1913866743222386	-0.015685164028853147	-0.030256065645335	-0.030931092135625417	0.10825905350038456	M2	lightgbm	2	125
571	0.08757844683012259	-0.21991862375779625	0.1046535020649709	-0.43494130785626217	-0.12737582045585286	-0.1796239385054771	0.07950636278758481	0.12893903139153445	0.03948461529420266	-0.10348517001017263	0.184053947841253	0.14677168117503794	-0.16107932931333893	-0.29924231854229993	-0.07073080174896065	-0.2660898007058305	-0.38787000429223567	M2	lightgbm	2	125
572	0.04414147999470763	-0.046750687322417814	-0.03940229461831652	-0.05751907946856972	-0.9261604120663349	-0.37668677550274127	-0.37307455982000426	-0.2417202773585885	-0.02918570070630382	-0.07092281683784907	1.738493857891924	0.7365618922156641	0.2639383712367168	0.26695064801235774	0.13471981948123904	-0.012157698252223435	0.031724296698357475	M2	lightgbm	2	125
573	0.3186364495553396	-0.22892769770718577	-0.15607103378299572	0.07259465792884914	-0.4558318919849195	0.00977213821080026	0.2864506565725984	0.24020227530163976	-0.34330414520063773	-0.02652112455150314	-0.025493853536668408	0.4770551809795846	0.013383606461628351	-0.39755523400906323	0.5260121115147492	-0.12335173394082624	-0.1739020586254028	M2	lightgbm	2	125
574	-0.12210819601539497	0.6698421477090999	-0.16237349599960252	-0.039695058022518596	-0.24046181021936758	-0.7504200123994097	-0.9161517326024252	0.12433908957019198	0.04323895429845652	-0.12190607295648573	-0.07363679757425962	-0.2417799652983219	-0.01871991819211474	0.16891451314442643	0.028333425935809283	-0.07406622322112179	0.43932897012467753	M2	lightgbm	2	125
575	0.2907080488140729	-0.2116079326831658	0.2728618637799561	0.09381443307645974	-0.6635658081291878	-0.0915159709216649	-1.2357706045302852	0.10893368956310676	0.024721450790268724	0.3137987213273757	0.7900909426551797	0.19772264643367102	0.3374972664464052	0.07835295279876783	0.4463629548711083	0.11692160275860976	0.474996478669774	M2	lightgbm	2	125
576	-0.17796546671084276	-0.08471020635722495	-0.0008810459521318439	-0.09350889583992641	0.8989439620089189	0.015454680735797465	0.020755014090043794	0.004827055859172904	0.018372808309834492	0.08210481119005772	-0.05888828374526745	0.8352352656926229	-0.09186464874759286	-0.1646286116705999	-0.16490394822667861	-0.1106428459433412	-0.4899409669867208	M2	lightgbm	2	125
577	-0.29276061576405765	-0.21617867978717198	0.0632749059811849	-0.3433834524672718	0.5469398903385493	0.4197015596674571	-0.2335070329152326	0.13274986451337026	-0.40366176269945375	0.07502162984128241	-0.22696845646030872	-0.15631718087239002	-0.09269889184743704	0.1275841512217286	-0.07364107533719187	0.11832751697260067	0.6355709356409254	M2	lightgbm	2	125
578	-0.0633018469682579	0.4650933864147939	0.38871278542238125	-0.4963012051893316	0.354260587089099	0.155406880292263	0.3734064659657747	0.13956880709574349	0.14558121445814293	0.05654066132855597	-0.7623037060115433	0.052610095967997615	-0.13889774647912487	-0.24521967242311468	-0.1456205843741287	0.09158922310528197	-0.39705175168712464	M2	lightgbm	2	125
579	0.01238107165911188	-0.10319312906903944	0.18380503456765754	-0.058473684148716606	0.18315566766597222	0.6893061460159008	-0.40289027372890696	-0.18064982502641494	-0.007953471265176376	0.636329267901795	0.3759342451450205	-0.9575077071917047	-0.004814555439510688	0.40961046935855816	-0.009546225209792807	0.306805902882391	0.6445621777977798	M2	lightgbm	2	125
580	-0.02208354911662151	0.10306107832079422	0.15491754490694234	0.13096918326971738	-0.12159912338939813	-0.012737063690967325	0.2731505713181203	0.12672706648944487	-0.6408424220839519	0.5586924391201349	-0.6291053724700693	0.07349615316512628	-0.020699361973786988	-0.32937559321084103	-0.1540400243997323	-0.21187148770806263	-0.37421619513449245	M2	lightgbm	2	125
581	0.5225545193344029	0.9030259509113937	-0.22980312772588196	0.2937781874329169	1.878334322517019	-0.010053453398347014	-0.15287569319282696	-0.8008933320492441	-0.08519809607726417	-0.07862300166254096	-0.37235720364463337	-0.031216642298854288	-0.17266941495436292	-0.29368300904378414	0.431185921976919	-0.00827439383902546	0.13967306914389296	M2	lightgbm	2	125
582	-0.02973400100286654	0.01686646231670297	0.11241085589401555	-0.02740681532562975	0.4795738449468975	-0.7945868876521022	0.15495812010978152	-0.041144985561418254	-0.2124981609629038	0.12687113762746643	-0.018531225047902666	-1.1759247384195775	0.12090263048131786	-0.5809559769195284	-0.24896549888251598	0.3773721698626205	-0.20297892792444613	M2	lightgbm	2	125
583	0.21807694931181335	-0.22147183086990083	-0.23785738092511863	0.10369064077841805	-0.890459757358252	-0.15854489921782455	-0.9774206547597992	-0.45010274566841063	0.16548357830347735	0.16865290980846798	-0.13664344896995842	1.1230553004801935	0.19553385628696276	-0.03069613067731157	0.29717451556314206	0.15112591385411928	0.3883634052419389	M2	lightgbm	2	125
584	-0.35491562888411005	0.19721672414818378	-0.08889503090229546	0.18127392425183161	-0.8116399419672201	-0.10571971295147256	-0.13681199177286618	-0.06323241848226151	0.2252355625681672	0.09507964053561695	-0.23884458757467816	0.5925019080341276	0.10917839821368538	0.25287366881192047	0.4566233585677171	-0.03918206221560169	-0.2654233431643594	M2	lightgbm	2	125
585	0.18337347345429048	0.09302485036135594	0.045268092115324794	0.2872025151083997	-0.2705941495602257	-0.8769446972205469	-0.1540998406490471	0.02019071891981823	0.37851014633163904	0.3457472985893543	-0.7146807072104281	-0.010990511168407983	-0.06739551931717702	-0.2859709643068433	-0.02807519318643958	0.07597730386549612	-0.24642107490063975	M2	lightgbm	2	125
586	0.06623334718971914	-0.21505415486609505	0.008246483881422063	-0.24600754051661036	0.34696672152491775	-0.9358924283986806	0.0413329237013657	-0.015320735325191107	0.22832497313948613	-0.18863070590229647	0.5648857902689394	-1.7612162967940388	-0.07887897804491635	-0.7712468600748554	-0.32700356474287967	0.019487957748379837	-0.2194733572972387	M2	lightgbm	2	125
587	0.19387466685507235	-0.09119378837974437	0.1630611177868303	-0.05239563102271791	0.4541116457192533	-0.21265436880981242	-0.39386529114166774	0.12403832266693345	-0.15461755076985811	-0.000504450685751908	0.9503058933667369	0.031096230614236147	-0.05861981259669393	0.12948359263559833	0.46389461472145604	-0.07393368726740392	0.940698707770075	M2	lightgbm	2	125
588	-0.09188195972511183	-0.031007567864286448	-0.014655818195163853	-0.24659887567382358	0.37566680671438	0.20104931504676854	0.10175372358294534	-0.4545246948288367	-0.06076567834959546	0.3994442438163202	-0.5669828567125236	0.24587436644710556	-0.14877951966165295	-0.7327734621390108	0.20352216905755208	-0.15865596814967337	-0.17732975670780837	M2	lightgbm	2	125
589	-0.08742450169524922	-0.2766137776265236	0.15400324031748674	-0.24047724205274645	-0.41454598418302036	-0.023875536800332237	1.3714223817369153	-0.06709555528311884	-0.02541914995582631	-0.42250649162287757	0.47275688238944136	-1.342449283338378	-0.027998042629470525	0.7533096338509393	-0.22486803689109702	-0.24384497624283086	-0.10248060926873334	M2	lightgbm	2	125
590	0.22745354494454048	0.1382571073820967	-0.053537077984575604	0.001272557834305598	-0.643928218120476	0.015983864360110844	-0.07631597600865439	0.14952880102249724	0.25028347291805186	0.05650380151302834	-0.49158516074422176	0.26195109384484627	0.17008505326656548	0.43191730476815954	-0.0914036371889689	0.058768559004900786	0.2860553871868203	M2	lightgbm	2	125
591	0.13177922330549546	0.07729328811327818	0.09270394769110891	-0.08865436682013161	1.0160401447987712	0.06605371723494312	0.19643076938949064	0.07187993541924537	0.06256577507523274	-0.476841251073225	1.6436498765837504	-0.11327805373741787	-0.05772813549274078	-0.21013655726620026	-0.16683424329410285	0.1588479924771225	-0.34432021068247803	M2	lightgbm	2	125
592	-0.19235133816584882	0.14117643011323813	0.0006584237419429765	-0.14166495382542726	0.737464766409177	-0.008100710051142707	0.1273854434701751	0.07149595001637239	0.09729155756818059	-0.18295306791410348	-0.7565846657729521	-0.08732313725083843	-0.14356210144691578	-0.2638554983911386	-0.2692833389899305	0.028665343516425065	-0.41513477737709514	M2	lightgbm	2	125
593	0.07973158087082699	-0.04581348662537909	0.04270788816721316	0.04537279333813276	-0.7403341968823501	0.21382112957506313	0.12131926272221502	-0.6778069936601981	0.26935931196694757	-0.1872522792899097	2.3834423459295397	-0.557823306131985	0.33998778221480247	0.5057539462815067	-0.3290610685875172	0.42868544561751276	-0.029451726596193762	M2	lightgbm	2	125
594	0.256963489621473	-0.17459079605989045	0.1146012460090097	-0.4721413443442113	-0.26039521452197245	0.06096771697829911	0.23615766576176997	0.26100857875226496	0.09742779477429808	-0.13213728563821547	-0.48411995518231643	0.46115005218745103	-0.14029868452914915	-0.6821070571356204	-0.22725161247598763	-0.34426496091137343	-0.34821612117078915	M2	lightgbm	2	125
595	-0.4332280721922947	-0.20434587017034925	0.2375173922436966	-0.216440324839466	-0.06425920063995971	-0.07527043222572191	-0.2951272083483878	0.09939993929938483	-0.2428156475609489	0.044458266050457024	-0.33810160054951516	0.17664034051271393	0.09241990194666877	-0.15491144168517304	-0.05146455066274757	-0.08081047610461194	0.8250569226312151	M2	lightgbm	2	125
596	0.28583436298474835	-0.2721368195912414	0.0011795639152819928	0.0943294840790875	0.05348776721782157	-0.14806880698587238	-0.009663336369761478	-0.24219161889913643	0.12973668141798267	-0.0804746769164417	-0.32429216498895985	-0.04464346841572412	0.18385370627999534	-0.25817662692932664	-0.10526739720699797	-0.09525185670357793	-0.4668175609523508	M2	lightgbm	2	125
597	-0.11223699386153718	0.3619358624419788	0.07624735128825504	-0.0021442810530608782	-0.6335415199158714	-0.11673452586139517	-0.21084051935829154	0.11014328135076158	-0.31909505822690165	-0.49853522477151363	1.4129994086807667	0.38029934842458435	-0.3049427537930613	-0.08153306775681374	-0.11206049767317465	0.397767017630064	0.3010558362059614	M2	lightgbm	2	125
598	0.29651523274650887	-0.13851895085323418	-0.16715357391955046	-0.21455043180190964	1.552577346540517	0.02113523610897423	-0.3827593028955129	-0.008962794365862886	-0.4578805952158557	-0.03373521138989673	-0.2629593633508785	-0.3658737322441474	-0.1460559393140159	-0.25969897480038706	0.03186316570647533	-0.043517320603701316	-0.26498215210088943	M2	lightgbm	2	125
599	0.09157023180427248	0.03969028716905018	-0.0055657851801614215	-0.2157543200045763	-0.5759386686539044	-0.2435309355467881	-0.2270946399791978	-0.7348908821467568	-0.1268994005592169	-0.14346854521166916	-0.3563878709508495	0.06915436411273164	-0.026059752991733562	0.24463578143562337	0.028097099503915257	-0.0342104068719682	0.34793798605479764	M2	lightgbm	2	125
600	-0.3428643831505096	0.511524064764328	-0.060987566874205056	-0.12480930982600177	0.05972488892069129	0.08989405010037481	0.004309618985546116	0.10312311731285023	0.3105323736936408	-0.020233617719622964	-1.0580644007658038	-0.034098303045618165	0.002275149830150426	-0.35676451955389654	-0.08682356919745247	-0.04431876693887412	-0.6862698475817008	M2	lightgbm	2	125
601	-0.07941124458165676	-0.24505183353581814	-0.10525298701777565	-0.28871326254115864	0.012404932786466231	0.041847256685604815	0.013134970054577368	0.05599574449623856	-0.30412357631727316	-0.093725702009529	-0.478162999752233	-0.225025044083275	-0.18074201950606725	-0.40204778965762905	0.5322015964773582	-0.17435618135565042	-0.30794187347040614	M2	lightgbm	2	125
602	-0.039706207087196486	-0.2733655697026997	0.0834416930718565	0.37033965031630306	0.004058944255862688	-0.24862977575360312	0.18428662902823387	0.20325787193072123	0.2315912907215158	-0.0571484465028209	-0.42946437263328063	0.02935363416381215	-0.1511703758152119	-0.2874391243341447	0.10045318653378936	-0.1859538037093652	-0.2946129895174995	M2	lightgbm	2	125
603	0.05926207872755902	0.20419899301518904	-0.21500790935927142	0.08552909246130895	-0.020397149061543936	0.427509463797508	0.05543747764611862	0.01594323520854324	-0.23684289256649269	-0.1427992211279193	-0.2239295271982358	0.4889475555989195	-0.03563782297363444	-0.0391434718690107	0.08159265100707662	-0.12571222317956401	0.49200904394586753	M2	lightgbm	2	125
604	0.2245217625973647	-0.05727244315592244	-0.14368680445753798	-0.19196447992776824	0.5015557548748718	0.39886539226385026	0.1770794300791281	-0.02138344124257328	0.17231331586433873	-0.1422864554385135	-0.3968405840654977	-0.10428491878527599	0.48029773083590077	-0.23530042878351284	-0.0749438494468545	-0.1624392253178449	-0.04153167445877024	M2	lightgbm	2	125
605	-0.24487911014590952	0.4378748408388136	-0.06914229840268415	-0.2649900174983542	0.11141873459699857	-0.1926074674786594	1.089654368082191	0.06303259714994522	0.24722106042534406	0.06487156914809665	0.2173118967629958	-1.1799868500313064	-0.16156706070127425	0.17417317396488943	0.5357908640022883	-0.3295544930655227	-0.14412296888236534	M2	lightgbm	2	125
606	-0.18694230709879567	-0.35089448498043924	0.22488059052423415	-0.1056157004826149	-0.7866050202515065	0.028039373845094223	0.26181317518174874	0.09566704950951901	0.21078936966597867	0.1637085826479719	-0.0908053522340248	-0.16230745595481655	-0.1428828616442397	0.4264586408750842	-0.26060056450827057	0.13843729564706533	-0.4735486290552546	M2	lightgbm	2	125
607	0.0362966677922389	-0.21263752448402598	0.026218764771676836	-0.282920016415504	0.14689324434065995	0.24402108935853759	0.253587599566783	0.14329171962173587	0.055147113373657866	0.12184593639316244	-0.46969616834436523	-0.26637103882575486	-0.09853683429257769	0.4669110393738155	0.23231268042569797	0.15422675732155736	-0.28958726000040635	M2	lightgbm	2	125
608	0.07293812722950525	0.17890720374635047	0.02357451362534354	0.026755708452386014	-1.068616579815038	-0.010886966819675296	-0.37144715347352764	-0.4515098652288054	-0.21979633907777418	-0.3456026496324276	0.5756863469286971	0.48380039962111443	0.261057410672299	-0.1452920363728991	0.31661399502026133	0.04890978280345942	-0.22257035238487402	M2	lightgbm	2	125
609	0.1759128419209033	0.021290312477165157	-0.10534108366402614	-0.010632630878256043	0.2620425104893028	0.03980748431261224	-0.5098593672229581	-0.7606509289706371	-0.5414964570747032	-0.031834154324523675	2.310361239596222	0.1724726871558997	0.07544747469341305	-0.03620326656967112	0.40520412515521975	-0.006513075900798396	0.16121567697221303	M2	lightgbm	2	125
610	0.09552724659128912	-0.3036482866333543	-0.09562682828858199	-0.08096193546356768	-0.3299096232157359	0.17095274507405148	-0.4120210101596122	-0.13130999098391466	-0.5159930501187547	-0.01403111100619092	0.0210548204576108	-0.07621338072570702	0.0316590804745587	0.2854117793363615	0.16147837884391175	-0.11960689314003434	-0.382474251996229	M2	lightgbm	2	125
611	0.09641747524125131	0.42577816227610615	-0.3042522475310374	0.2566092963759676	0.8775244917360586	-0.5336459890935403	-1.4388957312156962	0.05565966204750997	-0.502408106915906	-0.019953853445180268	0.24980009322609334	-0.22105614336994905	0.11405413378602383	-0.17283159194156664	0.4180081562580327	-0.054893518247942565	0.1205021412906444	M2	lightgbm	2	125
612	-0.14152126474294976	-0.12057197182426455	-0.0035644933084591833	-0.2707769389877917	0.7403021081650756	0.013810627178895547	-0.09168801485183033	-0.056988811296059406	0.02265983629502564	-0.08038970032946476	-0.29396190079821943	-0.8192972519420643	0.01758862405848757	0.5008019940730228	0.05921406924604528	-0.15810921936235356	-0.13369481615193557	M2	lightgbm	2	125
613	-0.27226054014193063	-0.043711774922520465	-0.2601500710251177	-0.031090353418526825	0.27652149060043424	-0.06558675256618958	-1.461567693021169	0.10067330601822616	0.035819396017658614	-0.0838659728356941	1.6131867533728501	-0.03773876956757138	0.03519671683129904	-0.22032227304276866	0.27359526990602034	-0.09648513086864227	-0.06673335628965178	M2	lightgbm	2	125
614	-0.06396784254795163	0.45023429061300596	0.1343483852084362	0.20201552255677177	-0.25327929449334713	0.4131910064642593	-0.11193351113513524	-0.3553960928659904	0.011687309324725953	0.053000216461212855	-0.5155678190414609	-0.06817147221399748	-0.11172159950479656	0.1837000723400613	-0.12935773756253255	-0.2363152289307374	0.13152308630774948	M2	lightgbm	2	125
615	0.2945618712111298	-0.00044923800582472983	-0.049100930995857744	-0.22773472424872224	0.25989996139936483	-0.061392166347901754	-0.13388995088746378	0.08061521839073452	0.2953607180824458	0.024334227739231138	-0.4805670573607209	-0.19715942756513308	-0.2230690167445105	0.2519223441960824	-0.04325624622303902	-0.1450243922827865	0.8514812893471987	M2	lightgbm	2	125
616	0.06148406153497408	0.17543244565090382	0.02908940936019925	0.11797221409536172	-0.27948593044285286	0.23233065920175186	-1.035900772879361	0.10058116017572297	-0.7852809401672501	-0.4140203633884069	1.055312385843523	0.13999483750267455	-0.2914833961689481	0.20794478477826767	-0.6528271369359533	-0.009587473564661891	-0.13648270711262805	M2	lightgbm	2	125
617	0.14251638735910957	0.012580198038314915	0.013261175708804676	-0.09353370273120415	0.6105611826716689	0.24512684879334434	0.025357100496916363	0.053047787269293746	0.08767357638275597	0.15192980756590616	-0.05214242346967719	-0.5945249530050475	-0.16974862223361475	-0.25916546550201525	0.22653611126212253	-0.1164588986979303	-0.48542965456336484	M2	lightgbm	2	125
618	0.05920435554861274	-0.22320940809243406	-0.018856416072558644	0.18723272579727862	0.5283566638790715	0.026170795899947388	1.3823960885212463	0.18077067650394532	0.09746617576099638	0.13005225525964947	-0.5027088731838735	-0.1516352223443408	-0.1128310572388822	0.29276539670574764	-0.16683809069429306	0.028057955324897476	-0.01724769160698204	M2	lightgbm	2	125
619	0.03590518551943354	0.28165082405261566	-0.005024334301278405	0.4076668850907595	-0.7490294966851055	-0.2155180493997923	-0.4307311538500277	0.08197955265494203	-0.2918856055437713	0.05879490223510414	0.559202096048859	0.5886635214695298	0.49757631953181325	0.33481079061194924	-0.1299329969695652	-0.2301471976057234	0.31208444153747134	M2	lightgbm	2	125
620	-0.029357758380577217	0.0998519797811579	-0.1877576559387224	-0.05999146131340718	-0.680183852375363	-0.24019453637972174	0.30518025750954886	0.06667319447478465	0.15752583117006386	0.2703725043221988	-0.30622827851185475	0.5110506043024731	0.40151611130904835	0.9008965486895406	0.11980855692157966	-0.06163125376308922	0.1417361212619535	M2	lightgbm	2	125
621	0.050433211045951346	0.13384813054739417	-0.09876180776417386	0.07896067625673502	-0.7699176109528428	0.20112528028924917	-0.9665233714819009	-0.00531347576245686	0.2701186053175696	0.9109186616898917	1.1374880993509087	-0.9534310602727858	-0.10184603104433115	0.3419559017022882	-0.2403278732832915	-0.05665313339175119	0.4333853939936479	M2	lightgbm	2	125
622	-0.05460916249539732	0.05906377082485974	-0.12347860071780117	-0.1620569436888873	0.9255214130463748	0.21987755344224405	-0.42215798985664854	-0.06447603713602763	-0.007612286620994085	0.2189039449211083	1.1864132795081788	-0.2253065117790116	-0.11054176208199104	-0.16742218688949753	0.04458300990867354	0.1524762060034989	0.46434080093787533	M2	lightgbm	2	125
623	-0.30798911700903253	-0.03581985647883919	-0.017040281864583715	-0.06007360657741092	0.29480193126063386	0.6051781701161152	0.02924814588263075	0.02338521665823386	0.16908700412380845	-0.1858733974093528	-0.43658704734822384	-0.029646273285827723	-0.1702758474663007	-0.07852906931184733	-0.08777703632595059	-0.21044334748645396	-0.08631556547736069	M2	lightgbm	2	125
624	-0.03733610449449722	-0.012281360169538819	-0.04567060154315599	-0.2616517817902905	0.10793827629857965	0.088801657508545	0.1406840780631039	-0.21530955604460902	0.24675269777054165	0.04216555354527554	-0.5237582975655384	0.022968419500155705	-0.24987724288814794	-0.44392403675433334	-0.17698635402893248	-0.21907543543240418	-0.44184972656578647	M2	lightgbm	2	125
625	-0.00046406785384912365	0.258829160134345	-0.1203247830704931	0.1881388674443214	0.2911823379875598	-0.0818813085571309	-0.4653808482232434	0.07075798088323063	0.1839457081606757	0.04091116579923635	-0.34137737743830615	-0.3781878655423351	0.29326704362533595	0.4659218666048867	0.12345395358244513	0.017981026086343166	0.6461340898097881	M2	lightgbm	2	125
626	-0.17490254310760917	-0.2891976943204716	-0.08374920460748518	0.04058670791015859	-1.0414573220658152	0.23984724413445327	-0.44974226041888227	0.1548264248153707	0.07023008315458565	-0.17235177527512902	-0.22084265800855016	0.34731091536695113	-0.12125770990560132	0.23144133060788152	-0.203267795424254	-0.25907274288872073	0.3618862091943383	M2	lightgbm	2	125
627	-0.20571472608829378	0.04615815771066817	0.028136930749239668	-0.10515043244951208	0.24935161979824072	-0.11533056713400373	0.04057410910924856	0.023325544844931826	-0.14220311127166899	-0.0923031897358898	-0.477577432035782	0.23320897549895328	-0.20457248971630376	-0.26112765837389085	0.29065849961335	-0.18982287231232567	-0.08446382089879993	M2	lightgbm	2	125
628	0.22269875219490737	0.07978018492851739	-0.22737444818383507	0.08688481421414929	-0.6139792833971288	0.028364713259999813	-0.6738056589817139	-0.17919983371144244	-0.24109327082539428	-0.3360809632027642	1.984021691986776	0.5198558627538686	0.3993831581088785	0.034794069273992166	0.13921388584940855	0.6510235794052395	0.4626659956645667	M2	lightgbm	2	125
629	0.060699655449286356	-0.18029201047067428	-0.001163689989856838	0.07539405030668701	-0.473732630564907	-0.38774229005687505	1.170055625472493	0.2617571598935141	-0.16738290687704635	0.0764096157927085	0.009918731839866824	0.05753671835653416	-0.026833386779056372	-0.09887271696194383	-0.03480823775550633	-0.11819332949483123	-0.20940320376673685	M2	lightgbm	2	125
630	-0.4572762691704947	-0.13030683009826388	-0.04915485913536522	-0.11720333127920605	0.8255214186441154	0.042523710710895224	0.052985784400190084	-0.09451918595558637	0.27531894877046237	-0.12379391410488098	0.11814016668458958	-0.8766814015017763	-0.16734154022249223	0.5052086124875527	-0.016763109616946565	-0.09990732340533305	-0.035129499576776586	M2	lightgbm	2	125
631	0.041503361336065206	-0.22250329527802745	0.07468272094003758	-0.03161968937553607	-0.4984296608100218	-0.1644000630964316	-0.07515225845059312	-1.3070522926371002	0.23864488810402654	0.06372214296004745	0.49328822782956366	-0.001140271865046364	-0.12000040607807164	0.35200814704074407	-0.3327310402795659	0.44639915589499485	0.07833732368736335	M2	lightgbm	2	125
632	-0.05141045057073019	0.34213007921668565	0.40070801550496615	-0.14046933292962638	0.5990380497018515	0.07121142044675319	0.3002193598487904	-0.10097061331874041	0.11627071820012559	-0.05242775674002128	-0.9349373374086607	-0.24151476240359865	0.2932887889903357	0.17166353817516952	-0.15686363739764042	0.0807582252248299	-0.27535811917161224	M2	lightgbm	2	125
633	-0.3543504269479794	-0.274877189155276	-0.1952362551801475	-0.2110505401247683	0.1548256735180944	0.013963096870950556	-0.2886532670358471	-0.16946821960967856	0.10992461961202347	-0.3072931844648654	-0.5123018187111217	-0.32756424535781814	-0.11446350432664303	-0.521676175514258	-0.019649932866277104	-0.16602750261817215	-0.6154854096220701	M2	lightgbm	2	125
634	0.12152847844875608	0.03341498194743141	0.06545951417634	-0.1885802651892391	-0.1301190717359956	0.17506559898757404	0.20117158560706286	0.0947263477109558	-0.18250598498045742	-0.2793484403432898	-0.8130638567940407	0.092080592075041	-0.17380508378937398	-0.3705155624261124	0.20233257079284273	-0.14504512535767372	-0.38078730580636827	M2	lightgbm	2	125
635	0.1880038691373903	-0.03143507593098925	-0.11388695878743901	-0.0888900080975169	0.8450677285586334	-0.039761836315950816	0.052585527433218524	0.05330096197691791	0.17409050577231003	-0.09522457707869632	-0.4885782213589904	0.07573363650069515	-0.09580831809750254	-0.23381678292426328	-0.1372134262847845	-0.3002892071131076	-0.4611317662124237	M2	lightgbm	2	125
636	-0.3818935346143891	0.057102616954175414	-0.17200778231316122	0.1439607643030939	-0.22306781387811986	-0.08269952512997497	0.3105495405722127	0.08895882316357401	-0.15913912902979976	-0.4120307814446395	-0.5958493624719955	0.7459473044349545	-0.19850209919868925	-0.3890818921628998	-0.020839204567455454	-0.22812116015670758	-0.02840510382742324	M2	lightgbm	2	125
637	-0.32522366777035777	-0.030245006542707346	0.03965013328923549	-0.06555933980560583	0.15794037025546415	-0.08910377304424856	0.6201862024484986	0.07212238967458093	0.1135903031376548	-0.15107665656898112	-1.3065938670749404	0.10623660309466769	-0.2501611473148969	-0.1925637138732771	0.09971083773722565	-0.26438476744623574	-0.5054279024925968	M2	lightgbm	2	125
638	-0.0781717858677397	-0.16083315061253903	0.04133819083325237	-0.23700931079364473	-0.10087864381712448	0.010070404297748454	0.10058867145474226	0.05948310530159102	0.14423832630186542	0.1759693573769378	-0.7276795746054747	-0.2187389243881337	-0.280883964316446	-0.6515838852290232	-0.05777991972565994	0.051808518197822805	-0.5720963909786804	M2	lightgbm	2	125
639	-0.050982446321120735	0.17306971646842764	-0.06720668716675063	-0.10573231499747278	-0.09187358403153384	0.07288531348824084	0.042780821955827976	0.10672450340981435	-0.5037623314239374	0.4402379139365031	-0.06387692017202505	-1.4790094382927435	0.16039517285079344	0.5015341069195012	-0.062297237640093275	0.33239846629366204	-0.08085557465162528	M2	lightgbm	2	125
640	-0.07001347156464381	0.36871322937294804	-0.058844973831463004	0.019466602374898955	-0.8655581603074238	0.11259087879039326	-1.5920979015019203	-0.1322515306373365	-0.13210820685639735	0.12870947916156	1.2115655575414606	0.22564141567800647	0.5051673114917344	0.2453873214851238	0.026902149199293197	0.024366862909801213	0.20575146853028914	M2	lightgbm	2	125
641	-0.37624406423418644	0.5616502496727181	0.061599094584037346	-0.00444056288020506	-0.1637682599564056	-0.13615937110921275	0.17267743179887549	0.057270902484675035	0.23710259949777132	0.06279785848692028	-0.3722810424453674	-0.4367505739091751	0.020301482844936193	0.709733442310737	-0.0075143213547580546	0.5108580248993209	-0.03498250489529392	M2	lightgbm	2	125
642	-0.3565259328884665	0.39262763327250505	0.4761111148126843	-0.18825399026967726	0.9854320510863157	-0.017063300241739424	0.2712416938659149	0.10979946254094576	0.26611501998203624	0.09088715163618946	-0.3583220545564921	0.03499178194725575	-0.2088424068531501	-0.6864303826410922	0.2422431270918551	-0.2849576333286174	-0.06613393360051252	M2	lightgbm	2	125
643	0.03177029242267284	-0.08510898894685169	-0.05847746156540456	0.35512140107385176	1.0663232527393889	-0.04624922215850514	0.9926656935755919	-0.009001737064431463	0.16902794125092374	0.006778396586476176	-0.6811800185128158	0.4175427722647792	-0.023869822729807387	-0.5628180328222544	-0.006757081493131311	0.06914222711108241	-0.3244059679283538	M2	lightgbm	2	125
644	-0.08410675393663102	-0.27414521966060496	0.15753399651475086	0.06964902355631286	-0.9391032816028504	0.611996704570436	-1.1732583425018879	-0.2499210132693316	-0.3212528576778524	0.2796075358562952	-0.2870127850487991	0.17596521175470625	0.012176509093568643	0.27241429619409613	-0.13171948561375013	-0.08479852404003282	0.25834682133473696	M2	lightgbm	2	125
645	0.32503178405672006	-0.15548910322397044	-0.02848598523500228	-0.1230498788231132	1.0638433754198475	0.11570700732168294	1.0712546436010522	0.06547927386540066	0.017990177479918937	-0.26349897114603643	-0.13734427165510657	-0.4496228023481542	-0.09935652024180612	-0.3179785746269716	-0.09113629125311215	-0.20259983928255587	-0.14947751354847355	M2	lightgbm	2	125
646	-0.02146126200689895	-0.19422011551488766	0.044446413550332325	0.5850261397393974	-0.1306645944286283	-0.16694626984060415	1.202701524629664	0.12814160108871567	0.11218043463538455	-0.21663349703441573	-0.180101756304895	0.8301438647339472	0.1544778702309644	0.2655626822555821	-0.10854088200481467	0.3493208647387444	0.10784605621418349	M2	lightgbm	2	125
647	0.13295669016610456	-0.1590588498107957	0.0017268918183283408	0.10284438629249906	0.9163889851144438	-0.055601209926947365	1.919553740154522	0.052269167307746	0.2780501135565496	0.26013593718948574	-0.18844343682650236	-0.18165006557804467	-0.11085029727664128	-0.16300063682288687	-0.223936574137257	-0.0760914834921024	-0.18706846750770662	M2	lightgbm	2	125
648	-0.18530938273103287	0.0303303255539362	0.097124851337223	0.09451976420110554	0.752195518493659	0.31157032871990537	0.27212675981763	0.02183825952277305	0.12967046394954898	0.3066659226145155	-0.6056203366621106	0.960239840013884	-0.08283169309438289	-0.33842640295820914	0.05730822611392735	-0.08414566287511564	0.35594896385985036	M2	lightgbm	2	125
649	0.4196834612389347	0.004203897680748342	-0.12935820926302918	0.40219821668294786	0.8244775246239173	0.36592845173784666	0.156741482326544	0.12572790363632597	-0.204811635660388	-0.3275217946677125	0.01014843757477127	-0.18214266108435015	0.10821508464560543	-0.45294045537128685	-0.04087737929807867	0.19243139678336538	-0.15195446486451197	M2	lightgbm	2	125
650	0.10313211536830447	0.3717956345828266	0.0882790990160431	-0.0393588295844311	0.5414657841163302	0.33416104547577236	0.012530861478053781	-0.04218257938128238	0.29641260500531325	0.06214504612853531	-0.26414574474317315	-0.10240290300547414	-0.12326883163980153	-0.19888574768363368	-0.10625715800081091	0.03053549279959325	-0.5269792204236706	M2	lightgbm	2	125
651	-0.13917425776198167	-0.014031224452814177	0.014231397587759157	-0.009898253430234226	0.2545933409133808	0.00045270954256690225	0.6103480857156464	0.1213263880707766	-0.25566437639999456	-0.3057157791061211	0.1143010923857694	-0.32672083938674623	-0.14376975829964356	0.3814000180971511	-0.14163980953707894	0.2080650482230723	-0.03279513671807336	M2	lightgbm	2	125
652	0.1429906862971356	-0.06197826166135058	-0.015723558714704777	-0.1309934018248483	-0.5753323355414136	0.1881342911702283	-0.23067687649415253	0.10437775678337022	0.1452605437575606	0.0892095929742298	1.5589184045302256	0.2979300898508411	0.7433698207469813	-0.1753268959356535	-0.9487351604000244	0.3020634532215013	0.026333581160952906	M2	lightgbm	2	125
653	0.04598035589985973	-0.0730486990810311	-0.021411938376758102	-0.18525598935118845	-0.26507808478231676	-0.27214355569949294	0.18197280340275432	0.10151106449910373	-0.04314166113748897	0.03917299946043589	-0.5952466996483395	-0.2886645320215289	-0.07351403582340398	0.3235669315473219	0.0322999549987762	-0.23485685383428145	-0.12781508476113526	M2	lightgbm	2	125
654	0.19428930960916613	-0.1363443443812143	0.1110496175839237	-0.06082402575180656	0.459649278274119	-0.038476786286706775	0.07442553498551514	0.12735218659213968	-0.5196710754637057	-0.014332675935823883	1.0070562707087634	-2.701749145097622	-0.10293336861947662	-0.7062307486109	-0.18967214475105584	0.017316144371593532	0.3401153098290985	M2	lightgbm	2	125
655	0.000412055656988333	-0.434574640993778	0.20010594356228292	-0.07343210232011958	-0.6777566027902332	0.3568825263198308	-1.0715911256271236	0.06906854881321586	-0.1417284018937142	-0.022788287568664606	-0.27602527575537494	0.20620633810586234	0.07507041485446188	0.11949173921513807	0.026054937469713022	-0.016744978370897477	0.6959409189964345	M2	lightgbm	2	125
656	0.12696004196419233	-0.2768426941372802	-0.05095504511456049	-0.06147687641335215	-0.031306931593517	-0.23666620965970903	0.27562610910001045	0.015652871135639648	0.16603483814842354	-0.17134966798449772	-0.8403227437253662	0.14379764547836424	-0.12918125810520087	0.24579443049558708	0.13173990757247817	-0.37201836271741495	-0.1854327184485034	M2	lightgbm	2	125
657	0.36629294883955743	-0.16055007410112118	-0.03528783793311649	-0.21341158994286746	1.5788625412575563	0.04214898270101919	0.11291142994189596	0.14180561503243674	0.2564708144046417	-0.14754126192956638	-0.18373936384733894	0.1085457998152476	0.28173678115755374	-0.3240808710859851	-0.22912068009240705	-0.11612569623331578	-0.215211455700947	M2	lightgbm	2	125
658	0.1485878514908328	-0.24510588281575593	0.08547936543733523	-0.2637726172869091	0.014788450999958003	0.11627806343417726	-0.23802341032686775	0.08686144995596265	0.35257480301100397	-0.0890022503925121	-0.4532345987715255	-0.10922242595755526	-0.15149161129189243	0.2282889876161712	-0.24073017608945188	-0.18091910312377907	0.8187890687224557	M2	lightgbm	2	125
659	-0.12078592111054	0.06019298969977324	-0.36818947373381933	0.046322762037267456	0.021879555906045876	-0.8071413591293575	-1.8330300542089428	-0.020268579343383355	0.038368402897836794	0.05690831953759781	-0.21280019623767502	0.022833889697304325	-0.07780854534897788	0.0009199827269968158	0.27512567037293445	0.7401867416559539	0.8239917830091389	M2	lightgbm	2	125
660	0.15737828203463497	-0.11901132810987695	-0.10246056272188571	-0.028373979233363707	-0.8608501785955983	0.01941218100706227	-1.1939603793804614	-0.36880633551992037	0.0027430627404544565	0.06927317998654699	1.3818408651958358	0.39991280299574755	-0.3414210942156855	0.06309566555591817	-0.8110557727524933	0.10126538378011181	-0.04137821086064627	M2	lightgbm	2	125
661	-0.0566024203155426	-0.027352410848275836	0.04504110713204524	0.47150358431472517	0.4581477199858812	0.3197387882133101	0.21900416644957707	0.15152288259803326	0.10279251031306368	0.06369189212685475	-0.6810374115501115	0.05245134711414987	-0.25178973647535363	-0.27523259601256234	0.10827687562809801	-0.13927233178130663	-0.37195903982609796	M2	lightgbm	2	125
662	-0.26092940541335574	0.24998688434061567	0.03730338377019464	0.02643110935977688	0.9669662356102606	0.18359262691748157	1.3723512822930652	-0.025462480837111345	0.03358261987522557	-0.25205584686303056	-0.5568289308976728	-0.06943591333987434	-0.14001122438496313	-0.2807705919675333	-0.10928618530121102	-0.010822884244832768	0.01743834490933442	M2	lightgbm	2	125
663	-0.1701396933663198	0.09311893345871962	0.02642678859515008	-0.05460379683783547	-0.28782611703767924	0.15462563302152135	0.099808878725997	0.028619915638419254	-0.5041392412393636	-0.19033455833582386	0.2830592267931189	-1.935789510651798	-0.0026485898201860586	0.3740812883136252	-0.07155729786329272	0.006439218930936316	0.4769527070743829	M2	lightgbm	2	125
664	0.19451025647922462	-0.1670721831582095	0.1384665057012878	-0.10138545685028869	0.32177480482826554	-0.016696559633169957	-0.5938909687187945	-0.008943540646574764	-1.1862866786963728	-0.35454586562625867	0.046845332146394726	0.21898429155995114	-0.34660157563459865	0.023002269734669914	0.010210409306209459	-0.1811124907483104	0.5711756135444817	M2	lightgbm	2	125
665	-0.4714470032062631	0.4733103954127472	-0.0963881273552465	0.025250482117189242	-0.5969094201721657	-0.11134780163571628	0.12327358539590937	0.14363223155399432	0.32093666046652897	0.007862483560470047	-0.3736379607031286	0.7106962167515604	0.23061854663154335	-0.07128996699596052	0.06712934815089024	0.33737979240084226	0.014980345136936378	M2	lightgbm	2	125
666	-0.09424410715537991	-0.2654527762068024	0.13434527936950233	-0.06421821654157463	-0.8686689294398402	0.08521615192095101	0.09436452101968405	0.07502391778669687	0.146573135257134	-0.1917718895618569	0.2094102789280794	-0.15703246945946883	-0.03952188260850804	0.17165815327600253	-0.11886865961467392	0.04662547437135489	0.10067098147384547	M2	lightgbm	2	125
667	0.20988330202012329	-0.14408091721398958	0.07660222952421125	-0.11897705542263383	-0.1599721293068913	0.22222685757975144	0.03356671982817303	0.24266201943957644	-0.011623334839132275	-0.041724706403232156	1.966095978625999	0.17999025025435922	-0.07041812707110898	0.18110278731479515	-0.06629639775659726	-0.18214609197722642	-0.06072255678471081	M2	lightgbm	2	125
668	-0.22612958531685143	-0.10726143852256322	0.07975870328864017	-0.11418932960805656	1.1395154849317284	0.1544805743161545	-0.3637748662754402	-0.04678543134573123	-0.028068691412322107	0.11270698773919617	0.5712914736407521	-0.7546130589314799	-0.17534442874473138	0.19306042628712453	-0.10527171044156863	0.3079266729888233	0.3781752010562484	M2	lightgbm	2	125
669	-0.0005935663336042307	0.6361160600643702	0.0027192229265826234	0.1609998908692766	0.41185204978424883	0.023707339917317865	0.9505850189618069	-0.24319619110613322	0.01701413812583115	-0.07988195330315052	0.7954742741347477	-1.198954545722382	0.019265281112009845	-0.5404579873566114	-0.17715188954783476	-0.11836636738108854	-0.1255526746375246	M2	lightgbm	2	125
670	0.2839690798158809	-0.13901414818013968	0.07008867685113732	0.1715111768313586	-0.6465421817218187	0.15237558946499907	-0.4152755350397415	-0.04256517260904572	-0.007190472012428584	-0.19088889290173602	-0.1088543683543901	-1.2609634900224769	-0.021870623986578488	0.40856277750789133	0.0022668776189556255	-0.14844468089186794	-0.008681939095150443	M2	lightgbm	2	125
671	0.03339764268166187	0.18114189133620198	-0.028981017295579822	-0.005828992056724285	-0.11976819751642466	-0.2632445553976117	0.08088811600849666	0.06295694188930263	-0.10320556341126767	-0.05788180704446876	-0.9637001681343578	0.05503425894000986	-0.05546005267046172	0.15618925878725465	-0.05593457727775467	-0.2800579333204705	-0.336315600160044	M2	lightgbm	2	125
672	0.27984179603246906	-0.12752978191711092	0.25966096559349	0.08377861536283734	-0.8240679591852301	-0.4649482592203841	-0.7748025440739423	0.1318457695975553	0.21617967815938674	0.1639085496708297	-0.1705400107235874	0.7274795948429946	0.2620059195405877	0.21384769453251126	0.31557295853419476	-0.0012993071367138928	0.7746324147551226	M2	lightgbm	2	125
673	0.018952187828735194	-0.09223619694494548	0.09693014730829538	-0.07992685816219532	-0.3430005776389757	-0.039070042809112054	-0.03548928038980514	0.07039650054896832	0.10540085310225253	-0.145874232104249	-0.333877291449233	-0.15971255713927707	-0.19030887298410465	0.3493743775457278	-0.2327652282796237	-0.18304125938749288	-0.3517185853932867	M2	lightgbm	2	125
674	-0.22345164953409274	0.12671685976138647	0.11265813630831649	-0.1428493586714567	0.1653714958587424	-0.009815835297934668	0.11071563856687355	0.0923963333566748	-0.5474318494900928	-0.22681058470452958	0.3271929876133453	-0.08750649013745365	-0.1642870339143116	-0.13100249307112968	-0.04988500195468939	0.03942763896141609	0.21806100788516822	M2	lightgbm	2	125
675	0.24465189827249056	-0.00962781759312602	0.06752732873588198	-0.1050160710665425	-0.9588908684387752	-0.3450610172033103	-0.15102014952603107	0.28256140462526774	0.2363056509005426	0.22495405220910872	2.6045641575929412	0.5174406883936135	0.6774346217009731	-0.023262195051142482	-0.15313062798284127	0.26991541607004643	-0.17972054356793105	M2	lightgbm	2	125
676	-0.1277468613051133	-0.08690937362281481	0.024033962410926177	-0.10032846116074652	0.35835384938808773	0.1910624853010203	-0.03491383334849193	-0.032549595177635705	-0.20409831839534326	-0.5171206474841148	-0.4311950210638425	-0.24653360483009437	-0.30137230890927885	0.1418292630581447	-0.13722811387816491	0.18928629775744663	-0.05256219272376662	M2	lightgbm	2	125
677	-0.03164934457493008	-0.24859481962981533	-0.029057624548033165	0.23043868234242013	-1.124139297474852	0.4716943074014417	-0.5996311871632203	0.028083420342615593	-0.520017803854272	1.2365900923820496	-0.0014652163510660348	-0.13904107361763052	0.14110138363033364	0.16372799369139884	0.04534944104252858	-0.08493209163546205	0.20423970100056618	M2	lightgbm	2	125
678	0.09953455110721696	0.06512229363633286	-0.09916695165314365	-0.0195682707115367	-0.6398594491209298	-0.4815755874179605	-1.6085850431401678	-0.29657658377728047	-0.028880484819357892	0.47396131674672776	2.418961402356103	0.6769423297444773	0.27877249592823694	0.06334136711637452	0.1070285867120168	0.14837910691081616	0.29248928977337124	M2	lightgbm	2	125
679	-0.30831689980657967	0.07632026339383831	0.03634157871459987	0.04416624251497045	-0.4561356517755156	0.1289382686621789	0.43759254614138543	-0.12357989017673882	0.27355135732087127	-0.15073290781306364	-0.5234787654994153	0.06988120823201013	0.07889318804638563	0.23746190664496633	-0.026614015851615467	-0.22029498911910583	-0.040331278444891476	M2	lightgbm	2	125
680	0.06464501126393711	-0.08596490238183535	0.005203354031904882	-0.060056908793095	-0.3873145503554627	0.009629640283966118	0.335690627529029	-0.10452484301541647	0.09730477695700332	0.24636128574894925	-0.3854871206901527	0.2212823687870063	0.062240796497495136	0.9414742273579746	0.20002563112291594	-0.3009876221086354	0.011947545559466302	M2	lightgbm	2	125
681	-0.1418339330336567	-0.40991900194867326	-0.07655407228744016	-0.0972017297090962	0.5958732414306457	0.5626250081205331	-0.2671634689830533	0.039501595382127164	0.27243474978132454	0.1326214211052946	-0.004797731725642406	-0.5008094074756052	0.084674488822784	0.3165780291007643	0.009056340319263393	0.10514379698233828	0.7295731970382273	M2	lightgbm	2	125
682	0.13836338541204296	-0.25646197791516256	-0.04341800845503488	-0.06788610467105713	-0.09079321061149423	-0.09862762861652558	0.067101820831785	0.00608408439965787	0.19417871883862195	-0.09764557305578292	-0.587492107738834	-0.4105588642533014	0.07268241016302004	-0.29128070298558106	-0.0659723376645885	-0.23355141838708224	-0.5847563041430096	M2	lightgbm	2	125
683	-0.3658412796445524	-0.11050287435648123	0.06784130729785316	0.22339137696888925	0.2819432164143213	0.14122346106517547	0.08505045723371481	-0.08589217197219934	-0.27531346308183313	-0.14990273289357411	-0.18551495534924273	-0.25915919138518945	-0.20058068405343252	-0.2703789356703261	0.08171009308247275	-0.2545955615879809	-0.34218446237575045	M2	lightgbm	2	125
684	-0.2634509620397831	0.06700104774924799	0.0810170905005409	0.2479326175678929	-0.006844544908626287	0.2749518981503755	0.3423645699727703	0.09981105358685355	0.08803338706790333	0.05103828933841184	0.8231607002817815	-0.322440622887893	0.17841196514968136	0.4794386481591821	-0.17564151771157624	0.2983426482811257	-0.1371933824882988	M2	lightgbm	2	125
685	0.08017587906536658	-0.1749391803426682	-0.16288700767068234	0.3451876123647376	0.5865625271441832	-0.042378483019806276	-0.1081801984060647	-0.5709689665080491	0.07885258985182422	-0.2563966978267107	-0.18893614059419525	-0.3262378072417688	-0.19629260952266564	-0.38318131023798935	-0.01228596850088621	0.038344135925680256	0.5052043341927033	M2	lightgbm	2	125
686	0.11416463771055183	-0.18381393888947356	0.3247327728308061	-0.008310097808275454	-0.053247737194081386	0.04024424451915803	0.4114045491721203	0.26504967544209423	0.1332347243652446	-0.041404326360519314	-0.7217510446216043	0.07282929419360354	-0.1900491616657669	0.07672072134027039	-0.20224751685000705	0.09491154621263694	-0.6602178239740295	M2	lightgbm	2	125
687	-0.14213770830346167	0.22493081639453588	0.022868647209883273	-0.13465388526110295	-0.06990057421299625	0.027256796537058127	0.28272648548652246	-0.01783656737010531	0.02552826394096008	-0.2892538897120258	-1.0010575352526958	0.03198704302948654	-0.24676825714659814	-0.41251166326889493	-0.07233734889263475	-0.15926951348022808	-0.5228111666399751	M2	lightgbm	2	125
688	0.016888510106373097	-0.12267003655493797	0.16209767455499347	0.32329614429743553	-0.32435923541436257	0.1418625689612325	0.17160930306717054	-0.7371100788146465	0.24709068709187706	0.016608291770206653	0.31639828644067075	0.3883945129161462	0.029364597128451717	-0.46576612638382225	-0.12696642020457824	-0.1225813736090458	0.2626315916071919	M2	lightgbm	2	125
689	0.061817988292529394	0.20262869309575277	0.01643495766619493	-0.03284939768379363	0.08416721856551171	-0.009627594999519496	-0.09246978706579316	-0.13574931366270104	0.23231235408289544	0.27681706079729773	-0.3728413146209028	0.19972088818910202	-0.12710853580971535	-0.18487681117227978	-0.17028611595790488	-0.04879874831303741	0.36116886131617537	M2	lightgbm	2	125
690	0.18568655350346597	-0.12139631050603797	-0.0258399617869575	-0.0908389312968475	-0.5480411190760425	-0.3444645654460669	-0.20567016727326012	0.13162178780944067	0.2582706384600409	-0.17452593408599829	-0.38417365538804715	0.4225314586783394	-0.04619440619066135	0.5343117938732185	-0.06799581515519613	-0.24309684570700935	0.28421591099669286	M2	lightgbm	2	125
691	-0.016987917862935423	-0.1326925614222885	-0.024859003273382523	-0.311494801936008	0.4305255478070707	0.19708028248794685	0.09904952246825731	0.1375200536198667	0.03502193167429487	-0.011833463472542839	-0.843122625043864	0.06140214656738136	0.0674948074918437	-0.39189303786079877	-0.11575516850620282	-0.0551861372286312	-0.1796407098087349	M2	lightgbm	2	125
692	-0.4157017418635989	0.41763063396169464	-0.08368267242464654	0.006190168786842384	0.2579317013250108	0.27304998271842595	0.41338870407348294	0.05567462602413543	0.2812015513624072	-0.10365334061165783	-0.5765542747834786	0.027782084965337673	0.4211373485156746	0.3179426591113592	0.32257035480558305	-0.06727986311619308	-0.48203612745725377	M2	lightgbm	2	125
693	0.025611816825584718	0.20710174717220178	-0.08715689235861655	0.08705280434134181	-0.8601504800830764	-0.01846729988210159	-0.8431668631413443	-0.24409926886676617	-0.4311776974941844	0.08041063299195168	0.5050130487422406	-0.1304777348901097	0.2928637156261335	-0.18254875898135833	-0.595834390535081	0.17873466372313979	-0.08462899642931644	M2	lightgbm	2	125
694	-0.014363698918552145	-0.04684575474317544	-0.1171332798426791	-0.05410167806560791	-0.1320291370139964	0.10817246987738574	0.11880498676623162	0.1230654551396495	0.04537882555419367	0.20831125768101644	-0.6724909357704467	0.11290846861684468	-0.11286252723435235	-0.6442505058246382	-0.13383511230339923	-0.09339089515910863	-0.4686877422200437	M2	lightgbm	2	125
695	-0.3575128859569269	-0.2657680854116517	-0.20000928218376204	-0.19751399129309805	-0.9903953818744016	0.34469479306813217	-1.1533345232168426	-0.2884368843590738	0.5250518728895432	-0.040647727692465274	0.5285026077400384	0.5106653427433002	0.42507718696898367	-0.04392559164091748	0.08319757713427336	-0.13871625909845797	0.05808855258118628	M2	lightgbm	2	125
696	0.09771789749682505	-0.1399482821920224	0.23442741890155266	0.2096558665152198	-0.3947996564039335	0.062922343095644	-0.42304395477966117	-0.078761107404795	0.2127399121556645	0.021323238816390568	-0.187085008125112	-0.09282415902883982	-0.02070007081946302	0.5422151298263553	-0.002076024031992508	-0.06904522881268145	0.37793321710671335	M2	lightgbm	2	125
697	0.24185279549900185	0.020253862962939358	0.110645495205552	0.2655152295440139	-0.5300798428565181	-0.006064309184873285	0.22367419703560604	0.17585392322026044	0.2551911893578606	-0.057564251916291845	-0.1850905411716729	0.49732528241754287	0.06292003649419599	-0.29545582945984283	0.931211397512376	-0.0854218562783978	0.08812775488226023	M2	lightgbm	2	125
698	-0.12797260922932435	0.34370123901579297	-0.07048354665375064	-0.1653111548916742	-0.09504226945424489	0.13149536688174973	0.20474243406531403	0.08090501029983362	0.2539616228055382	-0.005646530866418047	-0.7701542232785449	0.08604145285772369	-0.19879196786788775	-0.3110449298876391	-0.04282737874509433	-0.07799105423063143	-0.4738745631745238	M2	lightgbm	2	125
699	-0.35076425359744545	0.10845011880602891	-0.06741342828903073	0.029978805972715634	-0.19452400575078838	-0.2034533179010416	-0.0587411742808241	0.17888407207211451	0.23231987190294195	-0.055361129813340355	0.8838651085822183	0.36553792075615016	-0.01390459826781574	-0.201223864004418	-0.08442292740824377	0.1904670919150187	-0.06367465333772514	M2	lightgbm	2	125
700	0.08779855926073592	-0.3018095796213742	0.0867426410892892	-0.27054980282392355	0.026988628424791893	0.2664770032698813	0.08248673914337869	-0.05310431246491143	-0.21172490048164616	0.0535379617064211	0.18263485277736438	-0.08379939093334797	0.12245952415617921	-0.22136766483248907	-0.13448556435764875	-0.3340463263701919	-0.2943531520616476	M2	lightgbm	2	125
701	0.2890433811708443	-0.02865792285659807	-0.023039870041435085	0.2849807922027754	1.1068559762877617	-0.022919103476861075	0.8225078153943045	0.2230681060582075	0.10602844938569027	-0.05825139204363126	-0.5364060424419109	0.2627063185810872	-0.15530585975794473	-0.12477300259632959	0.0758047884729381	-0.1452977316616548	-0.17136277267316244	M2	lightgbm	2	125
702	0.26247076921272994	-0.07808237461780144	-0.09775501797429785	0.32685082886980577	-1.229020532681143	-0.015268526672573973	-0.6904537818179437	0.14814271836783016	-0.18052900567186805	-0.0005434371524198929	-0.13984910251289165	0.5490591835991997	-0.01529301543420057	0.060001648358973696	-0.07165429511838636	0.37694762789276964	0.30723531360505285	M2	lightgbm	2	125
703	-0.04484963912553254	0.20436344915265847	-0.2473355461541299	-0.12906207885928678	0.24921765889578948	-0.17362304514464713	0.11480655679673729	0.11268370182096106	-0.7709395347578869	-0.1776838315977257	-0.558785882255363	0.06303066761747511	-0.29024343735815883	-0.31077134939180984	-0.023553706053530486	0.08696944384831864	0.17776032511885156	M2	lightgbm	2	125
704	0.4232196791971507	-0.10095402031071403	-0.07740037798779868	0.06137432249287185	1.0859285218439028	0.2217814447800162	0.10843611870025419	0.027867275550603563	-0.0018338772339582283	0.022729214169632327	-0.4108549398298459	-0.8144015350743667	0.1491412319342346	-0.40596338535805576	-0.18781847687666062	0.39761433640118243	-0.17513759918167157	M2	lightgbm	2	125
705	-0.00907045512981459	-0.3114162324974092	0.25176053034397766	-0.08416843261318552	-0.7515012252068585	0.305106513388852	-1.08082020332023	-0.262509557124622	0.04749638088737835	0.14387549994452484	0.028718869916708436	0.227563751407149	0.02745824086974651	0.22594575363578484	0.29328412269448645	0.8246000850592564	0.43614321031312725	M2	lightgbm	2	125
706	-0.4247460119339672	0.23885443615266133	-0.044404860665213285	-0.1319199735678932	0.10559368379416495	0.4408616505033486	0.05477796590110636	0.11514986861202645	0.15140439287639046	0.0635474146549613	-0.9943389346464789	-0.07075271173483026	-0.26139244151656643	0.15593331861940452	-0.05410283164858007	-0.15476730463718416	-0.24581676275889686	M2	lightgbm	2	125
707	0.07072640939885379	-0.17175370317850053	0.1802181948091498	-0.11887272496850085	0.1531575865701757	0.25607860929917997	0.09435317187255826	-0.27260507212175933	0.6499797542309143	-0.3243315796370822	-0.3201265735045483	-0.36726421034109696	-0.06145736623835198	-0.8088787081883468	0.06427212452207835	-0.0580041294998375	-0.4586256417679787	M2	lightgbm	2	125
708	0.23896881648341742	0.1885627347611289	-0.023329314686548676	0.45334129833791464	-0.3404072579118526	-0.10397597128987168	1.0307514273611265	-0.46357544124600586	-0.035255507919966685	0.2980045812229035	-0.20433599721232368	0.44521714772295284	-0.12318563531454664	-0.38071367069439876	-0.16715347701929895	-0.07563727582173903	-0.12752952907984355	M2	lightgbm	2	125
709	-0.2808098912852432	0.25310903047240824	0.03272510722778803	0.03898382038791211	0.1561010421019149	-0.01263871258081575	0.012019390662529232	0.017646217711729903	0.3536926444881812	-0.29656391630079226	0.3525847744429387	0.10930616492033828	-0.054845148454201374	-0.5522229205775826	-0.08500003655724138	0.05121858819787637	0.24825071825610417	M2	lightgbm	2	125
710	-0.23238148029004932	0.3301549650800706	-0.0030413489949362347	-0.17456884462080535	0.08907740421392868	-0.217014866687385	0.07008744151187546	0.07176276276588302	0.07744278115233906	0.02117176984095308	-0.3753402027902286	-0.012514745174923144	-0.13460219015137376	-0.21914302371329328	0.21774410021063484	-0.10373665073683995	-0.19737557952987758	M2	lightgbm	2	125
711	0.3071008206734908	0.1321866997909386	0.008824730103810829	-0.1951811646419567	1.4624854671473286	-0.014472356253465244	-0.019068234694402997	0.10933412360298243	0.030796291923457546	-0.13745577046196852	-0.002681546808598933	0.13210201153791976	-0.09163407515437022	0.18762930610101267	0.0832184615422966	-0.20890298248209324	0.45475392098031037	M2	lightgbm	2	125
712	-0.3850205427947865	-0.13309843199406787	0.024199591920549747	0.0026160993982851212	-0.7956079788969385	-0.4449686537911504	-0.25000491950798986	0.03350355448530889	-0.13334775080569555	0.23440246585952235	0.26547914096496955	0.5615386984023699	0.10244705457877695	-0.011707940420860435	-0.1095560517668403	-0.14594086564845582	0.49009805101466314	M2	lightgbm	2	125
713	-0.01003370978200777	0.31525934346162265	0.059513303887380894	-0.09017951914680515	0.3559153602564247	0.09069827525446099	0.04099273307891781	0.11109276180361655	0.07616816632739286	0.7265006735129674	-0.8549008058358343	0.2467902953593288	-0.03733606287815861	-0.16793489245549048	-0.11073409484640002	0.4168825977481099	-0.4587526286938461	M2	lightgbm	2	125
714	0.005523115788086732	0.25258964677757767	0.04446465743367589	0.3329834216880378	0.16611134289617216	0.20532317563896385	0.12759730056028706	0.08184632087186267	0.07406488571033687	0.0751179856333613	-0.547271667727886	-0.12198164713204279	-0.12978321618584923	0.40903869896841105	-0.18731884247132474	-0.2024682802105963	0.02809328907407933	M2	lightgbm	2	125
715	-0.04721559352329803	0.28228317229768585	0.08405780503523574	0.21655991334867253	-0.6261700378394591	-0.024762741724648703	0.0534903920735339	-0.08593486547621533	0.2415038437933402	-0.10327263073887322	-0.009836130365886915	-0.25252239581743063	0.022148995344360135	0.4745419632366667	0.7241796674712154	-0.2144261506425494	0.16361798560158433	M2	lightgbm	2	125
716	-0.11962645668037705	-0.25640299240196346	-0.012037254398358026	-0.08489055503138632	0.01979002152874959	0.3374486072773429	-0.18629747092142446	-0.1402281849866976	-0.3394162333851126	0.12470243308708867	-0.3888276668113375	-0.0760568717040568	-0.06835885288757061	-0.06990463918905303	-0.03727059406793786	-0.18107768937686114	0.4254045256175306	M2	lightgbm	2	125
717	0.0974815168628195	-0.34629384072833236	-0.1004045402853852	-0.38530799226636986	-0.01702600863740529	0.221675274838145	1.4210303384809404	0.21592354515547346	0.09541683482024695	-0.11817049200760792	-0.34059148515149384	0.017637231133948016	-0.02907494880832672	0.5266852646548957	-0.16932419391619707	0.5341641281933925	0.05971600156827195	M2	lightgbm	2	125
718	-0.008648636080255791	0.059427375966707455	-0.19784343618497388	0.08266806843820731	-0.9917749052783386	0.048544537039026565	-0.3523890749292325	0.15882499942945455	0.5661727258181741	-0.15046913038131648	0.16613893693364484	0.4685671150981435	0.4710757071847132	-0.21073852483113623	0.26638789638492444	-0.10277685271982542	0.040838201598903785	M2	lightgbm	2	125
719	0.04835914724838206	0.06604084077081673	0.03904777523870686	-0.09718522053481192	0.8664845137761347	-0.03090052310991246	-0.07284267474864052	0.12390035569532787	0.21174401985510666	0.028845284953602446	-0.45081312860016204	-0.11000541770370113	-0.21502403282819327	-0.25356462791294276	-0.3782004659247222	0.284994689589964	-0.38361858534216337	M2	lightgbm	2	125
720	-0.17583187284839036	-0.40806628427623387	-0.06309522433312006	-0.0870474493065917	0.3612315016361023	0.462983729359622	-0.30167208095697184	0.032704749050272604	0.18613719140902044	-0.08135414299282605	-0.30298158176579065	-0.11814660154595971	0.05826567131238833	0.020983736324483426	0.0026985665790905866	-0.20844876124753503	0.4404132377415766	M2	lightgbm	2	125
721	0.0009725702060329739	-0.3658788870529567	0.2146765560418025	0.09938181791326003	-0.7068045887315936	0.7366807852104195	-0.21479318865831062	-0.15297687607769328	-0.13365180331315088	0.3030964265376128	-0.20661053626238932	0.22313999078266408	0.06168568413156487	0.39126497654888936	0.017997078767451047	0.024220710553434464	0.4095413704173448	M2	lightgbm	2	125
722	0.03728318304095538	-0.21948571693833607	0.020740579499709443	0.2922920704076176	-0.7031489896533911	-0.22925581088122388	0.35184753382486644	0.11577211743447888	0.022118967084379486	0.550150135685001	0.07312636195194706	-0.6660910763888163	-0.15801647564084026	0.5616935975480207	-0.11717133571419441	0.4322394530528354	-0.1408472674976771	M2	lightgbm	2	125
723	-0.13937225395551317	0.1025050985100985	0.06780310657031695	0.1546847974696871	-0.11210351708371541	-0.055033216920799446	-0.6086705342819043	-0.09918077867948717	-0.050979267979528654	-0.5793571094033965	-0.2108272762719551	0.12321399574118277	0.163181262643773	-0.3747019288578058	-0.0034209854317448153	0.10728212408830998	-0.2099243080759972	M2	lightgbm	2	125
724	-0.07487653796531536	-0.2934256959233764	-0.17435550120225007	-0.08635516206525388	-0.6668555098034131	-0.20073109294516178	0.230484386183603	0.13412801735498942	0.003328635960593335	0.4291026793879407	0.0678427797626155	-1.722977552138872	-0.16235051036575884	0.5592889749994581	-0.24505715195610878	-0.11224964977944271	-0.15367892901511476	M2	lightgbm	2	125
725	-0.042949825627049264	-0.19359812003624563	-0.09607939114196896	-0.2603445818457289	-0.19927029388447054	0.1308873491339099	1.1782738031190756	0.08026325305365341	0.22547797442266704	0.09989588366439679	-0.2135647534800464	-0.03349028120142545	0.0522378670726565	-0.39054376890039166	0.01763173669925626	-0.33556889783470434	-0.053610080487274156	M2	lightgbm	2	125
726	0.12341276416246791	-0.040630938877151836	0.11609694582023569	-0.043038670246100384	0.08958698344793184	0.2730326789951111	-0.08179972879053977	0.13501825314812638	-0.502582475933972	0.18337449959081628	-0.0007319294996584522	0.12261045952115834	-0.07578316868692148	-0.1452039985870531	0.08077274249054554	-0.18947406327282534	-0.32275710285453874	M2	lightgbm	2	125
727	0.20649207226661195	0.019408424980433055	0.020894282004757143	0.3054157265679846	-0.5756723877200968	-0.1354810084988366	0.2529475806221057	0.19717748512644584	0.16603160063611358	0.3634545030825262	1.2971158197276675	0.4690085797288786	0.2617234570137194	-0.4990531193525729	0.7872339293333489	0.022437164508928097	0.07255045353087977	M2	lightgbm	2	125
728	0.14967495289976052	0.25516145949401947	0.038824829236016406	-0.1546721578384324	-0.6283827674458832	-0.36088536912199143	-0.21104200265614126	-0.06060198070222445	-0.1606614145282166	0.17061009354753623	-0.25148041426844203	0.6326627800307851	0.07920039435610336	-0.22800406273888205	0.4563266887419429	-0.06116869593831516	0.20452287092219298	M2	lightgbm	2	125
729	0.4035671873874209	0.6564134547361009	0.11524416698124179	0.24860235700240896	0.24945747505925914	0.2559132818917779	-0.3043914178974511	0.06887427612225677	0.06474428362170886	-0.0915626889653737	-0.24980079305518912	0.09033329227945748	-0.054596595672598135	-0.1805793586110851	-0.0015761999935096054	0.281935025252735	-0.5347225887112342	M2	lightgbm	2	125
730	-0.006607314058803378	-0.20384637800352198	-0.14850785157101468	-0.24362108619036366	-0.614202930353826	0.026074846046731482	0.178539966960069	0.16121064079195305	-0.15690389848025743	-0.06536748719379534	-0.164662198820813	0.5147910302099138	0.29488983525769713	0.3184031471941844	-0.05029382963085714	-0.23310471927237578	-0.28736213162612384	M2	lightgbm	2	125
731	-0.17176038565053767	0.22265136025334187	-0.02291634197647708	-0.22290206773942844	0.13889000623778358	-0.05128598522915619	0.5624471072942455	0.11845798640337321	0.16910316305172463	-0.06633677565714546	-0.9623470068910006	-0.00016834701665493785	-0.2135747021657317	-0.3932894448477408	-0.12278889761643078	-0.20067863864716629	-0.637967433694866	M2	lightgbm	2	125
732	-0.4374243883988146	-0.27156294223480687	-0.20376613257167678	-0.13707561479006786	0.9902041009172019	0.024814932786269228	0.37450978473638236	-0.002385723599448093	-0.8161423396763473	-0.09855000686682974	0.013129733596273917	-0.8481046926835254	-0.17912341669397902	-0.44129390172944893	0.42978354043061395	-0.19139935407686676	0.2226394732496861	M2	lightgbm	2	125
733	0.052912536204373216	-0.24922139472132096	0.12909738094387208	0.23806913856666337	-0.05780102501242719	0.3670826873811855	0.21297768314229984	0.21229371114969728	0.31167770456410365	-0.057027104388815836	0.14717659005375705	0.2987707602870822	-0.09234631945785124	-0.2883103910834522	-0.003831533848500746	0.5470931821269714	-0.032851502487096826	M2	lightgbm	2	125
734	-0.49281190326768515	-0.28601367655636933	-0.09609148028111687	0.10376639676565214	-0.1537906257725552	-0.18725758335999176	-1.1108438050639904	0.018678390230393218	-0.25980130356072545	0.09660943893513921	-0.003301455880776129	0.11137798431121133	-0.13289867707687542	0.0993136249066627	0.2300277141072471	0.20592271978957363	-0.0026518112921337556	M2	lightgbm	2	125
735	-0.12993811513471853	-0.08434741007409086	0.04572096769983345	-0.021476058031801405	1.110228857524158	0.10676351154729581	0.9820325218474607	0.04782171444566235	-0.04033737398262838	-0.2743127399113034	-0.4963091831110596	0.30546434994613625	-0.07590707313396539	-0.6822413511896759	0.40444208269439513	-0.04150097423846564	-0.08009783276604844	M2	lightgbm	2	125
736	-0.3554988262232669	-0.20652343865314263	-0.5638185974356469	-0.09155369000384372	-0.22329934413381372	-0.1582501553182699	-1.6415946449096754	-0.008907115662093531	-0.3279387449905099	-0.04866629488047249	-0.13766811419055938	-0.14404617437545805	-0.06273219784532241	-0.06910724614371627	-0.22938138499836366	0.011669946923867733	0.7334850318482766	M2	lightgbm	2	125
737	0.0036121522070220367	-0.11576188732809209	0.030922885731099713	-0.0692201382716869	0.7321928244361038	-0.0055316946142751865	0.1615899257841407	-0.1815820875431273	0.15903378842612276	0.17729198574677074	1.6288877041500698	0.11618414773523368	-0.12493795718805092	-0.37240011298262793	-0.08194479385160451	-0.06976593296596773	-0.11471392086999214	M2	lightgbm	2	125
738	0.012543492605567374	-0.22492695139542904	0.08371508294118701	0.028452928531130964	0.11846914480236825	-0.1957514956167984	0.23704197136175026	-0.4533826422159155	-0.024811191066931044	-0.0464512208048551	-0.08345972162098442	-0.49636774255941474	0.3909341537366941	0.2548465743562346	-0.2058059697973861	0.37569189639367595	-0.3576397728936892	M2	lightgbm	2	125
739	-0.3918840856688168	0.4577045922494854	-0.0917547926680531	-0.08988285764803117	0.08409924458323523	0.29792473495336913	1.164890361304268	-0.06405908717943803	0.238880688115951	-0.009751247373894678	-1.0604433263005912	-0.055563507719196055	-0.07035295683313268	0.5161323954651953	-0.18954476441528062	0.10386013823118494	-0.648846707117184	M2	lightgbm	2	125
740	0.21757115000944321	0.3608028493060932	-0.13815771750259997	0.4297903538367658	-0.5801787431017524	-0.06415849022514071	-1.1039723887130903	-0.32014837448859973	-0.5572525270501038	-0.2169590241259024	0.15034361947230038	-1.0859030993758203	-0.10246513569716874	0.2771343811284346	0.1385809638651936	0.11028736498365307	0.25893716436790326	M2	lightgbm	2	125
741	0.005250858472604344	0.03739435154872418	-0.07253679887118433	0.4091764649419368	0.10524906897119726	-0.23911028589087768	-0.05561129246706287	0.1877249630384368	-0.20124339075376954	-0.021097765325537424	-0.05321229036281173	0.2518729750627858	0.06618897736213648	-0.284285710306896	-0.11769606638985532	0.47357321272209035	-0.06614680702511838	M2	lightgbm	2	125
742	0.06959941797348104	-0.22160342703786695	0.16810316203864656	0.01664152760239659	0.02108694254330068	-0.3218190723477769	-0.27223118960245063	0.21650510305299756	-0.16525818763982672	-0.11104706489143629	0.1150899097626223	0.053142734240723945	-0.09029769323455505	-0.2838396478071492	-0.06599896437703484	-0.20553006694898274	-0.10732454567377243	M2	lightgbm	2	125
743	0.13701473330187397	-0.13221329905649104	0.006942650530718422	0.02786144007026984	0.014969607202764556	-0.1434720171664393	0.023946362533967334	0.12378267387112729	0.1784984356020407	-0.04163720108988593	-0.7270510011617826	0.37835145408272475	-0.024781513934383055	-0.15066520416595486	0.0632574148575746	-0.22305284946061665	-0.5483965232427315	M2	lightgbm	2	125
744	0.05656737571547611	-0.15565929304133158	0.36998141438918997	-0.08029648010513471	-0.06848494559989506	0.7923286837714022	-1.0387131982861553	0.32531960329528486	0.31298079440338417	0.05323150630851953	-0.13040746917286622	0.19970044997529038	-0.07698167085757875	0.028375388479521348	-0.032259395057202565	0.18743083272384384	1.4782301039473302	M2	lightgbm	2	125
745	0.16656665404441015	-0.05237890537314764	0.17323632077708623	0.08067815321445113	-0.06538853899688477	-0.2624001263940605	-0.04565159653875076	-0.5081224477167683	-0.08751258628815534	0.5891322227366557	-0.5899109041818636	0.1087790140275603	-0.142261563705433	-0.2838598637442421	0.11080121446991781	0.027715525847686395	-0.34715770946708285	M2	lightgbm	2	125
746	0.0035143448961711325	-0.10404999411868385	0.17317027521249448	0.14533862440056242	-0.3683451422271259	-0.40616038129277565	0.2573033591810865	0.0915821253724055	-0.10933419286040111	0.012643727570420642	-0.4499604904884993	0.6400685030421811	-0.08354463427187526	-0.35557839836628996	0.7080518654024607	-0.039523035973957246	-0.01953609562229368	M2	lightgbm	2	125
747	-0.22460485754129086	-0.0851875611479786	-0.012704319222886166	0.07431100181457881	0.5173648796220671	0.2894827355596807	0.34306337520336994	-0.011159119246922033	0.09419008305328787	-0.023729092055381443	-0.6368433840466521	1.1676871989404483	-0.03174329675048356	-0.28982855897986215	-0.05590389246977104	0.01929126044082711	-0.2915272724386822	M2	lightgbm	2	125
748	-0.17038565952180268	0.4055816595053969	-0.03805756784778926	0.0829609833184896	0.14508831612357842	-0.04337163592657769	0.5472753150690316	0.36619881274627414	0.33002396189725286	-0.07692212692790652	-0.3063382887256591	0.06535711950732677	0.10040248704278369	0.28813052734115085	-0.19836625373033648	0.1666112525080845	-0.613508068860891	M2	lightgbm	2	125
749	0.1553491796207251	-0.03746650815022596	0.0516691061082083	-0.08226833740289473	-0.47816887528249435	-0.0922771901978699	0.1992683459180702	0.14328260449874516	-0.06891001507793006	-0.01000904850365022	-0.8211138584396924	0.07321643123705729	0.023499021339036176	0.2366225462267412	-0.019471212020467008	-0.226100256282337	-0.23223218673635623	M2	lightgbm	2	125
