# Supplementary material for: Hierarchical Distribution of Reward Representation in the Cortical and Hippocampal Regions
Source: eNeuro. 2026 Feb 10;13(2):ENEURO.0256-25.2026. doi: 10.1523/ENEURO.0256-25.2026 (PMC12931971; doi:10.1523/ENEURO.0256-25.2026)
Supplement: Data 1 — The complete code, data, and computational environment required to reproduce the findings of this study are available at https://github.com/mokamotosan/soma_okamoto_lr_01_public.git. The repository contains a series of Jupyter Notebooks for analysis (/notebooks) and a Dockerfile to ensure a fully reproducible environment. The analysis is structured with individual notebooks for each of the six brain regions, which generate the results for Figs. 3-7 and Table 1. All analyses were performed within a Docker container based on a Python 3.10 image, utilizing key libraries such as PyCaret for modeling and SHAP for interpretation. To replicate all results, users should first build the Docker environment and then execute the Jupyter Notebooks in the sequence described in the repository's README.md file. Download Data 1, ZIP file. [file eneuro-13-ENEURO.0256-25.2026-s001.zip › soma_okamoto_lr_01_public-main/results/shap_analysis/PPC/shap_base_values_PPC_catboost_r0.csv]

sample_id	base_value
1055	0.011307437581435521
1081	0.011307437581435521
2104	0.011307437581435521
5699	0.011307437581435521
1888	0.011307437581435521
1525	0.011307437581435521
1078	0.011307437581435521
1707	0.011307437581435521
3716	0.011307437581435521
1808	0.011307437581435521
1890	0.011307437581435521
5637	0.011307437581435521
2096	0.011307437581435521
2344	0.011307437581435521
5642	0.011307437581435521
2118	0.011307437581435521
5646	0.011307437581435521
1963	0.011307437581435521
1032	0.011307437581435521
340	0.011307437581435521
2170	0.011307437581435521
5626	0.011307437581435521
4066	0.011307437581435521
2074	0.011307437581435521
4460	0.011307437581435521
4040	0.011307437581435521
1966	0.011307437581435521
4108	0.011307437581435521
1591	0.011307437581435521
2108	0.011307437581435521
2370	0.011307437581435521
2079	0.011307437581435521
3720	0.011307437581435521
3660	0.011307437581435521
4476	0.011307437581435521
4038	0.011307437581435521
3729	0.011307437581435521
1717	0.011307437581435521
5672	0.011307437581435521
1831	0.011307437581435521
2077	0.011307437581435521
4039	0.011307437581435521
2072	0.011307437581435521
3665	0.011307437581435521
2092	0.011307437581435521
4390	0.011307437581435521
1027	0.011307437581435521
1534	0.011307437581435521
2317	0.011307437581435521
1889	0.011307437581435521
1884	0.011307437581435521
1760	0.011307437581435521
2088	0.011307437581435521
2071	0.011307437581435521
1935	0.011307437581435521
1592	0.011307437581435521
5588	0.011307437581435521
355	0.011307437581435521
1546	0.011307437581435521
1873	0.011307437581435521
1062	0.011307437581435521
4397	0.011307437581435521
4445	0.011307437581435521
2402	0.011307437581435521
1067	0.011307437581435521
2154	0.011307437581435521
4423	0.011307437581435521
4481	0.011307437581435521
3707	0.011307437581435521
1742	0.011307437581435521
2126	0.011307437581435521
5605	0.011307437581435521
3661	0.011307437581435521
1520	0.011307437581435521
5668	0.011307437581435521
3666	0.011307437581435521
1982	0.011307437581435521
1750	0.011307437581435521
312	0.011307437581435521
5656	0.011307437581435521
2055	0.011307437581435521
1719	0.011307437581435521
1083	0.011307437581435521
4442	0.011307437581435521
4410	0.011307437581435521
2165	0.011307437581435521
1698	0.011307437581435521
310	0.011307437581435521
1940	0.011307437581435521
333	0.011307437581435521
1746	0.011307437581435521
2378	0.011307437581435521
3635	0.011307437581435521
2410	0.011307437581435521
3705	0.011307437581435521
3657	0.011307437581435521
1054	0.011307437581435521
1547	0.011307437581435521
4074	0.011307437581435521
1745	0.011307437581435521
1093	0.011307437581435521
4060	0.011307437581435521
5701	0.011307437581435521
1037	0.011307437581435521
320	0.011307437581435521
4104	0.011307437581435521
349	0.011307437581435521
1023	0.011307437581435521
1792	0.011307437581435521
2182	0.011307437581435521
1688	0.011307437581435521
2119	0.011307437581435521
2044	0.011307437581435521
1028	0.011307437581435521
2308	0.011307437581435521
1958	0.011307437581435521
4393	0.011307437581435521
2332	0.011307437581435521
3745	0.011307437581435521
1955	0.011307437581435521
2353	0.011307437581435521
1950	0.011307437581435521
4048	0.011307437581435521
3734	0.011307437581435521
1974	0.011307437581435521
2186	0.011307437581435521
348	0.011307437581435521
1866	0.011307437581435521
1077	0.011307437581435521
3702	0.011307437581435521
1523	0.011307437581435521
1095	0.011307437581435521
2157	0.011307437581435521
5639	0.011307437581435521
3663	0.011307437581435521
1951	0.011307437581435521
4457	0.011307437581435521
2395	0.011307437581435521
3688	0.011307437581435521
1562	0.011307437581435521
1986	0.011307437581435521
3649	0.011307437581435521
2386	0.011307437581435521
2199	0.011307437581435521
3650	0.011307437581435521
5709	0.011307437581435521
2073	0.011307437581435521
2394	0.011307437581435521
1548	0.011307437581435521
5608	0.011307437581435521
5616	0.011307437581435521
1090	0.011307437581435521
1875	0.011307437581435521
1567	0.011307437581435521
1964	0.011307437581435521
2203	0.011307437581435521
1844	0.011307437581435521
3646	0.011307437581435521
1833	0.011307437581435521
2304	0.011307437581435521
1860	0.011307437581435521
5710	0.011307437581435521
5641	0.011307437581435521
1872	0.011307437581435521
2142	0.011307437581435521
552	0.011307437581435521
2303	0.011307437581435521
4033	0.011307437581435521
2312	0.011307437581435521
2121	0.011307437581435521
5694	0.011307437581435521
1716	0.011307437581435521
4431	0.011307437581435521
4059	0.011307437581435521
1550	0.011307437581435521
1797	0.011307437581435521
1956	0.011307437581435521
332	0.011307437581435521
4401	0.011307437581435521
2400	0.011307437581435521
2013	0.011307437581435521
1896	0.011307437581435521
1048	0.011307437581435521
1743	0.011307437581435521
1619	0.011307437581435521
3682	0.011307437581435521
1894	0.011307437581435521
2115	0.011307437581435521
4041	0.011307437581435521
2409	0.011307437581435521
1823	0.011307437581435521
1904	0.011307437581435521
3708	0.011307437581435521
374	0.011307437581435521
3698	0.011307437581435521
1756	0.011307437581435521
5650	0.011307437581435521
2125	0.011307437581435521
568	0.011307437581435521
1086	0.011307437581435521
1923	0.011307437581435521
3675	0.011307437581435521
1789	0.011307437581435521
1967	0.011307437581435521
3750	0.011307437581435521
1599	0.011307437581435521
1044	0.011307437581435521
3710	0.011307437581435521
2411	0.011307437581435521
2393	0.011307437581435521
2413	0.011307437581435521
334	0.011307437581435521
2333	0.011307437581435521
1730	0.011307437581435521
3664	0.011307437581435521
1715	0.011307437581435521
317	0.011307437581435521
362	0.011307437581435521
2107	0.011307437581435521
5683	0.011307437581435521
1979	0.011307437581435521
1563	0.011307437581435521
4113	0.011307437581435521
2136	0.011307437581435521
1045	0.011307437581435521
1580	0.011307437581435521
1851	0.011307437581435521
3647	0.011307437581435521
5627	0.011307437581435521
3719	0.011307437581435521
1697	0.011307437581435521
2010	0.011307437581435521
2397	0.011307437581435521
1071	0.011307437581435521
5595	0.011307437581435521
2080	0.011307437581435521
1568	0.011307437581435521
4392	0.011307437581435521
2301	0.011307437581435521
1987	0.011307437581435521
1949	0.011307437581435521
5589	0.011307437581435521
2387	0.011307437581435521
4428	0.011307437581435521
3684	0.011307437581435521
2326	0.011307437581435521
1087	0.011307437581435521
2189	0.011307437581435521
1785	0.011307437581435521
3757	0.011307437581435521
1734	0.011307437581435521
1941	0.011307437581435521
1809	0.011307437581435521
353	0.011307437581435521
1545	0.011307437581435521
1991	0.011307437581435521
5633	0.011307437581435521
1775	0.011307437581435521
4099	0.011307437581435521
4072	0.011307437581435521
2019	0.011307437581435521
2102	0.011307437581435521
1814	0.011307437581435521
1858	0.011307437581435521
3731	0.011307437581435521
1052	0.011307437581435521
1560	0.011307437581435521
1617	0.011307437581435521
2164	0.011307437581435521
315	0.011307437581435521
1838	0.011307437581435521
1611	0.011307437581435521
3730	0.011307437581435521
4415	0.011307437581435521
2030	0.011307437581435521
2375	0.011307437581435521
1585	0.011307437581435521
4052	0.011307437581435521
370	0.011307437581435521
3701	0.011307437581435521
1948	0.011307437581435521
2356	0.011307437581435521
4090	0.011307437581435521
2166	0.011307437581435521
346	0.011307437581435521
5598	0.011307437581435521
1959	0.011307437581435521
1528	0.011307437581435521
1100	0.011307437581435521
1706	0.011307437581435521
5705	0.011307437581435521
5684	0.011307437581435521
1094	0.011307437581435521
2391	0.011307437581435521
2158	0.011307437581435521
3715	0.011307437581435521
1728	0.011307437581435521
5708	0.011307437581435521
1569	0.011307437581435521
1984	0.011307437581435521
3674	0.011307437581435521
4085	0.011307437581435521
1729	0.011307437581435521
361	0.011307437581435521
1994	0.011307437581435521
5697	0.011307437581435521
4477	0.011307437581435521
1980	0.011307437581435521
2033	0.011307437581435521
4420	0.011307437581435521
1740	0.011307437581435521
1600	0.011307437581435521
5695	0.011307437581435521
2144	0.011307437581435521
2327	0.011307437581435521
1593	0.011307437581435521
5667	0.011307437581435521
360	0.011307437581435521
1595	0.011307437581435521
4456	0.011307437581435521
1850	0.011307437581435521
316	0.011307437581435521
4443	0.011307437581435521
2159	0.011307437581435521
4409	0.011307437581435521
3728	0.011307437581435521
1893	0.011307437581435521
4402	0.011307437581435521
1827	0.011307437581435521
368	0.011307437581435521
2343	0.011307437581435521
2016	0.011307437581435521
1871	0.011307437581435521
3683	0.011307437581435521
5615	0.011307437581435521
1811	0.011307437581435521
4486	0.011307437581435521
3658	0.011307437581435521
2347	0.011307437581435521
1565	0.011307437581435521
1555	0.011307437581435521
1517	0.011307437581435521
1543	0.011307437581435521
4077	0.011307437581435521
3709	0.011307437581435521
3662	0.011307437581435521
3753	0.011307437581435521
3704	0.011307437581435521
5657	0.011307437581435521
5613	0.011307437581435521
2315	0.011307437581435521
1057	0.011307437581435521
1861	0.011307437581435521
3754	0.011307437581435521
5614	0.011307437581435521
1973	0.011307437581435521
4023	0.011307437581435521
2134	0.011307437581435521
2323	0.011307437581435521
2337	0.011307437581435521
1820	0.011307437581435521
1758	0.011307437581435521
1886	0.011307437581435521
3742	0.011307437581435521
1076	0.011307437581435521
2148	0.011307437581435521
2361	0.011307437581435521
4071	0.011307437581435521
4081	0.011307437581435521
1030	0.011307437581435521
3727	0.011307437581435521
1874	0.011307437581435521
2421	0.011307437581435521
1084	0.011307437581435521
1702	0.011307437581435521
3718	0.011307437581435521
5673	0.011307437581435521
4028	0.011307437581435521
1832	0.011307437581435521
1800	0.011307437581435521
2382	0.011307437581435521
2201	0.011307437581435521
1753	0.011307437581435521
4403	0.011307437581435521
2197	0.011307437581435521
4448	0.011307437581435521
1695	0.011307437581435521
1039	0.011307437581435521
