# Supplementary material for: Hierarchical Distribution of Reward Representation in the Cortical and Hippocampal Regions
Source: eNeuro. 2026 Feb 10;13(2):ENEURO.0256-25.2026. doi: 10.1523/ENEURO.0256-25.2026 (PMC12931971; doi:10.1523/ENEURO.0256-25.2026)
Supplement: Data 1 — The complete code, data, and computational environment required to reproduce the findings of this study are available at https://github.com/mokamotosan/soma_okamoto_lr_01_public.git. The repository contains a series of Jupyter Notebooks for analysis (/notebooks) and a Dockerfile to ensure a fully reproducible environment. The analysis is structured with individual notebooks for each of the six brain regions, which generate the results for Figs. 3-7 and Table 1. All analyses were performed within a Docker container based on a Python 3.10 image, utilizing key libraries such as PyCaret for modeling and SHAP for interpretation. To replicate all results, users should first build the Docker environment and then execute the Jupyter Notebooks in the sequence described in the repository's README.md file. Download Data 1, ZIP file. [file eneuro-13-ENEURO.0256-25.2026-s001.zip › soma_okamoto_lr_01_public-main/results/shap_analysis/PPC/shap_base_values_PPC_catboost_r1.csv]

sample_id	base_value
1697	0.013952232661152355
1981	0.013952232661152355
4072	0.013952232661152355
332	0.013952232661152355
1988	0.013952232661152355
1750	0.013952232661152355
5676	0.013952232661152355
5666	0.013952232661152355
1068	0.013952232661152355
4476	0.013952232661152355
557	0.013952232661152355
310	0.013952232661152355
1946	0.013952232661152355
2082	0.013952232661152355
2332	0.013952232661152355
2315	0.013952232661152355
1073	0.013952232661152355
2009	0.013952232661152355
377	0.013952232661152355
1911	0.013952232661152355
1811	0.013952232661152355
2394	0.013952232661152355
5600	0.013952232661152355
2193	0.013952232661152355
315	0.013952232661152355
2171	0.013952232661152355
5646	0.013952232661152355
1093	0.013952232661152355
1549	0.013952232661152355
1940	0.013952232661152355
4100	0.013952232661152355
5704	0.013952232661152355
1054	0.013952232661152355
4454	0.013952232661152355
4078	0.013952232661152355
2358	0.013952232661152355
5599	0.013952232661152355
3671	0.013952232661152355
2178	0.013952232661152355
333	0.013952232661152355
326	0.013952232661152355
1964	0.013952232661152355
5683	0.013952232661152355
1796	0.013952232661152355
1707	0.013952232661152355
341	0.013952232661152355
3755	0.013952232661152355
5640	0.013952232661152355
4032	0.013952232661152355
1917	0.013952232661152355
1741	0.013952232661152355
2090	0.013952232661152355
2038	0.013952232661152355
1871	0.013952232661152355
3636	0.013952232661152355
4474	0.013952232661152355
4463	0.013952232661152355
331	0.013952232661152355
1092	0.013952232661152355
2055	0.013952232661152355
2130	0.013952232661152355
2342	0.013952232661152355
1959	0.013952232661152355
4419	0.013952232661152355
1838	0.013952232661152355
1704	0.013952232661152355
2164	0.013952232661152355
2122	0.013952232661152355
1928	0.013952232661152355
1792	0.013952232661152355
1696	0.013952232661152355
3719	0.013952232661152355
4096	0.013952232661152355
3640	0.013952232661152355
372	0.013952232661152355
1785	0.013952232661152355
3742	0.013952232661152355
325	0.013952232661152355
1561	0.013952232661152355
2081	0.013952232661152355
5643	0.013952232661152355
1821	0.013952232661152355
4421	0.013952232661152355
1610	0.013952232661152355
4473	0.013952232661152355
1039	0.013952232661152355
3643	0.013952232661152355
4112	0.013952232661152355
3761	0.013952232661152355
1975	0.013952232661152355
1790	0.013952232661152355
2202	0.013952232661152355
1613	0.013952232661152355
1611	0.013952232661152355
2296	0.013952232661152355
2294	0.013952232661152355
4034	0.013952232661152355
1060	0.013952232661152355
2043	0.013952232661152355
4442	0.013952232661152355
2297	0.013952232661152355
2133	0.013952232661152355
2421	0.013952232661152355
1997	0.013952232661152355
5613	0.013952232661152355
1939	0.013952232661152355
2388	0.013952232661152355
1708	0.013952232661152355
3696	0.013952232661152355
2356	0.013952232661152355
1912	0.013952232661152355
5660	0.013952232661152355
1960	0.013952232661152355
2093	0.013952232661152355
1569	0.013952232661152355
1989	0.013952232661152355
1882	0.013952232661152355
1889	0.013952232661152355
1767	0.013952232661152355
1710	0.013952232661152355
1079	0.013952232661152355
2076	0.013952232661152355
1620	0.013952232661152355
1835	0.013952232661152355
3669	0.013952232661152355
1891	0.013952232661152355
368	0.013952232661152355
1958	0.013952232661152355
1762	0.013952232661152355
564	0.013952232661152355
4097	0.013952232661152355
1986	0.013952232661152355
3713	0.013952232661152355
4062	0.013952232661152355
330	0.013952232661152355
561	0.013952232661152355
5701	0.013952232661152355
1987	0.013952232661152355
1966	0.013952232661152355
1948	0.013952232661152355
1896	0.013952232661152355
1759	0.013952232661152355
4456	0.013952232661152355
1047	0.013952232661152355
5668	0.013952232661152355
553	0.013952232661152355
2410	0.013952232661152355
3734	0.013952232661152355
1951	0.013952232661152355
2036	0.013952232661152355
3760	0.013952232661152355
4107	0.013952232661152355
3708	0.013952232661152355
1913	0.013952232661152355
2326	0.013952232661152355
4103	0.013952232661152355
3633	0.013952232661152355
3697	0.013952232661152355
4444	0.013952232661152355
4488	0.013952232661152355
1930	0.013952232661152355
1924	0.013952232661152355
1772	0.013952232661152355
5615	0.013952232661152355
2162	0.013952232661152355
2390	0.013952232661152355
2422	0.013952232661152355
2192	0.013952232661152355
4439	0.013952232661152355
4023	0.013952232661152355
2110	0.013952232661152355
2190	0.013952232661152355
1856	0.013952232661152355
1747	0.013952232661152355
563	0.013952232661152355
3712	0.013952232661152355
2042	0.013952232661152355
4065	0.013952232661152355
5642	0.013952232661152355
4401	0.013952232661152355
3639	0.013952232661152355
1842	0.013952232661152355
1979	0.013952232661152355
2355	0.013952232661152355
4423	0.013952232661152355
2182	0.013952232661152355
4081	0.013952232661152355
3747	0.013952232661152355
2137	0.013952232661152355
1714	0.013952232661152355
5706	0.013952232661152355
5662	0.013952232661152355
1883	0.013952232661152355
1899	0.013952232661152355
4073	0.013952232661152355
1999	0.013952232661152355
3733	0.013952232661152355
3647	0.013952232661152355
1033	0.013952232661152355
1978	0.013952232661152355
5711	0.013952232661152355
4101	0.013952232661152355
1797	0.013952232661152355
2138	0.013952232661152355
1817	0.013952232661152355
2169	0.013952232661152355
2391	0.013952232661152355
4093	0.013952232661152355
4404	0.013952232661152355
1597	0.013952232661152355
2196	0.013952232661152355
2383	0.013952232661152355
1063	0.013952232661152355
4085	0.013952232661152355
2350	0.013952232661152355
2386	0.013952232661152355
1862	0.013952232661152355
3690	0.013952232661152355
1709	0.013952232661152355
1723	0.013952232661152355
2104	0.013952232661152355
2004	0.013952232661152355
4105	0.013952232661152355
1532	0.013952232661152355
1512	0.013952232661152355
4116	0.013952232661152355
1905	0.013952232661152355
1952	0.013952232661152355
2024	0.013952232661152355
1605	0.013952232661152355
1916	0.013952232661152355
3677	0.013952232661152355
1753	0.013952232661152355
1720	0.013952232661152355
5606	0.013952232661152355
2396	0.013952232661152355
2078	0.013952232661152355
5696	0.013952232661152355
1728	0.013952232661152355
2008	0.013952232661152355
4038	0.013952232661152355
5667	0.013952232661152355
4080	0.013952232661152355
2071	0.013952232661152355
2403	0.013952232661152355
1036	0.013952232661152355
5692	0.013952232661152355
1803	0.013952232661152355
1870	0.013952232661152355
4468	0.013952232661152355
4092	0.013952232661152355
2324	0.013952232661152355
5709	0.013952232661152355
3726	0.013952232661152355
1962	0.013952232661152355
360	0.013952232661152355
5631	0.013952232661152355
4086	0.013952232661152355
5700	0.013952232661152355
1612	0.013952232661152355
1904	0.013952232661152355
4077	0.013952232661152355
3651	0.013952232661152355
355	0.013952232661152355
5638	0.013952232661152355
5693	0.013952232661152355
3693	0.013952232661152355
2096	0.013952232661152355
2419	0.013952232661152355
1590	0.013952232661152355
1801	0.013952232661152355
5633	0.013952232661152355
1937	0.013952232661152355
2299	0.013952232661152355
3743	0.013952232661152355
1841	0.013952232661152355
354	0.013952232661152355
311	0.013952232661152355
2322	0.013952232661152355
2012	0.013952232661152355
1517	0.013952232661152355
4436	0.013952232661152355
1052	0.013952232661152355
1082	0.013952232661152355
1070	0.013952232661152355
1564	0.013952232661152355
2365	0.013952232661152355
4117	0.013952232661152355
1692	0.013952232661152355
4446	0.013952232661152355
4396	0.013952232661152355
555	0.013952232661152355
2359	0.013952232661152355
2021	0.013952232661152355
3678	0.013952232661152355
5597	0.013952232661152355
1571	0.013952232661152355
1763	0.013952232661152355
4411	0.013952232661152355
4438	0.013952232661152355
4083	0.013952232661152355
1950	0.013952232661152355
1722	0.013952232661152355
2354	0.013952232661152355
1805	0.013952232661152355
5691	0.013952232661152355
1926	0.013952232661152355
3675	0.013952232661152355
2044	0.013952232661152355
1053	0.013952232661152355
317	0.013952232661152355
2111	0.013952232661152355
2030	0.013952232661152355
2086	0.013952232661152355
1808	0.013952232661152355
5617	0.013952232661152355
314	0.013952232661152355
1836	0.013952232661152355
2019	0.013952232661152355
3709	0.013952232661152355
1923	0.013952232661152355
2152	0.013952232661152355
2121	0.013952232661152355
1730	0.013952232661152355
1877	0.013952232661152355
5669	0.013952232661152355
1717	0.013952232661152355
3706	0.013952232661152355
1755	0.013952232661152355
1965	0.013952232661152355
1818	0.013952232661152355
1694	0.013952232661152355
2407	0.013952232661152355
3745	0.013952232661152355
4430	0.013952232661152355
1743	0.013952232661152355
2393	0.013952232661152355
366	0.013952232661152355
2083	0.013952232661152355
1799	0.013952232661152355
2125	0.013952232661152355
5678	0.013952232661152355
2375	0.013952232661152355
1768	0.013952232661152355
4040	0.013952232661152355
4070	0.013952232661152355
2195	0.013952232661152355
3688	0.013952232661152355
1907	0.013952232661152355
1919	0.013952232661152355
3739	0.013952232661152355
1832	0.013952232661152355
2378	0.013952232661152355
1066	0.013952232661152355
1934	0.013952232661152355
1766	0.013952232661152355
2003	0.013952232661152355
313	0.013952232661152355
3699	0.013952232661152355
3646	0.013952232661152355
2176	0.013952232661152355
1771	0.013952232661152355
2158	0.013952232661152355
1027	0.013952232661152355
2374	0.013952232661152355
2068	0.013952232661152355
352	0.013952232661152355
1834	0.013952232661152355
2005	0.013952232661152355
1833	0.013952232661152355
2073	0.013952232661152355
2385	0.013952232661152355
1849	0.013952232661152355
3655	0.013952232661152355
4445	0.013952232661152355
5686	0.013952232661152355
2339	0.013952232661152355
1733	0.013952232661152355
2364	0.013952232661152355
2181	0.013952232661152355
2058	0.013952232661152355
4432	0.013952232661152355
5614	0.013952232661152355
5602	0.013952232661152355
1955	0.013952232661152355
1037	0.013952232661152355
1084	0.013952232661152355
1893	0.013952232661152355
