# Supplementary material for: Hierarchical Distribution of Reward Representation in the Cortical and Hippocampal Regions
Source: eNeuro. 2026 Feb 10;13(2):ENEURO.0256-25.2026. doi: 10.1523/ENEURO.0256-25.2026 (PMC12931971; doi:10.1523/ENEURO.0256-25.2026)
Supplement: Data 1 — The complete code, data, and computational environment required to reproduce the findings of this study are available at https://github.com/mokamotosan/soma_okamoto_lr_01_public.git. The repository contains a series of Jupyter Notebooks for analysis (/notebooks) and a Dockerfile to ensure a fully reproducible environment. The analysis is structured with individual notebooks for each of the six brain regions, which generate the results for Figs. 3-7 and Table 1. All analyses were performed within a Docker container based on a Python 3.10 image, utilizing key libraries such as PyCaret for modeling and SHAP for interpretation. To replicate all results, users should first build the Docker environment and then execute the Jupyter Notebooks in the sequence described in the repository's README.md file. Download Data 1, ZIP file. [file eneuro-13-ENEURO.0256-25.2026-s001.zip › soma_okamoto_lr_01_public-main/results/shap_analysis/PPC/shap_base_values_PPC_catboost_r2.csv]

sample_id	base_value
5625	0.009266749519676588
1759	0.009266749519676588
1849	0.009266749519676588
1046	0.009266749519676588
4066	0.009266749519676588
2365	0.009266749519676588
4033	0.009266749519676588
2090	0.009266749519676588
4101	0.009266749519676588
2171	0.009266749519676588
5635	0.009266749519676588
3730	0.009266749519676588
3677	0.009266749519676588
4064	0.009266749519676588
367	0.009266749519676588
1961	0.009266749519676588
5636	0.009266749519676588
1935	0.009266749519676588
575	0.009266749519676588
1512	0.009266749519676588
1590	0.009266749519676588
2036	0.009266749519676588
4086	0.009266749519676588
1756	0.009266749519676588
1528	0.009266749519676588
2142	0.009266749519676588
4439	0.009266749519676588
4085	0.009266749519676588
1523	0.009266749519676588
3722	0.009266749519676588
4084	0.009266749519676588
2384	0.009266749519676588
5708	0.009266749519676588
2198	0.009266749519676588
334	0.009266749519676588
2113	0.009266749519676588
1525	0.009266749519676588
2186	0.009266749519676588
1780	0.009266749519676588
368	0.009266749519676588
2202	0.009266749519676588
4457	0.009266749519676588
2190	0.009266749519676588
1923	0.009266749519676588
4395	0.009266749519676588
4431	0.009266749519676588
2075	0.009266749519676588
5661	0.009266749519676588
1934	0.009266749519676588
1554	0.009266749519676588
2042	0.009266749519676588
2379	0.009266749519676588
1028	0.009266749519676588
5698	0.009266749519676588
2026	0.009266749519676588
2410	0.009266749519676588
4465	0.009266749519676588
1937	0.009266749519676588
3759	0.009266749519676588
1787	0.009266749519676588
5620	0.009266749519676588
326	0.009266749519676588
3634	0.009266749519676588
342	0.009266749519676588
3676	0.009266749519676588
1834	0.009266749519676588
4462	0.009266749519676588
2068	0.009266749519676588
552	0.009266749519676588
5645	0.009266749519676588
1027	0.009266749519676588
1092	0.009266749519676588
1088	0.009266749519676588
364	0.009266749519676588
2297	0.009266749519676588
2172	0.009266749519676588
1059	0.009266749519676588
1745	0.009266749519676588
4041	0.009266749519676588
1704	0.009266749519676588
3739	0.009266749519676588
4469	0.009266749519676588
4409	0.009266749519676588
4117	0.009266749519676588
5643	0.009266749519676588
2152	0.009266749519676588
5695	0.009266749519676588
4035	0.009266749519676588
1515	0.009266749519676588
2321	0.009266749519676588
2199	0.009266749519676588
2022	0.009266749519676588
1976	0.009266749519676588
2165	0.009266749519676588
3724	0.009266749519676588
1945	0.009266749519676588
1811	0.009266749519676588
1794	0.009266749519676588
1821	0.009266749519676588
1824	0.009266749519676588
1775	0.009266749519676588
1747	0.009266749519676588
1020	0.009266749519676588
1686	0.009266749519676588
2056	0.009266749519676588
1988	0.009266749519676588
329	0.009266749519676588
5699	0.009266749519676588
2150	0.009266749519676588
2094	0.009266749519676588
2136	0.009266749519676588
5704	0.009266749519676588
2299	0.009266749519676588
2031	0.009266749519676588
1066	0.009266749519676588
4449	0.009266749519676588
362	0.009266749519676588
1576	0.009266749519676588
5703	0.009266749519676588
5629	0.009266749519676588
4108	0.009266749519676588
2411	0.009266749519676588
2343	0.009266749519676588
2326	0.009266749519676588
1095	0.009266749519676588
1826	0.009266749519676588
2039	0.009266749519676588
3641	0.009266749519676588
1071	0.009266749519676588
1845	0.009266749519676588
1582	0.009266749519676588
2157	0.009266749519676588
1545	0.009266749519676588
5606	0.009266749519676588
2360	0.009266749519676588
1609	0.009266749519676588
4088	0.009266749519676588
2106	0.009266749519676588
3698	0.009266749519676588
1848	0.009266749519676588
2356	0.009266749519676588
2386	0.009266749519676588
2005	0.009266749519676588
570	0.009266749519676588
4090	0.009266749519676588
1736	0.009266749519676588
4443	0.009266749519676588
1739	0.009266749519676588
1926	0.009266749519676588
1073	0.009266749519676588
2308	0.009266749519676588
1897	0.009266749519676588
1045	0.009266749519676588
1084	0.009266749519676588
2419	0.009266749519676588
1800	0.009266749519676588
2117	0.009266749519676588
1813	0.009266749519676588
3731	0.009266749519676588
1076	0.009266749519676588
2350	0.009266749519676588
1699	0.009266749519676588
1852	0.009266749519676588
1997	0.009266749519676588
1891	0.009266749519676588
2017	0.009266749519676588
2390	0.009266749519676588
2380	0.009266749519676588
3692	0.009266749519676588
3694	0.009266749519676588
3756	0.009266749519676588
4050	0.009266749519676588
1792	0.009266749519676588
2146	0.009266749519676588
1710	0.009266749519676588
1774	0.009266749519676588
4398	0.009266749519676588
2425	0.009266749519676588
1979	0.009266749519676588
5685	0.009266749519676588
1546	0.009266749519676588
2069	0.009266749519676588
1880	0.009266749519676588
3737	0.009266749519676588
1593	0.009266749519676588
353	0.009266749519676588
4416	0.009266749519676588
1964	0.009266749519676588
2325	0.009266749519676588
4051	0.009266749519676588
2196	0.009266749519676588
2143	0.009266749519676588
2183	0.009266749519676588
3751	0.009266749519676588
5614	0.009266749519676588
1968	0.009266749519676588
4401	0.009266749519676588
1884	0.009266749519676588
2058	0.009266749519676588
4112	0.009266749519676588
2303	0.009266749519676588
1065	0.009266749519676588
1556	0.009266749519676588
3741	0.009266749519676588
4114	0.009266749519676588
3665	0.009266749519676588
2167	0.009266749519676588
2417	0.009266749519676588
554	0.009266749519676588
1580	0.009266749519676588
349	0.009266749519676588
2164	0.009266749519676588
5658	0.009266749519676588
2116	0.009266749519676588
1044	0.009266749519676588
2098	0.009266749519676588
5595	0.009266749519676588
551	0.009266749519676588
3644	0.009266749519676588
3755	0.009266749519676588
2396	0.009266749519676588
2301	0.009266749519676588
1998	0.009266749519676588
1024	0.009266749519676588
1616	0.009266749519676588
1815	0.009266749519676588
2158	0.009266749519676588
2054	0.009266749519676588
2000	0.009266749519676588
5640	0.009266749519676588
1058	0.009266749519676588
1729	0.009266749519676588
2177	0.009266749519676588
4036	0.009266749519676588
1611	0.009266749519676588
2415	0.009266749519676588
3714	0.009266749519676588
562	0.009266749519676588
3646	0.009266749519676588
2125	0.009266749519676588
4080	0.009266749519676588
4069	0.009266749519676588
2376	0.009266749519676588
4390	0.009266749519676588
2035	0.009266749519676588
2323	0.009266749519676588
2175	0.009266749519676588
3704	0.009266749519676588
4428	0.009266749519676588
1543	0.009266749519676588
2368	0.009266749519676588
3636	0.009266749519676588
2335	0.009266749519676588
1843	0.009266749519676588
1830	0.009266749519676588
325	0.009266749519676588
5705	0.009266749519676588
330	0.009266749519676588
2122	0.009266749519676588
4476	0.009266749519676588
1799	0.009266749519676588
1079	0.009266749519676588
2131	0.009266749519676588
3697	0.009266749519676588
3655	0.009266749519676588
1072	0.009266749519676588
1735	0.009266749519676588
1915	0.009266749519676588
1718	0.009266749519676588
1931	0.009266749519676588
1036	0.009266749519676588
3735	0.009266749519676588
4418	0.009266749519676588
569	0.009266749519676588
3744	0.009266749519676588
2025	0.009266749519676588
561	0.009266749519676588
4073	0.009266749519676588
1572	0.009266749519676588
4053	0.009266749519676588
1570	0.009266749519676588
1893	0.009266749519676588
2086	0.009266749519676588
4421	0.009266749519676588
2311	0.009266749519676588
2084	0.009266749519676588
2319	0.009266749519676588
352	0.009266749519676588
2118	0.009266749519676588
5638	0.009266749519676588
1720	0.009266749519676588
3690	0.009266749519676588
1719	0.009266749519676588
3686	0.009266749519676588
1702	0.009266749519676588
1532	0.009266749519676588
4473	0.009266749519676588
3745	0.009266749519676588
370	0.009266749519676588
4480	0.009266749519676588
2019	0.009266749519676588
1974	0.009266749519676588
2179	0.009266749519676588
2364	0.009266749519676588
1980	0.009266749519676588
3707	0.009266749519676588
1993	0.009266749519676588
1539	0.009266749519676588
2102	0.009266749519676588
2414	0.009266749519676588
1517	0.009266749519676588
2373	0.009266749519676588
1888	0.009266749519676588
1785	0.009266749519676588
4115	0.009266749519676588
4102	0.009266749519676588
1565	0.009266749519676588
3649	0.009266749519676588
5684	0.009266749519676588
573	0.009266749519676588
1724	0.009266749519676588
2422	0.009266749519676588
2002	0.009266749519676588
1566	0.009266749519676588
2370	0.009266749519676588
3748	0.009266749519676588
2041	0.009266749519676588
4107	0.009266749519676588
3760	0.009266749519676588
331	0.009266749519676588
1768	0.009266749519676588
2061	0.009266749519676588
1604	0.009266749519676588
4403	0.009266749519676588
3705	0.009266749519676588
3654	0.009266749519676588
1798	0.009266749519676588
1925	0.009266749519676588
3728	0.009266749519676588
1751	0.009266749519676588
1784	0.009266749519676588
2406	0.009266749519676588
1825	0.009266749519676588
3642	0.009266749519676588
2395	0.009266749519676588
4396	0.009266749519676588
4031	0.009266749519676588
5593	0.009266749519676588
4414	0.009266749519676588
3727	0.009266749519676588
1932	0.009266749519676588
1962	0.009266749519676588
2185	0.009266749519676588
4056	0.009266749519676588
2166	0.009266749519676588
4097	0.009266749519676588
1846	0.009266749519676588
2421	0.009266749519676588
2137	0.009266749519676588
5621	0.009266749519676588
376	0.009266749519676588
316	0.009266749519676588
5687	0.009266749519676588
3713	0.009266749519676588
375	0.009266749519676588
2021	0.009266749519676588
4076	0.009266749519676588
1984	0.009266749519676588
5608	0.009266749519676588
360	0.009266749519676588
3715	0.009266749519676588
2134	0.009266749519676588
2357	0.009266749519676588
1026	0.009266749519676588
2193	0.009266749519676588
355	0.009266749519676588
1858	0.009266749519676588
4487	0.009266749519676588
1863	0.009266749519676588
1959	0.009266749519676588
2013	0.009266749519676588
1731	0.009266749519676588
2010	0.009266749519676588
1777	0.009266749519676588
4063	0.009266749519676588
2182	0.009266749519676588
1693	0.009266749519676588
4059	0.009266749519676588
