# Supplementary material for: Hierarchical Distribution of Reward Representation in the Cortical and Hippocampal Regions
Source: eNeuro. 2026 Feb 10;13(2):ENEURO.0256-25.2026. doi: 10.1523/ENEURO.0256-25.2026 (PMC12931971; doi:10.1523/ENEURO.0256-25.2026)
Supplement: Data 1 — The complete code, data, and computational environment required to reproduce the findings of this study are available at https://github.com/mokamotosan/soma_okamoto_lr_01_public.git. The repository contains a series of Jupyter Notebooks for analysis (/notebooks) and a Dockerfile to ensure a fully reproducible environment. The analysis is structured with individual notebooks for each of the six brain regions, which generate the results for Figs. 3-7 and Table 1. All analyses were performed within a Docker container based on a Python 3.10 image, utilizing key libraries such as PyCaret for modeling and SHAP for interpretation. To replicate all results, users should first build the Docker environment and then execute the Jupyter Notebooks in the sequence described in the repository's README.md file. Download Data 1, ZIP file. [file eneuro-13-ENEURO.0256-25.2026-s001.zip › soma_okamoto_lr_01_public-main/results/shap_analysis/PPC/shap_importance_PPC_catboost_r0.csv]

feature	mean_abs_shap
Post_Outcome_ipsi__mean_spk_per_s___0_to__50_ms	0.4516102780597549
Post_Outcome_ipsi__skewness	0.356759982174615
ks-stat_ActionI	0.3488159573375236
ks-stat_OutcomeC	0.3186818858801122
ks-stat_ActionC	0.26535126212695104
Lv	0.20255837636063706
Pre_Action_contralateral__kurtosis	0.17870462738797213
Pre_Action_ipsi__kurtosis	0.13806202646135712
Pre_Action_contralateral__std	0.13621382408535226
diff_per_sum_ActionC	0.13516885359948305
Pre_Action_ipsi__skewness	0.1184738684667012
diff_per_sum_OutcomeI	0.11662070503450972
Post_Outcomne_contra__std	0.10882125848311319
diff_per_sum_OutcomeC	0.08862835171570688
Post_Outcomne_contra__quantile(25)	0.08644223669391393
Pre_Action_contralateral__quantile(75)	0.07514874065716036
Post_Outcomne_contra__skewness	0.0674245020871762
