# Supplementary material for: Hierarchical Distribution of Reward Representation in the Cortical and Hippocampal Regions
Source: eNeuro. 2026 Feb 10;13(2):ENEURO.0256-25.2026. doi: 10.1523/ENEURO.0256-25.2026 (PMC12931971; doi:10.1523/ENEURO.0256-25.2026)
Supplement: Data 1 — The complete code, data, and computational environment required to reproduce the findings of this study are available at https://github.com/mokamotosan/soma_okamoto_lr_01_public.git. The repository contains a series of Jupyter Notebooks for analysis (/notebooks) and a Dockerfile to ensure a fully reproducible environment. The analysis is structured with individual notebooks for each of the six brain regions, which generate the results for Figs. 3-7 and Table 1. All analyses were performed within a Docker container based on a Python 3.10 image, utilizing key libraries such as PyCaret for modeling and SHAP for interpretation. To replicate all results, users should first build the Docker environment and then execute the Jupyter Notebooks in the sequence described in the repository's README.md file. Download Data 1, ZIP file. [file eneuro-13-ENEURO.0256-25.2026-s001.zip › soma_okamoto_lr_01_public-main/results/shap_analysis/PPC/shap_importance_PPC_catboost_r1.csv]

feature	mean_abs_shap
Post_Outcome_ipsi__mean_spk_per_s___0_to__50_ms	0.3660344534144436
Post_Outcome_ipsi__skewness	0.36525500881861755
ks-stat_ActionI	0.2899415544319041
ks-stat_ActionC	0.24231498817728223
ks-stat_OutcomeC	0.2348124019717079
Pre_Action_contralateral__kurtosis	0.18567617898399127
Lv	0.18068045230950885
Pre_Action_ipsi__std	0.15303387510948738
Pre_Action_contralateral__std	0.14573420934404108
Pre_Action_ipsi__skewness	0.12768224784894625
Post_Outcome_ipsi__kurtosis	0.12760894741336182
Pre_Action_ipsi__kurtosis	0.11508478793740576
Post_Outcomne_contra__median	0.08562195983665358
Post_Outcomne_contra__skewness	0.08301010326341746
Post_Outcomne_contra__kurtosis	0.07929671722508425
ks-stat_OutcomeI	0.06466693674362435
diff_per_sum_OutcomeC	0.06134445704881735
