# Supplementary material for: Hierarchical Distribution of Reward Representation in the Cortical and Hippocampal Regions
Source: eNeuro. 2026 Feb 10;13(2):ENEURO.0256-25.2026. doi: 10.1523/ENEURO.0256-25.2026 (PMC12931971; doi:10.1523/ENEURO.0256-25.2026)
Supplement: Data 1 — The complete code, data, and computational environment required to reproduce the findings of this study are available at https://github.com/mokamotosan/soma_okamoto_lr_01_public.git. The repository contains a series of Jupyter Notebooks for analysis (/notebooks) and a Dockerfile to ensure a fully reproducible environment. The analysis is structured with individual notebooks for each of the six brain regions, which generate the results for Figs. 3-7 and Table 1. All analyses were performed within a Docker container based on a Python 3.10 image, utilizing key libraries such as PyCaret for modeling and SHAP for interpretation. To replicate all results, users should first build the Docker environment and then execute the Jupyter Notebooks in the sequence described in the repository's README.md file. Download Data 1, ZIP file. [file eneuro-13-ENEURO.0256-25.2026-s001.zip › soma_okamoto_lr_01_public-main/results/shap_analysis/PPC/shap_importance_PPC_catboost_r2.csv]

feature	mean_abs_shap
Post_Outcome_ipsi__mean_spk_per_s___0_to__50_ms	0.41103063883184193
Post_Outcome_ipsi__skewness	0.39651691276972956
ks-stat_ActionC	0.3529557366566648
ks-stat_OutcomeC	0.31833873524479256
ks-stat_ActionI	0.3064430250664172
Lv	0.2501268751249381
Pre_Action_contralateral__std	0.20709099986942842
Post_Outcome_ipsi__kurtosis	0.20291355186646665
Pre_Action_ipsi__std	0.1690950600196153
Post_Outcomne_contra__skewness	0.10808798777497351
Pre_Action_ipsi__kurtosis	0.10245979093271818
Pre_Action_contralateral__kurtosis	0.0932894174816771
diff_per_sum_ActionC	0.08995738573838662
ks-stat_OutcomeI	0.07391107394580547
Post_Outcomne_contra__std	0.07220030021565231
diff_per_sum_OutcomeC	0.06744209197652191
diff_per_sum_OutcomeI	0.06705144944629442
