# Supplementary material for: Hierarchical Distribution of Reward Representation in the Cortical and Hippocampal Regions
Source: eNeuro. 2026 Feb 10;13(2):ENEURO.0256-25.2026. doi: 10.1523/ENEURO.0256-25.2026 (PMC12931971; doi:10.1523/ENEURO.0256-25.2026)
Supplement: Data 1 — The complete code, data, and computational environment required to reproduce the findings of this study are available at https://github.com/mokamotosan/soma_okamoto_lr_01_public.git. The repository contains a series of Jupyter Notebooks for analysis (/notebooks) and a Dockerfile to ensure a fully reproducible environment. The analysis is structured with individual notebooks for each of the six brain regions, which generate the results for Figs. 3-7 and Table 1. All analyses were performed within a Docker container based on a Python 3.10 image, utilizing key libraries such as PyCaret for modeling and SHAP for interpretation. To replicate all results, users should first build the Docker environment and then execute the Jupyter Notebooks in the sequence described in the repository's README.md file. Download Data 1, ZIP file. [file eneuro-13-ENEURO.0256-25.2026-s001.zip › soma_okamoto_lr_01_public-main/results/shap_analysis/PPC/shap_values_PPC_catboost_r0.csv]

	Lv	diff_per_sum_ActionC	ks-stat_ActionC	ks-stat_ActionI	diff_per_sum_OutcomeC	ks-stat_OutcomeC	diff_per_sum_OutcomeI	Pre_Action_contralateral__std	Pre_Action_contralateral__kurtosis	Pre_Action_contralateral__quantile(75)	Pre_Action_ipsi__kurtosis	Pre_Action_ipsi__skewness	Post_Outcomne_contra__std	Post_Outcomne_contra__skewness	Post_Outcomne_contra__quantile(25)	Post_Outcome_ipsi__mean_spk_per_s___0_to__50_ms	Post_Outcome_ipsi__skewness	roi	model_id	repeat	session_id
0	-0.19989333511841856	-0.06208352876703221	-0.06684929058278682	-0.3695738634894576	-0.13443038715417843	-0.17230623047683807	0.01632032657044156	0.1378331759532415	-0.35636455842869774	0.16623377070198883	0.12052155766430835	0.08090138365458661	0.025870496397520707	-0.03710668147120799	0.016149192791154406	-0.0753400630785653	0.027009614127539612	PPC	catboost	0	123
1	-0.05289413335238062	0.08139170428998176	-0.35973546601087314	-0.35932662601344384	0.021747242467775155	-0.1970764821907544	0.021173263539086284	0.018652806279670434	-0.41494810836607365	0.03048043103460057	-0.5143291467406638	0.13256858197732663	0.2675726944070614	-0.00640952757994337	-0.019921313144770674	0.3649735469477491	-0.47062839810687	PPC	catboost	0	123
2	0.2659458110324655	0.0505263133483153	-0.010449339541541007	0.14263261326238438	0.040287034853932285	-0.22942591944070906	-0.45740114723481606	0.18464967930588533	-0.0005429871246303416	-0.08066464118023275	-0.03042796161751065	0.10840903904735798	0.26163531781854266	0.012976617680628282	-0.003644134562408037	-0.22163628931650484	0.7274637615484646	PPC	catboost	0	123
3	-0.1694651406304722	-0.015243216979910604	-0.06693729002247065	0.7042862530361766	-0.11625855312588156	-0.05338569074993142	0.12321635309898901	-0.09444097263457321	-0.25451374587877373	0.06437555824983389	0.08516264165039092	-0.0077920905068423986	-0.01182023941689855	-0.0548893275673941	0.02435873271721713	-0.6311903098246786	0.15250064582496872	PPC	catboost	0	123
4	-0.16067163274837268	-0.053338110519819015	0.03132598013705346	0.4013375462899022	-0.027239509235033984	-0.21825159972730238	-0.16545791537912038	-0.014651052602854988	-0.03804600544573117	0.02329360909308273	0.13706221284124798	-0.09926185276309656	-0.008650897543804112	-0.030515845669122348	-0.04981763056087167	0.9364294736069412	0.11329978023059183	PPC	catboost	0	123
5	0.03562162583254273	-0.03209432589487714	0.15898313597564723	0.39968770920935487	-0.18030980972331637	-0.03143185272481173	0.035195845068002184	-0.3504202130562349	0.032810700974000725	-0.003351726487287875	-0.12615891054804532	-0.3525981118266535	-0.04384114427614748	-0.1148572620912149	0.018897898183951406	-0.30631489454469696	-0.6948994122097237	PPC	catboost	0	123
6	-0.03311596341723039	0.024233043074879487	0.411119646635495	0.5210767495178206	-0.07121478290963858	0.318007937206833	0.13726332976236652	0.1895901421624112	0.24490152568193094	0.05923947712711098	0.0014423615281073596	0.16028436879433097	-0.06070964155670436	0.11709999480882163	-0.09651725055798674	0.6123198139245101	-0.07445797302365396	PPC	catboost	0	123
7	0.4291656562598771	-0.4242977177055093	-0.16651182574013812	-0.2688406442765429	-0.061691434580566334	-0.25542081107448145	-0.1757301250316616	-0.08752602880080161	0.16806602078347999	0.07797917006741817	0.03672920946162508	0.19004684408688646	-0.10849749874539978	-0.1603411665504451	0.420770670782044	0.44351941143075013	-0.12143452181992095	PPC	catboost	0	123
8	0.09898671215925779	-0.010223021143191098	0.5248551486838159	0.0825875281226074	-0.031164021867862483	-0.13847938253088143	0.040124402853767234	0.10380597372831388	0.18064491044244965	0.02512410100148623	-0.178919265157598	-0.14621453800342124	-0.4177519057084438	-0.005716571399709481	-0.06063767901650212	0.8184448947294269	0.2089679185731509	PPC	catboost	0	123
9	-0.04696457660500238	0.2263310892539964	-0.27621519477108686	0.3910512414198365	-0.025824865669594556	-0.1676144582610495	0.009063649452232267	0.16838004554011665	0.23825387018329405	0.07561779528525647	0.17183354405010212	0.20459765975692276	0.039412940685355634	-0.07899691005298944	-0.16153342373812088	-0.1154687178791097	-0.29574102989165085	PPC	catboost	0	123
10	0.10548831185111322	-0.21716964164324223	0.3976357456269549	0.40949820172093987	-0.07913619046991283	-0.16300852630932	0.1276988361971992	-0.09872907536065897	-0.0037083659652776243	-0.15451516718552266	0.0881920998043438	0.05868957249198609	0.031014148216180124	-0.030314270233292254	-0.12427346387784148	1.246543643625476	0.09449236502061577	PPC	catboost	0	123
11	0.40674638475134256	-0.3692773946276519	-0.22475852233120477	-0.302505958398045	0.09544314106428606	-0.2421744087736946	-0.3719138176534204	-0.36031417818195616	-0.08287170909054534	0.020798959707329357	0.23084989502801553	0.06424309355983047	0.20035629203391542	0.024536172867038682	-0.1140138925301623	0.721895247151451	-0.34716058937669486	PPC	catboost	0	123
12	0.6972959719954175	0.5027087496088615	-0.16477220727495775	-0.2556769513160497	-0.032335731202639564	-0.23400838064833934	-0.17744001563246173	-0.19654096484120284	0.04398318551094458	-0.0023613472760161177	-0.5109818494093273	0.14725713671451865	0.11884434878356907	0.012908166191453928	0.5231196099528969	0.5899932095802495	-0.24861946464413545	PPC	catboost	0	123
13	-0.2983000742469047	-0.12489593021568193	0.29263798202086594	0.27614994357659256	0.0349195719772801	-0.17295451564792358	0.03668107471340048	0.1741479141028794	0.2090311352455692	0.1374346786660054	0.08776872027807686	0.1922705468547595	-0.07682067584781134	-0.0030341204028369985	0.2198482519587348	-0.5572780229900219	-0.015487234292806185	PPC	catboost	0	123
14	-0.3075492687790111	-0.1452526652208245	0.03429897237507944	0.2937068217832426	0.1488853180659897	0.5979555381535442	-0.032308652967493336	0.11684281895809316	0.013700060212962911	0.07074506982353818	-0.18497025101702902	-0.26398276464260323	-0.028914063781250103	-0.12346630697413867	-0.0918538894020273	-0.5708927343389182	-0.5636461513470495	PPC	catboost	0	123
15	0.05023943483592901	-0.05640417002319664	0.30326806464005573	0.3509298189197388	-0.0026384522647039657	-0.09677329435997119	0.048857435112262204	0.2230816376395621	0.1939304775009345	0.013747866387519164	0.06278917752620464	-0.07946623147773679	0.0183704926199587	-0.07179221212707476	0.008709102536311802	-0.5957558697446629	-0.014589259992849811	PPC	catboost	0	123
16	-0.21324457436587274	-0.08267856570921055	0.10113090626914278	0.3570591424574938	-0.032660870480721756	0.36017057263311736	0.09243200514799486	0.20916531535161753	0.19498456236528516	-0.028400017325008128	0.1392002673169499	0.1834206341587909	0.09668443997591095	-0.11735316367345394	-0.1543360812302906	-0.5868886745643856	-0.3341532729754592	PPC	catboost	0	123
17	0.07208190668545751	0.2616189963890363	-0.2386929542614852	-0.3713716699710277	-0.0395110104602904	-0.2577584757754379	-0.02040402336623865	-0.11464684703241633	0.05499112374264539	-0.16175688911181813	-0.12668386931262302	-0.2094936684994618	-0.0726207108433251	-0.0036722877124033748	-0.10977979327624612	0.5176591994462557	0.22426653854972697	PPC	catboost	0	123
18	0.5262308624330522	-0.159158922351317	0.3329102173495661	-0.43823375639014234	-0.00014694902221060158	-0.16669234742509456	-0.5091762603068909	-0.357312575993335	-0.01086758418891472	0.05639360725133927	0.12006864783677423	0.028154289597231253	0.28471187806923826	-0.03584301114244913	0.12928733385409746	0.7239897248732409	0.7447252970948377	PPC	catboost	0	123
19	0.10493367484959218	-0.25815131461178775	-0.33288965998375397	-0.29048485099874877	-0.26255283017145914	-0.23597967326390923	0.0780432249122616	0.011169056288076065	0.188633889306773	0.08981835797630398	0.2294979311410567	0.13416353885637572	0.0033040178709303957	-0.04020240508451024	-0.08385832743160854	0.6519105006549868	-0.4914278285227245	PPC	catboost	0	123
20	-0.4143864971224428	-0.1135232878458224	0.113063551226395	-0.07772992928725116	0.07915643689122984	-0.20243061175696833	-0.025677203164351164	0.15396820076766995	0.23282426183843033	0.09840850951237257	0.14196457532968795	0.20312399803269895	0.09102874787640844	0.0114184565712531	0.12429913871647819	-0.2375494876765968	-0.13860011827984633	PPC	catboost	0	123
21	0.223329777789613	0.2310987729237199	-0.16991837325562895	-0.32941583884739484	0.0336219366179819	0.18021503389681617	0.06530481819263939	-0.0878262741751678	-0.020726865620408385	-0.0438574822604579	-0.16126843093762092	-0.1185688844777548	-0.09971414588614712	-0.09925823519977385	-0.08048706348627628	-0.02621956171019326	0.2661681327444597	PPC	catboost	0	123
22	0.13885141214496804	-0.25917185577564533	-0.06567349156987402	0.5338172747402599	-0.037031454074618914	-0.199602141973389	0.12575488353437914	-0.33746355373253295	-0.051333070380750204	0.03816921961907071	0.150047920766657	0.22918219078494187	0.027454768776870562	-0.04479594427743399	0.2535405533083893	0.9131716185986887	-0.3873137372594584	PPC	catboost	0	123
23	0.401487367911144	-0.17306977656714248	-0.18389498428608267	-0.5088681004452316	-0.11832573453726954	-0.2544001146249739	-0.007037394200494068	0.024828700508133416	-0.2453472345992513	0.03205623035005968	-0.21268251857680354	-0.15332384309139707	0.020438855116568323	-0.13491315743452723	-0.08807561316180754	0.4727918123922435	-0.5449619213209623	PPC	catboost	0	123
24	0.01592876089624967	-0.10355788016770147	-0.3018755185288644	-0.43282304554944095	0.2368674119044896	-0.2093644433338845	0.07618006730296206	0.07597351517608704	0.22198933520834738	0.13702784165939189	-0.15703796013857813	-0.2054477976127137	-0.38169971027765226	-0.022590776584054534	-0.05198586617737319	0.6427095694253	-0.6496463449173042	PPC	catboost	0	123
25	-0.019985603307607874	-0.022268601649491192	0.7074889606529707	0.823037621192801	0.014870683655857253	0.02912634009310615	0.017020773214462548	0.2111842474510001	0.21771674757396492	0.045931948317215456	0.07923557579931655	0.20791513338503473	0.07039445012885845	-0.015898799983741087	-0.17696822419021901	-0.555858696939508	-0.2714883335603917	PPC	catboost	0	123
26	-0.48137982851770716	-0.00806037049816624	0.26095838028774765	0.7970463778572816	-0.06809488946349293	-0.05003151301158023	0.10552639071390946	0.2271668033488972	0.16741526018306788	0.07440891889628307	0.07462373144306533	-0.10087941565021254	-0.027729689762224525	-0.06760921643980032	-0.041537192593893206	-0.5183754709321904	0.49250376615512376	PPC	catboost	0	123
27	0.14676817478378917	0.247496371570592	-0.31332827305204697	0.49915870311957294	-0.008193454005790857	0.6123876184802493	0.1727028121371984	0.0698057605112015	0.02303179171129772	0.06849162438606672	0.21067732154065189	0.10743120571379504	0.0016951490830036525	0.07161925005754033	0.06497211474715912	0.9219784292530586	-0.15837661932852698	PPC	catboost	0	123
28	0.2840818754375248	-0.09892844973898493	-0.0325689999128042	-0.3849017072271495	-0.10620941347219759	-0.09837966318486194	0.09731985886981583	0.0919739402299498	0.0881127434452097	-0.09702446397975162	0.16877023799449759	-0.26371662961037784	-0.2754275989461491	-0.06009450422519907	0.04391662535797544	0.24329712143140594	-0.5051291559252783	PPC	catboost	0	123
29	0.1709060004932304	-0.10544011387867004	0.249848642721653	0.3926898275723382	-0.061939320396592126	-0.3983296267473514	-0.04836223907709846	0.18023876508738987	0.1106267150351553	-0.053769692295022986	0.08925307150541985	-0.09522528838197081	0.2211787346834112	-8.18042155851084e-05	-0.0850457433149532	-0.5289555757133698	0.7331071640607595	PPC	catboost	0	123
30	0.12873540645177323	0.1379792796651436	0.04531314778077694	0.3281627328500759	0.08880462588803148	1.2676729020241813	-0.16668814989165384	0.09435474958558	0.26882933892236754	0.0695836003119412	0.03963700532804539	-0.05757391802133491	-0.026485140302054067	-0.07239443259385141	-0.00524514339144375	-0.46721720820128515	0.5652447970873278	PPC	catboost	0	123
31	0.27897283334232764	-0.17913013935809252	-0.3021190741726279	-0.47894026495625397	-0.16516356339160654	-0.02849416679625522	-0.012572578557179427	-0.20099618528780486	-0.6166203759720058	-0.0817353479420448	-0.23163498519034864	-0.0960509851409396	-0.0023659634571549736	0.0416776109809074	-0.03629937702455162	0.19388450090992562	0.02111792995450969	PPC	catboost	0	123
32	0.13199888525888356	-0.15493664634610216	0.20668024597756757	-0.259394547707895	0.109912335897254	0.5060638444078641	0.005648043832771183	-0.24410806760635403	-0.06127516382231929	0.027738570208350813	0.08914118490568902	-0.11556818092049478	-0.061181406371000516	0.04583410159033887	0.11537438089755199	0.5434919950153817	0.3357926815032505	PPC	catboost	0	123
33	-0.1066988133622256	-0.09269345292534167	0.317050953403532	-0.44622645987756926	0.04221045714776748	-0.14973863490306405	0.030939252780668326	0.2028130383950796	0.23893280649227114	0.11537723024754566	0.08908717681496939	0.10250610575550655	0.028368227143736775	-0.013111396540491142	-0.005324565812321431	-0.489163550793764	0.2537158143222438	PPC	catboost	0	123
34	0.5023413072167617	-0.09288226220233227	-0.17890131123557235	-0.3704774817870983	0.10388761534439447	-0.33115861158025806	0.16590377940012527	-0.14334480867019447	-0.032318225411981684	0.07264586932700769	0.0810916047717007	0.11209817181106829	0.09849197811291638	0.01454122702079746	-0.02934376648927893	-0.235475672940176	0.961089586055216	PPC	catboost	0	123
35	-0.04314750587027239	-0.017219245199486782	0.6867854623927823	0.6084235968862167	-0.05280648591703501	0.1315205708046672	-0.011608361083241779	0.1966167779923951	0.20850425243747683	0.03880721847315844	0.12557626818849346	0.21740465676454013	-0.03362714653640337	-0.09499756638082472	-0.13028090970150738	-0.5467690790597982	-0.4172493181831747	PPC	catboost	0	123
36	0.08036189536175424	0.15359129523024234	-0.27124483755245893	-0.38886998714791204	0.001113715537590185	-0.44412205763402934	-0.09453636761832324	-0.0014856871183112697	-0.39233102358713184	-0.011218929759824406	-0.28872161755455106	-0.05346066341691126	0.16556045137669945	-0.028198548419417647	0.02590034457817187	0.7261512100691301	0.09519004949794929	PPC	catboost	0	123
37	-0.4672626781259854	-0.1147918426762938	0.568676042623385	-0.09515739843824804	-0.030841195328558873	-0.4094506164180986	-0.13047740415154283	0.17985564773791285	0.19892476161055625	0.0009414469630739523	0.05612595128314392	-0.1474924430541316	0.24207230925168946	-0.006492464768993737	-0.07896603653527517	-0.6201668909356041	0.164198350599429	PPC	catboost	0	123
38	-0.2836383558416405	0.036287124989329615	-0.28077859598436405	-0.4210983196177065	-0.08006290649723478	-0.32738373282685007	-0.3271716787946147	-0.21721009280211517	0.019332616070238652	-0.10105698493477706	-0.43397644000309854	-0.020975681595252142	-0.04266313710503441	0.08491689609867654	-0.01096841353715784	0.32958383652705625	0.2778716668848341	PPC	catboost	0	123
39	-0.39557824743451175	-0.028557383881910633	0.28728214204480335	0.6573198971607885	0.08272116249916572	-0.05460675817827003	0.12785289820614804	0.21394733778035233	-0.0760951769886591	0.07024593211121817	-0.007403973920790756	0.09044228824929652	0.05248185152360125	-0.03638077834252781	0.19670689858143198	-0.33803020491268787	0.017502743807110487	PPC	catboost	0	123
40	0.2553106174903488	0.4017400970913929	-0.2795633851350446	-0.3658620216391029	0.14384944265813734	-0.12271797333548384	-0.09102973529970071	0.05363111270804593	0.06418122514880649	0.09005799619107985	0.1936062702574471	0.13859021047154052	0.17563550565335337	-0.034002528062120396	-0.060527675048968096	0.323057818009498	-0.43653003767069165	PPC	catboost	0	123
41	0.10103113696532483	0.016638505803833827	0.504270294828759	0.3066638358410082	-0.04445551200318235	0.31454698094630207	-0.0062777897180695185	0.18150066377531965	0.2258090221470436	0.04277418957356629	0.07014695406669985	0.10343536958387366	-0.041115049720457264	-0.11307284054531146	-0.1669122161768141	-0.4739109117554665	-0.060443987702132586	PPC	catboost	0	123
42	0.24114859636334443	-0.08615699150713464	0.13264967927296006	0.07138504884783035	0.1968387131604232	-0.13303990584385322	0.15317773999951734	0.11224223469577925	0.15904053407551644	-0.11819610549431966	0.08515919117639625	-0.07176682291662724	0.07465143457979433	0.024231999384751613	0.12382345325619765	-0.15409720824618792	0.18898969921850486	PPC	catboost	0	123
43	-0.08157933308834085	-0.042811702641339607	-0.37819423760362414	-0.4701511971995487	-0.06915741915523965	-0.19047040424336323	0.07698273116459492	0.027569771286021234	-0.15043215535902496	-0.25340388353943594	-0.056901769528062654	-0.16857736900561565	-0.09956617301950525	0.06052488969046164	0.01844934405572295	0.5377038841316198	-0.42635006210352905	PPC	catboost	0	123
44	0.48857261639732846	0.4445939296978547	-0.2184456767819571	-0.26615720669737913	0.07431466551058022	0.032501175212777525	-0.17682314460212348	-0.14344199002817412	-0.0035914250954654087	0.039514741866792866	-0.38946516719611934	0.02827460222769289	-0.16327990541621135	0.10752548016917636	0.010351023106148747	0.6586571317917626	0.048088033397303165	PPC	catboost	0	123
45	0.20082188265829284	-0.017406420998499084	-0.2655738871633298	0.12140807484161152	0.0899309393524715	0.001807679028826572	0.08526109803502034	-0.18704139103725503	-0.029604335744472025	0.21270733821355817	-0.15120373558859293	0.13838521602519557	0.06957635945526676	0.1635311474406317	0.19915759174917178	0.20116763798975257	0.9887505532869667	PPC	catboost	0	123
46	0.05974971456817394	-0.10067885861708328	0.32006134507529815	-0.3587717865411582	-0.0794780994883506	-0.17980446831822794	0.027892451294894472	0.1478904436390368	0.07349605885193022	-0.06483227460296959	-0.12045247459467119	0.23677280229311712	0.0353760469509943	0.026719740916362356	-0.1589057626236806	-0.05518418103783375	-0.39730050241934556	PPC	catboost	0	123
47	-0.04568685994819231	-0.01956871359346638	0.2990499917578494	0.335004041512898	0.0024095065984995386	-0.1870803825829023	-0.06763993169555028	0.06938698506644927	0.21087852740030147	0.045437034477791224	0.07656322037768262	-0.00588208658514098	0.02926913157622041	-0.009382846044764326	-0.036334578757135715	-0.24279734638336575	0.48894783615897447	PPC	catboost	0	123
48	0.20462195775944444	-0.016470390771050728	0.27188889213760375	0.08335534235582516	-0.03920233730336125	-0.15811061667418286	-0.04534601716466461	-0.3428954858425284	-0.024707985267786104	0.008850928699470951	-0.02207781584347328	0.06821506569905438	-0.002562853153500822	-0.035871496415060156	-0.12454243582870553	-0.08048869568400872	0.022212177844446956	PPC	catboost	0	123
49	-0.23117995472490827	0.15087069606837356	-0.33996645469485803	-0.10044315576916456	-0.1928486791083883	-0.42253853481029974	0.07074446741385333	0.034235354362006684	0.12257644889326544	-0.09063917918445745	-0.3985880509017964	0.21683520075207696	0.11651017492281528	0.01759718223183412	0.14890654813030177	0.7031487831135561	-0.21397544545430444	PPC	catboost	0	123
50	-0.07032602927234102	-0.0018726590482847046	0.5354140666843422	0.490452714787602	0.12848943725626594	-0.2001406722620459	0.17021934588541204	0.17046634656270468	0.27024869115127026	0.1074696236553949	-0.17865773356313613	0.23137806725442	0.0897125931533658	-0.022371835715822092	0.1422610081490147	1.1398934896763053	-0.15966870252453194	PPC	catboost	0	123
51	-0.09585922575051685	-0.01490755450695128	0.9146671479726065	0.49173192348543565	0.04133293567888791	1.0888310015704494	0.17493492978339575	0.21153660634311644	0.24467462284325242	0.05249595074290289	0.14045619148205304	0.0804629890635716	0.08485560231474036	0.04581339350847642	0.0349429384121818	-0.3490345062304786	-0.3226751868477455	PPC	catboost	0	123
52	0.3704335706249973	-0.17730908266435377	-0.3195708250491391	0.10878800214423091	-0.033256350632921504	-0.26909854235579017	0.07381852037008002	0.09178254545543636	0.013482296086413886	0.07428909079759367	0.12828162082867772	0.06805442899410928	0.08709356647890161	0.09542495472377795	0.09251918018440926	0.13424379493640665	0.14926093195088633	PPC	catboost	0	123
53	0.3708697591714498	0.16943568521016356	-0.22267307848708098	-0.3695503541307961	0.1482458620361078	-0.39889041176408885	0.0972746380039012	-0.12435990856176239	-0.12519159077548025	-0.129539521447614	0.020383419237527563	-0.0862658057060168	0.26121044723915915	-0.04647202790468469	-0.007397616691118477	-0.0271731194746786	0.09792749261626438	PPC	catboost	0	123
54	-0.05110997203766727	-0.06672677984917731	0.21384129711079022	0.3101561641682396	0.05515214993483157	0.05433701927499934	-0.07202427901792488	0.18813812394588147	0.20398711908594536	-0.08192503550283721	0.07931290969434387	-0.2417135912789047	0.07027033083545614	-0.08307283883710291	-0.07370934183020364	-0.5088156940931525	-0.38437964627789933	PPC	catboost	0	123
55	0.45401535789715936	-0.09408306998893887	-0.24672083510579534	0.15625437493277108	0.11379670602355552	-0.204648948724959	-0.08984363449763183	0.10649742420871201	-0.132099528156274	-0.2949583738926664	0.1595576623730461	0.08393438323288993	0.0033964690791226247	-0.038782153932820716	-0.042510159788665104	0.46172955437132535	0.7824738610511566	PPC	catboost	0	123
56	-0.21422811208888118	-0.14767372557292877	-0.3837989939630678	-0.5391884924285901	-0.19529327531528812	-0.07394615901490073	0.16763823930553903	-0.04300798216637086	-0.5075167291009626	0.07791510252446301	-0.4173747803323168	0.015726737073345598	-0.1604192475542419	0.005906179545047832	-0.052536341877334795	0.6277098665361924	0.02097529323791931	PPC	catboost	0	123
57	0.11736755394238899	0.44704133771957594	-0.2576545624920978	-0.18184302868539512	-0.22860855582114287	-0.23488937502976842	-0.1158626855402054	-0.2620001768516618	-0.4475806967391925	0.03848935166955737	0.11531171617264725	0.14707724681151552	-0.028904179067758908	0.06827135638217208	0.046418699876881186	0.6617280142219346	-0.1764386454564676	PPC	catboost	0	123
58	-0.3733068939934218	0.1862493272902364	0.14276749894708302	0.03593787850792763	0.09414320541583138	1.5718768590740113	-0.07224565855940775	0.18788068822211176	0.2637651925005439	0.06975833397160734	0.20435189303977191	-0.010289088084772016	0.005565349911646944	-0.05645383877230041	0.1297975529112142	-0.34358112719448103	0.9555512572616337	PPC	catboost	0	123
59	0.2509779586846412	-0.3065361928637346	-0.1884736760456816	-0.3153772632280066	-0.09367775530972182	-0.17816325626373936	-0.22990012289275236	-0.055191548002706405	-0.030033425186140144	0.0079065190867355	0.23044440030194546	0.006374313076752412	0.222420957468211	-0.07994682835044822	-0.1112050927298726	0.0992644387738651	-0.25190443117825473	PPC	catboost	0	123
60	-0.35835317306345843	0.03323336203005601	0.2856808211313402	0.3241573486976064	-0.007812808369124803	0.07372469236122352	0.03185874362647969	0.22365735190555205	0.22287471184212979	0.11501662477337561	0.01883140667934502	0.04297282716762372	0.033420778189810985	-0.1015713428703743	0.005618478754783813	-0.4826248058731976	0.6571964585866835	PPC	catboost	0	123
61	0.2455802845068671	-0.13632378857306326	-0.2651851305828175	-0.44078680148382	-0.05208130337583834	-0.40160715764908983	0.010434095369305698	-0.32460983598322923	-0.12253224064972994	0.13327568497810136	-0.07401261477457417	-0.04530539702239282	0.37221732929590473	0.12043792491934256	0.019601795475674567	0.6458084453603841	0.8774880411380933	PPC	catboost	0	123
62	0.9735710138109439	-0.10613940457886453	-0.10343588375601742	-0.2504214076010169	-0.11940409860297528	-0.12044611226680282	0.1682798092306244	-0.0036866835012538653	-0.23285808162529323	0.08793657803987859	0.037890221478887834	-0.09805935325348895	0.016664039994170148	0.2401564725635004	0.13337253221134107	0.46980018485778474	-0.027025428933627867	PPC	catboost	0	123
63	-0.33393805758569184	-0.05889120086861212	0.21784675796967212	0.5320840235670293	0.12004214755450765	0.2796014147429534	0.054281793255685794	0.208639310954105	0.2318401428869147	0.020013089924697428	0.12368329894938919	0.12397764359178057	0.07306757706308432	-0.10283576105540006	-0.1243103256805756	-0.5362318250858221	-0.04219652702249296	PPC	catboost	0	123
64	-0.4835739801672583	-0.12176011107407933	-0.06555695991704422	-0.33761057490214325	-0.051247948698277715	-0.18880715848437432	-0.14419905317939882	-0.17980189590876325	-0.000907248468094131	0.1084661291479412	0.13234895616454542	0.1312882385295291	-0.008236344299117562	-0.07387969362076367	0.01564638647970721	0.5679914110299866	-0.1403508095389274	PPC	catboost	0	123
65	-0.09188186551375396	0.030029022562415013	0.793942926072937	0.42423042679954687	-0.02693478447900228	-0.11407093839667781	0.1017595078649913	0.07657773138827415	-0.060488541298472566	0.06416721853010562	0.06255803551826411	0.18678943053235114	-0.075359876522127	-0.07251706484506991	0.2585499760325195	0.24515596299820028	0.03018083931026208	PPC	catboost	0	123
66	0.40850415434802584	-0.20461485294771276	-0.32195896243318395	-0.3930152753730512	-0.12102387485843422	-0.17506584137489478	0.05332632658434369	0.029364072447543677	0.08550285582048268	-0.1023322068007152	-0.09585518219336558	-0.3067184384032237	-0.37312126954268404	0.023916433951681925	0.09257074293018264	0.722686261971926	-0.5092912501769917	PPC	catboost	0	123
67	0.29688754470125045	-0.11369093948062625	-0.2223297084400607	-0.4201725804513429	0.0751140804763879	-0.24588198181301668	0.08856817666096864	0.088522619444033	-0.05675774435908922	0.209264384289341	0.0855455309316433	-0.13774109684455585	-0.1975868902982756	-0.009911815506706528	0.08357824920021423	-0.2040543418549377	-0.5151636060169092	PPC	catboost	0	123
68	0.0056787711513700025	-0.0012588121428223984	0.34234090488910945	0.11948016950813128	0.18116179310879468	0.1294841767888162	-0.03871123636772911	0.17142326702644362	-0.2702386638828315	0.035381492004385166	-0.22299168388921572	0.050463767813113077	0.0011788056455824525	-0.026720506419517568	-0.023198016431715467	0.3659719187088347	-0.028295776724763133	PPC	catboost	0	123
69	0.17031790808345548	-0.10775367990016875	0.552998043525424	-0.1385538288536829	0.06338189796255786	-0.22241096969186067	0.2524923639707453	0.02554026220077114	-0.04218399641092483	0.08693854397632814	0.11955942618764867	0.0156980698766621	-0.16585271692207612	-0.07448835490813023	-0.0501326809288234	-0.049933783574214775	0.9399155217162678	PPC	catboost	0	123
70	-0.05570888112062981	0.18136917515537504	-0.07613318364625857	0.27367087743273005	0.06416486233611143	1.4527628299345015	-0.06477295058516419	0.14410806458342007	0.05457356672076561	0.02594770456644231	0.12149605003795239	-0.09139747888733399	-0.05000049705351906	-0.07032146445545685	-0.0728981017168641	-0.4355731066125499	0.7520891830258136	PPC	catboost	0	123
71	0.03811109097772212	0.16697722248335087	-0.22071958569316802	0.19084702010689206	0.03366582602443872	0.5517280613070424	-0.08260064452451349	-0.08176471574620281	-0.4154007501756736	0.04831326913852598	-0.4776909052639461	-0.03282366803414638	0.01395860389707295	-0.0076546118357681695	0.1261653982947145	-0.6029678068752796	-0.039849652067956876	PPC	catboost	0	123
72	-0.09512164706759794	-0.004779836268313008	0.19771805511496038	0.34567387965306656	0.1383148277093137	0.19662914454321273	0.15434261753031825	-0.0007984513089968311	0.1662427489096024	-0.08264530727844678	0.08133083643384595	0.09373762208158577	-0.0476460721510359	-0.09467092627743581	0.022410753932534867	-0.5717899942146656	0.27855508897427167	PPC	catboost	0	123
73	-0.2759959460366903	-0.08460252072439306	0.40857989268106176	0.031015361702613688	0.12387037942853178	-0.28374047566224614	0.14239631442374978	0.22136366350653208	0.21818149066664144	0.04192581875506233	0.05749069164369852	-0.026558485860172527	0.05819047159161915	-0.028964063457560436	-0.0038737609950502054	-0.600016557241845	0.8718201831811639	PPC	catboost	0	123
74	-0.1890590651069699	-0.06731994439116684	0.24999260457216135	0.3596942411309277	0.17764984938934933	0.4723422759629525	0.1461190590141284	-0.0527245153184425	0.2502312524297834	0.08659392833831063	-0.08782074304149085	0.14240951804505986	-0.05208402611751709	0.12832132352434042	0.004534730123903903	-0.3361789274185779	-0.35897521054535103	PPC	catboost	0	123
75	0.07241426514446225	-0.053028574632761866	-0.0820528901771336	0.5075309439223207	-0.010473630188057546	0.5418651728681493	0.03435706183042417	0.03060345128981518	0.04812153059207762	-0.013050374368910255	0.08290569028084886	-0.06731353894638077	-0.31486552028570786	0.00902099011556665	0.030815731499750955	0.4895341541805964	1.134442302119272	PPC	catboost	0	123
76	0.03795752022138472	0.06603036565940275	0.1321014629753163	0.6075633128132751	0.1263692139412585	-0.09747669468653397	0.048810474757137054	0.18036675477623	0.15853726024778725	0.072301757288983	0.09632228093170163	0.0017183372255678642	0.09704852717016488	-0.06578118496143089	-0.03396189708521911	-0.09550811382387844	0.3271554783945665	PPC	catboost	0	123
77	0.0770740681861545	0.12308178892539287	0.23560395181313443	0.28063034198198383	0.12054280559846745	0.4669206715831362	0.09435828934866708	0.14087114700845302	0.22597232116828486	0.05455273539251629	0.12154547850448093	0.06241253219166422	-0.14746200711147642	-0.05701646818573919	-0.06302310221263258	-0.2458393318757251	0.003931226010413547	PPC	catboost	0	123
78	-0.07157312382949613	0.2529821460474885	-0.25482956952883407	-0.3496022005968265	-0.12020451866188969	-0.22478979326775325	0.011862161320960688	0.09662409713496532	0.08195402946228166	-0.10489707980486457	0.1269834006375286	-0.07826003040503046	-0.005704256542231164	-0.08337428796642819	-0.09504037573958804	-0.2053280877077402	0.2404707250448629	PPC	catboost	0	123
79	-0.16696870011589732	-0.07649851861213532	0.6000256146041957	0.35261473070979776	-0.12783220476146528	0.23393149287492626	0.04952138493623944	0.19828461429571317	0.15786229187822282	-0.0938828134982258	0.1998702372290547	-0.3152860896380861	0.07842331429518462	-0.11772413977871979	-0.14930570410407787	-0.5966344919094458	-0.602117256435952	PPC	catboost	0	123
80	0.2199553980914363	-0.11753679500579786	0.1993720226628305	-0.35715556465665854	-0.15835134240215984	-0.16904572283519737	0.15648403118816773	-0.015831647830353856	-0.14862787579894082	-0.056881270009574096	0.07022603052240127	-0.1905533802737339	0.023619077410988298	-0.08436628259940979	-0.1113180246753461	-0.10165039734412645	0.1666285585753944	PPC	catboost	0	123
81	-0.0646903226932667	0.21929113003460948	-0.2286559685530885	-0.4347616063560765	0.12390409606854395	0.68636882388605	0.01855172730209204	0.04658064837259867	-0.07618608632054834	0.06109359606530284	0.17937508807201444	0.019998683564928094	-0.05712076097481556	0.12205800141149899	-0.015527303048834243	0.6707579566027413	0.35693198685294253	PPC	catboost	0	123
82	-0.04205357735060842	0.43478714243467115	-0.3388619262668967	-0.0980914354148246	-0.05054755837077546	-0.34921332070532235	0.12365527282262535	0.058306132705711555	0.2357362435331803	-0.04546863942961451	-0.12552380286526227	0.1034764359797169	-0.006921137801695428	0.08414977056865566	0.03435213289701835	0.6335992718840373	0.03270353384240842	PPC	catboost	0	123
83	0.15031333399040045	-0.12720962306274905	-0.26712505800528696	0.34607481513975125	0.19929554810413613	-0.186487429639037	0.13728514601305133	-0.45308491957984287	-0.20515644417583706	-0.13923688738995071	-0.05852565855179844	-0.09921613704586739	-0.29244562487008113	-0.020835938793671446	-0.045877594511071935	0.8140758607166373	0.019267964640219154	PPC	catboost	0	123
84	0.49517176534115115	0.3262806341528211	-0.2393720412033599	-0.4643034480585846	0.04806939593123164	-0.43908419707446805	0.21639800485998165	-0.10841216937811787	-0.35186732903274515	-0.16184172572918779	0.23799315010147057	0.022378962789724913	0.11613564688419116	0.11255260710007137	-0.06073488793411049	0.5526232702234658	-0.6531721420704543	PPC	catboost	0	123
85	0.11444817069870426	0.03298469601558047	-0.3346930892875471	-0.4839112577583565	0.053067563346753006	-0.2538444934935747	0.16653197438131195	-0.1408577645462685	-0.19016379700442787	-0.2063291996480911	0.0076136310956159345	-0.007676688490173497	-0.4125853131201936	-0.006482843525340885	-0.3238675600876655	0.3226756880454997	0.6227365024173469	PPC	catboost	0	123
86	-0.006828781880012664	0.3064535433299349	-0.3363713674676483	-0.3897877105544289	-0.004716967254933571	-0.17968884604503496	-0.00022568689846851514	0.04811844547418462	0.2450647464910372	0.05438363566548111	0.08692740114009063	0.18458783990544106	-0.0909303984783768	-0.026855207910815176	0.11463455740477763	0.7946757917759852	0.04680807979900603	PPC	catboost	0	123
87	0.1280912261852952	-0.10514638384400526	-0.3693908380543062	0.3150083539371461	0.0059550918916609075	-0.17240855571845123	-0.1409383223702486	0.17162245301031034	-0.19929418143747019	0.044494082481524005	0.12224190173517192	0.06865301521885979	0.09059298963742045	0.003290362473334406	-0.04596812769287459	1.0241790582759618	0.07759879261027933	PPC	catboost	0	123
88	-0.09211967500008597	-0.07862795379137028	0.26032661822167374	0.3352416002724862	0.11520867849537747	0.2673447879401208	0.1423595847925562	0.20213498036865643	0.2416324610304003	0.05679422231606278	0.06786255074453208	0.13334213215349824	-0.03130168570772582	-0.08631275680219687	-0.11052502688618307	-0.23722206032607077	0.02038199198409362	PPC	catboost	0	123
89	0.137730395668178	-0.3383020405238402	-0.27940557082545514	-0.3419881778672823	-0.18205173679376407	-0.22179752868414215	0.23882060099840013	-0.1982898335104738	-0.13844137833260908	-0.24709988118110776	-0.5114153954177282	-0.10625972061576523	-0.28135918919883895	-0.013947866004647959	0.01638640407555223	-0.04093192570718356	0.5253822249720991	PPC	catboost	0	123
90	0.10459781410428014	-0.0801924166026845	0.2004392549184255	0.22660960066678096	0.10633878975473025	0.33747159170734803	-0.04753618787320733	-0.1451529062868569	0.20956218090367434	0.054618748358843665	0.05541718876871971	0.1445376274715374	-0.01931691802919488	-0.10047303674160894	-0.09058744849655813	-0.21608877022194	-0.17310033378789721	PPC	catboost	0	123
91	-0.3179865277632639	-0.17434211333368763	0.8162439378666754	0.3511546043812543	0.09060672263691587	0.12671578305484052	-0.00979025860048654	0.21147214760368205	0.19453609975765435	0.04036436702396969	0.0112837960219881	0.006653061563207712	-0.051067091199112784	-0.07743909474980044	-0.1799274429243567	-0.5880616884812029	-0.3994030164617459	PPC	catboost	0	123
92	0.06088396228464484	-0.08991324637917421	-0.35940984106042534	-0.4858404320621259	0.13511318946081227	-0.19654166619459743	-0.03506577046955656	-0.14349449661246216	-0.6743452163825719	0.04124291771617881	0.04820407617546865	0.14426528034516442	-0.1565671706806894	0.028757826108367343	-0.06326337550074473	0.5348773318049344	-0.4376155071631274	PPC	catboost	0	123
93	0.028521960298217006	-0.0798658310348006	0.12901012533128112	0.8319299748593966	-0.05774005025631094	-0.14001202484409261	0.14834795824734154	0.09046305991194507	0.22389130642358185	-0.07517037827638723	0.05200317263526105	0.2578856768225179	0.06489930203621548	0.07462786177044638	0.1603133188041147	-0.34873477995284996	-0.30304106568018263	PPC	catboost	0	123
94	-0.05940147945872875	-0.08416303793390811	0.10789515611051018	0.3712912554369508	-0.04900678009010976	0.39943621707673677	0.049629284668787035	0.17838500448640876	-0.06622832944549244	0.05778752136670892	0.13847777684704385	0.015320778671076911	-0.03877542865222813	-0.0825052503685672	-0.02300248809198347	-0.1783822855447185	0.5399826601036997	PPC	catboost	0	123
95	-0.08197106735625131	-0.10879883740972798	0.2391223048701662	0.26415105647994314	0.08988254790160984	0.408821092739954	-0.043209811145178516	0.19805753740080773	0.22713150505081992	0.03789254289049045	0.056686877754058625	0.15681061808331123	-0.11866262029319162	-0.1209793605635172	-0.16426522308135197	-0.3101493991715636	-0.2178784399183868	PPC	catboost	0	123
96	-0.07628534806849298	-0.0352626552662576	0.25816494609740676	0.428810303784224	-0.040644673642207425	0.015359465985379362	-0.041472270852033845	0.1924764175985226	0.21781129164866225	0.05342563160039192	0.08430145109223722	0.13984051421483606	-0.02084589176620932	-0.08026746001407982	-0.1379633213728892	-0.1545594302405461	-0.14900770884247233	PPC	catboost	0	123
97	-0.422852336748001	-0.02378900335471283	0.16478169163806186	0.20658412329589695	0.0968872399483551	-0.1891946846973327	-0.1143124703875188	0.00580433510140235	0.011097131676250238	-0.08092195455916844	-0.10452882287617314	-0.25355082626453873	0.114028712068276	-0.07222216609910741	-0.08719325316127646	-0.5992951516209171	-0.3111087671956439	PPC	catboost	0	123
98	0.232348357857181	0.041029586231679745	0.14839652736576034	-0.2673727971321674	-0.07156474007421114	-0.09836029175885438	0.07339577776915528	-0.14428683659927002	0.0989111003096333	0.07638508137280407	0.11630699837070019	-0.06177879343613443	-0.32195068324155096	-0.08591541272438304	-0.014729341087881268	-0.1865164389194682	0.485285676901192	PPC	catboost	0	123
99	0.15080606807202396	0.02227803243189298	0.4587620319126101	-0.3642141319787372	0.18016127811154192	-0.38413016445480624	0.15464217911617004	-0.3809444622696179	0.24260353373842988	0.0578167682484517	0.04656152042795888	-0.027796518765883082	0.26392214944093856	-0.05509419517547117	0.044178999546740594	0.282684134827474	0.20213689036225083	PPC	catboost	0	123
100	0.0012942831791105094	-0.1373723735176213	-0.3387297708419183	-0.4509653506037515	-0.03507512495278469	-0.38536736678093847	-0.04232485324035782	-0.10019775315210823	0.29571751587846673	0.07159283972270677	-0.40644882787024017	0.12121587981015933	0.26516384875367127	-0.03628843377702135	0.21038635053029509	0.7244892970866856	-0.09115880265803343	PPC	catboost	0	123
101	0.07728195117065115	-0.07013548247786724	0.1949599824380206	0.32656373737668065	0.042585218988660904	-0.11748955442733038	0.14894159215176617	0.180448938595531	0.07972355648498831	0.11305636359567157	0.11554302829817535	0.09116277000350086	0.029554561507505912	0.027102321697123392	0.1408600714754818	-0.14982284232629575	-0.01641408129552821	PPC	catboost	0	123
102	-0.09362092609514905	-0.32865852644696575	-0.2788077160449452	-0.08040373094153189	-0.11780464651427293	-0.21192266821471764	-0.23372342195577825	-0.2467015662198598	-0.09946214309641549	0.014293131863872368	-0.04136584361609157	0.21354178976299867	-0.22850285128028203	0.16830972894952523	0.12535393166807407	-0.11810649076879637	-0.12590991877932795	PPC	catboost	0	123
103	0.14395077022015884	-0.1317924133849945	-0.25520121959847075	-0.34437711558685113	0.15070493803263543	-0.3994762923393864	-0.045181569289045403	-0.0839279027990662	0.006504667298773286	-0.16280944994692834	-0.1196619697497899	-0.24149955604756018	0.32024909636134963	-0.09494944212291215	0.002545716661209476	0.07264507063702626	-0.6784513708033114	PPC	catboost	0	123
104	0.8221802601254639	-0.1865813593697683	-0.22789890764839196	-0.3068888367281132	0.06002409834160163	-0.339863748519568	0.016547667341824165	-0.07945571059463988	-0.5275491772156206	0.11468661539638976	-0.3345083800041811	0.04263847953114846	-0.3222768529325531	0.08153564212795782	-0.016440774127124178	0.6196882525906849	0.37609935214528023	PPC	catboost	0	123
105	0.5158504311549185	0.205491104448891	-0.2600980319056736	-0.39267608866271353	-0.08992555465485286	-0.3491518698981928	0.13599496214389548	0.06600353998682595	0.08455437975252446	-0.11785831187475945	0.1120335618685515	-0.021216423243890704	0.06693958101467566	-0.027161058792540847	-0.186850741812636	0.6487307305205302	0.7266683386440468	PPC	catboost	0	123
106	-0.13308969446571414	0.11130755075317711	-0.37048132637162884	-0.4281895272274754	-0.002078780190883974	-0.4654255055145583	-0.06558127061029917	0.0031031494288424172	-0.8144329557121507	0.1242338037709297	0.18264293958310163	-0.2079106809157212	0.23714597415410943	0.01204114589389217	-0.005257358270450169	0.4522201166733069	-0.5823639137261832	PPC	catboost	0	123
107	-0.05870327362922946	0.25075353651581167	-0.3558362624585169	-0.3865022525814232	-0.08232894458413537	-0.23991751064672534	0.0493905176523073	-0.050214296780467946	0.2214350597712478	0.03849875478519532	-0.5201537189560105	0.1210231064044004	0.008558749311760526	-0.013243886774244483	-0.11346982185501998	0.1961095246056901	-0.3523879368474062	PPC	catboost	0	123
108	-0.043627052915134	0.3675756984984188	-0.15429724692943395	-0.21254820445578443	-0.06184967043581266	0.564367161244064	-0.014254053948446468	0.04406721279555736	0.25812132049911146	0.1213046673673612	0.02996337105933303	0.21719666776387414	-0.06997866175602747	-0.036476236110695434	-0.1525829575518307	-0.18392182922726522	-0.16203606994337177	PPC	catboost	0	123
109	-0.2688144589135755	-0.050573799574471744	0.5484405038009178	0.3562414993153511	0.14791293571249634	0.6271303311694257	-0.03998496322157505	0.1936593287811425	0.11741790855901085	-0.027446233454525633	0.0763242804052537	-0.0911128799767376	-0.010636949200343658	-0.07890553580206319	-0.05524966977291626	-0.4725624731382841	0.9377328452479093	PPC	catboost	0	123
110	-0.1831233686814698	-0.05721187896669092	0.16824484940168177	0.21735756203882142	0.10727534061282291	0.6598710516676437	0.13427867171790148	-0.12737484338627994	-0.03421272779908504	0.05088329179263642	0.05125142728033146	-0.08622962191563144	-0.12478582253192341	-0.1031553146556532	-0.029018027096944572	-0.547345182280933	0.5942305528901876	PPC	catboost	0	123
111	0.12469408617359656	-0.04442636654235923	0.3162311480024495	0.3036557880790753	-0.026865604203637712	0.6760813592680741	0.05936670361621362	0.1984351686979371	0.20822858996910398	0.003778221438369296	0.06563962643425195	-0.06846414037891166	0.008530655770894761	0.002868779825620714	-0.0009700355843720168	-0.4526407221866683	-0.5299679873751312	PPC	catboost	0	123
112	0.7465147439380913	-0.10468057662966587	-0.2422315943230872	-0.34465904086437543	-0.16319703348410083	-0.26730931795303897	0.2090635133321805	-0.03675578936701829	-0.5166689550743095	0.03872340423333719	0.05867680899587703	-0.10839638146683842	0.1819750414189253	0.14891368339210717	-0.14817562594835937	0.6765485890333565	-0.6824110345024613	PPC	catboost	0	123
113	-0.22280340755957928	-0.04841101841683765	0.8818335304045023	0.5156964024361173	-0.05542530451845678	0.3538506205422428	-0.04760330529738975	0.18796559635180574	0.2214265359863068	0.04774792982618061	0.0630093030001997	0.0029044442805041207	-0.031856798573314735	-0.06740240984262133	-0.16242134607155154	-0.46977909714314336	0.4728175967451513	PPC	catboost	0	123
114	-0.5199276639494871	-0.1334213079406806	0.1955831850328763	0.32929145291887635	0.025984293519612456	0.06709837826388253	0.016904191834682235	0.16455916162688877	0.18233839118425393	0.049750730491315266	0.01420866281344654	0.1433950595670542	-0.060157566561170536	-0.1067706769153503	-0.1742649335280891	-0.603077839113488	-0.16751767083377092	PPC	catboost	0	123
115	0.16509109828278085	0.01350023944551259	0.36222290557893183	0.4439254885201126	0.14237312044224165	0.44160848579417805	0.19366016592103322	0.08793459459392598	-0.08007113351345048	0.024552729294870623	0.15311125395846106	-0.0023797609368378676	-0.13947999680922743	-0.017857313013668028	-0.009027961713650286	0.47979885889552454	0.33346185390675354	PPC	catboost	0	123
116	0.24478132338245476	0.15635558427370552	-0.26638128103390807	-0.40913426724926394	-0.15014308464983223	-0.3013126095754354	-0.10985739133543763	-0.1849918025868562	-0.08633747402030417	0.3004383329963947	0.09303493922332191	-0.07971607160385812	0.1964406363081266	-0.036163403615459326	-0.04566760347660629	0.33948020166338255	0.11365679050125166	PPC	catboost	0	123
117	-0.1561536949305604	-0.08495787001269446	0.6946674063687419	0.34616490323447513	-0.02662702228385615	0.22251407193114417	9.007498033267706e-06	0.22031901256255998	0.24639330689683783	0.07569381372130908	0.05080850678220064	0.28894096745922293	-0.012212613017497239	-0.1127939053671306	0.17524244382831744	-0.5235244937682694	-0.29013961987349945	PPC	catboost	0	123
118	-0.2585778450366148	-0.04897640810837378	-0.1415313727283935	0.2516644136480059	0.1305905693114918	0.007142405687174531	-0.23531132048668274	0.13415620928782393	0.23323971270176044	0.060409393966942976	0.07284265740184828	0.12328934642580043	0.044658117183310204	-0.04148665601777958	0.051046941402226806	0.8244060065311739	-0.027727740209959304	PPC	catboost	0	123
119	0.287925139320473	-0.2967178282476256	-0.2906011754850404	-0.36594080940896934	-0.08212540821346209	-0.23605966147591595	0.14774917184873992	-0.1222914224033852	-0.12534169764837996	-0.19259878882949288	0.1338692341527544	0.04634597726702456	-0.1680997343595943	-0.01193844355992199	-0.012272943007071243	0.0014619365017189958	0.39909829184724643	PPC	catboost	0	123
120	-0.405860206530659	0.04865227741679019	-0.31487597186719696	-0.04897649739059658	-0.06446068277500992	-0.5870832573516566	-0.11728755578978484	-0.07868785672456421	0.03930907515790125	-0.0633397874638526	0.006961372054677109	0.15594611900047264	0.12623666280441642	-0.04218972307082442	-0.008194828946542538	0.043541197797544666	-0.19752316811368895	PPC	catboost	0	123
121	-0.1507558367133597	-0.0872620804488569	0.5139651165369314	0.355333268799016	-0.07556934512951642	0.5557773263824113	0.011160366777687546	0.1918461463412906	0.0660383381933728	0.07076840813708757	0.10431640029353259	-0.027123498291694144	-0.07021493379050212	-0.02539675984406758	-0.06041977785638951	-0.5295568370288686	1.1487318457002678	PPC	catboost	0	123
122	0.12114967765216336	-0.144817093336944	-0.09166834374865362	-0.4709713136405461	0.005838469865804488	0.5010214037154812	-0.2845473927206576	-0.13587082890111646	-0.596625969883609	-0.1142554542060202	0.15526954998003062	-0.022043626041326106	-0.017639334885587832	0.014596234685831077	0.07551771848292586	0.7687976637040999	0.7139660465249622	PPC	catboost	0	123
123	-0.13516674438983556	-0.09142189517052657	0.27039944537979743	0.3796405061421331	0.17436873906851796	-0.1305126215606945	0.13066902940547215	0.19587814489208571	0.21187591597783084	-0.006172271001050907	0.11252873270711437	-0.17460327175868764	0.10277505112588899	-0.053175233649233135	-0.04029981874772899	-0.2551322328479702	0.19658587022058166	PPC	catboost	0	123
124	0.1200817961601609	-0.10102203166803878	0.31294038041326827	0.37276395004131574	0.07310691009495096	0.5605578788336008	-0.33649569472887103	-0.11053484666443109	-0.013815262206939594	0.008318149213510949	0.14437592598726987	0.1162535354765287	-0.1611252895210436	-0.0021599947878872617	-0.08466936450648163	1.4121266344770291	-0.03294672854231865	PPC	catboost	0	123
125	-0.24352079095797274	-0.08984746934197495	0.25795265855820576	0.021513115382617895	0.02779928068814878	0.0005350128408724713	-0.024701234417777284	0.2186591627058721	0.18315363827359038	-0.12258760325858897	0.10163537502339301	-0.10443519635369639	-0.14782330262196175	-0.06501086809083349	-0.01935252123934837	-0.5455594799306401	0.009881651875178315	PPC	catboost	0	123
126	-0.20740637999032732	0.431149603344207	-0.26942717734041705	-0.3371372300854604	0.14940940617903983	-0.3518378937233403	-0.1622497647371995	-0.1465850006216526	0.13314344909140116	-0.1351757156938582	-0.07270287592534923	0.08700940971203962	-0.20581804458571856	0.0028965627224947486	0.26481951359057426	0.7018553685725822	0.022482177110102853	PPC	catboost	0	123
127	0.13702511002433526	0.14763876293839093	0.03766170603614189	-0.2908166243496929	-0.12857086781676397	0.487128035884095	0.0023454517081259044	0.10256918022828762	0.14157576685974596	-0.014796790807892755	0.13475234691784022	-0.014071283805952985	-0.01588071876700226	-0.06110428465333741	0.0954617265697736	-0.15342521280435853	1.0495443466378498	PPC	catboost	0	123
128	0.0744334875632864	0.000755116143762765	-0.3340578465199067	-0.40619080799143054	-0.14529703048699644	-0.4231620008409589	-0.22086614201253052	-0.0043838429781505135	0.19329335324341326	-0.17624963512190442	-0.48882091335644057	0.08796541019502946	0.24173137069520184	0.07108991271684417	-0.02293071968683709	0.6080769190071688	0.7932357567960692	PPC	catboost	0	123
129	-0.0005689547400388226	7.116363875080828e-05	0.7616449320597546	-0.36269800111223194	-0.08500252728348731	-0.06871771706462221	0.08470687602935818	0.15582772850887955	0.2578282623040931	0.03635541546985252	0.0990573232081513	-0.08437779812130153	0.06139612872890386	-0.05526364856703728	-0.107733503005835	0.6808774137680106	-0.5386908235193394	PPC	catboost	0	123
130	0.4137814719682401	-0.29833337465739046	-0.24695341063604678	-0.31884677473137396	-0.029570403902174556	-0.20200800240823852	-0.18322304612259968	-0.3513067110942173	-0.17396171146876038	-0.09693997737790488	0.07502190562605557	0.016172693829048117	-0.06394017383867091	0.06040669326872453	-0.06378728964860886	0.4190388238547304	0.0626479507462472	PPC	catboost	0	123
131	-0.02723888468131799	-0.09601401469326477	-0.25683170469711414	-0.32967266949697543	0.11555272321248684	-0.3785636283225147	-0.41792343747616556	-0.2648418211198542	-0.5956675849384983	0.028059010368135115	0.15713558237353706	0.024809724217924618	-0.2582633588883552	0.02796129884712677	0.00019010037058007326	0.55330774857328	0.4265230843245187	PPC	catboost	0	123
132	0.14176489577209345	-0.0072998264936295085	0.2940851804436921	-0.4146978211370457	0.09666877233698405	-0.21728634951298315	0.232322431186409	-0.038708974590724116	-0.0686590796480612	0.07099212267519005	-0.17242319856152785	0.05764073796266013	0.025501438891604954	-0.023866479910317647	0.1677019767457638	0.6104214826321976	0.8932796202042723	PPC	catboost	0	123
133	0.09883845058813528	0.1719787755967813	-0.27298836438739843	-0.3800579426511418	-0.14020501544402061	-0.3886975246847786	0.013945544599106614	-0.20933915553456117	0.1533827225066896	-0.1205700890972511	-0.0005210608072353767	-0.18343441559407386	-0.06740775715901955	0.011046116079873556	-0.002826949072140264	0.6773866118156326	0.08911495355913251	PPC	catboost	0	123
134	-0.007724030204955757	0.07593139164409275	-0.2200754360136722	-0.3519520420188078	0.11170384107332143	-0.29061672134844796	0.09138607717160598	-0.12588133506239502	-0.6130812221969055	-0.12169815019988917	-0.46362231571694307	0.03685040347125365	0.04234166899022551	-0.026040686698997825	0.023816264940436607	-0.2988847623767153	0.20697922385628853	PPC	catboost	0	123
135	-0.13037761309000118	-0.07616777108417123	-0.12098499341806428	0.3944942794021854	-0.038802889728559935	0.49634724983491935	0.059965073139633764	-0.005074440456877715	-0.24804597443654863	0.03390762830634611	0.11984887578434525	-0.03661844486537386	-0.021390731294157646	0.02690971673718943	0.07860664426496744	-0.5611087592619094	-0.31395107059880656	PPC	catboost	0	123
136	0.11199121461120139	-0.091009074439592	-0.3045946583151306	-0.414481394245933	0.05501836455890577	-0.29145934815376473	-0.026957807727429298	-0.0180452042809067	0.19512186562031184	-0.1176347362620621	-0.14621050661474702	-0.16801688149154473	-0.18591171282170302	0.04242792036636214	-0.0413394491682884	0.47187829243938	-0.3651539347126026	PPC	catboost	0	123
137	0.3440642363993164	-0.18441495841278646	-0.24137495741015863	0.5754013570345878	-0.10920834133632278	-0.02509529554509859	0.07234795951131051	-0.08568501305222793	0.1398114364817981	0.04083230478267282	0.10461393856208646	0.008487774003963396	-0.019199665134623064	-0.05781648172710775	-0.17159379349967774	-0.6159251705699962	-0.2569463516228977	PPC	catboost	0	123
138	0.19931156267609887	0.2229262711446429	0.19027679809810075	-0.39937710699570506	-0.040613121495263846	-0.15096227446045676	0.12646002279773658	-0.223354296467798	-0.1672012047362453	-0.2070607310699763	0.14213690444135588	-0.14681447100528072	-0.017435905723575812	0.09819099930555568	-0.023987184053647758	0.48573546044317384	0.211335198232351	PPC	catboost	0	123
139	0.5813612839799079	0.5001846175935459	-0.1579047055183371	-0.4162635925638163	-0.07288434604395169	-0.33684110727467864	-0.22378649431954284	-0.17500595916600845	-0.19898813834237472	-0.09121119049350984	0.24353631570476764	0.04496269246448652	0.008434581286349776	0.07011482076971226	0.06638937981483481	0.5226170239091141	0.8811276844087728	PPC	catboost	0	123
140	-0.025810858411951108	-0.006333042666840116	0.4467958000994666	0.2927607486190393	0.032806487664622005	0.5939541353117618	0.16986408349064278	-0.02630790289199827	0.1135494504219763	0.09010621904535039	0.1268524481478247	0.047335630623522196	-0.0664884024558309	0.020948653205654085	-0.023194343897532176	-0.3206336173513811	0.7514011675178535	PPC	catboost	0	123
141	0.39556094237385747	0.23341718162334013	-0.2275306609731001	-0.40968230989835014	0.1108438376149761	-0.3543041058956901	0.05534290255726944	0.0058185297353423645	0.06765450492181045	0.0003347988766516305	0.1610505700603518	-0.18712547786444916	0.3510701722161095	-0.011313735163142507	-0.08965954338069715	0.5417501208511794	0.3957973521521242	PPC	catboost	0	123
142	0.1246124514251866	-0.04951304186361763	0.19336166552024864	0.27910307279229934	-0.11622353968508888	0.49849314699966873	0.028552535002653246	0.17939942412542806	0.20911014646846243	-0.07213553864524254	0.0898499844257792	0.05532039848270037	-0.020202813346486895	-0.04097679708656542	0.0042817348231713225	-0.572311740302841	0.11623629220362997	PPC	catboost	0	123
143	0.09571741160396413	-0.2414454059694409	-0.3094007135657856	-0.47578919468657516	-0.21458306722623677	-0.39701189824667676	0.13745730076784257	0.09331370216752244	-0.14948649944794307	-0.12633381236811417	0.10352409599777679	-0.05565957420128261	0.015790104102384166	0.015713312597776318	-0.013993791067053805	0.07888505381795134	0.3497252640009926	PPC	catboost	0	123
144	-0.06495036815159085	-0.048260716173951786	0.2578139056266427	0.548331749063236	-0.05023751094833723	-0.06258273499094658	0.047269066700370774	-0.0023864438852691863	-0.049566954176516895	0.09138788801625052	0.13920238580515118	0.0961001281244421	0.24587856241196301	-0.05916652453961895	-0.10865668772896704	-0.18346600205215707	0.07608085292789901	PPC	catboost	0	123
145	0.5669275263705855	0.3321376564652327	-0.20835116155716746	-0.29611632093725104	0.06501536592172846	-0.23981827971870126	-0.07266625244833755	-0.2169312679612643	0.04689841256196336	0.07778182066860853	-0.049487101176454475	-0.22471342240320152	0.030510493428842444	-0.03042111335585412	-0.07032518079078022	0.5310462827053263	-0.6841764434593418	PPC	catboost	0	123
146	0.23743418370000208	0.16071881167512803	-0.05764431997448112	0.037248535562189974	0.11647412731334289	-0.1487852289190157	0.1059579022970688	-0.29776136863554414	0.1302921309352247	-0.06169234505993928	0.1337150666122889	-0.20266362497579107	0.04987101272435674	-0.05269917604137684	0.010332111437195193	-0.22026645966810696	-0.017848741240559948	PPC	catboost	0	123
147	0.22963392377444755	-0.14972364576230346	-0.11706567402111843	0.3067426014068877	0.027561757088155468	0.6315242091682829	0.10665935404592511	-0.061603085054012414	0.16659048603647147	0.0230582396252028	0.12922429650999012	-0.07739021531088541	0.015041981636889372	-0.07509817780918494	-0.07935483889675392	-0.5378805461662535	0.03953822980633495	PPC	catboost	0	123
148	0.13513651773684265	0.21580497454278283	0.004989295173452218	-0.2898466926142539	0.1026468529137671	1.3905485510955122	-0.47696031077968726	0.14264315136416028	0.2561582368697678	0.02796927712036289	0.18935463682029077	0.010429653463190691	-0.010025101127484082	-0.00888753263353489	0.15788111535005103	-0.3494820681641591	0.9631651356847409	PPC	catboost	0	123
149	-0.09659609781442298	-0.29761251607877093	-0.36576967647833775	-0.44920992914533403	-0.08837241875448917	-0.2345703758539083	-0.07266876128752471	-0.2753526094649532	-0.6774068112620932	-0.06580359038733387	-0.4329794422656752	-0.08267674976869067	0.0025490430021323667	-0.058280117448648305	-0.14818040764496226	0.4718784307259637	-0.4252439662990776	PPC	catboost	0	123
150	0.3936623208282964	0.33956492151208517	-0.2908847942454236	-0.39553306020242013	0.04673492096495163	-0.27500879903177944	-0.43139602838302527	-0.24310919407525047	0.23673767631285522	-0.22430151954875838	-0.5569686342647063	-0.024872680577343813	0.11364533491149673	0.06919856423079179	-0.005041157876997492	0.5549250068732723	0.5469888584790714	PPC	catboost	0	123
151	-0.1271646768528537	-0.04126039922648221	0.7565354108941676	0.6010984830401866	0.08890578009727432	0.22026161567029656	-0.03536925183171648	0.19573275025249784	0.23663903298959657	0.044440827906629475	0.061632519864635936	0.13110387321635633	-0.032217763155804574	-0.09448537655730559	-0.14878554774968583	-0.2908837112878264	-0.016413998714435208	PPC	catboost	0	123
152	0.07313678099235664	-0.23858077468008906	-0.31397646521187494	-0.48746030332845103	-0.3066305525431579	-0.47521777272251253	0.22554228332290102	-0.08109918576083172	-0.394120858783914	-0.07621148010102263	-0.4565647596523904	0.02321271812744933	0.1524041724877288	-0.03075084237031158	-0.14763013846473738	0.23848327621918525	-0.6745754359771983	PPC	catboost	0	123
153	-0.059566843599792314	-0.09407943180423096	0.2105853007993683	0.28526508938958406	-0.04853881914676335	0.5373224348669988	-0.0029224405798716248	0.15136444628591397	0.05212074460672336	-0.06372372345777892	0.07561135807605265	0.11824354737222176	0.08586737380138307	0.030147534985689308	0.0065824470593877195	-0.4580734961112367	-0.10183260776003379	PPC	catboost	0	123
154	0.19403981556674624	0.06470781862654611	-0.05512392300013542	0.5503174950142884	-0.008024865203897075	0.3468586800971404	0.19609096768725678	-0.034903385863559296	0.16915705888227509	0.06048681263030966	0.0804432049049649	0.10394133624201286	0.01782750509642156	0.09909536710243413	0.07048058234478281	-0.18812681055771485	1.2399282999809138	PPC	catboost	0	123
155	-0.2781988854058019	-0.0876863687588564	0.47745205888501646	0.39133486735189904	0.2050711552576911	-0.13750966304532333	-0.04539161008065304	0.2326604005549137	-0.06801911333216255	-0.06114299303111985	-0.024666908894094623	-0.2832838050753116	-0.020467244668604914	-0.0794304949286447	-0.11564655980352878	-0.6217790356913321	-0.4371842588884132	PPC	catboost	0	123
156	-0.2836909673247438	-0.14121886397760183	-0.36204182424697134	0.488758640574706	-0.020434516378557938	-0.2787033365383739	-0.028747033446869304	0.08715648710419346	-0.06599339430423164	-0.15235078328102952	0.14145600550322765	-0.12061595463701087	0.3117183397853327	-0.03680077103836512	0.07138402874178283	0.6871929173676596	0.13896656361683143	PPC	catboost	0	123
157	0.13453937075149386	-0.08543047281231818	0.29499599565994944	-0.25198649572707277	-0.1056874578915302	-0.16606059379499694	0.05724923477162845	0.1489189421136093	0.026683219981292496	-0.1417425369773733	0.08060824182215413	-0.2973371677654315	-0.020567638036053035	-0.02586874119595571	0.06395766756294233	-0.22012373994911996	0.07079320884671507	PPC	catboost	0	123
158	0.06725087993391171	-0.1056499338575853	-0.3101425057067309	-0.43372865165172647	-0.15630044325153508	-0.22799081362396356	0.21069714961197344	-0.08281055456824091	-0.05254733232326352	-0.09591778304817544	0.18862095367206283	0.019131941293661442	-0.0897046815979809	0.12025709373423821	0.0230943200300189	0.17053911410815364	0.21858965625969734	PPC	catboost	0	123
159	-0.14259572487461333	-0.10626958689923276	0.22161293182982117	0.5094371768538711	-0.11585497619418739	-0.10358275264076813	0.06772309474870201	0.07406988865193483	0.179324460204229	0.05970281829782518	0.06377491496512092	-0.09854289435739752	0.07964504889110482	-0.0883964042386134	-0.011777073688492762	-0.567026359480553	0.22954244019904846	PPC	catboost	0	123
160	-0.17803591187319245	-0.06967181340964498	0.8587026026607854	0.49591171997339895	-0.008141180638437615	0.95105422034356	0.1608902145280531	0.24217559865244412	0.2021218331590284	0.07779353132738544	0.10057122776043256	0.16332724371076357	-0.028053984144333386	-0.1043501744878293	-0.18235407132025555	-0.4414009514734923	-0.30115305437197176	PPC	catboost	0	123
161	0.08845638194002879	0.2880028555413944	-0.2612233248624289	-0.4542200578416891	-0.03088843215977876	-0.24774947541291964	-0.24150073329299876	0.1083494461758643	-0.001181516735259193	0.24754606636722676	-0.41598741997615013	-0.051276021401936635	0.007689536547129423	-0.0638439307891142	-0.051004474590562905	0.6935151319273745	0.4762772759849366	PPC	catboost	0	123
162	0.03927227620368657	0.2149916674135319	-0.2470035603588925	0.27396464021678085	-0.02861396575058911	-0.27195952377861077	0.04001219798474513	-0.22422445067947175	0.17874426731286402	0.11365865341557924	0.07285365717582679	-0.13925131078007932	0.07493304860910141	0.2596571015226388	0.07061150571841496	-0.23766205544894584	-0.5811635472002079	PPC	catboost	0	123
163	0.73184470253047	-0.03451394484564044	-0.26437590642426856	-0.42546807564639094	0.1182463449178519	-0.4793938914325596	-0.08986173055218326	0.08013749295938924	-0.004476032224066732	0.12849484017375065	0.03235590910176595	0.1511916227860409	0.23611363438904046	0.26086844661697	0.19645854236909557	0.1086533460001947	1.0180957750759043	PPC	catboost	0	123
164	-0.19467741544994543	-0.11107514849048193	0.3910079179919919	-0.2718366737575319	0.07308549970253432	0.5877618114771324	-0.19175613946005976	-0.003432588279447585	-0.005497964520860632	0.13143904902865786	0.06956090856188878	0.218610690934101	-0.001452808621243345	0.02459582501469169	0.13823025040515435	-0.16611130402080282	0.03151891376351986	PPC	catboost	0	123
165	0.04900985167528599	0.08158357609165318	0.10764398968629744	-0.41131133891910804	-0.05358186860048458	-0.17224210168325754	-0.20763827890657632	0.1471341594390457	0.0745835460681262	-0.10443454918376027	-0.38924750769614264	0.05135486784736353	-0.14727172984904813	-0.05593566655534556	-0.019609593026305095	-0.15462005274359908	0.713616962339955	PPC	catboost	0	123
166	-0.3029410208175774	-0.09091569978768813	0.20735467376833688	0.9044054776931779	0.0814747545600297	-0.014792045398327333	0.14072499311575423	-0.02984702543094716	-0.2967471619107375	0.08362807099877541	0.053737230682207086	0.14851523275983228	0.10047167263313904	-0.04623721102896341	-0.11165661984192017	-0.7096684239314632	0.012445611686911507	PPC	catboost	0	123
167	0.11997928749685026	-0.1890285175454334	-0.1686836852667006	-0.3799707226404054	-0.1386324182323424	0.5654301998522636	0.081447039726697	0.11559573596536814	0.23784540754101546	0.08366158815493864	0.0906583090159232	0.02404361000081134	-0.018092338286199425	-0.12343167051549811	-0.10529897979318348	-0.1056574265030773	0.15306191392171187	PPC	catboost	0	123
168	-0.023942196062686136	0.014471094358465771	0.2966059076698601	-0.18938200397740917	-0.05380295002279155	-0.2019408531134069	-0.05437828339551922	0.18738844493767637	0.20219829083630955	0.056872600641322525	0.07403639531888578	0.11727464126705804	0.03601793327683412	-0.08347704194592066	-0.11748996205926938	-0.5663545678575592	0.012240115685075643	PPC	catboost	0	123
169	0.09096792736253753	-0.25055130539440007	-0.32802377807422284	-0.43091025117494275	-0.004809997546155252	-0.21048954705736153	0.015440500224096437	-0.019099445606931796	0.2655413920171353	0.036253147903638996	-0.4049567414128198	0.12191044470566628	0.02420659785739113	-0.017581498856814103	-0.10683610253955185	0.7359267681237135	-0.5197953819839201	PPC	catboost	0	123
170	0.3949775490494183	-0.0468903869557179	0.18408415743287346	0.0602214020163033	-0.06163531533479784	0.03538574008919973	0.05210574310281194	-0.044141512662883554	-0.02084719514115203	0.057419084340335956	0.08782621930478873	0.044217792567287466	0.032050965704764	-0.08906350550638424	-0.1648866123858391	-0.5920666253693779	0.1137644411434085	PPC	catboost	0	123
171	-0.34949405630248004	-0.04445117435362911	0.8842701325343043	-0.17775108508102497	0.1533805207867725	0.07338692117315258	0.1159847949078318	0.13238923644077222	0.06024910103423797	0.059572666301769814	0.07810679945318887	-0.17090595639415276	0.016817263348339464	-0.06672520116225349	-0.03418232276368698	-0.5195842975329987	0.8024536236313364	PPC	catboost	0	123
172	0.9128372149173001	-0.14027445127451726	-0.10848082984158905	-0.310760475738062	-0.011278913823526925	-0.24482015205385996	-0.2169642372623173	-0.27817230827756084	-0.21116216331526477	0.039525188310466405	0.1481549680056643	-0.04981098203096633	-0.055892420507319636	-0.11061886009797853	0.1746193262707874	0.5071743687763904	-0.03501143204137276	PPC	catboost	0	123
173	0.09964457812345504	-0.04973853719552737	0.23769971965066133	-0.3056148567449321	0.15809533356465968	-0.06429645673341754	0.05523120811211885	0.010595064188097367	-0.013298392339650482	-0.036989152540838156	0.05668896398982137	-0.09555938643329516	0.4284272375137543	-0.05558995484076746	0.08611865589604242	-0.25247669000134987	-0.04467380115337512	PPC	catboost	0	123
174	0.24772356030513762	-0.09058361304178843	0.23641989068779853	0.37096729872317424	0.16322197480525089	-0.1940179117691793	0.16187420476777709	0.056303201876400914	0.19227526345250612	0.09168270784115957	0.1046842285215359	-0.07490761376126098	0.12939941863274051	-0.034124928781982325	-0.03476829929069978	-0.24133575616362113	0.906773968846061	PPC	catboost	0	123
175	-0.2358435383990644	0.06209608824727728	-0.329859625759141	-0.4493359299277301	0.008517248405734494	-0.2404536541582668	0.1356966433324735	0.00030571218119708585	-0.25310278474445774	-0.07607237250801027	-0.11073649577673837	-0.20637642923979696	0.03575706806003866	-0.031149965878568043	0.00033571685119576216	0.47634271337041095	-0.553712554265398	PPC	catboost	0	123
176	0.224734974990871	-0.07515392275943016	-0.0411225667234134	0.58508367488894	0.23573422077705733	-0.11894957046898065	0.12804437321696988	0.11815858614229076	-0.06803858004019357	-0.1285084685271668	-0.07421716472747733	0.003653251022997207	0.4818872885969428	0.12454764596193121	0.12699986512056513	0.6683781128983022	0.2562686081325369	PPC	catboost	0	123
177	0.11258110299338576	-0.22093894789826474	-0.3500304672198065	-0.4079008364612199	0.0037058313949181318	-0.3573140100137425	-0.015003364607314827	0.0719330471601746	0.1785570456792177	0.058253288626088126	0.04700270103250445	0.14500625024722552	-0.1578302668971348	0.1422854263432371	0.1779190707872922	-0.22871789356730676	0.015051989552148681	PPC	catboost	0	123
178	0.10220694105038795	0.10583735196290904	-0.052493618326945275	0.3296478682190724	0.15827724366259222	-0.20516480663512351	-0.07464038203167035	-0.04461462538945047	-0.1957369818376924	-0.03966954279581429	-0.06578955493436554	0.020533872475168507	-0.05250751989622977	-0.0045927202538206145	-0.09943812541121289	-0.5785640217510837	0.4831062351306591	PPC	catboost	0	123
179	-0.012644497947881545	-0.10529687008523715	0.2512412617956513	0.816305001940489	0.13719077033937388	-0.06919930013763635	0.123175370385877	0.17664600465072433	-0.021024206704180468	-0.0812812383221976	0.05728026476769692	-0.16421340516919614	0.05036682214197154	-0.06962029036951164	-0.07425380236819705	-0.5690946732655076	0.06484542152753794	PPC	catboost	0	123
180	0.13091860795729285	-0.08039670464747233	0.12265682690915634	-0.3472994184148451	0.17145551929223182	0.5507203867684426	0.18303176102642268	-0.038278968473261524	-0.30800414989993524	-0.035512577148621036	0.034050956445257866	-0.08505727385407683	0.20906008238439408	0.03878928470311074	0.13153587132564748	-0.18995576114263926	0.13556426113625078	PPC	catboost	0	123
181	-0.19646098484531838	-0.049270114843105436	0.01022192649501679	0.014339346070940107	-0.16664139448145285	0.6616821673220149	0.10050092194864546	0.18412507524619867	0.19644861146551393	0.04759775497824424	0.14393567206162486	0.00413451554073143	-0.07406152597410078	-0.036595327456289926	-0.06851431578773357	-0.3176100767082107	0.6714502061770184	PPC	catboost	0	123
182	0.414054896066071	0.18540871792231753	-0.3591059867882858	-0.4131460356608201	0.036885896175599425	-0.6843407165835173	0.11946898240764212	-0.01135252932282383	-0.5590081413549491	-0.06946263770232154	-0.38801981605193153	-0.007014640212074883	0.09702156621171379	0.24790824665171798	-0.003007947689717491	-0.19380872375662458	-0.5245393363652632	PPC	catboost	0	123
183	0.17675248573034566	-0.11922219140313545	0.088377003886357	-0.29689145118512855	0.18440545157061974	0.5565169513804333	0.010095333660649934	-0.23928499009533588	-0.04206535156845425	0.047219124537482185	-0.38807159327362367	0.07109389626637842	-0.04336453053554511	-0.0668737054802933	-0.013364808589976079	-0.034431745984700377	0.970116082004486	PPC	catboost	0	123
184	-0.02165986938633655	-0.03927293881438319	-0.3081236157629343	-0.3437178838021569	-0.055917250613714824	-0.215661173396299	0.09637177329044007	-0.4066037741370518	0.19874788738873786	0.08237396234528395	-0.15210389438790295	-0.18672979601449222	-0.012191911924925105	-0.040989252823645	-0.057211690776072556	0.13039841748150954	-0.5791667663808501	PPC	catboost	0	123
185	-0.28260519333355183	-0.11114702919223964	0.09761611450467698	0.40319961178382646	0.015460471325265866	0.16321008102233187	-0.04582158047305065	0.227067945594196	-0.14589264364856627	0.003697759419432541	0.08514868378233788	0.1272025712443965	-0.04704735310996228	-0.10595750289298463	-0.14957934954546417	-0.6382441565172953	-0.34564487570082025	PPC	catboost	0	123
186	-0.1984469056657431	0.17785357316863337	-0.16081832582401895	-0.3605079513161086	0.1300982990418163	0.7807265571940732	0.12870051642473457	0.0903258636953501	0.1457281325348172	0.029225672705804957	0.013930641391509936	-0.01918681278185132	0.06635211520716577	0.0773920141097443	0.27993378800823826	-0.2842788969253884	1.063516695237702	PPC	catboost	0	123
187	0.03835125963358061	0.33438127766539105	-0.14203774397259228	0.30192806589823584	0.09090626593018644	0.734944581181162	0.09751823535308553	0.025518778150119294	0.20457589613994728	0.06849305785928912	0.19440000784048317	0.11981694750172275	-0.058519776809461514	-0.05788747467744646	-0.12667479502662105	-0.20876793385334647	-0.0018388627981526374	PPC	catboost	0	123
188	0.08011667692085415	-0.0003259414921621104	0.49489668003113213	0.3582931336204463	-0.06658211741192464	0.2674750692329127	0.09134441468814408	0.1878988197230517	0.22718171018655225	0.01720319155244867	0.11295306928309815	0.165231907848113	0.06615974823436142	-0.013733958164945784	-0.1625050533906547	-0.5434842891393508	-0.2058660549569703	PPC	catboost	0	123
189	-0.3080524651454404	-0.10129858977408884	0.18654964253569073	0.5634129545124573	-0.04908016494625052	0.13705658539109858	0.028204744973878752	0.21704932737212315	0.19840295520935233	0.0012726353309568048	0.09250266759257784	0.06722264796671902	-0.02325891290765534	-0.093226222220359	-0.10713649661394682	-0.5737276479756903	0.1640866550524988	PPC	catboost	0	123
190	0.031971481617734276	0.1785031304331103	-0.3428443550361542	-0.3640682314436509	-0.05970853502534039	-0.42239499426538796	0.21142758650441953	0.028492760419335808	0.1044128927745029	0.10481467282137522	-0.42833580157656725	-0.049776359437860886	0.028545025898566823	-0.020561439693644885	-0.02688166043970187	0.7191378463677476	0.5226152492817147	PPC	catboost	0	123
191	-0.15816037304861041	-0.025528168645029922	0.04498387335562209	0.30661448787202356	0.0625342277715988	0.7321039093143331	0.15411455458182718	0.03140471700600341	-0.028666087344047204	0.0883163797715258	0.14282612917659437	0.024417154106156115	0.05492098390423629	0.3951161548054895	0.10894663155942161	-0.08288426609300761	0.571803035340419	PPC	catboost	0	123
192	-0.204087825069861	-0.25023113470175795	-0.2092148701524824	-0.3229948306474359	0.11339935508736096	-0.14273393983757732	-0.14142459694252815	0.02355871430714016	-0.020068572814741684	-0.025100283526480263	-0.06127427478578167	0.04877916054107768	-0.004508808032108982	-0.05352548603954629	-0.10303582417615227	-0.08145473762552498	-0.008747696166388074	PPC	catboost	0	123
193	0.06815697024301225	0.11219255529391915	-0.31663998300729834	-0.3632117060611265	-0.07639964280655456	-0.22654579153538243	0.04739252381584474	-0.11851454871158687	-0.0020182966054577475	-0.0013338107681908323	-0.03916993078876	-0.3243118929285559	-0.4023372965863506	0.0364688613226446	-0.07561853661529012	0.7392754690580614	-0.004362488255330976	PPC	catboost	0	123
194	-0.3056888884799847	-0.07959296443213923	0.17874297670243938	0.4305096652182594	0.13684451708700493	0.34173582204337327	0.013482687216844595	0.02782107876174968	0.16636890280786015	0.09476410479537548	0.052595345725080164	0.23364467356325455	0.07921999131147951	-0.025761984540241027	-0.008909157710122545	-0.4431280918034913	-0.3388511929971331	PPC	catboost	0	123
195	-0.11681411230695785	0.23717180305184948	0.05518430104518264	0.3111046589727495	-0.032503562377487395	0.05711784554826166	0.016966905296234402	0.18684811418832079	0.22627028500439786	0.1036671864014129	0.15973135805698924	0.3247651465082841	-0.025855077663197962	-0.1051482131232679	0.13446255518672437	-0.30959396811079953	-0.17396095456984131	PPC	catboost	0	123
196	-0.022756309658164192	0.23093039308868196	-0.302780506873075	-0.410785755506457	-0.042729942335566345	-0.2244835710916761	0.024796332935669338	0.1063871508296536	-0.06525025415818908	0.11272204771393651	0.13905366812142728	-0.3403374446063122	0.026294523823181298	-0.06286468582177557	0.025547928561298203	0.44054287186437746	-0.35457634298151525	PPC	catboost	0	123
197	-0.17305818789756316	0.05770487911868533	-0.34346502264294804	-0.3594425319070978	-0.013120828945174209	-0.41712525340544976	0.03345833228753578	-0.2198552385740962	-0.37294390675925443	-0.04222238796244058	-0.4274526171373977	-0.09725047635017726	-0.4430881872786859	-0.07748572146206995	-0.20429509492437037	0.5227390967331352	0.4564727989234944	PPC	catboost	0	123
198	-0.39698388635270504	-0.08471715016960676	0.28086436402113296	0.3484124583136194	0.019679617180298564	-0.2729854653062086	0.09179439809756333	0.24655881155287998	0.19246044454230335	-0.12869609306953128	0.1338344292013051	0.0360931252411964	-0.019267436938274343	0.007862269523561467	-0.02956530711709543	-0.5028879510440091	0.646560903669831	PPC	catboost	0	123
199	-0.06272993747102637	-0.0899691438770052	0.4392347703737873	0.5051898105915859	-0.03917357438543944	-0.0515670821034441	0.1052955454786551	-0.002716619288713048	0.2214786343010946	0.09277234388877105	0.14713227740121443	0.22587432988067926	-0.09014635539706548	-0.00028691542453317424	-0.1067851539011569	1.3349446895930102	-0.3854815940059374	PPC	catboost	0	123
200	-0.2477213374458489	0.17139692162925957	-0.25656146445423833	0.35691177457543216	-0.0650443994660335	0.3662563980772964	-0.1878704360704743	0.07855945124319552	-0.02216072028029718	0.06740426819531191	0.1041948437001388	-0.014221268551113496	-0.0928914299825397	-0.05531505572743914	-0.04832984014390779	-0.3543089425247688	0.5538696651568286	PPC	catboost	0	123
201	-0.01415588369851096	-0.093965287967163	-0.3268323283913933	-0.48364519373456766	-0.05444326995657097	-0.36417546040453663	0.13204949363450724	0.015845153266105146	-0.534978079365802	0.11128246076355561	0.06697113716149639	-0.17086835800795316	0.058328897024746876	0.01970264638847815	-0.019250659370598038	0.6773062273384232	-0.2417983445655963	PPC	catboost	0	123
202	-0.30105161413148634	0.371904909102584	-0.16625773164080432	0.2356948026431555	-0.06377075701895582	0.5566805329491662	-0.1260305616013076	-0.26675510086209175	-0.012415546400825673	0.044285247236619564	0.08922583153649664	0.08589887867467313	-0.0034227716902070116	0.3629104941139013	0.06327920399987952	-0.373443360535549	0.0234717663855194	PPC	catboost	0	123
203	-0.25435678459021555	-0.08668822142278879	0.5203218394840503	0.38509801501728724	-0.060011476723739327	0.14753876282997727	0.059360802220059974	0.10488094709678965	0.179150661097068	-0.03241803055190393	0.05970168962825719	-0.26685472384230796	-0.04347106711345482	-0.06530364658523313	-0.1361512063858669	-0.6130303349804342	-0.5913267236617888	PPC	catboost	0	123
204	-0.12085188976921707	0.17941570716355515	-0.051790707433191224	0.5357497180484695	-0.10665177609614906	-0.38475813008506926	0.0839560296965724	-0.1515816139501627	0.028985096049383027	-0.03300342702649904	0.07753231040949446	-0.21807581653539584	0.16477808457045334	-0.0003575131143024496	-0.07672991684465819	0.9243381091343869	-0.5017690385480204	PPC	catboost	0	123
205	0.520760180215114	-0.22677330158165107	-0.1260561752333959	-0.12955547043387353	-0.20043019514512223	-0.1916534659589043	-0.44744558469951257	-0.35215841453954577	-0.10691576213371258	0.08331611784076073	0.06657536420335956	0.10829021477940645	0.346022583517881	0.10735016091871279	0.10774681854747145	-0.21290932425333486	0.918192691846707	PPC	catboost	0	123
206	-0.26024763475145585	0.0001428397123072328	0.1956751682835546	0.47878702107438054	0.018706827062570562	0.5225691454674517	-0.31209690475441715	0.030216156084792112	-0.10877243097623433	0.01647535587699575	0.07109245711771049	-0.18475340463866033	0.07403467414138201	-0.08071784597937463	-0.09217686571242184	-0.6360551201670082	0.7467877403343057	PPC	catboost	0	123
207	0.04985452108496928	-0.18618709078006165	0.05526486839370271	0.37638440797856154	0.1258814243887743	1.1712311936631745	0.19587904910032472	0.004250643380365521	-0.09043250587283863	-0.13584010365414187	0.10885671844062708	-0.004705894552255626	-0.005522971674204049	0.11131895364885751	0.020205792296706698	0.2797105920986201	0.10562257136017139	PPC	catboost	0	123
208	0.05210623537280799	-0.0702816084086717	0.08689832384655719	0.36512901152955884	0.014222513170857105	-0.11768282405657088	0.14247613199897885	0.17081741591295047	-0.0078535277047541	0.15739485555761862	0.02568057602296535	0.04070980400260344	0.07184309177434946	-0.04613650706261881	0.0052583377639487386	-0.23003471854477203	0.06559196650180449	PPC	catboost	0	123
209	0.030418800084351473	0.3719375566802092	-0.24426307197936106	0.43432547293615603	-0.037005337296666135	0.4452630257738485	0.17554192694983292	0.06962128651663732	-0.029180290984070465	-0.09760982590790396	-0.15231278569448548	-0.21273132953155743	0.003659619010785012	0.10260944362306852	0.07579127597524345	0.6774829363024818	-0.6792245529817595	PPC	catboost	0	123
210	-0.10768956537342761	0.09183074835446588	-0.0931715145494679	0.4807474138203766	0.08808068472840255	-0.038271058098461985	0.01579104967888777	0.06749672627756942	-0.35617499346664344	0.019455801626976618	-0.02276511763041653	0.14687192992566916	-0.011709568159429373	-0.06514320161907157	-0.08116199797701937	-0.49433383842889683	-0.30127877605157805	PPC	catboost	0	123
211	0.03775452412208869	-0.03437885314664886	-0.27814140673719784	0.18400188510322052	-0.12026333360003352	-0.26437908985275954	-0.566432207659122	0.019889298355749863	0.03325098700649323	0.12792162110733157	-0.3823992124551064	0.03300675168275303	0.02044775822894442	0.026833954895583434	-0.16617875909430024	0.6449249750210044	0.48090797766542287	PPC	catboost	0	123
212	-0.5333985327222117	-0.07337062894323279	-0.26545520516102367	0.1698398558643785	0.11911384394220868	0.07290642826499219	0.034880877398853975	-0.36131676313560745	0.011513267744796907	-0.006866101721348116	0.044170558540018535	0.04072569535754818	0.10413346271520288	-0.07732653553550319	0.06040289611653253	-0.5128597654680176	-0.053764934945975194	PPC	catboost	0	123
213	-0.079152763970357	0.03328040674334019	0.732018228813167	0.4471910876918137	0.024452514260552914	0.22249983167482432	0.012039389936032638	0.19870451889824597	0.23735391984889803	0.13431262479692374	0.14503122178869945	0.25421142223615867	-0.33228782546082164	-0.0978735904412283	0.3167951773972767	-0.05828376628142375	-0.25447444494249977	PPC	catboost	0	123
214	-0.0221846216369603	-0.10378011708368333	0.09709985185174068	-0.05133618880248617	-0.18276268280181301	0.041720324162992206	0.09481286720363118	-0.08010880559272154	-0.2189669868724982	-0.18002969982831904	0.10057409669541036	-0.3017566786081574	-0.02995520594558293	-0.06358627498218683	-0.09023187107570226	0.046323012240626904	-0.5809510762732454	PPC	catboost	0	123
215	0.06720834147237571	-0.028517706762726813	0.019037396361491016	0.3587772081965243	0.1115546532847229	0.6488157191652655	-0.05962753626559909	0.042005247581077994	0.0576696587271135	-0.006221013591747519	0.11191253110825519	0.1687277421942776	0.13958408912441297	0.004951844514412565	0.04734890519998109	-0.2590081711030863	-0.43300716593072014	PPC	catboost	0	123
216	-0.39037753939617426	-0.05398109051980744	0.8714402275322347	0.3556733118781437	0.01302372740364781	0.1770774413204905	-0.06405697304320301	0.2142548031465208	0.2138433862815236	0.018497272895106193	0.08665544948885487	0.13722591568010173	-0.05269925776051177	-0.06768130206680657	-0.22365172501895478	-0.5584564112841702	-0.06917671353636301	PPC	catboost	0	123
217	-0.05307393141306735	-0.17787602960224574	0.5384361802084173	0.3051612363773617	-0.0671706410393792	0.33122251469269687	-0.01173777255108118	-0.013480271797971509	0.16493954260535185	0.08085854646032271	0.08367192491699214	-0.2878117472961282	-0.2735891115010022	-0.09385828400547193	0.028516552122599133	-0.5743106124120668	-0.5254372516641191	PPC	catboost	0	123
218	0.1026840081588644	-0.10546065718134692	-0.2162330461336914	-0.4357314131743755	-0.1939259886247339	-0.16814876907576165	0.06749739107356317	-0.05951753836762086	0.028975032282525202	-0.1525257166677056	-0.06653958623234549	-0.18198062676242893	-0.047682647615017025	0.03333244712786736	-0.04548746759537283	-0.560190481284022	-0.3546910589591302	PPC	catboost	0	123
219	-0.10462137164246535	0.4225584169731484	-0.19670532422880155	-0.2860615432083355	0.12755268966332145	0.3358330167833468	-0.3529291921858104	0.07158976705946121	0.26157220971170486	0.027550508197234758	0.040326424840208944	0.13011542345648086	0.2692065990336869	0.03630181518676399	0.049742210022622774	-0.15234749943747156	-0.36562777681201003	PPC	catboost	0	123
220	0.008889431554879213	-0.09979497532697142	-0.37516275838645335	0.20455490639463528	-0.017101214160986696	-0.2304428076333364	-0.038209873179963307	-0.12237610015990978	-0.6252410108426134	-0.09072024642132337	0.09768775437850538	0.03192007708104171	0.03496719281039308	-0.012778904284141315	-0.0472633786562241	0.8970699897602128	-0.36544558823545714	PPC	catboost	0	123
221	0.7053276774237162	0.5799740525665911	-0.1381296673797512	-0.2381839575915141	0.0472252960084793	-0.19853246290211735	-0.16541832134379586	-0.23989657003191459	-0.09680021489818522	0.01792376435848595	0.10122338762430419	-0.18014169577282763	0.0055961626895159825	0.06239117620683731	-0.11032605849105857	0.6411152014174957	-0.4782562033226254	PPC	catboost	0	123
222	0.06514381042406263	0.4126122416218072	-0.2655460560536504	-0.40478130953350955	-0.05586866865932559	-0.4703562313546915	-0.32717178901888166	-0.014088662886516435	-0.6901922491699846	0.09136428093404918	0.15791122630565804	0.009560288524720642	0.05230492798280893	0.012549445195614907	-0.024476361386183147	0.6192424443337176	0.33338518551590934	PPC	catboost	0	123
223	0.1791471398009937	-0.041250299111479774	0.18178044755250267	-0.4801337612257577	0.04333223288690578	1.2536396588757546	0.03328597799097315	0.0854482915435179	0.20729676301744782	-0.11794638505932427	0.11554513484395697	0.08929614819748138	0.05685999938682218	0.034986314412633196	0.09928420304903555	0.5122607881124739	0.12730437683148252	PPC	catboost	0	123
224	-0.12492591734318802	-0.11235491619030868	0.2080640217020045	0.33307026944018414	0.08947465763749962	0.3789808500443421	-0.04041503240684816	0.2089079571044731	0.21566027366757878	-0.027192256527847583	0.07227568321913956	-0.295422731078104	-0.02548923554782405	0.05925296036423348	0.05140792806429386	-0.5553289726066356	-0.5666449327139857	PPC	catboost	0	123
225	-0.09583750464425196	-0.17769021866581175	0.5473348045174664	0.3231168435919101	-0.06443896479701067	0.03587931354741261	0.06571812153832243	0.22823305352542264	0.20253278598529928	0.08528057925965866	0.12495507564965717	0.18901167549846615	-0.019016709444771986	-0.10935502678442563	0.05889947373617042	-0.5632339418408353	-0.27621386399729797	PPC	catboost	0	123
226	-0.29284491162123355	0.0346179386397023	-0.370861642642406	-0.35822622906320156	0.13115730004567103	-0.08316140055274086	0.2820549394544516	0.0976300811942047	-0.46942901327843484	-0.05240826702035813	-0.35293906671735764	0.05242183366780663	-0.31613431203284065	-0.019912078526734617	-0.03270026527159691	-0.17763218449317367	0.30725279298503677	PPC	catboost	0	123
227	0.10493254982519695	-0.0702543688229177	-0.06440708020768895	-0.28610969803723574	-0.1827341750629848	-0.16464791561821235	0.06649602310592984	-0.21937468251430556	-0.32172094333983375	-0.026445277655282384	0.13736740559722332	0.0596696049173306	-0.03253371066398007	-0.024008946014836902	-0.061888615960641026	-0.5001530629305054	0.9258746762987926	PPC	catboost	0	123
228	0.25222039241160354	-0.11951284045222048	-0.17090601623071097	-0.4427728257019981	0.18797877229807955	-0.3260787615340067	-0.15049636144712392	0.04927930526379018	-0.16362242098008786	-0.12189057823225075	-0.12219530646389204	-0.00893446559595901	0.11115461296888833	-0.025807797984293796	0.06909661039089318	0.8278313729532166	0.3491650855141313	PPC	catboost	0	123
229	0.08884805063273546	0.016429821797305205	0.4624090985713589	-0.4897780524843447	-0.09451147676771042	-0.44838669742803705	0.024174276056951906	-0.11608817020836933	-0.49055298605039815	0.12168748084641366	-0.4215359035020408	-0.03660093608357411	0.05235049133407414	0.04313430854575487	-0.08351827108751388	0.6283064074040609	0.36974317003102675	PPC	catboost	0	123
230	0.1901337142490365	-0.2473100347845653	-0.22465278233509772	-0.43501619123882856	-0.014267439405750308	-0.2937946468495205	-0.31643335372180664	0.09261585623630479	-0.42812569677748213	-0.14404897498063535	0.16788007226060878	-0.11371222487744966	-0.2625977156998484	-0.007615541951746381	-0.1073758354349234	0.7480755464912002	0.3081383820520834	PPC	catboost	0	123
231	-0.11188299974478717	-0.08629903370496679	0.2428736908950305	0.029097833898082258	-0.02377986682484024	-0.05366533735400138	-0.06231161668732289	-0.2558359764245629	-0.016117812300365474	0.05934892091610974	0.0957722884344313	-0.09631093961151982	-0.02784950961193782	-0.08649703507985843	-0.0060522107740841645	-0.22056289033899396	-0.2685848448114086	PPC	catboost	0	123
232	0.024298967824904302	0.24134167169835274	-0.2133979389517697	0.31360607913924327	0.10704751998938482	0.9019673504767991	0.03288941275994212	0.02663297423823297	0.23354793533315713	-0.0069937582350975995	-0.019476565690864943	0.08770355120947693	0.05048873412964979	0.049162232437010726	0.03783340891321975	-0.44997859264949913	-0.38620519257295743	PPC	catboost	0	123
233	-0.30333290523054024	-0.13128720898216797	-0.027932440884958772	-0.3729789095909299	-0.10637772168120652	-0.20703054037770047	0.12062926751406526	-0.14098511229888708	-0.12909451976087408	-0.06789175650253432	0.038180982091337405	-0.1883543832048928	-0.14875045207634313	-0.048931786713634566	-0.08123068778092253	0.5146558713492383	0.10914389117132002	PPC	catboost	0	123
234	-0.193432236803171	-0.08498414118029976	0.5029987121636725	0.27468650066019895	-0.042234923395039196	-0.19870255040319063	-0.11084241854219554	-0.054880475465609514	0.23450949445005867	0.09802643680936698	0.051715802246784785	-0.06384594829774244	0.06529500070350357	-0.08801335344580957	-0.10060198082939549	-0.42051551410865445	-0.14376084693123536	PPC	catboost	0	123
235	0.2300057984965813	-0.09095974440881381	-0.2984539308477107	-0.458670955056495	-0.07095031099613976	-0.10580683997178023	-0.019357370833075566	0.08684321974252739	0.011299774297262442	-0.08141356786292055	0.15639717188832636	-0.07669469869331828	-0.27938331939442396	-0.007061854238507817	-0.18842659522130098	0.24825111748716938	0.5015331810222798	PPC	catboost	0	123
236	0.6258786982905216	-0.08957084239805883	-0.16710256906747648	-0.36879999644744993	-0.13713582964318863	0.5919082618194562	0.015105499430166132	-0.19784835629384093	-0.2636752594346286	-0.16755241581853733	0.12245279425092563	0.0884665235486417	-0.29330675737402667	-0.10726461375078118	-0.14510787480373274	-0.44812981408664093	0.9421762516586634	PPC	catboost	0	123
237	0.18717205960731487	-0.12609827892589867	-0.2627696173932097	-0.14621284990796007	-0.19406440657942758	0.09517263609810207	-0.002627755798767213	0.07296891381322736	0.013725282524316472	0.011323247849955755	-0.17108278118599052	-0.05529364490555576	-0.11425451571445813	0.07618672071562985	0.1671542247676181	0.6131643359142699	0.47053432096786657	PPC	catboost	0	123
238	-0.017445225248444347	0.5304811597922351	-0.3666935443897664	0.12023892737211168	-9.637143029813457e-05	-0.334330670937319	-0.03800862143427604	-0.3400258368621304	0.0033796739138517197	-0.041036633603196156	0.16629207999599585	0.17909951946608854	-0.02667945516282143	0.08135505402602368	-0.107668260477122	0.4265950390783215	-0.31372179454870236	PPC	catboost	0	123
239	-0.007523040911310432	-0.058303026442034465	0.17599674421931044	0.1880517695733014	0.09380654126398924	0.44528874412415625	-0.263370464070074	-0.04576976349086653	-0.03668437239642738	0.049205361924342605	0.055207001420870476	-0.266883213769338	-0.08254522790431888	-0.05862584645997419	-0.13678704713064122	-0.3307419646610299	-0.5063059366971377	PPC	catboost	0	123
240	-0.07874731982935136	0.31958962476643865	-0.3129003107781467	-0.3800665640970748	0.052703568251012946	-0.4504700444561268	-0.28736791493869795	0.0800308336119123	-0.00305507474109787	0.012007747863584703	-0.4757034571200216	0.03195114293260596	-0.04473961794623308	0.22651535362458805	0.058901020509007515	0.5508547343740806	0.7395362537792721	PPC	catboost	0	123
241	-0.2588655770644596	-0.11129119443880095	-0.31822266828690454	-0.382365581788978	-0.0637317638746884	-0.48504069447400167	-0.5211759867809267	-0.296072058016748	-0.7427052596550688	-0.06726920008348247	0.18694788894253006	-0.15524783956872518	0.04261254947273153	0.031169664753968544	-0.039515056723232446	0.49231918322546886	0.4405663651392458	PPC	catboost	0	123
242	0.05265129532058556	-0.08235616725503686	-0.06860469868186092	0.1686813326088495	-0.21588344347012234	0.5503437172591019	0.11986116247856214	-0.03443283778517685	-0.18151519101487001	0.04614121916090115	0.09230125843333196	0.11195565426602276	0.15420730247625775	0.13467660678126328	0.040748479161691664	-0.5850719846642468	-0.5318237224606837	PPC	catboost	0	123
243	-0.5018781885017368	-0.03171573331253951	-0.24172903530099518	-0.030382102339330808	0.15856812433006565	-0.18152406618508857	0.12455494290071237	0.18664932615130125	0.10053637024356576	-0.01854380565899542	-0.054738493350039365	-0.03191212379466295	-0.08155726963547485	0.004221517178331841	-0.1172229830801301	-0.30308651617649474	0.8026295525005362	PPC	catboost	0	123
244	-0.1561311529564248	0.25901735222120165	-0.13457346639480072	0.021762036897181238	0.030085346305506334	0.7251394002270731	-0.1924696494892751	6.051815760383105e-05	0.021651143736635795	0.02576373101745062	0.05931267622355574	0.13426904646188353	0.11949791362860594	-0.029601146509366925	0.09920795929630215	-0.2049561489578793	-0.08227025029470036	PPC	catboost	0	123
245	-0.056624726192210886	-0.08814542382153383	0.19346590283976786	0.3898491799639074	-0.09187882406994353	0.6972333674303378	0.09111727380663713	0.2019610382479194	0.16873777433569506	-0.07831163950032138	0.04036021973523605	0.04055521167674412	0.09154385919617036	-0.05654884559510127	-0.04788920028330472	-0.5150841040193299	-0.16832201335600178	PPC	catboost	0	123
246	-0.22123549169577167	-0.015346369461711546	-0.2756045428983786	0.015886890740339003	0.09426749531354758	-0.5039336835359631	-0.405691059224539	0.15893259108288005	0.15978814716697445	-0.07530840708388613	0.0717480252202621	0.0918486314771981	0.1335194472153898	0.011320249758854546	0.015851223968645065	0.8395530540281486	0.13704281780802444	PPC	catboost	0	123
247	-0.08289665188351696	-0.25795897474923135	-0.3015411609174384	-0.4159197438587608	-0.14898961561251067	-0.39274591974705403	0.24537355829572785	-0.15160895171662592	-0.4485889367538294	0.05784235650965963	-0.431207187496346	0.050977652466017716	-0.14147526595045176	0.05867837819443628	-0.1172208018736425	0.17359623156841972	-0.41396459206765795	PPC	catboost	0	123
248	-0.24666211865752102	-0.07469577439267483	0.02278733970246313	0.3671371165000635	0.22728154807080422	0.7176730732711711	0.011364956805873632	0.19665111340404717	0.17932482416707624	-0.029759769465085937	0.06644898358580752	-0.20596700276554467	0.03834673006735984	-0.081765614978202	-0.07818298144158424	-0.5626646322827062	-0.6196470939778869	PPC	catboost	0	123
249	0.03706297454424518	-0.045091505933441155	0.18545317279877455	-0.4564236315128753	0.17579831201854165	0.4659524302274176	0.20927951020456828	-0.09198645306975799	-0.1671085597452823	-0.04185183379359046	-0.29363095715489634	-0.0529414561907912	0.11252659898497924	0.01900136043387067	0.03184175787822389	0.6863217496141927	-0.4196475306257236	PPC	catboost	0	123
250	-0.09363485383418135	0.0926657698156464	0.08158889651785459	0.5559868425091116	0.10346603104493528	-0.0660133984094131	0.14527276137885856	0.03172872718851039	-0.03657901014928756	0.03738022851186696	0.007495288827829514	0.1583372247398628	-0.011486003333070262	-0.035167089151260086	0.13014885627875306	-0.4517011983146862	0.016631249670793068	PPC	catboost	0	123
251	-0.10496800975062444	-0.22439363890914316	-0.3669208919310898	-0.3621609558385259	-0.01658319064032394	-0.2033153089946679	0.10407778335571283	0.01606172441516426	0.22880817080406587	0.11979992684170887	0.038827502399838565	0.13123128458604463	-0.19779300324546395	-0.04993201188340938	0.1877253247312445	-0.22729969295501753	-0.2170702069416467	PPC	catboost	0	123
252	-0.25532535719593336	0.3398977368980231	-0.31729844946727503	-0.2716830664537234	-0.2733343353857589	-0.3901858802856436	-0.10147079147782642	-0.3935148228761798	0.2241797989932991	0.020600324398124405	0.10848609391481316	0.2512607814830274	-0.020583542947223515	-0.06307122715279692	0.1342778624970334	0.3170989922408277	-0.0374137040662996	PPC	catboost	0	123
253	-0.11334827043561534	0.3034171649877201	-0.321482169904745	-0.32473690444042647	-0.2547025290030909	-0.41468825536345133	-0.10332680760939708	0.10681389049465399	-0.7903268318153157	0.1027169722567819	0.1041401987353086	0.10854022915817349	0.007203277940341793	0.1043629409960903	-0.10848273704778448	0.42259038248120445	-0.2998050267167259	PPC	catboost	0	123
254	0.15835837769252095	-0.030101831287237733	0.46452179011220945	-0.017934474476682883	-0.029972670389810316	0.20102703747471934	-0.12105876362466549	-0.04963957857526544	0.010128019868175136	0.01943844209833333	0.0941951323412537	-0.07578677641546903	-0.019235847137210542	-0.05573357055466472	-0.028168405957763914	0.0896168837698517	-0.016349281977112086	PPC	catboost	0	123
255	-0.3973174341070835	-0.27316849904004736	-0.2611733864169226	0.23816333457709676	-0.07032379587178714	-0.17199546525211026	-0.06892380153090584	-0.42836118671508666	-0.04591978751809361	-0.08099900232016748	-0.29967725544606294	0.0671456605854636	0.056285087167069064	-0.09788920968997981	-0.06712054338890541	-0.4393044887610439	-0.2809109918307118	PPC	catboost	0	123
256	0.013808416068608356	-0.050444037500871626	0.19461297605802438	0.08040260595566076	0.23272536623588047	-0.1947045333454803	0.16319830845100083	0.16428201870651096	0.2693045672726877	0.09886161655830356	0.150921464278765	-0.09639357452307039	0.07475990085938222	0.12506645297940375	0.08737029109046665	-0.1748013222066585	-0.35278258383442695	PPC	catboost	0	123
257	0.05294629045030582	0.0630806255762849	-0.24328348730949756	0.43763909710260973	-0.13803688058007704	-0.38525283625215273	0.12743311521135556	-0.21982070606664786	-0.6217001866182622	-0.19990062053921026	-0.06216881596933675	-0.002316203530439595	0.11717959728938054	0.06841928959072467	-0.12133241030714867	-0.6090041046347258	0.5794854156226076	PPC	catboost	0	123
258	0.2555779981419525	0.2587867510662262	-0.22177376699854529	0.2624367723029343	-0.03160487940525861	-0.09922932376650051	0.05146760959729602	-0.012111691350770412	0.039028891936064555	0.06401214515806566	-0.0904013642591124	0.20195095396453855	-0.014149642504026165	-0.0950104618456511	-0.14610000956520752	-0.12746720951388493	-0.4379706966816758	PPC	catboost	0	123
259	0.560624330501094	-0.044866309085745903	-0.09513265608308127	0.10701607371673963	0.05660914891926131	-0.2991211721052927	-0.06742307551226032	-0.059140867843914036	-0.004917420364762253	0.03612622373621988	0.1291142221889582	0.1542993682525456	0.02920703677273906	0.07781395230537745	0.12406855140942875	0.15100144437892632	0.06595905140065336	PPC	catboost	0	123
260	-0.17849280975187637	0.24575124133568507	-0.17335869896925585	0.09015734531710423	-0.07835220370607164	0.32023258228554885	0.0952255864814478	0.09977392281115852	-0.12201357233384302	-0.08409251685508044	0.20763539772142403	0.17656780918033457	-0.05963702858423663	-0.004078393968677235	-0.08308942790413601	-0.6283966273381055	-0.37883984311832186	PPC	catboost	0	123
261	-0.23676885908156156	0.02229530931559926	-0.21655960127910756	0.16576530553299118	0.20766892806376613	-0.18658672752261077	0.12421223157299358	0.13887370438012192	0.09545762083535898	0.07442520634102297	-0.10682114954776617	-0.03961779487962039	0.5648978168557994	-0.04961553392415604	0.16530989273099475	-0.3488970398124114	-0.08281126491212963	PPC	catboost	0	123
262	-0.29922263522565806	-0.018378141311171613	-0.37127598796364814	0.04199133533510436	-0.008866143084753796	-0.39602171462575736	0.013247402439662031	0.1316772785365539	-0.23000274922904512	0.035076824259754384	0.10478198404212138	-0.14491036215119577	-0.17365928406610517	-0.010468068643275838	0.040824190376818746	-0.2817129699752676	-0.051473294581451126	PPC	catboost	0	123
263	0.29442787729593795	-0.23225759679112293	-0.25298683041000725	-0.32493147517453824	-0.1160375997135038	-0.23705070164001027	0.15873590387894077	-0.21008533022076972	0.19204693259814667	0.00934558842367497	-0.011819620559846727	0.19571180563202437	0.20771631377820654	0.27043735949840514	0.3058353222552504	0.6601932440329855	-0.34734566780309484	PPC	catboost	0	123
264	-0.3014437829367815	-0.07444066122385107	0.207325910649199	0.08771702997107009	-0.041479084962141165	0.5872257170761591	0.047666051406379854	0.2320642859257141	0.20677903062833017	-0.06704197603195435	0.12267771220174743	0.07017826055020192	-0.012718843954741625	-0.10093212701454292	0.034969539851972035	-0.47603545273367937	0.6957377144116931	PPC	catboost	0	123
265	-0.02531197185492515	0.01642860048103019	0.7134777050282828	-0.21822606801336714	-0.11759638473226487	-0.1142815761463863	-0.3568959953638904	-0.05064762333869703	-0.23097972424829963	0.12866137334432198	0.040836093549759485	0.04218289408006975	0.05839569996428312	0.07027553355859555	0.057132785613662744	1.027218770855946	-0.03334461100667763	PPC	catboost	0	123
266	0.6159732199947168	-0.10559189818379666	-0.16994679725055054	0.5819343823972319	-0.07059340230892558	-0.3177655871801885	-0.4094817051832163	0.013671674984206357	-0.14704746803760377	0.06760856241342615	-0.00498502349000656	0.0350505961825553	0.05243753117780696	0.10613167036416664	0.12272694132082144	0.3622915465648532	0.7717246208698297	PPC	catboost	0	123
267	-0.045349099541026575	-0.21877102556099418	-0.30342537314974055	-0.47728133887510055	0.0988282670105547	-0.30242018127671505	0.1785178908191737	0.017102107142436266	-0.04498230743502245	0.017465995547607405	0.1970163492844367	0.07869584861260605	0.3714897047533443	-0.00045040720666286434	-0.0823465351017877	0.6110358823961373	-0.38979875564540206	PPC	catboost	0	123
268	0.1181584936254662	-0.1112340702774522	0.04747643584178394	0.22170591612795526	-0.07955003745700606	0.969796439098936	0.0220917241851464	0.15275641811742544	0.13988164547771187	-0.046777188461862296	0.09078473790101317	-0.02299332100375653	-0.3878750442155672	-0.08211277005865598	-0.07823408129522677	-0.26224911260402567	1.0215108350125865	PPC	catboost	0	123
269	-0.35456956581247717	-0.12109828608700526	0.4665545147862561	0.31751615950782985	-0.07671929914911968	0.23286342831218013	0.08506579394567475	0.1082138116195664	0.09936559357556897	0.02189549000471083	0.04958368634281863	-0.3345371090304185	0.04032271686577944	-0.11375565373379423	-0.12395240913068285	-0.5936813638191203	-0.33684467701677306	PPC	catboost	0	123
270	-0.15205465425389564	-0.0727715152886431	0.3723381206784069	0.4027028795098151	-0.06040484151424769	0.06382582279025681	0.129183524857761	-0.18691586323284032	0.16466147919589444	0.0752104438687783	0.08777436392212686	-0.09631275559463753	0.04304451448756866	-0.043909416362741385	-0.08951388594551497	1.0853371555637192	-0.07987310445989383	PPC	catboost	0	123
271	-0.1662548610519553	-0.07442403241160804	-0.1554120326733207	0.19469661030771904	-0.010095771044204269	1.0611462904248579	-0.06186191313700496	0.024939923295111657	0.02573507341241858	0.08146203396198219	0.1677013970999542	-0.0705747615977271	-0.05560915948320268	0.09738646869719385	0.03643343337084371	-0.21815456384241558	0.7984477649308585	PPC	catboost	0	123
272	-0.30108743261375703	-0.05898354614814892	-0.11828842662021295	0.3723559867179713	-0.08944060559425226	0.2555096477122524	0.031680277232454174	0.19481759388974687	0.20152923226896363	-0.07344616100285521	0.14266405884780736	-0.06927190167701504	-0.040324135470615516	-0.08907484365707556	0.008039730762889975	-0.556635444559867	-0.39567953581162646	PPC	catboost	0	123
273	-0.23198360555157677	-0.09787383178349128	-0.3003517976631901	0.331807244338372	0.0025348401339652634	-0.2794512411461278	-0.046499123532329864	0.06388449146217455	-0.008821362817054586	0.024878134617016868	-0.19899061450237876	-0.03340517077871304	0.09409360470309658	-0.016445641255908045	0.011560398531837638	-0.46415076211806283	0.36628687423845474	PPC	catboost	0	123
274	0.14709505560229394	-0.08039327971513184	0.16539629763995348	0.4668683772788178	0.07625074819451809	1.0718327721927163	-0.12574283578630086	-0.012226531793471426	0.22127661164748075	0.01385095428435319	0.05613199193879286	-0.00883037280445333	-0.03987603752002624	-0.09651127297058311	-0.09073343833163516	-0.5057949093424899	0.04239457965711538	PPC	catboost	0	123
275	0.09951032369118964	-0.0466903842597676	-0.20906665138220068	0.5489307293934035	-0.20860862964058105	0.16033774822379773	0.13614500691410364	-0.14235556257958404	-0.43056040195358297	0.045026411585659946	0.053063234001004024	-0.11735697252330798	-0.09187693546826314	-0.01152348423111491	-0.06531934867059674	-0.7538685921958718	-0.4808191206158938	PPC	catboost	0	123
276	-0.28738277163796405	-0.039232932754419116	-0.023759782010697127	-0.2242258878125087	0.018293698215484714	-0.18864993356335924	0.1887277289930221	0.11749620890160506	0.021087069393043997	-0.014586616753882911	0.1647389251481738	0.14769317964322198	-0.0028137716664353944	-0.05796373232941242	0.044615218223941815	-0.04232333639883468	-0.31375066933178686	PPC	catboost	0	123
277	-0.0679565791169388	-0.0468222259908447	0.5909143576722052	0.3786187029978572	-0.062279961639555244	0.2001893413201859	0.11454964978324991	0.1839607365341454	0.22898724183118643	0.06447595123297288	0.07891599537750978	0.13434481974238435	-0.056717130556425945	-0.016652504554266596	-0.14727395447445146	-0.2599071910312598	-0.25625519637408734	PPC	catboost	0	123
278	-0.018869397097407724	-0.018001306227549807	0.12940295430262427	0.27878875012070004	0.1502376855063073	-0.13369567385459835	0.12095094569662569	-0.47985575830235977	-0.03655398125035872	0.027974463911507496	0.12232388620033051	0.15914150234148544	-0.013383866913546937	-0.09220136578963152	-0.1157856702239504	-0.16180768163776804	-0.352233351372162	PPC	catboost	0	123
279	-0.3250247512046413	-0.09751925271771379	0.60269858255205	0.32878814490125546	-0.05832834006616244	0.17562005408308617	-0.045022561210969314	0.21324601726223494	0.23085243963553825	0.009639385592952462	0.04721868701552747	-0.06720342685119261	0.0674950768042621	-0.068477235698749	0.027722431580898082	-0.5495366699118599	-0.14986610283890667	PPC	catboost	0	123
280	0.035872327721532475	0.1449393143027718	-0.11305006200205812	-0.40812091440517884	0.16024411238277153	-0.4772193647079234	0.1833890742302505	0.04884083875689221	0.04987799716627855	0.0754867872340414	0.059426641839877066	-0.06719481135543973	0.30115346987981334	-0.02993395966856573	0.08145849382642338	0.7090580837470042	0.7324986587679713	PPC	catboost	0	123
281	-0.15143358275872293	0.3506907195700223	0.060695220419498395	0.10417839652986292	-0.024941329468022598	0.5994182633003627	0.05920427859553438	0.17190429064249121	0.21389843829425517	0.04584998153147835	0.11692864792423273	0.23940942725537337	-0.0867229633236541	-0.1316604762759153	0.052914029836657946	-0.5482376819460849	-0.3113500247916892	PPC	catboost	0	123
282	0.06292042982310625	0.004022680796714291	0.5035232734024713	0.2566494019090691	-0.05425398627432686	0.41268954119342055	-0.0749743955765729	0.11048672522842182	0.057468981562864785	0.06289616920059823	0.07618772555007619	-0.009134303126022819	0.0004370858255274675	-0.009901790301592876	-0.058688038724807406	0.281654162046132	0.7709642367844337	PPC	catboost	0	123
283	0.16410765580859438	-0.07623888504308823	-0.29481315740245506	-0.47685882291431175	0.1407793158512024	-0.11324075818574153	0.2063980938970863	-0.13280778345191424	-0.43494854107350545	-0.08639023920350924	-0.3706253621974887	-0.20882181265252264	-0.12175749672406594	0.045774095601196246	0.07064598583059596	0.6996820006221298	0.47456301307886944	PPC	catboost	0	123
284	0.06661511214780493	0.3826565502112867	-0.23089369218763883	-0.496241125121234	-0.15099537143365357	-0.39240390432123573	0.26405934649247675	-0.06490302684582312	-0.473045004073849	0.009405510188930178	0.3163010271862415	0.07430147016305154	0.11319564969348987	-0.047799333704468365	-0.08443146333824629	0.5187510214974885	-0.5421354492323929	PPC	catboost	0	123
285	0.30049265367940864	-0.29382332421652163	-0.33564003854485547	-0.3974746402827351	-0.12335049239246888	-0.24731933349334717	0.16294392940618446	0.0434160080766866	-0.21852764644482378	-0.11289954145629118	0.20034029756624194	-0.021765398735365177	0.3309428956844648	-0.031162926111404858	-0.07775814720448451	0.30451629309620176	0.15429154918469679	PPC	catboost	0	123
286	0.058238434624281146	0.07422416064484871	-0.2763092383409092	0.49489664146248213	0.09587610369688991	-0.34306062311657315	-0.0922460897437852	0.004479725328400153	-0.24868820908030714	-0.12006734278304478	-0.01991644008315521	-0.21240205930948886	0.33822687257823664	0.0501171578161034	0.05335911412871123	0.11344569344943886	-0.40477007390049996	PPC	catboost	0	123
287	0.523570261533395	-0.18103327574244554	-0.24504530168508884	-0.40713806525646795	-0.1076559746780116	-0.1311481920115036	-0.018995333311723976	-0.1432623434697147	-0.2820924613354792	0.1338270990983868	0.09705377305847485	-0.10767170657609396	-0.31532237245670874	0.03762998168839365	0.06543591991214961	-0.5927194127299479	0.43957173583802295	PPC	catboost	0	123
288	-0.25423339991785854	-0.03979793773075343	0.1613842919270944	0.3085612547687794	-0.07278113355195809	0.2854593513454381	0.02817181185393667	0.0506455629186736	0.2295772180033389	0.05119913238057563	0.07017480413894563	0.1392731376012549	-0.046183414704996456	-0.08988361728076748	-0.06687924879799027	-0.2567329364936383	-0.3558514510513562	PPC	catboost	0	123
289	0.6363034003586364	0.37888533360504895	-0.2304773516428073	-0.2764865051092917	-0.020449177727256976	-0.27949959892872916	0.0010977835915294656	0.06952801962328982	-0.0027727321820517547	-0.06530634318210213	-0.4438469203091966	0.2452109232520301	-0.2358852833452767	0.0321268776546894	0.23606640633064094	0.6335397863764068	-0.2495126455559207	PPC	catboost	0	123
290	0.03857708397182267	0.16853167637153216	-0.2796929361308853	0.31537553509642	0.14492064893153156	-0.19730808605677064	-0.11893394042856735	0.18123464877085807	-0.27020297297668633	0.07279802370228967	0.19950597590141791	0.048085428941638676	0.0960742495908086	0.053914329188024766	0.07191111846029216	-0.32018774089525587	-0.04214028566868509	PPC	catboost	0	123
291	-0.07851417532192394	-0.10158938077331896	0.1220354575637973	0.3136719960674446	-0.010843729911116328	-0.14372227546841693	0.1063555557266673	0.11383828384616614	0.16350769128704795	0.00395266228073698	0.13984575997700513	0.24030001791691608	0.10189786611969287	0.028663258096439853	0.19002690737961075	-0.5595562095494018	-0.2550446663722509	PPC	catboost	0	123
292	-0.006981055259107518	-0.1447409084065848	-0.21519051871450404	-0.2805623977007642	-0.07179991851586513	0.2278130895436118	-0.22757663178382156	-0.16945089572788757	-0.03983201951463659	0.09697546805809287	-0.12802038109459166	-0.32758264865486064	-0.233310126763552	0.041134912535351224	0.02922804371051466	0.4605802428319282	-0.34141508004156135	PPC	catboost	0	123
293	0.056943203425457334	0.28599508648132416	-0.10503685035285357	0.42513917456761147	-0.02274974113865027	-0.2066677141124207	0.04978162836058608	-0.04771045341150372	-0.2900649476652233	-0.12557272684990484	0.10203738785029773	0.01926476595538918	-0.4022371337858956	-0.03315049046899373	0.022012485816070747	0.31767865084808805	0.09130762785661395	PPC	catboost	0	123
294	-0.4160917627384125	-0.05883707248982526	0.07762707423116745	-0.04550108535408675	-0.07887874767212075	-0.19162569475903135	0.04363183086319121	0.166084252346923	0.15785794626502916	-0.140327915672779	0.07151926460193245	-0.1731486324229795	-0.008824467488739876	-0.06928254349905223	-0.06655716010148335	-0.5228569218597849	0.4612650823973684	PPC	catboost	0	123
295	-0.20168815810674767	-0.10950767532305646	0.04118323653344239	0.03764970385059779	0.22157621930471735	1.0805140749197042	0.0441530695888707	0.14888563957588846	0.16722188214681025	-0.04152305445613972	-0.11476751319977341	-0.001766848999790768	0.00043061941201050636	-0.08118883496735149	0.0067491942310199645	-0.45585156531364535	0.8190308060996846	PPC	catboost	0	123
296	0.0741292954880678	0.0014176721259976397	0.2905818160409698	0.34431117859588656	-0.044710966576784104	-0.1222595777262281	0.12321927646489826	0.004738101359703768	-0.029171769856864278	0.04366360382674797	0.09483211942549302	0.15351991561216058	-0.013716946798398688	-0.05048467838901031	0.11680300729027865	-0.13129872806961557	0.038629431571909706	PPC	catboost	0	123
297	0.5927213477208518	0.4709174952261068	-0.23339317280606298	-0.3375132380283877	-0.0023263207520239845	-0.32273372741014394	-0.18800552707980256	-0.03287943936911693	-0.5941333298331869	-0.07201919750397129	0.21766552682146376	-0.16891169141251608	-0.013480528559341273	-0.06328210647309095	0.0440704801395154	0.7048431160361543	0.31399839896188214	PPC	catboost	0	123
298	0.08536601306018182	-0.08023625069824537	0.012751122518249258	-0.3908039965456765	-0.2260470706155673	0.2617117612849254	-0.023581202449421544	0.10425003704339784	-0.0038384871272047396	0.007568118712956396	-0.2577128222402791	-0.28321537658548396	0.18732553796386317	-0.06371819312357849	0.01933218302423354	-0.3219319599033177	-0.756384408909517	PPC	catboost	0	123
299	0.020818656064464213	0.03741083186852248	-0.1012558061453437	0.3381844758155709	0.14182982431789545	-0.1256104891380563	0.1228500955233371	0.1974211159290935	0.18657578800140498	0.11452882964286039	0.0758972497290069	-0.0630603398944606	-0.018514482261671218	-0.06552723740395015	-0.09460178715859384	-0.21234631939401788	0.523380980050935	PPC	catboost	0	123
300	0.08227840313695987	-0.00922915024482746	0.24722699842902546	-0.3592698113575536	0.25610669215764437	0.4712549584553406	0.14741276814839763	0.10291280822809243	-0.1629989570838995	0.007850081107406459	0.11182742563754497	-0.020640375715175324	-0.12203116996211044	0.06948103675314211	0.07958806750916345	1.0417953419911612	0.3941399259658129	PPC	catboost	0	123
301	-0.11725171398210217	0.4002155628300754	0.014948123216872994	-0.18582599841538205	0.13479861210650254	0.60110710794638	-0.4762522660117956	-0.04713955815295626	0.04733248680215991	-0.02777429557411135	0.14709344227182922	0.1535072780042483	0.07828141484503025	-0.10398224535604242	0.012193959250876626	-0.48422339337710024	-0.3119420108592489	PPC	catboost	0	123
302	0.10843971556242252	0.0814481809137746	0.009613520121421111	0.29644272706951336	-0.05825148211494004	0.7034710744419946	-0.03880071339637679	0.03996406278516591	0.248153483540742	0.0656996516897178	-0.17111541116689885	0.07362557884596758	-0.02381621046228511	0.05218611811094027	0.07024854990273295	-0.2267597755760353	0.9661894360336865	PPC	catboost	0	123
303	0.1323003655057113	-0.10674666133784184	-0.28893374227986696	0.26543803798087523	-0.08208084688051974	-0.3529464958966127	0.171980737060005	-0.2522601481186158	-0.02938057863543165	0.09193285383094996	-0.1678723041202012	-0.09659544167699179	-0.4108269156796409	0.24638701832130736	0.15814252487901537	0.38849897948559764	0.338231531983599	PPC	catboost	0	123
304	-0.15799493065930265	-0.07749809043907915	0.2525978369423315	0.2807421910433026	0.12652899231759632	-0.1776570373316261	0.20264662146320106	-0.015866696468848574	0.11120516179608662	0.0909824967721747	0.08189278625879548	0.11355493968830647	0.047753844886739415	-0.06614233661906758	-0.13120492834329098	-0.29892755959911177	-0.018058109683700002	PPC	catboost	0	123
305	0.018078507133214655	-0.3151407253385587	-0.2732913285177273	-0.3689279645278937	-0.19742034335838837	-0.37954453751570366	0.17031897971012003	-0.3001023649617036	0.06164130642744862	0.08729455100834926	0.037746069511219504	0.12509993939064656	0.3035174433496056	-0.08322926667618412	-0.13018485347892902	0.5742888473602682	-0.5125147085913537	PPC	catboost	0	123
306	0.29187213981870513	-0.18177120794230558	-0.3531535871054687	-0.46320766981120864	-0.10941034512488773	-0.18767737466533688	0.09370082344842703	-0.11775323900060729	-0.02850591636837036	0.07860145575204047	0.019164403218358196	-0.039382872278261705	-0.2020246509907285	0.047798679691279246	0.07178280404650524	0.48924213109955966	0.06968726249988705	PPC	catboost	0	123
307	0.15994118333591306	0.09133533797690699	-0.033905247932276075	0.41685902634156907	0.26950754823347506	0.6709200286963319	0.11114332220160753	0.15309028645311742	0.14012268021348714	-0.020350287126556683	0.1283123952052661	0.1314273610278747	-0.1966073318988199	-0.038892965867727454	0.059738652108373876	-0.27882037480084043	1.2939171507719285	PPC	catboost	0	123
308	-0.08488197387110946	-0.11026094615909379	0.30070147166505745	0.5125527449722288	-0.056737638114558536	-0.006296150075151839	0.03233127473990113	0.2621255637180548	0.2138624836598601	-0.039408532134838366	0.1552843389530691	0.22144966953250225	-0.08632747278683024	-0.06593912568439425	-0.007486077574846728	-0.5402485951161882	-0.272080650520603	PPC	catboost	0	123
309	0.062448057259142105	-0.11092091574010864	-0.24993248545802185	-0.2788388391951344	0.09422151259520292	0.8791795954361428	-0.07831621317900839	-0.045151952518898454	-0.40693885840312805	0.01770803938242138	-0.4797943152346482	0.04658451283885111	-0.0024865857655956202	0.1886148251584595	0.01785368998096052	-0.1060879724698041	-0.3326672531321144	PPC	catboost	0	123
310	0.19790527395349725	0.1274722406185989	-0.12839415281305186	0.3592398173723179	0.015328186533117584	0.7177365610712058	0.12545869942544283	-0.3358532826122884	-0.13077775313742665	0.033612826754959586	0.004258714946765868	-0.03447313420541294	-0.16882252078246407	-0.10014788413153233	-0.0177977686329675	0.10059981749615393	0.8643446089848819	PPC	catboost	0	123
311	0.21425947420685526	-0.06664997177596024	0.3990724878450615	0.23858836245415874	-0.1745962657576558	0.014604392392270306	0.02886782888807734	0.16001717095299872	0.18625632545044915	0.08274676422695745	-0.2069782760282661	-0.24760444207292248	0.03624984443396905	-0.08463080805134761	-0.05486663267425861	-0.08763945797710455	0.08188999834748363	PPC	catboost	0	123
312	0.1469683294774715	-0.06761156684553632	-0.0742535239073686	0.312900958124281	-0.10212826983567327	0.16853365581118246	0.018057982943654998	0.11997523511448054	-0.05855027163475773	-0.00010391675063912945	0.0601558831614861	0.16303855554444302	-0.07399768783295164	-0.042301429827799365	-0.1927408877361912	-0.5674223935162995	-0.37770032214550875	PPC	catboost	0	123
313	-0.0873759697759984	-0.03696546682507213	0.2886240633588248	-0.2882196231500031	0.14329661469446248	0.8388056503597993	0.08586433567631394	0.14980508187689687	0.10167653544992258	0.15398407548781926	0.06128179911725027	0.06555015766680561	0.07271186635684738	0.33266873496681554	0.09741220069049733	-0.1791096764040733	0.06492225950801433	PPC	catboost	0	123
314	-0.04252835143870169	-0.08255746370065135	0.28298076592351146	0.6609318867741198	0.021878817187694518	-0.09911677194586453	0.14386136105923555	0.21084677824251968	0.17964132921396067	-0.008199219332960854	0.07390433918968715	0.07962574929303612	-0.02680766321114539	-0.0754886456651654	0.06852426679655936	-0.5555336502970993	0.020468178116163138	PPC	catboost	0	123
315	0.4200136908291788	-0.17973262239085613	-0.15843966756447966	-0.3718537812285876	0.10198518380829984	-0.22593215553465662	-0.28589635185220597	-0.013000597113028835	0.1886032147938348	0.026072340390254252	-0.08762823276011501	-0.2238352866740566	-0.0020260060670288507	-0.0665754658146103	0.11688988684150532	0.3606961637663994	-0.47111530891645487	PPC	catboost	0	123
316	0.15153935839254473	-0.03049520509443621	0.06765317177805816	0.46500576565121066	-0.0763965872271219	-0.08959402575761842	-0.001940970623950302	0.14889598063779033	0.234300859792829	0.053039766822652545	0.08308221457668695	0.10436315757305954	-0.03642663652752664	0.08315465836109556	-0.12799444605728852	-0.6108787360784346	0.027083465927743484	PPC	catboost	0	123
317	0.14168763343173701	0.06232270615263875	-0.2626360471822762	0.6326714872674988	0.016564838185433556	-0.3658029573961075	0.31902243652367956	0.001783944780296903	-0.39059249171242433	0.03153026785015635	-0.07059399380692404	0.01626263938003187	0.31283939942814926	0.0955514511446328	0.10110850936430132	0.765996475590813	0.15038036158207288	PPC	catboost	0	123
318	0.4026077325837535	-0.06534253119048765	-0.20855335659187155	-0.42512653379892223	0.28530092731131795	0.020268711062894344	0.13093433936417137	0.08477546587049087	0.16136240100667928	-0.14271140959519688	-0.11757552705565151	-0.058511387518635084	0.050773182148027916	0.15802027910788538	0.1992992021672118	-0.30658721241017695	0.043530539712293446	PPC	catboost	0	123
319	0.05381078594158505	-0.13306641052064627	-0.31021108989467816	0.5977688260851264	-0.12179695274534172	0.350878022658158	0.03243324839271749	0.12117480969585341	-0.022128381025996593	-0.013223446578026335	0.13125648164250184	-0.05669204432055366	-0.0712270971465045	-0.05591910993731253	-0.07310241654076392	1.1130749140075098	-0.6853597248176891	PPC	catboost	0	123
320	-0.03695845284491924	-0.010148534847643404	-0.14083553810988703	0.39167098964484165	-0.027312551663595943	0.7769112357435041	0.05972623140920824	0.14871181481380152	0.03647389909992433	0.050366712891958536	0.13271315030620942	0.24313475981479113	-0.3034854904402273	0.06376036963046057	-0.030665482572208892	0.20526856454540945	-0.37352565051596914	PPC	catboost	0	123
321	-0.28576892695586004	-0.040873540212582875	0.914409510195393	0.3899714116707595	-0.012522524775244352	0.859900123594889	0.17230842486960649	0.2131941221034652	0.21880076573447743	0.045463510926917056	0.08580878692377988	0.0876668805857402	-0.038683040817963144	-0.09366173767425459	-0.18266266775299678	-0.47199032024495774	-0.1772086634176892	PPC	catboost	0	123
322	0.0850139596197732	0.05185149860376333	-0.31093420558144497	-0.49363289116887216	0.24318738060285144	-0.3105805572229672	0.1634798378196964	-0.09717202486751478	-0.43005551466850234	-0.17838889261501975	-0.09166954716438414	0.05223265507584612	-0.055144346651453444	-0.047571425880583766	0.06637824130900989	0.7497140425483997	0.2213534336263174	PPC	catboost	0	123
323	-0.35104908150554304	-0.11974413086322548	0.12867394006902752	-0.35236233795558686	0.0046197855659922925	0.3787642807368623	0.059742615525976824	0.15530480721682435	4.60855272477361e-05	-0.1549205033909642	0.04204202422216651	-0.2951683452423028	-0.036723276909657175	-0.08009858306693209	-0.13062881940969928	-0.5213248159696544	-0.3621703213467871	PPC	catboost	0	123
324	-0.22915727893235519	0.1511089672906505	-0.15607029039831644	-0.18517028598136617	0.15376639286736735	-0.11479629179249456	-0.09568778458137668	0.030077323755809855	0.04152507136331022	-0.08208219563448492	0.1492683441414587	-0.04699343659982041	0.16428420306378236	-0.030274781003896415	0.11737030234969142	-0.3425929348401359	0.5656881173125091	PPC	catboost	0	123
325	0.15663538921744394	-0.10806052912465354	-0.2853915448426163	0.5167259208548726	0.107482495167112	0.2819649628314401	-0.06289170567173953	0.13816167685680295	-0.015578527283605597	-0.05316511373380543	0.16588543372027809	-0.13038350171839788	0.008951180386767644	-0.013835333701842829	0.044650292258735104	0.7038896615897305	0.5871295362689487	PPC	catboost	0	123
326	-0.054032020312916956	-0.1533183576067224	-0.3325105729445544	-0.5544920235606612	-0.07556562861130497	-0.49944440811799706	-0.32156722618866634	0.05059209450799044	-0.21558341134055253	-0.011746722914721144	0.04562112723824218	-0.0012409527821040539	0.1902954273753798	-0.08911127165953539	-0.07158197422666257	0.5866832032749858	0.056028020065134146	PPC	catboost	0	123
327	0.7971265345284942	-0.03608745453560535	-0.2869432200759797	-0.3631946261211397	-0.06703528679728353	-0.30729966521165475	-0.04348570514051928	0.08032037156942952	0.24123616796807468	0.10721139350498306	0.08369326723632448	0.09255503971479283	0.041982964856482466	0.08043388079103933	0.058753905953846754	0.683379200880205	0.13952710533161577	PPC	catboost	0	123
328	0.13646893306123925	0.36672530835201317	-0.28706011334795295	-0.30734946558414916	-0.17379948471126008	-0.26148809463129213	-0.14333079656757555	-0.3894932359204173	0.0670598583187762	0.05997240648585627	-0.01760937995412626	0.07175813354670817	-0.037796944989927354	0.006833532114472341	-0.06030850165956249	0.7273092270583019	0.08917338824567941	PPC	catboost	0	123
329	0.037609460876090794	-0.15663681134930824	0.09025899222998873	-0.17639565351660597	-0.06329781709120023	-0.08122062780243872	-0.190134960082171	0.112213598772714	0.014187915701444846	0.07524487390090917	-0.43599786962190684	0.06515305697270794	-0.2790420604469987	0.06756964050032363	0.02284638721159443	0.17928302922865202	0.09775796360270712	PPC	catboost	0	123
330	-0.3670290059094781	-0.12055468473407759	-0.33657167476906585	0.4660884178468312	0.12176432162348347	-0.06511718044558326	-0.021175666169731187	0.18762435131946986	-0.006403045766641583	0.012721666756506945	0.05255032890645254	0.08853524221412822	-0.06426061652068332	-0.09218304677688424	-0.15164053244103604	-0.6535646574668905	-0.3027949117782642	PPC	catboost	0	123
331	-0.028847494241343294	-0.02067682066455213	0.5912857745119501	0.2913323319123845	-0.07301881136911155	0.23791336298092614	0.04720631819243084	0.18201006122832025	0.23225373030326826	0.056988111838234705	0.09879069698074405	0.20715690122648456	-0.0941602164308465	-0.11057413480524195	0.1408104923385284	-0.5434005332479405	-0.3178297613277371	PPC	catboost	0	123
332	0.24854543054177572	-0.08115146433051311	-0.23038945818961307	-0.43782495005231564	0.12444435444426996	-0.22799223886689088	0.12269480243656841	-0.010946678920813212	-0.17527351493493465	-0.1396864609837972	-0.05829303749481843	-0.12258841106356698	0.1382526069996584	0.049759431365792896	-0.04221503904394959	0.6141909722594996	-0.5499488156795213	PPC	catboost	0	123
333	-0.36745900668290205	-0.10263078047669204	0.09011832090975105	0.1439315165570904	-0.011660527347044676	0.0472666145895535	0.024427087243915575	0.04195143264875564	-0.12284660083366461	-0.07258027497575716	0.07459583008519113	0.02763193058833357	-0.019237689930682738	-0.08375947975992654	-0.07727522359560347	-0.6657667704015098	0.1052860173755736	PPC	catboost	0	123
334	0.061790787570319486	-0.07935369103468064	-0.33628579066545833	0.3995926819515692	0.133849242126401	-0.14890605940284948	-0.05186706732078649	-0.07174544122413753	0.06193076060744064	0.04003123513702808	-0.27737005859099606	0.032563089030252186	0.08113347991689364	-0.039817316383479365	-0.09624738995954883	-0.1321390677838961	-0.3602252168353115	PPC	catboost	0	123
335	-0.33026011391231946	-0.07330292103880603	0.10388629768149554	0.19139975542838406	0.01539564327325846	-0.2512208013769378	-0.02854939098241736	0.23026272289143995	0.20149850035870753	0.08517027241826676	0.09923499657362751	0.11562656390180277	0.012706060839967554	-0.001091014014192277	0.17241830145776996	-0.5897263539666988	-0.0551569202035993	PPC	catboost	0	123
336	-0.2105023528532101	-0.029763202334992717	-0.16500286802098602	0.16796312939303773	-0.09042995299821983	0.7988842896609223	0.054980129647400136	0.14192957346077226	0.06237879705999684	0.06291523163317099	0.09932584948990189	-0.03584983031285848	-0.20332714075705496	-0.12245091769529078	-0.07795040221433505	-0.3964202489978518	0.4162648057634777	PPC	catboost	0	123
337	-0.33142809919084365	-0.002149351061179381	0.3279762547683922	-0.25639140061388377	-0.03701851538131242	-0.2866566961232946	0.11662013983440238	0.16068394264704897	0.20397215041556438	0.14357361500900984	0.08375517118381465	0.23049258151501426	-0.003745991995447096	-0.005408226630793958	0.07893692093584272	-0.5291748550285962	0.01405333271999887	PPC	catboost	0	123
338	-0.2582600524725875	0.14679284578373938	-0.30474154402672166	0.30060477203204317	0.07744095757707775	0.18765128002041354	-0.037602767038178754	0.12698216162921355	0.24429818985752308	0.07420882556068988	-0.45604210786574884	0.09914824622970896	-0.34462848227579357	-0.08907642391200488	0.03217561629592145	-0.3480096216850862	0.1814546716215841	PPC	catboost	0	123
339	0.6017273700717721	-0.027863101822204386	-0.2710895400136883	-0.39938527689859715	0.019928052544433927	-0.3974388003524184	0.2838423564855824	-0.22355092855309686	-0.5471495795457595	-0.011544947718204045	0.04899121990793446	-0.05824254359879949	0.3003181417343896	0.10102297602811375	-0.011472939437174747	0.4169892921919668	-0.59221907693393	PPC	catboost	0	123
340	0.3404796807145173	-0.09340517649164999	-0.2064980071705444	-0.3645048867483931	-0.05034343576373648	-0.2205708557110391	-0.247636630514914	-0.030265888996028695	0.03613171741565768	0.07112563222981193	-0.03421467289881757	-0.1609834478946696	-0.07229480988783883	-0.050920570271946616	-0.03311862884119534	0.6363977715373527	0.2457501954842272	PPC	catboost	0	123
341	0.4671200620885299	0.5378481133102185	-0.16085814227705483	-0.3810257104472505	-0.06288520663646147	-0.3299330461979457	-0.33064544866107404	0.053068155904970694	-0.012150344753039912	-0.1343096119467919	0.25235127074071195	-0.03339271324886763	-0.03408660809165643	0.20249749485878385	0.07816813480761697	0.3331311137007165	0.7956996623290582	PPC	catboost	0	123
342	0.026755990766606324	0.11190002605476977	0.0014019977954953936	-0.06788504515221762	0.17888901701033652	-0.13424523288378426	-0.04005900718650933	-0.21344924306394697	0.043114025090129	-0.1470235164792262	-0.21895260152948653	-0.2841078233584042	-0.001459284750325807	-0.09228817533776833	-0.1199537974738314	-0.22595642705283844	-0.6062659812808365	PPC	catboost	0	123
343	0.7080533873317191	-0.11026633230571586	-0.28219428081098274	-0.3807308068620193	0.08748708426183185	-0.4727162397286114	0.24701175912060877	0.06269015304272367	-0.255881842265225	0.1170314910025618	0.1509549087614165	-0.22531828556298097	0.32507191579251615	0.01793292687939494	-0.03513301321150944	-0.24662081779706627	0.47697674877065205	PPC	catboost	0	123
344	-0.10608154251915994	-0.01518959686007111	0.07494450144625386	0.12186836432495665	0.06797371695867929	0.2836284094539591	-0.28038993992253375	-0.1751415860355515	0.21261029379229626	-0.07739113357824373	-0.31548885905163443	0.11241187232841533	0.21031866077450098	-0.026650051842076625	0.0722337352059607	-0.24816927207172446	-0.30564515767789396	PPC	catboost	0	123
345	0.04301676865505295	-0.031405626774501795	0.13618547484404347	0.44663093704643636	0.005726827065847769	-0.20512629868878873	0.05479091181612495	0.15387920986334655	0.17712800492357542	-0.17147339498454725	0.11737988377525435	-0.07270350277570946	-0.14589910188562466	-0.02087524606059875	-0.02760179641195611	0.21239985035779452	0.01884565718331729	PPC	catboost	0	123
346	-0.0409462344238256	0.3021133222284241	-0.31381624228752836	-0.4679189498944881	-0.11296912017779986	-0.2795827046904899	0.16134834796261321	-0.1025914674161298	0.10877692092248137	-0.005235255535042404	-0.39507952666508067	0.1455609525686229	0.09166752482388725	-0.048121909260137444	-0.12699031586441556	0.6094216176248585	-0.48449087562757526	PPC	catboost	0	123
347	-0.055020649288982905	-0.03619588199442262	0.35100347872708726	0.5502523043515295	-0.05349581834787741	-0.047570935158239555	0.14437854532433436	0.17856457199779854	-0.07901845766172091	0.0945395553914638	0.06897491826624709	0.07566939536559522	0.07455923174153739	-0.05585053648077903	-0.10470478902551507	0.11801206203630378	-0.04202470001436895	PPC	catboost	0	123
348	-0.26732786370545325	-0.042267536412389124	0.31215326008322486	-0.4057312148553976	-0.13579014709969311	-0.1207695799027023	0.10237063030123877	0.21589671556361878	-0.054102769853571965	0.151028244764436	0.05939511424463777	-0.3213607679612581	-0.019354323006633756	-0.016658318317162222	0.010415770147707379	-0.55254251881115	-0.41930510104872154	PPC	catboost	0	123
349	0.12446747625068806	-0.03103437014267589	-0.3592744984742953	-0.2970585362484595	-0.21936517560191768	-0.3183619296168356	0.2685797783526068	-0.12038710284787628	0.06722818842946242	0.01693955031704039	0.24728160279883535	0.13171261799725442	0.2336214748179402	0.004749240311260833	-0.15884665154172697	0.46837166823353915	-0.4587855565179332	PPC	catboost	0	123
350	0.08218691928418016	0.09303526757053442	0.12138470059305874	0.29110359427107935	-0.061803216142727165	-0.14619574194568563	0.04974507946274207	0.0796814655874131	0.1310100561191558	-0.1788601702344022	0.08800166563286699	-0.2980478518797807	-0.009469142071551874	-0.020267263418023172	0.0827004765154269	-0.5886598362363078	-0.3222112440409407	PPC	catboost	0	123
351	-0.11562334539327336	-0.015040132918996288	-0.28690858209370745	-0.313375537781822	-0.022181627136760036	-0.422541856861897	-0.24877298148778507	-0.43098855889910753	-0.5665586667139071	-0.024694928533892546	-0.04202779184205122	-0.03452668564915122	0.25345437458325254	-0.019433663012804508	-0.06258869547368388	0.6111127712683824	-0.3622991466727093	PPC	catboost	0	123
352	-0.3377924422743283	-0.10199204370837289	0.21413472771908734	0.10858004670564471	-0.019210864651367975	-0.14979212802679323	-0.08869972198388278	-0.12955743508583065	-0.3234119324647124	-0.013805056668815886	0.12142870793114777	0.07663687020258013	0.020141610944040274	-0.06963229329658438	-0.0989284035602252	-0.7071611464665594	-0.11977141296885446	PPC	catboost	0	123
353	-0.10112972792347749	-0.0891732877784796	0.28388509818441476	0.4068706390878569	0.07600991563039153	-0.1216049877171383	0.07343172939303512	0.14333809716710855	0.15300144937121982	-0.16796032932869356	0.12264874976679395	-0.08989367885109939	-0.14272656831721572	-0.03435042016413123	-0.015067515226975145	-0.26559967389240924	-0.01230354580054962	PPC	catboost	0	123
354	0.1453046901044865	-0.13510647265467693	-0.012259115412708542	-0.3971426733620457	0.1046216946919869	1.3712485072279395	0.038884654828822376	0.09306292081419061	0.04968143818573738	-0.03975200672738645	-0.10913030536677633	0.08185232590879396	0.10580034990477004	-0.07336959084935475	0.12160692152124276	-0.11631058012778842	0.12867460723823732	PPC	catboost	0	123
355	-0.365627636606145	-0.16059493882917608	0.210796701397139	0.6475634657115499	0.12384662250587189	-0.026138771483849337	0.09606744331026792	-0.060425093600816236	-0.3196645190354737	-0.21175224061927767	0.02817617011685053	-0.272569791847408	-0.03167575055248414	-0.03651334903726481	-0.06919167913189792	-0.6361127607675653	-0.052222261604541464	PPC	catboost	0	123
356	-0.3212886571337054	-0.13430926188612163	-0.25244646684660366	0.5119569812845891	0.062293339087931235	-0.34334307826084887	-0.1697582871552671	-0.08435460732157338	-0.665810882554531	-0.08254273986816883	0.04877864411311892	-0.05516523343803643	0.3474270401254418	0.19516859706252043	0.2099835798198479	-0.2275255239108734	0.001648107828652623	PPC	catboost	0	123
357	-0.014752627451149082	-0.16022928305862572	0.40016371905127696	-0.3906257137635753	-0.058243912102625334	-0.07885027089326006	0.04784055519570526	-0.10953207445282584	0.18659123305207367	0.12079977399125996	-0.17760645012154191	0.17573151462894823	-0.28535648025837435	-0.038616286049364325	-0.06939062815779047	0.7513939311534055	-0.2405608749454042	PPC	catboost	0	123
358	-0.04870652518089281	-0.08624557490771992	0.22900130293534166	0.7761366975568249	-0.00436341271633908	-0.03879407650831128	0.07237467205792322	0.015470135501766328	-0.31482702792789197	-0.10926840642656081	0.10037492613137688	0.1902580758659399	0.11408283882317687	-0.07930393932532294	-0.08870027108189694	-0.6729841964417316	-0.22826845266658796	PPC	catboost	0	123
359	-0.07196445194782922	-0.08798473136855557	0.3507933812039538	0.38387407094080556	0.10331046968977864	-0.14234280976425326	0.10665355364485635	0.20721714453234033	-0.3249986612396656	-0.24734175970364142	0.11288787886116813	-0.05660919958794124	0.002373102429100777	-0.026699472572541016	0.09858588020654384	-0.6472824267151812	-0.3264349239163499	PPC	catboost	0	123
360	-0.23336331959095322	0.4726447800706514	-0.2672048062529098	0.2988950419420628	0.042720652847728774	1.3023704586296208	0.11496921319172493	0.05548566921147014	0.23867834512651545	0.01507727074182758	0.1099041831886656	0.1343551993666333	-0.09064327649941431	0.368367920484762	0.07464034533911455	-0.3287076221144849	-0.3292309515264062	PPC	catboost	0	123
361	-0.06906660141766188	-0.00422903292589333	0.3296947524312418	0.3371330109024858	-0.05924157523557312	0.00023589284794838194	0.13241416664909836	0.1922865727393601	0.042241813564064826	0.0697322750434937	0.0929277794897693	0.2132809252868297	0.04552810492289035	0.2503951638385317	-0.06547696889923654	-0.13505706378715654	-0.2665350990463986	PPC	catboost	0	123
362	-0.08927232318512884	-0.02879595154568673	0.7361522783378894	0.11103256374585922	-0.020480837642322	-0.18759855202215658	-0.06977963984102524	0.19226873695646224	-0.16398735295762426	0.09816963433130792	0.09402941685703994	0.056110067469628246	0.03519003190779999	-0.06493722028433985	-0.07709112319397424	0.3813533123286138	0.11439146324892548	PPC	catboost	0	123
363	0.05729714401980317	-0.04240721213381516	0.31465019137139233	0.11121562973825809	-0.014234238790449893	-0.07640807408487779	-0.19564394205611652	0.015670168072780752	0.10687260547109957	-0.07647394819974393	0.10045146376179155	0.14179352571540532	-0.19895502805521048	-0.05726048973729211	0.07876967804183899	0.2309572800371041	-0.004389359619594164	PPC	catboost	0	123
364	0.04198088072578119	0.39141657422568393	-0.3091130823343031	-0.4431158557418468	0.04347311623509245	-0.35016699170289733	0.08494930077872277	0.06185070433539233	0.15712388434849228	-0.04685313984474835	0.2131478889062255	0.14896432848843152	-0.12143363848363598	-0.05145922929057045	-0.015802699119252805	0.48712448087765287	0.13683595014966196	PPC	catboost	0	123
365	0.12507716888023132	-0.17093210794056488	0.3655155884516811	-0.386483239758757	-0.04658431350937594	1.2296853678510797	-0.0151895721614474	0.01274141081899139	-0.016611982727558695	0.01995118319942733	0.10251039551913958	0.032131132324513825	-0.28775529868099325	0.09225863206666378	-0.01780124673034086	0.5664624044428986	0.09755711615876687	PPC	catboost	0	123
366	-0.4440299101112008	-0.33066600163028487	-0.24013917960934344	-0.32866250150725623	0.053406082618188765	-0.28032250149802557	-0.5425253333588358	-0.49939389422083114	0.20717075732249843	-0.13335544208900832	0.21803349286524515	-0.07963016888499568	0.2550600712401369	0.13215863143704945	0.10255821462889003	-0.10414008673146158	0.2692622873506114	PPC	catboost	0	123
367	0.7485345174359719	-0.13858203901747995	-0.29911321364246346	-0.4142961701321885	0.12094894709801339	-0.45019050610213923	-0.05025539511828798	0.09134418906287088	0.08754756815849649	0.12519614620440989	0.17763042025530243	-0.010179532219331378	0.2857060413678188	0.08943176408841817	-0.07169297337106563	0.05219109005594569	0.523563819990705	PPC	catboost	0	123
368	0.0054040617054441605	0.20524884591146036	-0.2725388504208183	-0.4192682370568202	-0.006851202569607676	-0.26625812544694116	0.00506197997452258	-0.14266483914877282	0.0978452512047717	-0.09610992640869455	-0.1342354317025766	-0.38586958127074505	0.028807800599466034	0.1362354684299338	0.0714840601613593	0.4145838723453768	-0.4902622389798145	PPC	catboost	0	123
369	-0.061056342802071034	0.09012641290537417	0.3560252398914704	0.9563177173753368	-0.052030687418181176	-0.056903773266376086	0.0963600243846304	0.20169472745936398	0.2130812002873961	0.11475468220272822	0.11501288590304758	0.17797428972657459	-0.004558702691244491	-0.08709921104067281	0.09178014445767493	-0.0459165007031235	0.034022598860791474	PPC	catboost	0	123
370	0.6483018554634628	0.30585089018395073	-0.21929898947392615	-0.28950174964230363	-0.046048607374505515	-0.2178070822633143	0.09610434927612331	-0.16952328659564928	-0.09863484464647694	0.059114442852184014	0.028243000156627354	-0.052203369496520345	-0.27840746124175714	-0.07348106489055535	-0.11827733488950407	-0.1713894752860849	0.6742967745662798	PPC	catboost	0	123
371	0.11062300146020933	-0.10603623821652475	0.29107377550904795	-0.5566358845532945	-0.0931538712893726	-0.3739378806544316	0.08062734648035813	-0.047620806808226994	-0.43917747370073545	-0.1475436221342125	0.2096863507077243	0.026287185386346536	0.19684958203272487	-0.020229634094913646	-0.046296049550072486	0.6355011683507132	-0.542506829791107	PPC	catboost	0	123
372	-0.32425272940690447	-0.009623644562405673	-0.222161779065259	-0.2062883789958417	-0.07754731524141763	0.09575749339473323	-0.08297029094387831	-0.4257960433878771	-0.0708809411717204	-0.02536852393130758	0.1271815365998046	0.1963827407624565	-0.019508447700451743	-0.08311951516382267	-0.10751338028706785	-0.16729391320350287	-0.1977989175483901	PPC	catboost	0	123
373	0.12166758171656719	0.02452604480442743	0.3804104998325967	0.5108237893795423	0.044847905276376755	0.5236415810180199	-0.09462175380359589	0.05858135492543372	0.27660438893674966	0.058357544651348583	0.09186472334224796	0.04563892556641433	0.009816864838728715	0.018950977073250767	0.04428271222791078	1.2976822791925606	0.8957907423837682	PPC	catboost	0	123
374	-0.19994956124370145	0.33788333542595445	-0.3074080927554675	0.5696549054138639	-0.048504456123106034	-0.03296671783455175	0.03689608556864936	0.07408656500269668	0.03609806812929799	-0.014981791816035747	0.08341127587806095	0.18933771830737153	-0.028613846272685782	0.3183761523695705	-0.047521509725212185	-0.2509082762320281	-0.24677936867616115	PPC	catboost	0	123
375	0.14410715873891417	0.027847931323355692	-0.028195265966786738	0.04501605285178032	-0.07247582440273687	-0.16937734055233686	0.0032709934805007215	-0.26620402505592106	0.18147758413471593	0.022363747519545674	-0.22566377455289044	0.11011550440787214	0.040444751579629935	-0.026037051551115374	0.02837220745906106	1.083416978604189	0.09521586024004355	PPC	catboost	0	123
376	-0.3408302375597979	-0.09225686123105224	-0.23218928051520152	-0.23084636765979397	0.12296680099732138	-0.4664160284233077	-0.12937280792927533	-0.35570271333330644	0.029950210304346133	0.1295038458542809	0.07035198060156335	-0.16010565244430952	-0.21840296523194783	0.4981925187879438	0.11899005103862169	-0.14320056646862073	-0.007269754225018299	PPC	catboost	0	123
377	0.19640233581133312	0.23566389894820614	-0.31268017379628604	-0.030918608201186012	-0.038682963914088396	-0.2814590258458167	0.14258986118830927	0.05365198036950514	0.10386602233570574	-0.022840219714014537	-0.46613248005245217	0.1473625117132896	0.28795187928005717	-0.003991634215184187	-0.09669405686798481	0.8232423656681473	-0.45639415000380396	PPC	catboost	0	123
378	0.07627234190575148	-0.10192251428149438	0.08048506640289634	0.7479992432119288	0.03851800232121543	-0.04977054663864261	0.02053245849089224	0.1766146784312743	0.13958460658093888	-0.09801511058242433	-0.04169172899561983	-0.35268990224282853	0.01782589708093934	0.033238484828485786	0.17387970935472097	-0.10916246240944893	-0.5170382013799666	PPC	catboost	0	123
379	-0.3373020212238036	-0.04868552629479526	0.2732623210953455	0.05092431475980667	0.08971898120622217	-0.15644719383246541	0.03271154586763621	0.1804719405592851	0.2306151812644022	-0.020189559140084332	0.087551349337821	0.20497160966161213	0.021203169955156507	-0.07914580966847075	-0.1380181168529854	-0.3601722409492779	-0.2568285749952354	PPC	catboost	0	123
380	0.2629255908656302	0.021209495198510876	-0.3530145184467011	0.41068821171649716	0.09187046460663935	-0.1872389887430456	-0.03476587675757219	-0.1043648635696222	0.06454604384905814	0.17350957571394351	0.04696900937602257	-0.13828405468099958	-0.024915537671191715	-0.01970398621920799	-0.1218920653628129	0.5295159587752416	0.12417413579662778	PPC	catboost	0	123
381	-0.17553316513336348	0.13382119759603464	0.2421455629556761	-0.4390367458954636	0.17294790443841349	-0.25850533628000083	-0.0044958927803760325	0.13774101984274542	0.24396907276373903	0.10752225392904421	0.16776054033992704	-0.04013941197664531	0.016322814064922166	-0.018269786588095943	0.05780202838350596	0.6194622882449594	0.704015585788757	PPC	catboost	0	123
382	0.16691826038080174	0.26703915077870205	-0.17680434619324445	-0.2995375537008229	-0.03454997239299766	-0.508269564535959	-0.2176739577002842	-0.017843061806934617	0.23106690678964772	0.07517644605963174	-0.0034568377254059865	-0.027891805453101583	0.060167583202405645	-0.004814330806837836	-0.09123628508431864	-0.30657498627932805	0.4607070630543023	PPC	catboost	0	123
383	0.9696299340242085	0.12426235425279865	-0.2693887703597893	-0.33491563524285645	-0.08716333902530798	-0.37438490840158645	-0.03671067772110717	-0.09342359589539098	-0.601053002998739	-0.05717140256599058	-0.4689337322108645	-0.08215548925408936	0.17655008098357586	0.0017181567178279644	-0.0033788897743784376	-0.13231499359133178	0.45033237693217676	PPC	catboost	0	123
384	0.09566915660826888	0.3667185344048497	-0.2298200225635956	-0.3407320529838387	0.10837443767573003	-0.15233051056520985	0.1595348464463789	-0.2640220649421425	-0.01291592758333708	0.0291898162101054	-0.105686418443257	0.18521421222892057	-0.03810538933636243	-0.07948251163643433	0.01278067759426935	0.6365336021965439	-0.5281365477778959	PPC	catboost	0	123
385	-0.25499663036519915	-0.04119163834741027	0.21209381966048874	0.23972314125530053	-0.021644371057983305	0.22126130081190115	0.04668532046258607	-0.14326215675328305	-0.025051550587439773	0.03256864088441949	0.07758316638621192	0.24708934611123445	-0.0510227788134826	-0.1023622652483823	-0.12725544983464898	-0.5805360513078237	-0.2779918181341885	PPC	catboost	0	123
386	-0.3918267689685597	-0.10960389698552232	0.5234856172311572	0.5165185236313999	0.013864432806079654	-0.05299417195010955	-0.06897663528873968	0.18648693830579333	0.10320629664161869	-0.03648751924902624	0.06938476710935604	-0.22642373196616697	0.05110663881877655	-0.07332112401472185	-0.0608740226465947	-0.562648309607499	-0.1671340228568957	PPC	catboost	0	123
387	-0.0662467387693036	-0.42051468746229687	-0.2809505634648085	-0.3652097545749704	-0.06442766243697642	-0.28216939301355154	-0.0026184214818767964	-0.350041466339207	-0.08954569238638863	-0.036374642107692076	-0.47503284795777856	0.1408942151893386	-0.12686128047677972	-0.031207927016620268	-0.13053861812673825	0.6307178944269154	-0.3699281851364471	PPC	catboost	0	123
