# Supplementary material for: Hierarchical Distribution of Reward Representation in the Cortical and Hippocampal Regions
Source: eNeuro. 2026 Feb 10;13(2):ENEURO.0256-25.2026. doi: 10.1523/ENEURO.0256-25.2026 (PMC12931971; doi:10.1523/ENEURO.0256-25.2026)
Supplement: Data 1 — The complete code, data, and computational environment required to reproduce the findings of this study are available at https://github.com/mokamotosan/soma_okamoto_lr_01_public.git. The repository contains a series of Jupyter Notebooks for analysis (/notebooks) and a Dockerfile to ensure a fully reproducible environment. The analysis is structured with individual notebooks for each of the six brain regions, which generate the results for Figs. 3-7 and Table 1. All analyses were performed within a Docker container based on a Python 3.10 image, utilizing key libraries such as PyCaret for modeling and SHAP for interpretation. To replicate all results, users should first build the Docker environment and then execute the Jupyter Notebooks in the sequence described in the repository's README.md file. Download Data 1, ZIP file. [file eneuro-13-ENEURO.0256-25.2026-s001.zip › soma_okamoto_lr_01_public-main/results/shap_analysis/PPC/shap_values_PPC_catboost_r1.csv]

	Lv	ks-stat_ActionC	ks-stat_ActionI	diff_per_sum_OutcomeC	ks-stat_OutcomeC	ks-stat_OutcomeI	Pre_Action_contralateral__std	Pre_Action_contralateral__kurtosis	Pre_Action_ipsi__std	Pre_Action_ipsi__kurtosis	Pre_Action_ipsi__skewness	Post_Outcomne_contra__kurtosis	Post_Outcomne_contra__skewness	Post_Outcomne_contra__median	Post_Outcome_ipsi__mean_spk_per_s___0_to__50_ms	Post_Outcome_ipsi__kurtosis	Post_Outcome_ipsi__skewness	roi	model_id	repeat	session_id
0	0.31032297185825	-0.16022923918244733	-0.27025050868364975	0.08882190943211302	-0.4049186688557424	0.003984440096474436	0.12404719346214513	-0.3077381012349706	0.09225106827783251	0.11059444220356418	-0.08936562171789275	-0.0884622675540522	-0.05666213555703056	0.01455016417258515	0.73733236896788	-0.05700577569247744	0.352649826743743	PPC	catboost	1	124
1	0.1856121673000845	-0.21272191859044906	0.05162167897445012	-0.043580012490974554	-0.27392041271328643	0.05029339274795893	0.11982724719572017	0.14821344548908577	-0.07860589076439536	-0.25121216446151856	0.05819844369221998	-0.2677092732447596	-0.014543746547112874	-0.0183446583446523	-0.15465265186962654	0.13908649331566764	-0.2529370593636464	PPC	catboost	1	124
2	0.5346955992329065	0.015101977216685642	0.25626030712187137	-0.014214040010366335	-0.349504697531572	-0.0611928653639493	-0.24886123974878083	0.10746477004137364	0.11074776073502536	0.0915330450210596	0.1578339192794586	0.23219087782595238	0.10771398542226132	0.2577378394381779	0.18814855011721068	-0.07376348541174983	0.001305786554720946	PPC	catboost	1	124
3	0.0950671804059664	-0.357456431631065	-0.4255564356798376	0.17577011088768582	-0.24536042682134082	-0.03892475696988092	0.12576034056100285	0.1630041584194565	0.11738028946108638	-0.20778321366106334	0.10953567482914454	0.10732161911215944	0.06170517828301779	0.4436000632640497	-0.09062480872296415	0.020789884372858756	-0.209954118108748	PPC	catboost	1	124
4	-0.14216967370923364	0.16291743865256184	-0.3827776047744329	-0.03786795681644781	0.039873296632465756	-0.008577327753788463	0.17984292201465302	0.20841909540996031	0.07808546952271453	0.08417032979769994	0.30936879737174944	-0.042612880429384416	-0.002751286432933181	0.04083543066892081	-0.24393632496553816	0.06650362835398678	-0.1791500313988202	PPC	catboost	1	124
5	0.045914108612473116	0.14165516754564966	0.18985335202784462	-0.013788607894053423	0.2312703416951723	-0.13847255997811622	0.11096612297407688	0.14869755690257755	0.1285784659223339	0.02716932768195595	-0.017016769225744816	-0.1814853515030923	-0.05420353213512876	-0.08519955870787962	-0.09923739594765783	0.17218141819390895	-0.20980314575976844	PPC	catboost	1	124
6	0.04118422431165452	-0.2686750762924174	-0.2362201637787391	-0.02080257170283155	-0.3984351820889108	0.021450869928001392	0.006709128547936094	0.20248549051226275	-0.2725358695360005	-0.11198957123510545	0.08301249474966813	-0.05360815398777708	0.0724458180066512	0.12341679575365835	-0.29655325871258187	0.1829628765218144	0.8630788789603443	PPC	catboost	1	124
7	0.22165356652780616	0.10231402326787586	0.11236501182023684	-0.03378112141489907	0.01506312948282543	-0.14846120372586086	0.06877978096064062	0.10216580404789886	0.118474777354775	0.1274712235913187	-0.001381396491976261	-0.05335770546986933	-0.05403463564131664	-0.07043040019851325	-0.6103294736341686	0.17639849246958764	0.22553634182593138	PPC	catboost	1	124
8	-0.08381936375152277	0.5159752392002643	0.34720731481394396	-0.06400847917379814	0.053855260658605665	-0.04874849820884771	0.17380754494051648	0.1382736094330837	0.12957213062369097	0.09982087416248428	0.25808950478541526	-0.03213812979403416	-0.08949488884622218	-0.11733078593680621	0.19503494204959873	-0.07163450134530265	-0.28267610190156206	PPC	catboost	1	124
9	0.5510894250556128	-0.2788075823841738	-0.35817360563269884	-0.004120414147468691	-0.4111400230781249	0.016871404348854646	-0.26312348972942007	0.14988153830842216	0.1459226399063867	0.09318717123780342	-0.051063493279071885	0.14511052738704316	-0.003957063684631706	-0.017474348949768077	-0.09279516365494851	-0.125180686807226	1.0156196735073364	PPC	catboost	1	124
10	-0.11394339395471052	-0.05115248889443084	-0.2408231972555103	0.2558871329181837	-0.40858282445406	0.03734150590295058	0.21161911198061392	0.16618929207727642	0.08065045302301058	0.09057260207848145	-0.12809681212607726	-0.1841215264058001	0.12272151785629695	0.3037896686817324	-0.11330182273185961	-0.10257801327965983	0.012389526353685322	PPC	catboost	1	124
11	0.032915598467500896	-0.2525006735763629	0.4054943583949364	-0.03452952456451664	-0.24396010486115796	-0.05025021918898094	0.1601073474046288	-0.3655872335723743	0.18225586604954183	0.10123422761636777	0.12019963662590606	0.2074757861455509	-0.09027333313859945	-0.05994438487299351	0.9074211121063662	0.13495586360747355	-0.12903186517728626	PPC	catboost	1	124
12	0.19520276152561178	-0.2867467144251911	-0.3548170882620869	0.10480819326352898	-0.2002780490188718	-0.06300655051912668	-0.041361970865968	0.17211937660660223	-0.22205784319233746	-0.011997492444377622	0.31657516118377016	0.12759674001064802	0.22592468571132218	0.5509074874878278	0.42325415781454634	-0.019719072789841998	-0.17216704916882483	PPC	catboost	1	124
13	-0.17371111888681462	-0.28668295819394296	0.19794780989237024	-0.007161338909859026	-0.3822416798141715	-0.05928661945812016	0.09569039993073825	0.11654347175913997	0.11558539539698905	0.08759783023333108	0.09512663965185496	-0.10775074823056606	-0.07048906116424496	-0.017180106956644542	-0.19900942533192634	0.16108439568036548	-0.17921428588291133	PPC	catboost	1	124
14	0.03200781473998576	0.8044098532543934	0.25363533882137995	0.008740502341188684	0.025521605706102662	-0.10191807221954602	0.18451988184238996	0.20839075864387127	0.10220973412392446	0.08024299810420762	0.21329390977703255	-0.0010208719577352388	-0.09024214652825266	-0.04793037950058847	-0.6463679776294429	-0.10624745822075994	-0.2615152390669115	PPC	catboost	1	124
15	0.004637162996038647	0.06933278598830246	0.2500425373054401	0.03679498226203659	-0.03587535944463943	-0.13538535507654886	0.08743239950491248	0.18461891015413065	0.11284415600230847	0.09516937244589255	-0.2111515052492271	-0.05186496259857643	0.05945253352710348	0.09202927121117903	-0.32659223863680276	-0.02149543909033872	-0.4349655873260378	PPC	catboost	1	124
16	-0.018934938947912695	-0.3495695094738651	-0.2579009227658037	0.017158119821526412	-0.3110803502873215	0.07397792008825456	-0.39298636240431534	0.1730320448041102	0.06720340247723476	-0.17466624950763765	0.15301477667237762	-0.08006066998027757	0.008456640295215267	0.14371853313627314	0.10267953255753494	0.12514953888816793	-0.15245192955911785	PPC	catboost	1	124
17	0.2926558774883829	-0.09599612907190644	-0.0757397201823519	0.06353013927477277	0.14382168125751016	0.03489309623159698	-0.32923003295119846	0.18042123270631077	0.0064463935206453835	-0.2584162741466264	0.04667332654157274	-0.07703476655405381	-0.04169290127280455	-0.07965498340547766	0.10458344413180357	-0.06665487401914869	1.015096023166683	PPC	catboost	1	124
18	-0.043123433376513864	-0.04633997917234536	0.2532819721094556	0.053906880249047696	0.10378150271541663	-0.12200692192700098	-0.00035998196732159456	0.1681730135844295	0.043637438988736746	0.03102515853320782	-0.004694187651789392	-0.13882096908545774	-0.06755866668673619	-0.0546653307877567	-0.3368223197726395	0.10472856116654064	-0.004654860754711776	PPC	catboost	1	124
19	-0.20065931266262724	0.1392912312580833	0.3112064706131292	0.06959773674222279	-0.0009809206901501438	-0.14358908638248552	0.20864371086853747	0.17566054265438766	0.09681258481724919	0.08015748860859569	0.19121850422410996	-0.05018181118087903	-0.08417055155958314	-0.02238934404242164	-0.5727244774284272	0.14203195937165158	-0.2234139451339213	PPC	catboost	1	124
20	-0.2777258524125542	0.1305550599375802	0.22408265227521024	-0.05812905832365857	-0.30095572887746996	-0.08917150921120238	0.19695751332561842	0.17506425784515708	0.10860685225510111	0.11524110372241686	0.04956509099103296	-0.05531116170758424	0.03911355282838796	0.2109930213504443	-0.323766551170291	0.11984440231691702	-0.1740945913325333	PPC	catboost	1	124
21	0.13162933711607358	-0.03332112342915502	0.22909970000670868	-0.02216832978143056	0.4700188380215811	0.12995367286922244	-0.043361025993306164	0.13546586473309066	0.10778184061945305	0.116217097807657	-0.05660017212298837	-0.0271476391663865	-0.047734908344096674	-0.08717130082043434	-0.6844336621533629	0.18434432424277689	-0.21106114180716057	PPC	catboost	1	124
22	-0.0026207654888882573	-0.2323213698701748	-0.3170754621741193	0.03008200309111216	0.03992505879526862	-0.03555167235102242	-0.03228923304204998	0.15916187950578078	-0.4086506243845314	-0.0238209008880626	-0.11410669730102403	-0.05031507002977997	-0.06373923542428622	-0.022847579752827075	0.205207104732002	0.27455981319868433	-0.3259446558389561	PPC	catboost	1	124
23	-0.2686261409786705	0.10771352249494438	0.2139958799543864	0.020546927098927824	-0.010979220038501422	-0.1632698531513639	0.2128516272587657	-0.42621425338136304	0.07544548617849509	0.11448480078392982	-0.2224014614988438	0.01650079745513488	-0.06626183730318892	-0.026001003918381716	-0.5963280941666949	0.15639439542274267	-0.20959085529737218	PPC	catboost	1	124
24	-0.21428180449979342	0.28113659080772413	0.21476431940211385	-0.08584448622924978	-0.024625508311219346	-0.1134694091304014	0.12038860874358659	0.13913231844962526	0.062158911387805944	0.09557620041975867	-0.36936401710064853	-0.03527760018332812	-0.06992659093095926	-0.04500001032617123	-0.762915424545464	-0.0927000359846355	-0.4330670460680885	PPC	catboost	1	124
25	-0.29606022180025804	0.1566023018368514	-0.40774506342790773	-0.03429274482693201	-0.041032495691478384	-0.017873269132087945	0.1742863350613263	0.19281874850082503	-0.08736390677984025	-0.25511241076945174	-0.019129164782259445	-0.03402980023385898	-0.08825532406453673	-0.08534036791622979	-0.23169370426986552	-0.05833026402778041	0.25723976030657003	PPC	catboost	1	124
26	-0.11405608393319372	0.031903277462292816	0.21296465877341006	-0.0838404401412459	-0.05288723219648886	-0.1619720163227106	0.20952332707709842	0.18097356539777026	0.09667902630258506	0.07242546976853886	0.20176418705020033	-0.023757583580270216	-0.09408622809971824	-0.03544855580307026	-0.7557973271997699	-0.18346520738903224	-0.3033931860299876	PPC	catboost	1	124
27	-0.10107060893715912	-0.277029295140156	-0.4263173669477324	-0.04076397710976489	-0.40905940057116863	-0.03632004990774012	-0.26652955172799075	0.11465236974014358	0.1135487743857818	-0.31777421401218725	0.17560978341871097	-0.013956358405724916	-0.049630665072747306	-0.04037444656663983	0.6744881610014702	0.16878372079980072	-0.15667808133558708	PPC	catboost	1	124
28	0.1443074649392918	0.3571490117566051	-0.29801286118802656	-0.0987555019454335	0.1047170185100265	0.04797689726169868	0.16455841506134944	0.07146081347838175	-0.271796707031406	-0.052720600227079	-0.27420800597988026	-0.01887641481832614	-0.08654210805975585	-0.10870302051004926	-0.10980481324850928	-0.21143351128868657	-0.44506931714630005	PPC	catboost	1	124
29	-0.15443953109482902	0.19873428347779912	0.2756515543997528	-0.03830151153611182	0.07360271397755773	-0.06277009890233398	0.13085897357752832	0.1954139375367146	0.13494452156646405	0.0661139527632595	0.1723212359892821	-0.002853886042441545	-0.07728239009016957	-0.04306035703490598	-0.1229202572896834	-0.06073860584730388	-0.14587455925729853	PPC	catboost	1	124
30	0.36037606385363136	-0.2008869104292484	-0.2839421218109655	-0.11060411587813661	0.05341054698096695	-0.04890219988926429	-0.23867118612532445	0.04799523059546582	0.12000114918696689	0.06895534604279237	0.038403766981252176	-0.08912069951569508	0.1664709684335617	0.014815390968400805	0.09777609123646426	0.14744826571227837	-0.2280044595683541	PPC	catboost	1	124
31	-0.02468001909244148	-0.18160248337448665	-0.0402199019377748	-0.039910567986513684	0.581736793009552	-0.016579665649402567	0.01784005150474426	0.1608961054697142	-0.03472353556411177	0.047640495229396035	-0.025791352278332014	-0.06137803290631267	-0.08359465791720752	-0.06765864940841539	-0.11568098504810347	-0.06182260162800437	-0.29838030929720016	PPC	catboost	1	124
32	-0.08874908093756366	0.3324602587811165	0.47008373620858107	-0.06199351081255051	0.006448650516964044	-0.018992980067185455	0.17714389635885486	0.18830740288800435	0.11193045157507178	0.11592073817206601	0.184093512181725	0.014526100017657933	-0.12076933326661922	-0.09560406326693517	0.006621543604003464	0.15984090548344276	-0.18757908674157012	PPC	catboost	1	124
33	0.33969256566234185	0.07216135101168705	-0.37865049741952256	-0.06548818699494498	-0.197015468877128	0.024177158036193018	0.03778411469100481	-0.348735562622353	-0.39568368370245716	-0.2882505982455875	0.14296271510073202	-0.17291513267671452	0.0220323138122999	0.18727535454293512	0.09257811369838233	-0.16911268448951297	-0.3543733812983973	PPC	catboost	1	124
34	0.2283329300430575	0.04101168372883843	0.5968533851061973	-0.014984174712912678	-0.3700172195181501	-0.03139845260933233	0.04649746430982771	0.11355760630106115	0.2012119037674113	0.05733381286159729	0.19508574251676647	0.23855197366341266	0.31780067815887947	-0.02600623604811025	0.8176524224197687	-0.12548418883869472	-0.1751068253626931	PPC	catboost	1	124
35	-0.06266090155550423	-0.36255809618640494	-0.2933378748295977	-0.15346709675969572	-0.40968308375684676	0.056000900881781945	0.09268964431177565	0.1696285341358541	0.09394976447174873	0.0914884770851885	0.10997850636606293	0.18164172926087638	-0.014195989623919374	0.19517760939555304	-0.13924861956438572	0.1079479600275222	-0.1430918763193108	PPC	catboost	1	124
36	0.36319835164448167	-0.27554378799735046	0.44254751472279114	-0.1479659697616754	-0.3730099638553683	-0.009577100797112064	0.020422710322016584	0.0843920887553687	-0.01844066371152377	-0.2839242049822948	-0.04022269695724306	0.14121540709181965	0.3235709629125352	0.013784256890933152	0.19536329249482245	0.2327511706309101	0.08777594792853348	PPC	catboost	1	124
37	-0.14456919762799963	0.1454016564341339	-0.36232461885613176	0.023171437574737816	0.1831640632980938	-0.01115873627051748	-0.15642992668963654	0.17074449139274595	-0.07326514044209391	-0.34401789770403746	-0.002246332257869393	0.09244220660259832	0.14288915750447556	-0.04210984495119656	0.17414932713694298	-0.11937355242580512	0.45076788254997807	PPC	catboost	1	124
38	0.6195596694588309	-0.2407660640823219	-0.32366300268943826	-0.009564232929800343	0.09678494071917856	0.0183627427147717	-0.22936857591545845	0.09933063367417208	0.14561850232216728	-0.04303092133351742	-0.142160599569307	0.007695755223161146	-0.027511699741771693	-0.08184390007690254	0.43220591083333604	-0.16770878110587195	1.1185835716564283	PPC	catboost	1	124
39	0.14072207484599347	-0.25325657305211824	-0.32349518475362493	0.044448637959634135	0.0363253540918274	-0.12723695311213531	-0.15636694373283372	0.14259855108820388	-0.19940330774167953	-0.259144007323714	0.04315282814795937	0.010903309186592724	-0.038216233274046975	0.004215997356285121	-0.006515440772757076	-0.042638203206851105	0.9000135475914478	PPC	catboost	1	124
40	-0.22249434658694334	-0.18858082196743226	-0.33980127468620164	0.007864833391276567	0.16152993179673694	-0.007391658510100804	0.16001578428955535	0.20594189295002718	0.1321662075053106	0.14122584950147718	0.09904004185715769	-0.0644273620241608	-0.05672869793678481	-0.07294401301224805	-0.07714147692346358	-0.048107339864884226	-0.1358628286347337	PPC	catboost	1	124
41	0.3029479580313511	-0.028141673492120694	0.49269635308864734	-0.053227056117824176	0.20839183090699256	0.1952593262702229	0.061279136896052334	0.062375988348073466	0.14591629899096753	0.07612085488338685	0.054286416656719474	-0.023237560062614668	0.054794945403657896	-0.0742685305097226	-0.0708406253495382	-0.023626177793749665	1.3614368129836252	PPC	catboost	1	124
42	-0.11171773083420922	-0.24247337768420707	-0.2482739066823832	0.0495018765383102	0.17103743649811312	-0.026930525888389865	0.10435721672289304	0.19559856040992707	0.12819274528364052	0.0527717722425518	0.08506998242494007	0.10175945558791202	0.06192238774432181	0.027474098355076554	-0.14302528129337266	-0.1957745699170639	-0.34043586403987774	PPC	catboost	1	124
43	-0.1712020366405134	0.31567022016744617	0.37219356280348287	-0.04888081859179892	-0.259164559279882	0.010852369188733746	0.1393798693632773	-0.34456379696683687	0.07626929445195105	0.07682683989313187	-0.03804724281113274	-0.0473296387415536	-0.060394715494701365	-0.036269724656249024	-0.13657266469909282	-0.033252229159378734	-0.06398850773717334	PPC	catboost	1	124
44	0.45733087133360256	-0.22367084377852256	-0.23629653891821314	-0.03924774721938403	-0.34217364022390256	-0.12987533493221862	-0.3343294547434084	0.08875198423957863	-0.2328777275731222	0.013587542858332696	0.2217077390846094	0.055565873744455596	0.10055841197836214	-0.06672212445639576	0.5323814357737423	-0.20198379976313835	-0.3472445107222969	PPC	catboost	1	124
45	0.25144581758463086	-0.2774573084922615	-0.29160811860460406	-0.07279030420611744	-0.4222951254978222	-0.0770821038523299	-0.3826022813171324	-0.5389423972032525	-0.3647500481029766	-0.08840622376676469	-0.07157782713401893	0.12770129265002447	-0.05071371785430822	0.07797532172751247	0.39344999537668945	-0.16127685833758404	0.7970564394208737	PPC	catboost	1	124
46	-0.06498046960674013	0.36545727370252834	0.18331873366068774	0.005805472457788317	0.07744181164434488	0.015551818987685616	-0.02925612615363349	-0.21781844667886893	0.14185870847364274	0.05973602568380923	0.2645439680016012	-0.07966407307666251	-0.0723467952551138	-0.07221562943343832	0.14513614751886814	-0.10355607104780018	-0.20218586550380063	PPC	catboost	1	124
47	0.007898074309404507	0.00799383376366104	-0.2509927219745195	0.001465229166330235	0.16189765019589342	0.04535704566805257	-0.165274797485991	0.10146712742135411	-0.0327610894722102	0.1261175625656478	-0.15755037841826622	-0.06805644671040464	-0.09441121151036266	0.013244157322527091	-0.08555954358423737	-0.19574727798795513	-0.4705190992946055	PPC	catboost	1	124
48	-0.0058123079731431035	0.1322988094979121	0.11623472165415197	0.0219914670814869	-0.18441822737865513	0.01376332362404715	0.1556695284717161	0.18336011678697794	0.1469199529181398	0.09933685358491949	0.17323681623917964	0.011440319201733266	0.16437749764428708	0.45553064497838147	-0.09971562678065893	-0.010088112260738843	-0.11527022034897408	PPC	catboost	1	124
49	-0.24162046456931294	-0.03875828360905355	-0.24725624429993834	0.03757836510370505	0.15154946409212566	0.020029871647364913	-0.027909550603601237	0.15286761818416594	0.13777401566836545	0.11036258028192789	0.021492515885840575	-0.04601695421667876	-0.024561329773912094	-0.05484970479522836	0.28700795389862976	0.13068697445815594	0.0347101407721906	PPC	catboost	1	124
50	0.11505496387365606	0.031741797063997323	-0.3211225695380317	0.05521791910736191	0.021595412771443563	-0.05887829665322482	0.060645640917293644	0.16484793687792584	-0.06455232244432775	0.05535187820929568	-0.17408893091714978	-0.03775218954130095	-0.0841704016519467	-0.09086116614914083	0.15862611190693535	-0.07218507486720296	-0.5233365262135157	PPC	catboost	1	124
51	0.3412630762228388	0.06167455667391999	0.3279808544180607	0.192488839393654	0.09046174144511425	0.08388249060460187	-0.09217106146160067	0.027023421321009954	0.10402748171348677	-0.1973681543399967	0.05922094814564467	0.3072309614258344	0.47505867811167424	0.05088493818869642	0.4479483405727005	-0.19286108293908039	-0.2435618372052095	PPC	catboost	1	124
52	0.054674783419226186	-0.23453840820449642	-0.3083829110816664	-0.09067590959505621	-0.2702780353323702	-0.09737639933249653	-0.36971820722017235	0.14795285454468662	-0.14420826486453714	-0.008133500902853185	-0.346838385795206	0.16678247186096887	0.03727352835023513	0.13422189107132754	0.3037685896551443	-0.25365210617901407	-0.43217470400764996	PPC	catboost	1	124
53	0.3014437173573007	-0.22137072820399567	-0.2540729548621047	0.04298706853451464	-0.2656690055377836	0.015421621571732012	-0.018885480254778285	0.07703148773444143	0.07032383652648652	-0.07076442223787617	-0.1285709626268313	0.036979472261796126	-0.05956928059484487	-0.0869230287471031	0.5695172671564338	0.1586208286179528	-0.358567207852594	PPC	catboost	1	124
54	-0.0043967322491129494	0.17191645536168335	0.006225735744813558	0.10900832432711897	-0.36312719728012044	-0.004853016026785053	0.008210011686299555	0.14777194617974596	-0.3415360553618589	0.04392161099251307	-0.10866279929847167	-0.09619505773590718	-0.09231226886932749	-0.08236402427581951	0.5825227251936048	0.29924448172002954	-0.1640668290912826	PPC	catboost	1	124
55	0.3196095817159758	-0.2398917396441859	-0.4075731399962237	0.10242530587846706	-0.17440390547835954	-0.025383696217390003	0.03663465205504942	0.15565154459312364	0.08865243880182652	0.07148448460680942	-0.14763952520525203	0.1565414853112492	0.05702002576001137	0.3604981644445227	0.2246031127176887	0.16314369653643213	-0.3821135153243609	PPC	catboost	1	124
56	-0.22006139408998662	-0.247961631321302	0.10623576397191105	-0.09271710200379947	0.11528901879320398	0.005808128850729783	0.02531336970352805	-0.4728193070247212	-0.14596015013554398	-0.29964056123591193	-0.0010223202933231435	-0.05850509877946623	-0.06469737756611996	-0.06887351541875178	-0.29806488372200474	-0.06262924987704817	-0.1962517342440846	PPC	catboost	1	124
57	-0.03240423187793955	-0.21146637433970333	-0.35830961426862123	-0.08921978346780275	-0.5277603860824679	-0.06693205731634441	0.0015150841397495432	-0.4217408414657465	-0.4239492909168463	0.100233263506529	-0.06481831867694675	-0.03324371926255527	-0.034506202783977924	-0.03359047171916792	0.07296028443029873	-0.09775975804048012	0.8482001590756705	PPC	catboost	1	124
58	-0.00246924893707296	0.09465787596781554	0.39140381179758793	-0.004024698645145439	0.14076213337712498	-0.026107524614880473	0.13619125443936025	0.15768116632454449	0.09648851238637786	0.01817416176442253	0.08674050980424419	-0.18672524751186462	-0.05753726272280292	-0.051676777254906346	1.0975092412622007	0.12201955821597454	-0.1538962746236891	PPC	catboost	1	124
59	0.21986780480707235	0.21388531064426927	-0.3862327611398185	-0.06632732972843271	0.05290723010113147	0.017812393180546414	-0.14424015720412017	0.0011599711661488409	0.029490295000053447	0.026776747795624705	-0.11402558713247883	-0.06023816112320597	-0.07409091559537506	-0.01105438416563682	-0.05102958476727488	0.19944332392638878	-0.13656705838564687	PPC	catboost	1	124
60	-0.17811214082449567	0.1478069438900609	0.3734678275636462	0.007211681182610963	0.24981102913776682	0.22870980791565576	0.17980170674871776	0.14802277764133875	0.09892110225002396	0.06967204888137393	0.0007646501251232425	-0.04393733429085453	-0.035434598367951264	-0.06317290288630627	-0.2247678016081897	-0.06051612426480483	1.2523440042688734	PPC	catboost	1	124
61	-0.01847019819691949	0.7341672517391186	0.2264075133993709	-0.09502971368345138	-0.014851957160321172	0.002057401801217226	0.2336581538174893	0.20204600790127325	0.09910662898372215	0.03509086854914385	0.17540116377888976	-0.06095035160336676	-0.11038530274564162	-0.07643050887471156	-0.690293567022221	-0.14070395446560333	-0.18611232058574118	PPC	catboost	1	124
62	0.011820771431983594	-0.2744382115760271	0.41213804443570284	-0.0312307655076	-0.3293494312690524	0.050028349516280275	-0.015999711597839875	-0.35171900178560705	0.08575151481376092	-0.1762164493293178	-0.08439184385949157	0.23282684989004862	-0.004409976499073035	-0.012294656086197217	0.08932069411134641	0.10052705443270268	-0.31244124894057945	PPC	catboost	1	124
63	-0.0514583878321334	-0.3283571871706089	-0.3157715833892029	-0.06701256119981787	-0.40870352720318937	0.07658328703006355	-0.02386307278295389	0.013295804695518797	-0.043525074215507824	-0.07597376508563204	0.18873759792917186	-0.13828477407455414	-0.04259816233361131	0.06967601776292463	0.10897668873440566	-0.16163116609765005	-0.34941524196119716	PPC	catboost	1	124
64	-0.1423283496350767	0.26616348571728005	0.3639466112580561	-0.059592235366825924	0.11278342307089217	0.013972692599840469	-0.24185351948298606	0.15448289322749745	0.11901014814612905	0.08838110373998143	-0.18179996823576486	-0.04249305278103527	-0.07298646819684376	-0.05095739946734976	0.8176331279010536	-0.08775523397948319	-0.35232302329852433	PPC	catboost	1	124
65	-0.09226770944165118	0.08571850794458188	0.16463387436531973	-0.08020955524906756	0.8247916161253882	-0.09413936305563472	0.15835743694923327	0.14426777274670374	0.09798096786559991	0.10250131446142502	0.08303004675973825	-0.259476194622458	-0.10339795197751583	-0.033381478150542356	-0.5638999204134466	0.27290886442928874	-0.1023146382896961	PPC	catboost	1	124
66	0.14394012741767082	0.02504553953716391	0.20074892179463982	-0.0020427506149478	0.6128604756342894	0.079975832692977	0.17808272541728412	0.1280451959252072	0.1519441727183714	0.06063401278167666	0.10987347384201092	-0.17764392269580642	-0.052319404862939026	-0.06158788895628265	-0.09094770436068489	-0.017577897767754917	0.8144513740816527	PPC	catboost	1	124
67	-0.07571192806426955	-0.2334584584523368	-0.45130827406309115	0.012370833633348184	-0.32891919151041066	-0.12660815915292353	0.011565841551401222	0.11925845489372966	-0.4384690631697102	-0.0403458853892367	-0.09001838481221232	0.10707299613228177	-0.07633243903043296	-0.075581989512084	0.5588470162347023	0.04045003563895271	0.29260561258251533	PPC	catboost	1	124
68	-0.19242065617854262	0.1526916304645557	-0.14282790695752312	-0.0014992368911586093	0.0587573289080272	0.03692459885762614	0.12324754818967336	-0.19070360343679266	0.16584011944154398	0.14272134046608495	0.21376258548002763	-0.06838941206402198	-0.07668941085282824	0.011292581836609713	0.18181279689190247	-0.1386403310788197	-0.24062396037947353	PPC	catboost	1	124
69	-0.07066412012292103	-0.1808381793037374	-0.1861910100523106	0.12034609345848622	0.30180183455332416	-0.034793546665383576	0.05188996851663689	0.1653155885158032	0.13359736975082445	0.04218300188419166	0.14815553044509172	0.0007048102181997555	-0.03903179812122203	0.019539375816843427	-0.0986458065920458	0.12251604505395218	-0.19796956044249017	PPC	catboost	1	124
70	0.3171414048846974	-0.31467439766476696	0.10220824856488162	0.05987836321755763	0.08896423971993353	0.01313670492284979	-0.2570023093152992	0.16703281682655577	0.11747407980721325	0.0019765655230938	0.04779401399585498	-0.056749178862382094	-0.07054616716855378	-0.08244185279594478	0.274394632828017	0.17996984646475744	-0.2002808095209296	PPC	catboost	1	124
71	-0.03991225214263144	0.3456482829003287	-0.36662176803167146	-0.1751217118478465	-0.4572650129404277	-0.07599633653084469	-0.029618820613009286	-0.4399822845533046	-0.3209285166028749	-0.3076526178827864	-0.03082375928723381	0.14147480291351083	0.02122677734277752	0.1613269692674833	0.18928820126740317	-0.0858929075186325	0.6179212545394452	PPC	catboost	1	124
72	-0.026294869608898142	0.635410134919549	0.2523000690477761	0.08033039052956305	1.287965363953414	0.10197599314964659	0.19502038216038523	0.16332529327899037	0.16295187415757073	0.12444873838102474	0.0859665763162879	-0.09445537960038751	-0.018921081121302398	-0.02697351918450577	-0.3878474086489316	-0.04146580069283256	0.9068208474425771	PPC	catboost	1	124
73	-0.10759719835764646	0.13731850932432194	0.21832155545536827	-0.047283997656160696	0.7825314506309421	0.05117923801049711	0.1519157259168051	0.14718509967140636	-0.02498042307160337	-0.19823929313712024	-0.03492672473966956	0.04388568200784157	-0.07074837033269132	-0.014310625548974606	-0.44618291528838294	-0.15293109809274344	-0.17970266384486958	PPC	catboost	1	124
74	-0.5509037560812813	-0.2337106753154843	-0.24794320460284663	-0.183322924410986	-0.3491605707155129	-0.1341479835166687	-0.341344721427238	0.18091808590151714	-0.2610328041374479	0.011175617020599549	-0.007985837438270135	0.07817207472457433	-0.019464458820217165	0.19602043690738713	0.49243436672766183	0.2057305819239907	0.3716100758233422	PPC	catboost	1	124
75	-0.17635018241050604	-0.0011920427569138627	0.2644302055395819	0.033788113489402444	0.6468364086471763	-0.027274009624516142	0.16815623528483745	0.16857260887193082	0.09143657991622278	0.06547595085151525	-0.2710937403300086	-0.038081931624437626	-0.050221401909108926	-0.07599503491608169	-0.6747078531798568	0.20921936095048868	-0.4387419203993476	PPC	catboost	1	124
76	0.01504838366442625	0.2500596425399767	0.13460931064442755	-0.04509765289666055	0.07540103891756095	0.01972189547079687	0.025412686214834133	0.12429849440143521	-0.44402251464017223	-0.073342108952724	-0.01263599697292571	-0.22760894472220747	-0.08412685238404924	-0.08190423219027483	0.25013114858802477	0.06366842843001051	-0.14692473948340098	PPC	catboost	1	124
77	0.20739951938809012	-0.2877406461163677	-0.39381025080882837	0.04698162360770434	-0.3801293887797063	-0.15934335137900668	0.007005725530279309	-0.7195749744994806	-0.14065894918466795	-0.17012782074493293	-0.06349781380182035	-0.0690423006622076	0.1803650326681068	0.05469503669518884	0.7639636802766276	0.4619356833680629	-0.3433234150435692	PPC	catboost	1	124
78	0.46784016911990517	-0.22797574876452484	-0.2570116866724766	-0.07123527887952999	-0.28961950203104037	-0.04004891360603767	-0.42581369788785456	0.07643233610499321	-0.305219800125499	-0.0801303644896333	-0.2785990691919672	-0.1404565301213514	0.1485234579123367	-0.021996331898579767	0.5224995145505774	-0.25567749093013953	-0.5557553963141616	PPC	catboost	1	124
79	0.38563720665991963	-0.23754940092800128	-0.14783421125558274	0.05658017128239496	0.15047524046955799	0.032491181836647405	0.08587061192849059	0.06881424634771229	0.015317475195780408	-0.07918849551190478	-0.06449742402752325	-0.11107793485622958	-0.037087551087968164	-0.03506984822686432	0.09489068205004172	-0.08608232852591302	0.4898927512529338	PPC	catboost	1	124
80	-0.24378006384796913	0.20270861384116745	0.4468140891498863	0.019342811009606088	-0.063997321493816	-0.10250099343652226	0.19639682449308718	0.21109636485208558	0.08712004866337823	0.09110302201302241	-0.265544100430489	0.09421376981387453	-0.07794063373745815	-0.10960433255346584	-0.7908840124324765	0.31464911786455996	-0.41864971851070365	PPC	catboost	1	124
81	-0.1331294113675698	-0.12655008799363657	0.2239955232567645	0.032302678399914096	0.07973262647195367	0.3554927588369824	0.18708874767399294	0.2088216717985463	0.05801611589983222	0.0755280766828738	-0.21375168643680537	-0.06864485899922078	-0.0783875478664325	-0.10727170584129854	-0.3239371134347952	-0.06523782361495926	-0.34633258379558124	PPC	catboost	1	124
82	-0.05998514994406447	0.0466803664815075	0.3411958121560838	0.04142617093114648	0.004833342496327185	0.05105397646499595	0.06194958838254021	-0.31323800221777653	0.12282839124692582	0.06886501165307092	0.11633382823071342	-0.04890649006653868	-0.06444376936963732	-0.0434707742192221	0.00888885785936188	0.1397656006343655	-0.22480647765011855	PPC	catboost	1	124
83	-0.11094945189587575	0.03057055528515632	0.03278213157484884	0.05845761764057425	0.07624952959156032	-0.03298256141421233	0.14346713931386318	0.22400314714387473	0.0727865070718397	0.04566132071037245	0.17746127975288165	0.12332778999624643	0.3051313145621438	-0.02125246751888806	-0.2962388854350802	0.2504165583294354	-0.2215957154470193	PPC	catboost	1	124
84	-0.16159528707010076	0.0815640191208093	-0.23618044840838917	-0.03555541029603857	0.007341652965365597	-0.1688536285350145	-0.013326303183659268	0.1246571828349596	0.09390200165533293	0.1270478617677307	-0.21206411542827114	-0.07381478399898116	-0.010694194124992461	-0.013418077818121682	-0.6249169702563717	-0.06391766319936693	-0.3977132576269264	PPC	catboost	1	124
85	-0.13784383000600275	-0.2966539019832784	-0.3138856876952253	0.01933154611502538	-0.26874378070212923	-0.11710041213398194	-0.24495610970359752	0.13991619890532844	-0.17976559752146987	-0.1396293320798451	0.2761983318523628	0.01135268215399576	-0.022290503815747452	0.055087003381530435	0.7154414553403509	-0.20216732412663155	-0.41356028754518465	PPC	catboost	1	124
86	0.27680569080923906	-0.20760000979895618	-0.3407567727111928	0.0445886758248022	-0.2594892788889847	0.0032104387698189537	0.052267794606855086	0.07472331535291718	-0.3933831859738628	-0.04443053747996734	-0.12253701604353262	0.13380969142729598	0.033609540936454754	0.06070277156430194	-0.11853008577095706	-0.08724521839264056	0.9832249632671274	PPC	catboost	1	124
87	-0.005769805206649018	0.049618200383251675	-0.2938801623186052	-0.04989462408094652	-0.28784158172902813	-0.0844261282521646	0.16334607070707158	-0.15377190108862485	0.13386914284066095	0.026978410461282583	0.1490123794045131	-0.0350524418658304	-0.03612969578778193	-0.03429185855630439	0.7300357828532992	-0.039331820605189735	-0.17444971813811255	PPC	catboost	1	124
88	0.12894194894206426	-0.031124825063685805	-0.28746526653008764	-0.05737044973851411	-0.38539522491325334	0.02443810773716532	-0.383839097705786	0.1224396671216263	-0.2122118258623222	-0.03457302804918692	-0.1725958326864684	0.00668207655966309	0.0030633242380697537	0.13068938284034384	0.48175636015498324	-0.010718134856483248	-0.07065756474134118	PPC	catboost	1	124
89	-0.10480531091825634	-0.30431989879290394	-0.4374007378978709	-0.16188891684227505	-0.4830633062593517	-0.12009193275254079	0.0412052186691957	0.15370103009773134	-0.23726758648982774	-0.21288903185838912	0.04408593593487547	-0.019036277026171007	-0.06589163596595568	0.0031855738199298295	0.42339592254256664	0.23597763080021564	0.7703447923127252	PPC	catboost	1	124
90	0.02279321200957572	0.27847550630929024	0.1949041391701689	0.05486279569835486	0.3054245994094288	0.15396308165518688	-0.006508954688881376	0.11914231645076631	0.18182218013461787	0.12396782296554187	0.006598268203262389	-0.014465842653085247	-0.0752615566906691	-0.041529023697277685	0.032814731275681255	-0.09709426678215838	1.3150955311189156	PPC	catboost	1	124
91	0.00594097347684688	0.7941965951902306	0.2091928552592518	-0.008673428293483209	0.3311677533410118	-0.1402511329940225	0.15919012225048743	0.06944739248132858	0.06746452398490525	0.06091327507377205	-0.21343821383154685	-0.1277578477642236	-0.07429002680472492	-0.001817339575893334	-0.7397106116404771	0.15944729890301673	-0.3787452193142098	PPC	catboost	1	124
92	0.00028323249094392285	-0.1559846072160617	-0.2105794218728388	0.028932103414645024	0.034926447403294765	0.07523697809723616	0.14828244627220574	0.12069896202067819	-0.16593854442218872	-0.06989918914482353	0.21199864915661548	-0.08467186916880698	-0.01372009862498958	0.0643694364472186	0.15824776982005248	-0.11119181658751016	-0.30950837634628375	PPC	catboost	1	124
93	-0.1832058857788358	-0.09775916400938428	0.31050311552267906	-0.04576284935263025	0.7359830667925813	0.09710035748251603	0.08381902691654437	0.1204190140751041	0.20111220532983137	0.14247510444456252	-0.05787343014906479	-0.015928244920028596	0.04416875847389669	0.014669449906561986	-0.12006447198350721	-0.03094794213258859	0.8279465639001843	PPC	catboost	1	124
94	-0.12733488765369824	0.5481819925490524	0.3547419047404788	-0.10047110489054725	0.046371151486936574	0.03265514435714785	0.2141102255795486	0.1930597052376377	0.11135848015384471	0.07579100084439674	0.02508506824511859	0.009279483065138384	-0.0829441182708628	-0.06903226242854457	-0.6027432157225493	-0.05753470751130112	0.511272424327504	PPC	catboost	1	124
95	-0.08488661563160016	0.31682138650046304	0.253988764880741	0.002091736372920676	0.01235083340143366	-0.1052151803500714	0.1978529838147969	-0.17606864173213763	0.08743980874196285	0.09763818980352565	0.14984441946573157	0.08785325081704486	0.25804697805418875	-0.1325211324888291	-0.7552318512592889	0.2095624389296546	-0.21641800254305185	PPC	catboost	1	124
96	0.0018777050330492009	0.13382043329033014	0.19969007835972255	-0.015107424774815945	0.11020881242677649	-0.06151528876955971	0.16836075540827106	0.09120978078924981	0.1645498489499431	0.13894847570333016	0.21199351165269334	-0.07231967373252042	-0.06826415559990928	-0.058865740354039756	0.8612605743658941	-0.17730612826301378	-0.314265386098834	PPC	catboost	1	124
97	-0.23017511460065396	0.3802776103563654	0.6426567818912845	-0.06050110650067504	-0.2778882245017109	0.1310736731487322	0.20552498420818666	0.21222414909304466	0.12040356868608318	0.13310632355476912	-0.05298394147308664	-0.006474889198103347	0.07206541411890337	0.294040321597635	-0.03654281706995925	-0.036281866677159824	-0.02472477616028981	PPC	catboost	1	124
98	0.17081032568621396	-0.03292316399248484	-0.24667445851648795	-0.0649101574000918	-0.3420288712822985	-0.02825422336348797	-0.22543037486508433	0.08011435615302039	-0.13325652238227004	0.050056435688486306	-0.13231329011187987	-0.10371614403727152	0.11649743023855605	-0.07162594373852832	-0.19808381628484376	0.2619531868608154	-0.3555399948479379	PPC	catboost	1	124
99	0.0510906205056078	-0.31713086884983327	0.4283620679759951	0.03212822798495607	0.012379067793595717	0.013909094314622472	-0.5322999040444413	0.09496406338085417	0.09595972878429443	-0.2119464150972416	-0.13716109067767532	-0.09461518684791417	-0.02886239428666465	-0.0319203255937092	0.727334915704084	0.2775558188688286	-0.3026292422103544	PPC	catboost	1	124
100	-0.09722685643715238	-0.07353652176680052	0.30381185394774923	-0.0035090138731656132	0.49195952792660075	-0.06309334548578564	0.06840013115801337	-0.4970181832712034	0.13895542063296154	0.14293152585453484	0.1162198633101541	-0.1414058361492842	-0.017799815881923607	-0.025615690086427324	-0.7128380430656696	-0.06810734289628438	-0.2477528403579597	PPC	catboost	1	124
101	0.17428442532093852	-0.2526632338466456	-0.3176341728354089	-0.115288014677503	-0.3388459194464076	-0.16259072167049338	0.1219189239917225	0.14806268061103744	-0.3773018117124382	-0.4454112635095514	0.17560286847692058	-0.03543533052529003	0.06431787036341613	0.2865048317955317	-0.21987012606530917	-0.12463601645618436	-0.31111398437657556	PPC	catboost	1	124
102	-0.3781374485344074	-0.31792731524960105	-0.27261905639282064	0.046486125317162855	0.1335948108196523	-0.05452143786094298	-0.5765096049370715	-0.08862029549062483	0.08583878060890704	0.08898966826497647	0.14213856906265138	-0.12722905697825088	-0.13421960507348027	-0.10367124654603972	-0.07823816738436747	-0.024410963168396718	-0.28589673749288874	PPC	catboost	1	124
103	0.00732470869951339	-0.013614565733069744	0.2639259711226441	-0.015946434002287003	1.4594747514018125	0.05795585423247298	0.17296211163363345	0.13809062461345764	-0.19973208058628253	-0.09959174988271491	-0.12102327779924679	-0.0319570022002231	-0.03882782258670032	-0.041384457718324365	-0.045232310536482905	0.2184558646653174	-0.45428646832342184	PPC	catboost	1	124
104	0.09411055956834541	-0.27588365909714474	-0.23696675803452766	0.006093084385164873	-0.33350073013319265	-0.10469410692232137	-0.4004464307543291	0.10436888742576417	0.14643577963259716	0.17263464304957404	0.2334952854776125	0.07358425448556734	0.06376995570074637	-0.024769021755866035	0.605511065568693	-0.1992796376169174	-0.3477165528929683	PPC	catboost	1	124
105	-0.32608111710859067	-0.21769684912884626	-0.29930251524946977	-0.028349293895059174	-0.2934608705556549	0.0004009771795857222	-0.13917438905792825	-0.5003775907387674	-0.47064518870831257	-0.28130332689959214	0.03780715720486554	0.000695549096546833	-0.07112946273407464	-0.06722534521941698	-0.13257816389971758	-0.05740639630132851	0.5098552847075309	PPC	catboost	1	124
106	-0.03461230844894175	0.11161335524878091	0.33229043949779363	-0.10118454622149373	-0.034910351471165064	0.029946101269011833	0.08527347550482124	0.1389559496740342	0.09594217212744058	0.11114226899199987	-0.14442555222963172	0.08851457062106219	-0.10118033261241942	-0.10664566939810274	-0.7793470730474833	-0.09859374119611106	-0.28576470759875316	PPC	catboost	1	124
107	-0.07345800882770932	-0.31428107931367577	0.1748947423266182	0.10892784920719646	0.2925534155092373	-0.05519275874207414	-0.06491466223905745	-0.04130063411130205	0.05023453117699098	0.07304529603827797	0.13545654020349637	-0.059880557935439394	-0.071500496692261	-0.11717015611430372	-0.0748959235723056	-0.17321878216307074	-0.32873452006360887	PPC	catboost	1	124
108	-0.08958754289078434	-0.23285410068695347	-0.3200368392593493	0.04725455755748635	0.2323627282164146	-0.058877577754054805	-0.3154093105851408	0.17402511424707776	0.12391534955656959	-0.12656661542575456	0.24038314492554022	-0.03402637243278358	-0.0694983723545496	-0.006089627295271037	0.7926443367157191	-0.19459506614731417	-0.2944103262050854	PPC	catboost	1	124
109	-0.03834396407378167	-0.025704116704604076	0.14226624557798626	-0.07160077802690584	0.3399345346707131	-0.08529900320861863	0.1476407717835324	0.2030187161170778	0.09262296319854445	0.0889048583163918	0.20721445299361504	-0.19200777537389258	-0.06360897326441113	-0.03801548107049169	-0.6503724303760473	0.3115854566748389	-0.22089916900445447	PPC	catboost	1	124
110	0.1084047977222558	1.2798974250132544	0.32290925856502595	-0.05038387712812719	0.016053177130472565	-0.11679123644822832	0.2195451841505083	0.27069143191768696	0.08930890415720417	0.13683384114124733	0.2900255801129595	0.05009082301497651	0.036510316802623816	0.1083070175108386	-0.5417437630520119	0.1787667300141713	-0.20726522726146746	PPC	catboost	1	124
111	-0.23902598368325342	-0.20557579919495395	0.2143535968537066	-0.012001738054071988	0.1426290340662562	-0.0600984561998686	0.005974698349660474	0.18566588222517266	-0.07134001852662968	0.059310304726450054	-0.18483287204329288	-0.07699225824352218	0.26048460389227124	0.01768954629639878	-0.32999953869322973	-0.09526756367042429	-0.35457850688219933	PPC	catboost	1	124
112	0.44101169170621307	-0.2751818638704725	-0.3744789054717292	-0.009108434067998206	-0.46148206707010386	-0.03363136725099527	-0.08052411614750896	-0.3655639339868505	0.0710626586864983	0.143988633496511	-0.00533141684703431	-0.07294907221314988	0.22364718577078724	0.0061886974080334785	0.18374404525403829	-0.12560768719132875	0.9784685048078414	PPC	catboost	1	124
113	0.4741764606446602	-0.23573110301667616	-0.37950738928485606	0.1887631279022556	-0.2052841431239608	0.020188940450427507	0.09627571235071734	0.09084305454655932	-0.13390403609269938	-0.1606752661186889	0.07414264712602928	0.046478777143357915	0.18339866675725597	0.3787627725987413	0.6329774587411563	0.24474893645765172	-0.20469481569306527	PPC	catboost	1	124
114	0.13909801174941913	-0.023711561146309734	-0.2718740896731793	-0.08948492990003275	0.017307292326442212	-0.09710873735474863	0.09598638558649823	0.022730927782978264	-0.07661097016336807	-0.17572525132609326	-0.2613041880165579	0.022094461185544142	-0.10749239493434215	-0.0892451169624138	-0.373956691981339	-0.2404533391086429	-0.6946383194779056	PPC	catboost	1	124
115	-0.3121809966248393	-0.26995610612507626	-0.30607572154790086	0.004748687547942046	0.14984280061900784	0.03509331901461876	0.0936028646360016	-0.21831949158027353	0.13762244588730954	-0.05617992647784361	0.03712112398868136	-0.0547795503615852	-0.07829121681479033	-0.09841715290962344	-0.1387545127992703	0.11193063226126122	0.1063262318416129	PPC	catboost	1	124
116	-0.15447767798364084	0.17710448754521665	-0.25508781069449316	0.0052049942178751234	0.08259265156631851	0.04943640566258407	0.05484339552135827	0.08638417664877597	-0.4243409941677983	-0.34023719547111125	0.10388046516787613	-0.0349035088063254	-0.08271500132004134	-0.07278136428160963	-0.11677017763639493	-0.09388961557995844	-0.11901857324059537	PPC	catboost	1	124
117	-0.25640653874554176	-0.388144169128042	0.007471015337108495	-0.23312999908071316	-0.3824054598058684	-0.09267567322382303	-0.077267547014718	0.1598804708124735	0.12291111813874199	-0.27253106733570526	0.22374450645400912	0.18778239100413477	0.07262766855860008	0.1467039242766965	0.5467800763802326	-0.14983048820953987	-0.20063474175841622	PPC	catboost	1	124
118	-0.14248864781399218	-0.30644883340644824	-0.32438555889865883	0.1385392145189081	0.09161146753500062	0.04998083396115912	-0.06263904457600336	-0.3479137899312164	-0.4256281580512665	-0.09580956244777805	0.06795830940316461	-0.12372286757205021	0.16694383526179407	0.08730819441295588	-0.17559670841106761	0.13763832973628093	-0.25691508253000167	PPC	catboost	1	124
119	-0.19164011226035801	-0.03731256101969855	0.37489113662822177	-0.059014137944164685	0.004630801921832133	-0.12016014645398634	-0.08789136373642721	0.09495435093969591	0.09535981644767712	0.0818923826900158	0.13733158171873375	-0.03467176594003107	0.3153934033878039	-0.06356903423580067	-0.6373127005207004	0.2822756977150048	-0.1753636871144781	PPC	catboost	1	124
120	-0.4247333376563555	-0.31622288422333467	-0.3454692464751009	0.14358631576427422	-0.385748693384395	-0.08884005431288095	-0.5325205487537965	0.07759806122209015	-0.06617145190494773	0.06066710332550526	0.07827900278245262	0.10838285560355651	0.0061258509916294265	-0.14729707017671737	0.03843447555500463	-0.024006905356649157	0.6795100862760025	PPC	catboost	1	124
121	0.43532309755243936	-0.3069713391330699	0.4052632271894734	-0.016728111794673803	-0.30338597017888835	0.06630180240185386	-0.06873474144115997	0.08815388631031953	0.11145244352975892	-0.11731373336475058	0.09481989788633657	0.23751878681802308	0.39198532549640003	0.06266247344736214	0.46102057813938646	-0.1328716762897048	-0.04214478581339894	PPC	catboost	1	124
122	0.05605395909481532	-0.15332889639911312	-0.2901198903899749	0.10988859608526842	-0.35844914203734984	0.08726065280568442	-0.1959060997649125	0.12734122758857272	0.14128801016080855	0.056112646591152164	-0.08960644019869018	-0.11710764325731929	-0.11264745315898586	-0.10396834149336745	0.5165896236558121	0.17952556304782236	0.1921471602856616	PPC	catboost	1	124
123	-0.04464657407326844	0.38123693911575646	0.44315258610301955	-0.07614028387828235	-0.004540256910451429	0.12718545554759808	0.21148440593314696	-0.17841893724196756	0.06934965152463982	0.10916758611201569	0.21364466605357701	-0.03470900684688316	-0.08404199642348505	-0.07349719551490727	-0.32314001465643694	-0.08083577982618098	-0.2633701678178861	PPC	catboost	1	124
124	0.026379081977715813	1.1057205775724437	0.19186976502169995	-0.08125086051022973	0.01677378128835992	-0.13216363579567297	0.22534152029901683	0.2267931799914607	0.08417442159093048	0.08423941444271255	-0.11427078132839977	0.015919427725571075	-0.0699974277455897	-0.05876129655488847	-0.5863248324450956	-0.08824803707707161	-0.3605424505519538	PPC	catboost	1	124
125	-0.1081731135659547	-0.2439179849214309	0.18478125386026198	0.12603198264856272	-0.37126312273362755	0.0750357067020474	-0.07990248381021221	-0.3597725292782134	-0.026212389197391214	-0.18241382939562392	-0.08145451993721277	-0.11054823595789726	0.12161353716654232	0.021505941806191163	0.9108553085284711	0.19589184149402727	0.11738370597948339	PPC	catboost	1	124
126	0.009830206579795681	-0.003405595037305575	-0.03611931031119897	0.07141825444829726	0.08556900698919395	0.05780981318511779	0.12412765458319723	-0.07859176949290388	-0.040826739064175444	-0.3141855820632399	-0.03392486295888064	-0.10438644448926125	0.09943103228677963	-0.019541175854397543	0.14927677105131004	0.1658015135594452	0.15135871081697294	PPC	catboost	1	124
127	0.0388533640412892	0.23976812210722442	0.3358698689776344	0.029894621520560348	0.210910308725523	0.003337210913260437	0.10418826866625959	0.10647986676207695	0.1434787254942523	0.1328067949749025	-0.043056352780652986	-0.029397342607797566	-0.03261422463352552	-0.03459556498893999	0.4912183604621587	0.12769008168105475	0.29149800044890767	PPC	catboost	1	124
128	-0.11794156397794894	-0.20823319207215218	0.2438620326524746	0.011077297309867165	0.0034875811980016364	-0.021168520364844137	0.07455934004744859	0.1578620486942376	0.14178940090071573	0.07936472358971201	0.07098124720053749	-0.04085263927461958	-0.09411481147794196	-0.07894857366648192	-0.13131949774179097	-0.06381812169339195	-0.10842912565393906	PPC	catboost	1	124
129	-0.21211409845189402	0.24469064009823507	0.3147732515883014	-0.022943559036881	0.20767763173543488	-0.010536767191676054	0.11125756933853109	0.1568053481874762	-0.08629532804736445	-0.3582519489408657	-0.010358484183646252	-0.18109810658318679	-0.047363091587354425	-0.0444967761276418	0.4409921337009975	-0.08229157640519028	0.10293684024464995	PPC	catboost	1	124
130	0.04544824447487812	0.2830869887282408	0.3116115882935516	-0.045210343283358524	-0.005831432569810357	-0.07958819015675991	-0.0090828260510008	0.07151826858794956	0.09942101952443218	0.06643005077583614	0.02853512018456128	-0.006848048918803738	0.013609404316404816	0.02136732333793467	-0.7369616363523305	-0.17469486545643628	0.12401449326023704	PPC	catboost	1	124
131	-0.10825565160161031	0.33597205980975264	0.18837356429807225	-0.08311707055444698	0.2384946713146685	-0.004654149126104397	0.06008338536730563	0.14853960268879	0.1328537457840706	0.11723702909606508	-0.028689430806584724	-0.04918068686278749	-0.013079307166676556	-0.024901194995003387	-0.21741373236546482	-0.07192135915091322	0.47939728336960413	PPC	catboost	1	124
132	-0.07732530728643487	-0.21983924082111564	-0.43394931645080304	-0.004318544904500751	-0.2522452640176554	-0.1611642207557051	-0.2078272141997267	0.09036996696586766	-0.45990661026166707	-0.13414669518083505	0.1485131261593142	0.15705651820291153	0.1913035918115917	-0.06454254092229907	0.6057816477311141	0.09095880407773836	-0.32138616490352634	PPC	catboost	1	124
133	-0.058789162365518594	0.2717320825971179	0.4376525325515849	-0.08005820813268895	0.4521333675707896	-0.10883824360480816	0.015233140429119415	0.16482707312888464	0.11670334972826119	0.07489264322269108	0.21181831305660023	-0.09921114850551475	-0.09675805587667116	-0.05406332908032434	-0.2125250977008074	0.20988472523102117	-0.29634502146952824	PPC	catboost	1	124
134	0.030099823417689485	0.21423693776424346	0.4169022180031844	-0.014733713659643526	0.08457971970388883	0.05595626586690418	0.1443028166573715	0.14964664753925072	0.13602623626767693	0.1397143428353519	-0.18434031722037672	-0.06028122257582074	0.21672227176577227	-0.02188065087915201	0.40699780065495367	-0.04978898249698644	-0.35032236416499185	PPC	catboost	1	124
135	-0.022822990688944656	-0.26669046724261297	0.24870921006113725	-0.06590380767118016	-0.025455799059839312	-0.026268788310809952	-0.19685322835374738	0.11623920601116502	0.08012913105736874	-0.33175429866959205	0.17725849510907757	-0.05156311504814251	0.22232600819946707	-0.010385427473002048	-0.5725026189657978	-0.24606016984598664	-0.40588605318984855	PPC	catboost	1	124
136	-0.06452622597939554	-0.3225998346868246	-0.008767862463671084	0.12917886103260845	-0.304735020340724	0.08398719827162807	-0.2654663356422461	0.057135949799891984	0.05376818030087255	-0.050239194368583276	0.07644561471641557	0.07744600837814344	0.39807933216461694	0.22812321858237133	-0.0915426450952168	0.11768586755715658	-0.1589302622660175	PPC	catboost	1	124
137	-0.08427479909929948	0.13820342429583127	0.18951500168533156	-0.018755355372933144	0.15263875875016159	-0.14121169443343481	0.039292853907993856	0.09931271670412903	0.04709480121920348	0.03234924842794866	-0.2589207754900204	-0.09603734455587062	-0.07124035724512996	-0.09804376047293625	-0.15128076882133165	-0.20984053632712957	-0.49707027773142975	PPC	catboost	1	124
138	-0.30141824610957385	0.28242335152094733	0.45277244077710344	-0.09022065462372823	0.07471589399846629	-0.021797409959750307	0.19107463146501813	0.2161910965291248	0.09977371870170935	0.12907345787060676	0.013804643970882295	-0.027667618606498	-0.10527630486114956	-0.025641186817950076	-0.5159420114160937	0.2059272003435355	0.4422450262896906	PPC	catboost	1	124
139	-0.048076737507332844	-0.06491348549299772	-0.3324721296577998	-0.055089965617205604	-0.5269451289893184	-0.04692165363905285	0.07316772226885411	0.1396279053934137	0.17835807640440918	0.06502938716183278	-0.1687077537977797	0.07013041404691125	-0.0962293390090402	-0.0695107439015628	0.48262989232900494	-0.21724915242029036	0.43304218539968015	PPC	catboost	1	124
140	-0.22935877321252168	-0.055194199468997056	0.04549563468928845	0.018288050852968054	0.2410829509482752	0.06534863177276216	0.1647900786912618	0.17776291116336124	0.14132374612184814	0.1512143695421662	-0.01237732183594814	-0.026038685593430453	-0.03258291203693465	-0.057497808620844644	-0.11714608501984193	-0.03978941328254082	0.490324165315501	PPC	catboost	1	124
141	-0.17065666899274423	-0.25192273934791304	0.297059585716295	0.005942242131179488	0.09431904172223435	-0.0822266958398824	0.03971169262325222	-0.16555350800876534	0.12479070715708888	-0.32413975883479185	0.14340546249777153	-0.007802058733512446	-0.11426325091795426	-0.06322490954781902	-0.14709563504057266	-0.08519797687471936	-0.25521109268813086	PPC	catboost	1	124
142	0.03817157730286287	-0.26868856566034716	0.47705637664665923	0.022285096316716345	0.12368405254849954	-0.05265815893945955	0.14587720234851986	0.11407856539229591	0.15147517417929557	0.07585052786660601	-0.12522506577881376	-0.04538104231615637	-0.0631623569009882	-0.04610463483662594	1.0151228684043145	0.10996791448305575	-0.4208305689539291	PPC	catboost	1	124
143	0.649521228665389	-0.20233557733872187	-0.021586830198017926	-0.09766954768288369	-0.42554991729954383	-0.02315446905422531	-0.2989213584936779	0.06964566690014545	-0.07473882265976986	-0.20701847638285015	-0.0038299494289540147	0.18432979513277226	0.03553254894696845	0.2227717144254013	-0.2195964185625539	-0.11885136241831809	0.8034451072823792	PPC	catboost	1	124
144	-0.05751555918960949	0.20735199405534516	0.2659104668557553	0.023885358940000226	0.14434369534915814	0.2502981437355855	-0.07503642848654091	0.2117219515448078	0.056127376575097726	-0.22506067700924562	0.18966894737596496	-0.001253656307184292	0.057980366540674365	-0.12646942341126352	-0.1708700682117621	-0.11503022222488976	-0.1641155275295561	PPC	catboost	1	124
145	-0.08388149911095741	-0.34327228747442495	-0.40619895787886195	0.033239206704045135	-0.34926583235522524	-0.1065311442167076	-0.2234476476254842	-0.34958214914677516	-0.33113310791927086	-0.25939089571041385	0.09947586709990411	0.08394274683148167	0.0734957191125319	-0.05373753548956933	0.15427993405336857	-0.18271877326809816	-0.1411807218526717	PPC	catboost	1	124
146	-0.035816074184458854	0.12318636230228007	0.6726131324181495	-0.03147552501679461	-0.26772724290622807	0.09107816432795567	0.1061338634855653	0.23957833426944392	0.09331023523074841	0.0865565270406747	0.3010593557622621	0.019818413256113894	0.08806826314518225	0.33555077263127997	-0.12541706933648855	-0.01948681344254321	-0.1620426857223315	PPC	catboost	1	124
147	-0.12923355306953357	0.1817863300956386	0.2752046858477113	0.02698442386147005	0.130467075865293	-0.022087174813443564	0.17371908649094467	0.1627751202825054	0.0954943066952729	0.07404477545271002	-0.043066325271104614	-0.01311478360212643	-0.0097106372933215	0.05550638148189601	-0.1293806442768208	-0.021447355916326495	0.24704523885415383	PPC	catboost	1	124
148	-0.21475526016835625	-0.06687153935347281	0.19670916851137435	-0.08190911260390564	0.19953755508280163	0.03923186901752022	0.01833214537570385	-0.4519665463139396	0.12948652969193725	0.1325976509012952	-0.11958084099630421	-0.10467964253259426	-0.061805686340542315	-0.0948934496361792	-0.448753730507213	-0.06028809667776602	-0.39611448502746616	PPC	catboost	1	124
149	0.18647093367864578	-0.2655750647166168	0.5886797568752753	-0.026867235744705606	-0.3654400899670172	0.0669030262333445	0.12738480949933112	0.10841164473256407	0.20128019387078555	0.12826230903758956	0.07395308945163405	0.19023638261859968	0.029781137846557993	-0.04664883761164095	0.7079984961437088	0.009230636155565812	0.7404844474127069	PPC	catboost	1	124
150	0.12408493611408665	0.15943046760683194	0.23338295526524447	0.08166503387625586	0.1647594338058437	0.018376820980930894	0.20496438845383996	-0.37881513261122757	0.15874376559627884	-0.21110586585281002	-0.05681663069657387	-0.0759557583807797	-0.0385420810434815	0.011356743725739244	0.8880159735974531	-0.09828030538970367	0.0663533099606315	PPC	catboost	1	124
151	-0.19582723662047594	0.11558157493833252	-0.32310513111474753	-0.11569641032104652	-0.3566116458623946	0.04289464964663595	0.05399950423850152	0.20030077184197406	0.14106291608517982	0.0852958883330707	-0.11578606334479587	-0.00568172576236647	0.03180200640557264	0.2713851558307866	0.10485520703377246	-0.0014288058989504007	-0.17266160576892678	PPC	catboost	1	124
152	-0.1648140088424796	-0.2220802956033736	-0.22271264655791043	0.0576363563459597	0.08150919487860463	0.03372603629548427	0.09730242521975625	0.0926559602065714	-0.1372189077323062	-0.07588415994140639	0.15387977435001438	-0.09774263952295474	-0.07771979168762987	-0.11393980612714666	-0.005277397492534363	-0.10753609494284755	-0.2075564554134737	PPC	catboost	1	124
153	-0.3153050173739063	0.13066312403628869	0.1484828626910691	-0.07374610186715445	-0.002831901015406735	-0.011469088674314069	0.004247296187714742	0.138295820254634	0.10864135389377436	0.12232591862500719	0.04348316529620336	-0.04112433296368152	-0.06969661120288473	0.01697057443978068	-0.49956182333095506	0.04584833252182493	0.15810181944884277	PPC	catboost	1	124
154	-0.06693673547468858	0.19076691993023365	0.25192161873365637	-0.027344219889036774	0.46963216894729876	-0.07218697210196505	0.1856656736396623	0.17566902191209752	0.07452393414118652	0.07303501485390565	-0.043974868517120125	-0.04495732164583831	-0.08015648000515684	-0.08390509032828808	-0.7264421783554885	-0.09800780795166414	-0.35368063376999115	PPC	catboost	1	124
155	0.4710814317082778	-0.3146800852238589	0.14289021781745936	0.2632444160896308	-0.2882331636872323	0.00875618147144411	-0.0016694720051137683	0.10666491929126408	0.16465373330965188	-0.10883745103086939	0.012929639294450028	-0.08341331905298753	0.14060931648653574	0.33391149116943947	0.0930208993097237	0.044113387246110684	0.3931696427054877	PPC	catboost	1	124
156	0.3279656764099419	0.1912832338195707	-0.31095494370618243	-0.043619861078901354	-0.42174352698484957	-0.0018592414085716767	0.1375015716935699	0.13310956018756157	-0.07586139451516051	-0.1161383712893044	-0.04430153341605443	-0.065344078130009	0.09821876487317086	0.2198128986180359	-0.06699892411112297	-0.08505260568279345	0.9970889249797145	PPC	catboost	1	124
157	-0.09920921127157167	-0.25064099761922	-0.34114176665409357	-0.0018594656780096539	0.06101700949051673	-0.0529770663601751	0.12461138232407347	-0.1278191390823787	-0.14384301571842484	0.187920320811983	0.022059151696414717	-0.06736493871443004	-0.07239645439830535	-0.05434533036214669	0.1453416664987258	-0.003010672904319923	0.4563372883165821	PPC	catboost	1	124
158	0.5056013168139617	-0.2609853925746502	-0.3728190550843206	0.15389659309316045	-0.3488003229586073	-0.11404456424987457	-0.022244568256856546	-0.018850780115879887	-0.22697936445400962	0.03476186574870368	0.12678410113781413	0.07093505753304148	0.3305458447182784	0.14746845927830343	0.7242391552177082	-0.05885146077492591	-0.3207791577851373	PPC	catboost	1	124
159	-0.08709250135894597	0.40392221684854857	0.6962638078790407	-0.06492817691573405	0.010585508312637415	0.13397902239338635	0.10125925692280324	0.19704518178742886	0.09142412461711832	0.005358974440348599	0.2177503981370257	-0.017772443742413106	-0.08835885056500176	-0.07349788616462898	-0.07750701042948685	-0.09881223805035842	-0.23026312684935013	PPC	catboost	1	124
160	-0.2611359183924517	-0.20315560877121774	-0.40864677751324735	-0.006120174857069389	-0.5086099423346536	0.028670994771986584	-0.02758531667016631	0.18219824109943963	0.13587640228936662	0.14847594858340013	0.06672430781520021	0.1768839647822252	0.3397823983556631	-0.08851716653998185	0.21287670799201497	0.1587385121010873	-0.08237954085867816	PPC	catboost	1	124
161	-0.03366243905684371	0.568194458193107	-0.3883410072182325	-0.03420146956827623	-0.26775258229155646	-0.11959962434866632	0.1394839644584115	0.1795447333702259	-0.19626132390287515	0.015454737733164647	0.07665640470482063	0.015191551733621923	-0.020910711377916367	-0.01914879400342651	0.5902433441049862	-0.06116188386561791	0.7122292325415526	PPC	catboost	1	124
162	0.2828767209853016	0.021579109107393402	-0.26340796891777085	0.05641759470310108	0.20346211406916045	0.02313382233089636	0.06906324069901804	-0.40635265293832834	0.14828670409345682	0.0013286565565553475	0.015657246300288467	-0.11730424077675194	0.0977358886559896	0.010275788020091051	-0.057398701054982	0.07466994975567419	0.09111536438059385	PPC	catboost	1	124
163	-0.02016640965336643	-0.2824063107155179	0.37539353914623375	0.005511693800985938	-0.02891828323196844	0.0809612931619512	-0.11079000974482964	-0.13520159312302793	-0.3123339785534155	-0.18505551119990143	0.1016751709131149	-0.05664142168508182	-0.0945188103949977	-0.0286913854811383	-0.050566148393342045	0.14622080669757867	-0.2299172675973836	PPC	catboost	1	124
164	-0.00645100743862643	-0.07643335237803169	-0.4336176507084921	0.06983672716097919	-0.45111983062589905	-0.11272309609662698	0.08483800552325843	0.11010230631259228	-0.4456722510716111	-0.07480027776740152	-0.17109771159446843	-0.03377875411901685	-0.04999104114465328	0.04759908189540454	0.523808081605857	-0.25473423272601103	0.5896284846984091	PPC	catboost	1	124
165	0.07429189512494185	-0.14350618967944728	0.1835308671322419	-0.00753337776704391	0.270418527497267	0.01204761150135106	0.17947755739404198	0.12695350648159434	0.17553378373990894	0.1258988087791845	0.024738776055639754	-0.02886589382529647	-0.1035508216865895	-0.0838068515583783	0.002578285721967543	-0.04113153458776407	1.013743771174972	PPC	catboost	1	124
166	-0.1917792747711244	-0.2294795393136647	-0.25159900854037387	0.026676642554598	0.21112382173858388	-0.006145803084451928	0.09100972473183525	0.18791968768284845	0.08933933282260872	0.14537354792298526	0.1357845943934819	0.10542577486227235	-0.06786604620565942	-0.07166795874746475	-0.12396164455748968	-0.03450374372737329	0.10286915533740301	PPC	catboost	1	124
167	0.1050478003159295	1.0091017240766216	0.22444958882756125	-0.0881364758167262	0.027598882334707836	-0.06572177451484817	0.21866223003188215	0.22141697222964468	0.08256456708567923	0.11677478271509761	0.005174279769309647	0.009669188906644194	-0.0929460422592658	-0.038728759975726244	-0.5470712113879644	-0.1206375437861199	-0.3073697139093609	PPC	catboost	1	124
168	0.3687728070490022	-0.2520722194264615	-0.32137557673377476	0.14629169691229982	0.06509568934509122	0.023185913587117912	-0.18147908303135832	0.08927823705878718	-0.41959155078648225	0.06615343039974887	-0.04373894889342116	0.14411746530564995	-0.05483432875089392	-0.02057121680475838	-0.21720801566589382	0.2352466091003237	-0.33188529676672684	PPC	catboost	1	124
169	-0.3355973018780095	-0.17737410332467518	0.3515497259605829	0.07201054880413896	-0.34523730161886407	-0.03219113892120988	-0.08958422957253745	-0.48860914928799953	0.16518054050480468	0.04780075219268018	-0.13577166894845705	0.22346464349010542	0.2526421731653136	0.04958707126131157	-0.14796620496721238	-0.19335841498373577	-0.3144760727585725	PPC	catboost	1	124
170	0.0669418500210798	0.19817299862927534	-0.23504774926017286	0.04182524878421233	0.049785114301701454	0.03442293321747344	0.07186537975766401	0.1264084733347444	0.1586733805951344	0.04013875039188367	0.0042365416441435795	0.0915627909140245	-0.08627794332251894	-0.09886416189571846	-0.19971325219257885	-0.0532143676836602	-0.4255333243338504	PPC	catboost	1	124
171	-0.3465919911300019	-0.31710905955892144	-0.355852275984638	0.04698017802578171	-0.3299848900308582	-0.096501520279293	-0.4790210135100353	0.03704279537107029	-0.4420432019371287	-0.09653786348616357	0.262529867467431	0.10445778042335323	-0.0037783304744972153	-0.16902625576509503	0.5420694765040177	-0.15122361306317209	-0.29161598411472384	PPC	catboost	1	124
172	0.5838025087985704	-0.17256262372104897	0.48120500866261046	0.1980258417737452	-0.47729852105363785	0.030339296603349948	-0.03329463917162159	0.10140622232474399	-0.027249762470865038	0.020953123943371028	0.054353210417154255	0.26607077692882247	0.42251408030948234	0.19043107667710008	0.02081445385502631	-0.03851777410527726	1.1066829950084975	PPC	catboost	1	124
173	-0.0007485255716200019	-0.18648570541648568	0.0818392832490512	0.05768206283153967	0.13649794795326203	0.02555066228002533	0.18969047587508128	0.09900786325146142	-0.10845118964528046	-0.04086938212212567	-0.010487410077170937	-0.030200866955935556	0.01480499994946901	0.032451483509482	-0.0284568201555423	0.01915434247899427	0.1058930618520326	PPC	catboost	1	124
174	-0.22264437902097817	-0.3412050840916019	-0.3383576513421211	-0.2385893426099891	-0.4420650121588254	-0.003554729626138389	-0.03336011769215162	-0.7747227912107991	0.0816853993139634	-0.0371904910388826	-0.21344126751106035	0.0988739185354545	0.03642436929849191	0.06988231230197747	0.1274666070287956	-0.07791049273230459	-0.3156888625718945	PPC	catboost	1	124
175	-0.07397845966939415	-0.2407326934035018	-0.28390630833267505	-0.05558486940307329	-0.38137978800996797	0.03963867859495239	0.026731274339714388	-0.39567445931177975	0.19992286688934605	0.1559443626215971	0.09001530083310551	-0.17198972267429238	-0.05650093067736868	-0.027532096795532167	0.39365337398662903	-0.029788645912587695	0.6072869241512545	PPC	catboost	1	124
176	0.4877536408545285	-0.22875587416373702	0.1799838494832169	0.10988411990653622	0.09838733607704309	0.03838331947397936	-0.17661413922083685	0.050058648931297585	0.12160761017604445	-0.08816218606850326	-0.06855481504354317	-0.042637906490790474	-0.028476102591058584	-0.07502813665992358	-0.16004973392468413	-0.1220098523051617	0.2648451917563479	PPC	catboost	1	124
177	0.28722854311572066	0.14711780293755555	0.4757609617904819	0.049023050873756656	0.10259274768187365	0.016212233069963555	-0.24654208957337514	0.04609978301759231	-0.13234226892455772	-0.17887402313336098	-0.10152523003375431	-0.0664661267911426	-0.07261569552896381	-0.0060550730315817435	0.551578187918972	-0.19960793992219927	-0.4111667952538736	PPC	catboost	1	124
178	-0.14681463669464256	-0.0031893928227285807	0.22464891793512923	-0.034951388993287036	0.5243429786752699	-0.1678517545268596	0.08685202840523108	-0.0498055907672689	0.08412710492125314	-0.1942439737567306	-0.24382658571840046	-0.04097736110406284	-0.06274109094399301	-0.08071160295947107	-0.7243749743487836	-0.21806772556127677	-0.4621158795095261	PPC	catboost	1	124
179	0.04083485925291294	-0.01168582704425292	0.26259197097625975	-0.03823917431929064	0.023386405137001263	0.03995135123360283	0.06876034322615315	-0.3834553726849361	0.11221043247083007	-0.14987354973718447	-0.05667248670449235	-0.04979223455239738	0.02359108238729659	0.1534034003512884	-0.32248508923081953	-0.001492320979920247	0.37035865960603026	PPC	catboost	1	124
180	-0.1840459068387542	-0.037042273276191674	0.1605089337431959	0.03178084123104861	0.5750673493002499	-0.13548509156289051	0.15974863807391082	0.14903948875226425	0.06554578219700946	0.06530540149944222	-0.05249591836159692	-0.017384571851871023	-0.06035706818196502	-0.049521285561635736	-0.604448635961217	-0.10752007938513951	-0.15621764193248003	PPC	catboost	1	124
181	-0.018860430429782665	-0.34652609501148707	0.22472029069849572	-0.06337604780587787	-0.2919744543140827	0.0572078366913058	0.1558269658270669	-0.3487512599820283	0.17207459579394954	0.09189659942347113	-0.020119506011063337	0.1775659064493249	-0.03944814600291033	-0.020690460268238786	0.8259505141639133	-0.11847479741181517	-0.3354310232545294	PPC	catboost	1	124
182	-0.065706349392425	-0.35825386170950424	0.2247094627403308	-0.024394241551160108	-0.26504371250545994	0.055570151650972455	-0.11850435808026953	-0.4256196960085569	0.12248350765142975	0.03313796831730311	0.10341925361988913	-0.017283999398544334	-0.08219597390631597	-0.028969762419812438	0.8939032115464787	-0.15784226944961743	-0.2752207772383389	PPC	catboost	1	124
183	-0.30144559764775264	0.06935107808990905	0.12436566050682298	-0.017769385749183728	-0.1884558972903666	-0.08660909112453521	0.009739808121653254	0.06982763812047682	0.10495091848342786	0.08776586577794364	-0.22057357490880675	-0.016670314211435184	0.022138170772514038	0.0947113846114221	-0.1903601038663835	0.1856914975085928	-0.2987055241111388	PPC	catboost	1	124
184	0.3278947618670602	-0.2043284812326452	-0.2528395509676427	0.12895882693131447	-0.22214865608302334	0.04236848680782052	0.1571225958615097	0.08432210326685835	0.12388422801089673	-0.12079916570362431	-0.213422114255085	-0.029851972986618198	0.02090229549790097	0.1525042078336888	0.6295264438470566	0.17883396303555837	-0.4258727531430363	PPC	catboost	1	124
185	-0.2675597652503467	0.3862815825938612	0.19958665242442863	-0.01699155050061692	0.17417089218499793	-0.00021428895191676252	0.15175429953802047	0.10065827362886355	0.10912470376272504	0.014045395516186863	0.10004867935439572	-0.18451220113579847	-0.12427106245772061	-0.058770167079704755	-0.5587466492079446	-0.09680942058459195	0.7496692533519426	PPC	catboost	1	124
186	-0.01180785005716265	-0.2435823616418316	-0.29801933595523855	0.1173799050072599	-0.3200519953208566	0.08725780650739628	0.06928241418563351	0.128047085116662	-0.028259766336211283	-0.13364124371881028	-0.2293297370362739	0.1211641350519376	0.06482786160358794	0.16357599703201264	0.5264333833362788	0.2037901668903779	-0.365684875354004	PPC	catboost	1	124
187	-0.08865851521740876	-0.3240831321758517	0.0011612187882765876	0.06417518004328944	-0.2872717217692188	-0.0022712404728918024	-0.014401728255132229	-0.4364621424325798	0.19545691771691598	-0.14872376775953502	0.031202271164792936	0.20616680450187802	-0.05854998139558673	-0.06468994384186647	0.32435173637376413	0.02831593909911962	0.8650406658846652	PPC	catboost	1	124
188	-0.021753521670611082	-0.22980315214453442	-0.2407815440905449	-0.03126729191912265	-0.4568454118530369	-0.10411462028919777	-0.384414130492725	0.16712361951016647	-0.38063554004791333	0.12495836452641583	0.10876658563486082	-0.007485084659453299	-0.0469875009072165	-0.09936176196952734	0.24943942599392846	0.041123972962922896	0.8122374869201278	PPC	catboost	1	124
189	0.020887475320461295	0.08116628041508389	0.25106778355298814	-0.0029253257696444674	-0.19513113836456433	-0.06301722288295705	0.10137494879049415	0.15476646177115302	0.08210981525627555	0.07298406399643922	0.12912042957392197	-0.016023813894899163	0.0714214407758284	0.3207903596820339	-0.25921172010190907	0.12050810630537905	-0.11640312726751359	PPC	catboost	1	124
190	-0.05072763708020833	0.16981757403294487	0.033937013159556315	-0.08131699389675703	0.08701887358684039	-0.0935641747816224	0.14730629496525255	0.18796980663268267	-0.05631245927207098	0.05779092244856829	0.20763927997824894	-0.045061130865739096	-0.10163225239683878	-0.17524097405868702	-0.38067426898072343	-0.09924995221789337	-0.2675685619604372	PPC	catboost	1	124
191	-0.07093196265947851	0.18882239782674054	0.21594868284165109	-0.021173138505579107	0.08800336111346926	-0.031866211260609345	0.1598233260475682	0.1571880347700797	0.051942962833420724	-0.027607368635974294	0.0960009536883357	0.0007323534682818152	-0.06230623812232495	-0.09154135160443302	-0.5762214473847987	-0.14081860248593803	-0.1608333899524296	PPC	catboost	1	124
192	-0.25903168227916673	-0.3397670347806077	-0.3119827332095564	-0.006960318240934634	-0.23640517937485162	-0.0845871119753352	0.08009934818285473	0.1518271519001761	-0.2976026605659034	-0.177127583142794	-0.14891195091973536	-0.03276111863611483	-0.07946049577375523	-0.13624140849921557	-0.023616429385519704	0.009697977432216292	0.29837482568310053	PPC	catboost	1	124
193	-0.16097322774797398	-0.2640616959348741	-0.22402981148030568	0.017726754845221595	-0.33317844810982017	-0.05139445232798812	-0.09883471012936544	0.07840720110519125	-0.08213940110708595	-0.18858558817740792	-0.1159484155042827	0.1477169406525605	0.01358748100043991	-0.15367053645950468	-0.039872446976808966	0.21644597398542373	-0.2558549032376089	PPC	catboost	1	124
194	0.30833182138060905	-0.15052248060086162	-0.1676968813445905	0.15948671025862224	0.27192421873587497	0.027742663862101495	-0.125702928994028	0.1247819130920747	-0.08029466412695667	0.04817144025075675	-0.0957889202484828	0.060349588278869645	-0.0017082533299389493	0.11079200987093328	0.2496617876963646	-0.1575647719836256	-0.15923996495250659	PPC	catboost	1	124
195	-0.2261537300095377	-0.3808994121608558	-0.32490921270027184	0.003859425923761279	-0.3130307044645911	-0.07961727010537709	-0.5428926062663445	-0.4503052600332507	0.09047817570351604	-0.12998384492461962	0.2155639259226552	0.08056436174413992	-0.10511623804046609	-0.06884736482758934	0.451717841903249	-0.09771206246796023	-0.2854981453411008	PPC	catboost	1	124
196	0.09894476764060502	-0.05174656879498682	-0.3152352157015606	0.14516593126396538	0.039664231607534454	0.07170940883209591	-0.25443785723496753	0.12856801929734726	-0.22124817555739862	-0.08999798380953414	0.1425419683339656	-0.0878700611822086	-0.04537672544041487	0.10432021775219515	-0.018924247252468565	0.16387275990443548	-0.3133827975822001	PPC	catboost	1	124
197	0.07228334612250263	-0.027033461473049372	-0.1951204790360184	0.0500331329417314	0.07336241809039812	0.09017134309079508	-0.0492454962946431	-0.4534338634114763	0.12363408207512046	0.14134877012166483	0.052909043183621274	-0.037477897283267315	-0.041413319632817885	-0.09642680153236488	-0.3113879542496474	-0.06543849067157177	1.0201674920847943	PPC	catboost	1	124
198	0.25841620360669126	-0.3011397149683436	0.013153849784483487	-0.10043216704405329	-0.35795837380588225	-0.045682260382237286	0.0963576404788097	0.16835384432070433	0.21335291332979517	0.06713709137384616	0.18950452052925415	0.17568353845370976	0.048602995279441	-0.09886037688434668	0.3254129386516283	-0.15078005439357142	-0.33564135266310957	PPC	catboost	1	124
199	-0.004158600919733853	0.041772203453818504	0.298839029229835	0.004906755488791975	0.03498438005011853	0.0024115601722180394	0.12411013197914045	0.173110199626934	0.12250124037365884	0.048115773954802044	-0.14890886761551572	-0.02357873989707498	-0.053556454124465525	-0.07310300039308539	0.2803947248494377	0.2226174266266969	-0.37966671650872086	PPC	catboost	1	124
200	-0.08267608418950849	-0.2891461035186717	-0.3003563722941003	0.24025757682882426	-0.1935120640198662	-0.044404828265205476	-0.40193874953662	0.1339185331624813	-0.145793864442357	-0.16642761432293818	-0.2740137384537113	-0.03957773137026425	0.1377910261974601	0.38876898364881757	0.5356101931390078	-0.2384258622335453	-0.43995293961410253	PPC	catboost	1	124
201	0.513250389121234	-0.1975090214237822	-0.2849561702009365	0.011580464656538557	-0.3677734218834885	-0.10935914444209444	-0.3515082293610799	0.08191221279800691	-0.19807495625385155	0.1586450344471797	0.11433481480115303	0.014656565541019864	0.11871316687687598	0.07935869819946831	0.1974908628225048	-0.024855297024568863	0.8685683340590902	PPC	catboost	1	124
202	-0.3023308449490314	-0.22972718278697576	-0.35212543887594705	0.0024109481444777613	-0.3347231819153283	-0.07587758681651018	0.05960706243893417	-0.38674316291771726	-0.3948467044745791	-0.031903649140539884	-0.20665664046342716	0.12178643771936598	-0.034739119632008895	-0.04605654407692501	0.19150619499816882	-0.18471388052634874	-0.2749050277574065	PPC	catboost	1	124
203	-0.24049175705139533	0.1209328764648441	0.28020366500539906	-0.021450770072634195	0.11814201971287287	-0.040453543980635845	0.17513587478439996	0.1919921612529607	0.12613187852931979	0.09302659184870138	0.08994051192777706	-0.030951565824237585	-0.02235759142145702	0.010285637923415438	0.06488050107248088	0.0791910087450421	0.12104266013556732	PPC	catboost	1	124
204	-0.009215596810382838	-0.23737430065418513	-0.30842433093440547	-0.007531072660710114	-0.34384513414974716	-0.04179274913712795	0.08510224711488336	-0.4444024025054882	-0.10318219823363095	0.1593343162113867	-0.1681454674855292	0.2358964860733398	-0.0439170719326191	-0.08379517564376002	-0.05094467077827061	-0.25097257625659675	-0.403675655020143	PPC	catboost	1	124
205	0.24644187125020983	-0.18303269762424892	-0.2663028569596316	-0.13543145764882764	-0.3199627157803207	-0.10543047574876141	-0.1279826077084281	-0.02740701776722815	-0.5048164623466582	-0.3273622358713464	0.04993742941602863	0.11809159776704889	0.08098487862033342	-0.15178244465918578	0.06394162685195856	0.2106166571465539	-0.3285192993801149	PPC	catboost	1	124
206	-0.012353423381307816	-0.07737523699159461	0.4625407962416482	0.10305318491384904	-0.20920145414001995	-0.015991045574245695	0.1132692479093034	-0.33783594827354657	0.18186785251204546	0.06696089252631193	-0.05984720423516891	-0.09856929533750437	0.045997063020622724	0.28154960250271943	0.27738079022619455	-0.07380119488344039	-0.17929659390261918	PPC	catboost	1	124
207	0.5627184992067351	-0.24544372810770926	-0.379042146452988	0.17594274455143352	-0.2651016059453911	-0.054057048065313446	-0.032763573776831076	-0.35150919215149706	0.20305746234666977	0.035243697778014185	0.1236757164355267	-0.048391878807075	-0.039178494786182634	-0.030102890056042837	0.6309062267325038	-0.15040192191352156	-0.37103033094323123	PPC	catboost	1	124
208	0.5386138296542466	-0.024365459807034712	0.4341857353469492	0.14686268226932156	-0.4961569272219594	0.01783308327402016	0.048124141874209395	-0.20963586681815552	0.13463122647110828	-0.14733875520960787	-0.14502055679104048	0.3111933819115471	0.45918972914477696	0.12142119955337992	0.10516792894927697	0.11691319175079154	-0.2959119159631087	PPC	catboost	1	124
209	0.12935259006242217	0.005340370904978766	-0.2609147854930209	-0.06504949416259898	0.014918834865726574	-0.031159332223796864	0.1326829765519995	0.10338328555868233	-0.37629687169117537	-0.21682404266999317	-0.11071439195044877	-0.0697563137178807	-0.041272222251712745	0.023892969288535654	-0.24947105138857772	-0.23190655101482685	-0.5546044291975174	PPC	catboost	1	124
210	0.04953413457315979	0.2995077484221874	-0.30787932272945323	0.038873862290247314	-0.3616808552405411	-0.030581189140618133	-0.29194514748211714	0.1529051834777364	-0.4050020235415023	-0.16559503976131118	-0.04594518201976105	0.00602001589906948	0.06566909591256895	0.24425300663181732	0.6096275897444431	0.16975372411275655	-0.26356591898690773	PPC	catboost	1	124
211	0.3017492155789296	-0.27339748784631934	-0.4648644349144814	0.046460565808799245	-0.20653329544211815	-0.03632247167053945	0.10902178143949057	0.10056712720760366	-0.17586614519158436	-0.15581784144567387	-0.18422821065775485	0.0036575669028008403	0.006308100001435691	0.1630293911482599	0.5852172576073787	0.42438335487371803	-0.34651942163788263	PPC	catboost	1	124
212	-0.29233880762455494	0.18524680299654248	0.1785831822994777	-0.017545068260472876	0.05092631134367012	-0.0187820888794055	0.031276796789918376	0.058480210680591435	0.1233349552583751	0.0981235789405673	0.07462610805846946	-0.03736707118458385	-0.108770082422195	-0.07938841528687206	-0.3149442229830016	-0.11767644882498428	-0.07646144528991033	PPC	catboost	1	124
213	-0.10888478820041698	-0.008334359352150218	-0.209083738732254	0.02722922528681084	0.11386061860604821	0.03228097943804381	-0.07670361936747104	0.17859211270935713	0.08188819285757305	0.09389699699050671	0.2184383691433562	-0.03799738534361653	-0.05412659610757934	-0.0799292537984334	-0.5566842511238781	-0.1587964355760207	-0.3271916800027282	PPC	catboost	1	124
214	-0.21167131772165546	-0.0033737177963444687	-0.15427838178483294	-0.01351154970065882	0.1837331663785251	0.062050984618492136	0.01327898826805785	0.15404190337674906	0.14079979920391342	0.12643181712836604	0.2549569183854049	-0.031799467698591606	-0.04099349362145419	-0.010580431480578835	-0.12183718003753688	-0.005192962737158051	-0.05916418620716986	PPC	catboost	1	124
215	-0.01408110102051701	0.26739845510330307	0.19913338414608472	0.0279765060480904	0.03576327405606959	-0.1781074176454191	0.16546612753356346	0.19441156381038552	0.10241206501883658	0.03570392730697334	0.026258109045579306	-0.015553344291992136	-0.10191998200619937	-0.11250483132812393	-0.8302452887222834	-0.10510461491016387	-0.018821075135235225	PPC	catboost	1	124
216	-0.11450954911446753	0.07720023114099177	0.406858037303953	0.031790413164676935	0.1883965939100556	0.12042611072088173	0.10941003651505851	-0.15412988536966896	0.15207651073707573	0.059746104287027375	0.026747280531933856	-0.010102500157490977	-0.026059361369887676	-0.06182525637870853	-0.07112005939339414	-0.019970374275465302	0.7801852880031265	PPC	catboost	1	124
217	0.1585448150642478	-0.05711013179157079	-0.48232681085354295	0.005599696761769977	-0.3031797202149775	0.05091107827999842	0.01336063591035294	-0.005072883626336597	0.10810911589915162	-0.256813452153613	-0.06400658579684858	-0.08394369623905307	-0.08300500573103677	-0.10505671989131724	0.44014900196668594	0.23341009339782862	-0.2741294670960913	PPC	catboost	1	124
218	-0.22802226860838182	-0.29231494025638044	-0.27973149056230406	0.15968322791160777	-0.4294769970127126	-0.03615047076668821	-0.05788023393070511	-0.43179274828010755	0.10888106368494625	0.138345556245687	0.01808553993748165	-0.1164023488216925	0.032676717505351616	0.14408810437571637	-0.07571195645512681	0.008685390305168832	0.22807369545723802	PPC	catboost	1	124
219	-0.05748949364402431	-0.22451461388149616	-0.33577465172280574	0.07698064468682966	-0.4362962619250437	-0.0924063594894661	0.028144282336588267	-0.21959698191355267	-0.18605734556705594	-0.03646057235875998	0.21342829774034275	0.2225916797863937	0.44781298995859337	0.1949973727727865	0.6607235123120057	-0.2178821172279691	-0.2674041048428799	PPC	catboost	1	124
220	0.3333752807362938	-0.005658228596220804	0.2114446403568104	0.009163523774551263	-0.2761261639023518	0.028856338652625414	0.23313975875906406	-0.07672652035454956	0.010433309851834582	-0.024856660553254396	-0.041362103334357386	0.13731193266574107	0.02941824243330374	0.08117379704880154	-0.07350198713977124	-0.07120490056590884	0.6597841305787158	PPC	catboost	1	124
221	0.07878782326294224	1.0761084690018274	0.11355772636846104	-0.025631152282501356	0.7279601729863802	-0.14464806290556761	0.16099090135342173	0.25688014600439624	0.0905672408450344	0.08228857502841473	0.2020862151864756	-0.012750424060665172	-0.07571984948633881	-0.11317448220222324	-0.7755522285035393	0.1060220827504736	-0.2578650117082825	PPC	catboost	1	124
222	0.499946730945949	-0.23579380457296673	-0.32712949823609094	-0.015283579618837332	-0.3461452344280965	-0.03285990598244754	-0.0159071344708477	-0.348532436978442	-0.26184825141511786	0.11411507187461233	-0.12686002232521046	0.1194359373630328	-0.02729170113402897	-0.015895252641951026	0.4501660865582475	-0.18283502102229762	-0.36546443052210664	PPC	catboost	1	124
223	0.04117097575345488	1.1098958138045598	0.1897057379012431	-0.05665770417762	0.12744643229387864	-0.08675776900901548	0.18106665487695614	0.2273603772939969	0.10821045184712288	0.1025796375981644	-0.046469522195827874	0.0001351861195442672	-0.06751491448599785	-0.02830214225491185	-0.3691880090543465	0.2072512268533559	-0.10745804474014427	PPC	catboost	1	124
224	0.03163448940802947	0.365714533855769	-0.20835850815692175	0.016235292990312778	0.11127552777428411	0.07003876536483188	0.21081259547939402	0.1861189809450894	0.15611061723987762	0.10471494557693309	0.06882904542443409	0.08550025397522777	-0.09285078973504234	-0.026759407084461794	-0.4345016644036405	-0.028874736365915855	1.0110434724221062	PPC	catboost	1	124
225	0.20043737872990383	0.7066041898878174	0.01572589782462199	-0.05926694362207942	0.16857689269841125	0.06316310981949821	0.1816937939965485	0.14874558176990088	0.17932381667877165	0.09300109351670814	0.006739782973524103	-0.030877501241182607	0.16110768875417456	-0.008247027821197465	-0.1724819606100321	0.024163606567495464	0.9172335687400516	PPC	catboost	1	124
226	-0.21454325250790587	-0.09145187240851928	0.28427100977695374	0.019985825345591485	-0.3065583278988267	-0.004631932297783713	0.16676266131370812	0.19145318465220315	0.1340049888689983	0.10583555956105509	-0.18661391818738554	0.20199570287291713	-0.07250981362617415	-0.030830247211527717	-0.09235271613393624	-0.010693463897483171	-0.33511831723299024	PPC	catboost	1	124
227	-0.03527093666848838	0.9584972058531044	0.5685661608234504	0.03511027367021082	0.001416403877625625	0.0004514104445166862	0.2327307902293107	0.18866733545472686	0.11085053171288323	0.08146421580776095	0.24727965622564296	0.048883634515872375	-0.1027639023732342	-0.08165792498112245	-0.028575401506957452	-0.03912563246037231	-0.11805400170930222	PPC	catboost	1	124
228	-0.021687227751395526	0.23134500412904976	0.49548956529153215	-0.005267991600711169	0.01633045314737037	0.08709511268766364	0.16568831794228245	0.2038960858109315	0.11591722196465999	0.09398264106196257	0.14987781720853965	-0.08617836555834477	-0.05299424981695646	-0.08813657751266389	-0.32886619302417447	0.17758919369759021	-0.21622043246890454	PPC	catboost	1	124
229	0.046100901716688944	-0.29138488398641105	-0.3795056455004363	-0.13835141671226228	-0.38382757580968097	-0.11873634154013335	-0.2749774302838111	0.1358817510544064	-0.30292772913319554	-0.1133295701888236	0.0680712859863362	0.09625992670259378	-0.025780403007322653	0.10292189195121984	0.44760295526322885	-0.19349693637424076	0.791697851010003	PPC	catboost	1	124
230	-0.27857768517900144	-0.0021526010805774255	-0.2891972106911952	0.022281703592695542	-0.009106147407816614	0.042426967276558133	0.1273764574350036	-0.4769275581213791	0.12810219637889175	0.1336999132426762	-0.12362290214711152	0.15421894955379578	0.47360984507874515	0.06460174929876428	0.10864781972358353	0.16779506402997618	-0.2690206783057638	PPC	catboost	1	124
231	-0.08976196799118334	-0.33994052213324544	-0.26636569110824365	-0.04361728169560494	-0.280470575645238	-0.07599629877117313	-0.4926778176181701	0.1232571348985106	0.09006454998553982	-0.20507904187000545	-0.10205744846771014	-0.13426312202098675	0.07298995241309401	0.14364754640179395	0.5903932025546571	-0.19814654751414176	-0.4153913941739778	PPC	catboost	1	124
232	0.12116652901137324	-0.332147184417229	-0.28252093130889505	-0.030274780740705387	-0.4624429505500658	-0.07995037008135039	-0.04667584379810998	0.1413223827991356	-0.4623313310731452	-0.07561411398901914	-0.04407290064167985	0.19848086507918733	-0.009080657075069108	-0.03861269868111647	-0.13198163805486063	-0.017909730149931437	0.41828451666931	PPC	catboost	1	124
233	-0.036407943203279766	0.34932902236119173	0.48995694940602025	-0.02019823007916851	-0.20430188946635466	0.019247827530873667	0.12739824515287315	-0.19812369159684345	0.10884180634163265	-0.2764589100671796	0.14924012613948087	-0.03735453900251097	-0.10911668480377468	-0.09379002721837151	0.7493527819468642	-0.07274718748508549	-0.2058798812928614	PPC	catboost	1	124
234	0.010086766112734779	-0.2716311579600818	-0.3384909898562689	-0.05355609969309432	0.03574619284831501	0.06893543297169467	0.0409079764498243	0.13208517319303137	0.042051611330510504	-0.33011778507544426	0.03955713477524356	-0.020821126791692356	-0.05302655778622987	-0.05668059521256763	0.755964000056173	-0.06327429134049235	0.3225301951507922	PPC	catboost	1	124
235	-0.062193043096507805	0.10497918712756424	0.40761299083823455	-0.035158234453668946	0.022233571651370305	0.05179771060286318	0.13963266586295228	0.16092909694709334	0.08796833728312727	0.07338753398445502	0.2432315979303302	0.018152505147492802	-0.12227898149185908	-0.18913907876727198	-0.7750618978561519	-0.09422449765609166	-0.27059632148265855	PPC	catboost	1	124
236	0.360587010175804	0.26030837274699065	-0.21754963021368187	0.0988655515968843	0.11268302721329812	0.04293023675442754	0.07466575935030076	0.10695935429592356	0.180475791317438	0.18245639091786753	-0.036694332651307636	0.17735058429878053	-0.10163295749189585	-0.06602504498804103	-0.04139822965866506	0.03837161976205734	0.7602804475853819	PPC	catboost	1	124
237	-0.07938605067194074	-0.20907212517853885	-0.363377855585048	-0.005639099683583658	-0.3304170571097417	-0.10184008707221925	-0.007771550795971647	-0.295671405476958	-0.36499118211821774	-0.43872951860375503	0.23043936005431548	0.014786672345367825	-0.05774135600814876	-0.06740731718680006	0.6349697140533235	-0.15799694853414553	-0.3181051700605078	PPC	catboost	1	124
238	0.022784814207785446	0.30311284675694655	0.3132832590512845	-0.057551681772812335	0.06477244738855348	0.0007857014790273382	0.04447132688737052	0.10507105818998698	0.11382103485323851	0.08231318162168783	0.1271414959516472	-0.039233690184970325	-0.007384089342295286	0.038152634011275756	0.012796148217820182	0.12365389171901289	-0.11305300364275032	PPC	catboost	1	124
239	0.18398533542706766	0.10431413188242611	0.15118607415067803	0.0441858349846464	0.12135246741510215	0.013976461807925186	0.0034548747334414345	0.08982612038221606	0.1345968032057191	0.08937602643906593	0.13565441929754057	-0.03364947929292257	-0.10408331195383956	-0.09408138662929974	0.40935133026614395	-0.0237158854642016	-0.21701739383336296	PPC	catboost	1	124
240	-0.1812780441263585	0.9328907491041512	0.4939818916854798	-0.01864097692072767	-0.034024806556096444	-0.04688702252332147	0.18718677305710055	0.19845733857285788	0.12443725669963457	0.07945814367603644	0.2545699185292886	-0.024443047150317622	-0.08568079309559382	-0.06865978324949637	-0.3582750210066691	-0.06331654833989608	-0.29161148542981613	PPC	catboost	1	124
241	0.09570196168292759	0.013845694462211648	0.3101012713507075	-0.09259271470293551	-0.05215349086166187	0.02152513341543568	0.0705251754346112	0.17442695230394986	0.12122556883796122	0.06783035783847462	0.1474545448572463	-0.03825565275224645	0.06853923944653989	-0.14825254310829736	-0.7579342311252145	-0.1954339519341468	-0.19179711113576067	PPC	catboost	1	124
242	-0.029542965437014762	-0.011978084600224752	-0.072027207828763	0.1264153779878512	-0.010152999804259655	-0.057536325781569864	0.18192993387462017	-0.35427316844559886	0.12180662765564905	0.1238036982115204	-0.14734675649206114	-0.0822109553470578	0.002618204671756098	-0.01852958960454763	0.5696276604455228	0.1312140083769322	-0.387847675446996	PPC	catboost	1	124
243	0.39471933880363436	-0.2220448345567028	-0.3538128003146704	-0.027068263522339705	-0.39086927242052316	-0.014814561515819892	-0.10259723456754304	-0.038190939588734554	-0.37260626695046206	-0.02275034195809434	-0.04864051072838909	-0.0701786090187556	-0.037697320804081266	-0.048854187924268246	-0.019055975278656847	0.2509302676919751	-0.24412828214795312	PPC	catboost	1	124
244	-0.0979858239042045	-0.015661794000395704	0.22325758898781178	-0.06496778537251596	0.004956577457993519	-0.13415235004955114	0.1287519501458415	0.08914614521051066	-0.0807328036698318	0.04703349341367582	0.2114268754252048	-0.04918508094229028	-0.11623305796523417	-0.1822216465849194	-0.3875808818220117	-0.08934732429611467	-0.2608151147421135	PPC	catboost	1	124
245	0.14820489953164187	-0.04036451237674444	0.44521140842806295	0.04065352725195473	0.24473809142569605	0.009123201349089751	0.15796267984372078	0.13043176687836763	0.17785229677042835	0.1397989597314999	-0.006527018580675792	-0.0547352579471085	-0.027469941485376157	0.0074718005528541095	0.8769827556869519	0.013511241702131183	0.826507327946721	PPC	catboost	1	124
246	0.5677897917774342	-0.25055604673619797	-0.33913656587394636	-0.06840625260389833	-0.2999941548646403	-0.08825114185703371	0.06975248638531047	0.06194082748119401	-0.37663827545091766	-0.4280066815890037	0.0954064388094251	0.10506252468320805	0.06229863581145819	0.20485522704102252	0.5251475588506259	-0.04599617958764218	0.7769151481545455	PPC	catboost	1	124
247	-0.12073425514569958	0.060669161701463484	0.1017566138238988	0.008410963614322557	-0.06156678910316346	-0.06713842028499464	0.08101042275771654	0.23999505615140426	0.10760161112400092	0.09114205519962383	0.2125971055154481	-0.05370106610768608	-0.10861845688642562	-0.1215841482753643	-0.10791917570262091	-0.06105606751065705	-0.21070633702260463	PPC	catboost	1	124
248	0.2864844842992222	-0.20191988274605777	-0.32019400970748335	0.12688757893932168	0.34857172786943375	0.00787520594200921	0.11289732893648496	0.09774309988853495	-0.0732058347577327	-0.00029220072693605806	-0.03518852317470306	-0.06158944538957911	-0.020049537969349662	0.05631647390078825	0.3646554290288653	0.14881708683010195	0.2650979672876245	PPC	catboost	1	124
249	0.07528940557671851	0.16148113586322707	0.39113677191510654	-0.011006714764927185	-0.3938863362406254	0.02801228690387201	0.15095961097312977	0.1819734384325501	-0.134225768492771	-0.07743467772700316	-0.12338700469431986	0.25928871114453594	-0.008903792587733392	0.027192622337799177	0.5943470834093268	-0.1625479986686179	0.26032430240148025	PPC	catboost	1	124
250	0.48603290467316174	-0.2675416033223276	-0.42708686860078027	-0.17910826151945208	-0.2972893509142008	-0.06393355715522507	-0.12819673789824104	0.08999082051550474	0.19744459276419227	0.16263234752627503	-0.2271292187128501	0.15894468100873033	0.16378064950131904	0.033849780282057124	0.6175675689179464	-0.2904178762238008	-0.5324765141750925	PPC	catboost	1	124
251	-0.12810184973037378	0.03224932353214224	0.2723223076614064	0.15208139847897	-0.012505937401600985	-0.11570430819167406	0.03830450077369983	-0.5628807941552427	0.10353820909109723	-0.06265120122779419	-0.14294406394374154	0.19276425927352173	-0.05004802081643214	-0.04046559653628378	-0.6303371982781607	0.2624278619041968	-0.21231010065060296	PPC	catboost	1	124
252	0.5985344467540272	-0.1357073459346919	-0.233713780486059	0.1321581838457614	-0.3263439601695034	-0.07766611931388824	-0.3230693615412883	0.14090204454818966	-0.12313851327214363	0.014398399985126055	-0.19277946519205205	0.17693301010067197	-0.05438214227353262	-0.04802900318532182	0.6639000819320777	0.37096459357166184	-0.4500305180529172	PPC	catboost	1	124
253	0.25510018164704557	0.29707297388222137	-0.34563038764206055	0.13962299411565407	0.12516564505227973	0.04174179821062293	0.11113929818420812	0.11510387667007847	0.14203193036373574	-0.13351144651162736	-0.34344919266012347	0.07051529911957027	-0.04914485333747754	-0.06293105381672714	0.6836900497255958	-0.23939054710502236	-0.5923649079762384	PPC	catboost	1	124
254	0.02548054470921646	0.056503684088988836	-0.06682737137258454	0.028930101116075656	-0.42305092441472125	-0.020058812369947485	0.18216929574169094	0.10348524581334918	0.013677345061478064	-0.10114317428259091	-0.07394931595436807	-0.08895138944356262	-0.05303257988933884	-0.030553631549190795	0.5740809066930681	0.03471957963547932	0.9565674928358757	PPC	catboost	1	124
255	0.15283610388691954	-0.14467239963301867	0.6171357039988948	0.04629640565667098	-0.37547551133355295	-0.0037055198957886447	0.07712723552874322	-0.40403697147693945	-0.09852879734681597	-0.0015395501278116781	-0.009117534665857631	0.23360759017939023	0.2960483529377874	-0.029078210103200237	0.9691830891523239	0.3551357034836367	-0.18476564592132863	PPC	catboost	1	124
256	0.4657567574220218	-0.20984023905022545	-0.26046544478007566	-0.12170518731679154	-0.2902362037871502	-0.05723604158083529	-0.16821804095224896	0.03538835192529795	-0.348047505048343	-0.00022106423425378747	-0.1782661862675843	0.08801898963175983	-0.039313571059722004	-0.12189819678257288	0.2345032861397697	-0.25866229988850786	-0.5878544768149736	PPC	catboost	1	124
257	-0.13744013231695446	0.9229087333117677	0.4229917238290621	-0.023126818399795784	0.21208625719900503	-0.12787720929071889	0.15047615151497065	0.18875919748756212	0.0898253507939932	0.07482206090563945	0.21365726562363632	0.017910905519183905	-0.06664355648936093	-0.09171876550063292	-0.8016314872639198	0.09852597261913526	-0.23442521067481603	PPC	catboost	1	124
258	-0.05129096811638733	-0.2695122207209431	-0.23596438173029516	0.058658602431022916	0.2447236194772022	-0.09828647031431481	-0.4333742721277365	0.162804644977444	-0.2408620601943288	0.02337467606551673	-0.09500174858643369	-0.06486942755936777	-0.013317624916564172	-0.12776468543197095	-0.07691435386332879	0.03229465599529744	0.1170812669150584	PPC	catboost	1	124
259	0.021466455735408008	0.31017037828244015	0.4009519799298694	-0.03740963879067002	-0.2215100328836961	0.01073431517083769	0.09548538815590517	0.17267678836052838	0.07681688832837728	0.08591244333707172	0.15213116167514656	0.04813763987799854	0.07884213094411713	0.2626226486598804	-0.04728932870749279	0.15498678307725555	-0.09929464670839327	PPC	catboost	1	124
260	-0.19875521568259236	-0.01239884765944408	0.26245949264877566	0.1174599478962745	0.32578415947248246	-0.019583813422018013	0.07320755301067344	0.13347785677525834	0.14527886494649322	0.13577164102029946	-0.024371954382578862	0.10993453882616014	0.46463673982579745	0.10801016274564852	0.03224407477366155	0.09206546323085467	0.2833091853739871	PPC	catboost	1	124
261	0.782882377407864	-0.35401221849630626	-0.3263960802961748	-0.12856923602525877	-0.443612688587368	-0.03941435264906207	0.11495838566213128	-0.3184875489059565	0.13493988876173396	0.12140310115399025	-0.013159445671166533	0.06235825975060655	-0.0513027201683658	0.12188741319309987	-0.1550966743152822	0.01907039310781257	0.7643249169298499	PPC	catboost	1	124
262	-0.0900052627907294	-0.07967199741813842	0.1876781179113993	-0.022958046111555525	0.0979287544545693	-0.004606843133398738	0.0861489576405027	0.0995613919993872	0.04794214157439951	0.1363318102010904	0.16163611769126743	-0.02391507740578382	-0.06033444249198971	-0.06873534781867778	-0.14787138932833424	0.17565887906227667	-0.2003928278881726	PPC	catboost	1	124
263	0.2781398770981419	-0.2796460537472445	-0.29164873697184956	-0.1354114311674573	-0.24662762136132385	-0.09939470155265813	-0.4546341572063321	-0.3549022267774268	-0.24555335842030643	0.015642399244625016	0.22701341115456367	-0.09809410638496921	0.10636283808248473	0.2248763193040846	0.5469073988146118	-0.08540120338179476	-0.2870628799904706	PPC	catboost	1	124
264	-0.05877619410941719	-0.25663035370405735	-0.3513088626582379	-0.11129650445446776	0.28985508353016076	-0.14381254999904772	-0.3867758130653588	-0.33256101695487683	-0.36844199723553217	-0.06614861983864362	0.28324565988255634	-0.06630903423037945	0.08209748942202971	-0.06599554237050541	0.7276862995679854	-0.19413472594025014	-0.42005922409471097	PPC	catboost	1	124
265	0.3742039862142286	-0.23837017168418628	-0.2514270230281447	0.23663356893312162	-0.31899613819219863	-0.013602201222894305	-0.149931063560617	0.05214944410253698	0.13021360236508964	0.148638093381398	-0.1774284370655508	-0.12316109557010961	0.020697569137812837	0.21293967908346395	0.25359192779761386	0.01482498781055695	-0.14344307789514682	PPC	catboost	1	124
266	0.1742072793682642	-0.2711805112796375	-0.34033367120115715	0.121168650018905	-0.35108316183401767	-0.1775892598082815	-0.1798908769478525	-0.34134052350405253	-0.5090801565897793	-0.32093936334187434	0.05200448261145382	0.07881181431872251	-0.0036850682813498415	0.13247187567414517	0.35259290057087084	0.010135125330715571	0.5712256717334178	PPC	catboost	1	124
267	0.8332695834698439	-0.1711100216884523	-0.21573731914730138	-0.05147106578255285	-0.18199574856773792	-0.09601637122094073	-0.22162499594407162	0.0483576963908118	0.05426431721003197	-0.3429362022980188	0.1888394367184331	0.015240576164026173	-0.07865688416804277	0.47475332445225354	0.6140419925029353	-0.1898344197147987	-0.34665204508112824	PPC	catboost	1	124
268	-0.04444395648885408	-0.3013934829426462	0.3121329132645132	0.1497272403664383	-0.25083169990267823	-0.05158717932952059	0.06841241143879388	0.1682182293944529	0.12003259700030386	-0.057993989365466424	-0.055625324152671296	-0.04288175464289017	0.0778637948859075	0.0532087932887565	-0.1142189936142683	-0.05281910634572156	-0.15831563794306208	PPC	catboost	1	124
269	0.4650740200156237	-0.030916995028923065	-0.22853115719693365	-0.09383979129567976	0.26779927448239593	0.04829590627651933	-0.01703924979740295	-0.2688169106794438	0.17806766171339483	0.14435305024272096	0.06406819933403025	-0.07754503916282197	-0.03915711988802445	-0.02916708306373417	-0.21330145596478942	0.06731691862989095	0.4843904306064488	PPC	catboost	1	124
270	-0.3228128308937014	0.17969461414108664	0.3124368068201256	0.06031947810494023	0.02627875066644064	-0.05168287951076688	0.07884166530218836	-0.3717722347127096	0.0806377047500872	0.09081814422460976	-0.14590573604890514	-0.07673267420463094	-0.07618656625498729	-0.021388321719942142	-0.374699654709182	0.14160696816023732	-0.3059093139777378	PPC	catboost	1	124
271	-0.05711065201986883	0.07956466502966814	0.15627314440795526	0.03194172893414042	0.0447575971340236	0.0504169160629404	0.11835287456767657	0.17541641255478627	0.14520353922734025	0.12253326481247047	-0.1855873800710555	0.1994358964850201	0.1512602275040438	0.009834536445679342	-0.058283472409995235	-0.17168028028908996	-0.41431717727547734	PPC	catboost	1	124
272	0.05085362150867774	0.06041424941191652	-0.265555867188278	0.023344377777659922	0.15059859446198529	-0.006639395624537335	0.0017083084438656566	-0.35474179562111213	0.1552902092517842	-0.08997969177016164	-0.20186197016050114	-0.07212316353008004	-0.04825163589834121	-0.054681417931049955	-0.12260556570716578	-0.12811009655840933	-0.5466103963331476	PPC	catboost	1	124
273	-0.34067478758289443	-0.24717641589803718	-0.28042410958080266	-0.012364647593218038	0.05852029453920934	-0.042795801817329546	-0.35743636441695303	0.07275471531002783	0.08947513622031153	0.04273706106571777	0.10812722578141974	0.015250823423059775	-0.05145016470723394	-0.11608606593268193	0.23833229645676443	0.1222377167893873	-0.096367463384738	PPC	catboost	1	124
274	-0.08366331312903184	-0.3354611240549365	-0.3216708991979697	-0.1358668789613797	-0.5366519933375157	-0.0524648277152008	0.17058833648561034	0.11540766827222382	0.17315341990859673	0.09767078125417102	-0.04819021584445239	0.1459805665119006	0.00934155858489115	0.07094213476073366	0.036112880891397726	-0.10243089554567643	0.7626542729763026	PPC	catboost	1	124
275	-0.03565979508115503	-0.2532195557084414	-0.27087145626085274	-0.017592268726254797	-0.36883270157216	0.007452393369440925	0.18016738362281293	0.09180245800068627	0.13729009664183606	-0.1422810207284893	-0.3031362118453903	-0.09055259242093715	0.15460487798099537	0.00751932007418365	0.6693638530883802	-0.21658380904624722	-0.45766609560804244	PPC	catboost	1	124
276	0.3115408685609693	-0.3154641195936058	-0.3482490906456012	-0.11085952852405373	-0.394268361026311	-0.09713617866913615	-0.3930847077648773	0.09532986016592032	-0.40879285086994455	-0.28626811491547244	-0.0072468352511084145	0.06687814755131782	-0.025046803605352337	0.10467436965373784	0.4184841523218216	0.037881735384813646	0.23366516102629983	PPC	catboost	1	124
277	-0.051864350690748226	-0.2982692093606004	-0.05569017827104508	-0.15431636753296557	-0.487494920349163	-0.0832044315451769	-0.021260582509701816	0.16089607627626248	0.057681298802595767	0.03535491525756946	-0.1673497618599876	-0.21848004409628166	-0.026889095326234392	0.10230963262405007	0.49173140876962146	-0.174458948260936	-0.04528629488045227	PPC	catboost	1	124
278	-0.10316577155242239	1.0200690214013644	0.43538911311981293	-0.04279247967047585	-0.03764905044510765	-0.14748687040301164	0.18618564321828113	0.07479031833293183	0.09054418250567046	0.0736065649902146	0.23577996359681444	0.04948443771881844	-0.06170716387159448	-0.016421310235018936	-0.7853287076225685	0.2448146120582713	-0.17468186551561707	PPC	catboost	1	124
279	0.04462881678503682	0.36531318842588295	0.38398410328345456	0.1074333345517481	-0.193729865892875	-0.13996886263470434	0.1645159270412258	0.11716793450326993	-0.108777342113818	-0.2684978150660723	-0.1920043710316769	-0.07128718192180648	0.010727262168787683	0.0824988629308536	0.38692979836942487	0.16908479295624187	-0.31024402896422576	PPC	catboost	1	124
280	0.4849471892026293	-0.21852508935852596	-0.40264096873526367	-0.022352850294030047	-0.42006217027630216	-0.10750916158255544	0.03570229043250068	0.08087792579923091	-0.5538009509715056	0.14416569653766834	-0.164376968458474	0.12204138712409765	0.25291964290426877	0.05404845369760366	0.3462454342464868	-0.16343023281364363	0.9809704264797745	PPC	catboost	1	124
281	0.3325038855734163	-0.10846048219619533	0.014630811583792001	-0.13129228912773994	0.26132378506456433	0.004797305672244781	-0.34261355933008014	0.10272946380924201	0.07382114173160075	-0.03392600445890744	0.13633273163570983	-0.06560284954744493	-0.03856441416786538	-0.014356678256392013	-0.06746723060237328	0.07078767841199274	0.6666102591014416	PPC	catboost	1	124
282	-0.029775101318516857	0.5643486797240854	-0.08580887402889298	-0.11449441971084347	-0.18304219228645566	0.09107424493173052	0.037815817812478156	-0.3646889756534995	0.11784833501771591	-0.034006269733704034	-0.00476762298446872	-0.01160781587503067	0.047713144647736974	0.1957972031936837	0.859502360546501	-0.17077079683147292	-0.25898853535093025	PPC	catboost	1	124
283	-0.08219519789460569	0.4669035407520228	0.6570941939801866	-0.018430253984659615	0.10594541503156157	0.11928446691092456	0.06285532643131082	-0.1694183898172843	0.17855926141632497	0.10232103169548241	0.020540791131505982	0.0012319569675087417	0.01018314732538903	0.05407798855300162	0.5267698080118249	0.016746371470123696	0.7876165780232581	PPC	catboost	1	124
284	-0.19189898685681694	0.2513498047714809	0.41607400669706596	-0.05053977607134283	0.6393797144538816	0.09521210160105571	0.19116777783505656	-0.1382637322803844	0.15263803055363415	0.05681379486800495	0.06802736419030557	0.008942745505317585	-0.0007123646678220796	-0.020107694711408268	0.4223616262959317	0.008481299659504688	0.8531117653499269	PPC	catboost	1	124
285	0.3657641874700779	-0.26084025359068175	-0.3513144628088532	0.10821303698074188	0.08911711253974627	-0.03913357845788479	-0.011555203569678386	-0.04387212401288591	0.020558130290712795	-0.21573113372219901	-0.06826156288901286	0.03649416407489601	0.18996367943650347	-0.006041640280543606	0.2541159020856658	0.2999547771490002	-0.1466154299585168	PPC	catboost	1	124
286	-0.08235474990985939	0.12540493481263457	0.2794171214630389	-0.002589036865835674	-0.08810899059454233	-0.04096567685248442	0.22497892305372166	0.22841621556141037	0.08267835030751991	0.07939127720747184	-0.2530188478465074	-0.016497087573337448	0.0004671934006374996	0.08363135436697855	-0.7216715054834878	-0.05274302174179679	-0.39105229476426834	PPC	catboost	1	124
287	0.4300024728892567	0.20695426657046095	0.32811198626890764	0.010273272557106751	0.10284226598295469	0.18705189435768907	0.21694723283658077	-0.35236372047032355	0.0979936876589346	0.14419593474001832	-0.025477215342770816	-0.0022986603659095606	-0.042400525766391924	-0.041945810019409516	-0.3265934564294951	0.0742344535095376	0.9762597404847115	PPC	catboost	1	124
288	-0.07845985342397975	-0.09621749307498768	0.559478258533864	0.10030571952602375	0.09241526655977048	-0.0544904785879865	0.1459740732700946	0.21028501889354556	0.07383241717836565	0.05529601997804204	0.18201428647058648	-5.509343814782893e-05	-0.06055379921854551	-0.09405803134507748	-0.10714258842807481	0.18098116829507557	-0.08952607989748071	PPC	catboost	1	124
289	0.8187691048526795	-0.21096152974155988	-0.3227117022458102	-0.16685950266179622	-0.3361756659528232	-0.0589148463083243	0.09978950868298131	0.12104356874624797	-0.25446572502240183	-0.10618111411778197	0.21449711771794264	0.12221569331810603	0.029996506836122563	0.19042796406943743	0.5973408915447964	-0.13152738182382887	0.5891272343745844	PPC	catboost	1	124
290	0.16069966259552038	-0.1710464130741966	0.374046922738288	-0.06139381385150236	0.5026165095924855	0.02022377604286175	0.03327610415528857	0.05171135721645185	-0.38260016329928875	0.035834999036519544	0.07384748193463116	0.020279132333836745	-0.016055820710203613	-0.045400145390731624	0.27084006178488124	0.09635090398463385	0.7139920111996608	PPC	catboost	1	124
291	-0.32870491369024446	-0.21678135307151325	-0.03930179717998598	0.09373986829276652	-0.2919539415456852	0.11108084197780035	-0.6553214057612439	0.1255881249849337	-0.16046192487722044	-0.05915530695413873	-0.009087175537707624	-0.028573271304274284	0.12999887273552763	0.27452918470000454	-0.2782576059836838	0.23851493567803553	0.25649247491353677	PPC	catboost	1	124
292	-0.055059906732343296	-0.3319226097221833	0.25395475720502364	-0.04980933668874663	-0.33799154546056714	-0.03089468338440491	0.13940959071377096	-0.21184405244407825	0.0709898132039531	0.08975218033975405	0.262663472184482	-0.05441085440024738	0.04644028325641122	0.2329285372564022	-0.31970967972721337	0.029127491184582743	-0.15137279881932447	PPC	catboost	1	124
293	0.13696897021593207	0.09281626248982053	-0.44863343441247233	0.012449174076909694	-0.39617219643272705	-0.0018331740151942303	0.11409893077182501	0.011673160404618677	0.1820624864261438	0.08794583074591623	-0.12921940933453838	0.1650481659753802	-0.047800221298660094	-0.016933301603914108	0.2688535934963496	0.21276576687474547	-0.4068774228820649	PPC	catboost	1	124
294	-0.2001918140927479	-0.21507492429292716	-0.05487143770504823	-0.033189382455035055	-0.27169709364982325	0.10546101961680608	-0.048998431098082114	-0.3755256724668457	-0.419748486471001	0.11092716374014683	-0.06988184922441304	0.16757368339954248	-0.08108707513652004	-0.008853979726576634	0.9318754495737098	0.2945094035912049	-0.23618681829652963	PPC	catboost	1	124
295	-0.13980120718811256	-0.010494525346345904	-0.05291699595189912	-0.060832495740435505	0.04413165379988529	0.03150931605366999	-0.5374576486437034	0.14279485735989378	0.08067710879434259	0.08120868783781114	-0.22457908944137164	-0.04195986897426787	-0.014667915109573684	-0.021558706482303586	0.009911300366627936	0.18975230555994596	-0.38512972573195375	PPC	catboost	1	124
296	0.43355805415664944	-0.0068679801496024555	-0.3877444657884643	-0.05564907680856289	0.08578981851522778	0.03918503667749512	0.16115734873972534	-0.009736996744928781	-0.0721079074854095	-0.00956915122817776	-0.10922893109173726	-0.05551343770227039	0.04833264613488401	-0.02368764837178938	0.6139293099742466	-0.18044080462456674	0.48048623537764223	PPC	catboost	1	124
297	-0.07625422360635317	-0.05380938144198943	0.1476955881908854	-0.032372088622592124	0.0653716721632143	-0.05905514628810666	-0.07554682717927058	0.16341584355472127	0.05952599227608594	0.08747462170582167	0.1403927474812859	-0.06595048061599529	-0.11356045893789586	-0.0490162380256936	-0.0005263474173452608	-0.11076108617598711	-0.27087399800230716	PPC	catboost	1	124
298	0.3629949265829509	-0.2697178902666962	-0.4348847800313878	-0.04777900834270606	-0.33616225182607085	-0.09322052198708976	0.0809455022049646	-0.02015704500350868	-0.18742000997038238	-0.10844262922292845	-0.24878385295339203	0.1169521952528253	0.3175240454121847	0.016438047686739017	0.5523483043804914	-0.30812789177079175	-0.47606423416976945	PPC	catboost	1	124
299	0.5218171650620921	-0.20089525081315598	0.1752668128651326	0.06256557190759189	0.37514372779985034	-0.012832404988652043	0.0038785620008219314	-0.313767898913819	-0.06886019212196275	-0.11566353182250304	0.026316501654941947	0.048508119980733524	0.16897943640840515	-0.009340673753357653	-0.03422856662152474	-0.008108075944516045	1.1514546199453468	PPC	catboost	1	124
300	-0.010100451986452772	-0.29734557460271516	-0.2916329446309274	0.13652903609697045	-0.3379034531693369	-0.14678180791643503	-0.32847321124245793	-0.7967138015739144	-0.2127331776821139	-0.13238439626540666	0.14735989775281944	-0.08761748545438322	-0.06889884415575998	-0.05866976672030864	0.6277221854167824	0.2106305763010349	-0.24273489977808016	PPC	catboost	1	124
301	-0.22330246744712545	0.5431988590568089	0.318062881735002	0.06588259283163098	0.21530094140744396	0.1526313661850918	0.1815338356528036	0.052267385730346325	0.14859173340334125	0.12290868704627797	0.019377830332698652	-0.0026659715933016574	-0.021853006172546246	-0.06371936242209549	-0.2760778901889865	0.01887184240465451	1.0285393132679082	PPC	catboost	1	124
302	-0.031850797040411404	-0.009625215565560523	0.5676070395754373	0.046519066703916284	0.15848988170800754	0.01676150690403677	0.196169071341589	0.1574661655546445	0.16397072855537084	0.16747080823697816	0.2915132670370809	-0.028639329810420368	0.018578722588850148	-0.007465663134439916	1.0577616248144914	-0.1560043098651316	-0.42086479029200535	PPC	catboost	1	124
303	-0.03060650811636018	0.7335535267761709	0.24013095882227123	-0.004906155083072302	-0.0008252637851208968	-0.025113178852074935	0.11217931465377447	-0.0789483365548281	0.08938387301377039	0.10618863565647582	0.22120138843931128	0.030023081890825986	-0.05671097361855272	-0.002437025613668929	-0.5069056984003527	0.2932333383293621	-0.23337681542068311	PPC	catboost	1	124
304	-0.19509963044378092	0.3158010820492384	0.052583044336536565	0.020862910648711493	0.11626627624150686	-0.07553998821857909	0.19426048125497533	0.21870758027446988	0.12725223411741257	0.11239654804784276	0.16810679714165255	0.009855219606487343	-0.0643760815976363	-0.04009777836668444	-0.1917047315305212	-0.05302511787139675	-0.19418448173327238	PPC	catboost	1	124
305	-0.06615390911753695	-0.27305484876664093	-0.3669077920667629	-0.19938315493763825	-0.4629365517409439	-0.11951329304808277	-0.18921470173409036	0.12400907418072372	-0.44984285525421586	-0.052379988164324945	0.029684064086010875	-0.07801034651069001	0.003593249663160721	-0.07739064202509156	0.5287852530080676	-0.021097854860476946	0.4793791573967235	PPC	catboost	1	124
306	-0.16156977796714375	0.21436392051395303	0.29592897545976254	-0.05253993795631386	0.003925381239951107	-0.12158930199453936	0.21667326397398856	0.1622965915485391	0.10527138300859303	0.11697508548582465	-0.13150814164837948	-0.04266702412676402	-0.011682461037088717	0.060632095576169776	0.07485379695908759	-0.019796983619474944	-0.3454000115508896	PPC	catboost	1	124
307	-0.06774062111457203	-0.2773447054506219	-0.3962932561866213	-0.06776515181462445	-0.4066003136943425	-0.1462660707013388	0.09694658434051476	-0.7285302543466545	-0.15318896902105456	0.11066595090231653	-0.14590340469840418	0.11780283548206871	-0.008474617291315788	0.006871389732098145	0.33679029589504506	0.16187282327031072	-0.3250152905144464	PPC	catboost	1	124
308	0.6248583651125573	-0.23411952369296996	-0.29152378487866876	0.06276262736185666	-0.2598952070743401	-0.022470288897462914	0.0051549486794771945	-0.3953405378955708	-0.03330054751681005	-0.027507367201154483	-0.23796673832591653	0.11229219469404264	0.049281283791283645	-0.17546902826556413	0.6000537131758682	-0.23888500985519415	-0.4092975489137256	PPC	catboost	1	124
309	-0.1318551346053694	-0.2478307489233465	-0.3334939311849054	-0.007428654623604211	-0.34528803895617044	-0.10698998306079453	0.12964334709406194	-0.3432788521096431	0.18606986585902757	0.03383086271801303	-0.23695549111091715	-0.08665448440107401	0.05100776662899079	-0.0933181753993459	0.6012879826308988	-0.22287307288393862	-0.5365578332354151	PPC	catboost	1	124
310	0.12710815321069927	1.1498683050132044	0.4708342225750612	-0.0687750736686038	-0.00814127579366179	-0.046997839499329085	0.17895287749943428	0.26265840359195497	0.09918920629116369	0.10638874977459366	0.22337952142936895	0.05692961046882649	-0.09945583953254902	-0.07127829215327892	-0.8223140201529949	0.13708873109804012	-0.14541204114162237	PPC	catboost	1	124
311	-0.009596097851789375	0.06070261558959122	-0.24110614400004016	-0.09003442282372641	0.05584272500439519	-0.03332549777118205	0.007609671544410532	0.1268687222697534	0.15687500732038928	0.10426814741581344	0.1327357523208608	-0.034441289428971726	-0.10504337683583057	-0.07919897878633471	-0.08839485424285036	-0.035028115097618204	-0.3619763688777635	PPC	catboost	1	124
312	0.012507797895438485	0.3007502553640586	0.3665492124927846	0.019413365442467977	1.3333830275995275	-0.015365675565248912	0.06393901061582699	0.16056168476641888	0.11302465458072164	0.061665633172714965	0.02470223832405809	0.023884261198743262	-0.1214583500921385	-0.03062995065475044	-0.44359773619084336	-0.20486609421456906	-0.06778091118163555	PPC	catboost	1	124
313	0.6392631761580135	-0.23517280077798666	-0.41013693093446874	-0.05298434961858787	-0.3131079431429527	-0.21700525508510302	-0.19407721380093135	-0.4503160342895626	-0.5568179949391447	-0.46912435179650014	-0.14874616067221286	0.0343476299890207	0.08343323607080876	-0.11798264484545673	0.497093817621606	-0.18591414743868814	-0.580226752723696	PPC	catboost	1	124
314	-0.0709649998861755	-0.21295552347785354	0.3303340877886885	-0.00042405110156660994	-0.031259034568411025	-0.049775340980695464	0.17320289560250182	0.1776095553359158	0.15592772464350008	0.1385077780763576	0.20573204925270674	-0.0392412729041823	-0.0846188236674583	-0.07490589007936538	0.07326807711071384	-0.04736295108145591	-0.22050569992187308	PPC	catboost	1	124
315	0.4106766149607918	-0.30999620880425305	0.0990517286066605	0.08048017114617682	-0.3944889618368552	-0.061735283026753726	-0.1686886137410453	0.012772103875360529	-0.04044875902339737	-0.12314764844050276	-0.12347403869844423	0.24326279065922995	0.4439503994043922	0.11450960564528526	0.15103831816608534	-0.08132296566702525	-0.3538351975319711	PPC	catboost	1	124
316	-0.4070264449668817	0.07261718727728837	0.28362588136529004	-0.05619825442900229	0.04419343704092407	-0.13364935757386023	0.17588444024399968	0.06331400779925611	0.08683588241382931	0.06619035812874846	-0.0933864916245549	-0.017821014685223287	-0.10136289616732751	-0.05489366011067747	-0.4890887350299477	-0.08060080817731424	0.4098723080709799	PPC	catboost	1	124
317	0.13968582645533742	0.11530823364137587	0.37934256064937893	0.044893139298617595	0.20625805459006225	0.09454617883415198	0.14271679816679814	0.15038047732870363	0.2064774047149155	0.053414203204108425	0.028164367697467715	-0.07417912573559929	-0.03119732939238459	0.01646801173021339	0.29646130573634544	-0.06909838683083909	1.144852004421145	PPC	catboost	1	124
318	-0.14132535173372357	-0.10693418044484376	0.12860454084353815	-0.07188999719097006	0.059213519064086347	-0.07839573599045445	0.09098637481167562	-0.24008148745383626	-0.01731519401501739	0.1218118990339894	0.23443312600496433	-0.06661782817263923	-0.048555478037406515	-0.10351645101158055	-0.42631276271392776	0.18074826681127218	-0.14522692938918424	PPC	catboost	1	124
319	-0.15748398795728544	0.015472709956018705	0.1558696401063742	0.11238556073998732	0.14740643755284816	-0.06519602862847604	-0.2834766158121471	0.16770304739789757	0.046244413408973846	-0.33044632938987767	0.1431691309301313	0.09275704887019666	-0.0994339037242225	-0.07528727027798723	-0.17606921197188988	-0.2268105579362174	-0.31920133589583755	PPC	catboost	1	124
320	-0.2612373575753623	-0.17429619126112908	0.23595823232581117	0.112689562789509	0.24433059346670197	0.07119593360889531	0.10163184340760455	-0.11950814216095708	0.09374584121071423	0.04606283672228138	0.042059102333149946	-0.13484704540272646	-0.015625510156362526	-0.024863966943756467	-0.29359212868904155	0.10090933358938138	0.4493392039152066	PPC	catboost	1	124
321	-0.08396731195075322	-0.09165948137096451	0.3022197000662292	-0.042984155906426486	0.0026824416102057616	0.09970727638966263	0.14098459776750458	-0.1951091542060089	0.10975603783079024	0.13455568370070048	0.1938085071303165	-0.014214411059786308	-0.07247692939165852	-0.1084978783745721	-0.08498343317587477	0.1337247997297863	-0.11704504460542595	PPC	catboost	1	124
322	0.22243756836979078	-0.31312635041818193	-0.3697246750585262	-0.02039727305436227	-0.20991651028290534	-0.05863618705205119	-0.08741920522388662	0.15736530394123974	-0.23632842266957907	-0.1724506896285004	0.16999134063907845	-0.06228965507927304	-0.11212906632584999	-0.049616118183082016	0.5808595206629618	-0.1624039154484756	-0.3859744936030369	PPC	catboost	1	124
323	-0.017815542277006824	1.1375900920873006	0.2585131826576936	0.23688664374619217	0.05877553432971241	-0.0808038520279442	0.2055164943092865	0.17670981231085575	0.10437230827865356	0.08820750173133138	0.20293974891783212	-0.15627421320853208	-0.07349466981589792	-0.07132776378288566	0.12872783658910997	-0.09422806095294671	-0.2994858219699943	PPC	catboost	1	124
324	-0.2230854963154368	-0.2383146617904681	-0.34949482247439795	0.015191710244372587	-0.29611841689482754	-0.11109582937279357	-0.5531914364931424	-0.20365354037599673	0.03071368448162947	0.041643842493032726	-0.1104464527736452	-0.07274676040145484	0.03775516111201359	-0.03880371398219844	0.14668160366826588	0.19890812569953784	-0.32478907684740665	PPC	catboost	1	124
325	-0.3366655474056364	0.22472992598619754	0.18016877829683023	-0.058569481569318106	0.10950043408869338	-0.026709470748666527	0.20152338660286712	0.056077227374826975	0.12346377579356695	-0.3443115317777485	0.06634794079111275	0.011029451254604071	-0.02399343765959942	0.0013947617347446586	-0.03648347926560721	-0.039458262387418085	0.10990129827475927	PPC	catboost	1	124
326	-0.37928569529602296	0.37496838570837676	0.06982206364113668	-0.024575335842897464	-0.4340338439621269	0.01697660179282674	0.20141228372966338	0.1254975335072534	-0.11591006376660286	0.048115115368895144	-0.12816415778348034	0.07336602491934155	0.01662522451192979	0.06758486342080783	-0.47074673088726743	-0.1907409907298539	0.09946390586505038	PPC	catboost	1	124
327	-0.033033105011534884	-0.026904451976360474	0.6688608620873034	0.0163080461955169	0.10886950488608504	-0.015966620748528688	0.18714257097085896	0.14005043101495185	0.11704732005603166	0.08974236970862455	0.14131184671209293	0.0011399004757962317	0.02829242524773444	0.08707911845333985	0.09609779038013122	-0.00962239338209445	-0.12527986921259385	PPC	catboost	1	124
328	0.05501870221175537	0.08149516238680057	-0.2892859036260867	-0.039784534908009164	-0.4432568369541386	-0.048986881692822226	0.18079016687508245	0.12585841042150833	0.19338014968103628	0.07938074269415535	0.059499250104694555	0.2303485212451282	0.06677134768134092	0.045102449553857296	-0.02607026116802245	-0.014022525948266085	0.4332224574232928	PPC	catboost	1	124
329	0.2113609544532389	-0.2599474121251828	0.37181688651020073	0.010956638141781062	0.018728297973256758	-0.009355023487402771	0.11937493004584292	-0.23469593457578983	0.13819165392160218	0.08947871824439446	-0.14278401888879982	-0.04482370419093791	0.008822508802535833	-0.006000484582168943	0.031256731772740694	-0.12327804379686308	-0.5131180038276915	PPC	catboost	1	124
330	-0.002128506732988187	-0.34024199357828516	-0.36587844414828413	0.033563856071208605	-0.24137960509013476	-0.023743800976061512	-0.039078627067287125	0.12559958906204857	-0.2588012354440402	-0.029749898424565557	0.28700406456629407	-0.023341656911544474	0.10868956734339351	0.2611288979846774	0.15150459867229657	-0.08321291322716899	-0.2936420085630356	PPC	catboost	1	124
331	0.008137456855401848	0.8418434704147288	0.5265969902881468	-0.031014072603684682	-0.0085396229292822	-0.034189141832082624	0.11038627945826734	0.06550894054588428	0.07701423652032297	0.11609079847632808	-0.2007908343458076	0.04081344088400224	0.09350323668172199	0.08862103023518987	-0.7486419285655385	0.16131003840544608	-0.3092606685991744	PPC	catboost	1	124
332	-0.048173362841964364	-0.039715449098471724	0.47503115763663184	0.007731143815063864	-0.09631968057051735	0.08629632569937848	0.18273678292670176	0.25030484659006824	0.07784515067223409	0.12251833767467496	0.011340685249844464	0.016681231883026445	-0.013971383963009875	0.022324998900730534	-0.7851394336695978	0.17612944605956374	-0.26929693139202315	PPC	catboost	1	124
333	-0.19633468551376115	-0.06782571819184341	0.3432138678944353	-0.0186962077099822	0.06628190034911458	-0.08151002259061936	0.14711617674181945	0.17862782865130636	0.14997878265088485	0.043724946677617955	0.20304374173971584	-0.07008547985345485	-0.07488204995096107	-0.015782123222783877	0.6951673142072202	0.010284398979017567	-0.18254055504457156	PPC	catboost	1	124
334	0.6407557812684564	-0.22227079932581395	-0.3636763600209216	-0.08559590832715323	-0.3685851824813509	0.032415833764012324	-0.13761927162818763	0.04814905402642757	0.0838682201457916	-0.1790325641289402	-0.10956468313605272	0.18480322327791482	-0.04755355363875048	-0.029146302356478356	0.5942026338498535	0.2518002350315786	-0.12167158446958454	PPC	catboost	1	124
335	0.2427693648363858	0.06164870878959381	-0.30698372704234356	0.052080632019417254	0.33282777259944557	0.012939761198619271	-0.22352541169403334	0.1801667717639983	-0.246729770636224	-0.24756619676748778	0.024973607821535224	-0.03086436304433261	-0.05404638116068318	-0.07046384442496326	-0.023664479811361428	-0.12806143473307088	1.1804059500272512	PPC	catboost	1	124
336	0.022998465638329565	-0.24631862074409397	0.4484092380396918	-0.07750027144105848	0.18035989650386378	0.04417895236161507	0.07769947566512371	-0.2155244180869399	0.15706689422312303	-0.16093571928059688	-0.2076294353932131	-0.08857488070427669	0.059628418722943534	0.015161331961997176	0.6494512464789541	-0.14816865554890798	-0.5390072426577638	PPC	catboost	1	124
337	0.29553447629875496	-0.28509209134937846	-0.08434259334945628	-0.014027194943582474	-0.3095904083036515	-0.03862201335777891	0.08617107024304918	0.12685043373183866	0.11404298377929423	0.1078487160968727	-0.015009650963153907	-0.15451949998655776	0.014298085300803566	-0.06108673321230366	0.6689313648173194	-0.014416267432747702	-0.13984644412897934	PPC	catboost	1	124
338	-0.24331400606057604	-0.3455176933244506	-0.2534828629897695	0.03811260195630802	-0.0029351368769075345	0.047394150631872134	0.10625002395604681	0.14242341382605808	0.17160170480805612	0.03173265140661622	0.11502824882917528	-0.013527108956525029	-0.06890348119709168	-0.008280880799021137	0.20237863465351416	0.007548462783700676	0.23532956952655992	PPC	catboost	1	124
339	0.06835600160156965	0.7137505732609487	0.5423523125038385	-0.05271003785974215	0.03875083944519951	0.006468850157684253	0.21325117399117488	0.2552695985021115	0.08312658758287106	0.0964007410305702	0.22425198207367827	0.005325338940420695	-0.04683267179567485	-0.05319527637713236	-0.625904981577772	-0.11531740632306928	-0.24691134426393166	PPC	catboost	1	124
340	-0.2458517809618023	-0.26716553750372873	-0.3246952564247739	-0.11335589827603826	-0.426904007641212	-0.0933200525973443	-0.09573833479032628	-0.33908826164830735	-0.1666171160388169	-0.21081562898973416	0.06760024102851085	-0.12840366225817604	-0.07479948507114909	0.1833218770274771	0.4531115244498177	0.23746042956560243	0.7427569835662041	PPC	catboost	1	124
341	-0.18474909925420732	-0.06036454188386811	-0.3933216346450772	-0.0120077174386975	-0.2698379555898441	-0.13299175776294522	0.10890133960449319	0.1518973627737518	-0.5057991986756549	-0.4102036199033543	-0.1466673144552541	0.0845009688763871	-0.08049865054087925	-0.08364459457066786	0.22426183080831746	0.25788943119542196	-0.27110567816603925	PPC	catboost	1	124
342	-0.047821267951591764	-0.12414621170351223	0.38457172899959474	-0.07554319695395591	0.01426553557040053	-0.05407310829833319	0.004790239284488284	-0.5646197017757358	0.0881061967333755	0.05929375675713314	-0.1072449063368778	-0.07233324089406515	-0.10468496879769636	-0.11168673677689946	-0.942770144077164	0.26305841100540167	-0.3942238424867459	PPC	catboost	1	124
343	0.01877887908801622	0.12744394890432129	-0.01644122189411984	0.003183546476505209	0.2564351376134826	0.0018577819258549187	-0.13785699065479168	0.12488254280144931	0.15599521729030147	0.12098472718083063	0.15176944985002536	-0.04231672177022918	-0.06809252504357237	-0.09412713325847648	0.42276611395473024	-0.07250831747428826	-0.12085852752084525	PPC	catboost	1	124
344	-0.1517989883485082	0.9272075607672967	0.5792959869305135	-0.06842802763779145	0.005442873611249955	0.017983310092664885	0.1990076537317257	0.23265102955130823	0.09687318580665032	0.1057305677234246	0.2852462865146737	0.007960328901663882	0.006050017384577852	0.07102144112186409	-0.3452471708358727	-0.07678930322136168	-0.2632761501127765	PPC	catboost	1	124
345	0.5746331293418782	-0.3102135698368588	0.47936622422600084	0.05832346626387811	-0.41585485898038915	0.0373061832417724	-0.13883930260955532	0.10816043315721248	0.046504438221984266	0.08713530664561045	0.08178438472338061	0.17983595785185924	0.0016241973039583138	0.13236992088938485	0.24618008321095183	0.021786791000681916	0.6455820024763823	PPC	catboost	1	124
346	-0.2870024920217461	0.19489189345060917	-0.05462919438185234	0.021009568508919222	0.0008747123576758471	-0.009409329779820182	-0.016430287559043324	-0.22878210915824007	0.07749159270681287	0.10089183981540542	0.0392167139285299	-0.07242127113514209	0.010132064717466732	-0.007127779118840577	-0.1496580712769075	-0.08484271077415798	-0.1862731636431033	PPC	catboost	1	124
347	0.08809924085208021	0.04890989518826714	-0.30212580021766505	-0.06047683609270855	0.026736896714145558	-0.029614947152166542	-0.2983271391192354	0.045580571815298024	0.11365055918500355	0.0625881202274804	-0.09024743182973397	-0.0005669757666909493	0.1887258958372662	0.037067126005458154	0.3162450448150077	0.23423759414013107	-0.14497967359811537	PPC	catboost	1	124
348	-0.24849529719088645	-0.31554968973515773	-0.3218157256681967	-0.06616507698084273	-0.38879378293575806	0.019321796924264067	-0.011889220197935669	0.21457032530872544	0.17488802682546933	0.05561215701936661	0.21015832899450548	0.11673035590487879	0.13902511648282337	-0.06130189387599345	0.6700635666841612	-0.18515543482600502	-0.30973609055010864	PPC	catboost	1	124
349	-0.4110041021662145	-0.3222909905529451	0.23560184706254864	-0.13917112834125925	-0.46696739836932816	-0.052969965254642544	-0.45459496510052105	0.10910094308258528	0.09886752954388815	0.08246292863414824	-0.18371442038462651	0.09789395599253256	-0.010939735495479904	0.08742694622079406	-0.10244569454263712	-0.15640493718799806	-0.3740127964555335	PPC	catboost	1	124
350	-0.24684806860549036	0.06304754564976865	0.15863972374793062	-0.06398911240446044	0.06835035157314007	0.011726717375428089	0.19168133363231657	0.10813724023005286	0.12118767311903694	0.06138962208789472	-0.048854479181874175	0.00600992885815982	-0.06325439310360707	-0.0670614896919091	-0.2759983862419489	-0.020495143559314595	0.3087494625459825	PPC	catboost	1	124
351	0.0285201761022691	0.04899449419153448	0.5427218609256707	0.12920916189231055	-0.17886259354692546	-0.13080504136276774	0.20838347418131958	0.09199293429755373	0.09509611044298397	-0.189175873075613	-0.31115132805063883	-0.05822356688956212	0.08320179537536858	0.2199142813724987	0.09664913928707862	-0.13772809615661555	-0.455415377686748	PPC	catboost	1	124
352	0.10815822668654675	1.108729409874477	0.5075154277376699	-0.023155666486373894	0.03717046979034341	-0.0027860286061439426	0.1957556817570081	0.21974677080578134	0.08251322342427686	0.08000753291847497	-0.009007798539593385	0.030199874103290163	-0.011909938360091984	0.08923959441650364	-0.7119380951772374	0.14194702983072438	-0.2971154495086469	PPC	catboost	1	124
353	-0.2331076896894602	0.16545137526599243	0.3710052740442243	0.20023048636380503	-0.33658362827401095	-0.019672212691894814	0.08987395471377628	0.1511594897969676	0.11444495666491633	0.048478722526621956	-0.008107945221053129	-0.15765540569784553	-0.05997317472287073	-0.03590431862916901	-0.036882444067367716	0.09971957861399668	-0.1143441593457387	PPC	catboost	1	124
354	-0.08265879101204439	0.1804562341583446	0.20012303552641297	-0.10117967909375042	0.0649412410714979	-0.13668879295970257	0.16107054400898796	0.1704913390888965	0.11135826952842436	0.11191718642067529	-0.1584392058227132	-0.044017167948637706	-0.08558266294738909	-0.10453618403454179	-0.33990655083766275	0.14305112233129372	-0.18070462391381586	PPC	catboost	1	124
355	-0.08163974668373579	-0.30914583980258725	-0.2518797968518591	-0.04308833711021199	0.015279683116479608	-0.0309038831078663	0.13249531860289676	0.11395320339288728	0.1026808294181675	0.14232518727856125	0.23678589639398942	-0.04383630402640896	-0.060345630754727764	-0.04008435336699761	-0.12461667887446838	-0.025916273213393504	-0.29875676025320475	PPC	catboost	1	124
356	0.2827356640151353	-0.3254955307944024	-0.3802361501028393	0.04555826012433933	-0.2946912729540573	0.08694189161607646	-0.3463450562987502	-0.07332462551364302	0.14943549154098124	0.1012340230282764	0.21792260107387268	-0.12648386349399782	0.3846429288895179	0.11599359989009457	0.2021978557421784	-0.04313666071643785	-0.38362697313033994	PPC	catboost	1	124
357	-0.03802743339923482	-0.24472960061604634	-0.25141424882244606	-0.05787086923769067	0.015464349696911274	-0.0016459755762939106	-0.031178752383544294	0.16480130588795897	0.11741135241941178	0.1211906830984546	-0.1771280824276148	-0.07062088064775725	-0.0834791782405971	-0.09544327091577563	-0.2084271848775116	-0.16732887682355382	-0.5240017737767696	PPC	catboost	1	124
358	-0.07778295079405743	0.3375716712710608	0.22192724012763484	-0.06891731891747403	0.03663180857828039	0.06092108966634664	0.14045207935758264	0.20021880271791304	0.12351181975835983	0.128563603223396	0.30619315602832353	-0.06997657146314763	-0.08724394321626515	-0.12675658149214067	-0.35546398359854736	0.09959459245732633	-0.10449260472410808	PPC	catboost	1	124
359	0.03885647579897378	0.22926014065516093	-0.09850444883873569	0.12212327359984103	-0.015247852812532745	0.00495234946561581	0.1779166592787074	0.043614965695196885	0.1114800495596779	0.06881359533033535	-0.16866766736547728	-0.09100942597027852	0.04270124855792202	0.05061418334309755	-0.1060496097837069	0.14711644679355784	-0.15629156497191593	PPC	catboost	1	124
360	-0.03059823656411087	0.11918422141602389	-0.18481569469272674	0.03117308409617854	1.222624002184597	0.006085214838387955	0.12417297852345432	0.14773147310461354	0.16247481894307275	0.16823261025058098	0.05625087124124051	-0.14857148221819932	-0.02274049621165606	-0.031007359676852437	-0.07491034806514527	-0.01655705094103621	-0.02382210813137512	PPC	catboost	1	124
361	-0.1822841752673754	-0.26103719744463966	-0.29393441866179326	-0.006980059246941889	-0.3563282237648769	-0.06334726521881225	0.0019549120352922687	-0.4321950861471767	0.22225374472482473	0.13620927510542644	0.15931386697578573	0.15625032083825208	0.1261050085172853	-0.06104205396632102	0.23962467785874664	-0.22032155731182748	-0.3235006345288604	PPC	catboost	1	124
362	-0.3708996162448181	0.05654926262114777	0.04862298362825311	-0.05029133608092492	0.021244238901685406	0.024137450318490596	0.17997429553219355	0.12753710226272075	0.1034589477139686	0.0905329046512121	-0.07342599028667005	-0.005132130371604964	0.01030507548297026	0.04394758311025344	-0.41200137826129823	-0.06498087948376345	0.46539985848034043	PPC	catboost	1	124
363	0.03164475024058418	0.32541138188758156	-0.22900969019154085	-0.04648012504187541	0.0724217174716197	0.0364353421129988	0.14779673788646894	0.11702543437535011	0.15902662070953516	-0.050012945698727274	0.3567927268969325	0.09886371342883343	0.02876792139304233	-0.05550657287798495	0.0012580033475442347	-0.07627622363522532	-0.3250288136927095	PPC	catboost	1	124
364	0.003392136716371087	0.09051893918621527	0.19578301331646172	0.0315096717695411	0.4431376262252158	-0.12854012001858306	0.07050048446397551	0.1529708991604151	0.10968173042505233	0.054555898439527566	-0.015398735910152494	-0.023957823261052023	-0.09537904562849733	-0.11391784111098337	-0.8324107660728772	-0.11275818489174398	-0.14641425423816273	PPC	catboost	1	124
365	0.383480583079231	-0.035152770655178814	0.24830043645017427	0.11741771129369398	-0.25162995391284404	0.03348871692771009	0.08131320557362537	0.13794985451682343	0.08374949670287167	-0.10325308150152894	-0.02610545210851208	0.27569025397067837	-0.05348262100150015	0.02750622538092769	-0.24617372716841118	0.17287438488139453	-0.1302858920529161	PPC	catboost	1	124
366	-0.06888571132554197	-0.35136852367189464	-0.4489688271026881	0.01801505775609178	-0.28971740687339687	-0.06778642795741881	-0.30569549677742097	0.15431029296055127	0.18358242076013986	0.10350477674773685	0.2790256642799174	-0.0395185762923167	0.046982265838122365	0.1501107583486651	0.5445796846786618	-0.13556395998984705	-0.29251670486291065	PPC	catboost	1	124
367	0.07531900113254106	1.2276677607372226	0.5057993921040359	-0.0012394492686940727	-0.036687242666171134	-0.08922473284065019	0.1445429971209478	0.07209861674892268	0.0875063732739676	0.10138148116854578	0.1771312185537689	0.045272753788812244	-0.04446028603810308	-0.04062381504341963	-0.6218180502732118	0.1971923268466395	-0.09187892031508296	PPC	catboost	1	124
368	-0.11136288321199356	0.1236666380256843	0.11030310343380906	-0.07733246356365081	-0.006534348295529221	-0.08508581492863136	0.17650332213160871	0.17754192925169493	0.10774569647531314	0.07780291303869227	0.17106626371069528	0.019176780200708506	-0.03597341115833935	-0.0562246827110842	-0.5831231290537242	0.21830803968582463	-0.1078824576930066	PPC	catboost	1	124
369	-0.05010252352879725	-0.21181382719375536	-0.2811138621331917	0.03848605256648552	6.0795028343437945e-05	-0.03638653667588768	0.09391789554490676	-0.33728274314601775	0.18460764677116803	0.15507983831845687	-0.038254303793650295	-0.0203691949698593	0.04752650064246071	0.014015162406548123	0.12201062200650084	-0.10143913089290438	0.025108875442420096	PPC	catboost	1	124
370	0.28111712950433254	0.016228269566525906	0.09294200841446633	-0.01798831960091772	-0.1888753410113356	-0.04318829037181004	-0.38684165902724604	0.10439550415711835	0.030775103464184685	0.06997132811508508	-0.10699527400048126	0.023188810106984797	0.04733725880488061	0.02698765892233007	-0.12282578140139196	-0.03417966399075751	-0.3466611242659906	PPC	catboost	1	124
371	-0.02778498756157494	-0.10884935690445297	0.1954618016987637	-0.04940083928357958	0.06765947646026382	-0.15364284594793542	0.09512195161814611	0.0695578262689134	0.10556259248995681	0.06872824125488672	0.15649388174893544	-0.008936634468329619	-0.0946526847305459	-0.1267009717215231	-0.68709624111889	-0.11383100632952245	-0.24905119058846378	PPC	catboost	1	124
372	-0.014817349952882877	1.051458094813081	0.21547423037827404	0.007957306911798757	0.00955556131175526	0.06492569835308655	0.07914087720368213	0.21845855182838753	0.09284537950189521	0.046081085193330075	0.24267217601042437	0.02599255090065634	-0.06096329759020013	-0.09160455454385219	-0.35088643912007345	-0.03829967811217731	-0.24688191005822513	PPC	catboost	1	124
373	0.042359642477896184	0.06491861611685765	-0.25003379827606487	0.01579488606463194	0.03864580287309913	0.11173017304941267	0.04562357392236993	-0.364757294020572	-0.031115189999204998	0.06600081286155841	0.014274289929976553	-0.058715998778942444	-0.07386149514383354	0.01661858672365719	-0.24395714824264927	0.14209560023847534	-0.11799082639226303	PPC	catboost	1	124
374	0.7343193167908243	-0.1982889790232028	-0.2906673726776323	0.11213422089150896	-0.1917618750832309	-0.0026533483069929573	-0.0721577002433691	-0.43952904852053026	-0.27535413738174425	-0.17726723114481507	-0.22945546395611935	-0.037652742084043435	0.1170119078996343	0.30003276971226883	0.5385941428799994	0.2782652306486296	-0.2868680803701831	PPC	catboost	1	124
375	-0.10781151621839533	0.34625529075591094	0.19029976270385454	-0.08934162028660805	-0.034747622789404554	-0.1200123895940566	-0.015376839655019308	-0.316570118094568	-0.08225927661046702	-0.22494249629211896	0.10134563446853129	-0.06532615643775154	-0.11205253610467363	-0.1685561918749226	-0.7927829328642277	-0.0928827898661507	-0.25012271826985377	PPC	catboost	1	124
376	-0.02687199165074016	-0.15496755034902238	0.19354006094608553	0.11641544023266058	0.0521268554501803	-0.10177300484874245	-0.03130382891544564	-0.44258263323580715	0.1107315459974873	0.07467404705089732	-0.017249672940636694	-0.05127666341858213	-0.021203685834733612	-0.10290111333011003	-0.7263495729685209	-0.06226975743219896	-0.026987492188961876	PPC	catboost	1	124
377	-0.26350159790508226	-0.009014648177597557	-0.30152067322365866	-0.03670641286137108	-0.3287208618229953	0.05457108461672574	0.021130754724012504	-0.4354767352964468	0.15193290682803515	0.03078187020815039	0.1359152342965081	0.10779584391467634	-0.11077811438839129	-0.12427476705222289	-0.08612200166200903	-0.1408616779221991	-0.26914463207860645	PPC	catboost	1	124
378	-0.10822818227119076	0.04898347896736236	0.26668119347609365	-0.011813238351471488	0.13018272962687946	0.35258960921530175	0.14620847972898537	0.19382980781382597	0.05965952083769164	0.07049846848614787	-0.21902128297107742	0.003215967776937367	0.05122341510223032	0.08394977179217478	-0.5989107590391394	0.12272911594363026	-0.2614206498962714	PPC	catboost	1	124
379	0.43356028744156766	-0.18984801479909116	-0.3200406503943252	-0.07255993260556383	-0.29692839309545876	-0.22155644722375475	-0.04642770396746267	-0.2770263125718766	-0.575352748036363	-0.3859129960783771	0.04916856721512431	0.13912398055374314	0.18268234093631014	-0.0212182437978855	0.5642753603757786	0.1105413786796588	0.7307672377647287	PPC	catboost	1	124
380	0.6889249302305516	-0.1681233230039263	0.035115637656553136	-0.03444020179398135	-0.3938946802618742	-0.08659403610893246	-0.33930327516651915	0.027172330877090565	0.1740710686926966	-0.09583290623918068	-0.06892767440788665	0.2600605057955953	0.30849859759584497	0.14916620783174026	0.5652999782905611	-0.09750870747565984	1.1312212800582861	PPC	catboost	1	124
381	0.021431750112603197	-0.27084402798581886	0.5739287046700344	-0.03123552672690607	-0.45591436383575756	0.07983873887754872	0.03182212757211997	-0.39038038196838687	0.14540217977945558	-0.15637924795355757	-0.00019029376628033721	-0.0687334769655301	-0.021292357090500647	-0.01073061683743911	0.3283858010017866	0.04229997018046	0.79381125976799	PPC	catboost	1	124
382	0.024821160101320103	0.02166307453879169	-0.22122024790226477	0.13915735517323863	1.368476506459289	-0.012712825590490636	0.1369016398187758	0.1472803124451058	-0.3256337595689369	-0.0004081256978208017	0.18184947507412041	0.061823212779244144	-0.06817304304426185	-0.06386310592879359	-0.03292801497322251	-0.0771099091401007	-0.09054417756879955	PPC	catboost	1	124
383	-0.06762535797165375	0.11071220267424613	0.21136291093620097	-0.06697966932778204	0.032440265103873815	-0.022536320408298897	0.12571306367499174	0.17649218595842903	0.12337049384987353	0.05055218112985082	0.21218800534634658	-0.05480770967965404	-0.09731585818968425	-0.12049353188562266	-0.2931845327254313	0.06426390572487843	-0.20836212090519157	PPC	catboost	1	124
384	0.3309340671027091	-0.28561573103033805	-0.37310407794381956	-0.014047334259098451	-0.2900230056183963	-0.09839918368804261	-0.2336714607906584	0.03449669613227896	0.1323671770047146	0.06811916752075033	-0.04897306511848743	-0.07927551637398704	-0.06250194522408586	-0.04359425740432213	0.08306570896845755	-0.011319834281587119	0.5051562015988785	PPC	catboost	1	124
385	0.10540770538322163	-0.17159810336146142	-0.21826974367134627	0.004230440803642069	-0.4070582807053323	-0.017490762136357283	-0.25733764827975636	0.12287288820432511	0.14748466430410306	-0.1814582297342574	-0.26713773921764167	0.12765474101512533	-0.11808304982582131	-0.11772984132266659	0.18971902160429963	-0.16856667803425146	-0.5146455394834984	PPC	catboost	1	124
386	-0.061187841119617045	0.3825826823564528	0.5492511985020808	-0.020648603375589235	0.2598981814941716	0.07179777237442118	0.09098364297742396	0.15753946004235134	-0.440033565915158	-0.04579444382408776	0.040463931786237105	0.010183115113888959	-0.029350300820163322	-0.042061205525756415	1.005280049905198	-0.03683192740282143	0.8921061739427831	PPC	catboost	1	124
387	-0.11634350211420609	-0.21341023716152382	-0.33401291995876997	-0.0025528013152284466	-0.4743362904789729	-0.12333038798139824	-0.08359862033517369	-0.29210921275746293	-0.2710783701757814	-0.04243135684894203	0.16040861225999384	-0.022620654965126098	-0.019432631918196247	-0.04133078358714672	0.6959362519301184	0.1898124908672412	-0.1094612899385249	PPC	catboost	1	124
