# Supplementary material for: Hierarchical Distribution of Reward Representation in the Cortical and Hippocampal Regions
Source: eNeuro. 2026 Feb 10;13(2):ENEURO.0256-25.2026. doi: 10.1523/ENEURO.0256-25.2026 (PMC12931971; doi:10.1523/ENEURO.0256-25.2026)
Supplement: Data 1 — The complete code, data, and computational environment required to reproduce the findings of this study are available at https://github.com/mokamotosan/soma_okamoto_lr_01_public.git. The repository contains a series of Jupyter Notebooks for analysis (/notebooks) and a Dockerfile to ensure a fully reproducible environment. The analysis is structured with individual notebooks for each of the six brain regions, which generate the results for Figs. 3-7 and Table 1. All analyses were performed within a Docker container based on a Python 3.10 image, utilizing key libraries such as PyCaret for modeling and SHAP for interpretation. To replicate all results, users should first build the Docker environment and then execute the Jupyter Notebooks in the sequence described in the repository's README.md file. Download Data 1, ZIP file. [file eneuro-13-ENEURO.0256-25.2026-s001.zip › soma_okamoto_lr_01_public-main/results/shap_analysis/PPC/shap_values_PPC_catboost_r2.csv]

	Lv	diff_per_sum_ActionC	ks-stat_ActionC	ks-stat_ActionI	diff_per_sum_OutcomeC	ks-stat_OutcomeC	diff_per_sum_OutcomeI	ks-stat_OutcomeI	Pre_Action_contralateral__std	Pre_Action_contralateral__kurtosis	Pre_Action_ipsi__std	Pre_Action_ipsi__kurtosis	Post_Outcomne_contra__std	Post_Outcomne_contra__skewness	Post_Outcome_ipsi__mean_spk_per_s___0_to__50_ms	Post_Outcome_ipsi__kurtosis	Post_Outcome_ipsi__skewness	roi	model_id	repeat	session_id
0	0.041135538433018225	-0.10767449078051751	0.14367860447808875	-0.31261355748955644	0.03226025274481313	0.029113115891599477	0.027808019762742244	-0.05412153286265396	-0.0028164583262905757	-0.0930732266152528	0.1686842977094283	-0.053196761427879095	0.02244380801255451	-0.05804433308310709	-0.3064945526857302	-0.22272398333620128	-0.43187265116954526	PPC	catboost	2	125
1	-0.08204255531030252	0.11067257859609488	-0.4159199487518758	0.23196217242903963	0.01627649621410242	0.02101532674056383	0.007020926902347293	-0.005948082317703579	-0.20264088111291942	-0.04233580402177208	0.21252268545501232	-0.18123337369595313	-0.057502505801384184	-0.07369601506216422	-0.20396451039822233	-0.10513550499395066	-0.30083893661767136	PPC	catboost	2	125
2	-0.42253406461495296	-0.08189070832003713	1.3525010065870813	0.2806255077220312	0.03087205512613773	-0.136898403124309	-0.07572892388888516	0.08355579264006137	0.0944172393911779	0.1510443909252393	0.09779227907767667	0.13534714299497932	-0.009392697587534126	-0.13799502479986958	-0.4455364781046957	-0.06653122261930591	-0.2969555850151559	PPC	catboost	2	125
3	0.3388359673627943	0.24419645669303458	-0.32514255287162364	-0.14465278162182282	-0.32323390383654466	-0.44971183789104613	0.1583152883708282	-0.17503671435071874	0.08777005097006998	0.03910652278466773	-0.21968747045701412	0.19581995499133759	0.15735193617252458	0.6655598368946993	-0.36344482215719465	0.36477489185353523	0.537455434954422	PPC	catboost	2	125
4	0.14223724020671175	-0.0823558450794366	-0.23434467772383688	0.47975492906895734	-0.15244789484227803	-0.24621142580333286	-0.055778040619797895	-0.06547469197863473	-0.36626818469545713	-0.02006272968846509	0.16805172202200103	0.12322656092801729	-0.02068048952632413	-0.1060348206347792	0.8199986356611553	0.12437588129581452	-0.47255300640096015	PPC	catboost	2	125
5	-0.4691049614145905	0.052899388693045224	0.30781274029379846	0.2057147868103581	0.016481681267047125	-0.18779671387737015	-0.019600082927201862	-0.18755068286524615	0.22802786759105806	0.13557317905045632	0.12966856381613642	0.05214145644262848	-0.12103162004723926	-0.09666304375194529	-0.7590253288702735	-0.09193134924699047	-0.3883966344216334	PPC	catboost	2	125
6	0.13029605272039252	0.0035557118921262618	-0.30227811450376385	-0.3074338738817536	-0.05588394892473246	0.5864417763396927	0.00017988737399069138	0.07860455283605748	0.20897102861176522	0.10273337452266448	0.011474840159882014	0.07531482253992064	-0.014727632686418772	-0.1332814510447003	-0.030068830884452745	-0.21425786052412865	0.42350208539356465	PPC	catboost	2	125
7	0.3073129644943121	0.08030161718613583	-0.0017195596539753642	0.22258321683007548	0.1274884222317627	-0.10661466623544179	-0.17715151663426892	0.09233028169688254	-0.2581984615245862	-0.05822684801873669	0.09832897464614737	-0.06264701659089278	0.12235699847084634	0.3861003615577527	0.5859546010933073	-0.3061864491991829	-0.12999673307666584	PPC	catboost	2	125
8	0.5892161310134476	-0.1713590266950995	-0.30003063979438777	-0.26967366460165315	-0.09901250702507916	-0.35555492253308507	0.06795937474094568	-0.1173351557007872	-0.4518839661454668	-0.022455850679358146	-0.2050134405550222	0.17163876773534617	-0.045700553318726835	0.3470351452730111	0.30271687115831863	-0.10428224763518144	0.7969094730448011	PPC	catboost	2	125
9	-0.5951342324439826	0.13769897419742538	0.18434377197290824	-0.39045288435644804	-0.02509672517562202	-0.2511172116495344	-0.08637407268422415	0.015980224187864534	0.15299800999635307	0.13156054199162923	-0.3427451715715496	-0.12391541675647313	0.0020355489576409165	-0.09495971128955068	-0.32596455579177724	0.2842806989555502	0.36929885018965114	PPC	catboost	2	125
10	-0.044030270399369395	-0.05444072505457896	0.08236467767640264	-0.3340771047612561	-0.002286861046976282	-0.04950298218019791	-0.025661488773306047	0.07023322898637953	0.2303128110479755	-0.07195562095517476	0.13039535326953844	0.13349506768823466	0.07309340006942636	-0.06522465256941057	0.29518627436410627	0.35424288133795684	-0.35446414319204106	PPC	catboost	2	125
11	-0.36081291384961467	-0.03700422291009408	-0.35466470960825475	0.28068734070064283	-0.01970986161232153	-0.04877931997366513	0.05891573015498837	0.17973023879127165	0.26354185493878535	0.1511761528725541	0.059735856403779417	0.12537630109929188	-0.07064960005183352	-0.08615590746099454	-0.6229506330255987	-0.00012085667000577122	-0.3170229074737389	PPC	catboost	2	125
12	0.059721565807838745	0.17497292929216296	-0.399244202305875	-0.311483126585195	0.04337143418631204	-0.2971744268242031	-0.03213706068296607	-0.06866897614169289	-0.38674702690236695	0.07478982523411377	0.18879421206968725	-0.12380937283243669	-0.095258862281668	0.11076445884218705	0.5770482941286573	-0.3017720156432083	-0.3411444020585543	PPC	catboost	2	125
13	0.23871307806725095	-0.02856056855969901	0.3866949129299145	0.4529174165914976	0.0851947232125596	0.1867555792287673	0.03742838073276324	0.05965854969344212	0.212833898752582	0.015435827566150006	0.2726960529496463	0.14538997215854924	-0.14332848687679603	-0.02111539889693586	0.27552567015457774	-0.05327312699551964	0.8447662629764401	PPC	catboost	2	125
14	0.1746121091084383	-0.08149455223982577	-0.36674367530283947	-0.27117544966930895	-0.1560911121882107	-0.3301957739467185	-0.02433234434296957	-0.06785655189830003	0.09788501202409952	0.0010877080171698226	-0.4117187668464771	-0.33614240136778767	-0.07573531716767119	-0.1000205915194693	0.4091622864862407	-0.210427261941424	-0.3076504176879698	PPC	catboost	2	125
15	0.32150431522196704	0.2428429991619205	-0.38705168904612774	-0.06508069041987331	0.07903264198418021	-0.25131631926431963	-0.1545018934120449	0.098745484182081	-0.30419269857936093	-0.2622468252753511	-0.44937556094413855	0.05348634987785806	-0.0127338881784395	-0.06207446906580393	-0.01543256256330723	0.5320627018678757	-0.3321943086139965	PPC	catboost	2	125
16	0.5486311466972154	0.32378592202661716	-0.27534850091026875	-0.23466749683295093	0.2560290668641054	-0.16797581392314292	-0.019541714532473074	-0.025150906166481034	0.03163042094610964	-0.0672808949598592	-0.2482610125341956	-0.02324728095592736	-0.04740322040354356	-0.06784306714687674	0.6799194896595101	0.4683152223756445	-0.3245543873478187	PPC	catboost	2	125
17	0.07782741852426706	-0.05016834891787871	0.42537664223366195	0.1705171480750147	0.010021973146894275	-0.0005220892235782795	-0.10032750066616813	0.011906791771676844	0.17438031869205323	0.09500585115183192	-0.16507591638152777	0.07054590168769793	0.12853115618901031	-0.06145305026058582	-0.48726082439287943	0.4312842458628003	-0.27827169635726506	PPC	catboost	2	125
18	0.07368767654303725	-0.10430740009333153	-0.3787056109644805	-0.3773266385774601	-0.0040657028693671686	-0.16660451866531925	-0.07288620350162696	-0.2234012911655344	0.19661215507245275	0.03876105286942322	-0.08897305290688455	0.04533362351656406	-0.19422002924711645	0.013291738123816177	0.03703587403322532	-0.1715521370986567	0.5176134145174225	PPC	catboost	2	125
19	0.23618180565425057	-0.0022084590149130416	0.5548005109772391	-0.280460799210479	0.08551079333162498	0.09506548182276015	-0.11533220049441605	0.14771698224641286	0.23014564970437715	0.130441871219655	0.22112060738298722	0.0719598574329817	0.032171760455685594	-0.07858231087413556	-0.41507184091697313	-0.05510803384722743	0.9506099235632586	PPC	catboost	2	125
20	0.40366314879471266	-0.12666812865307453	-0.21114492790783038	-0.2981077670666848	-0.08029581318427935	0.7452192324954623	-0.033074003617974426	0.046151630687602946	-0.6152227741829903	-0.07898269591717146	0.18957517579135072	0.12491788574316293	-0.19341527294647406	-0.01552311184297207	-0.3239441489099712	0.37690658316770664	0.5818627438511945	PPC	catboost	2	125
21	0.22788812998626726	-0.08375892275269686	-0.40056426191205496	0.5987113604609113	0.017498630250978295	-0.3269811368374849	0.016641685425568594	-0.09680115214282793	-0.02007592150573331	0.0837948019450087	0.22692820518470838	0.10558690353583638	0.05616322493814593	-0.02187465048090302	0.6079689830877538	-0.19702379426384542	0.7615559243022104	PPC	catboost	2	125
22	0.0179527339875397	-0.008824823383190558	0.960008216708609	0.6981810611370811	-0.013490726572113712	0.43422119343687543	0.09133431177444822	-0.11700122856237911	0.19545008314199222	0.15105750825144912	0.11073408902087563	0.11116797623520368	-0.04311807480840875	-0.1879337410363845	-0.7756270854341945	0.08978368307726789	-0.2744942161452174	PPC	catboost	2	125
23	-0.4090778389546056	0.21623298828496593	-0.02786628013293253	0.16237694485439472	-0.021337792443454618	-0.07648798147404937	0.02232745473175523	0.10827358025491321	0.1931959673676679	0.11129712450776165	0.18835947509222184	0.12796679203195474	0.01635163563985269	-0.07529666123461445	-0.22176107546918636	-0.05332741739845719	-0.27551716798815584	PPC	catboost	2	125
24	0.3943722930871768	-0.08511060179963059	-0.4324794273456694	-0.37807201961988307	-0.07660401305984314	-0.21696077250643223	0.08480870224442304	-0.13426594938173336	-0.07780093911259929	-0.05732189400462746	0.2405193836890397	0.0809936881926228	-0.10494982734719106	0.07883399948269375	-0.4124749111238919	-0.0848475097852736	0.7641618000001333	PPC	catboost	2	125
25	-0.45047062778190794	-0.11674670808684039	0.4618835444964135	-0.3230326706296573	0.045484022715428445	0.5786292564456076	-0.11960441384441861	0.003093987761811136	0.09568335613466918	-0.030675424198978986	0.08872333683473982	0.04532447661668092	0.0528488249674076	-0.08616063982387179	-0.27461901380997594	-0.2097944592496852	0.14302869759899328	PPC	catboost	2	125
26	0.28154993424532465	-0.07926052746188716	-0.27351663173877877	-0.36198534416617223	0.23146442278025553	0.026167231510463036	0.04784078819422782	0.10218633437095814	-0.6007852648715314	0.004191099673205054	-0.30364363470743877	0.07880909421759	0.07065479842639125	-0.1130736187488624	-0.2464569235858909	0.4638451907774445	-0.07664780806419934	PPC	catboost	2	125
27	-0.18520360367073224	0.2453889479116839	-0.04813002876025954	-0.2665261868647211	0.047873792667397524	0.5368610571520422	-0.288986130817661	-0.06180612439453741	-0.025278342427850355	-0.02877874887619007	0.17498982907162183	0.0900618202823661	-0.06220415558259082	-0.09619732226747607	-0.49118374385218544	-0.3593033145789397	-0.45849107919490417	PPC	catboost	2	125
28	0.2914421440220857	-0.17039152919164333	-0.35307500273206216	-0.3000878562536187	-0.10741190002946899	-0.2282145439108854	0.06560387148542306	-0.12248669308725735	-0.42655994658329616	-0.05565619822601525	0.22002331854048982	0.07964109337859142	0.05600355560943313	0.19559413224105743	0.36198627364773517	-0.18930303830309728	0.08436945194941298	PPC	catboost	2	125
29	-0.2731762564024309	-0.022489320172482556	0.40059108075753763	0.3342669568212875	0.02143633968016047	-0.06897452437495771	0.038360844359369435	-0.10914180147717154	0.22439636691956127	-0.02654773981219749	0.03965396659090906	0.10996099324494518	0.11163477489807101	-0.1141137478042154	-0.618293306319446	-0.09638456950310652	-0.144158508758584	PPC	catboost	2	125
30	-0.18616064122704343	0.3127683417269613	-0.09676943045929054	-0.27105080637023915	-0.052553828244914474	1.2113549155206664	0.02894692775333052	0.03878484687908559	0.014239090615078552	0.019657095063308906	0.24551705683962172	0.16567667178432696	-0.021340749094776776	-0.09273732260906675	-0.45507211474206327	-0.11512867367773194	-0.19071690292399215	PPC	catboost	2	125
31	-0.6375037705207959	-0.02864015195583246	0.6142117098210935	0.2707361029350419	0.08927397676594816	-0.1354502918723895	0.0008853561159976435	-0.013837452164927638	0.22502636801106937	0.07356869450719698	0.01439795346661347	0.08441707248244057	0.07014869652934723	-0.14252212359210367	-0.6091353269297016	-0.19461008072147698	-0.23949216908671678	PPC	catboost	2	125
32	0.43949321614635994	0.33802807165731363	-0.2872158601459478	-0.1401715142470857	-0.051523884640028536	-0.3769468543686184	-0.03007235610856284	-0.12767545121269222	-0.14437465416590115	-0.27851417037143894	-0.1641001766564547	0.11330066129381781	0.011731918746500968	-0.05893043435752389	0.4758978264877742	-0.1874734321766943	0.7055290041698635	PPC	catboost	2	125
33	0.1238895268916049	0.10521702740243358	-0.24243171620419224	0.4167606704250882	-0.19064735995277124	-0.2227022300446996	0.022590867884151766	-0.01259594439803224	0.15337210346886931	0.06595286518464456	0.16668758931875227	0.10204062916263087	0.0781958578415376	0.1969440674452463	0.6168884947787542	0.5152622563001349	-0.3941502073233926	PPC	catboost	2	125
34	0.14567683098078493	0.041198215972531184	-0.3533421387879535	0.38062204128331617	0.028756272653772532	-0.2502385088298949	-0.2979556566807574	-0.048406137235057344	-0.19345540604110614	0.045923471727169624	-0.5805180615200103	-0.2569478975488291	-0.0034730181600201382	-0.043742473807423	0.5169114009789704	-0.07420470298336818	0.4410653398583695	PPC	catboost	2	125
35	0.5645308310738262	-0.0718487536408754	-0.32939437934468274	-0.3210058488050832	-0.054281367687181795	-0.2714386941593146	0.001394029057437886	0.09708348579670006	0.07524949429556467	-0.18736357899245454	-0.22123434310922044	-0.07297053135754672	0.10475205638064347	0.1955340695773513	-0.25371256584891544	0.2446484955651528	-0.28650209904659957	PPC	catboost	2	125
36	0.13620824869573253	-0.04774407952304164	0.31254461934488303	0.3598728592033676	-0.1068028909738141	0.04503108254039333	-0.035616654325408524	0.055032339394309716	-0.09744782737482137	0.0024813208663157817	0.13086067575933327	-0.09610376703257102	-0.0674565166835126	-0.13221435586040234	-0.257435489683208	-0.21252424832612243	-0.5113964282180969	PPC	catboost	2	125
37	-0.32560379125031613	-0.041487091412099136	0.429168143256977	0.06764418292141308	-0.0187159177172261	-0.05253885569086704	-0.02604498667791999	-0.03775497809698565	0.23995928125669164	0.11243209068142625	-0.009905529201583689	0.12353023135312063	-0.10078088978707453	-0.0555376532169128	-0.6058298713266377	-0.09228747526119316	0.1871533657910244	PPC	catboost	2	125
38	-0.3993177872643049	0.009303303478708065	0.5696044573843276	0.6122941617723588	0.06875756846596275	1.343943904245451	0.1184550266908607	0.19924153528329722	0.23722062564155255	0.12902869703084688	0.14614204513772705	0.029241861512792858	-0.059174041067539346	-0.07673942168590389	-0.49888004906619593	-0.1198277346275709	0.9946545957655455	PPC	catboost	2	125
39	0.14618467325747983	-0.06520731985841877	0.0204038881703323	-0.1446243065397497	-0.0580127628354901	0.027821214717063385	-0.043438106744452434	0.08505475457083235	0.11941486433416847	0.0440651915763831	-0.20620002670294277	-0.33534941943873847	-0.20221673692079647	-0.0012277550489619782	0.15691525801278297	0.36199695799812037	0.30401355704824023	PPC	catboost	2	125
40	-0.30770093455187914	-0.01770417982533461	1.0176504911615902	0.22975244043593263	-0.015385760035827513	0.7709948437221026	-0.09878648246152591	-0.12210499069824719	0.16705381797331675	-0.011621580003448805	0.099850092379117	0.05289909459222486	0.04113659621640762	-0.050876039238600186	-0.7310320801702952	0.08356911493188483	-0.3613250750714636	PPC	catboost	2	125
41	0.15685526503982827	-0.07709294722879947	-0.3277161230287047	-0.3575961631529742	0.04205780228358342	-0.3203820354598379	0.042522245094031	-0.012104549237960595	-0.03485713091470769	0.09110276497997305	0.1477594324838105	-0.13469523541673933	-0.08953311354153956	0.02898854054244238	0.313162542691428	-0.020350796262954766	-0.35656500552177234	PPC	catboost	2	125
42	-0.30598518049203705	0.19580015979506107	-0.31821335782231597	-0.26130043428341515	-0.07566558316617106	-0.30164954796330806	0.008965109581626484	-0.0015342036268264359	-0.5203012758853124	-0.005608337539659643	-0.15576286695276048	-0.16118310091377017	0.1600498497156425	0.018238892037634756	0.4947973421292677	-0.23662327333262836	-0.2910348317801616	PPC	catboost	2	125
43	-0.3072341325891787	0.00966189106543535	-0.39834609091733997	0.2808159056353779	0.0017545970704168764	0.1170480211898111	-0.11483919664450015	0.08981688381689354	0.11245728421273296	-0.044242156103778685	-0.0310356470138465	0.055397362932430354	-0.1470846726477095	-0.054600044229073386	-0.4270553065443385	0.13523860864646028	0.42226503422834155	PPC	catboost	2	125
44	0.4477141421081885	0.1579730458919552	-0.3837787294420269	-0.36244931408843795	0.10537090545007309	-0.3844493620513424	-0.06304163931248058	-0.039972233177036416	0.1357600784168527	-0.17122682680406145	0.07809988328840825	-0.17262730546906627	0.1319165728872627	-0.0657824957515461	0.3039275273068101	0.5175157882186223	0.30701866752825785	PPC	catboost	2	125
45	0.6784038110230106	-0.13325436461502502	-0.32993821520205463	-0.29405061742049243	-0.1404333441883971	-0.37368290475643523	-0.000532826377391049	-0.045999697322335956	-0.29773370228201185	-0.32221561283921585	-0.22288797436317553	0.09058070191030673	0.04119210750423453	0.18735677065351095	0.6292638065407111	0.30050677697564604	-0.11086349124224557	PPC	catboost	2	125
46	0.4121295008571123	-0.27315478612160576	-0.263191450494102	-0.254906262938263	-0.27130140684023596	-0.12192128253270892	-0.21150466024022319	-0.23377212859429736	0.08508740717137317	-0.017187215425015487	-0.12227936458436049	-0.16306505316672307	-0.03743277665725042	-0.056813893349931	0.4311210363045603	-0.2302998548557503	-0.5020245627174718	PPC	catboost	2	125
47	-0.47168620730955346	-0.029774161586775275	-0.04966773465330218	0.1028012913077852	-0.02545336637090027	0.15067053428911428	0.0036782204611962594	-0.054763029926085366	-0.14284467923472807	-0.020334264272341755	0.16239386911310072	0.08126326766149686	0.043774105340382674	-0.11412699173587508	-0.3351013696899936	-0.18377428383601507	-0.39854940698630775	PPC	catboost	2	125
48	0.06604955461996068	-0.07732807972003014	0.3854838979868096	0.206466767364311	-0.046348985004530996	0.5526842750864103	0.10466515295946745	-0.1041833058280349	0.21650484012808055	0.09859265091363868	0.13537440698407952	0.06801789335173948	0.04689214841191199	-0.07852747998982397	-0.3796721973747467	0.17203342145242861	0.059546021935044824	PPC	catboost	2	125
49	0.3478342164494883	0.001326730741788168	-0.3008925396943278	0.036245873796044104	0.0566187691219273	-0.24308068443122058	0.008919317591216927	0.05709577390038344	-0.2484898566136724	0.040181044435710314	0.20902633289383923	0.11813334355952068	0.048503399312550016	-0.024568688889826603	0.38766471711711126	-0.0688178312252682	0.5788542575747966	PPC	catboost	2	125
50	0.5755982999013814	0.08183349558133414	-0.2576794954340778	0.16016155483743177	0.2672430373547467	-0.2220258437459469	0.08895118801913568	0.03424964216090917	0.08477586529470739	-0.05197806053862129	0.20473369270257868	-0.06104694454583186	0.14041926027333024	-0.09683587860395666	-0.1932203741853724	-0.25975656453279805	0.41104791465759133	PPC	catboost	2	125
51	-0.455137661823967	-0.05855883878798656	0.4732688711467497	0.6275561520873666	-0.06768795979530175	0.4723997659377263	0.04105324758346061	-0.11394019923452087	0.1780774648617699	0.13904251813236793	0.05962231741922377	0.06384939862070944	-0.02001242012390433	-0.11524450434183584	-0.760876924555557	-0.1439629854327233	-0.2530071992506895	PPC	catboost	2	125
52	-0.2911142044021071	0.014641902364887781	1.2606419852559805	0.6582911977516228	-0.056971958006336545	0.5977429745348275	0.048555716742387484	0.09882590667824723	0.23675346146143528	0.1612851949719539	0.1114864832271177	0.0740244358962201	0.014796829018525396	-0.14210349085419627	-0.30989674259126454	-0.17303044087118055	0.5200542931790633	PPC	catboost	2	125
53	-0.05433073522899334	0.04907942932693818	0.5074806540821523	0.2896366738451207	-0.04019702158095052	-0.09879033535248924	0.08176823444709923	0.03959821589488622	0.20132848699018827	0.028843150216565482	-0.23589048408187158	-0.06540301971113607	0.004384490777164958	-0.12301474089964569	-0.5164878419691233	0.3866249843263867	0.35993652795012504	PPC	catboost	2	125
54	0.48858474387718676	-0.14404138090346155	-0.37810083444031733	0.4153610069228088	-0.21259994428326184	-0.2721664532671802	-0.07433643008799991	-0.046200513200337454	-0.03742733488891822	-0.06658363776911463	0.17146046920439623	0.14748684526288594	-0.05293848470844817	-0.07214263189491525	0.6630756027806742	-0.18645978201927155	-0.5281733780176711	PPC	catboost	2	125
55	0.20061317521546956	-0.049441489492494946	0.10048377712641901	0.8749321543487727	0.03966471786200468	-0.2091064857042201	0.02276696259243883	0.059686295999275864	0.1512901998329889	0.11604457038818723	0.1601556514771839	0.03865922418117439	0.08339576936349308	0.2767218182938799	-0.30688674932377186	0.006869202383925105	-0.3888305491074305	PPC	catboost	2	125
56	0.07388859592020579	-0.10327460131042375	-0.37319269246299924	-0.2677318945707962	-0.1569340018756026	-0.22113813405051896	-0.057972762739398304	-0.04123741851714207	-0.4934039534767317	-0.05981195245893294	-0.11592944427412934	0.008477395296899712	-0.005370707359801538	-0.12672969179566151	0.06178082322605362	-0.18666205577737693	-0.4363399393049301	PPC	catboost	2	125
57	0.11811784134038587	-0.11399365266945395	0.21004157319363007	-0.27588620826140525	0.039554443717582904	0.4420687554490193	0.025761569773891893	0.0400953541045297	-0.4173359942859762	-0.1915625876841616	0.19920169941259885	-0.025630132031547265	0.005224048117885825	-0.09631107540055937	-0.2632385237047194	-0.27192798958160064	-0.5153792331775893	PPC	catboost	2	125
58	-0.2590493007822167	-0.021940204367172828	0.418879056800566	0.2639050116091026	0.051270719286788044	0.5496265736497717	-0.0063044465535843554	-0.0628909803021393	0.08765302317478438	0.0024144154367813867	0.10837108216893022	0.1359608890770438	-0.018278434624079905	-0.10986525696573479	-0.3494763784766627	-0.0940533631116054	-0.36556058293271404	PPC	catboost	2	125
59	-0.44394107455009124	-0.0758107904511857	0.36865890691257325	0.676481766773512	0.0030238595984973535	0.48389453695531714	-0.014902018247210215	-0.11197291746912569	0.18886851819020542	0.13389145309890133	0.1279098440827684	0.035096560302602775	0.10033853610893027	-0.1260754064271586	-0.7535652654826042	-0.09541729404297787	-0.25184324916817025	PPC	catboost	2	125
60	0.10646404802258856	-0.026322050923881266	-0.47856857572903905	-0.3967702040024502	0.08801613856585838	-0.2487305967663474	-0.037348282076597905	-0.006239776361612482	-0.49866513276269636	-0.05994130713095866	-0.24996387719493743	-0.090822538240631	-0.026588648448900222	0.02532977937568995	0.4803023153688514	-0.2540309291922077	-0.36070506214286646	PPC	catboost	2	125
61	-0.7831133372128324	0.27283848680275036	-0.2865036340582064	-0.28214325478565033	-0.0011478297459832827	0.055742237664892905	-0.042797400766670816	-0.04852280189478024	0.20763983708929895	0.11444784776676403	0.2304083018194337	0.1366958120911537	-0.001973760042148246	-0.0880829159356472	-0.11072294257068731	-0.003319016861118713	0.17839163073691228	PPC	catboost	2	125
62	0.17883180031857668	-0.09734580521147215	-0.3312725767366563	0.3711989657866248	-0.08921608898341309	0.06281229779132418	0.0696132612158805	-0.02943235123928198	-0.4607786264121063	-0.11065367682899549	0.17928493830490683	-0.27595429410981376	-0.010034037749268202	-0.0754192974697517	0.7601713405308376	-0.26000893481752124	-0.2211735511186762	PPC	catboost	2	125
63	-1.0119586438697186	0.03530186810720378	-0.110858765490275	-0.05722964766702488	0.04153132673403824	1.3532172189017286	-0.026463799746943746	-0.06870304339707758	0.2078006057955341	0.13659118281840882	0.20916946280402718	0.1405209630504201	-0.08977229157291311	-0.07122890651931044	-0.48866289738979535	0.03626325976620656	0.33146043190412944	PPC	catboost	2	125
64	0.06012434786359841	0.04786464919853851	-0.42806969594743244	-0.18552597757416892	-0.1280661173007848	-0.18064460045314315	-0.11996381371930222	0.08919270671316792	0.16389398822450718	0.04067490252815607	-0.4575022048077647	-0.2777218912699368	-0.06394146931157717	-0.0854896346120599	0.7090117439237082	-0.2734146403036799	-0.3324941518788294	PPC	catboost	2	125
65	-0.4678151087636554	0.0007738464854088187	1.4081373075354213	0.6784644864434307	0.041592732005339715	-0.12415713990963709	0.11660316774739041	-0.10402631981104031	0.16905749002233883	0.052091283773963416	0.08540550956901356	0.10656452922737288	-0.08919500949853044	-0.10943190265473193	-0.6670928485972588	0.13144853383635235	-0.01264465890875053	PPC	catboost	2	125
66	-0.20051980418894602	0.0030209608839980094	0.1470686621982534	0.3510383517868472	-0.01664575554869808	1.1092298693668465	0.10772135960962347	-0.002603570654534839	0.1138611469565877	-0.00014083022408005043	-0.05257208031948866	0.08696386149700727	-0.0571391249284141	-0.1353749657310641	-0.13340415302021158	0.0882907168205104	0.07213629657659101	PPC	catboost	2	125
67	0.515429661484398	-0.036565197410484	-0.20636658744787176	0.23470548980294503	0.1655793558878787	-0.20474653599598508	-0.05417813193264065	0.0860835702100835	0.11480834043823103	0.1393638622946236	0.030220846011751824	0.048676732004203194	0.20866451384555412	-0.10520950693695975	-0.2304708668099721	0.39461440143362286	0.15988004379035947	PPC	catboost	2	125
68	0.14109628815278322	0.0680366681137263	0.06617081725067438	-0.3045217927733557	-0.07119612800503747	-0.059072950446777364	-0.046136662281667386	0.0007728108102345079	0.14154880403076467	0.003549955081333341	-0.6948758496653943	-0.39136536416277934	-0.12961644391497465	-0.09303598430909464	-0.06057512468230659	0.13262056149412496	0.5578728829964119	PPC	catboost	2	125
69	0.14035787505154396	0.14566138649241034	-0.2227174790256903	-0.24074581578330817	0.20090303926978956	0.11720740150875358	-0.04545758788898889	-0.0003385173467728377	0.2732439931047346	0.07858614945292615	-0.30970265772044614	-0.0811290359304933	-0.051481850756029665	-0.08597336986693421	0.49232675527433	-0.21594479685526083	-0.37271216843139116	PPC	catboost	2	125
70	0.1444606792150021	-0.06154982786316264	0.5736302461402062	-0.31926912865093365	-0.04955633755203183	-0.13528498026739766	0.08521997666762297	0.0736897826967023	0.18773343751423893	0.01396539462357389	0.16154689562563812	-0.11218985908995689	0.046020663264771805	-0.1119073685329837	0.009582948912269074	-0.22029515466070096	-0.4103706185688185	PPC	catboost	2	125
71	0.2001825608352983	-0.005502359240266389	0.13997459475739113	0.42491828065431586	0.07246219237213117	0.1231075418088344	0.034796261922174644	0.07540236627057609	0.19857964702315548	0.05084656280466933	0.0768837215694289	0.07968095038774821	-0.05486891755721629	-0.09221512708370443	1.0811196006420516	0.10015701478141015	0.014251904288158838	PPC	catboost	2	125
72	0.12875935698777127	-0.06876907291598262	0.022075842154148755	-0.20250749170011034	-0.10214579123343824	-0.2663354130258434	-0.0639109237683873	0.11227593951752604	0.20881959592273153	0.07741698343485146	0.08044711308646346	0.1013427699632789	-0.013212257895937118	-0.08724620050225566	0.713018681934343	-0.015650757514939453	-0.39693690467556647	PPC	catboost	2	125
73	0.13699315532826034	-0.018314360091764435	0.15266714542737678	0.33965026843228874	-0.050083777256463416	0.7079084259514615	0.02212068042733768	0.12124064729796646	0.2482445828764548	0.03201986957776731	0.2372131053920846	-0.059803847082017	0.04142029019244294	-0.05707103591699142	-0.15236612293175789	-0.17061073206903346	1.1295719700095015	PPC	catboost	2	125
74	0.04216282723636968	-0.11687766357216466	-0.3072840373505754	0.34636302046583717	-0.055305721071812794	0.9465325358231468	0.05741010785528208	-0.010901937121944693	0.1124724306048378	-0.19928896219044895	0.1317679874642633	0.09245249452287761	-0.20924061117491188	-0.0687971002388893	-0.6008078440126788	-0.12380304527456258	-0.4251918100130909	PPC	catboost	2	125
75	-1.0159111885316674	-0.03086301073567294	0.4431389794156097	0.17056598624226754	-0.03183287653678754	-0.05341616861692724	0.04526002074040554	-0.004120625825326582	0.19443939917339617	0.08134511812323168	0.09528638312431248	0.06454784174964687	-0.08857193605944187	-0.13447168668692677	-0.37952627433709546	-0.0857876878794614	-0.13368407994088397	PPC	catboost	2	125
76	-0.09084820060435066	0.35302964302922996	-0.4566011124526573	-0.34638368077225673	-0.017751631870446292	-0.3237503538013657	-0.04044762091481336	-0.19968207273897418	0.03719351385358841	-0.5890274627221929	0.10943903341435564	0.07078491426758024	0.09283194606130986	0.2277283419512075	0.3851671181215042	0.5218231057575258	-0.313116508121515	PPC	catboost	2	125
77	0.17287478520331512	0.031140546852640692	0.7345518952278496	-0.3951164598187419	0.05122183144522522	-0.2764262409174534	0.11631443799151736	0.014240311062339094	-0.5365839615387699	0.06246822766894592	-0.1442691616216983	0.014685064273811006	0.07919677130746462	-0.09041390325399914	0.40300474260212904	-0.30388465772977996	0.2892587310694017	PPC	catboost	2	125
78	0.20726314992539968	-0.03760697315283046	0.6983465273585336	0.30724143374501767	-0.02095493745812198	0.4491918448848202	0.11177159724723006	-0.04784752855485888	0.21325129735185058	0.1675820663437956	0.14690129676634614	0.14309193194372102	0.1409763535901925	-0.13022073714666849	-0.4538134055086579	0.2150944638679542	-0.29580166703915156	PPC	catboost	2	125
79	-0.2636181768947251	-0.10766084670226234	0.23257766637359883	0.24903037612003248	-0.0728831635180917	1.123783019719448	0.04972654476551619	-0.07403782874676694	0.17967043081537704	0.031908642186267	0.1484265633520439	0.09670086777318687	-0.20357310751213087	-0.11681459595226328	-0.6338561274580888	0.4414710104801588	0.10734144378287197	PPC	catboost	2	125
80	-0.03998278519955197	-0.05769914640716297	0.11366233598804575	0.130336772663653	-0.014505112811369998	-0.034284903892028304	0.03962962484405426	0.06950414351519721	0.21640582639631314	0.06312571489028486	0.17776105721138133	0.02141963198266155	-0.017930674709572686	-0.07429205963290882	-0.46504547864812856	-0.056930580029405015	0.41066034734845136	PPC	catboost	2	125
81	0.04664149392378127	-0.2974645690528929	-0.42610795835435433	-0.3466342281145433	-0.19617450118698976	-0.31735516920412926	-0.012101598015293025	-0.0501388299594105	-0.33386712843958954	-0.11872044104064798	-0.3267393444255326	-0.330587009254704	-0.07230972562619323	-0.12807943958637555	0.6597631412114798	0.29168392589314096	-0.4483208908463975	PPC	catboost	2	125
82	-0.04293705841743375	0.056400325822593224	-0.2566556327006519	-0.22337095257282177	0.06715075969443926	0.04887197260930281	-0.07953799863439018	0.06889508488086231	0.09411050047933833	-0.022470013790229847	0.20086961901212722	0.10417521523194778	0.013722143623199939	-0.060865152456876064	-0.4011359428404878	-0.31272795583463436	0.567196586255543	PPC	catboost	2	125
83	0.3426861781961233	-0.07370904792810057	0.4481739505277114	0.31058888057735884	0.006738801153671535	0.03923055104070598	-0.4039885614030466	0.15980181163634113	0.22103990817186653	-0.034309371276198326	0.13585077320100017	0.09758177573384831	0.07432593017680511	-0.04151858660729091	-0.4115689599844362	-0.1518505488539879	0.9664372830692609	PPC	catboost	2	125
84	-0.5265424994472848	-0.10290195829791071	0.479806354089318	0.7143554024148356	-0.09692612459990006	-0.12648959234933344	0.028180864739954094	-0.015219733024148563	0.24929910036015987	0.059862201368216156	0.11327179886794174	0.052725606562786353	0.12021002082114494	-0.12045279931505838	-0.6265288400675283	0.4504788089325598	-0.3531112544956366	PPC	catboost	2	125
85	-0.5812109011633787	-0.044331574960438866	-0.34875238601420383	0.2590289522273727	-0.01556771025225802	-0.1102557022333703	0.01945124722989132	-0.032073412398962726	0.20744203104441977	0.0036263527056220432	0.11370695852660849	0.06046808677371695	0.036198727323328565	-0.09871353877982943	-0.14496820497032098	0.08311029779012048	-0.3527130251009327	PPC	catboost	2	125
86	0.15201906453231082	-0.06274681568439455	-0.1788291873424201	0.33876991808366863	-0.08959052795104962	0.347888077728865	0.05815460494160668	-0.018715500543035897	0.16702192887002526	0.03389300534932605	0.09133207560890529	0.05574182758189526	-0.05803725753019163	-0.16163452772530665	-0.7112371034611681	-0.1600105926419147	-0.446310477075398	PPC	catboost	2	125
87	0.2584972606146991	-0.015906908604506963	0.18285935489740826	0.3497269514830621	0.06464065412064349	-0.29768182438387375	-0.07558471677435757	0.07140365128551307	0.10378156508626346	0.046914198384562886	0.18934105377044108	0.1305949178300684	0.08843028440033987	-0.049843203914879425	0.2553187925748199	0.16092744639291767	0.6568021030800215	PPC	catboost	2	125
88	0.2642000229850285	0.021582923426465707	0.20541805471680055	0.409934555137911	-0.021234557232649488	-0.23143101885546155	0.08327646173144823	-0.06672976401716707	0.023189919998938817	0.11431208239695913	-0.01773687701001328	0.07938309261571622	-0.04809702003809816	0.066406484306707	0.8254090692404995	-0.18521309426360427	-0.10533053507118627	PPC	catboost	2	125
89	-0.18333466645805638	-0.036353330815217924	-0.4737303259462327	0.24914775409110032	-0.0723048369741357	-0.048847362313107774	0.03907807652650363	-0.0008844163385935304	-0.5021585702236506	-0.12556092792157353	-0.10447674811225742	0.08442984494087079	-0.18381475307204082	-0.09029141774524285	-0.6784221854645307	0.35638795541800616	-0.1330387172647521	PPC	catboost	2	125
90	0.12919968092707804	-0.13545344032115691	-0.28352544831127524	-0.4382688594458729	-0.23535542533944456	-0.33862476518681894	-0.010307972291930593	-0.24101224568129131	0.12431040900529014	-0.11514756609882333	-0.3300281373461602	0.07530469587802775	0.04857002489117307	-0.011821693394341932	0.23218489811965984	0.232498081822638	0.4006491102669185	PPC	catboost	2	125
91	0.2246510634250649	-0.04940780246520166	-0.18863724440617155	-0.31335955435393564	0.0982272514310411	0.15074133690684186	0.03051729231264187	0.054169533613411695	0.15401815424550588	-0.049732537488682074	-0.18231470100882977	-0.05208449333017653	0.026826496710750172	-0.05167737669898038	-0.08543394460530773	-0.20262432894234372	0.4898375020658086	PPC	catboost	2	125
92	0.13295012866508665	-0.05565054491028823	0.30247189013934256	0.31052930816279317	-0.011101510081486451	-0.06072852321794078	0.030935054534124387	0.017377019721515164	0.16389543954263977	-0.08794284596835848	0.10427415494538606	0.0794020057492451	-0.011531200070767952	-0.0625344527859314	-0.10233950006993886	-0.01809505746328688	-0.4015186515127676	PPC	catboost	2	125
93	0.09232594426917583	-0.05664220211759412	-0.3629304686709158	-0.33737911270961574	0.0873660451756117	-0.33241593338240466	0.001399743458058215	-0.1797241527280543	-0.4851266738886006	-0.19662866017010755	-0.16592002111926626	0.0007432548526981884	-0.22902232640506467	-0.030558725569883895	0.23676765030296587	-0.14825663675759485	0.6723136003166407	PPC	catboost	2	125
94	0.14674817255629988	-0.12436061398036319	-0.3121722168394049	-0.40492314362311266	-0.23229063720494714	-0.2848203436717179	0.07069613800186024	-0.16884104811590828	-0.4705297719258528	-0.07354181558472307	-0.3788311865824917	0.1501104796804815	0.05629281390672521	-0.11714100213424675	0.4729165270182841	-0.21974120659001545	0.6484761905227231	PPC	catboost	2	125
95	0.09560976924793581	-0.06212015437160492	-0.44147208116243103	-0.2742362700186176	-0.1257964650870561	-0.24406124362864975	-0.02006808886712353	0.07667947646477977	0.22934028508546442	-0.5031045616186757	0.13795386169568402	-0.1219268680682501	-0.006223486045413026	0.5199113104626311	0.48340504611581364	-0.06916147480336277	-0.4429842232439166	PPC	catboost	2	125
96	-0.8327705475188878	-0.052385163892352336	0.022354330159750205	0.13299340277568497	-0.056991180181138364	-0.28183502392630083	0.0002521370898118508	0.009539834495739745	0.22683162302561136	0.036832406629612	0.09672769804801787	0.13395974332038466	-0.07650102398434329	0.09364412982816889	-0.49589184597545416	0.11055057652991022	-0.1388691946878444	PPC	catboost	2	125
97	-0.10742696799968489	-0.036245322265365344	0.5376327063462855	0.868349913308362	0.012908924109154086	-0.10834766187719136	0.08983555222848479	0.03885600039584643	0.1621051657660301	-0.18531650391313606	0.05603810856147046	0.14012796449765608	-0.05326495034468143	-0.072619627577645	-0.36680067615527634	-0.013811368317946061	-0.17153644269488694	PPC	catboost	2	125
98	-0.5021292426827896	0.18373890429597456	-0.37389848805229703	0.13803967776960682	-0.004293884254108858	-0.028517310083683314	0.07361877982379983	0.1585119559849561	0.23091914767217273	0.1189413155411936	-0.001981458190921091	0.07959350318222068	-0.09741766084995516	-0.0993027748330506	-0.44766966790868506	-0.11134514801976625	-0.2983087482844847	PPC	catboost	2	125
99	0.1529774278223121	-0.03626561130988662	-0.011423699135656471	-0.011660050097917863	0.03066960749659843	0.2230894257374923	0.08323628793652675	-0.0544760070334992	0.11589528982887715	-0.037389340975869184	-0.3775453492111375	0.0011106576257079168	0.01567969546655421	-0.1274891692909087	0.5235752914098807	-0.18760225382031243	0.7595014425490388	PPC	catboost	2	125
100	0.16849388691321204	0.03841871455762218	-0.4133306518385374	0.4288565372983678	-0.09825481486993082	-0.4208977689095908	-0.033570142437804595	0.002204338344311304	-0.6103053780428579	-0.41498488082306884	0.15971985780266634	-0.02455382466775584	0.0989804749595054	0.047252114772190844	-0.46052138672743076	0.14983605347528603	0.5437926293914691	PPC	catboost	2	125
101	0.14536067590959656	0.0840924407874198	-0.2816786248296139	0.08598744715713488	0.027096334835717027	-0.22801907984248646	-0.01301706660145611	-0.0016997277811420133	0.2203279920066907	0.03086440846949756	-0.14155828611560922	-0.08893330382141705	0.03189246568926096	0.0755672639086199	-0.028303537056174496	0.04617811517217628	0.36217103145678503	PPC	catboost	2	125
102	-0.3919115005025348	-0.058187101318254844	-0.06438642064859852	0.14713871534626463	0.05145605087729259	-0.29652196871591835	0.03917717826843545	-0.08545971269137034	0.24234573573667903	0.06207563126526613	0.1203246598295279	0.04995602980826723	-0.016078059100255063	-0.009358436570495659	-0.5306082659453533	0.12555832657915525	-0.3215491849499054	PPC	catboost	2	125
103	0.09977372996617734	-0.028386381985811587	0.4045637299309751	0.17403638276498898	-0.03125205106124706	0.026798650337941942	-0.008428915924344865	-0.08324565919140905	0.1996871873005384	0.06437910805523694	0.1031119023604855	0.11455307206034306	0.0754672871879573	-0.1282549651174309	-0.3598507973176357	-0.2597120008494906	-0.428602359262931	PPC	catboost	2	125
104	0.47096039610632395	-0.1321435498519767	-0.39262000835095556	-0.41619953877819404	0.23466413720511245	-0.3567249156748871	-0.03378325445085579	-0.026745849486104	0.1518650886503742	0.09885515202962133	-0.28113790425617996	-0.113237154883819	0.05630997493892098	-0.044612982276976985	0.41948197798277503	-0.2459579691315721	0.41287625074106704	PPC	catboost	2	125
105	-0.6438096151606788	0.11125409309122614	0.12727054086627668	-0.3217050892066075	-0.02615460291886579	-0.21081444465885485	0.0679637224438951	-0.017300426830401613	0.19315186898483275	0.08029282421376337	0.17892531546236423	0.08533158662379753	-0.05399060928331458	0.050476879430892276	-0.39624350484710363	0.21766309333285935	-0.3309834709292716	PPC	catboost	2	125
106	0.12779195832655232	-0.1257922964837397	-0.3649268128958305	-0.38441867752096515	0.10980474076098384	-0.226544046029539	-0.2327180001454048	-0.12108612102502621	0.16296047705491576	-0.3991595478676946	-0.1381730925153944	-0.07950647578195115	-0.10735198625958989	-0.0010501966527475687	0.4311470250943875	-0.16595921471559283	0.6898001867448407	PPC	catboost	2	125
107	-0.08943627265581064	0.00014937220180651902	-0.3071492646867752	0.406159789162572	-0.06008528209625416	-0.20187223247632233	0.010316468308622912	-0.010659614292960867	-0.05423854932324727	-0.16541317594376284	0.12643784166440478	0.04405718185313117	-0.05206926246875649	-0.1076370281093909	-0.6151457772143449	0.2802590090164932	0.300316682505841	PPC	catboost	2	125
108	-0.6473496309229548	0.09582129897494342	0.01336709663232856	-0.19591116680579643	0.005754214707005068	-0.03158881549727288	-0.08494907075511438	-0.04701917161563104	0.202788409740052	0.07792652705279025	0.13208667069935362	0.06912560688622557	0.024311921227303877	-0.09483262309508385	-0.3207001026963406	0.18296457887113454	-0.24183870516976497	PPC	catboost	2	125
109	0.09532078505781205	0.2540275892663636	-0.34009707772603526	-0.30409206785085535	0.022978618744288817	-0.33796278643816224	0.042550874610921774	-0.07667388471496057	-0.41601931493156286	0.10004692604105501	-0.10703185246744497	-0.024304569920843306	-0.07404669356921395	-0.0626270853767055	0.524234973942514	-0.21101980263489648	0.7464379396636064	PPC	catboost	2	125
110	0.18460141128510252	-0.04549310337211405	0.17625986556481021	-0.36103739207668006	0.013454473725106938	1.2072304396556557	0.07727627622323491	0.07181843359792005	0.22446561367393253	0.08940615793787708	0.17491947885159662	0.070194466373354	0.024523781731900056	-0.02640337386858361	0.47836080838002865	-0.11658873998981784	0.31537648010603886	PPC	catboost	2	125
111	0.1484101011545974	0.036070435631175644	-0.30149472538322214	-0.13969535289328358	-0.0385799949494939	0.8949121360491429	0.03419811237018441	0.04706391412475203	0.10113932068369602	0.09752221835580199	-0.12049404052586096	0.05675570305553249	0.03930155183947483	-0.0847049494623303	-0.1820853837510477	-0.06956990678298382	-0.2270948260553955	PPC	catboost	2	125
112	-0.6137968029479546	-0.1930940020536406	-0.2845089079882767	-0.3249150932285431	0.1180613588702482	0.007858758111255072	-0.05140054964105091	0.028023199748965725	-0.2995672174127658	-0.020675106932335017	0.11235722763515474	0.09616933947874283	-0.08858386950196193	-0.035368789677859405	0.3788128579724994	0.30449803300960765	0.14317753164982044	PPC	catboost	2	125
113	0.1372099245830173	-0.05850316186017002	0.060375502373059116	-0.0258998458728827	-0.10313356997226128	-0.10439151192094738	0.0360055816776539	-0.010142949294603264	0.16829508279963515	0.13244613398290436	0.036598143148462686	0.10721752364984466	-0.042830322860351114	-0.11959783506878821	-0.7024071020973686	0.15134719995656157	-0.3974838507937364	PPC	catboost	2	125
114	-0.4073002308610121	0.0830961226299881	0.3094225797812502	0.3309982372163938	0.03326065157133873	-0.32481660691338615	-0.01362516267462438	0.07288217137724012	0.14545991950284914	0.08887171917650803	0.1593149553221075	0.11284190151428788	-0.09695953707037315	-0.10302655121943771	-0.01201897306739394	0.3116835925186515	0.21458469431715307	PPC	catboost	2	125
115	-0.4357331098180488	-0.03221938194377877	-0.05376513605078552	0.49524019430629423	0.012970198552174964	0.9676565822833415	-0.04677445049739742	-0.00031447312590263463	0.11764884488158603	0.026697250643034395	0.17011170894909294	-0.014565965016475852	-0.036127836440800414	-0.0978607223797981	-0.41708764328541853	0.002700541788539401	0.4073495963785812	PPC	catboost	2	125
116	-0.06911017872895851	-0.17147901383190794	1.033914225502318	0.20470293572732132	0.09132233462886476	0.5262649009481307	-0.007448972830706502	0.05791330609385698	0.08615542284976148	0.09938108556891748	0.12354507752973833	0.11219676215669805	0.019995331193481403	-0.11196614255713312	-0.5822184204724274	-0.19314812210876178	-0.40326309897506374	PPC	catboost	2	125
117	0.2728934844771154	-0.09321054852990383	0.1688136428012317	-0.3138130035615264	0.09345237463990289	-0.0026700038528292653	-0.12142583800462849	0.09330933133797636	0.12492336613648258	-0.01199620699476861	0.22428238314805676	0.062167345234807235	0.09799807939322623	-0.07736705229419667	-0.33521873402220903	-0.08974490286981471	0.6732364459702384	PPC	catboost	2	125
118	0.19869043044037257	-0.040007401643580215	-0.3459249000400448	0.38606616445039477	0.10073226879589602	-0.22452080016358747	0.07853126804638462	0.09142181471214324	0.18125284926383944	-0.08604715564199777	-0.1782794625694599	-0.17742341738206216	0.1612716975914137	-0.08676636083329314	-0.17100377642755452	0.18772580774397551	-0.4145700201936905	PPC	catboost	2	125
119	0.09535424665166828	0.21593894417523207	-0.37358247025638935	-0.32598874743351336	0.08180296361724097	-0.22754316117282591	-0.04112571672440398	-0.039364514072164396	-0.6830021370311437	-0.16806985914382444	0.05008866186463568	-0.2882582941435548	-0.11994044495018095	0.05441808925034631	0.43137380423106936	0.47187365603315357	0.3530072799288513	PPC	catboost	2	125
120	0.2798438357171872	0.1287227085245049	-0.3784634161448745	0.4044683929289565	0.18654252321365686	0.5932076674945579	0.014864262445789794	0.011050574878662487	0.1878072538076845	-0.002538471058973738	0.21722072697155986	0.12216038319965014	0.0017146804969111252	-0.013642981104159749	0.7276175211889534	0.48053863188726315	-0.32948310080674337	PPC	catboost	2	125
121	0.2001021663044667	-0.003956679803664909	0.009596085059035524	0.32873495546113574	0.08814856761819348	-0.2200410240306344	0.07151684971323172	0.027565805545663572	0.20501892740430572	-0.008907535312130722	0.17462965877345485	0.02507790420400015	0.12587499893031873	-0.08336843289098066	-0.1456435126031146	0.41504219260854874	0.21631526248753288	PPC	catboost	2	125
122	-0.4744849814310115	-0.03576082058414515	-0.42204343349645057	0.47071880867933996	0.028593614484325524	-0.14189629595499295	0.07155303453645472	-0.05784269513706085	0.21036448602029353	-0.0787372688375175	0.11484578585471683	0.04297871939188548	-0.028714175791096117	-0.15823908564394437	-0.7230519151135529	-0.20679710965534692	-0.3390392144597857	PPC	catboost	2	125
123	0.048424649695805747	-0.0828172411139162	0.391496771779403	0.3134722808513783	-0.02422828704073148	0.8000739289833803	0.08393494569423016	-0.15456544357834426	0.1946108251889007	0.051858072825470364	0.12530890197375022	0.055406427636654584	0.13781742854029014	-0.14329642731541525	-0.6929450301612394	-0.12443002265105271	-0.29986738033111343	PPC	catboost	2	125
124	0.06178137961316042	-0.13177265387348575	-0.30803208525381237	-0.12438794426243452	0.013208184661908469	-0.44007913387747327	-0.16307256605532555	-0.271655750471969	-0.41823733919675143	-0.2939508408658785	-0.25594843614801777	0.07496789729960272	-0.10569691300075595	0.13731825883187282	0.45682160410306066	0.27393774483973665	0.5345053246568382	PPC	catboost	2	125
125	0.21516584480866274	-0.002095548829395655	0.20222472125950147	-0.3012781167151424	0.03623874060529257	-0.43647065051227063	-0.05110407347451346	-0.17715664181153276	0.11242284040826067	-0.013165807455722506	0.17495586065199295	0.11770090073516193	0.05264489150534542	-0.0036132313994833958	0.3779304970812604	-0.21246657816807904	0.611773186215931	PPC	catboost	2	125
126	0.15219012360801287	-0.12688505335059883	-0.4136067054240233	-0.3585261322195188	0.18763696932026844	-0.39975085387603104	-0.34711480001831996	-0.21649573138084172	-0.23618065789672166	-0.4862282465980158	-0.0018664755115057716	-0.05445705169190115	0.06741163855801352	0.3723192376790536	0.23991033132653133	0.3298064772743608	0.10602626602792463	PPC	catboost	2	125
127	-0.04226868785929559	-0.0663950609555955	-0.08257404266160781	-0.05263455042534963	-0.04998591679312628	-0.049850224118117514	0.08545218947516062	0.042898693947429	0.17125281830168593	0.005081735765756238	-0.6977448883311419	-0.28282448576030794	-0.038330571545909554	-0.12083645120346477	-0.5065728534562806	-0.05015993036542073	0.20246646585519185	PPC	catboost	2	125
128	-0.17430580441992902	-0.035738242637359335	-0.2786829901736851	-0.30397903708556395	-0.04459627390717293	-0.27000560090919407	-0.08802120066988608	-0.004152843585171201	-0.5282036798763525	-0.05158459815364426	0.10740229692230173	0.04192601699225289	-0.09343404348843493	-0.05777757498838134	0.39216118554047263	-0.24046534024642047	0.11996335103299403	PPC	catboost	2	125
129	-0.23617160281224608	-0.08380357484991885	-0.3818581683759677	-0.34705804908631543	0.17359859890218213	-0.4144926432369498	0.1216618490359846	-0.06281804751681566	-0.031082266973414083	0.06467555458215907	-0.19631608826388336	0.06579583255008005	0.22340986217142916	0.30749717304215696	0.26990414346095937	-0.03463474889122553	-0.43252639381592095	PPC	catboost	2	125
130	-0.67716077124195	-0.10902707845199673	0.33800074778615874	0.23959568514062088	0.046302975138980684	-0.05316012931561405	0.04640255750595867	-0.10919496279790639	0.11520478402997798	0.09459984551442242	0.10713714709103168	0.06168485742302277	0.07597822756986315	-0.10828366632655262	-0.33056134374767987	0.47454472676825055	-0.4401309917308541	PPC	catboost	2	125
131	0.10300524184258948	0.03269591257852232	0.27266915199213565	-0.39889916048117896	0.11280292758790168	-0.2467550286065174	0.030333655661271514	0.019686685985911563	0.03839767029829432	-0.034625784766740254	-0.1671523870385699	-0.15090345171818983	-0.02026399748213262	-0.04930886190279304	0.31773455257348104	-0.19795159978898885	0.7753829360148318	PPC	catboost	2	125
132	0.1697160147706827	-0.01832321439291433	0.7206088066922727	-0.0381941974105498	-0.07170199707990495	0.12977934236953897	-0.01751128340313257	0.057976454639632476	0.0056496410762040036	0.004584083347761605	-0.1020302253961244	0.08253544804568441	0.019663040921067625	-0.06805578856309091	0.14999086932929032	-0.22670436978797656	0.052021099594967805	PPC	catboost	2	125
133	0.1651135258617709	0.057993167097300805	-0.3757817139408332	-0.3454701911209732	-0.06856937870952098	-0.11782715534795882	0.0016581430877512036	0.10566788855494261	0.1319859859212056	0.014861243129529087	0.026877171656304454	-0.27000067687055873	-0.013390542088299547	-0.09183153092073382	0.6357890289918257	-0.01702137332887549	0.5128467475312235	PPC	catboost	2	125
134	-0.5595746796215614	0.15281862556995235	-0.20288499919870756	-0.24296852705416364	-0.0030741815132244296	-0.20194759110966715	-0.010822910259170548	-0.023606068862758272	0.10007300392237652	0.10890382004642353	-0.059693340665451684	-0.16607317167244218	-0.12196932534178048	0.6042451940706169	0.10419157294551185	-0.2872403875590751	-0.32466862134811075	PPC	catboost	2	125
135	0.18027057114087738	0.10302292536305112	0.4909478702625898	-0.07290527632006022	-0.02957428559431801	-0.14256944617607337	0.06503622597116548	0.05316694218753197	-0.023857718239683884	-0.03753391616935557	0.21183161715215595	-0.01840990862579	-0.02067798367579799	0.11782310936710232	-0.3408627153089695	-0.248127277112428	-0.40877612847067707	PPC	catboost	2	125
136	0.08794055612482024	-0.15842268054530867	0.7332936671129611	0.5238577834217284	-0.05129751212565467	0.7907528740139954	0.06686916442176881	-0.14141457683663866	0.18449776068103133	0.1043085824532782	0.13000850301755976	0.07072404117979834	-0.013068154316193297	-0.1479331798694057	-0.6675544234137248	-0.1121375227106431	-0.29404041789865165	PPC	catboost	2	125
137	0.2463837588344903	0.028020914244049643	0.20247829191247876	0.4440647117706813	0.04617840040479096	-0.42828047790550094	0.10474564612884847	0.05003600954928202	0.23041264990932955	-0.0282257675058558	0.21857665750024008	-0.03457433803097119	0.24206505264839323	0.01034157000203223	-0.43836002490389875	-0.1753266491381606	0.46007398230381036	PPC	catboost	2	125
138	-0.46525911217176535	-0.0816109187961043	0.38604708869624516	0.7435264840615348	0.02197566652423224	0.5300653664779498	0.1117326856401791	-0.09389806327340507	0.10546807950209316	0.05249334596322172	0.10625327313127822	0.06256007553754304	0.08988113435285187	-0.16919154347423374	-0.3580335138715265	-0.08257900710468809	-0.4269863614798905	PPC	catboost	2	125
139	-0.36471259998155797	-0.038121571378417006	1.362713968399005	0.8495246333417006	-0.028609659544909856	-0.12931682035049763	0.0004833857221122281	-0.07859750715661885	0.22178575846983503	0.11368302522103246	0.08255656900408562	0.08117111560022781	0.0269934658907699	0.10670090424096332	-0.38457713879751404	-0.07183454845520354	-0.27941963018170185	PPC	catboost	2	125
140	-0.3617882091460499	0.2551632262296152	-0.023991186433953912	0.1792516444404013	-0.032381469650644486	0.841741023742537	-0.00028290172761662207	-0.11754620051999823	0.15055847171858666	0.1272592922452942	0.20702014447519487	0.06554962079231436	-0.03839315061771834	-0.10965681659310471	-0.5381606931221268	0.4801851937689819	-0.4032238246863725	PPC	catboost	2	125
141	0.16795467444018647	-0.034063715521268	0.46070318623282763	0.19109156784822362	-0.014831548067757798	0.5173234772979325	0.07815253536301313	-0.09657678022279423	0.21413092852169294	0.14334391998566426	0.17305397406986278	0.09643621554498491	-0.038055783359056385	-0.1139713208827827	-0.6958981813101568	-0.10114971711369049	0.3704512069450632	PPC	catboost	2	125
142	-0.6148635708465493	-0.0993123541083847	0.3272310539190549	0.16310700935132613	0.004018112274429327	0.6013578159845485	0.07497319614326602	-0.12450385429747916	0.2115315728799989	0.11176095179747841	0.12925658410066662	0.020092640364141608	-0.09737202494820793	-0.08844047441490088	-0.5043974204609949	0.3183203182613915	-0.03946038709597884	PPC	catboost	2	125
143	-0.6741551796623695	-0.032795958315068	0.3455679117268437	0.08727013530035442	-0.013008779176161174	0.048983728665070024	-0.0033737894237661653	0.028245374052633027	-0.15677464961267049	-0.05116477252491734	-0.09320285545578431	0.05970515378658368	-0.001479936989305793	-0.1403414583050511	0.9233488528738489	0.13940639729087234	-0.14447644566539952	PPC	catboost	2	125
144	0.24654485264971918	0.029442253480459944	1.1309332259147562	0.3263079372910553	-0.08403033419887072	0.5581864493085481	-0.008294363943043784	0.1234332590430565	0.09893830582881377	0.10330410716782203	0.21227416406454566	0.09576992936622525	0.04715282394916263	-0.051920444646731595	0.26383640295457705	-0.07213943192949906	0.8292400645381374	PPC	catboost	2	125
145	-0.5147019590275189	0.10621972288497113	0.17860432916269964	0.12461456516112293	0.06144275779493632	-0.22385587962410597	0.04939637776939462	-0.09657051708032599	0.1081452913673652	0.12978815156080653	0.15776043099691806	0.08752425905545322	-0.06005841228409251	0.01570649903940305	-0.611122603182984	-0.07893312579525832	-0.37257957630198785	PPC	catboost	2	125
146	0.1522103882540783	-0.12333037466991542	-0.44916928546458856	-0.355074277845157	0.054514167270186674	-0.37457872837242845	0.012751726369483248	-0.10573553946492328	-0.6060939567187908	-0.42938132923808336	0.13853132317698189	-0.057148529397443804	-0.042696467283001846	-0.0895540304378121	0.5006570367957385	0.3448734482911291	0.26616452836824067	PPC	catboost	2	125
147	0.11782399771853172	-0.12837498568555442	-0.3751744152011046	-0.39041410032474944	-0.14215647251611538	-0.23272341899607382	-0.04144321107159629	0.16191807762037252	0.24802877785063063	-0.06521453972334143	0.18282816994069687	-0.2525682268850234	-0.00553109501482548	-0.06437872059162252	0.6555453252617877	-0.03427012227214912	-0.4240409803632902	PPC	catboost	2	125
148	-0.050510788456791536	-0.06726403946755323	0.4952646471744916	0.22723285824026807	-0.01912319871716339	-0.10991760983447964	0.06659846674003495	-0.049718038854772	0.2477499265335265	0.08721734036997446	0.10508023491524078	0.047996136019652254	-0.019127215176065523	-0.08944894847225547	0.06758997802851918	-0.07951975254867373	-0.36299127798515535	PPC	catboost	2	125
149	0.14981174849988094	0.3202962791100539	-0.30352217361960304	-0.25570125964437207	0.017773068538225027	-0.3318331837773513	0.048809846372574364	0.05072020763773718	-0.40402259832305193	0.04703766028869883	0.18612173508556837	-0.12522756615444466	-0.050047365784603844	0.036244456329774986	0.0607954634925676	0.17946753450472613	-0.10132193986815188	PPC	catboost	2	125
150	-0.719256674085475	-0.09967958993721901	0.31514267563398213	0.7354983339305393	-0.02712521746158786	-0.10775352753196461	0.07603753588675707	-0.1503854143172916	0.18593515550261827	0.10064918456718662	0.09794951376183564	0.04788482058789684	-0.10671527953020407	-0.10229228373833336	-0.6422064974452792	0.1481847733188472	-0.23605541080832748	PPC	catboost	2	125
151	-0.04631201767482702	-0.04316937824208469	0.23650907174328464	0.15057736259036694	0.015310142474990017	-0.22680912530977113	0.08334980541702046	0.034968261398768956	0.13735326507612555	-0.02690082495832039	0.14071438566530808	0.15266261619682098	-0.07393381311227311	0.15120309044093166	-0.3633830193350415	-0.019523977616627646	-0.20605177868004662	PPC	catboost	2	125
152	-0.17572406321430492	-0.05845230200821195	0.3548706403710329	0.23628853798286098	-0.02790790188343965	0.4510358481973205	-0.028745995804595838	-0.12268598761894393	0.19260796338228342	0.10776773278179802	0.028734340165079825	0.07746181891893922	-0.03076548085126941	-0.16244965636924483	-0.7570027589209081	-0.15766519903024628	-0.42300120676879455	PPC	catboost	2	125
153	0.15368108750775572	0.05964607121784847	0.706678444331121	0.4828817152411115	-0.019494823673482996	0.25807398335843357	-0.01162568073218384	0.0899631568617379	0.17731645134054086	0.15336088080805077	-0.5236044313784667	0.04450604016103105	-0.0011982926971581432	-0.04438022456889777	0.9753219112753879	-0.15416988099957823	0.7374047898420536	PPC	catboost	2	125
154	0.0730178922995944	0.06434483428799409	-0.4336891647407884	0.2259485791780287	-0.01837046299227468	-0.22264972903376262	-0.09273677100308289	0.09078607453415244	0.13738257924195613	0.11679424771028517	0.22075430797317566	0.04611378610817754	-0.07088334229905505	0.10885783262353252	-0.0849038631428216	-0.10694434334316472	0.08814988200115013	PPC	catboost	2	125
155	-0.7250186325453589	-0.029697831958403295	0.33030569543004334	0.08267136266212344	0.0015854597338349162	-0.17129923002803663	0.07894497856162547	-0.09499420502579033	0.19975058537933885	0.13722772548008175	0.119413366362094	0.044072655122416135	0.0391372406277919	-0.1335721451209274	-0.39074850051342425	0.19711450515655113	-0.39472796033435786	PPC	catboost	2	125
156	0.2403481594195132	-0.046034810828706196	-0.30690878232967606	0.2947924749603711	-0.12279940369113553	0.12382372714982724	0.03436683084383309	0.05824483617979034	-0.4880420435399332	-0.08066098905363064	-0.14676501235715525	0.04135019107839092	-0.02889951597885571	-0.15375488358294567	-0.15392522888740118	0.2877605100562341	0.4951983305778756	PPC	catboost	2	125
157	-0.02354783742387852	-0.04355128225412336	-0.46948147252583844	-0.44334028036426365	0.05536131266847504	-0.42329693115755035	0.02782085587565551	-0.1027043012348429	-0.31371702356346665	0.14393957838955215	0.20069862090787968	-0.206742256359914	0.1472962522454566	0.04198813600811808	0.18996638793343612	-0.18639288864613857	0.5755193048650967	PPC	catboost	2	125
158	-0.34667985048532923	-0.00920204836237352	0.41456043027167255	0.18758248273287542	-0.0001859292276817479	0.6681316802366737	0.09182420970327493	0.16373608563935146	0.22923655006215948	0.17879028445277434	0.018515326287280635	0.0771166124380022	0.013166869014793081	-0.07885559530714109	-0.46657595274703423	-0.055790516877477034	0.8783331769786811	PPC	catboost	2	125
159	0.09948824586757278	0.22112642109406622	-0.3110702431306619	-0.29880639645895113	-0.05913519083445231	-0.41133840298963975	-0.1087232385835964	-0.08682710824699207	0.2204224967976117	0.09326817057759493	0.25864745091297064	0.15829733074480348	-0.0660563858030357	-0.09076090341969913	0.4757512887766444	-0.24777397404900106	0.30592458150572	PPC	catboost	2	125
160	-1.219922825345717	-0.07664260290921514	-0.053720952869922484	-0.1681753713146482	-0.027917620572036433	0.09639165601023089	-0.032387310639464394	0.061545372161654274	-0.001941554988761651	0.031728721833554865	0.14316542241682595	0.10580354019817208	-0.055548193597163585	-0.10807461491885316	-0.2900459254285608	-0.07489484967729838	0.2906538020941764	PPC	catboost	2	125
161	0.11676589907505973	0.001347458388285934	-0.4034856719728436	-0.35770972492932135	-0.018777133473794755	-0.42771909257166096	0.03967570606764073	-0.20501297608195834	0.17262999933323295	-0.23444191232890915	-0.14923266299112725	0.0986135924217596	-0.00450750042024675	0.03508920777343119	0.5081536790378796	-0.2662029012198612	0.23789107002487653	PPC	catboost	2	125
162	0.19795186738175238	-0.12192841467526194	-0.35324547002308015	-0.37108331574270603	-0.10893027720440515	-0.1886745225857734	-0.09278527041698385	-0.05263763039402896	0.26932651543740355	0.03713816312549681	0.11445193248561086	-0.06300123367407005	0.0037700331830285427	0.4250861992173201	0.5121589558993392	-0.14053013842885892	-0.03267493313412265	PPC	catboost	2	125
163	0.10301565520394033	-0.10658500804045735	-0.20331184617682646	0.2736810643718302	-0.0748224835813279	1.1837545032816705	0.061406833785871286	0.027610320844822726	0.21651596306756785	0.07756914682537636	-0.17905827662516788	-0.11099165939826929	-0.1366484049799708	-0.023770136504454035	-0.061085081947642304	0.17187720440735826	-0.5557073861797942	PPC	catboost	2	125
164	0.11372133276038411	0.020460580655617365	-0.39062462786133006	0.18791354327371096	0.010071415439259561	-0.262641042066817	-0.1855801421679893	0.10771416229233327	-0.36713654905526616	-0.06105636976688155	-0.0923841346033	-0.20798895488515876	-0.17941791495889567	-0.012487221074277919	0.764663554025119	0.4538554071911497	0.261990594681505	PPC	catboost	2	125
165	0.28486791152946506	-0.014683572756739113	0.40600831095945694	0.09804239886041857	-0.03741825594480431	0.008422982149782604	0.05320609696317906	-0.06293036641566338	0.029712108551206567	0.09156230184911171	0.1948669052597027	0.10384620767101732	-0.015407249100946322	-0.12871258515948258	-0.34109366765558746	-0.06663109346719413	0.25334475861980355	PPC	catboost	2	125
166	0.15285212300398854	0.05643339142892675	-0.2542197239462605	0.210242672140162	-0.006955790275823131	0.8245390664273937	0.017044674135847666	0.07113206225282193	0.23128778648602544	0.10094036982971731	0.29431735043322693	0.17395802545158265	0.009651079905119892	-0.10156284673820763	-0.02731301766124304	-0.25267504338748603	0.9554274396215953	PPC	catboost	2	125
167	-0.363067958628009	0.012922644639924687	1.3284554535941893	0.6044284383048141	-0.022991223562285733	0.019210750013778467	0.10134435466352482	-0.13911517450345048	0.21704357120277917	0.15591334607832794	0.11610197081731906	0.13990858210314303	0.12640174496348028	-0.1716809993639339	-0.5200336553123762	-0.12021795138027366	-0.2785646978007394	PPC	catboost	2	125
168	0.16382112892265696	0.040751763122550466	-0.3567919123676282	-0.2767607205533613	0.03071649975710069	-0.33391908455354913	-0.007334648630852175	-0.17778160586281325	-0.16324363914845683	-0.33121827592386793	-0.47670676709246096	-0.24554620909598016	-0.10305262815176183	-0.08260612633626797	0.6407074228734039	0.15480809000424933	-0.034379407974321534	PPC	catboost	2	125
169	0.14928135959439534	-0.13247863124511994	-0.2958019832321379	-0.35998367733166137	-0.26019491099558756	-0.3185824356059769	0.04024893622994108	-0.20310875209437454	-0.43854573579078915	-0.03993829449704656	0.10418719909139544	0.08506522888246586	0.11647965100476561	0.25742719884099324	0.4947012088910739	0.30654452001898824	0.07637353566089417	PPC	catboost	2	125
170	0.06528584106357428	-0.034842478293079446	-0.2873733020182545	0.33253195278487835	0.10523846210499843	0.04232101966256326	-0.011288775673306252	-0.006818999514141383	0.20252887645864576	0.05482046411769078	0.1416827972071526	0.09779286724766344	-0.0411659304779982	-0.08436484977225009	0.2710445075165849	-0.09518450821632081	-0.4485357472086271	PPC	catboost	2	125
171	0.3239606662841514	-0.0159993870682817	-0.35812821461914623	0.34296351552136506	0.02043587226348487	-0.33178990815283615	-0.013451016069947308	0.12984310004830457	0.14762693099610225	-0.012908913572878655	-0.24876787239165785	0.011265706331608064	0.01194221618791853	0.14916218010824323	-0.07386252554378984	0.24959122148017782	0.30409305828098193	PPC	catboost	2	125
172	0.04821713364647385	0.3291029738618671	-0.265735575641387	-0.17591061844415162	0.05506888382763588	0.1815435948264368	0.017257088535703693	0.014183500534480078	0.11818101425301883	0.10617269164469324	0.13219890016346164	-0.03568767345180842	0.003110837006700296	-0.04869218105135229	-0.1453274186235849	0.2173437210097783	-0.27355133067697196	PPC	catboost	2	125
173	-0.5556477479099069	0.000328262244210419	-0.1092759805314023	0.13713883319239056	0.007368435300273913	0.048449139770042504	-0.09234643955637771	0.0668247650695598	0.11640267603528455	-0.0070904421278122605	0.05580768348212363	0.025119903530163357	-0.019159784960178762	-0.08277484349749156	-0.3959664004710201	-0.20476449064954144	0.638417908093474	PPC	catboost	2	125
174	-0.5573381577905455	-0.015890879010039147	-0.11504135539750268	0.678410508013022	-0.047675916439921744	0.5716527000277897	0.11701468553444999	-0.04981530098652571	-0.002716216610050282	-0.028166445974069868	0.04117143026485324	0.062046228235668355	-0.10382631986701363	0.34997178883405056	-0.6400468885926559	0.21792095352637186	-0.1622665944150826	PPC	catboost	2	125
175	0.07735121432218589	0.012669957435646934	-0.42866258493592657	0.41345118347500875	0.14901593605022231	0.6995896827575048	0.08221554037736141	0.06698708451617974	0.17949909621401106	0.12360723647091346	-0.2087084728764596	-0.42936499448762605	-0.10895667510293185	0.012294737240066833	-0.45032356010435376	-0.17937632008682117	0.9608139914456046	PPC	catboost	2	125
176	0.5040734992965573	0.19077324153723663	-0.39974733712725674	0.36817281884755476	0.12819428319543727	-0.16428376522646634	0.01841103337248024	-0.0014362965137538592	-0.5042882700523237	-0.2355207185251681	0.15363316947674463	0.11338151374159054	-0.06431938339045469	0.27885403870493275	0.5429286389213798	0.5753373179800727	-0.3347788058269802	PPC	catboost	2	125
177	-0.7031366908055835	-0.03751880307448885	-0.49923088382825653	0.16418346486491842	-0.009618097144879788	-0.17879400183724817	-0.07539271130651908	0.0322320642504303	-0.4315839857832014	0.04442162271630214	-0.0004474899368488612	0.07396883949904337	-0.06542128427811968	-0.10626526615087374	-0.4475867105081029	0.1036266415028635	0.11203339364215086	PPC	catboost	2	125
178	0.12694952902803538	0.03609269791949339	-0.44758484359904355	0.2737091331085867	-0.027591750919276056	-0.1951055480727936	0.004312301956696796	0.10961978743896812	-0.5296832266978403	-0.3092691884307896	0.14531833423196838	0.0946411128846916	0.03674966671536678	-0.06853129035753237	0.7481293216753772	-0.2912797645604205	-0.4398853651666206	PPC	catboost	2	125
179	0.016039184021197805	-0.0703422662844969	0.09491356900264533	0.15375521897145641	-0.064670559748357	-0.14579767749912412	-0.004410185882736996	-0.08540298344174314	0.20896272787576603	-0.03659270768232899	0.09845759939900005	0.04271829273694898	0.000779466470000005	-0.10489885190572638	-0.6177413295595866	0.10072349708235745	-0.41262745529281775	PPC	catboost	2	125
180	-0.5438460849128256	0.02032497407293099	0.4185057906842539	0.1268242990788765	0.026289317901103518	1.5352965844161268	-0.10433613298356498	0.19556588626555993	0.23924490317724179	0.17243738854516813	0.22743576550231312	0.13140167045538168	0.04088970980714563	-0.03938202742737773	-0.3690269574740364	-0.15499005321014375	1.0441740810445987	PPC	catboost	2	125
181	0.39474290248476496	-0.08954553696805242	-0.2511548162317836	-0.11791028087623792	0.006304482513276238	0.5303319874470351	0.039814384541924645	0.09130947459908594	0.10629911650488312	-0.02913747751752647	0.17521530414835193	0.12180826688207837	-0.03591242722193963	-0.06488173980019099	-0.049372184337396124	0.4690566938851457	-0.5853644325152103	PPC	catboost	2	125
182	-0.061572184409947245	-0.03056366543994753	0.7924813495775979	0.48620551469458956	0.059323811518187886	-0.3215022419200301	0.02273754429706436	0.06234452472508523	0.08527966724939805	0.10974898664024518	0.10817944824822762	-0.02386838483222742	0.05211298252796205	-0.03823005421967937	0.7685682899748824	0.118434680384019	-0.4107410051155372	PPC	catboost	2	125
183	-0.5831725459172791	-0.0238408363411009	0.3616058478784425	0.5678569978266474	-0.010933119041703167	-0.1287660211687108	0.08863777602971266	-0.012033280522772147	0.12327913078614534	-0.09280389627728079	0.05042656858217031	0.07173209834692344	-0.08420076619483273	-0.02726332488636938	-0.7061736143891261	-0.08715475541061941	0.3713518632415233	PPC	catboost	2	125
184	0.36926244885510046	-0.17478701146332204	-0.2807843660934714	-0.25309826366209437	-0.019709989749288174	-0.23199627651341373	-0.2840871147171314	-0.08771494592193405	0.07339607386843602	0.09274799235786094	0.18350225556555175	-0.06863754739886997	-0.017474416392743886	-0.0859170186650284	0.45669817736254187	-0.14817434590732226	-0.4801541204680206	PPC	catboost	2	125
185	0.04977904258105029	0.24876745457441848	-0.41763756237140187	-0.024720365631001	-0.07659514345342895	-0.019672301936893448	0.01755728948068357	-0.12493480929014672	0.20466143549582672	-0.5417582409906665	0.04621132211771999	-0.05890112271043837	-0.012914809089073115	0.19617267256715779	0.24537481418049042	-0.21746579450679718	-0.3505662168690753	PPC	catboost	2	125
186	0.17505517285766592	0.0003191565804483464	-0.3886856351463811	0.32005177213152747	-0.07892578789395552	0.17278489982508896	-0.025251246802427157	0.021392263157415763	0.1586409355392923	0.06971431090751612	-0.4829000861444516	-0.13520558637238717	0.05795797740498426	-0.04282357968733945	-0.07307996513415513	-0.17110798927364534	0.6653056692030455	PPC	catboost	2	125
187	0.19650417074560828	0.06849630355535336	-0.25557847433973807	0.49815134335087763	-0.025186168557036464	0.16459379363658388	-0.010850933438122542	0.05246067209524137	-0.06935477888959503	0.04732962188061621	0.10526071512841757	0.08040517091123511	-0.012475767295599089	-0.030047898686031926	-0.19141669871515357	-0.14815980402183254	1.00877775900027	PPC	catboost	2	125
188	0.01896526006388468	-0.06883216623162552	-0.2412921880069876	-0.2617995109910797	-0.1291805706149005	-0.15462137759284633	-0.11349774274756236	0.017006368758946608	-0.0950357184900879	-0.0938486052397302	0.007802178928943207	-0.18873662240732422	-0.100351229610397	0.006499399761734377	-0.4562241184655606	0.2558694060298005	-0.5010382427387949	PPC	catboost	2	125
189	0.17649404667273008	-0.19727091951598708	-0.40950483256203984	-0.2742623007805434	-0.3036068071672101	-0.2663191823679959	0.06919860540148641	-0.024722127453958267	0.12493740133821118	-0.01180875898489977	-0.33426453453138283	-0.2872440440050171	0.0859383454842388	0.5385105556833942	-0.08533725728746082	0.20178340157506108	-0.032552951454934545	PPC	catboost	2	125
190	0.13484182417852575	-0.16673708911257812	0.6338520242381502	-0.45287710022212113	-0.040021931729064465	-0.3625395040002627	0.05891897092532368	0.029385813711040813	-0.07437805591022346	0.11316156477409652	-0.3809761509984848	-0.20418367763019823	-0.13130079872460237	0.18367469358494895	0.5554853323176472	0.22332762335330497	-0.32062453673472974	PPC	catboost	2	125
191	-0.45872469918076947	-0.10118185402199273	-0.07733145146069446	-0.30787541397476276	-0.01702261709406269	-0.3859736472298336	0.08068254377775087	-0.022646466320499475	-0.14078997230112372	-0.03018112267847948	0.029839520383066996	-0.25670150122584817	0.009991601598515991	-0.09885691073011181	-0.3023261117354215	0.10255316768719046	0.6695202157841473	PPC	catboost	2	125
192	-0.7594061910695447	-0.08691394489649648	0.3611792798664348	-0.07905811941222952	0.06793531121902381	-0.011135412975587114	-0.05315263780525775	0.07449159244553252	0.20155870417501073	0.09572322999041927	0.13556610402665564	-0.1401891567991507	-0.03168885133061809	-0.11923512206349239	-0.615150838648025	-0.22920753903393526	0.28257652730673083	PPC	catboost	2	125
193	0.0267792819849996	-0.07723185979827388	-0.3164290805994414	-0.35041581627395807	0.0006322394750383398	-0.31977776566911154	0.13244480550264995	0.1334223511181622	0.14333472925455298	0.1091857012035821	0.16145363286736644	-0.1912819419791688	-0.04694786613443099	-0.08671655185522556	0.4184105927570659	-0.153669467434621	-0.2629099147981003	PPC	catboost	2	125
194	0.1723272666719851	-0.10274232885811195	-0.16929528218674958	-0.4453445768252277	0.15232801211689403	1.2107311579441637	0.08580425442153745	0.04923825789339102	0.19435672645425317	0.04212291233949534	-0.22027036565193772	-0.04427449373450593	0.01991098820817972	-0.05200421132600976	-0.06901987228976245	-0.27312506971902256	0.3210452853032191	PPC	catboost	2	125
195	0.21151519740917477	0.020956595179329948	-0.23921368169443277	0.27263547775020797	0.05005025829071708	0.057811553497633054	0.07037121402265414	0.003517722413565689	0.24735067105718456	-0.09032577414473017	0.2111766485967986	0.10698979632558682	-0.011336501557663943	-0.002048704530598452	0.4112010002456622	-0.1430014375860226	0.9269373620073994	PPC	catboost	2	125
196	0.24738205063176572	0.024689834947556496	-0.16193168006434597	0.32843567053429146	0.00970111248107853	-0.24005213534222752	0.05471993353044704	0.06915766089370841	-0.2186871674574254	-0.011572232232327574	0.19462333172066493	0.00032519208973684596	-0.058058988628070206	0.09012557284618039	-0.42490785940799175	-0.04329228587626929	0.498165254005308	PPC	catboost	2	125
197	-0.05635560256008413	0.008528877825303005	0.6658934695491164	0.4960484936212604	0.10365890055492347	-0.23633607156537298	0.05427870039657658	0.06816409480279001	0.1808050658632613	0.12745584951593766	-0.053961126173631364	-0.07842732559786511	0.12047521151785755	-0.1040157506396553	0.9113225533278324	0.4535895120894515	-0.23336020574925476	PPC	catboost	2	125
198	0.5755553538347515	0.25655369559001195	-0.30261134744851576	-0.20524958348652808	-0.08600217158395063	-0.3115921501069084	0.10991051153186641	-0.07779699729825083	-0.37924745753569744	-0.05048808553171199	0.19323991231146145	-0.1747837194096857	0.13140803524205133	0.601021307031655	0.5451559717984371	-0.18917917903313286	0.8421372482981497	PPC	catboost	2	125
199	0.11656520903944609	0.025188091491790868	-0.11937509366981716	-0.34564468141462895	0.08695716931642085	-0.24066051209494663	0.020831614283205166	-0.15125697720550066	0.14174567058279539	-0.018796423832902	0.04860732490000949	0.06359334889427783	-0.08229433780144539	-0.0619454792387586	0.6669153439312608	-0.05382684512148545	0.025576796122558837	PPC	catboost	2	125
200	-0.3879095278741774	-0.046821193242450966	0.3340543635183823	0.7714936396792791	-0.02044882572943576	-0.13666500854187144	0.11270415555156334	-0.09007967415863638	-0.3265958516320768	-0.20144986257820185	0.08839646259550374	0.039360788838755434	0.21591932611331133	-0.07980104643155814	-0.7586207901449331	-0.08047207038485421	-0.08051985175014362	PPC	catboost	2	125
201	-0.16100529824316975	-0.032715921972657734	0.5587688955134378	0.14392006445143318	0.023501104635170852	-0.22766594018674544	-0.07321672463690765	0.05084733349391401	-0.12300606425988049	-0.029924626275362156	-0.002701391640536177	-0.1881123779667926	0.02663158981170148	-0.10924960082961886	-0.1343471237070423	-0.23912820317925546	0.3098444789246191	PPC	catboost	2	125
202	0.4696291528141614	-0.0876971173585142	-0.3762889314608138	-0.408323468353351	-0.09586823037079986	-0.3544604334526643	0.0732370504570465	-0.09971978745720879	-0.605940173536122	-0.13905389583769545	0.060321704644094344	0.14773049186036855	0.09008810496625946	-0.0842702163825493	0.04814894294156362	-0.26584687486043007	0.5114865969222809	PPC	catboost	2	125
203	0.0900081917090103	-0.05437818620531769	-0.3145827502911822	-0.4450729144054073	-0.07792596910757818	-0.22840401711040395	-0.015209535607439352	-0.18040953238597526	-0.38944339616744633	-0.22454336898607835	-0.3109450516148442	0.08643541222972068	-0.10878991626905887	-0.09224215563503133	0.5966913353361049	-0.040537527510098974	-0.13355759007775275	PPC	catboost	2	125
204	0.16656278132914773	-0.045007429250416384	0.6861889311413434	0.31978871933048714	-0.07610550627445686	-0.0638575935867566	-0.05041791810722427	0.15276281670229078	0.12624684085495802	-0.026049314944342903	0.19699089062743902	0.12326006475740701	-0.001147907381502624	-0.09105758316309914	-0.5072364343220518	-0.19533875881385052	0.9844443052775037	PPC	catboost	2	125
205	0.04950151484436514	-0.015723455607073406	-0.39628165252352454	-0.3828506102070461	-0.02714189004985372	-0.211295945513859	-0.06540090205162208	-0.011981490851327976	-0.03506058872335465	0.01349234316568037	0.16919740410536271	-0.0654334647824756	-0.06487596104705314	0.08770766707200824	0.39270142451367546	-0.19836925554243157	-0.32759541898453326	PPC	catboost	2	125
206	0.16371676537161772	-0.180153480845384	-0.327857119309684	-0.2702908590482998	0.22097954010262766	-0.3754146678232739	0.11419061272461684	-0.22118717676955268	-0.30969929837694893	-0.06864793749187552	-0.4991923689910005	-0.28267763260448076	0.17765823898778912	-0.08068625496540131	0.19751852747230725	-0.28617551133369895	0.5937729736321691	PPC	catboost	2	125
207	-0.3725724666823827	-0.08272663451170902	-0.310011199171038	0.17713711770091292	0.012470815856406225	0.100364833879326	-0.0076571310983676	0.027196056362400484	-0.07885444344326929	-0.03637687897452581	0.0991243013766058	0.13346962307220245	0.024741375248378734	0.20649890768088547	-0.08181870043364534	-0.07086796325031172	-0.14987026551322452	PPC	catboost	2	125
208	-0.2945983403158965	-0.13903436966118382	-0.3919059260395391	0.11492517419282795	-0.0737784913423463	-0.2812937538180947	-0.08338945254661563	-0.011988325941962301	0.1474314920574124	-0.14810601777988086	-0.2733264506481321	-0.18024663696342624	-0.055087156809981	0.057484221352895576	-0.4643903831239809	0.28757152195571345	-0.39210905121916884	PPC	catboost	2	125
209	-0.4023020203647393	-0.0983113952794404	0.5888837769568116	0.21391209305683906	-0.00890597565196666	-0.11299125128147679	0.043857313809125616	-0.0916047155608401	0.23795271775082683	0.11204893352460592	0.10168808887028159	0.0718827188763359	-0.04016047773172632	-0.12433374520037435	-0.5004066647428307	0.013236613468985858	-0.3801098039425043	PPC	catboost	2	125
210	-0.003328074570524057	0.1970181989404843	-0.48316565280641305	-0.3210251656597745	-0.03929002466627255	-0.3559521071541647	-0.01671899930894611	0.13187216785039635	-0.4436974067236936	-0.5521673398918032	0.18079362001312788	0.10782106103022492	0.14961131252629215	0.07417157448468173	0.2638829413627585	-0.0562244897125824	-0.35141080419962556	PPC	catboost	2	125
211	0.14068026057308877	-0.05914997235385257	0.04230457381655068	0.24590356993017723	-0.07731238223405021	1.1168847993542386	0.07666147400672711	0.08689297171369348	0.20072440889973245	0.06982348183090203	0.15400629303243182	0.0647356731990058	-0.1674818285522582	-0.05655703639439528	-0.15336512820160988	-0.12237629073666852	0.7840611054109314	PPC	catboost	2	125
212	-0.09638114867284552	-0.060926001011847794	0.49664486381034495	0.19038729290337683	0.0007000761578107982	0.9139094717288019	0.16079222650813504	-0.002568188331126874	0.0002658493512113498	-0.044756497625104266	0.14445652617598126	0.054787578296454136	0.009859408046260829	-0.09723992503966288	-0.674652894835837	-0.29959158670916014	-0.49282062816657807	PPC	catboost	2	125
213	0.18584908219362253	-0.12125874868831624	-0.4332079422208584	0.6924052498710963	-0.03332400090912756	1.2363096767980453	0.0971209902470748	0.03036112230494081	0.15831893452410062	0.0582656571979922	-0.0001899460580456098	-0.13160187266297355	-0.09941205634899297	-0.020653011579212645	-0.03946307676789441	0.4805184905754025	0.12780401065720023	PPC	catboost	2	125
214	-0.36479247375121504	0.05692089467322577	0.3508955825646482	0.453576124772846	0.03186038463448846	0.6644269388791663	-0.1832695436349758	0.17240257900401862	-0.020534916237271973	0.029831213116738965	-0.003047447016231285	0.05504002719994626	0.1566930198849277	-0.05061157361636511	-0.42825279877514383	-0.20358079233426926	0.9337700993376212	PPC	catboost	2	125
215	0.30883370974512925	0.021563431872914984	-0.455664374245556	-0.4643995551714983	0.1357372859056772	-0.38149478274443965	-0.0237644823321553	-0.22391450847930966	-0.5288238930156111	0.008048532715813503	-0.45817288863242595	-0.17604078686237196	0.2068134159542285	-0.11056354843578863	0.49816823759551443	0.48314719617280294	0.5300354037121636	PPC	catboost	2	125
216	-0.3586703653050658	-0.04938856850689028	0.6063104276384239	0.2366739749092648	-0.04964383553575399	-0.1962878055423051	-0.09182893116833644	0.06861827019538294	-0.058032015613096496	0.1453341522410306	0.1034611267634738	0.031105793635922512	0.10653148272982628	-0.10356115619951006	-0.39787795716714386	-0.20748071083864725	-0.2413798171624855	PPC	catboost	2	125
217	0.11533546644642292	0.06524754983868553	-0.39502069860117345	0.17752072234771354	0.015832362906519737	-0.33166919944620704	-0.07680094971597975	0.019634729889413404	0.1708249869439001	-0.053098774914634154	0.17678369019352727	-0.23317287973366352	0.049976125150022956	-0.11839025279790398	0.051164000117416536	-0.09126449195520518	-0.20482650669604147	PPC	catboost	2	125
218	-0.13027382023700174	-0.06472342431228884	-0.23827708012511079	0.08697967990330356	0.11468770344680136	1.2470143256325184	-0.04885812993460071	0.04258081716342176	-0.4056616816990422	0.02621879342550244	0.14951456362878504	0.045089989374835236	0.030464688544608733	-0.06251567177933863	-0.14534226175805917	0.14287296448178538	-0.4576612568273472	PPC	catboost	2	125
219	0.10038548460523634	-0.0024566964495403155	0.6702679309018548	0.22758263491952715	-0.01076298592372775	0.014612144045519415	-0.017651714706392728	-0.05693233026513271	-0.14402450118116455	0.013590044525026681	0.13064632756430153	0.015201734345512122	0.019934025784613337	-0.09371901014253889	0.054301933197569124	-0.18914466042821518	-0.3178235234414639	PPC	catboost	2	125
220	0.06635089449726965	0.038194884265377066	0.17336015753439277	0.44419849931317074	-0.007815399464490167	0.29352884241428656	-0.016547221961245702	-0.06087575301683947	0.2057593105195379	0.09252141305693708	0.056022758592431145	0.07895172920361873	0.1213718531892112	-0.1823718794467088	-0.6328511908804157	-0.09088333354482477	-0.49261210691580865	PPC	catboost	2	125
221	0.06877324684646821	0.22122897125942476	-0.49070060115773756	0.14192306099152235	-0.016218455005568427	-0.24906019716099334	0.03873354217163921	-0.03752176877870287	-0.5553804487551937	-0.01651634008042206	0.10528639123675892	0.09441417999999017	0.094955686182018	-0.09734866053224292	0.43321002130759423	-0.31361997656295504	-0.45784848398119077	PPC	catboost	2	125
222	-0.08656451471658694	0.41025594446888425	-0.3298034773457492	-0.22738914849838052	-0.06369569880888301	-0.38022579164483095	0.06729308037624639	0.037092662981721314	-0.3280451307489296	-0.004533837523494574	-0.1959076585317225	0.0006702997774990963	-0.026821938656060047	0.44191693359049883	0.33858052127370314	0.370959004627192	-0.36213699246869935	PPC	catboost	2	125
223	-0.1687377483503048	0.0567878560053049	-0.411048246378857	-0.16984924956215772	-0.14405700666476257	-0.4785060185553311	0.030867837620304053	-0.05414956013270547	-0.3509399882473157	-0.08474581604488507	-0.24211149640994728	-0.15442635170503344	-0.07718210110025259	0.18692829570519973	0.5648718836611722	0.18263198936654096	-0.4168233380210173	PPC	catboost	2	125
224	0.07593987739454486	-0.008826364600744983	0.698085842242258	-0.41258731722713654	-0.04879208715244627	-0.20211416806593396	-0.028364626441042495	0.02073275976867446	0.11317438314396525	0.056496436401570316	0.08268152417902123	0.0597677675432123	0.008800989156112481	-0.09386704405696752	0.22392824321396243	-0.2690280441258326	0.3175732515719874	PPC	catboost	2	125
225	-0.345505572800612	0.06602748099711957	-0.3851686715029643	-0.1447461929829359	-0.00397479562427608	0.08308484607684417	-0.020335485390439945	0.030748480856169606	-0.4783605692103602	-0.24030756496415193	-0.4755387381940814	-0.31387902620171654	-0.025085909191123332	-0.0880752052682155	-0.3810447296453145	-0.20091032278571075	0.2625823727894988	PPC	catboost	2	125
226	-0.6895726826619409	-0.03636714684179816	-0.019823225864634888	0.008672857911428971	-0.01424200483471851	-0.11251918606510093	0.08191898000443398	0.08278820567009261	0.23337246866566644	0.050574171679462245	0.11582490074908068	0.09820807429062074	-0.07029768404806593	-0.06442465185850894	-0.4771087762482747	-0.10242430921734329	0.5649915677312997	PPC	catboost	2	125
227	0.20730336570876126	-0.08623648968556298	-0.26095236631848506	-0.29718054340089084	0.1508008545977205	0.10240356112012688	0.1306682174667608	0.05135982706147902	-0.4954582889322536	-0.07657675393513261	0.11297227724842823	0.11257450457053818	0.27179073172112855	0.35100809239281766	-0.18522778539131246	-0.3211510605381681	0.015876639202617185	PPC	catboost	2	125
228	0.12684664127613063	-0.061111913827046206	-0.20679637822727523	0.040305720458248526	0.10230874716121523	1.215096536397616	0.08158636847239106	0.05904685565957265	0.06782338766641928	0.10757511487596608	0.18280896161070626	0.12216571869290992	-0.04672051428004493	0.016618105901329547	0.41948833178114653	-0.17669822797164397	0.5850246917450164	PPC	catboost	2	125
229	0.16652478862877546	-0.10677774886070068	0.04386381525602294	-0.30676325950582695	0.04216964130215749	0.0711042023175283	0.09045920790213925	0.06551721328076325	-0.051832183921559125	0.0064291161474929305	-0.086926459722945	0.10241099034668427	0.03517495744980852	-0.10282351536890713	-0.16909637093186422	-0.28644924601947835	-0.4228582788463268	PPC	catboost	2	125
230	0.0072918784683728595	0.1002553002550273	-0.3567516748875534	0.39789387571686113	-0.054801899418103255	0.09340239372571317	-0.16080652956745595	0.0319228226474324	0.0845747328422697	0.10302411687871302	0.2164401160530899	0.06393705547879336	-0.022362476463528624	-0.04745443612920524	0.6761101108159211	-0.18533802832103513	0.7911727257321723	PPC	catboost	2	125
231	0.1671865891889044	-0.041923800932101414	0.0051647908896709435	0.20981922831557068	-0.035097861941858585	0.7261033129388095	-0.020881487955003716	0.07004720227257764	0.1333453860916551	0.11101940697449333	-0.21565449743612522	-0.06706503156073339	-0.01721809353552327	-0.05271590921237472	-0.16362763438227274	0.052172418386239164	0.6621321911415614	PPC	catboost	2	125
232	0.030401098755857336	0.10721297700652437	-0.36876037760487246	-0.13413104605755835	0.026272753039034712	-0.15345937607395455	0.03595734661189306	-0.027538662648691793	0.12721262199212072	0.10730397753862736	-0.4156254307253754	-0.028687225910075505	0.009763963899510099	-0.049512764803259585	-0.13935802758331883	-0.19250847607089894	-0.3181988176635569	PPC	catboost	2	125
233	0.2812000665535694	-0.054120348140189886	0.6428511209457969	0.22795316924581607	0.15203350114664616	0.21748418405943878	-0.026524695598762183	0.04778148600383285	0.1336212152664507	0.11594986712220715	0.2189936592447488	0.12400409181034158	0.04117026049218768	0.3259786822114335	0.14406912437781433	-0.15050103602616766	0.9964724448247178	PPC	catboost	2	125
234	-0.13612073320421728	-0.0676653674569898	-0.2452441771587262	0.22252466729913006	-0.008709354902358218	1.2645568612114515	-0.018640312384487035	0.09532722630014634	0.16274702041814262	0.060445926191826344	0.22548576705699985	0.14368397321368512	-0.06817519885994093	-0.033342889329576346	-0.171161416253776	-0.0727519455020406	1.0806240514443946	PPC	catboost	2	125
235	-0.9011839639714231	-0.05555303703398227	-0.3606105661420114	-0.0864989019314418	0.13288501071822176	0.08920941593908747	0.1302396232001346	0.09261685196592218	-0.46582832362837717	-0.11602386760702871	-0.24231358846565976	-0.20526040714888943	-0.040455251928423135	-0.0570414127272001	0.3053923524632081	0.2061818653013272	0.3305435332599933	PPC	catboost	2	125
236	-0.11305507012788206	0.009322444400303019	-0.007880423932043476	-0.17176529237020347	-0.04497585170273816	0.029576403073811593	0.07073338091376474	0.10149777585714097	0.14413555062380312	-0.03434881729294579	-0.2807680924765828	-0.05738130154507378	-0.03713002119273303	-0.10458872447194761	-0.5915224248081884	0.29041589555351116	-0.45292898886853733	PPC	catboost	2	125
237	-0.07935384326764469	0.05093201615528932	-0.42237815632798387	-0.3629072875071719	0.09940298954349025	-0.3064733507919009	0.08215690344938888	2.8788905442084735e-06	-0.3057063575138785	-0.20463557112096303	0.13430214876608093	-0.03859990429085019	-0.02073139294034036	-0.03895449699967379	0.5400939386275982	-0.07493795198182551	0.6860347284878232	PPC	catboost	2	125
238	0.207968155128691	-0.04912527139312768	0.4923170392881135	-0.18968372006084971	-0.0874589203772183	-0.13971688040186628	-0.040639660959406666	0.05478296860765867	0.21768651056792832	-0.12195611041689772	0.1446658001629419	0.07623146573525146	0.006604273967849337	-0.05972082739549456	-0.1424005392640022	0.24760149233003811	0.1312814587374145	PPC	catboost	2	125
239	-0.03595818898854571	0.01087843165141502	-0.38638913392788293	-0.25005110952460313	0.036846551387746444	-0.3208006800016637	0.005877177889768463	-0.25088635662041675	-0.5761924754752225	-0.20705778675198222	-0.6142336950041857	-0.31198679853970795	-0.21938238362894208	-0.0017023136189932625	0.5273648748594577	0.30902679985804615	0.35344717793698366	PPC	catboost	2	125
240	0.15850533863087268	-0.049260850496731685	-0.07573234152169284	-0.1580955806624544	-0.0819664394961819	-0.027989102750686428	-0.027807669220490296	0.08990773890562374	0.23212256920306118	-0.028789900335800762	0.13931414188628677	0.10513312517219829	-0.07689859830730564	-0.064358857266351	0.5763868433859768	0.10738360912755081	-0.40448311950041066	PPC	catboost	2	125
241	0.11457364872264601	0.4587103402067515	-0.29819654443057825	-0.30400547754847784	0.046376692161122	-0.4196143710664468	-0.08113169729128213	-0.05422464115467865	-0.05573034593098191	0.08209083545631028	0.1989459411066392	0.11922045777856646	-0.03471259889763352	0.03096927070951161	0.4855249633203706	0.519442369559398	-0.31295122946800275	PPC	catboost	2	125
242	0.13527369025057137	-0.018417698754190855	0.43850732060713177	0.14421738852682053	-0.02296477955909745	0.909116574986517	0.0658626360652341	0.03612730150628928	0.19054321095618937	-0.05229050643286089	0.002464649390375916	0.0676548786417186	-0.040752901104094984	-0.11188222461800418	-0.6863544346898574	0.15377224361248476	-0.2723361585929098	PPC	catboost	2	125
243	0.20928416182730492	0.03170416921823189	-0.38159665946968624	0.14643796515943006	-0.013432198698992558	0.16746906623032265	0.07808714404445599	0.005200815627181772	-0.5409706572830647	0.0013104181072580035	0.1050985345183972	-0.06823392342885874	0.10306302929731322	0.28946315978066023	0.2735753416522799	-0.1938856070780276	0.8648502316788641	PPC	catboost	2	125
244	-0.2080233051130376	-0.03984608916115215	0.02231098595311983	-0.04476240150346997	-0.07901775396290542	0.1702370130834099	0.06937874100683539	0.09220398267482785	0.21333513780338229	0.0035860195461848757	0.12827723551964562	0.04829757538310368	-0.0703928173394981	-0.13211836467081453	-0.4735398881332464	0.11874083039704184	0.3934714392151626	PPC	catboost	2	125
245	0.06583651585652148	-0.07176616106084355	0.3593611724598479	0.7092987293191102	-0.022555749588039926	-0.0820483012785034	0.11918950330539865	-0.09660959289922123	0.010516549906062482	-0.14289119385112353	0.08947213641171876	0.08074103521583507	0.19949613315477635	-0.07507103101470741	-0.7651071570770852	-0.013179547533457783	-0.27658569542306677	PPC	catboost	2	125
246	0.13737328399434467	-0.1508095216949274	0.11142081815426377	-0.18199526178478412	0.11087903599828819	-0.19293786390653436	-0.010260897903405349	0.052204765119822326	-0.11992174058481861	-0.06984822974989613	-0.1695924075240582	-0.10702062873760836	0.035807842035873345	0.1277987135946772	-0.25033354586430173	-0.1483149160711844	-0.4623811586146543	PPC	catboost	2	125
247	0.08488572124096548	-0.06060873898190611	0.5245235587616687	0.48770608912093694	0.05577046753527591	-0.027903336899645068	0.12127451882875923	0.006254798780056562	0.20153433124251696	-0.0012808565829706612	0.14100459165572546	0.047297063956724054	0.15300018583792513	-0.12149799546001869	0.28553346616795666	0.39002958665166093	-0.1357130725240746	PPC	catboost	2	125
248	-0.4969792258696587	-0.05438835964972338	-0.39669168178857833	-0.02436594052063057	0.01651518387237208	-0.06297418699489524	-0.04254280056972346	0.009129411099643157	0.23894352243562986	-0.0972095900183902	-0.16727403121073878	-0.04997904940159511	-0.021557735366599613	-0.008670085450138572	-0.43116632239197494	-0.09449777131709247	0.8844040718929034	PPC	catboost	2	125
249	0.1828033609874518	0.04067540239807503	-0.042210005603661505	-0.15155886900982068	0.026824326162422484	-0.023442722370756838	0.012227174196288541	-0.02718709516744743	-0.08287155508553279	0.002630441934093768	0.03975317694755357	-0.15924455174925423	-0.0056051808023539805	-0.1280379343887921	-0.1395715078395659	-0.2896465751108823	-0.5224267632393841	PPC	catboost	2	125
250	-0.1463693038319657	0.2454524447529345	-0.3722117620875447	-0.24167341362825273	0.008733862885966817	0.15870792870097322	0.05023524975386193	-0.004990013253315066	0.031060990927520144	0.09902734332945341	0.167979760927281	0.07885332234385685	-0.04793514653510736	-0.07913850528426197	0.31044876885757827	-0.30749737917236986	-0.4995855163451467	PPC	catboost	2	125
251	0.14512366413232256	-0.04772570497637767	0.20209592466506032	-0.15586298688129901	-0.1356861368616589	-0.3611919682614777	-0.005808114400888999	-0.02631216802150031	0.12243076722564647	-0.0004362715356746701	-0.3167645491569806	0.11862907097076657	-0.12223840545809476	-0.046681565314790376	0.5954614332206403	0.32600465415035906	0.12969959722978056	PPC	catboost	2	125
252	-0.5328463249274535	0.01407612574189308	-0.0887429293991105	0.18804789942575784	-0.03718759390609543	0.4691930393333963	0.07656242647628878	0.0043608928743261235	0.14557298463774204	0.1420287467151674	0.20720671280330955	0.03288420322420338	-0.10527151515686031	-0.1206494009706191	-0.6357013727450401	-0.09956610079256405	0.12290154488785857	PPC	catboost	2	125
253	0.08171385888287788	-0.06913427259637175	-0.3882134622984342	-0.3932185099547732	0.0022487092714081128	-0.36502063945116775	-0.1858160972350075	-0.18017005592142712	-0.04768356804122513	-0.3493522593829932	-0.22748023163667358	-0.09653081960926638	-0.06359582947838927	-0.07258833559265937	0.53086235367499	-0.2229829068909814	-0.0410850847439565	PPC	catboost	2	125
254	-0.5417705946794318	-0.023748580096692742	0.7187513709441051	0.2397816510833808	0.1317746437717012	-0.20794852866133987	0.09105546125974533	-0.005562797274732621	0.10395796289524081	0.17625670189979156	0.12949105403087297	0.10663926477012169	-0.009592899918326627	0.19258744161196412	-0.3201280758674246	-0.08443015119178846	-0.2795579897612507	PPC	catboost	2	125
255	0.1650854890282951	0.04106074924212366	-0.36146676976090575	-0.4245852390025184	0.18988124870230483	-0.361250894294156	0.07551322209044371	-0.28278422197501224	0.06818994940818417	-0.4698411221012764	-0.3670036937896761	-0.09558481411431305	0.17015973972553552	0.1013433782514392	0.5366332340171609	0.4741015534031826	-0.24894808200459428	PPC	catboost	2	125
256	0.2406589432352894	0.06467487735789781	-0.27148912933623526	0.20807033935324667	0.0573936159142244	-0.17620845494822412	-0.04444675012946682	0.019040159126820607	0.17218738046794965	-0.06990223147839038	0.20352788274229677	0.08040941632965384	0.11121154635419135	-0.0766872270542502	-0.42073631334156564	0.411431898736807	-0.16778739953409566	PPC	catboost	2	125
257	0.09748785406675642	-0.039633043565962166	0.5433931885819494	0.3615535092788529	-0.15488791159158588	0.4212562370381067	-0.033180219789203616	0.00617399568389228	0.13791278600770823	0.0766546736773677	0.14506348123346738	0.09629327909249616	-0.02947338674373938	0.2542797298443502	0.3360123656584783	-0.13234523113354235	-0.13370993652032534	PPC	catboost	2	125
258	0.13573699573167697	-0.12245387373099992	-0.35561102487119983	-0.42129347087997787	0.1535286396331466	-0.29527705081734945	0.11876466078197533	-0.11571442656884272	0.12658900145587113	0.03139020221563063	-0.18311927509731393	0.024077914010554903	0.2506911025400106	-0.09614845677404747	0.5262507271184994	0.012609423195765433	0.48230912570640866	PPC	catboost	2	125
259	0.34182350510490445	-0.08272821441947964	-0.3636607726928677	-0.42333019628059937	0.09224542917983242	-0.368988980265769	0.051256970286940734	-0.1354321247839902	0.0479885915982622	0.03470280763297435	0.08496861853718225	0.05897874576838776	0.06712458784810478	-0.07391337684783074	-0.2287152688582042	-0.20870602847809328	0.6780760812328238	PPC	catboost	2	125
260	-0.3800236261841535	-0.029840642683634903	1.0188254306603117	0.6970956110012831	-0.021282435085595786	0.4779027334726919	-0.0017502470514153936	-0.13978406528591147	0.22732970696953966	0.137305627815608	0.10303297645667218	0.05149260633061074	-0.06589763017942694	-0.07087557893638799	-0.6541038754553139	-0.12457571440843103	-0.2820712129456061	PPC	catboost	2	125
261	-0.24437321878269155	-0.14847680114289513	-0.35462416712121164	-0.31677305993815574	-0.006875431770871607	-0.4807898697958101	0.027523096379290596	-0.1716617445211733	-0.5075006983960489	-0.03484198877577145	-0.06248345511703175	0.0922601873210037	-0.12761984573916163	-0.023498857242250343	0.05132172717584906	-0.10856150247204163	0.5774575191618277	PPC	catboost	2	125
262	0.06743712727807998	-0.08520125728673984	0.481236477824987	-0.42208651536055025	-0.06164551154393396	0.0320023010609567	0.00426811706814322	-0.0016970584137025887	0.01687018151327317	0.12544535237032178	-0.17266578696719867	0.10145762642943847	0.05478156400547483	-0.05947962975353873	-0.15645219639457136	-0.1365958847244969	1.0292465819016166	PPC	catboost	2	125
263	0.05457664857728825	0.11240895641606874	-0.36727850544506285	-0.2298298235417872	0.02718969597537944	-0.166664698519869	0.027210667297098527	-0.04892015696075838	0.20538709473254246	-0.04994457152272517	-0.06985548681803906	0.1067856170442535	-0.13671333513780629	-0.01582617523930762	0.23414075553222788	-0.18147791922965928	0.5072921608411474	PPC	catboost	2	125
264	0.15466619085848032	-0.0375488369381236	0.056092291556151974	-0.22376767480617704	-0.11997615015636902	-0.06596809689416598	-0.0053134962263376995	0.09304316679315905	-0.241720588748375	-0.09358018205687493	-0.19335425293281747	0.053534725280429005	-0.16894341827137313	-0.1280083842719012	-0.45556609315546226	0.35874916261724593	0.17023467476765344	PPC	catboost	2	125
265	0.16189853568004994	0.028543415316191388	0.4589761541756653	0.5744568813707568	-0.031083621227049992	-0.17128369751556094	-0.0008989411928943241	-0.08426548002735121	0.21881971854148288	-0.012577117372299152	0.15927989668397016	0.1146698493392634	-0.05786568161656807	-0.10089552581728323	0.6871165344664748	0.30065415990805955	-0.1488144647682093	PPC	catboost	2	125
266	0.03353010677827185	-0.04144210526343512	0.29021738516875634	0.2914192900894388	0.04486930106431499	0.8869707741833145	-0.11411035422945766	0.0804064166587602	0.03233707003779033	-0.015661975199439362	0.048786440853340565	0.040877893159097886	0.07661177229210311	-0.06536014494318816	-0.4067556350102353	-0.295389091978667	-0.27769132892225656	PPC	catboost	2	125
267	0.027530592829078143	-0.10239603797882245	-0.37402257410484524	-0.362815504872203	-0.14429143186567064	-0.3694928772164411	-0.002703271247260669	-0.1119537409427833	-0.3895986578750239	0.018804325082187583	-0.1316858094824744	0.15714699503110097	-0.05854394933805322	0.18456978725411075	0.4971855736165999	-0.26310158565816544	-0.35897122217281013	PPC	catboost	2	125
268	0.06307221006540437	-0.0502523830840455	-0.3327270490480289	0.37884374924856845	-0.06514437443298213	0.9555436202805733	0.04232324652548085	0.08833755191040375	0.22317117212838675	0.06645455933816487	0.12883282712184996	-0.1327181650080607	-0.010978957958702053	-0.050396077043839506	0.5497875874834905	0.18198209853335018	-0.42283057244961336	PPC	catboost	2	125
269	-0.09557207585186826	-0.05248539806177614	-0.47145570892982347	-0.36726809114612036	0.022213329983989723	-0.4183353166061994	-0.22509438812218774	-0.08699345815386271	-0.6426431121195503	-0.427412172036203	-0.02130661087367626	-0.1236798652593482	-0.004897845162667684	-0.07181024068449608	-0.07402205670894663	-0.2062476437173584	0.2433606198468771	PPC	catboost	2	125
270	0.28567864297962176	-0.07207228685079367	-0.21644472337894674	0.4376330340131183	0.16537014915735018	0.24432686398281464	-0.06421601337937244	0.06534080470611703	0.25215901763762466	0.06612233854714589	0.22557744198066693	0.09087537578772135	0.029316152201134628	-0.0589210305052641	0.7101497263590237	-0.2002209603864876	0.9086552809950091	PPC	catboost	2	125
271	0.017678500375610192	-0.013058914216656057	0.07125727300549053	0.13422156766720014	-0.03028481730397869	-0.012668711904788344	0.11058445507978668	0.045816536709018876	0.12999025827427968	0.08177693166959653	-0.031457018042524626	-0.17056101459603334	-0.03241428809412589	-0.11097419564048581	-0.36107465730998833	-0.028994566678785184	0.07952650020317574	PPC	catboost	2	125
272	0.1455818211479151	0.012162608127054464	-0.21907034581533294	0.40375385185812157	-0.03973437603475048	1.108435371963918	0.04798463451097293	0.09661300074611767	-0.027840503188820635	0.1264180365312172	0.15346181055194305	0.1338879132438849	0.07953496297380012	0.33153812394899695	0.6537095117405339	0.31081008996705445	-0.13964793541666112	PPC	catboost	2	125
273	-0.4422357963236882	-0.004371037234974141	1.155498400088545	0.35764262983905337	0.08152412990712439	-0.12823881068121412	0.04562557441014863	0.010337869081770404	0.19552800523685485	0.01592806236882078	0.1075383505543866	0.12290841832393337	-0.03268290729024092	-0.1546134429798881	-0.375758090042881	0.3418973527519152	-0.07879778302440753	PPC	catboost	2	125
274	-0.2634474639309875	-0.11131358518741091	-0.15347628530846627	-0.34224810134838474	-0.024629182360311006	0.505945369522787	0.009415947765576298	0.0282002306181325	-0.006899554236469271	-0.004909157599706208	0.1425120743480685	0.06978916241029097	0.014447807524071538	-0.09268457719354378	0.04853060374957503	-0.25770155654071897	-0.40208362094273153	PPC	catboost	2	125
275	0.018745047470300983	0.0606221950394407	1.3711648568564978	0.16461223006730796	0.018158735033401374	0.34497562131859105	0.09640154026484567	0.016598973369657696	0.19009666903439276	0.06862200215830574	0.08106094800157568	0.09239514295384692	0.13820268073105385	-0.08472448248447298	-0.5605929762426148	-0.23954876050804502	-0.36481347917328877	PPC	catboost	2	125
276	0.06018568438104887	-0.011693754552117127	-0.425298235794593	0.27623840691165347	-0.06444821126413497	-0.10038502322280916	0.04241804027905037	-0.008788090616963905	-0.0634224675522194	0.02100856904250853	0.1259573611953448	-0.3000767609104121	0.08271813779245688	0.15761185984745235	-0.5058382596964077	-0.27396195717240107	-0.541301197618103	PPC	catboost	2	125
277	0.48657666673044586	-0.08090517865028388	-0.2551998780544266	-0.24973624110575277	0.18360751563942404	0.2711907016413168	-0.005071622708094497	0.04700910437420073	0.06932619430541913	0.019675883643961504	-0.1266752154208247	0.055902084179057246	-0.012549514111189226	-0.027280022616139692	0.3041850440112806	-0.20783547330310753	0.22802629556097292	PPC	catboost	2	125
278	0.38939532109434305	-0.039602394839434195	0.45582224977805597	0.3003939645583191	0.08066168540491936	-0.015371034042537065	-0.05968048868873477	0.16471248130626717	0.16974167633798842	0.1342258317073202	0.08443505851418472	0.06255352634886235	0.13462307751035443	-0.045409656160631015	-0.42449394844016947	0.088496193303755	0.9085624027885535	PPC	catboost	2	125
279	-0.018644174703652875	-0.05969398016227464	0.4772785081508889	0.19552288241418606	-0.023009851854901488	-0.08338177188530162	0.09893182654871929	0.03974721389379998	-0.14649983904551309	0.01599999636401261	-0.035640037533223555	0.02236909835686667	-0.21914581693661672	-0.11135969974844587	-0.31304204883193887	-0.07064542748881915	-0.16545607480451957	PPC	catboost	2	125
280	0.54004422044345	0.14648882653791814	-0.16453891934309572	-0.26047246700526366	0.024287733419632786	-0.023163325100719178	0.008895306517260053	0.04229749738790154	0.042149813862256885	-0.014687314298964027	0.24817034892547196	0.07444138233894877	0.04685370035335172	-0.05009607682340017	0.05151814490461625	-0.21894631239637957	0.7794385478810822	PPC	catboost	2	125
281	0.10154759593270689	-0.10685558406591399	-0.4437189085254428	-0.41320637482600925	-0.08585665550198755	-0.4076819136623032	-0.017132346761802936	-0.06317959154510616	-0.358811537870801	-0.011121517584073894	-0.15351382555053955	0.05416880339872085	0.10449459133568598	-0.07024602581770197	0.571672407772966	0.4093343064917818	-0.00944249251823547	PPC	catboost	2	125
282	0.4835838129222137	-0.24106346189758568	-0.32641650997962957	-0.3323509336763001	-0.1501618021649947	-0.22179349548386856	-0.16463554571065206	-0.2670294417155976	-0.5260719867892537	-0.398333532268363	-0.2749669288541719	-0.3286345592372492	-0.035620701022528733	-0.11514686921465325	0.41358600513141186	-0.2890267925579381	-0.3905965103325255	PPC	catboost	2	125
283	0.22824534722577033	-0.06389016768958256	0.019593955493369394	0.2810777322292841	0.028110108071940684	-0.07141748537774366	-0.01241145948610591	0.0032784347943354748	-0.08885469154209558	-0.014498995656617258	0.1530482321350707	0.0680952457566148	-0.028945245236297094	-0.06594307112918579	7.247898969973575e-05	0.3642054917511425	-0.34523498819045095	PPC	catboost	2	125
284	0.14741432292879617	0.16333524400134652	-0.4214069415179673	-0.2877844167833916	-0.06902735116704607	-0.17333830436565972	-0.005323021125303521	-0.10168720407463591	-0.43748745494540964	0.0933913764452628	-0.13953401080323097	0.03715244031814141	0.019021817229801445	0.32186192857321355	-0.18518054119053284	-0.26566298693172563	0.21185947196150423	PPC	catboost	2	125
285	0.23149866057285362	-0.03725731439042145	-0.1977637483553683	0.7033178080689553	0.009854965329307783	-0.13845507215645134	0.08720429516943826	-0.011569482762849484	0.0360669731434417	0.00774556448635052	0.15266287680286514	0.09411510359771147	0.11296899638217801	-0.11227444900376299	-0.1697908996104937	-0.0780024246105353	-0.36263102617124676	PPC	catboost	2	125
286	0.028031962170425303	-0.03618170373852273	-0.29352999337890323	0.1666493070577903	-0.03555752311851837	-0.20547483566996824	0.00926958109384915	0.025028180491421574	0.24587435341655936	0.12409400085942002	0.14945789499847253	0.08909743622298737	-0.11305998836677768	0.08718694960074194	-0.6105118562936596	0.31444397033925026	-0.40273079314149735	PPC	catboost	2	125
287	0.1092026213021639	0.23833215105276281	-0.32979164824167656	-0.20826771730427152	0.03951244945928158	-0.2346875466023351	0.03850536535804058	-0.02543427478558701	-0.04578567595026403	0.07703536321142912	0.21327290390410314	0.08952746610761028	-0.04080425982218907	0.0475379238196074	0.5163402251404137	-0.27920828899008054	-0.4171316281647955	PPC	catboost	2	125
288	0.17002006633672787	-0.05199064571752409	0.4202106218496674	0.26082259335506064	-0.03233051862703981	-0.0838261818688179	0.09257802109461773	-0.14575879744215298	0.21772754875726572	0.09679260637852484	0.11416747388098665	0.039896911746447876	-0.027948913304115065	-0.09981581447376339	-0.7645468030403142	-0.14302849944066295	-0.1456574696884392	PPC	catboost	2	125
289	0.04265176350642067	0.16924807348362642	-0.3512033779268315	-0.21675801061304503	-0.1712914772568397	0.14763844513117297	-0.0775349689579874	-0.07222683215538314	-0.41553973777960707	-0.19537416630377955	-0.34412726151137735	-0.15733669126589353	-0.0491567967654177	-0.03147139757991046	0.5499186582575893	-0.2704225957741674	-0.6189810555124536	PPC	catboost	2	125
290	0.18792848177775004	-0.005060049147103085	0.66488864336613	0.5589616118348318	-0.02405168188744933	-0.1306668224276486	-0.07242755127397241	0.08179471280372122	0.2283133295245845	0.023991637695889013	0.0756913467350791	-0.11480138014018082	0.10983216350460143	-0.11675357474826757	0.7762885510742328	-0.07723905234246921	-0.13427049537353358	PPC	catboost	2	125
291	0.15091082577160506	0.19793452987375013	-0.18621219311198745	-0.30811658137067305	-0.11509142435364629	-0.24280171116259905	-0.089303521650178	0.11005224541551444	0.07726630371142386	-0.10561611019027173	0.06776617801746089	-0.2282989442007991	-0.012776307842756858	-0.08695731266504157	0.46078829420444134	0.31066968251576077	-0.09831380029780805	PPC	catboost	2	125
292	0.0163237705100273	0.2482927149002552	-0.2587871681217117	-0.3988297890104557	0.08070200167372724	0.8397343786816663	0.04251276158409099	-0.008745174458374255	0.08600931320385669	-0.008695853464142568	0.2326747493243773	0.15378781925313367	-0.05765857348341206	0.07359277961106052	0.5313272683875454	0.4382377651915042	0.45385055562564924	PPC	catboost	2	125
293	0.5714682145553761	-0.05403762805420307	-0.42724036500390655	-0.3327306479029324	0.010807589886842824	-0.254532591172965	0.11087981515635685	-0.009655233037202797	-0.5110667027281608	-0.3446766683838865	-0.10657306626984638	-0.0762107293769773	-0.02243140443764997	0.08593066710916862	0.2295571537569816	-0.2089531022599467	-0.09374430514902975	PPC	catboost	2	125
294	-0.4479283227472499	0.20579237247169158	-0.4292264061937684	0.7127487724553965	-0.038449766451425095	-0.09449013808539615	0.10415602604641817	0.013410914212933712	0.11602927580897027	0.07312513227393695	0.14781532638506292	0.08500965216715144	-0.09043856358290907	0.27618050389809456	-0.2882340843185873	0.19660893517338357	-0.2999915542017623	PPC	catboost	2	125
295	-0.38094566946484876	0.03145126803477205	1.2502541520202959	0.3006810907454662	-0.04389440768346516	0.5491703592158849	0.11036368026454711	-0.0790217644444781	0.23028584360230664	0.16464910753552453	0.05500806515595665	0.1249469921368179	-0.0719846151977518	-0.09908103949424585	-0.42647846779371945	0.14454758419314273	0.09510590817286732	PPC	catboost	2	125
296	-0.05615400106825326	-0.12613570103813457	0.2829313560035399	-0.28705912326537253	0.004498901365318226	0.038749357438752505	0.10782507851669922	-0.05586925808853921	-0.26401253596695134	-0.017307512504804824	0.1160111928128753	0.08130554253429752	0.09729697052446594	-0.08936142616731625	-0.5547449272212112	-0.03434464522391706	-0.2968207724388791	PPC	catboost	2	125
297	-0.47276481682637694	-0.062391349845582755	-0.25822452510224503	0.25013609235524914	-0.0027370245718429187	0.023494144671161996	-0.14021316412900192	0.006138344184725001	0.19493273353995894	0.056385916801765086	0.1286198627018879	0.023338900546220873	0.04453348752387882	-0.07496773052693893	0.6310214435845003	0.0033719503940127203	-0.14260649589341776	PPC	catboost	2	125
298	0.15838063186461865	-0.035369829022663245	0.06188700977433011	0.302933054110035	0.054842710769348844	-0.09082181117161008	-0.005237364678069017	-0.033664651542231236	-0.4645808986279787	-0.022709292483300517	0.060636723526647125	0.10259952316597135	-0.05335023178096293	-0.14164703097959513	-0.050890058645767476	0.4348665930168856	-0.4530974275902764	PPC	catboost	2	125
299	0.3797717453784545	-0.11009471816259281	-0.3403133756991088	-0.3935661447724951	0.046876409731060685	-0.30661536172437054	-0.018476389776597227	-0.11784061743023116	-0.5017020030842332	-0.06259604242074086	0.21000321614043757	0.1454321815374911	-0.009522769242237529	-0.014623393098557938	-0.24077195406674026	-0.1987672492073773	0.758561571382565	PPC	catboost	2	125
300	-0.5145745083121529	0.18648673969518553	-0.3613677582467983	0.15649445609216056	-0.0758404560639894	0.48339558865697035	0.0015740379875558473	-0.025836903077357733	0.19256177604892502	-0.04023472892486205	-0.03848793602395059	0.09623621222829164	-0.1196421383371146	-0.06799235585776926	-0.44461386980739265	0.3696494902674655	-0.3447209109662032	PPC	catboost	2	125
301	0.2237926792426335	-0.07291971208081548	0.5084269192248488	0.3947642935797415	0.08873744023597992	0.6284320486266366	-0.12580862346391009	0.025017871654063342	0.048469264981134165	0.027029269657217185	0.12492544916795242	0.10387807853345166	-0.10512453098659394	-0.03324883184245508	1.05164759422456	0.5130885585367015	-0.13968173624039884	PPC	catboost	2	125
302	0.49547552490221264	0.4208156120774314	-0.26744893863285574	-0.2322335581170884	0.23692585316687492	-0.31205837207605797	-0.19002325120237812	-0.030657424355515946	0.11852400101384288	0.022197679757069315	-0.25168711683529926	0.04415612978235561	0.04943722341779589	0.2018633772750909	0.275872778011926	-0.26083162836439094	-0.2250136035411122	PPC	catboost	2	125
303	-0.4074781853141537	0.03797066191751996	0.2922522812143469	0.1671735984572833	0.005641246119537846	0.6903363512843875	0.08395814893309433	0.08674523334870288	0.21862008716096037	0.141164344093926	0.13562592772127557	0.048695301182869084	-0.08643851822828033	-0.06650560571311942	-0.5624246677587119	0.05140253436619743	-0.27259586760356114	PPC	catboost	2	125
304	0.16183029780663855	0.01805881239642405	-0.1951510249062387	0.35855915232217433	0.13894758902599572	0.784826142552308	0.010423965268384185	0.08526735605295425	0.18076351688287753	0.0986811889215057	0.184321942471161	0.1688960767305792	-0.14768728156120184	-0.029311643869713945	-0.2789373290822997	-0.17174071169924776	1.151780719908672	PPC	catboost	2	125
305	0.07092546550628773	0.03699100256726729	0.3491577143705844	0.2638025767443466	0.037066881435183774	0.09029688869828442	-0.03821508396385233	0.06744945596875072	0.1415256702654216	-0.11311256352689987	-0.3712030992047684	-0.1903832700029603	-0.019353915981111216	-0.07378987703678301	0.3261059722517397	0.17395585476252742	-0.0906145389290831	PPC	catboost	2	125
306	0.16128151360920542	0.17818552662042292	-0.37208131375113335	0.17907720289527368	0.10463207335446596	-0.14103737963355475	0.027293345317266716	0.09241763454880535	0.1888543159559918	-0.07145238619673963	0.012945461000520946	-0.12835838864511032	-0.12387085516637632	-0.06544384123982172	0.6304499276726744	0.5099135271502522	-0.2849749391033539	PPC	catboost	2	125
307	0.3187374686011555	0.227814058809328	-0.02765981980849823	-0.21808689121234046	0.10550661722638201	0.008437104864500356	0.03361370173264314	-0.08824721508681936	0.020078639030660362	0.0048338783262198495	0.2192328752889877	-0.11352038949212938	-0.01686479127203481	-0.10167801547835972	-0.382534122787169	-0.2875876169323471	-0.5455915282162449	PPC	catboost	2	125
308	-0.1528713869573585	-0.008855527916547694	-0.2523555379985903	0.1654702362364189	0.13583554065571268	-0.22216579166458722	0.11646934893266611	-0.04783399598452212	0.23923880977861384	-0.016752044297312023	0.1131309760587928	-0.06958898380676425	0.2154546676248792	-0.10310125550319466	-0.5677078589767801	-0.1033683579051438	-0.20077125199894813	PPC	catboost	2	125
309	-0.24630905922513122	0.22115267348799933	-0.4275174933029937	0.1888446347533897	0.008858833531320267	0.615690109515853	2.3639823234912092e-05	0.03918468083663697	0.14839671367463375	0.09810913430662226	0.20449289017377098	0.13926204318406527	0.07192820577886701	-0.06061330671096321	-0.14610656986283166	-0.22389701027568806	-0.08206054018517378	PPC	catboost	2	125
310	0.3598825656807154	0.3629214026303629	-0.2851582857050242	-0.265238626732248	-0.08350492476466172	-0.4539613651166837	-0.18561084634053482	-0.07832234293016956	0.1459713980402019	0.028465076152064506	-0.3803928346354581	0.10963787805192987	-0.04412331981442427	0.24286969159944136	0.3812473277398695	-0.11705624993018118	0.6628052497562517	PPC	catboost	2	125
311	0.21470726592749387	-0.026704608109174122	-0.25632726251096105	0.2331729630380438	-0.10478777879952016	-0.06592163117627145	0.05717909135110471	-0.04230783272392045	-0.018214705336789004	-0.03522715018142497	0.19729830382277275	0.11692199759122751	0.12077256696626668	-0.05064707933339076	-0.5849971785426289	0.11397992403510893	0.3966444701641653	PPC	catboost	2	125
312	-0.023904444026872942	-0.017201699763378386	-0.18378001382604497	0.32677809210328546	-0.036839571603590075	-0.20181299094400643	-0.04193460940080616	0.030230474519714248	0.11048102232201104	0.029468339674840003	0.14975513312422234	0.11480078745848128	-0.019470281500432174	-0.07701045401055953	0.580597935889051	0.13102046001596254	0.2990304355116969	PPC	catboost	2	125
313	-0.3848539607265651	-0.12591517212054337	0.006174564530184019	0.32743740681719546	0.06418737911577146	1.0830307978035585	0.06638116814715236	-0.12989758545852917	0.2524956378246829	0.07843777726999047	0.15708920216268224	0.07624108856661338	0.0765482276231484	-0.09816409938208054	-0.5507065444586267	0.07952504707442747	-0.4588409769946357	PPC	catboost	2	125
314	0.25082584627818705	-0.0650235447718914	0.4815068597376447	0.2101167600401287	0.0024792440951924323	-0.07828596704705092	0.0057053680201335204	-0.02955484211431643	0.14072078907446922	-0.00018566897688575854	0.187759513612507	0.10124555828349024	0.10305711140555601	0.08413835526273451	-0.5868645213315183	-0.25063737236905065	0.38312314624995136	PPC	catboost	2	125
315	0.3712055547410403	-0.08464905493078369	-0.38565540187304626	0.39154165654035367	-0.07823577091488734	-0.33684928935843605	0.07620539975273005	-0.09303401716304528	0.07030840031133434	-0.04196490341723897	0.21393209585966702	0.054831803988836615	0.10544258410171632	-0.07516556064133775	0.3341022037208997	-0.13951102862814158	0.845256765071806	PPC	catboost	2	125
316	0.5212363342134452	-0.11111719133665969	-0.3198571896434964	-0.3396948720170362	0.22542542559028972	-0.3518982213714497	0.07465233055352895	0.008681378417620716	-0.37140546333902014	-0.2534744837477817	-0.3159853802772171	-0.06009802527733268	0.21750603862904466	0.15426872212261175	0.24741637113852094	0.29203085645321486	-0.4242507495479611	PPC	catboost	2	125
317	0.33349195045691093	0.1208712255630876	-0.3162990615085325	-0.34014883042098265	0.009364795646351164	-0.3358284834664947	0.05697629738240684	-0.1268389379816598	0.07272014034598297	-0.02331051768110451	-0.5882486520017494	0.09085670949300294	0.09259460652387026	-0.18428687632240964	0.5590506812738272	-0.26919167286802365	0.26623152937238503	PPC	catboost	2	125
318	0.023398764319162855	-0.07864421297995532	0.09990036977484887	0.24630686189377177	0.009602968917440136	-0.18628698236737898	-0.0017824555369149973	-0.016872271248298955	0.12986334812872274	0.08541615249441674	0.13676298063900355	0.08931460155949941	0.06939191818773528	0.150625680001905	-0.4780184670973701	-0.1943363042739211	-0.490987990141944	PPC	catboost	2	125
319	0.0840530239759865	0.3829910696521046	-0.2318973451412492	-0.16488369788810345	-0.029953850120368285	-0.05837393908878619	0.041113881452872536	0.10437805857392814	0.10337201951464701	0.08682810374196465	0.23336637176220223	0.08292154021243942	-0.03702167191055214	-0.1039366371267902	-0.2836189244220032	0.45599499162426793	0.0535935008066176	PPC	catboost	2	125
320	-0.4652111093535868	0.13205245120047548	-0.13107119343697746	0.3655454591630241	-0.003215294005711919	-0.14294225627341245	0.08041625149883229	0.011646336276898947	0.10407715823648873	0.03770129688356683	0.07290955863300418	0.09481511355907186	-0.0413738898752934	0.07061648338294874	-0.34198173483405087	0.12314079235611632	-0.32468159232261984	PPC	catboost	2	125
321	-0.09367954795994184	0.13904260658692186	-0.3120013354689038	-0.315853283849191	0.04517201457555729	0.10316947401752545	-0.35564235497800617	0.01901065207279283	0.09138860045636668	0.09178983252076542	-0.061588359247321464	0.117664948663198	-0.002242364362023168	-0.04904927646299157	-0.23472788086888138	-0.3281791429692763	0.25922449504056033	PPC	catboost	2	125
322	0.20286677967183295	0.13739791742575977	0.08174466942265243	-0.343663972037538	0.03671741951163836	-0.23502606280287988	0.02588845237874068	-0.0063069025727746355	-0.11768939704813133	0.09787136421742561	0.2015218035297856	0.0951105068979899	0.019528368377191	0.0805958883025683	0.3380781870635801	-0.3048576713831095	-0.19275476804134314	PPC	catboost	2	125
323	-0.070936590454513	-0.10151140873896843	0.36143566155730616	0.3636746043285936	-0.019716016763577503	1.1366781226190499	-0.12340036213708237	-0.12968810860049665	0.2058648383413798	0.08073157070103107	0.12519998614877384	0.011800870850007745	-0.04422507277533223	-0.17577083858013856	-0.7226361025360287	-0.07445689191339015	-0.06259793851533445	PPC	catboost	2	125
324	0.17473509574735785	-0.002547387225997424	-0.014211253360294076	0.20051150745818827	0.04167877258278097	1.1584172008427196	-0.07657938190081602	-0.006081295306622777	0.04034449767186186	0.1361472232451156	0.052973510830160865	-0.011363469487709449	-0.02901409841618324	-0.07439065791646346	-0.5059801483349474	-0.1607640446787189	0.6903733177558745	PPC	catboost	2	125
325	0.04017764434131762	0.1419174479846133	-0.3601054887952522	-0.1863928733608103	0.06437139977206834	0.6612091417357017	0.014855045980936872	-0.008746804073694867	0.23019171558953372	0.1045206253537332	0.2705655749692551	0.11864326675533314	0.020052457343376028	-0.002049526600521321	0.3667189702179055	-0.38008386994271903	-0.524268074472869	PPC	catboost	2	125
326	0.10819478302121135	0.0037632431999293815	0.9140413923527784	0.28186964905730083	-0.029750892608347606	0.4471523066788014	0.026540104315386878	-0.036363474287691225	0.1997921185155608	-0.03915710527902883	0.14660248363166312	0.1223461278256248	-0.027345771941474084	-0.09024783733402818	-0.6572688030781791	0.13179434840425036	-0.32869215159660514	PPC	catboost	2	125
327	-0.04850474176637208	-0.025184451357203177	0.11623691318551126	-0.32339147624712683	-0.04530516038845803	-0.2656193797083551	-0.1362126617630898	0.14732290123232422	0.01014150279277321	0.13439107117149415	0.15790367983439396	0.07808814189674704	0.0604844342879386	0.19536448290174993	0.15113095065091323	-0.004537769150735553	0.0172275364567003	PPC	catboost	2	125
328	0.14907611971761356	-0.03479248024253433	0.2632637986668661	0.2539444889806175	-0.10829791616058253	-0.17898119806750198	-0.013464037376568448	0.029346355372894387	0.23693322765105362	-0.02581977706658345	0.18005787618222285	-0.187680002088858	-0.08279774834391984	-0.061731429628793855	0.7745028090672428	-0.21078777166789325	0.2823736443622753	PPC	catboost	2	125
329	0.09321545166235969	-0.12023837225406085	-0.3414459562976812	-0.39966707925554124	0.0003880567087501973	-0.4997456660673251	0.04142128282660382	-0.17902392857023558	-0.4936007169715179	-0.2628314979123479	-0.20043793745013755	0.10806109666256926	-0.1902714998796139	-0.059592647861690634	0.1897419339362476	-0.19277284729725247	0.6826873271714812	PPC	catboost	2	125
330	0.17609607700718966	-0.08103041948830372	0.13027714401338816	-0.037584522607590536	0.03484887688687635	0.6363733321114214	0.07644044295815718	0.023033919016683984	0.023812831405290648	0.010284263271921326	0.1395530717835855	0.10442692805321568	-0.024633307006300568	-0.07084915145017644	0.3416620568355889	-0.1363376655174168	0.16584387342008783	PPC	catboost	2	125
331	0.025874511324566443	0.2899530189375048	-0.3251992438227723	-0.2410945530358693	0.1786090484968317	-0.2012022764757491	0.08028459006643217	-0.07580778495691187	-0.01885128798389205	0.07466225488650395	-0.021324027769461726	-0.21897036571831724	0.166537923632039	-0.09764568510454825	0.5092166074228838	-0.2722992669006453	-0.40560321498933416	PPC	catboost	2	125
332	0.1634255438000636	0.2266188460313404	0.09679160779007094	-0.36036018775492934	-0.027968903362383498	-0.3879896903926735	0.10375150313306375	-0.07540748840742634	0.21697509634226805	0.021541895061389555	0.2818232007952339	0.1667857089567905	0.18714845396153218	-0.09108702822008989	0.5798919648029499	-0.19350425482527278	0.836383098458829	PPC	catboost	2	125
333	0.7312688052278176	0.2549941390227497	-0.354063131988927	-0.14665846340278427	0.16578558521188558	-0.3614041341121654	-0.03623885611246497	-0.26628925441893947	-0.1621720940961124	-0.3030032630158601	-0.013054654294604805	-0.20340400735125472	0.07574246644437513	0.05098451419513524	-0.10303908540751548	0.344980660731505	0.5362935718584784	PPC	catboost	2	125
334	0.010947697819279194	-0.06182139217027029	0.12034914878558879	0.28490182701274896	-0.06264486262269957	0.16984993570114568	0.07102364621714775	0.06335121451430577	0.20431982403249477	-0.011483909761085768	0.1920291492868974	0.09593825625868939	-0.11904220608616001	-0.11639147980358297	-0.07567243497630195	0.26208813791274727	0.582368526658032	PPC	catboost	2	125
335	0.218832516440536	0.027585058405344674	0.07324204167820832	0.14275217567933687	-0.08904543046570275	0.0041156021534627845	0.07639673207472894	0.06392094539706232	0.04248250265528323	-0.013671887112725505	-0.24360520340772293	0.06783007734186207	0.018522443144935525	-0.12760935740609994	-0.07831836023579361	0.06152807179188037	0.6158052101677391	PPC	catboost	2	125
336	-0.487472299181723	0.009791737434314288	1.4634995729123275	0.7255929873817464	0.028816372541575565	-0.08300207425186898	0.1294151520129009	-0.09335547948192846	0.22958075848951462	0.08864223329098377	0.08255415143182229	0.1424185371346718	-0.08422969697968923	-0.08348309203745714	-0.6894274048869489	0.1734301503299583	0.0040051914391693606	PPC	catboost	2	125
337	0.07283193667106681	-0.01693731019197796	-0.40261440216111666	-0.3601718901041211	0.10550029056238444	-0.45049723720946105	-0.2010176874991655	-0.19682657719741273	-0.3906510925607272	-0.053386123338805054	-0.3549763808416026	0.1457229314476269	-0.04068065342191975	-0.02534151891435057	-0.08031320944725374	-0.10424964001166452	0.44531010962361856	PPC	catboost	2	125
338	0.237384348457437	0.00519702504245193	-0.3434522156971791	0.4060786290623642	0.09644257300628019	0.2241470416768594	0.019823843103811842	0.047784137425840735	0.22845511351144646	0.04849472888538854	0.14847324143035437	0.11223452955711674	0.01999312567196835	-0.014111314208059984	0.5133731330842187	0.05651223095878073	0.6869434159132133	PPC	catboost	2	125
339	0.20747360711134716	0.012147058598554772	-0.2885085792950778	0.20736333226154707	0.06162047380637884	0.08419081295148058	-0.2418516859666631	0.025599852936606483	0.1075327803963643	-0.16703745255962843	-0.4320974209763706	0.043781854035429627	-0.1119910502374224	-0.04790269919293543	0.048029244253614704	0.26794091196160424	0.0991040284291302	PPC	catboost	2	125
340	-0.2621699318605795	-0.02941505198748302	1.0645988346413526	0.47563001789495063	0.018694975576062655	0.7601267552710645	0.10445226444232919	0.21291508574107113	0.11379164671211049	-0.06859796385986597	0.17665741083887618	0.11815808872221463	0.04569013543334038	-0.041035613484193684	-0.5379403161811245	-0.1509393948276255	1.0512414097435396	PPC	catboost	2	125
341	-0.6075100028042083	-0.03991430407948289	0.4322509377712334	0.3149814049426641	-0.023557610262182747	-0.131253826146492	0.08943586671843527	0.006015256061179904	0.24855784964007602	0.009634044635779378	0.10819396900075084	0.04303509303725416	-0.1028247021793954	-0.09632167973195832	-0.6646195420519673	-0.077001982753412	0.2805699259150371	PPC	catboost	2	125
342	0.17708869061290508	-0.1272639045792849	-0.328548607458466	-0.3877962145585031	-0.17299369878447526	0.0031052885309471655	0.0072624243454711985	-0.019694215905041713	-0.5500267899280449	-0.4199242374964294	0.1443985405378157	-0.11464632799385874	0.03061431836053241	-0.043467993833997444	0.31009712327829386	0.44468453309874856	0.3097678248212121	PPC	catboost	2	125
343	0.21868852829425495	0.35280805313676805	-0.2764208304073962	-0.2849870793851369	-0.04580372635238483	-0.3574681997832121	0.037308291581693964	-0.003289178626121312	-0.5472595329813473	-0.0874314994832551	0.2015219065123472	-0.16491630120806713	0.012806763666909955	0.10154011051125718	-0.24677603107952106	0.3892968610613107	0.4132569199607152	PPC	catboost	2	125
344	0.37140166636086824	-0.09716233684908093	-0.3877886844397821	0.6312164983923932	-0.09931540994021189	-0.07226869267432347	0.0652321388938556	-0.0039451823530353295	0.051541913014629424	0.09898114666410991	0.16183015019208327	0.10812745246592201	-0.05350457806962615	-0.07820738827919742	-0.6842614252493878	0.13272872410654615	-0.34369068128962715	PPC	catboost	2	125
345	0.15633280344578823	-0.08087031705164843	-0.31685663098207895	0.3680830917744752	-0.017131928154537387	0.9886336639016473	-0.013773775254809151	0.04497368253917258	0.0672683621506533	-0.08511849942454223	-0.25022165832174126	-0.06366981629736158	-0.14106822238232467	-0.014205585452298287	0.3080086318300892	0.3579225627001073	0.7930165200998553	PPC	catboost	2	125
346	0.200466037811635	-0.028674322728396266	-0.31406914084806437	-0.2153637497141188	0.08967485665526036	-0.22131395128941525	-0.026109174480584852	-0.12239211436493207	0.10526480546433499	0.09507595148053773	0.12667196006810136	-0.034927467540795974	0.028520220527691438	0.31514595644302984	0.49935674237373545	-0.1408082929977703	-0.10868287409400275	PPC	catboost	2	125
347	0.10725290173762307	-0.03718477861141209	-0.3231282455595155	-0.3705885763682272	-0.06060029758422728	-0.3853944472721631	-0.30756636300642254	-0.12873294735115468	-0.2484148021904804	0.09782124789377017	0.1600236298858138	-0.09161701343769145	0.013339926191525953	0.23968432899458453	0.5029418110479587	-0.24744912692058035	0.7327302481752981	PPC	catboost	2	125
348	0.024325606483314777	0.005598271404337425	-0.020428059086960257	0.5167810602453561	-0.06975022925003856	0.5546847972312638	0.09441514131302474	0.12661423581238485	0.11615674475316709	0.07693115175665788	0.19249235421518215	0.05640337943259798	-0.12008581043917962	-0.05614954232522596	-0.47569038802954405	-0.10220644934474864	0.9464074242118569	PPC	catboost	2	125
349	0.4477224193853743	0.3250144555982801	-0.36003300824246726	-0.30301069836808087	0.11957771381467235	-0.3175017676016621	0.009373311935740583	-0.09565324530279926	-0.36982371130528824	-0.048397243046504994	-0.15489649614845272	0.04407874160777139	-0.07228635336433803	-0.05246273707701583	-0.09552508642516092	-0.2241776043217683	0.6559878739173017	PPC	catboost	2	125
350	-0.23844754907235274	-0.0636467894215644	0.7815420174451351	0.3215977908622451	-0.03857983671527166	-0.13526636785133922	0.07065248853748902	-0.038800009600624824	0.23114037185192549	0.13472878604107896	0.1052308664054797	0.08002562551950705	0.08018267945799032	0.05369534491390018	-0.5535447415674896	0.07712504046857038	-0.31763686238063193	PPC	catboost	2	125
351	0.20890379832917377	-0.10791714188118988	0.23164972598417452	-0.2329340756547236	-0.07893780789904134	-0.28754697216493946	-0.3901425486154512	-0.14507329197441388	0.23947963371461373	0.032511070163961105	0.028217368570590196	-0.10999034890032935	0.029592358130113128	-0.052794226383422176	0.5015319747114606	-0.019616892854293543	0.7726394630040032	PPC	catboost	2	125
352	-0.028604253326999087	-0.023300628548432296	0.09712223692405487	-0.2707256590069046	0.0047132721013222354	0.004352937146306885	0.09070890421241092	0.0476503094610368	0.18169916897900149	-0.06441424271221631	-0.11730756838435763	0.04821061985218089	0.02611403711616481	-0.10855121155626615	-0.12927342577495346	-0.32448917125702254	-0.39766987672458864	PPC	catboost	2	125
353	0.2240328116595724	-0.03230450758346713	0.5249908578310987	0.3678336705708703	0.08230577240045474	-0.018094944405138893	0.09605859389198079	0.020847388774241332	0.19587244331674422	0.10102516985867323	0.15449596948666242	0.08385659778649036	-0.04900348210164528	-0.1028908650011764	0.06229790915608081	0.11542193235142727	-0.3952984753841943	PPC	catboost	2	125
354	0.16877321706574674	-0.04895991731377259	-0.32939617685881345	-0.4065088045513805	0.21888462337645792	-0.010327497717025656	0.04237678728096191	-0.04948651702269688	-0.402322432448402	-0.23142338355956965	-0.40467419002235683	-0.3578449416111945	-0.13015208313158766	0.01586162884803516	0.6095492372297375	0.44245800708178085	0.3573551888586149	PPC	catboost	2	125
355	0.27017867435648696	-0.003960176243057226	0.4793335668185719	0.5694326511649068	0.004200715494333339	0.015629472852145606	0.00022699100315326227	-0.008746515716592778	0.0641960078945544	0.02139643579288824	0.1926911922528379	0.05321456821673272	0.12801762632500902	0.0914377820376764	-0.6030975500923785	-0.2781062055262813	0.4050314539301898	PPC	catboost	2	125
356	0.13519189773748894	-0.14627796644948404	-0.31625574797784295	-0.29318699106901214	-0.15827005910305056	-0.13525720545793715	-0.05504812300276702	0.037149990986568286	-0.39278900530352795	-0.04156646862983848	-0.18113001015047275	-0.18792947736903767	-0.14841587309836407	0.0808566748605208	0.4953485924831078	0.19345325194347188	0.12322519186793192	PPC	catboost	2	125
357	-0.7278034816909249	-0.06771849033729309	-0.286168277831437	-0.29938137993983366	0.045194513505300196	0.04524723712428927	-0.08466895180065537	-0.03016386547119137	-0.5869187924960785	-0.036506706711192424	0.1386406174001692	0.06655201503534451	-0.04006930561773629	-0.16905267068129912	-0.13566356345554836	-0.029587960719636756	-0.37621911171369266	PPC	catboost	2	125
358	0.14118957087748532	-0.12020997635678542	-0.31903138740835035	-0.3701507439874634	-0.011456919988500921	-0.36342859354705664	-0.35933809035279624	-0.1561106077185176	-0.4218925067198234	-0.04293294175034194	-0.263592162349875	0.0788181801757097	0.011022313472748976	-0.0550502903310207	0.30041010812536023	-0.19185149781226354	0.695392292646247	PPC	catboost	2	125
359	0.1168042689705464	-0.1641865570149497	-0.3542043277774818	-0.3567204754695677	-0.16177339673852906	-0.4384940672104954	-0.09375689261713036	0.026536272822276046	-0.5405984173560486	-0.0632971815986568	0.14258615740079403	-0.1254311368895404	-0.045706648459649606	-0.08126172378445334	0.5346383498242208	-0.24071562328731397	0.34077248829290496	PPC	catboost	2	125
360	0.1790048537854438	-0.09247242629116399	0.4586895210498699	0.19832382057220893	0.06423596891255304	0.05914220000925726	-0.054921588514655	0.11133717001153623	0.034919428270981843	0.01922445177426028	0.16385514026594486	0.08438432081259044	-0.031931119591867084	-0.08337543865807892	-0.38048563568269694	0.10459954414001546	0.05144419810648431	PPC	catboost	2	125
361	-0.8785430245910172	-0.045277436054289355	1.100242823504968	0.6115033028578891	0.00012210503927593402	0.8013407398055574	0.11568777618286614	-0.1584534504416319	0.1904787329754798	0.159107094250912	0.07303622931082795	0.06458015511325463	-0.08938538494068475	-0.11688641709482707	-0.7847370992767747	-0.11362019270478121	-0.275878591820217	PPC	catboost	2	125
362	0.03247554051430134	0.034866043070669046	-0.01557518455207575	0.3287536596001904	-0.026136482452272316	-0.11983575744459968	-0.023001138334822313	-0.04901750496843287	0.23102409366232443	0.12845768874468672	0.023538567150273228	0.1311552262014856	0.16319731661591735	-0.10329975943263404	-0.5790722616608122	-0.13010747332536884	-0.1141498844327007	PPC	catboost	2	125
363	0.10161804377924535	-0.252895901782756	-0.3087218795018811	-0.29870645474655183	-0.10732050730296559	-0.2532899560394647	0.05681061117393781	-0.12981952747899048	-0.3212260714252446	0.04913618023239333	-0.3452109664171795	-0.0008758224685457663	0.12966516164865544	0.1210924731227515	0.5270374634630552	0.08261445936762302	-0.5426219910075832	PPC	catboost	2	125
364	0.13820934118927056	-0.19324000087117624	-0.2984372583014316	-0.41291412695995783	0.19906897615081082	-0.2458587737210369	-0.27529198395014676	-0.09637180920429907	-0.3297705745216441	0.10202399104170387	-0.39689798749843214	-0.0009855378715713863	0.052413877153879754	0.29129931145634447	0.40314756576944716	0.3909153535964389	-0.20876891915804738	PPC	catboost	2	125
365	0.18706264068912068	0.1796133408080092	-0.02107448759305887	-0.3297965909923394	0.11214589778718734	-0.31449899198685594	0.06527448028863012	-0.0058340522185159555	0.048547511489533055	0.04040791542587171	0.2140368338100979	0.0676100388318109	0.15799131791294999	-0.09187967079096736	0.3565940880118605	0.1514412560663194	-0.389369075314752	PPC	catboost	2	125
366	0.482909054041992	0.2546353671002716	-0.31991969611483323	0.2236074228216077	-0.151524829936289	-0.0814585620514687	-0.0036123809126194692	-0.0038892516422278766	-0.35435212800213106	-0.01823054158329613	-0.06708888352835683	-0.06880312740984683	0.12846116552399306	0.08075491872213375	-0.06421240208251429	-0.2072007825216312	0.6511103278152943	PPC	catboost	2	125
367	0.13778173009355837	0.0049348335077090905	-0.2450379771580501	0.3051560337007141	-0.009063077368358876	-0.03361205398543198	0.04076860247101591	0.0691243160521024	0.2206437742040592	0.05577214931603027	0.16956056483733134	0.07325122382366012	-0.0291413819846333	-0.0878961305373374	-0.18431047622940708	0.11479838069710581	0.599819770256467	PPC	catboost	2	125
368	0.03287648981334307	-0.1468676534832086	-0.3878951750441601	-0.3303469047640446	-0.06477973546892962	-0.2013001253792041	-0.019656679964241513	0.19289227151272145	-0.32068318932851136	-0.2751396655239812	-0.08505216267299807	-0.22507498769569104	-0.008755248752383267	0.1035283745456294	0.4679558912704508	-0.08595770160923787	-0.43429138607900564	PPC	catboost	2	125
369	0.19191104647137283	-0.06590816696734941	-0.32103240621179047	0.5132276649039798	0.13449456229972637	-0.33170137649610876	0.1480610424428876	-0.12427037444061072	-0.027371091316302533	-0.1323770148395156	-0.34730557730287276	0.013585926644016165	0.2786118847349187	0.38421068596381835	0.8014656458145674	0.5322526319247226	0.08406282677022904	PPC	catboost	2	125
370	-0.21676224389540968	-0.07169948968321406	0.08534880293320136	0.1297168176362174	0.10844368011003015	1.1570180428969306	0.06899231133112706	0.12328350905041592	0.131594256524398	0.1279749687686966	0.1932135869278604	-0.018935577185713353	-0.028781447642312677	-0.07671070112652714	-0.35484630401157086	-0.1091274975226428	0.7335620478107651	PPC	catboost	2	125
371	0.12548997611931795	-0.16751581787978626	0.6818160591360265	-0.37917495759194875	-0.07155001879305758	0.06400253587092194	0.08542577991004739	0.0518262729403929	-0.0356930045904902	0.07157808368938726	-0.46453486291749374	-0.19567115358806217	-0.14987866252149634	0.2361622481503362	0.7692699253783147	-0.04846889685636583	-0.36149881765867403	PPC	catboost	2	125
372	-0.5078750998068134	0.01783532721347137	-0.17290204174253715	0.09471590438860848	-0.04404829200025894	0.6260456001472389	0.014649488349372162	-0.12036281055816242	-0.06950009889075477	-0.04638189083662842	0.181023499592405	0.08225809131698515	-0.12880349895944967	-0.13696122275965006	-0.6908012532365729	-0.11444076129042191	-0.4720333569893225	PPC	catboost	2	125
373	0.1607748428057169	0.04488893319063246	0.46389008751906263	0.41124199831051783	0.08970259101092995	0.5033151099148843	0.08374403066951355	0.12495513974531648	-0.11946509546353673	0.0626469481329017	0.06450359063557393	0.03447545451343711	0.12727786204577857	-0.035764798662621104	-0.09357918029431202	-0.11194880087845635	0.9108119980477783	PPC	catboost	2	125
374	-0.7221587829020515	-0.08432853887519226	0.29767380307042896	0.15866329843535168	-0.0004906037743017161	-0.09213368577465601	0.08230938156894771	-0.1449144065370046	0.21534001803080313	-0.059112481720438266	0.10692318698286056	0.03947483690154974	-0.12151630335069971	-0.11946689280485726	-0.6079333798053264	0.08993313306008408	-0.054972205748481495	PPC	catboost	2	125
375	0.12425275918724313	0.35437479021817936	-0.2986196049168735	0.0967428933072649	0.05973604178435034	0.08753123038490386	0.014004042226463773	-0.09457152305851617	-0.42993973763091137	-0.19643464984370543	-0.04245841441304575	-0.12038581253475075	0.0688906013290232	0.31101722766022505	0.5046859024933992	-0.2602606661797134	-0.2798704700302116	PPC	catboost	2	125
376	0.33298011178278236	-0.0388977037078112	-0.3777994343377977	-0.350046353873037	-0.24662250432242003	-0.15245083431104095	0.043574034457747955	-0.11015018334103918	-0.4156005361244099	0.07432405793612801	0.10741597277226837	0.048450338289290525	0.03187593440670627	0.5367764076310813	0.47584443719059505	-0.17580327897992049	-0.12224689113254557	PPC	catboost	2	125
377	-0.053773244705276356	-0.006909277852847871	-0.3280761077476594	0.2645290402748585	-0.005340668325961284	-0.262795338396405	0.06714713160592699	0.00918689194673286	0.20046952078787142	0.07541938965893775	0.16235083638844458	0.10579479989724193	-0.03695707452561481	0.08348796002003189	-0.5770912562990661	0.10905789413884948	0.2915355705570719	PPC	catboost	2	125
378	0.098029019878279	-0.0034007581698041614	0.0024227263655420958	0.19412424474514095	0.011008505840776063	-0.17370198456847352	-0.07896305628959356	0.05809170720063038	-0.16769630250999287	-0.11504501012851943	-0.15892029751605224	-0.05506738376559546	0.08394462265700825	0.10277565197354385	-0.324230173812795	0.13585672976389182	-0.25205245841562957	PPC	catboost	2	125
379	0.1930301101425577	0.08768462064582824	-0.35646808571625194	0.3313649164178917	0.01570916987007279	-0.284612774518586	-0.0437264903359644	0.04091711342537902	-0.39681708592022524	-0.03693351320693902	0.11174771300621766	-0.13179799219490562	0.14767796038215236	0.05383602214256552	0.043515921366689844	0.5414272221874797	-0.28005679828829666	PPC	catboost	2	125
380	0.15080239107572257	0.004856792984959981	0.0833518942582051	-0.2553961375727299	0.0767072758795609	0.5734149833629303	0.11953191982005562	0.07162993486656238	-0.01439943779043724	-0.1501651958303126	-0.3816325134546499	0.028066750762376615	0.15253924077980818	0.019632739369396725	-0.14473637523690366	0.33032807758607874	0.12295326031423749	PPC	catboost	2	125
381	-0.16282573544705375	-0.04004026413285596	0.11415713960289049	-0.029738990737363958	-0.08659863028718709	0.8469396822683584	0.024476878212176298	0.06605686382429851	0.09599626851235034	0.012456246297710088	0.2016558356878144	0.10092684979528697	-0.15412151775946045	-0.06598421877393434	0.014446449906881268	0.2664168774169548	0.3711799165891681	PPC	catboost	2	125
382	0.07972949840077055	-0.10140853709174748	0.48615285458101365	0.18121491315753008	-0.04488532832291477	0.020045173325891973	0.0008269168068684217	-0.013014799356037927	-0.09642291587450352	0.026233070846473628	0.14522226673860275	0.06318635764046908	-0.04396904692551179	-0.11626413121205009	-0.0532707177078139	0.3822049510628518	-0.3323496883004279	PPC	catboost	2	125
383	0.13185077206924417	0.013089222773183124	0.10009569831474219	0.3330526954498998	-0.06932514309957	-0.39641158884879363	-0.07868910607668045	0.020409288878158918	-0.017543210033166452	-0.09658354283091211	0.23706554055825094	0.15043314367941238	0.05202609336553247	-0.09743638397192463	-0.5096509643370192	-0.1485663123273916	0.9036311170709069	PPC	catboost	2	125
384	0.18247438379458625	-0.06166390270271107	0.43801849326629744	0.804050704695568	-0.033373422507253926	0.42195985949255516	0.09992885530149202	-0.04660340236564059	0.08678819790095145	0.0936758343313116	0.1576482001658183	0.08375645576232972	-0.05446031774950675	-0.14741798157402838	-0.4212931713840687	-0.00794768063110359	-0.3207059054617501	PPC	catboost	2	125
385	-0.3818131906903096	-0.011276864479354125	0.6023154896745168	0.2655212565441062	0.00102674581079904	0.740378390372037	-0.08150384842014308	0.11271612458507563	0.18871894693386126	-0.0044577312945790655	0.00011996650697595107	0.052789810098394785	0.041741109832569234	-0.06716918828858509	-0.6079982189734633	-0.09576684804264105	0.7152344179966333	PPC	catboost	2	125
386	-0.24294668020837712	0.04312028572326395	-0.08916967694209268	0.09278978288233485	-0.062288867208398	-0.35299682790868586	-0.02372747355018253	0.09872229102343769	0.22366358566136632	0.08515610425570719	0.14829308297685628	0.05725780540438608	0.029447157823873055	0.24584060595258134	-0.10543763459674405	-0.19510318371056576	-0.3772484251468141	PPC	catboost	2	125
387	0.23407100733744474	-0.06673762086665852	0.4396945150492919	-0.3283221491334748	0.09165846272875325	-0.02978653805882296	0.07481567998017155	-0.039294789797869406	0.08518091419868185	0.019063538191978913	0.17515016585061652	0.04277374816389446	0.14148520364419895	-0.11191249260920622	-0.26325969702144547	-0.3236114052560501	-0.1759626355198847	PPC	catboost	2	125
