# Supplementary material for: Hierarchical Distribution of Reward Representation in the Cortical and Hippocampal Regions
Source: eNeuro. 2026 Feb 10;13(2):ENEURO.0256-25.2026. doi: 10.1523/ENEURO.0256-25.2026 (PMC12931971; doi:10.1523/ENEURO.0256-25.2026)
Supplement: Data 1 — The complete code, data, and computational environment required to reproduce the findings of this study are available at https://github.com/mokamotosan/soma_okamoto_lr_01_public.git. The repository contains a series of Jupyter Notebooks for analysis (/notebooks) and a Dockerfile to ensure a fully reproducible environment. The analysis is structured with individual notebooks for each of the six brain regions, which generate the results for Figs. 3-7 and Table 1. All analyses were performed within a Docker container based on a Python 3.10 image, utilizing key libraries such as PyCaret for modeling and SHAP for interpretation. To replicate all results, users should first build the Docker environment and then execute the Jupyter Notebooks in the sequence described in the repository's README.md file. Download Data 1, ZIP file. [file eneuro-13-ENEURO.0256-25.2026-s001.zip › soma_okamoto_lr_01_public-main/results/shap_analysis/vCA1/shap_base_values_vCA1_lightgbm_r0.csv]

sample_id	base_value
13436	0.06809234500393903
11962	0.06809234500393903
13236	0.06809234500393903
11346	0.06809234500393903
11899	0.06809234500393903
12118	0.06809234500393903
12352	0.06809234500393903
11898	0.06809234500393903
11453	0.06809234500393903
11688	0.06809234500393903
13058	0.06809234500393903
11446	0.06809234500393903
12074	0.06809234500393903
12309	0.06809234500393903
12446	0.06809234500393903
13401	0.06809234500393903
13148	0.06809234500393903
12578	0.06809234500393903
12664	0.06809234500393903
12329	0.06809234500393903
12175	0.06809234500393903
12812	0.06809234500393903
12271	0.06809234500393903
12054	0.06809234500393903
12558	0.06809234500393903
12237	0.06809234500393903
12193	0.06809234500393903
12747	0.06809234500393903
12962	0.06809234500393903
12380	0.06809234500393903
12884	0.06809234500393903
12784	0.06809234500393903
12332	0.06809234500393903
11329	0.06809234500393903
11568	0.06809234500393903
12150	0.06809234500393903
12064	0.06809234500393903
11672	0.06809234500393903
11853	0.06809234500393903
13032	0.06809234500393903
11958	0.06809234500393903
11610	0.06809234500393903
12046	0.06809234500393903
13413	0.06809234500393903
12537	0.06809234500393903
12610	0.06809234500393903
13157	0.06809234500393903
12435	0.06809234500393903
13194	0.06809234500393903
12638	0.06809234500393903
13467	0.06809234500393903
12337	0.06809234500393903
12517	0.06809234500393903
11292	0.06809234500393903
11986	0.06809234500393903
11780	0.06809234500393903
12434	0.06809234500393903
11706	0.06809234500393903
12143	0.06809234500393903
11716	0.06809234500393903
12619	0.06809234500393903
11592	0.06809234500393903
12955	0.06809234500393903
12239	0.06809234500393903
12207	0.06809234500393903
12679	0.06809234500393903
12431	0.06809234500393903
11525	0.06809234500393903
11294	0.06809234500393903
12432	0.06809234500393903
12081	0.06809234500393903
11643	0.06809234500393903
12407	0.06809234500393903
12466	0.06809234500393903
13365	0.06809234500393903
12475	0.06809234500393903
12629	0.06809234500393903
13263	0.06809234500393903
12181	0.06809234500393903
12447	0.06809234500393903
13092	0.06809234500393903
12452	0.06809234500393903
12416	0.06809234500393903
12519	0.06809234500393903
13403	0.06809234500393903
11999	0.06809234500393903
11266	0.06809234500393903
11497	0.06809234500393903
13357	0.06809234500393903
11376	0.06809234500393903
13453	0.06809234500393903
13022	0.06809234500393903
11468	0.06809234500393903
12904	0.06809234500393903
12107	0.06809234500393903
13187	0.06809234500393903
12912	0.06809234500393903
11808	0.06809234500393903
11265	0.06809234500393903
13162	0.06809234500393903
12401	0.06809234500393903
13110	0.06809234500393903
12888	0.06809234500393903
13253	0.06809234500393903
11692	0.06809234500393903
12344	0.06809234500393903
11719	0.06809234500393903
11855	0.06809234500393903
11803	0.06809234500393903
12306	0.06809234500393903
11677	0.06809234500393903
11556	0.06809234500393903
13466	0.06809234500393903
11546	0.06809234500393903
12311	0.06809234500393903
11869	0.06809234500393903
12355	0.06809234500393903
11857	0.06809234500393903
11697	0.06809234500393903
13196	0.06809234500393903
11491	0.06809234500393903
13052	0.06809234500393903
11959	0.06809234500393903
11852	0.06809234500393903
12084	0.06809234500393903
12716	0.06809234500393903
12087	0.06809234500393903
12104	0.06809234500393903
12692	0.06809234500393903
13214	0.06809234500393903
12375	0.06809234500393903
11336	0.06809234500393903
11831	0.06809234500393903
13326	0.06809234500393903
12381	0.06809234500393903
11507	0.06809234500393903
12613	0.06809234500393903
11718	0.06809234500393903
13210	0.06809234500393903
11823	0.06809234500393903
13408	0.06809234500393903
13448	0.06809234500393903
12179	0.06809234500393903
13031	0.06809234500393903
12189	0.06809234500393903
11565	0.06809234500393903
12499	0.06809234500393903
11679	0.06809234500393903
11276	0.06809234500393903
13358	0.06809234500393903
13312	0.06809234500393903
13248	0.06809234500393903
13172	0.06809234500393903
12652	0.06809234500393903
11761	0.06809234500393903
11614	0.06809234500393903
13441	0.06809234500393903
12140	0.06809234500393903
11506	0.06809234500393903
12016	0.06809234500393903
12148	0.06809234500393903
12049	0.06809234500393903
12421	0.06809234500393903
12531	0.06809234500393903
13460	0.06809234500393903
12100	0.06809234500393903
12599	0.06809234500393903
12194	0.06809234500393903
12546	0.06809234500393903
11527	0.06809234500393903
11302	0.06809234500393903
12378	0.06809234500393903
13024	0.06809234500393903
11984	0.06809234500393903
12040	0.06809234500393903
12847	0.06809234500393903
12636	0.06809234500393903
12402	0.06809234500393903
13252	0.06809234500393903
11573	0.06809234500393903
11888	0.06809234500393903
11607	0.06809234500393903
12465	0.06809234500393903
13136	0.06809234500393903
13375	0.06809234500393903
13264	0.06809234500393903
13081	0.06809234500393903
13044	0.06809234500393903
11400	0.06809234500393903
12162	0.06809234500393903
12890	0.06809234500393903
11729	0.06809234500393903
13338	0.06809234500393903
12327	0.06809234500393903
12836	0.06809234500393903
12171	0.06809234500393903
12562	0.06809234500393903
12247	0.06809234500393903
12224	0.06809234500393903
12445	0.06809234500393903
13215	0.06809234500393903
11685	0.06809234500393903
11462	0.06809234500393903
13116	0.06809234500393903
11583	0.06809234500393903
12350	0.06809234500393903
12096	0.06809234500393903
11916	0.06809234500393903
12052	0.06809234500393903
11904	0.06809234500393903
13392	0.06809234500393903
11894	0.06809234500393903
13134	0.06809234500393903
11908	0.06809234500393903
11368	0.06809234500393903
12368	0.06809234500393903
11306	0.06809234500393903
13462	0.06809234500393903
12108	0.06809234500393903
11613	0.06809234500393903
13310	0.06809234500393903
12818	0.06809234500393903
13152	0.06809234500393903
13036	0.06809234500393903
13376	0.06809234500393903
13226	0.06809234500393903
12837	0.06809234500393903
11617	0.06809234500393903
13030	0.06809234500393903
13066	0.06809234500393903
12549	0.06809234500393903
12858	0.06809234500393903
13001	0.06809234500393903
13450	0.06809234500393903
11472	0.06809234500393903
11976	0.06809234500393903
13192	0.06809234500393903
11536	0.06809234500393903
12572	0.06809234500393903
12648	0.06809234500393903
13463	0.06809234500393903
13073	0.06809234500393903
12364	0.06809234500393903
13163	0.06809234500393903
12738	0.06809234500393903
12855	0.06809234500393903
12268	0.06809234500393903
11469	0.06809234500393903
11947	0.06809234500393903
12665	0.06809234500393903
13217	0.06809234500393903
12326	0.06809234500393903
11872	0.06809234500393903
12383	0.06809234500393903
11325	0.06809234500393903
12543	0.06809234500393903
11534	0.06809234500393903
13070	0.06809234500393903
13049	0.06809234500393903
11541	0.06809234500393903
12270	0.06809234500393903
11638	0.06809234500393903
11356	0.06809234500393903
11932	0.06809234500393903
12730	0.06809234500393903
12139	0.06809234500393903
12436	0.06809234500393903
11987	0.06809234500393903
11663	0.06809234500393903
13361	0.06809234500393903
13308	0.06809234500393903
11492	0.06809234500393903
11937	0.06809234500393903
13332	0.06809234500393903
13324	0.06809234500393903
12414	0.06809234500393903
11764	0.06809234500393903
11314	0.06809234500393903
12307	0.06809234500393903
11665	0.06809234500393903
12238	0.06809234500393903
12442	0.06809234500393903
12770	0.06809234500393903
11287	0.06809234500393903
12298	0.06809234500393903
12137	0.06809234500393903
12034	0.06809234500393903
12272	0.06809234500393903
12746	0.06809234500393903
13060	0.06809234500393903
12419	0.06809234500393903
12141	0.06809234500393903
12392	0.06809234500393903
12341	0.06809234500393903
11981	0.06809234500393903
11967	0.06809234500393903
12184	0.06809234500393903
11670	0.06809234500393903
11890	0.06809234500393903
12449	0.06809234500393903
11885	0.06809234500393903
13342	0.06809234500393903
11892	0.06809234500393903
13182	0.06809234500393903
12612	0.06809234500393903
12408	0.06809234500393903
11897	0.06809234500393903
12233	0.06809234500393903
12103	0.06809234500393903
12467	0.06809234500393903
13314	0.06809234500393903
12177	0.06809234500393903
12388	0.06809234500393903
11876	0.06809234500393903
11748	0.06809234500393903
11578	0.06809234500393903
13000	0.06809234500393903
11623	0.06809234500393903
12982	0.06809234500393903
12269	0.06809234500393903
13087	0.06809234500393903
12164	0.06809234500393903
12448	0.06809234500393903
13178	0.06809234500393903
12394	0.06809234500393903
11700	0.06809234500393903
11267	0.06809234500393903
12313	0.06809234500393903
11873	0.06809234500393903
12196	0.06809234500393903
11686	0.06809234500393903
11805	0.06809234500393903
11640	0.06809234500393903
13334	0.06809234500393903
11821	0.06809234500393903
12598	0.06809234500393903
12832	0.06809234500393903
11788	0.06809234500393903
11790	0.06809234500393903
13025	0.06809234500393903
12559	0.06809234500393903
11762	0.06809234500393903
13090	0.06809234500393903
12056	0.06809234500393903
13254	0.06809234500393903
12019	0.06809234500393903
12936	0.06809234500393903
11636	0.06809234500393903
12276	0.06809234500393903
12555	0.06809234500393903
12948	0.06809234500393903
11270	0.06809234500393903
13047	0.06809234500393903
12303	0.06809234500393903
12220	0.06809234500393903
12654	0.06809234500393903
13237	0.06809234500393903
12617	0.06809234500393903
11626	0.06809234500393903
12860	0.06809234500393903
11884	0.06809234500393903
11540	0.06809234500393903
11486	0.06809234500393903
12998	0.06809234500393903
12934	0.06809234500393903
13177	0.06809234500393903
12560	0.06809234500393903
13265	0.06809234500393903
13021	0.06809234500393903
12112	0.06809234500393903
12227	0.06809234500393903
12498	0.06809234500393903
11561	0.06809234500393903
12489	0.06809234500393903
12152	0.06809234500393903
13125	0.06809234500393903
12312	0.06809234500393903
11396	0.06809234500393903
11516	0.06809234500393903
13124	0.06809234500393903
13302	0.06809234500393903
11487	0.06809234500393903
13424	0.06809234500393903
12920	0.06809234500393903
13416	0.06809234500393903
12396	0.06809234500393903
12105	0.06809234500393903
12363	0.06809234500393903
13470	0.06809234500393903
12830	0.06809234500393903
11680	0.06809234500393903
13337	0.06809234500393903
11523	0.06809234500393903
13223	0.06809234500393903
12134	0.06809234500393903
13372	0.06809234500393903
12879	0.06809234500393903
12533	0.06809234500393903
12299	0.06809234500393903
13320	0.06809234500393903
13464	0.06809234500393903
12379	0.06809234500393903
12571	0.06809234500393903
12487	0.06809234500393903
12479	0.06809234500393903
11880	0.06809234500393903
11315	0.06809234500393903
12101	0.06809234500393903
12037	0.06809234500393903
12095	0.06809234500393903
13261	0.06809234500393903
12805	0.06809234500393903
12582	0.06809234500393903
11611	0.06809234500393903
11618	0.06809234500393903
13347	0.06809234500393903
11994	0.06809234500393903
11488	0.06809234500393903
12972	0.06809234500393903
11871	0.06809234500393903
11582	0.06809234500393903
13449	0.06809234500393903
11963	0.06809234500393903
13027	0.06809234500393903
13379	0.06809234500393903
13296	0.06809234500393903
11589	0.06809234500393903
12169	0.06809234500393903
11386	0.06809234500393903
11683	0.06809234500393903
11642	0.06809234500393903
12367	0.06809234500393903
11829	0.06809234500393903
13010	0.06809234500393903
13364	0.06809234500393903
12980	0.06809234500393903
11971	0.06809234500393903
12048	0.06809234500393903
11441	0.06809234500393903
12246	0.06809234500393903
11535	0.06809234500393903
12453	0.06809234500393903
13455	0.06809234500393903
13026	0.06809234500393903
13197	0.06809234500393903
12261	0.06809234500393903
12953	0.06809234500393903
13286	0.06809234500393903
12468	0.06809234500393903
11975	0.06809234500393903
11840	0.06809234500393903
11451	0.06809234500393903
13123	0.06809234500393903
12365	0.06809234500393903
12758	0.06809234500393903
12875	0.06809234500393903
11324	0.06809234500393903
13444	0.06809234500393903
11988	0.06809234500393903
12133	0.06809234500393903
12852	0.06809234500393903
12331	0.06809234500393903
12984	0.06809234500393903
13131	0.06809234500393903
13121	0.06809234500393903
11998	0.06809234500393903
11512	0.06809234500393903
12068	0.06809234500393903
11504	0.06809234500393903
11980	0.06809234500393903
11720	0.06809234500393903
11621	0.06809234500393903
11622	0.06809234500393903
12874	0.06809234500393903
12280	0.06809234500393903
12556	0.06809234500393903
11524	0.06809234500393903
11380	0.06809234500393903
12300	0.06809234500393903
11781	0.06809234500393903
13255	0.06809234500393903
12291	0.06809234500393903
11675	0.06809234500393903
12964	0.06809234500393903
13430	0.06809234500393903
12504	0.06809234500393903
13190	0.06809234500393903
11893	0.06809234500393903
11413	0.06809234500393903
13062	0.06809234500393903
13016	0.06809234500393903
13076	0.06809234500393903
11902	0.06809234500393903
11936	0.06809234500393903
12236	0.06809234500393903
13440	0.06809234500393903
12550	0.06809234500393903
12774	0.06809234500393903
12390	0.06809234500393903
11279	0.06809234500393903
12644	0.06809234500393903
12043	0.06809234500393903
13280	0.06809234500393903
13304	0.06809234500393903
12099	0.06809234500393903
11789	0.06809234500393903
12541	0.06809234500393903
13086	0.06809234500393903
13283	0.06809234500393903
13390	0.06809234500393903
12752	0.06809234500393903
12067	0.06809234500393903
12788	0.06809234500393903
13323	0.06809234500393903
12065	0.06809234500393903
12000	0.06809234500393903
11563	0.06809234500393903
11728	0.06809234500393903
13219	0.06809234500393903
11906	0.06809234500393903
12232	0.06809234500393903
12642	0.06809234500393903
11687	0.06809234500393903
12222	0.06809234500393903
13328	0.06809234500393903
11278	0.06809234500393903
12106	0.06809234500393903
13341	0.06809234500393903
11596	0.06809234500393903
12059	0.06809234500393903
11736	0.06809234500393903
12846	0.06809234500393903
11587	0.06809234500393903
11543	0.06809234500393903
