# Supplementary material for: Hierarchical Distribution of Reward Representation in the Cortical and Hippocampal Regions
Source: eNeuro. 2026 Feb 10;13(2):ENEURO.0256-25.2026. doi: 10.1523/ENEURO.0256-25.2026 (PMC12931971; doi:10.1523/ENEURO.0256-25.2026)
Supplement: Data 1 — The complete code, data, and computational environment required to reproduce the findings of this study are available at https://github.com/mokamotosan/soma_okamoto_lr_01_public.git. The repository contains a series of Jupyter Notebooks for analysis (/notebooks) and a Dockerfile to ensure a fully reproducible environment. The analysis is structured with individual notebooks for each of the six brain regions, which generate the results for Figs. 3-7 and Table 1. All analyses were performed within a Docker container based on a Python 3.10 image, utilizing key libraries such as PyCaret for modeling and SHAP for interpretation. To replicate all results, users should first build the Docker environment and then execute the Jupyter Notebooks in the sequence described in the repository's README.md file. Download Data 1, ZIP file. [file eneuro-13-ENEURO.0256-25.2026-s001.zip › soma_okamoto_lr_01_public-main/results/shap_analysis/vCA1/shap_base_values_vCA1_lightgbm_r1.csv]

sample_id	base_value
12258	0.07631697246971145
11718	0.07631697246971145
12836	0.07631697246971145
13032	0.07631697246971145
11967	0.07631697246971145
11308	0.07631697246971145
12373	0.07631697246971145
12098	0.07631697246971145
11576	0.07631697246971145
11421	0.07631697246971145
12521	0.07631697246971145
13264	0.07631697246971145
11523	0.07631697246971145
12100	0.07631697246971145
12185	0.07631697246971145
11435	0.07631697246971145
11385	0.07631697246971145
12200	0.07631697246971145
12147	0.07631697246971145
11989	0.07631697246971145
11962	0.07631697246971145
12161	0.07631697246971145
13022	0.07631697246971145
11791	0.07631697246971145
11937	0.07631697246971145
12012	0.07631697246971145
11489	0.07631697246971145
12485	0.07631697246971145
13044	0.07631697246971145
11898	0.07631697246971145
13454	0.07631697246971145
11904	0.07631697246971145
11440	0.07631697246971145
11917	0.07631697246971145
12644	0.07631697246971145
11751	0.07631697246971145
11474	0.07631697246971145
12339	0.07631697246971145
12248	0.07631697246971145
12101	0.07631697246971145
11925	0.07631697246971145
13225	0.07631697246971145
11298	0.07631697246971145
12842	0.07631697246971145
11274	0.07631697246971145
12357	0.07631697246971145
11658	0.07631697246971145
13460	0.07631697246971145
13434	0.07631697246971145
11479	0.07631697246971145
11982	0.07631697246971145
12294	0.07631697246971145
12654	0.07631697246971145
13330	0.07631697246971145
13321	0.07631697246971145
12993	0.07631697246971145
12422	0.07631697246971145
13039	0.07631697246971145
12014	0.07631697246971145
13034	0.07631697246971145
11921	0.07631697246971145
11846	0.07631697246971145
13440	0.07631697246971145
12946	0.07631697246971145
11499	0.07631697246971145
11567	0.07631697246971145
12393	0.07631697246971145
11746	0.07631697246971145
11840	0.07631697246971145
12171	0.07631697246971145
12394	0.07631697246971145
12991	0.07631697246971145
13241	0.07631697246971145
12078	0.07631697246971145
11958	0.07631697246971145
13154	0.07631697246971145
12150	0.07631697246971145
11454	0.07631697246971145
11335	0.07631697246971145
11310	0.07631697246971145
13169	0.07631697246971145
13036	0.07631697246971145
12309	0.07631697246971145
11850	0.07631697246971145
12193	0.07631697246971145
11907	0.07631697246971145
13464	0.07631697246971145
11381	0.07631697246971145
12348	0.07631697246971145
11605	0.07631697246971145
11997	0.07631697246971145
13019	0.07631697246971145
13296	0.07631697246971145
11304	0.07631697246971145
12746	0.07631697246971145
13072	0.07631697246971145
11842	0.07631697246971145
11665	0.07631697246971145
11582	0.07631697246971145
13398	0.07631697246971145
13334	0.07631697246971145
12854	0.07631697246971145
11538	0.07631697246971145
13187	0.07631697246971145
13089	0.07631697246971145
12276	0.07631697246971145
11895	0.07631697246971145
12487	0.07631697246971145
13404	0.07631697246971145
12369	0.07631697246971145
13420	0.07631697246971145
13445	0.07631697246971145
12916	0.07631697246971145
11276	0.07631697246971145
11995	0.07631697246971145
12110	0.07631697246971145
11987	0.07631697246971145
12477	0.07631697246971145
12301	0.07631697246971145
12300	0.07631697246971145
13269	0.07631697246971145
11402	0.07631697246971145
11662	0.07631697246971145
12429	0.07631697246971145
13351	0.07631697246971145
11614	0.07631697246971145
12342	0.07631697246971145
12498	0.07631697246971145
11854	0.07631697246971145
11279	0.07631697246971145
12613	0.07631697246971145
12060	0.07631697246971145
11945	0.07631697246971145
12034	0.07631697246971145
13332	0.07631697246971145
13366	0.07631697246971145
12015	0.07631697246971145
13183	0.07631697246971145
11894	0.07631697246971145
11737	0.07631697246971145
11336	0.07631697246971145
11973	0.07631697246971145
12812	0.07631697246971145
13443	0.07631697246971145
13059	0.07631697246971145
11502	0.07631697246971145
12173	0.07631697246971145
11375	0.07631697246971145
12307	0.07631697246971145
11814	0.07631697246971145
12299	0.07631697246971145
12559	0.07631697246971145
11975	0.07631697246971145
12073	0.07631697246971145
12036	0.07631697246971145
12584	0.07631697246971145
11928	0.07631697246971145
11637	0.07631697246971145
13161	0.07631697246971145
11994	0.07631697246971145
12612	0.07631697246971145
12020	0.07631697246971145
13052	0.07631697246971145
12180	0.07631697246971145
11516	0.07631697246971145
11451	0.07631697246971145
11920	0.07631697246971145
12061	0.07631697246971145
11983	0.07631697246971145
13008	0.07631697246971145
12172	0.07631697246971145
13347	0.07631697246971145
12619	0.07631697246971145
13240	0.07631697246971145
11756	0.07631697246971145
13042	0.07631697246971145
13114	0.07631697246971145
11591	0.07631697246971145
11604	0.07631697246971145
11488	0.07631697246971145
11322	0.07631697246971145
12844	0.07631697246971145
12953	0.07631697246971145
13298	0.07631697246971145
11624	0.07631697246971145
12074	0.07631697246971145
12990	0.07631697246971145
12040	0.07631697246971145
12884	0.07631697246971145
12425	0.07631697246971145
11441	0.07631697246971145
12451	0.07631697246971145
12564	0.07631697246971145
11316	0.07631697246971145
13211	0.07631697246971145
11813	0.07631697246971145
12184	0.07631697246971145
11444	0.07631697246971145
12948	0.07631697246971145
12858	0.07631697246971145
13471	0.07631697246971145
12079	0.07631697246971145
11701	0.07631697246971145
12344	0.07631697246971145
11634	0.07631697246971145
12380	0.07631697246971145
13153	0.07631697246971145
12585	0.07631697246971145
12747	0.07631697246971145
12392	0.07631697246971145
12986	0.07631697246971145
13249	0.07631697246971145
12388	0.07631697246971145
11675	0.07631697246971145
11526	0.07631697246971145
13030	0.07631697246971145
11830	0.07631697246971145
11728	0.07631697246971145
11426	0.07631697246971145
13302	0.07631697246971145
12808	0.07631697246971145
12141	0.07631697246971145
12478	0.07631697246971145
13290	0.07631697246971145
12962	0.07631697246971145
11518	0.07631697246971145
12006	0.07631697246971145
12261	0.07631697246971145
12696	0.07631697246971145
11661	0.07631697246971145
12386	0.07631697246971145
12627	0.07631697246971145
12826	0.07631697246971145
11531	0.07631697246971145
11772	0.07631697246971145
12704	0.07631697246971145
12443	0.07631697246971145
12013	0.07631697246971145
12395	0.07631697246971145
12028	0.07631697246971145
12590	0.07631697246971145
12470	0.07631697246971145
12678	0.07631697246971145
11786	0.07631697246971145
12148	0.07631697246971145
13065	0.07631697246971145
13076	0.07631697246971145
11672	0.07631697246971145
11328	0.07631697246971145
11629	0.07631697246971145
12625	0.07631697246971145
13078	0.07631697246971145
12007	0.07631697246971145
13342	0.07631697246971145
11712	0.07631697246971145
12874	0.07631697246971145
13306	0.07631697246971145
13085	0.07631697246971145
11388	0.07631697246971145
12122	0.07631697246971145
12188	0.07631697246971145
12818	0.07631697246971145
12025	0.07631697246971145
13177	0.07631697246971145
13012	0.07631697246971145
13049	0.07631697246971145
13126	0.07631697246971145
11805	0.07631697246971145
12341	0.07631697246971145
12823	0.07631697246971145
11270	0.07631697246971145
11880	0.07631697246971145
11359	0.07631697246971145
12372	0.07631697246971145
12984	0.07631697246971145
13175	0.07631697246971145
11452	0.07631697246971145
12071	0.07631697246971145
12562	0.07631697246971145
13317	0.07631697246971145
12106	0.07631697246971145
11530	0.07631697246971145
11568	0.07631697246971145
11968	0.07631697246971145
13099	0.07631697246971145
12772	0.07631697246971145
12086	0.07631697246971145
11856	0.07631697246971145
11376	0.07631697246971145
12539	0.07631697246971145
12458	0.07631697246971145
12403	0.07631697246971145
12494	0.07631697246971145
12651	0.07631697246971145
13424	0.07631697246971145
11926	0.07631697246971145
11915	0.07631697246971145
11913	0.07631697246971145
13308	0.07631697246971145
13087	0.07631697246971145
12999	0.07631697246971145
11851	0.07631697246971145
12658	0.07631697246971145
12934	0.07631697246971145
13250	0.07631697246971145
13466	0.07631697246971145
11682	0.07631697246971145
12376	0.07631697246971145
11286	0.07631697246971145
13121	0.07631697246971145
12546	0.07631697246971145
12151	0.07631697246971145
11264	0.07631697246971145
12359	0.07631697246971145
11862	0.07631697246971145
13020	0.07631697246971145
12265	0.07631697246971145
13356	0.07631697246971145
13055	0.07631697246971145
12459	0.07631697246971145
11635	0.07631697246971145
12213	0.07631697246971145
11464	0.07631697246971145
12133	0.07631697246971145
12353	0.07631697246971145
11564	0.07631697246971145
12966	0.07631697246971145
13450	0.07631697246971145
11819	0.07631697246971145
13086	0.07631697246971145
12423	0.07631697246971145
11883	0.07631697246971145
11711	0.07631697246971145
12591	0.07631697246971145
12152	0.07631697246971145
13282	0.07631697246971145
11267	0.07631697246971145
13444	0.07631697246971145
11320	0.07631697246971145
12038	0.07631697246971145
11996	0.07631697246971145
13172	0.07631697246971145
13073	0.07631697246971145
12670	0.07631697246971145
11755	0.07631697246971145
11370	0.07631697246971145
13116	0.07631697246971145
11774	0.07631697246971145
11642	0.07631697246971145
11897	0.07631697246971145
11834	0.07631697246971145
11581	0.07631697246971145
11709	0.07631697246971145
11299	0.07631697246971145
11679	0.07631697246971145
12224	0.07631697246971145
12454	0.07631697246971145
13080	0.07631697246971145
13168	0.07631697246971145
11260	0.07631697246971145
11789	0.07631697246971145
11638	0.07631697246971145
12660	0.07631697246971145
12115	0.07631697246971145
12231	0.07631697246971145
12049	0.07631697246971145
12164	0.07631697246971145
12170	0.07631697246971145
12204	0.07631697246971145
13193	0.07631697246971145
13417	0.07631697246971145
12804	0.07631697246971145
12192	0.07631697246971145
12918	0.07631697246971145
12534	0.07631697246971145
12374	0.07631697246971145
12202	0.07631697246971145
11797	0.07631697246971145
12532	0.07631697246971145
11775	0.07631697246971145
12326	0.07631697246971145
12912	0.07631697246971145
11869	0.07631697246971145
11578	0.07631697246971145
12023	0.07631697246971145
12120	0.07631697246971145
12626	0.07631697246971145
11263	0.07631697246971145
12409	0.07631697246971145
11677	0.07631697246971145
13092	0.07631697246971145
12190	0.07631697246971145
12072	0.07631697246971145
13327	0.07631697246971145
12168	0.07631697246971145
13338	0.07631697246971145
12792	0.07631697246971145
13416	0.07631697246971145
13323	0.07631697246971145
11720	0.07631697246971145
11986	0.07631697246971145
12504	0.07631697246971145
11261	0.07631697246971145
13459	0.07631697246971145
11776	0.07631697246971145
12024	0.07631697246971145
12932	0.07631697246971145
13083	0.07631697246971145
12186	0.07631697246971145
11277	0.07631697246971145
11382	0.07631697246971145
12114	0.07631697246971145
11648	0.07631697246971145
13235	0.07631697246971145
12321	0.07631697246971145
13118	0.07631697246971145
13397	0.07631697246971145
12930	0.07631697246971145
12888	0.07631697246971145
12275	0.07631697246971145
11793	0.07631697246971145
12467	0.07631697246971145
11941	0.07631697246971145
11833	0.07631697246971145
12752	0.07631697246971145
12375	0.07631697246971145
13031	0.07631697246971145
12411	0.07631697246971145
11685	0.07631697246971145
12111	0.07631697246971145
12886	0.07631697246971145
11330	0.07631697246971145
12212	0.07631697246971145
12059	0.07631697246971145
11652	0.07631697246971145
11300	0.07631697246971145
11589	0.07631697246971145
12005	0.07631697246971145
12920	0.07631697246971145
12329	0.07631697246971145
11602	0.07631697246971145
13315	0.07631697246971145
12476	0.07631697246971145
12069	0.07631697246971145
12325	0.07631697246971145
13252	0.07631697246971145
13068	0.07631697246971145
12606	0.07631697246971145
11848	0.07631697246971145
12616	0.07631697246971145
13378	0.07631697246971145
12138	0.07631697246971145
12510	0.07631697246971145
12254	0.07631697246971145
11875	0.07631697246971145
12387	0.07631697246971145
13050	0.07631697246971145
12786	0.07631697246971145
12198	0.07631697246971145
11620	0.07631697246971145
11374	0.07631697246971145
13284	0.07631697246971145
12216	0.07631697246971145
11729	0.07631697246971145
11860	0.07631697246971145
13238	0.07631697246971145
11588	0.07631697246971145
11893	0.07631697246971145
13001	0.07631697246971145
11632	0.07631697246971145
11909	0.07631697246971145
13131	0.07631697246971145
12650	0.07631697246971145
13213	0.07631697246971145
11795	0.07631697246971145
12105	0.07631697246971145
13136	0.07631697246971145
13386	0.07631697246971145
12904	0.07631697246971145
12361	0.07631697246971145
11841	0.07631697246971145
11527	0.07631697246971145
11758	0.07631697246971145
13261	0.07631697246971145
13091	0.07631697246971145
11271	0.07631697246971145
12603	0.07631697246971145
12413	0.07631697246971145
12465	0.07631697246971145
12676	0.07631697246971145
13399	0.07631697246971145
13365	0.07631697246971145
12639	0.07631697246971145
12102	0.07631697246971145
13063	0.07631697246971145
12438	0.07631697246971145
12011	0.07631697246971145
13263	0.07631697246971145
12656	0.07631697246971145
11508	0.07631697246971145
12338	0.07631697246971145
12838	0.07631697246971145
12048	0.07631697246971145
11617	0.07631697246971145
11457	0.07631697246971145
11872	0.07631697246971145
12524	0.07631697246971145
11362	0.07631697246971145
12796	0.07631697246971145
12502	0.07631697246971145
12088	0.07631697246971145
12994	0.07631697246971145
11936	0.07631697246971145
11404	0.07631697246971145
11831	0.07631697246971145
13458	0.07631697246971145
11747	0.07631697246971145
12365	0.07631697246971145
13207	0.07631697246971145
11329	0.07631697246971145
11922	0.07631697246971145
11506	0.07631697246971145
12312	0.07631697246971145
12269	0.07631697246971145
13262	0.07631697246971145
11265	0.07631697246971145
11494	0.07631697246971145
12396	0.07631697246971145
13096	0.07631697246971145
13465	0.07631697246971145
11852	0.07631697246971145
13028	0.07631697246971145
13217	0.07631697246971145
12187	0.07631697246971145
