# Supplementary material for: Hierarchical Distribution of Reward Representation in the Cortical and Hippocampal Regions
Source: eNeuro. 2026 Feb 10;13(2):ENEURO.0256-25.2026. doi: 10.1523/ENEURO.0256-25.2026 (PMC12931971; doi:10.1523/ENEURO.0256-25.2026)
Supplement: Data 1 — The complete code, data, and computational environment required to reproduce the findings of this study are available at https://github.com/mokamotosan/soma_okamoto_lr_01_public.git. The repository contains a series of Jupyter Notebooks for analysis (/notebooks) and a Dockerfile to ensure a fully reproducible environment. The analysis is structured with individual notebooks for each of the six brain regions, which generate the results for Figs. 3-7 and Table 1. All analyses were performed within a Docker container based on a Python 3.10 image, utilizing key libraries such as PyCaret for modeling and SHAP for interpretation. To replicate all results, users should first build the Docker environment and then execute the Jupyter Notebooks in the sequence described in the repository's README.md file. Download Data 1, ZIP file. [file eneuro-13-ENEURO.0256-25.2026-s001.zip › soma_okamoto_lr_01_public-main/results/shap_analysis/vCA1/shap_base_values_vCA1_lightgbm_r2.csv]

sample_id	base_value
13221	0.07286171798271544
11970	0.07286171798271544
11526	0.07286171798271544
12579	0.07286171798271544
11401	0.07286171798271544
13292	0.07286171798271544
13223	0.07286171798271544
13272	0.07286171798271544
11402	0.07286171798271544
12395	0.07286171798271544
11944	0.07286171798271544
13110	0.07286171798271544
11644	0.07286171798271544
12706	0.07286171798271544
12519	0.07286171798271544
11566	0.07286171798271544
12373	0.07286171798271544
12449	0.07286171798271544
11541	0.07286171798271544
13166	0.07286171798271544
13290	0.07286171798271544
12400	0.07286171798271544
12216	0.07286171798271544
11631	0.07286171798271544
11719	0.07286171798271544
12171	0.07286171798271544
13108	0.07286171798271544
12426	0.07286171798271544
13459	0.07286171798271544
12458	0.07286171798271544
11918	0.07286171798271544
11744	0.07286171798271544
11490	0.07286171798271544
11740	0.07286171798271544
11752	0.07286171798271544
12855	0.07286171798271544
12159	0.07286171798271544
11908	0.07286171798271544
12063	0.07286171798271544
11940	0.07286171798271544
12501	0.07286171798271544
13275	0.07286171798271544
11809	0.07286171798271544
12185	0.07286171798271544
11582	0.07286171798271544
13064	0.07286171798271544
11491	0.07286171798271544
13155	0.07286171798271544
12247	0.07286171798271544
12103	0.07286171798271544
11536	0.07286171798271544
13355	0.07286171798271544
11288	0.07286171798271544
12295	0.07286171798271544
12024	0.07286171798271544
13160	0.07286171798271544
11679	0.07286171798271544
12722	0.07286171798271544
13118	0.07286171798271544
11962	0.07286171798271544
13337	0.07286171798271544
11805	0.07286171798271544
13051	0.07286171798271544
12097	0.07286171798271544
11895	0.07286171798271544
12383	0.07286171798271544
11275	0.07286171798271544
11585	0.07286171798271544
12230	0.07286171798271544
11667	0.07286171798271544
12414	0.07286171798271544
11335	0.07286171798271544
13284	0.07286171798271544
12585	0.07286171798271544
11556	0.07286171798271544
11328	0.07286171798271544
11499	0.07286171798271544
11948	0.07286171798271544
11822	0.07286171798271544
13016	0.07286171798271544
12528	0.07286171798271544
11440	0.07286171798271544
12270	0.07286171798271544
13238	0.07286171798271544
13462	0.07286171798271544
11270	0.07286171798271544
12837	0.07286171798271544
11898	0.07286171798271544
13268	0.07286171798271544
12620	0.07286171798271544
13114	0.07286171798271544
13414	0.07286171798271544
13140	0.07286171798271544
13440	0.07286171798271544
12227	0.07286171798271544
12232	0.07286171798271544
12333	0.07286171798271544
13458	0.07286171798271544
12265	0.07286171798271544
12213	0.07286171798271544
13121	0.07286171798271544
11271	0.07286171798271544
12354	0.07286171798271544
11886	0.07286171798271544
11557	0.07286171798271544
13046	0.07286171798271544
12168	0.07286171798271544
12346	0.07286171798271544
11665	0.07286171798271544
11684	0.07286171798271544
11879	0.07286171798271544
11897	0.07286171798271544
11277	0.07286171798271544
13298	0.07286171798271544
13068	0.07286171798271544
12796	0.07286171798271544
12268	0.07286171798271544
12658	0.07286171798271544
11595	0.07286171798271544
12900	0.07286171798271544
11882	0.07286171798271544
12238	0.07286171798271544
12627	0.07286171798271544
11845	0.07286171798271544
13270	0.07286171798271544
13162	0.07286171798271544
12322	0.07286171798271544
13047	0.07286171798271544
13232	0.07286171798271544
12468	0.07286171798271544
11411	0.07286171798271544
12064	0.07286171798271544
12978	0.07286171798271544
11534	0.07286171798271544
12005	0.07286171798271544
12201	0.07286171798271544
13136	0.07286171798271544
12093	0.07286171798271544
11921	0.07286171798271544
12162	0.07286171798271544
13443	0.07286171798271544
11498	0.07286171798271544
13310	0.07286171798271544
13204	0.07286171798271544
12312	0.07286171798271544
13253	0.07286171798271544
12603	0.07286171798271544
12022	0.07286171798271544
11790	0.07286171798271544
12010	0.07286171798271544
11874	0.07286171798271544
12114	0.07286171798271544
12109	0.07286171798271544
11506	0.07286171798271544
11262	0.07286171798271544
13231	0.07286171798271544
12840	0.07286171798271544
12404	0.07286171798271544
11535	0.07286171798271544
11992	0.07286171798271544
11704	0.07286171798271544
12541	0.07286171798271544
11955	0.07286171798271544
12690	0.07286171798271544
13074	0.07286171798271544
12100	0.07286171798271544
12839	0.07286171798271544
12642	0.07286171798271544
13371	0.07286171798271544
13300	0.07286171798271544
11329	0.07286171798271544
12039	0.07286171798271544
12964	0.07286171798271544
11471	0.07286171798271544
13370	0.07286171798271544
12849	0.07286171798271544
13065	0.07286171798271544
12262	0.07286171798271544
13103	0.07286171798271544
12406	0.07286171798271544
12524	0.07286171798271544
12004	0.07286171798271544
13367	0.07286171798271544
13347	0.07286171798271544
13029	0.07286171798271544
11381	0.07286171798271544
13283	0.07286171798271544
12267	0.07286171798271544
12016	0.07286171798271544
12164	0.07286171798271544
11552	0.07286171798271544
13178	0.07286171798271544
12190	0.07286171798271544
11967	0.07286171798271544
13023	0.07286171798271544
11916	0.07286171798271544
11453	0.07286171798271544
13173	0.07286171798271544
11854	0.07286171798271544
13321	0.07286171798271544
12364	0.07286171798271544
11937	0.07286171798271544
12496	0.07286171798271544
11357	0.07286171798271544
11768	0.07286171798271544
11858	0.07286171798271544
13209	0.07286171798271544
12547	0.07286171798271544
12021	0.07286171798271544
13035	0.07286171798271544
11561	0.07286171798271544
13066	0.07286171798271544
12555	0.07286171798271544
11995	0.07286171798271544
12728	0.07286171798271544
11265	0.07286171798271544
13288	0.07286171798271544
11925	0.07286171798271544
12034	0.07286171798271544
13362	0.07286171798271544
12974	0.07286171798271544
13186	0.07286171798271544
11716	0.07286171798271544
13156	0.07286171798271544
11368	0.07286171798271544
11284	0.07286171798271544
12445	0.07286171798271544
12060	0.07286171798271544
11835	0.07286171798271544
12194	0.07286171798271544
13408	0.07286171798271544
11702	0.07286171798271544
12225	0.07286171798271544
11635	0.07286171798271544
11776	0.07286171798271544
13255	0.07286171798271544
11941	0.07286171798271544
11862	0.07286171798271544
13438	0.07286171798271544
12193	0.07286171798271544
11563	0.07286171798271544
11472	0.07286171798271544
12137	0.07286171798271544
11661	0.07286171798271544
13278	0.07286171798271544
11725	0.07286171798271544
11342	0.07286171798271544
12554	0.07286171798271544
11830	0.07286171798271544
13410	0.07286171798271544
12980	0.07286171798271544
12859	0.07286171798271544
11982	0.07286171798271544
11820	0.07286171798271544
12078	0.07286171798271544
12812	0.07286171798271544
13320	0.07286171798271544
12382	0.07286171798271544
12170	0.07286171798271544
12778	0.07286171798271544
12746	0.07286171798271544
12584	0.07286171798271544
13112	0.07286171798271544
13338	0.07286171798271544
11513	0.07286171798271544
12419	0.07286171798271544
11363	0.07286171798271544
11274	0.07286171798271544
11773	0.07286171798271544
12145	0.07286171798271544
12278	0.07286171798271544
11540	0.07286171798271544
11775	0.07286171798271544
11676	0.07286171798271544
12235	0.07286171798271544
12032	0.07286171798271544
12150	0.07286171798271544
13411	0.07286171798271544
11969	0.07286171798271544
13242	0.07286171798271544
11847	0.07286171798271544
11984	0.07286171798271544
11592	0.07286171798271544
13246	0.07286171798271544
12110	0.07286171798271544
13148	0.07286171798271544
12640	0.07286171798271544
12860	0.07286171798271544
13418	0.07286171798271544
12155	0.07286171798271544
13243	0.07286171798271544
13190	0.07286171798271544
11877	0.07286171798271544
11968	0.07286171798271544
13424	0.07286171798271544
12886	0.07286171798271544
12610	0.07286171798271544
12315	0.07286171798271544
11697	0.07286171798271544
12848	0.07286171798271544
12492	0.07286171798271544
12397	0.07286171798271544
11428	0.07286171798271544
11917	0.07286171798271544
12438	0.07286171798271544
12013	0.07286171798271544
12641	0.07286171798271544
11584	0.07286171798271544
11838	0.07286171798271544
11533	0.07286171798271544
13405	0.07286171798271544
13194	0.07286171798271544
11548	0.07286171798271544
12001	0.07286171798271544
11876	0.07286171798271544
12163	0.07286171798271544
11578	0.07286171798271544
12984	0.07286171798271544
12682	0.07286171798271544
11745	0.07286171798271544
12143	0.07286171798271544
12055	0.07286171798271544
12072	0.07286171798271544
12328	0.07286171798271544
13049	0.07286171798271544
12866	0.07286171798271544
11972	0.07286171798271544
13020	0.07286171798271544
11791	0.07286171798271544
13251	0.07286171798271544
11369	0.07286171798271544
11512	0.07286171798271544
11276	0.07286171798271544
13177	0.07286171798271544
11902	0.07286171798271544
13215	0.07286171798271544
11514	0.07286171798271544
13008	0.07286171798271544
12128	0.07286171798271544
13329	0.07286171798271544
12588	0.07286171798271544
11987	0.07286171798271544
12259	0.07286171798271544
11703	0.07286171798271544
12551	0.07286171798271544
12429	0.07286171798271544
12500	0.07286171798271544
11558	0.07286171798271544
13395	0.07286171798271544
13179	0.07286171798271544
12192	0.07286171798271544
13077	0.07286171798271544
12189	0.07286171798271544
12666	0.07286171798271544
11600	0.07286171798271544
12165	0.07286171798271544
11580	0.07286171798271544
11721	0.07286171798271544
11864	0.07286171798271544
12390	0.07286171798271544
12187	0.07286171798271544
13071	0.07286171798271544
12054	0.07286171798271544
12457	0.07286171798271544
12998	0.07286171798271544
12234	0.07286171798271544
12339	0.07286171798271544
12635	0.07286171798271544
13356	0.07286171798271544
12214	0.07286171798271544
12178	0.07286171798271544
11892	0.07286171798271544
12481	0.07286171798271544
12556	0.07286171798271544
11767	0.07286171798271544
12372	0.07286171798271544
12019	0.07286171798271544
11960	0.07286171798271544
13053	0.07286171798271544
11646	0.07286171798271544
12844	0.07286171798271544
12411	0.07286171798271544
12157	0.07286171798271544
12828	0.07286171798271544
12582	0.07286171798271544
11999	0.07286171798271544
12305	0.07286171798271544
12484	0.07286171798271544
12018	0.07286171798271544
11362	0.07286171798271544
11421	0.07286171798271544
13241	0.07286171798271544
11878	0.07286171798271544
13464	0.07286171798271544
11682	0.07286171798271544
11708	0.07286171798271544
11896	0.07286171798271544
12023	0.07286171798271544
12399	0.07286171798271544
12080	0.07286171798271544
12537	0.07286171798271544
12236	0.07286171798271544
12952	0.07286171798271544
11325	0.07286171798271544
13163	0.07286171798271544
12431	0.07286171798271544
12043	0.07286171798271544
12029	0.07286171798271544
11699	0.07286171798271544
12284	0.07286171798271544
13449	0.07286171798271544
11678	0.07286171798271544
13093	0.07286171798271544
12461	0.07286171798271544
11624	0.07286171798271544
13184	0.07286171798271544
13012	0.07286171798271544
12276	0.07286171798271544
13289	0.07286171798271544
12785	0.07286171798271544
12066	0.07286171798271544
13340	0.07286171798271544
13428	0.07286171798271544
13128	0.07286171798271544
11388	0.07286171798271544
12154	0.07286171798271544
12838	0.07286171798271544
11688	0.07286171798271544
12050	0.07286171798271544
12000	0.07286171798271544
12087	0.07286171798271544
13096	0.07286171798271544
11855	0.07286171798271544
11315	0.07286171798271544
13125	0.07286171798271544
11525	0.07286171798271544
12912	0.07286171798271544
13317	0.07286171798271544
12298	0.07286171798271544
13036	0.07286171798271544
11798	0.07286171798271544
11330	0.07286171798271544
12420	0.07286171798271544
11980	0.07286171798271544
12758	0.07286171798271544
11811	0.07286171798271544
13079	0.07286171798271544
13144	0.07286171798271544
11826	0.07286171798271544
11337	0.07286171798271544
12275	0.07286171798271544
11901	0.07286171798271544
11628	0.07286171798271544
13400	0.07286171798271544
12348	0.07286171798271544
12673	0.07286171798271544
13210	0.07286171798271544
12453	0.07286171798271544
11458	0.07286171798271544
12930	0.07286171798271544
13004	0.07286171798271544
12480	0.07286171798271544
11870	0.07286171798271544
12136	0.07286171798271544
11914	0.07286171798271544
13260	0.07286171798271544
11804	0.07286171798271544
12571	0.07286171798271544
12176	0.07286171798271544
12053	0.07286171798271544
11496	0.07286171798271544
11364	0.07286171798271544
11774	0.07286171798271544
11779	0.07286171798271544
13388	0.07286171798271544
11527	0.07286171798271544
11642	0.07286171798271544
12057	0.07286171798271544
13138	0.07286171798271544
12805	0.07286171798271544
13328	0.07286171798271544
12818	0.07286171798271544
12204	0.07286171798271544
11543	0.07286171798271544
12219	0.07286171798271544
13378	0.07286171798271544
11786	0.07286171798271544
12650	0.07286171798271544
11452	0.07286171798271544
12987	0.07286171798271544
11819	0.07286171798271544
13407	0.07286171798271544
13214	0.07286171798271544
12576	0.07286171798271544
13258	0.07286171798271544
13306	0.07286171798271544
11310	0.07286171798271544
13265	0.07286171798271544
11935	0.07286171798271544
12611	0.07286171798271544
12497	0.07286171798271544
11320	0.07286171798271544
12573	0.07286171798271544
13316	0.07286171798271544
12323	0.07286171798271544
12280	0.07286171798271544
12593	0.07286171798271544
12218	0.07286171798271544
11306	0.07286171798271544
11620	0.07286171798271544
13159	0.07286171798271544
11978	0.07286171798271544
12421	0.07286171798271544
11707	0.07286171798271544
12326	0.07286171798271544
11332	0.07286171798271544
12664	0.07286171798271544
12367	0.07286171798271544
12591	0.07286171798271544
12337	0.07286171798271544
11851	0.07286171798271544
12311	0.07286171798271544
12112	0.07286171798271544
12446	0.07286171798271544
13175	0.07286171798271544
12955	0.07286171798271544
11766	0.07286171798271544
12104	0.07286171798271544
12680	0.07286171798271544
13256	0.07286171798271544
12416	0.07286171798271544
12151	0.07286171798271544
13062	0.07286171798271544
11956	0.07286171798271544
