# Supplementary material for: Hierarchical Distribution of Reward Representation in the Cortical and Hippocampal Regions
Source: eNeuro. 2026 Feb 10;13(2):ENEURO.0256-25.2026. doi: 10.1523/ENEURO.0256-25.2026 (PMC12931971; doi:10.1523/ENEURO.0256-25.2026)
Supplement: Data 1 — The complete code, data, and computational environment required to reproduce the findings of this study are available at https://github.com/mokamotosan/soma_okamoto_lr_01_public.git. The repository contains a series of Jupyter Notebooks for analysis (/notebooks) and a Dockerfile to ensure a fully reproducible environment. The analysis is structured with individual notebooks for each of the six brain regions, which generate the results for Figs. 3-7 and Table 1. All analyses were performed within a Docker container based on a Python 3.10 image, utilizing key libraries such as PyCaret for modeling and SHAP for interpretation. To replicate all results, users should first build the Docker environment and then execute the Jupyter Notebooks in the sequence described in the repository's README.md file. Download Data 1, ZIP file. [file eneuro-13-ENEURO.0256-25.2026-s001.zip › soma_okamoto_lr_01_public-main/results/shap_analysis/vCA1/shap_importance_vCA1_lightgbm_r0.csv]

feature	mean_abs_shap
Pre_Action_contralateral__mean_spk_per_s_-_50_to____0_ms	1.073987971633292
ks-stat_ActionI	0.8508432783730179
ks-stat_ActionC	0.6250440422503948
Post_Outcomne_contra__quantile(25)	0.5444683148512625
Pre_Action_ipsi__std	0.43173070356383614
ks-stat_OutcomeI	0.41287630474326487
diff_per_sum_OutcomeC	0.39605926589234625
diff_per_sum_ActionC	0.33495721263719025
ks-stat_OutcomeC	0.3235394436938685
ACG_and_FS_per_RS__ACGmed250	0.30544733456598894
Post_Outcome_ipsi__quantile(75)	0.30034952035919826
Pre_Action_ipsi__quantile(25)	0.30003003212314455
Post_Outcomne_contra__kurtosis	0.2004370034547045
diff_per_sum_ActionI	0.19386128676894218
Cv	0.17967222101431418
Pre_Action_contralateral__kurtosis	0.16965154871820268
ACG_and_FS_per_RS__SpikeWaveDuration	0.13810874579205323
