# Supplementary material for: Hierarchical Distribution of Reward Representation in the Cortical and Hippocampal Regions
Source: eNeuro. 2026 Feb 10;13(2):ENEURO.0256-25.2026. doi: 10.1523/ENEURO.0256-25.2026 (PMC12931971; doi:10.1523/ENEURO.0256-25.2026)
Supplement: Data 1 — The complete code, data, and computational environment required to reproduce the findings of this study are available at https://github.com/mokamotosan/soma_okamoto_lr_01_public.git. The repository contains a series of Jupyter Notebooks for analysis (/notebooks) and a Dockerfile to ensure a fully reproducible environment. The analysis is structured with individual notebooks for each of the six brain regions, which generate the results for Figs. 3-7 and Table 1. All analyses were performed within a Docker container based on a Python 3.10 image, utilizing key libraries such as PyCaret for modeling and SHAP for interpretation. To replicate all results, users should first build the Docker environment and then execute the Jupyter Notebooks in the sequence described in the repository's README.md file. Download Data 1, ZIP file. [file eneuro-13-ENEURO.0256-25.2026-s001.zip › soma_okamoto_lr_01_public-main/results/shap_analysis/vCA1/shap_importance_vCA1_lightgbm_r1.csv]

feature	mean_abs_shap
Pre_Action_contralateral__mean_spk_per_s_-100_to_-_50_ms	1.2123793738061805
ks-stat_ActionI	0.8829481695004024
ks-stat_ActionC	0.7949368342042833
diff_per_sum_ActionC	0.5321863183375565
Pre_Action_ipsi__std	0.5171133352107735
ks-stat_OutcomeI	0.4480978664048534
ACG_and_FS_per_RS__ACGmed250	0.37650111017871213
Post_Outcomne_contra__quantile(75)	0.368828651374124
Post_Outcome_ipsi__quantile(75)	0.3061639286066579
Pre_Action_contralateral__std	0.28635419218352826
diff_per_sum_OutcomeC	0.26166033604720323
Pre_Action_ipsi__kurtosis	0.24650736067311804
diff_per_sum_ActionI	0.2269880970841703
Cv	0.21263246873772199
ks-stat_OutcomeC	0.2025142658387717
Pre_Action_ipsi__quantile(75)	0.19508340322068454
Post_Outcome_ipsi__std	0.16136470135692962
