# Supplementary material for: Hierarchical Distribution of Reward Representation in the Cortical and Hippocampal Regions
Source: eNeuro. 2026 Feb 10;13(2):ENEURO.0256-25.2026. doi: 10.1523/ENEURO.0256-25.2026 (PMC12931971; doi:10.1523/ENEURO.0256-25.2026)
Supplement: Data 1 — The complete code, data, and computational environment required to reproduce the findings of this study are available at https://github.com/mokamotosan/soma_okamoto_lr_01_public.git. The repository contains a series of Jupyter Notebooks for analysis (/notebooks) and a Dockerfile to ensure a fully reproducible environment. The analysis is structured with individual notebooks for each of the six brain regions, which generate the results for Figs. 3-7 and Table 1. All analyses were performed within a Docker container based on a Python 3.10 image, utilizing key libraries such as PyCaret for modeling and SHAP for interpretation. To replicate all results, users should first build the Docker environment and then execute the Jupyter Notebooks in the sequence described in the repository's README.md file. Download Data 1, ZIP file. [file eneuro-13-ENEURO.0256-25.2026-s001.zip › soma_okamoto_lr_01_public-main/results/shap_analysis/vCA1/shap_importance_vCA1_lightgbm_r2.csv]

feature	mean_abs_shap
Pre_Action_contralateral__mean_spk_per_s_-100_to_-_50_ms	0.9897588806901091
ks-stat_ActionC	0.9342695886260307
ks-stat_ActionI	0.7366716722581781
diff_per_sum_ActionC	0.5173785272992304
ks-stat_OutcomeI	0.5119384469889171
Post_Outcomne_contra__quantile(25)	0.44538505716713805
Pre_Action_ipsi__quantile(75)	0.3950161248591364
Pre_Action_ipsi__std	0.3944728981046991
ACG_and_FS_per_RS__ACGmed250	0.3060849229116137
Post_Outcome_ipsi__quantile(75)	0.28793938340394765
Post_Outcomne_contra__skewness	0.26911788148101085
diff_per_sum_OutcomeC	0.2635781551802966
Post_Outcomne_contra__kurtosis	0.21291833274277536
diff_per_sum_ActionI	0.19722200215048022
ks-stat_OutcomeC	0.1913875284026915
Pre_Action_ipsi__kurtosis	0.1807506391246774
Cv	0.16448269904434348
