# Supplementary material for: Hierarchical Distribution of Reward Representation in the Cortical and Hippocampal Regions
Source: eNeuro. 2026 Feb 10;13(2):ENEURO.0256-25.2026. doi: 10.1523/ENEURO.0256-25.2026 (PMC12931971; doi:10.1523/ENEURO.0256-25.2026)
Supplement: Data 1 — The complete code, data, and computational environment required to reproduce the findings of this study are available at https://github.com/mokamotosan/soma_okamoto_lr_01_public.git. The repository contains a series of Jupyter Notebooks for analysis (/notebooks) and a Dockerfile to ensure a fully reproducible environment. The analysis is structured with individual notebooks for each of the six brain regions, which generate the results for Figs. 3-7 and Table 1. All analyses were performed within a Docker container based on a Python 3.10 image, utilizing key libraries such as PyCaret for modeling and SHAP for interpretation. To replicate all results, users should first build the Docker environment and then execute the Jupyter Notebooks in the sequence described in the repository's README.md file. Download Data 1, ZIP file. [file eneuro-13-ENEURO.0256-25.2026-s001.zip › soma_okamoto_lr_01_public-main/results/shap_analysis/vCA1/shap_values_vCA1_lightgbm_r0.csv]

	Cv	ACG_and_FS_per_RS__ACGmed250	ACG_and_FS_per_RS__SpikeWaveDuration	diff_per_sum_ActionC	ks-stat_ActionC	diff_per_sum_ActionI	ks-stat_ActionI	diff_per_sum_OutcomeC	ks-stat_OutcomeC	ks-stat_OutcomeI	Pre_Action_contralateral__mean_spk_per_s_-_50_to____0_ms	Pre_Action_contralateral__kurtosis	Pre_Action_ipsi__std	Pre_Action_ipsi__quantile(25)	Post_Outcomne_contra__kurtosis	Post_Outcomne_contra__quantile(25)	Post_Outcome_ipsi__quantile(75)	roi	model_id	repeat	session_id
0	-9.975971557970898e-05	0.6431799808612206	0.06471237417472357	0.5892842808891178	-0.34074649356960873	0.24482371063967986	-0.8676910055363374	1.5706032359255848	-0.04995727846580637	-1.0129414788169855	1.5043584443732017	0.09452487234600955	0.19618734145085895	0.5021384858929122	-0.04273184620130866	1.2483776775863882	-0.4729423725224031	vCA1	lightgbm	0	123
1	0.1263456055309004	-0.14576228248489234	0.11170842872002024	-0.3005728810273874	-0.10434072328894577	-0.2824601075768648	0.3294625280555148	0.1660359109463251	0.8521718496608227	0.14622160837042653	0.1295175045561702	0.13788644510704498	0.34859796770431944	0.08623774525033549	0.2404230136965986	0.762645531695615	0.4132166414466644	vCA1	lightgbm	0	123
2	-0.09961565340570123	-0.035837508256832844	-0.027121171434577266	1.0681773970297144	0.04354371538764316	0.16893255452646214	-0.030169501553127764	-0.6220047684942261	-0.4712578490656566	0.5883920389896391	0.11303590713096172	0.09136679048928986	0.4946515612322994	0.28061141881993845	-0.12735798362025139	0.517006606291259	-0.19402083872120393	vCA1	lightgbm	0	123
3	-0.010309440441571949	-0.36629155133555014	-0.6981430135412166	-0.30754017650160237	-0.47660929648853767	-0.003500045088042348	-0.04970718533300738	1.3685194358232264	-0.07617999064410405	0.17950835703752788	-0.5940968791607637	0.02883436660841421	0.2369812101796382	0.09436613579979714	0.09688894867763898	0.6129264455313352	0.014093958582454222	vCA1	lightgbm	0	123
4	0.052139161639436035	-0.44061340885642886	0.22763580919966794	-0.17807205836530127	-0.8407470364912043	0.05364564984231094	-0.08396606051925351	-0.05576253629117657	-0.0936851208611162	0.7936186133273829	-0.5904926331924583	-0.8745845431727517	0.12601591886649405	-0.8859584687859101	-0.23358893767063926	0.7100813664567003	-0.035713237222754275	vCA1	lightgbm	0	123
5	-0.00026536265082144773	0.030149423417315774	-0.025760726798135708	-0.5838218285264256	1.5915192164710514	-0.2754639160433414	2.2627216561806502	0.2572186292109258	-0.5820285272487116	1.0086760128828418	0.7869546428936239	-0.02696622350637772	0.2281020557944217	0.1534531010584301	-0.20452827867478307	-0.168904275674321	0.02627655267412937	vCA1	lightgbm	0	123
6	0.5734122523088684	-0.033996973676562334	-0.11020526557016483	0.36058665759070113	0.614355153541408	0.13452069914072773	0.6676563994514452	0.05831096147594242	0.18462136857419859	0.3555401539389403	1.938736675818559	0.1608039748995129	0.4456005038558047	0.4451483158762134	0.10223664868246782	0.4834726462335968	0.27907014713662204	vCA1	lightgbm	0	123
7	-0.018155761560553048	-0.09216983844156851	0.0014582573972380677	-0.21645340664574647	0.9199884021097137	-0.19009661725612612	0.40744262081641874	0.1619179064499825	0.33921511822396677	-0.29556900703618655	2.5345425666609764	0.2380499924711548	0.34021276716789206	0.37406096103259157	0.0024664573274650377	0.5156976813874413	0.410820165468346	vCA1	lightgbm	0	123
8	0.5794164568766211	0.07964166520917292	0.2066496361532528	0.3693513002398284	-0.23531035599019962	0.6014583036374704	-1.2327380513209896	-0.1889126531963748	-0.17800668112076626	-0.6816287607138157	-0.22736225187574607	0.17055841065468091	-0.3419425397785204	-0.4243783705622948	-0.12727575873970493	-0.6866516974629444	-0.9675054564243579	vCA1	lightgbm	0	123
9	0.03406849149072171	-0.02297699544527594	-0.008223208709098533	-0.005745718853505933	0.4515264989064263	-0.24255756083983065	4.2960825704206735	0.30043542562246245	-0.3281473584261111	0.36399297121412094	-0.5644750918417275	0.19258405181746555	0.42851153276044623	0.17135877814324005	-0.23025358700207213	-0.264822104888878	0.03355093962741442	vCA1	lightgbm	0	123
10	-0.060938210059454725	-0.03681647922589313	0.11236366158393442	-0.06799045259561058	1.5744079018777453	-0.27815386230196876	3.530395638823421	-0.40561545341705935	0.01792305517403776	0.8676563216245285	-0.822454058423304	0.03590873728760242	0.4183097986830008	-0.014541270827736558	0.060673010008732396	0.5136622618457426	0.04719709853174254	vCA1	lightgbm	0	123
11	-0.08060090038902537	-0.15746775943423497	-0.47002058289786247	-0.0615574026007734	0.2244717844356678	-0.10292321632395685	0.46872694378997687	-0.4195942099687059	-1.2161607964129777	-0.15704620679877676	0.9592473254081819	-0.15811487460235416	0.2214116299060458	-0.9540641056798982	-0.24687024336846308	-0.17834215599463	-0.34125556848239164	vCA1	lightgbm	0	123
12	0.09429648369442542	-0.3434355047766542	-0.32556594763725244	-0.305617661941814	-0.06014684554025882	0.20767117777888572	0.10421182047151747	0.9572337352480833	0.5782349974531791	-0.1422453693228212	-0.8667640468543638	-0.109112446650287	0.4217388437568618	0.3588979290335908	0.35539132130313794	1.0345039451344986	-0.1231439536706356	vCA1	lightgbm	0	123
13	-0.41269709819500244	0.10229377994015644	-0.1765276806871339	0.9983933323814864	-1.3396099825468906	-0.20266787011346388	-0.5373557518057069	-0.1937591561944049	0.2832766607569464	-0.11385118392617305	-0.5254707147593252	0.13461795419461128	0.2435463006571855	0.11228537303611892	0.00044731688653915167	0.7405163824223108	-0.7647811900956568	vCA1	lightgbm	0	123
14	-0.09988529732352293	0.3899860543777876	0.12097103981606883	0.3822313667753943	0.8456538007222246	0.15422424179258903	-0.858638909167981	0.18065423029691663	-0.4659429896446728	0.26972431932190016	0.8767161355433843	0.0002604226341368817	0.499479369521381	0.14462930959257034	0.3283267066212614	-0.6194046191869949	0.42943930859084345	vCA1	lightgbm	0	123
15	0.23049033070569025	0.3262370938256719	0.004894190520335505	0.3869575468164161	-0.17299467779715547	-0.13742406927778794	0.5028893839958427	-0.8203086059056889	-0.3512680343331953	-0.15613271143727145	-1.410908662706006	0.352789016400671	-0.632398021348554	0.18297720169460344	0.04787926888602267	0.8259129420920625	-0.2747788965775201	vCA1	lightgbm	0	123
16	-0.05541416180475044	-0.4041537048595773	0.06354807099645052	-0.2787391564991048	0.7533487409110299	-0.2165368795858194	0.4913387704161354	0.4847366465781117	0.3295035515858612	0.18127374694198586	3.0023898973980425	0.05540170723787527	0.2884378555804801	-0.04394358188053571	-0.08569926557230065	0.4281988835441754	0.03449026483152787	vCA1	lightgbm	0	123
17	0.1293872344861003	-0.20743812166480352	-0.010148706596683101	0.07030732588582739	1.7426876722565787	0.28245654950524746	0.4378472008395971	0.20325442745637237	-0.05819348728501777	0.1307440466950244	-0.6345214238262044	0.24316003214525636	0.5445265688112492	0.11362862127395813	0.6301437153887688	-0.4814209462496206	0.5667316948449608	vCA1	lightgbm	0	123
18	0.01688662221182145	-0.2807583046430467	0.15804497027874564	-0.09165755564650213	0.44535868922658894	-0.339392040146711	0.20262524669505774	0.4534408169380386	-0.04003611291710991	-0.027943958673295133	-1.1086691793949293	0.04581163508532772	0.2932870168691059	0.11595547203809958	-0.23615708606223773	0.3957834486039286	0.6045391558104167	vCA1	lightgbm	0	123
19	-0.0632497900342489	-0.2977281914444936	0.07049075438688238	0.3754418908879167	-0.29839848617647047	0.062223117439965024	-0.7645575020029295	1.2345560971801994	0.12045701249233137	-0.5434013756420976	-1.0173032753148576	0.09968180854644079	0.28305654425521315	0.037053352366695706	0.394997178794851	-1.8154952357193075	-0.6983599620090629	vCA1	lightgbm	0	123
20	-0.11662057097044617	-0.2613555360022247	0.511308392087079	0.6911608433925268	-0.45280691422341734	0.09274153353156085	-0.8147863635499996	-0.42464995208379874	-0.3248463798142628	0.34676462555180576	-2.116336850008557	0.08963289617812238	-0.6212192263878026	-0.006119873045699558	-0.025739722286434508	-0.5670366640542567	-0.3302959389917323	vCA1	lightgbm	0	123
21	0.0829731422129581	0.5517511320800368	0.026996820996698357	-0.10436671864095567	-0.35004558471141206	-0.13754156262498463	-0.8557300517110709	-0.46901091219904717	0.049093530900037624	-0.8115316508007963	0.9678396400675752	0.09121546562093245	-0.13241884056855366	0.2326098998067307	0.4148847980597403	-0.07252070204103604	0.5441458608292993	vCA1	lightgbm	0	123
22	-0.08522960005404054	-0.5481010552974993	-0.5352558195635136	0.4383308038649397	-0.8903234663772218	-0.05103806441116228	0.1564694326013677	0.4133786157364053	0.10469415476333002	-0.10685322718440117	-1.5582945171938731	-0.008109450135496035	0.11239996924552109	-0.6926775650147796	0.10717873292718207	-1.0882719587453178	-0.14940939096280462	vCA1	lightgbm	0	123
23	-0.05329287145103026	-0.3126597356311503	0.08386856022791406	-0.08537752778225809	-0.15752718036310567	-0.13702054714399958	0.45146757860083186	0.9137801286274053	0.16435634145477515	0.21403344229901267	2.224049380077	-0.026263560024575652	0.2158792169028184	0.18687399771581953	0.12856073751140218	0.6693520169640237	0.0657466727362615	vCA1	lightgbm	0	123
24	0.029504058134677942	-0.2728984270527433	0.18233553850370612	0.04125548929745368	0.2376572939695073	-0.12772466879693528	3.7820809669461943	0.26153905440119657	-0.07393634834811008	-0.15635766617890381	-0.27129724184769977	0.03856173157609487	0.3748828170102761	0.10213582819049585	0.004908701064754369	-0.11720486052165914	0.4014707879352069	vCA1	lightgbm	0	123
25	-0.3081596163206643	-0.098394142843354	0.10452871162323048	0.8092252710253651	-0.48036686017579316	-0.09537605686281922	-0.9195199536566571	-0.8255836585936619	0.4947310332665652	-0.2460464204127737	-0.8954244524274322	-0.03519299334883141	0.4442886961934332	0.21280157448048187	0.10244677278564292	0.6147963380064005	-0.040960849104699264	vCA1	lightgbm	0	123
26	0.08220970415637699	-0.239435074754916	0.10016761282098788	-0.5165829023270041	0.5354465848579205	0.22598820476685003	1.9868820127392626	-0.09088568281075984	-0.38504874050159366	-0.15699109781487613	-1.2689014414702688	0.2640087665575503	0.4332974579265781	0.11000119171850384	-0.10717894647915784	-0.7527270824490664	-0.22281957676229824	vCA1	lightgbm	0	123
27	0.11259842100764586	0.3416725967358637	-0.0030700709601068493	-0.25625317771918343	-0.08150414296801813	0.6442870249738568	-1.252594202660685	-0.6351498775155467	0.30784910344586386	-0.6310045856521472	-0.99859610101694	0.20139707999080844	-1.3345475523305075	-0.4385544307452501	-0.04450113043698597	0.7407963520737674	-0.7830209741858026	vCA1	lightgbm	0	123
28	0.20078950113526278	-0.306674837357265	0.11098560121205452	0.4736704000003398	-0.004761802033739517	0.05426457408334867	-0.14195028542455157	-0.5010970099594253	-0.4141430103384498	-0.02265552642332252	-1.1597709218173775	-0.2887012729732937	-1.492672466913112	-0.8895784572453694	-0.07774039495649682	0.2658399552240915	0.5832776619640195	vCA1	lightgbm	0	123
29	0.027991023327568264	0.7007445539614316	0.16965748240364859	0.12547884425203706	-0.44437989570060715	-0.3023051529306054	0.6170639238059202	-0.09258728102337706	0.21555776861207784	0.25100574781138824	2.390500821295481	0.032560856232433225	-1.0344805040461096	0.09269217215329764	0.1150676790259174	-0.8917452658602542	-0.027669294589813615	vCA1	lightgbm	0	123
30	0.0681743197596728	0.3863506545840548	0.23799642760609602	0.06972843885551698	-0.5591750946839176	0.3201182189421587	-1.0846384914304943	-0.20758940023405842	0.5860204177514333	-0.8733426760657362	-0.05659278037891174	-0.2416450355602514	0.3522260038941466	0.11517216547210586	-0.11056725779578326	1.495124901559477	-0.1439978615652762	vCA1	lightgbm	0	123
31	0.18545077914610375	-0.07867793318612107	0.011245613056433339	-9.600557599965168e-05	0.05569216240876644	0.05497123259099395	-0.5545863953206659	0.14877009881918749	0.8770124785057901	-0.15645450301412273	-1.0569254516364697	0.06159315401240818	0.7934985403643292	-0.30027710896178317	0.7152735690738438	1.178018492438604	-0.813462611810323	vCA1	lightgbm	0	123
32	-0.025317774275939352	0.048656155232362906	-0.042014436468004505	-0.07302419761485797	0.15352057992637488	-0.10636973082246845	0.7606174386526428	-0.24238006000913986	0.8219459369537528	0.25897962392107665	1.881640169416846	0.055506072217124044	0.17063341490191195	0.3777480302453245	-0.07348356753014881	0.1420856761132233	0.020098688246389308	vCA1	lightgbm	0	123
33	0.5070313076903776	0.024545843393679285	0.11407414924336107	0.10396037140456474	-1.126123970412813	0.252784167544369	-0.5427106731735694	-0.16052080152668113	0.31608627321328986	-0.8856782698083714	-0.02040193631362136	0.19383344815159817	-0.9424338206389283	-0.27463875433530827	0.4754396473955767	0.28669520398984416	0.3275272109328175	vCA1	lightgbm	0	123
34	0.1682710259996235	-0.07517626560684615	-0.05341946640941958	0.6115213130855248	0.21564358791719457	0.2415955195732393	0.25371838290946735	-0.001403300347042345	0.20795454493680465	1.9812719927193925	-1.4920496536063652	0.06163819321059978	0.6156664083234071	0.20951111235651051	-0.16674152897324068	0.35337407903656654	-0.017050083753933954	vCA1	lightgbm	0	123
35	-0.09099146875236772	-0.22264083631057524	0.34041616936043056	0.40681216903155176	0.8079122886897199	0.08468812650016841	0.33363770437921136	0.17714349432960916	0.08111661017929038	0.38200028725164903	-0.5823552365854732	0.1174369287479541	0.34493606161967316	0.2010398873739202	-0.15876521313069059	-0.2988958694214764	-0.14844893065349773	vCA1	lightgbm	0	123
36	0.2149000676953881	-0.2766157714067962	0.07709574857804763	0.014932513831341978	1.8494832437646518	-0.07420643848491351	0.6169096823399625	-0.25834081863416963	0.034513722289705506	0.4648038430977479	-0.8385182661566535	0.0421533975865995	-0.601458156376823	0.20354453431737746	-0.0013493600301556364	0.7361909089348576	0.017384622476067764	vCA1	lightgbm	0	123
37	-0.34969670282112925	0.4539906603215101	-0.18201878126920365	0.1642854038749803	1.4279611723426282	0.15442379043308718	0.1971131226078613	0.16095598278023246	-0.404026743458273	0.6793009742729185	0.7016115773691118	0.27874741305027906	0.45631549591981024	-0.15889430913975822	-0.04955733104416342	-0.6053504983177346	-0.003191974604052857	vCA1	lightgbm	0	123
38	0.24070658393478642	-0.2321618896082594	0.10082119682425582	-0.2459352719180941	-0.34090076264357383	0.48341193254805537	-0.3780463324712947	-0.31005045041019264	0.6171060322822559	-0.731908871803124	0.047485884878582144	-0.5894265807413018	-0.9913736316863445	0.1272675036413025	-0.027133371232854944	-0.27864115314770355	-0.05738423532525056	vCA1	lightgbm	0	123
39	0.014649211954985945	-0.32496913403962263	0.005252999092771312	0.025253677045177975	-0.1309326807979217	-0.16730497592081164	0.344253073071151	-0.11612231521251382	0.4972196317808723	0.16268738045860806	1.5172972363046962	-0.06142723757375477	0.40607466896751454	0.4910939777475965	-0.019856810535035616	0.6521759062994971	-0.2161816101425137	vCA1	lightgbm	0	123
40	-0.08856792360041578	-0.05482749599711198	-0.13707278201634848	0.5060792562161763	0.6623049968496908	0.17435576529393648	0.22871910344868512	0.300426884128691	-0.1249570865643829	0.3416128538863574	0.597227466531818	0.1462319495795419	0.5501757816546224	0.3247242052835019	0.022074416242687363	0.48297067313097153	0.2602774389279675	vCA1	lightgbm	0	123
41	-0.14522248632982546	-0.2844722576332496	-0.05047794325041541	0.2849619685372057	-0.5269981326939592	0.031556442931817676	3.6484907888455913	0.1258789816900418	0.1867457244164393	0.30329153690983807	1.5365574551921584	-0.07241543512793756	0.3329210934665251	0.13471183100188425	0.026878241153815242	-0.44929600570869704	-0.1268126712876042	vCA1	lightgbm	0	123
42	-0.16664165110127455	-0.1372597179019479	0.0830400861382867	0.18021037881533727	-0.05651279699604539	-0.2419741929858794	0.615234503310037	-0.11723563440493012	-0.13860640725169945	-0.4492669274999074	-1.1863607394476592	0.22390554288791834	0.48985007431873023	0.08341430908525967	-0.10544862440087678	0.8299994877579235	0.2815608435851922	vCA1	lightgbm	0	123
43	0.22033230872745535	0.6957202803700772	0.20417552254849355	-0.38938468240146484	-1.6965940745423973	0.7131710608911169	-0.8774270756805749	1.1007819825391332	0.44491452138540166	-0.7359828282159094	-0.2253049752412984	0.1753614378889901	0.06573875953717684	0.27687773618127887	-0.01628065419396295	0.8508566629208116	0.11234708797946487	vCA1	lightgbm	0	123
44	-0.24020957943524635	0.41751611965996444	-0.046734869551463595	-0.3338037874718322	-1.850546473805976	-0.2090122784482578	-0.8887931103392388	-0.2092252827731837	0.13982489857401234	-0.6656009446266526	-0.7932617145444467	-0.12829966975644255	0.17768934010032164	-0.28994583367803234	0.25416692879724556	-0.45495261166388073	0.6502633883764333	vCA1	lightgbm	0	123
45	-0.00852976910527305	-0.27744520353337937	0.4564769774379997	-0.03721791536683526	0.9009782588523709	0.24471479562865098	1.8118059878871158	0.4151075735861534	-0.18287312119630997	1.0346196985524423	-1.0163102265275232	0.30683827102066225	0.6556438848896614	0.2561482954551259	-0.023054160133984043	0.005790477649539935	0.1378819318523543	vCA1	lightgbm	0	123
46	-0.14762072390162698	-0.02418502031849771	-0.09007872429785711	0.4132339745740981	0.10631912527796976	-0.27465832175279875	0.06946560129258642	-0.396104962606806	-0.604569347929603	-0.046389708237066604	-1.5468034651387526	0.12935536817653914	0.24730292238299736	-0.9205739945892798	-0.1962463077707514	-0.23451954002272837	-0.5455607105071643	vCA1	lightgbm	0	123
47	-0.07773918888666367	-0.4336302423367277	0.18162262933875856	-0.4897546059655661	-0.13802348060787595	-0.10484384197985973	-0.6595952015192621	0.808419425427739	0.6308017280688388	0.18150769144101875	-0.48370839026585016	0.09317293804014813	-0.22825406157611802	0.2348662131581654	-0.041070593277189496	0.8694388118635006	0.0957051335011581	vCA1	lightgbm	0	123
48	0.24740085180259935	0.2576601925362259	-0.23398649377673034	0.21491181997634487	0.2816125475994788	-0.046413680207332234	2.301595996571784	0.317366997595416	-0.12874845655480868	-0.6719940623547893	1.248827101868012	0.09918729765185383	0.15472118772198776	0.2442346775427692	-0.10284987091416671	-0.261781763865758	0.3310400693293566	vCA1	lightgbm	0	123
49	-0.13497057637870666	0.4978137470520966	-0.09979425475435112	0.6238677973285931	-0.2918410533982592	0.12327414886363601	-1.0016863350622116	-0.17088740936652638	-0.42852527927799167	0.08139784824922508	0.6405062645886683	0.04876941326327905	0.3842755545690514	0.32825260839351744	-0.15037893752681314	-0.07245670496496848	0.6610618327755534	vCA1	lightgbm	0	123
50	0.4869064048720745	-0.17508816735363028	-0.18363161571976905	-0.11435451663648355	0.5674606697592697	-0.27915350397514266	0.20777160248754703	-0.2083476479799824	-1.287727498173432	-0.07256273314989863	1.0844691383793574	0.02646190355989381	0.30144794179015977	0.27861915528007797	0.16356178875496374	0.6253412781429674	-0.9217359887754508	vCA1	lightgbm	0	123
51	-0.026616772924645826	0.2073158906533495	0.134516862138269	-0.1728432705779701	-1.3916090691632754	-0.09909782722177507	-1.0617594762705158	-0.30160829061604333	0.47564533445513585	-0.49307221900228193	-1.1538999172443414	-0.07250489219658657	0.13320538381083555	0.13422179338631335	0.11069482914544086	1.0165663405452883	-0.6030699770051456	vCA1	lightgbm	0	123
52	-0.21441917792464277	0.42029959474221584	-0.05753585592851071	0.5385478519394405	-0.6432504552329602	-0.0159960942481736	0.4157554278714371	0.5668060503630232	0.17604890368196563	-0.29944576611785706	1.1854030450815265	0.08244084373280429	0.4617568236470687	0.06626619279246265	-0.0937912508219445	-0.6618776404928713	-1.3248388108946285	vCA1	lightgbm	0	123
53	0.07226228993143495	0.6111085929869087	-0.000933249838784958	-0.3444008550597025	-0.1093884632846704	-0.2824543271477572	0.442184384850858	-0.2190027764144582	0.6918115999350949	0.36853848624348956	0.8521130801267098	0.10996543591768951	0.3907183719994952	0.35576367675128767	-0.1122965142136604	0.9013626021676961	0.05562289060632877	vCA1	lightgbm	0	123
54	-0.12391719553179172	0.317069441627929	-0.09526228383530755	0.1422517904373413	-0.003462463195823433	0.28400570869019065	0.1086137285231873	-0.29115628213028844	-0.27528535748670846	0.08164572919306738	-0.5675730385520286	-0.011954910336435288	0.2828142449931286	0.3413519447524204	-0.20262533133795121	-0.45705546623956556	1.2057160439867485	vCA1	lightgbm	0	123
55	-0.050737339896870445	0.023898848697524674	-0.11547139883451346	-0.3561145876444436	1.2831777941399316	-0.35118781316043807	3.9333315993643514	0.30789743577174034	-0.23489129550576313	1.1461314200328783	-0.9917297349596212	0.06795081646621308	0.41112250252746113	0.20911712229287188	-0.02664638459636854	0.24331862696934575	-0.013163850885745787	vCA1	lightgbm	0	123
56	0.12317390318795247	-0.2639754877164569	-0.09544846222391437	1.0735628883087902	-0.42622089933095175	0.21058968828983496	0.12533269393214458	0.14517877956573258	-0.25143932491598475	0.5173201213080693	0.6754729493297257	0.07310527385157665	0.4706982772020447	0.25600177004096675	-0.03680843822495559	-0.22828220559078785	0.03068010649078193	vCA1	lightgbm	0	123
57	0.04298250134286295	-0.11026934008095145	0.2858835596845847	0.520511973743139	0.3818711621573478	0.4136402092862071	0.12056438990922862	0.08703384699199364	-0.2316384455055006	1.8102208952894137	-1.2751880743890462	0.39706593071760266	0.46751156219491613	0.2934811443588746	-0.009461119445415911	-0.07759751172896842	0.08366276700249163	vCA1	lightgbm	0	123
58	-0.2875335318177944	-0.45091133939651556	-0.012933025817360746	-0.1564562837378026	-1.0069235748981333	0.07045177909190507	-0.3121032711184384	-0.32454991418638546	-0.7786059587910723	0.16728321241033356	-0.7327262028593878	-0.9412403505617842	0.1629736870572886	-0.1255663917903063	-0.23881456622355893	-0.8903795865684766	-0.24708524322122494	vCA1	lightgbm	0	123
59	0.3322068330521966	-0.33781026390830976	-0.10601933087168244	-0.5302350349677437	0.36885458531009835	0.5656482461439777	-1.2113075347084445	-0.2866674732742772	-0.861618913908892	0.00716355592872284	3.048807738437491	-0.0008749730399411212	-0.7637782452040718	0.22431299418416314	0.027912217464519815	-0.002115950502697468	-0.5304018519640535	vCA1	lightgbm	0	123
60	-0.2857411898747648	0.26342129690283433	0.19352263398358552	0.8930414050418233	-1.486224906204551	-0.1350428436316702	-0.6746141929041882	-0.15174886641755733	0.26786348483380956	0.024448339165989173	-0.7646481821646107	0.049059911373665326	0.12458630382221199	0.07467060052311467	0.009706639981114361	0.6996752990735023	0.009587409519049794	vCA1	lightgbm	0	123
61	0.08661257223571249	-0.03554614879504263	0.12242819552925958	0.5055770981854742	0.07568124300709715	0.19927249846580228	0.12704732437862568	-0.5273671154521327	-0.453283491529411	0.47478464364553563	-1.726460790035951	0.1633503056360564	0.3467349224006799	0.24413302418987623	0.025289272566347852	0.48053547467842384	-0.2089579024749842	vCA1	lightgbm	0	123
62	0.4364188244915057	0.7119264204965547	-0.010857365833696554	0.04466432372443372	-0.03596942772563867	-0.15589863036522522	-1.2369425801753495	-0.23431928805087662	-0.2897374599896451	-0.5226127331609972	-0.5796104534667026	-0.0918472404158409	-1.1433189518591695	-0.5107442416264096	0.5319709275345407	-0.1473801862537102	0.6837164722071196	vCA1	lightgbm	0	123
63	-0.19279081100811715	-0.11414005630194086	-0.5082777902905854	-0.07189954160687095	-0.4790868714105337	-0.09347306565864592	-0.0799727622433699	-0.23267027454503403	0.04698405773376295	-0.03561702192575072	-1.1416672814845155	-0.940771409946624	-0.3005060640726264	-0.11894940412550026	0.6870586517300592	-0.7561417855473019	0.37154915233329555	vCA1	lightgbm	0	123
64	0.37293124484509926	0.12626546856479282	-0.06324177214446709	0.13016686965727933	0.49444073156204366	-0.2356757089701818	3.9361561498739	0.18285357928057733	-0.15291575357153156	1.031338174414064	-0.690343472588198	0.09691927474110461	0.3842074334471462	0.15270801060783848	-0.17940465489537122	-0.18116408453193733	0.32292409640447933	vCA1	lightgbm	0	123
65	-0.12373141761830742	0.3945706794787569	-0.09610363891121895	-0.2698472649767395	1.508752908968192	0.4736196048610197	-1.0589469001192127	-0.2623192215145109	-0.07455968946045742	-0.41439079819115165	-0.4751247915411861	-0.19617396698843106	-1.3264654643392122	-0.729195481292335	-0.2692689147658125	-0.09763264326793218	0.48597268625014606	vCA1	lightgbm	0	123
66	-0.2424140301414735	-0.39255086304385395	0.19066446263473438	-0.5479332942016586	-1.823498364284198	0.3731952968754269	-0.9008927908140679	-0.13597690491138145	0.27302447655344736	-0.17735596874863452	-0.8823733226522489	-0.8779545506624551	0.047448493917310805	0.005333565824869865	0.7296395206089932	-0.396319116513401	0.20318896395609043	vCA1	lightgbm	0	123
67	0.10537249834703326	-0.26232361923269587	-0.05847242075106473	-0.42171495596373765	0.4345997803159285	0.25893524374262633	-0.0800656442075479	-0.017811608350570392	-0.5592367495860584	-0.1629469401229736	-1.9642590464006644	0.3003339327236686	0.09906070291909418	0.08397755975420945	0.6910937875295136	-0.7217723104053083	-0.4707152979720101	vCA1	lightgbm	0	123
68	0.06524193602791106	0.5379944762129373	0.049073323951735984	0.06898779926265153	0.1265975311162112	0.603346634628235	-1.1085224031117724	-0.36176533294347873	0.26241637433078835	-0.1722994877390317	-0.04155519238136463	0.13396246558482747	0.4295819109211488	-0.579803028130596	0.3497172701293654	-0.6517938457533815	0.5631108231604408	vCA1	lightgbm	0	123
69	0.31771975647944145	-0.18363014895112423	0.045627669349212606	1.1813865524009017	-0.35023794071532505	-0.3330750779938228	0.6665374183588905	0.028833110435833365	-0.39744971441698057	0.11414335525576713	-0.732414130285295	0.24172199275040485	0.4999063098482211	0.4539975999486371	-0.07801462272885043	0.9056584812949708	-0.23568220645207494	vCA1	lightgbm	0	123
70	-0.24033195456907658	-0.3874189866179807	0.04636434619959468	0.12165556878830587	-0.0332947422644023	0.013163253428180135	-0.8286485874568241	-0.2388024709786636	-0.06534580730307676	0.008005733261666802	0.9324082773467409	-0.021892966882415644	-1.9203765416247427	-0.690298819316321	-0.13371106454448473	0.5010144688059972	-0.05557127513770313	vCA1	lightgbm	0	123
71	-0.04777891926134216	-0.19710174966202182	0.044556967821451646	0.4954871442382831	-0.0007153513256125404	0.01563938896724981	-1.2435327674390066	-0.17783234496823494	-0.2935201642130282	-0.33176670495861643	-1.181385889808326	-0.08257335021229162	-1.7311201291562404	0.23623796629793403	-0.08948919986751164	0.41372648147423213	-0.9519479378600523	vCA1	lightgbm	0	123
72	-0.042151502214276514	-0.4213114021443891	0.31458212548089104	-0.33265613576485414	-0.23702589122433543	0.16321277600288966	0.0887224451685721	1.6710636590289387	-0.12654614581590393	-0.6923484097655416	-0.8097703588096522	-0.11881525710917146	-0.3150830403757718	0.12924440842300633	0.09451243951234035	-0.2294683673996433	0.9454537854579959	vCA1	lightgbm	0	123
73	0.037060628659231	-0.4016302752643657	-0.0022007038392986055	0.08453889046891684	1.2864391641780037	-0.008969873019330544	0.3070092472353502	0.182125346415692	0.25139933642105294	0.29333042424973044	2.97653698846955	0.06094263966221503	-0.6314532578046461	-0.0040766999779556015	0.29811490359103276	-0.6941192506494264	0.2352926416938036	vCA1	lightgbm	0	123
74	-0.0299408643630316	-0.37442466472883723	0.008526340421107306	-0.20338009797345066	-0.3732835620940664	0.12661001807934197	-1.3722885173214636	0.42577513009269186	-0.059471255507988235	-0.8379979309816027	0.31141352505314424	0.039927282384440245	-1.0344477560043013	0.3551718550729456	-0.2621784336902715	-0.5994479145606159	-0.5530229680135857	vCA1	lightgbm	0	123
75	0.02989089510550571	0.46043147817093977	-0.3475416950391319	0.3536226017088226	-0.8180324513229198	-0.027710005585749656	0.017529143042089707	0.6995974021444882	0.3412083506155505	-1.1052202711429262	-0.8994115432938614	-0.052260420068674575	0.0735658264138969	0.14607943784372807	-0.30809683405193794	1.0872314745423748	-0.0004983486414432691	vCA1	lightgbm	0	123
76	-0.10151457309888977	0.06880579982911272	0.025233412918517453	-0.3149122109522043	-1.0914709772300726	-0.29312537640647945	-0.006545892696508986	-0.6644011064035895	0.5956722798132739	0.07248764170459791	-0.5051749822387838	-0.3597080707774851	-0.43703812700468475	0.1227372241508699	0.40900151287468556	0.35690353274553277	-0.11165010086293053	vCA1	lightgbm	0	123
77	-0.09366657421271454	-0.19645326065212457	-0.13056196159965444	0.2920284134914524	0.7497672218781798	0.03794839914337399	0.296691856904593	-0.2900464708849013	0.18295736950033237	-0.33068043038857964	0.6390853598093698	0.18977514131474302	-1.2121575458962586	0.19957670355545398	0.1904624043045205	0.18720299490085643	0.5190569653723137	vCA1	lightgbm	0	123
78	-0.16719968763502924	-0.46393247660421655	-0.31627802850553005	0.1674443990992402	-0.5496496127445516	0.32399971831269603	-0.7530443504525329	0.944953821879397	0.1508641272338425	0.009140180697446064	-1.2869525266828126	-0.33107962906244787	-1.3078333160684168	0.1961074567713255	0.09054966408430794	-0.9248594849139158	0.38991858921144407	vCA1	lightgbm	0	123
79	-0.2462815059857377	0.8190430136119152	-0.22036362014411356	0.018988664885161186	-0.6519489959912272	-0.09639302984518178	0.00637382580408046	0.9306546164141929	0.5195258292302232	0.050684807659503235	-0.06224149469206083	-0.0382751612934558	0.19759946600762068	0.3043293657754734	0.15734580775498766	-1.1077122695013533	-0.018449277533042253	vCA1	lightgbm	0	123
80	0.16602125600411966	0.1658584419659167	-0.012995202960175967	0.6849795496307111	0.36585063052817307	-0.06221775513018001	0.6971751621019591	0.09274892876221127	-0.4944830076966842	0.653543730736611	0.5408467147081489	0.11247661903831352	0.5061317416247842	0.28016710212694834	0.1255307767610054	0.7782874493636179	-0.23072708911635442	vCA1	lightgbm	0	123
81	0.08145362344899196	-0.24937237913928034	-0.05058258599321178	-0.009169117441327751	1.630317427713027	0.30230488482040935	0.3634565980135528	0.14848786801972616	-0.2061830297131883	-0.09353065683162197	-1.067076161538119	0.07808075555556662	0.5365772469503619	0.17579936383261446	0.598114791630993	-0.6772242388532779	0.6689706236623107	vCA1	lightgbm	0	123
82	0.026718526245167216	1.050847912322815	-0.0924813314644899	0.5283185112068292	-0.7245290502002435	0.3873178286187538	-1.2955700508283023	0.4857693718997745	0.08884340472245454	-0.24911020292954497	1.3452169459310486	0.201221645383922	-0.17992878378507024	0.41523053095478313	0.18336394788194152	-1.0583378394120484	-0.3244387671913704	vCA1	lightgbm	0	123
83	-0.10993718563090708	-0.5896042964984858	-0.36588651229496	-0.18179634890027851	-0.49633375856247175	0.5486679401099551	-0.7685681921150068	1.2050990264570034	-0.11999164170408838	-0.19014972486945464	-0.7881032830135531	-0.3460279661875715	-1.0369982186327082	-0.10511689942350214	0.24285689790852583	-0.7415179129980005	0.5605147141716241	vCA1	lightgbm	0	123
84	0.49397716957183896	0.6766168696418693	0.015843095831209096	0.7436993563077003	-0.8443280539751133	-0.16138586183664963	-1.684608328661713	-0.4505187456672912	0.37338260786630373	-0.33092123993097566	0.030615100401312455	-0.19833537211318863	0.3813827057299859	0.20718163903996756	-0.1794706570800564	0.48916680359239534	-0.8228719818877829	vCA1	lightgbm	0	123
85	-0.18631588274488436	0.35266022873166997	-0.03349776653130249	-0.2734354328948932	-0.07930520620455606	0.2179506811368968	-1.139641217325269	0.05243533016333382	-0.49362443585317306	0.1406861697617006	-1.6450053317257485	0.11132634384076198	0.37709226994118716	0.12217082503809863	0.4366213094762994	-0.3348552492104427	0.0525040610784962	vCA1	lightgbm	0	123
86	-0.09024848641879873	-0.2845815189481197	-0.1553553749006378	-0.1138462969801708	0.6327653979423582	0.02781689772769441	0.42007575503905725	-0.07286333388151203	-1.5623293398855338	-0.0657228625842985	1.7559762762995061	-0.031012784225054903	0.14587089370487272	-0.017118189661928566	0.17692871063337987	0.1805920367387467	0.5504634994844647	vCA1	lightgbm	0	123
87	0.08973568340993295	-0.17215233647716943	-0.03507294502480395	-0.19834574469608726	0.12055306685414476	-0.05477649231830761	-1.0122297617877403	-0.06454647335194512	-0.1734940640167919	-0.05927428026963965	-1.4603645819674465	-0.1159159275077087	0.5317300139945615	0.2649736320452647	0.49548298972282645	-0.5456265074501394	-0.9937506696675515	vCA1	lightgbm	0	123
88	-0.16569331088103642	-0.3338649763183146	-0.30980440467297765	-0.3785787787506857	0.6327489250862907	0.20723182848644367	-0.7741309350275061	-0.35559067107970976	-0.8127222821076796	-0.07902193384956334	0.2714170195005487	0.060645412576351386	-0.5350827605452478	-0.38058453702699485	-0.11524205305590646	-0.2967462938569235	0.7645780433613346	vCA1	lightgbm	0	123
89	0.12480551147900884	-0.3290156579611437	-0.06789024528516314	-0.25091432735964264	-1.6106083708742964	1.1894445434223992	-0.5508936643762752	-0.33399099622594786	0.29871201747811715	0.029259681473667854	-0.5115843599845404	-1.1127315399822038	0.3393681509522965	-0.18182851636917452	-0.1600937696697418	0.4206589062036347	0.0915350131081985	vCA1	lightgbm	0	123
90	0.005833927420596396	0.06615748394664935	0.07813011305721373	1.2681316127546356	-0.23390094435396117	-0.028792757677058526	0.2955561410593338	-0.5961775155974145	-0.3075173646871963	0.1404346526252773	-1.2386211884070515	0.20896342547039462	0.340518175005626	0.10589661233423289	-0.007704920285919605	0.5300043707938688	-0.16677307315324086	vCA1	lightgbm	0	123
91	-0.0791336715287662	0.6116643593163906	0.03061475599091449	0.1434011406695989	0.11898127438979077	0.0712480730508378	0.8415543030666085	-0.447621955910256	0.9286360891676093	0.4059434697796591	1.981104269843909	0.22653458024784978	0.3536469286946654	0.44344507162682356	0.08628554055783373	0.5760593804678691	0.0094290247896174	vCA1	lightgbm	0	123
92	-0.11533053447845713	-0.13032006232847762	-0.005621549401941365	-0.4355770500151334	0.905676127006214	-0.3199529700734708	0.5234329781444806	-0.5519467131024257	0.1868336108513361	0.7030636378718	1.28043706875222	-0.08420290334541045	0.4356595704625521	0.19443146570759673	-0.016868887089457475	0.38148465075691745	0.0008083691707959167	vCA1	lightgbm	0	123
93	0.12767996552356817	0.622479948342558	0.22186007853700748	0.31015250126680816	-0.3522755375307591	0.4307601323516922	-0.9025339167835367	1.0315927066779484	0.5280224513318618	-0.9005519510798382	-0.3569589702120688	-0.039240605000887344	-0.11047596503557738	-1.1778811292473363	-0.05293799135015568	-0.5943191400271248	0.3158396792950594	vCA1	lightgbm	0	123
94	-0.05843858869141832	1.2174059090518723	0.022965509312070143	-0.2905789191926302	-0.3249222291969065	-0.10080742224465608	-1.0659081049853256	-0.3236781943155942	-0.003541648717571463	-0.02002676742277936	-0.38989354943192367	0.30233387459383687	0.014435991195833381	-0.49990959484648717	-0.13991253840696516	0.7314063982112886	0.09457205838744419	vCA1	lightgbm	0	123
95	-0.049388853139367375	-0.18542004522140282	-0.05225760808484858	0.5478154950604948	-0.6410495137756524	-0.012767633926969902	-1.9580363302120265	-0.39527909196044503	-0.05086089703429083	-0.965588749808008	0.16104343879296695	0.25173464501324216	-1.5946484589492784	0.1533361008702906	0.009469356197862587	0.34583589998446684	0.1441984128615195	vCA1	lightgbm	0	123
96	-0.003679964220086163	-0.29970978526506903	0.16538540027514473	-0.9246723960089805	-1.7779154607677923	0.17447220525059226	-1.0966173808360518	-0.3548126608223138	0.4723637642855431	-0.05079885786165728	-0.38947532344771935	-0.07815501134567322	0.16562412788636724	0.02977964238773214	-0.19416206787688578	-0.4781299510379533	-0.0566874943192124	vCA1	lightgbm	0	123
97	-0.12997219082573686	-0.11516439307862622	0.04670723432523452	0.03907497013516065	0.8879358831476231	0.15290247577504817	0.3295767181315408	-0.5967431054774536	-0.721265837701088	0.5365484162827079	1.5054912708032264	0.07736246333616834	0.3389575860002671	-1.3938547031957227	-0.18415204675146085	0.08488605904661957	0.01779326605164127	vCA1	lightgbm	0	123
98	0.11961762494942539	-0.2602965749238556	-0.008178004699255876	0.15175371715266817	-0.3928495828957347	-0.22840942995919655	-0.9113978940146702	-0.35704659718227977	0.21794584018991656	-0.8278016042246826	-0.09617509583825914	-0.9387989850279311	-0.08967227197469946	0.045215199442097516	0.44769137155229816	-0.407408734730795	-0.18949142762401747	vCA1	lightgbm	0	123
99	0.14439743268337224	0.678162670673433	-0.08154352261097089	-0.018717376865946066	0.582203768239934	0.2526756651114363	0.4268158382985958	0.7684334873849341	0.04915020628635335	0.3990694030417824	0.5988833332920233	0.13902202241272973	0.5464552517827654	0.27684392397806623	0.09883963026117928	0.6869086160799434	0.18555674235009587	vCA1	lightgbm	0	123
100	-0.3235640958731462	-0.37907663941044706	0.06099058759898409	0.3372563586629144	-1.0980806880763772	0.1524237297974565	-0.6639552641847495	0.14958446711080234	0.3218365580081459	0.21840272149668513	-1.2064898383359453	0.0613414099659523	-0.7129709966860803	-0.5142815665317592	0.5381564209393818	-0.2558158909894684	-0.0810385870078126	vCA1	lightgbm	0	123
101	-0.14751128838865402	0.5206135696062968	-0.042353436712415544	-0.2686756493766326	0.834349282804806	0.07644896846562123	0.6347117745075688	-0.2827263589152997	0.5046146355217656	0.2562298361738327	3.4508068937788257	0.15854094246392958	0.30788358074995426	0.33213970945687027	0.0012937922607852846	-0.3676403735428324	0.020250724228474733	vCA1	lightgbm	0	123
102	-0.29836485791764805	1.7006671760213912	0.22489061388373738	0.5098797560446066	-1.5478454740002676	0.20380562698609292	-0.8104288682944211	0.7728216704504183	0.21608087845541804	-0.1036076323416033	-0.4752870682772655	0.0651294988776652	0.07496604141189134	0.24243957081457276	-0.1437470816176066	-0.6055156078222268	0.11327550565649616	vCA1	lightgbm	0	123
103	0.05398870914097794	-0.385851532703263	0.015976499777706276	0.056709579905437846	0.05796404832001498	-0.14274341447429637	-1.2773119107629491	0.15294905848217502	-0.41164414135342575	-0.2743219878896654	-0.3049642621914207	0.07113361370876095	-0.1943056231080749	0.06133486481646803	0.15238405036110847	0.42129433827268997	-0.047611644043873656	vCA1	lightgbm	0	123
104	-0.26328948195560753	0.04317572901476078	0.12363257898873728	0.09169955022067626	1.0783621405382564	0.2056903082982608	0.7652690855356156	0.05403228022666872	-0.2176015642832718	0.5646601173384288	-1.0583069242976157	0.3502911346650725	0.4620674478315046	0.11845664693000069	-0.04894913436497782	0.7017782079229756	0.14133279616013436	vCA1	lightgbm	0	123
105	-0.24704845201746076	-0.1827941381491645	0.1881560005807958	0.5505976151189346	-0.3404693043728561	0.008580433088338798	0.23121236917851903	0.03328734521251908	-0.2721280171188776	-0.07272468289122884	0.10874285206652184	-0.276084553095879	0.4912239352867426	0.3410613130662367	0.05180603697069203	0.6304784188659436	-0.031770611175956844	vCA1	lightgbm	0	123
106	0.3415612686532981	-0.3284574175442964	0.05412673517014597	0.8209161077746786	-0.5195238571082345	0.17728691624374635	-0.8713793273380471	-0.3031031889707007	0.131155675592817	-0.24765683410639056	-1.2287206060358182	-0.0043620477868850155	0.4594827441175804	-0.12163346496608372	-0.2818208501865762	-0.3459552537583279	-0.09510206759912518	vCA1	lightgbm	0	123
107	-0.01220563870794025	0.21281001352606954	0.004540333539120562	-0.01828351586235545	-0.656659898192541	0.3384365482998494	-1.5210696316316383	-0.21868463848446015	0.2930526265853208	-0.21908004011505888	-0.45647898516423036	-0.11938418237806539	-1.525116351338737	0.20620387079603958	0.9656748582342551	0.21973887849267992	0.016025603798582276	vCA1	lightgbm	0	123
108	0.33467556077257593	0.21694416465409833	-0.05805215310459034	-0.6814056131542864	-0.9832215780696106	-0.2587305506322194	-1.0529651432921954	-0.26449805745384686	0.2968428042789637	0.09725641268127318	-0.07120336713951894	-0.5828912451004435	-1.1251566504631816	-0.37691062908864426	0.35124958297925485	-0.1974044319049841	-0.13740106221154427	vCA1	lightgbm	0	123
109	-0.09609210831583463	0.40399556783635326	0.8264085688146087	0.947792919540124	-0.31996240238630064	0.2391808179222364	0.2898606453366605	-0.2757105758736232	-0.4593076490990299	-0.12098281265143683	1.7296710446619201	-0.006859390489069494	0.148938745675344	0.2778797425187064	0.29044703620289997	-0.25006107861448507	0.5883968241675233	vCA1	lightgbm	0	123
110	0.2085833094510463	0.02142921664599295	-0.03501555061502331	0.20952041472726765	-0.24459659462653974	-0.40519326117171245	2.3145071476550396	0.29334188938575567	-0.2458553039004153	1.6704453785713091	-1.0767531102686272	-0.1548276664253266	0.46299804287902924	0.28262354519496447	-0.23944739935163514	-0.3945695279898828	-0.16770282222355923	vCA1	lightgbm	0	123
111	0.06337196634341535	0.025254301233395345	-0.010172829417720247	-0.23479202757071538	1.3732892772126997	0.3034246389650759	0.4502034528175258	0.029345325178407534	0.0010615283881909182	0.7285970116914403	-1.0627754885380003	0.27293096053386606	0.5224014059157085	0.25025639250896836	-0.21646255705568032	0.2841865150008842	-0.14704823565503472	vCA1	lightgbm	0	123
112	0.34811815335951024	-0.2322526455508304	-0.011591017367718684	0.2596461377412505	0.5267129404703481	-0.14811578974329676	2.3150808693461484	0.4051185098093973	-0.31284687844722686	0.3962305102197568	-0.1631566546427521	0.11789215699148838	0.47314434401221894	0.14021455236406397	-0.01745632105445567	-0.20209091206483765	0.01948167625303376	vCA1	lightgbm	0	123
113	-0.06030858160893503	0.19364271223481988	-0.07410858969971301	-0.23865218184045722	0.8487997554747642	-0.14618505070140508	4.101525904461023	0.22803053249325075	-0.13831827806536928	0.9535143896540546	-0.15014404759783265	-0.0353757844724234	0.48238194903588405	0.10212888382955781	-0.12086620601813634	0.4828874813206378	-0.2388026982484752	vCA1	lightgbm	0	123
114	-0.03880186734997448	0.6905594184329564	-0.18218573284466175	-0.1134639029660768	-1.1144548864661765	-0.05219003514170088	-0.5781260730429914	1.7296012377596277	0.13595657526073845	0.06231192662385236	-0.7701148566640851	-0.000309568344660734	-0.25039984226452694	-0.31696470196865056	-0.22414878766547766	-0.5515489602704867	-0.2288517067212446	vCA1	lightgbm	0	123
115	0.13966942753732473	-0.029277941130428666	-0.09398395187288937	-0.1847381245027171	0.5593935022080206	-0.07176347663510711	-0.9334043334639192	-0.4049054012140231	-0.04084428963264738	0.24759824238297484	-0.0263097430884458	-0.0684772989303395	-0.6416490324202437	-0.7856529466445817	0.16768709988924516	-0.4331313796325521	0.14240907035952532	vCA1	lightgbm	0	123
116	-0.05653221037310567	0.37223955617323734	0.01711049541786734	0.19058652799927683	-0.38794572602360583	0.07931783376658517	0.17358207573892115	-0.012046696792277784	0.5028416072403507	0.14972429094185766	-1.4180938213901977	-0.537483329017445	-1.3877528864125985	-0.6000605038404639	-0.09736671900061601	1.1295553373326979	-0.7002520686400091	vCA1	lightgbm	0	123
117	0.09808942502533917	1.4346375647832024	-0.04027983884663351	-0.1669489292238159	0.0018300818489307028	-0.13020154223124167	-0.7952957523223387	0.34959522374582663	0.5030184363043521	-0.19976034785686642	-0.4124797981719147	0.21269567058335673	-0.8104079061194268	-0.773782024384739	0.21643156180371365	-0.3668931310848851	0.08035537074112964	vCA1	lightgbm	0	123
118	0.3917784979837324	-0.22527905194118544	-0.04390552713973104	-0.010645234858284693	-0.663874190991346	0.2663332190145699	-1.3154161809852154	-0.23867591705445712	0.7075792182415961	-0.45490042207522224	-0.41203714780509915	0.11063727713893745	0.44661444410853124	-1.1700383655073432	-0.22530691454683432	0.8766676069209988	0.219757935076806	vCA1	lightgbm	0	123
119	0.30057751622896967	-0.2146999579662755	0.06113308905203036	0.2825681833328459	0.23347594963633997	-0.19430080060993962	0.6602898941334879	0.022279474098829827	0.723891995949698	0.3858658166312544	1.9009213137318872	0.12634493228294433	0.3596997118568118	0.1790978229703743	0.09840220858275592	0.9412461860655732	-0.6501572417670368	vCA1	lightgbm	0	123
120	0.01156346903406862	-0.3054368045269302	-0.08071141870780102	-0.20989513128872486	-0.3060942556285069	-0.09556464374575488	-0.9895992040729849	-0.5505214844782476	-0.5160354175148154	-0.4085099198254215	-0.4891396214771458	0.01684513344796818	0.4029352492961264	-0.09773892157773813	-0.4686669804778234	-0.5372784544380813	-0.3297141046216638	vCA1	lightgbm	0	123
121	0.10167305169208272	-0.4026309020294104	-0.11742380464594249	0.3648068264453716	0.2119721304376673	-0.20459749212006145	0.1852549211558711	-0.37452169659050616	0.5681735539200359	0.20395133061923348	2.136253486665601	-0.04599655235367312	-1.4425776370552836	0.17863183378313885	-0.09512293779781819	0.6876021176150133	-0.5584418679487281	vCA1	lightgbm	0	123
122	-0.07223320047336526	0.026933261061176324	-0.161671387716996	-0.4965467592606486	1.2155177112547648	0.09106389336311506	0.10530214697607618	-0.455018420676403	0.22040958705857	0.30958868607988826	0.03300476414646526	-0.002852016198635246	0.3147438346934	0.2668393869007133	0.2209424104467746	0.2418499674674838	0.1311343024189474	vCA1	lightgbm	0	123
123	0.18926317093803238	-0.3278486537172097	0.07339317511244105	-0.32481711691105125	-0.47610703142076694	-0.11033480843979548	0.019281601365552434	-0.20630017512162702	0.5573277460158488	0.0064887315792579855	-0.7270022634739383	0.0944655854544818	0.034492788182076004	-0.9886912107238833	0.2330792724014273	-0.7594403398968212	-0.041897193585061644	vCA1	lightgbm	0	123
124	0.08816750554003643	0.017702447877491673	-0.14185881437828782	-0.6022362483714325	1.552557082560883	-0.3081519090396409	1.3156347285634253	-0.34752118922102987	-0.5112761878171483	0.8366826044192701	-1.2120195527330946	0.24645390204783077	0.382279833654486	0.22474496690518514	-0.2821291096918383	-0.24599678972545763	0.5552963610532204	vCA1	lightgbm	0	123
125	-0.14850645762404013	-0.1941923542499901	-0.04790671383366507	-0.8348614099801013	-2.146654092624927	0.18103679824838423	0.23356615897557526	-0.07165061687373714	0.17368016208303938	0.08605531302571427	2.1059803672653183	-0.2496230571833935	0.051179656719480944	0.10691686044364349	-0.10908296234768734	-0.1186802779456264	0.04174218584840509	vCA1	lightgbm	0	123
126	0.3035808179754924	-0.5475841301040948	0.20936056596259456	0.4933874587090081	-0.8094597071197243	0.079064379538853	-0.7771779485634921	1.41914157707075	-0.032175269806730626	-0.11051180287394179	-0.2162648209823607	-0.008909867357684974	-0.18068769623532474	0.1267159334817846	-0.28077242254116136	-1.0460536255483788	0.0731549919232839	vCA1	lightgbm	0	123
127	0.07982941262601037	-0.33856313605813504	0.1588131104461562	-0.6118977912789	-0.9196788967594152	-0.10617630280151892	0.09942279843183935	0.7581623286825673	0.1287333280691491	0.030767431782354904	2.3523634226854755	-0.9694166980470142	0.061568771354764275	-0.21076828647409382	-0.013205641509668409	0.5200731314221473	-0.21140414679499567	vCA1	lightgbm	0	123
128	0.10276658517851416	0.3663726598429384	0.1333663610581191	-0.32904697319925635	-1.4196127476696685	0.014015357324581491	-1.129193325310473	-0.23304735804194096	0.7228977070545368	-0.517467637250955	0.2540427499389533	0.043394238459182846	-1.1871868649615531	-0.313735928476516	-0.11931570946219229	0.8397846211812235	-0.1811087239541268	vCA1	lightgbm	0	123
129	0.13478083583121042	0.30894364884679015	-0.003921788893495882	0.8150404331693036	-0.29009798500946193	0.20539390808784325	0.6889700743532255	-0.13154707325379675	0.18486177886643584	1.129590518143521	1.5286110927630179	0.13086631549128447	0.3805066259775572	0.243906910330956	0.03512081581167845	0.5396840363429678	0.20025952559161092	vCA1	lightgbm	0	123
130	-0.24152704153594787	-0.15097953635995323	0.24385052097986154	-0.20677357861523193	-0.5373805956839953	0.09547758500582379	0.05484013653929634	-0.4698672914008535	-0.11256415640797546	0.39581557760534275	-0.9161952698108018	0.03227433181222434	0.33366461975417755	0.16519566287014179	-0.2135115162036404	-0.5362826651417495	-0.023990435569737296	vCA1	lightgbm	0	123
131	0.06067267925051925	0.2202397306360035	-0.09990468509899082	-0.30793426975679633	1.7771690928834918	0.1673000598902326	0.31397261849641434	0.8195741952734775	-0.3782682730823351	0.04209882503131861	-1.5230082559001057	0.4666597892436159	0.3303101752974586	0.17502739512635712	-0.769912885594982	0.6179012386385188	0.3264689246000338	vCA1	lightgbm	0	123
132	0.1339189240983206	-0.31404610684272655	-0.059008822969559574	0.8788048337801928	-0.3416544564596371	0.007039246273242102	0.2918578170532777	-0.05725869758678445	0.6657236078203054	-0.14153929775799984	-0.8809783550050451	-0.12693495987775474	0.6616352422860302	-1.145132853224568	-0.23001833610230873	0.901853156146416	-0.12353846989893644	vCA1	lightgbm	0	123
133	-0.0818706326835243	-0.1991868671514499	0.17710928966467557	-0.09521382614270753	1.2601307763445386	-0.2583894018163415	4.09048385104397	0.16735603889144626	-0.15530984233838863	1.0784363742024998	-1.0769221462181433	-0.006487484023585722	0.4531569484985273	0.28020530168714364	-0.11966616340922562	0.514819324398153	0.034511370379820556	vCA1	lightgbm	0	123
134	-0.1219597908183129	0.3174498408430006	-0.4492655517500368	-0.19597685206022666	-1.6116400998685092	-0.03693415665991496	-0.3873645645437643	1.1850872758221043	0.2813814711980259	-0.6041683307867733	-0.8028411265035578	-0.00408286312884895	-0.08404014101026501	0.20230915799523977	-0.05248194833608933	-1.5555434405541078	0.1189379881601033	vCA1	lightgbm	0	123
135	0.4285347475160442	-0.03517264620641525	0.19762750545848118	-0.17503294512470868	-0.5719216701419414	-0.2415820335209029	-0.9806573196765073	-0.4163800680240423	0.5726522132208325	-0.6314628547717622	-0.19191989532428666	0.28667849704000087	-0.9142308389531799	-0.4331639152215937	-0.14694622947861313	0.9736505862906949	0.6537879443551576	vCA1	lightgbm	0	123
136	-0.09536600700315166	-0.25400495533118606	-0.15426603815912526	-0.2270062047713939	-0.29079885435701475	0.01649096275442023	0.050498383104359536	-0.14831128806032587	-0.2542848715280075	-0.11395503920722952	-1.8422058418103866	-0.20474173541848048	0.24126923341661657	0.11128084477132966	-0.20874387032248778	0.3113066888261599	0.42613971233617576	vCA1	lightgbm	0	123
137	0.14504104642945434	-0.3851644053640795	-0.1263588940030893	0.4457500882838634	0.07014921958768315	-0.22256395025631825	0.4511097629822027	-0.09801580322051563	-0.7014072824675587	0.028157434234130925	3.0994366130184523	0.3121667538043513	-0.3762989565915686	0.47546608911506316	0.26973648555040064	-0.1515602039484596	-0.12107480391359522	vCA1	lightgbm	0	123
138	0.2948750718854752	-0.12035048292112101	-0.03914017178333598	-0.2639855242331124	-0.2580782017339133	-0.17198150722773003	1.8388537094715998	-0.46689008826042233	0.4380762193045997	0.626693864381759	0.9562848087770568	-0.0582809099155316	0.27043505868353196	0.48289522677329766	-0.07375769138795392	0.4575676049322301	-0.03433333269891203	vCA1	lightgbm	0	123
139	-0.15323414289543935	-0.2259654004971219	-0.14553135246333257	-0.4884458055223751	0.9982007819835771	-0.17761572880950818	1.222187895271322	-0.2840816349860619	-0.4526076197878651	0.2321151576927062	-1.6586898503830267	0.4818020854770968	0.23221626024616654	0.2593392238091858	-0.17998707550152473	-0.017571719223183208	0.5868037640836125	vCA1	lightgbm	0	123
140	-0.26394969005083935	0.6162739132291488	-0.01609621536340193	0.6953386202259862	-1.5300094462090266	0.460132784520547	-1.1366634606793047	-0.33149800529852214	0.3075444578804725	-0.004075459234573398	2.362371866879815	0.07272311604617296	0.17987459112799958	0.06492142763086385	-0.19243128548881847	-0.2794559741715638	0.38014587060638844	vCA1	lightgbm	0	123
141	0.11797083456085142	0.5062189548953256	0.011170969580637052	0.41904764415790147	-0.2122628110072207	0.21683984209179546	0.627449512921099	-0.08686134225155098	-0.0013065001016752936	0.45549234388574683	0.2832567467503723	0.03414460608041073	0.4442442086780006	0.17642045711007243	-0.10152916855997847	0.8602071959601363	0.07452377274612157	vCA1	lightgbm	0	123
142	-0.14689974677168405	-0.45741426973777355	0.0025927496736065153	-0.5494785037787266	-0.746601612630562	-0.2570425213152145	-0.07658285074608998	0.4856236823843592	0.09828622134430229	0.03773062638419081	-0.8800966492013059	-0.6224852741114566	0.29620198134853076	0.16176156419158877	-0.22937874157672666	-1.0186128602267892	-0.06440966362293739	vCA1	lightgbm	0	123
143	0.1438862248089931	-0.33842659682299786	0.22057146603883146	0.07028326845684905	-0.27233403019360586	0.06935289521646551	-0.7842934161726084	1.09234682643482	0.412471967011211	-0.9170527801089098	-0.2853298805145271	0.005685371287168836	0.06328478872958497	-1.2163758484885052	-0.024281227170915232	1.358753654764544	0.1726457811297938	vCA1	lightgbm	0	123
144	-0.31601511873895555	0.13079278704787287	0.3651565441483406	-0.20195183764961377	-1.5979961826221174	-0.010216106980506238	0.058693588517198955	0.869554772058472	0.40705170180800904	-0.37284565157255944	-0.30399717585202	-0.13721784038322696	-0.2942616119814165	0.13565384364145744	0.09536137916576977	-0.9326187275982972	-0.5004311213405187	vCA1	lightgbm	0	123
145	-0.061269107536962776	-0.2732634386594666	0.03680013577485934	-0.3708226092809224	0.36828255303401464	-0.03523769222587766	0.23764691058637002	0.006318769348833305	-0.016242369255140367	-0.34892606604781634	-1.1498167312101966	0.0044554137403918035	0.41700447496196935	0.14148676535159876	0.043291065749917604	0.8025700845453401	-0.2628175307530129	vCA1	lightgbm	0	123
146	-0.1618649991734479	-0.46238482186444696	-0.608894129633592	0.4950402722576891	-1.4300426494910567	-0.1431309244169431	-0.5949580424494988	1.1429525182716884	-0.03648409987060974	-0.18606085163276845	-0.8955392892729139	0.14293904373536034	-0.49997995894782193	0.1692252072207331	0.02128179028516529	-0.8851145493613297	0.21056788619204128	vCA1	lightgbm	0	123
147	-0.07570449813536263	-0.186934991548946	-0.09440248310277873	-0.5313172492698666	0.36992868526909983	-0.5478487907629114	-0.16507466995098088	-0.12329012112574979	-0.43111947765220954	-0.2345804202943605	-2.3571757573957584	-0.39976501239261275	0.293352706499569	0.23323693261925987	-0.09709599814587251	-0.3565233343319177	-0.2682994705817694	vCA1	lightgbm	0	123
148	-0.026895220557205547	-0.27646791803558524	0.012515862144200932	-0.5638823320907238	0.7857304680315687	0.13940702780826097	0.4689080223656345	-0.1417882515552107	0.20179144849324832	0.43023844387667154	1.9162712447629104	0.15214390743425268	0.3967110954511659	0.3348115078805547	-0.03603030093869698	0.5940323781318431	-0.007935058046383335	vCA1	lightgbm	0	123
149	-0.14465192290113438	-0.19880105644592105	0.11251688576767566	-0.03318357869015044	0.9799408792938429	-0.08490850365764634	2.415999728943843	0.37405939147751094	0.12577453519929968	0.31892525094714547	0.36914890904324194	0.20336437702310875	0.510648746093262	0.2672358789058853	-0.0590652825891057	0.5600920140904123	0.29743645607039876	vCA1	lightgbm	0	123
150	0.20882105786797628	-0.11222586310278895	-0.043682575064224745	-0.03610402609575004	0.6654092102678429	-0.09087252743721395	-1.0709461203781092	-0.09723674890346522	0.8325517548636401	-0.6919803348777326	0.21828331755392694	0.1489377332710624	0.2402385161099702	-1.0241233032178638	0.9933641399134276	0.3709876694113489	0.25124573881633716	vCA1	lightgbm	0	123
151	0.4608895921350425	-0.16743328217560852	-0.04755241588666122	-0.16040842151590604	0.8679484508143553	-0.3299938570484089	2.0971369290540993	-0.660830110683095	0.2430940421825516	0.28330586095113447	0.5905892542157318	0.1983591587351935	0.36044475494437234	0.15079112539100162	-0.09082366891604012	0.5493035197729126	-0.664414523741265	vCA1	lightgbm	0	123
152	-0.029999182525961725	-0.19578413230467276	-0.02599836450095737	-0.12399243934846087	1.537030022291274	0.04143734562341333	1.2324579223738046	0.2873562644290792	0.2169840483263599	0.4189870134323722	1.7049925542724929	0.16578896223561349	0.3705124339074048	0.39229858569801496	-0.09682326096103908	0.5138755134211352	0.07530897019708824	vCA1	lightgbm	0	123
153	-0.08791580013035578	-0.1703682028964004	-0.009873314798529582	0.46419878016973476	-0.1443866799238759	-0.11233677264405866	1.003746493577591	0.19618184515257447	0.01130128447979276	0.3527551940076853	-0.5980262367459935	-0.16568809702123374	0.39922151895328456	0.1642426956055808	-0.45181861912640164	0.6678074509880026	0.5211732077763566	vCA1	lightgbm	0	123
154	0.2173399756896296	-0.08214899248078997	-0.09490638184890364	-0.05981832977227202	0.564084565170629	0.23850994942441808	0.3280398242839352	0.1898655455201816	-0.14963091920120786	1.5209323176815632	-1.0132304015787603	0.11912802048418261	0.6198094936625255	0.057192716696819884	-0.08178660188111647	-0.28014454113274	-0.41406264371490803	vCA1	lightgbm	0	123
155	0.11693762159398201	-0.26266813883185475	-0.0830145583686502	0.1313820531558596	0.5903378335819007	-0.5780930896169394	0.6917964600833815	0.26576155239602145	-0.09144672075048799	0.26339457189592275	-2.52446264110026	0.20899047249824274	0.5179100363476167	0.05714332303326489	0.10747980430098023	0.7108441075320096	-0.09819441206167173	vCA1	lightgbm	0	123
156	-0.018358021487549194	0.2847851312443463	-0.07411172087625228	0.5697388535061306	-0.6367102536888816	-0.20261596897759773	0.5490409329710398	-0.40108740151829236	0.11554570903611706	-1.4723171404522655	0.33348450878106073	0.14242898430630915	0.07082278081381171	-1.4286017905564654	0.04639889067713425	0.07345383637343908	0.27500395718079773	vCA1	lightgbm	0	123
157	0.7397712537869761	-0.011024755862581634	0.000655769470267675	-0.10349860272666245	-0.35157386845247574	-0.1575539700256017	0.6228411295549796	0.2017037113670684	0.1369471524354154	0.3562239164532149	0.8258057434515026	0.1987167120383916	0.30250159602735366	0.20025259610845383	0.09326192519801026	0.463982505049927	0.231878956304482	vCA1	lightgbm	0	123
158	0.02345556385076674	0.17347079422889533	0.06198844125196629	-0.5730797136241933	0.026798861093128727	-0.2915519728902767	0.15933365692004617	0.16518293557030078	0.8722624307790622	0.40518903088946473	1.2335607410275609	0.3184451959299621	0.4102949161193463	0.2978586715798093	0.2104405996945678	0.7001998112369002	0.01788916883824099	vCA1	lightgbm	0	123
159	-0.06483110692379267	0.4817563681146264	-0.041892405010176936	-0.7371735618031788	0.5943743327433048	-0.10500831411934389	2.14750297591862	-0.2087487499158392	0.2371949624207647	0.33354477741280425	0.2435288783454749	-0.000726789770087659	0.34534101496216385	0.24430344214114944	-0.14947252987251838	0.1416707302150592	0.17453895418149362	vCA1	lightgbm	0	123
160	-0.14368519104884003	0.1707544827635752	0.2947498329059001	-0.0246001662743182	0.5142906227500708	-0.2644910898357977	-0.6364714221892445	0.06625924541784824	0.3872436206259319	-0.1419792130131029	2.954729998722809	0.15711575668220581	-0.8496436131675081	0.5762416193233489	0.23681097987229233	0.18891811042728726	0.27552553665383	vCA1	lightgbm	0	123
161	-0.37353120692862907	-0.25623821070607267	-0.01297222501650478	-0.3059151848262828	0.833669698050708	0.03313594831008655	-1.0831476052932472	-0.6424718768865907	-0.13113033796126197	0.49648819147148227	0.012759713924555263	0.011874880137248769	0.1769299048497195	0.280298502972709	-0.1103594761706524	0.5229804471099171	-0.8710924734892611	vCA1	lightgbm	0	123
162	0.1125016819077114	0.23764075715138275	0.3643991902971962	-0.169507200560263	-1.7033405109673843	-0.1394708400635343	0.20221272552806976	0.7567314584578081	0.3598387251712996	-0.01744987749826597	-0.5962975706041872	-1.0361216508526652	0.07836282794776603	-0.2919634293922789	0.2749727016085104	-0.4568777567393105	0.15035252598667312	vCA1	lightgbm	0	123
163	-0.23302871064082195	-0.19660994394280365	-0.07062643575153098	-0.29833353864789064	0.7176789877594035	-0.10685520519288434	0.04142693648969637	-0.038186381875089985	-0.033199723143091185	-0.638269076735273	-1.0243536010654737	0.10804774442354345	0.006859555845187972	-0.9629944018373809	0.129980450545095	-0.31580634736120006	-0.07354930694998622	vCA1	lightgbm	0	123
164	0.16224488622930353	0.2613415297329465	0.10642078223456504	-0.19053775855203506	0.41660938866837177	0.10801941127988232	-0.5624960275574127	0.5602005967045908	0.05795374477243267	-0.19956995898310967	-0.5513867016046309	-0.039312685130161396	0.39464787358625175	0.15326469096084164	0.40584244009330367	0.6592680200756481	0.8061804181904522	vCA1	lightgbm	0	123
165	0.3159022211863051	-0.29885159568948744	0.06888221584214074	0.1384676469882854	0.10248576535721356	-0.16763532873820342	-0.8605602882841399	-0.13934353436005043	0.6096885170817455	-0.47950808904405595	2.3363109793075734	0.0832554276659683	-0.3802760214435919	-0.1166457033719811	0.06534241764883325	0.9468283867997661	-0.7715178509762541	vCA1	lightgbm	0	123
166	-0.16423686717272862	-0.3273130412332004	-0.14347601124594117	-0.20197374558153713	-0.022007717917116372	-0.009533055672281528	0.48026097505336646	-0.13103353430490342	-0.2544904870359956	0.3528495432444753	-0.015966489160543534	0.3642097828173516	-0.6364516805882809	0.3611783492661133	-0.8414732827276071	0.43258770713096256	-0.2972283665237942	vCA1	lightgbm	0	123
167	-0.07729615603325908	-0.1749082804929057	0.36257024530390947	0.3255688812379305	1.0795961651705794	0.15350467095614936	0.5306586707804563	0.19722359078784724	-0.2667810373359381	0.4266573614859281	0.7737708007227737	0.14728245878253424	0.46797107610749933	0.4028298827048445	-0.10218482450654483	-0.086270456691197	0.10973841716470598	vCA1	lightgbm	0	123
168	0.1902166377249589	-0.2832880361486528	0.22770675520948083	0.3204324552110389	0.01328656831986185	0.06930602840649984	0.5036115049966201	0.11427613943126057	0.24168572005323907	0.30034600157916086	0.928133040415978	0.186992000239502	0.4165135974959982	0.024404644779177368	0.16768941986280672	0.5437531698275547	0.202185979938785	vCA1	lightgbm	0	123
169	0.15694339465013785	0.4482014047052808	0.25093222719363206	-0.05418866054749294	-0.167554129028334	-0.12817450884485715	-0.10388592757465934	0.6910628429826142	0.014163091437227882	-0.19597807892186253	-1.211294991927597	-1.2714091289367264	0.1288808446082161	0.13487963398320732	0.07886786099927391	-0.9263009879726812	0.2568756697276287	vCA1	lightgbm	0	123
170	0.16981571052495648	0.2572798954865893	-0.021252889828978338	0.021809023386859274	-0.11220311140644902	-0.09377480092893307	-0.6638289491533933	2.0768203050054583	0.22721186286715161	-0.5284984222204118	-0.40363189228691626	0.20438399029599516	-0.7438002200406739	-0.3300270331032672	-0.39018522101995445	0.9847582661525489	-0.4953750401089568	vCA1	lightgbm	0	123
171	0.1595693490001741	-0.08832173185257473	0.3043514868875105	-0.30372114618951873	0.9131566638300296	-0.1636571407723039	0.5551547774614765	0.08005489065955179	0.18334223819414897	0.26920027279878694	1.8473622633892501	0.1518265305616154	0.41010347829517535	0.2791528829585715	0.017973977627324195	0.502970452220391	-0.20400980225534016	vCA1	lightgbm	0	123
172	0.27251414202841706	0.16855195741105744	-0.079382545903935	-0.18579886282431465	1.387631561695667	-0.23628541824128338	0.5543585949808268	-0.18261924969377696	0.1983506747876616	0.4404854129313394	1.9784636706401546	0.17653964265460767	0.35752650166576566	0.3058724794708892	0.3577202939189219	-0.08736250558587597	0.046886547901969076	vCA1	lightgbm	0	123
173	-0.0030071985139041033	0.43747887795902074	-0.24778057978776358	-0.17321124316076228	0.2149300445821113	0.17781972511098654	-1.1195870093566724	-0.33186225805527275	-0.3223386570287195	0.4209587639031362	1.5686471043443382	0.2599206749033986	-0.17282708881430367	-1.3022299004648927	0.08685541214753435	-0.347577218677067	0.024954500006362873	vCA1	lightgbm	0	123
174	0.01584870945553584	-0.3983161760536243	0.15924382300880485	-0.3004770428762481	0.24123092831416648	-0.07288211558851022	0.193506669512314	1.2381440193401783	-0.0517533019895089	0.9153101986972848	-1.097525050584629	0.06560773191075055	0.302009469514008	0.20816513042518653	-0.4724361065426045	0.8728655665729462	0.0904940055516604	vCA1	lightgbm	0	123
175	-0.0006478708986287344	-0.011032596254681781	-0.19355410269698722	-0.3767222050046573	0.16487254143115174	-0.28457142564213345	-1.0309974758152196	-0.31826585161798165	-0.35235622675317235	-0.714597650126332	-1.0316653029673837	-0.1645647946496888	-1.4561844077668822	0.005307367185690955	-0.09129031540737172	-0.1222599571772309	0.3140698294121078	vCA1	lightgbm	0	123
176	-0.12082470836975485	0.568241788412057	-0.13738126382420043	-0.16516848694067393	0.6472035083679563	0.2724938775009644	-1.0979551528185112	-0.3648483170574466	0.17315454524517673	-0.08573318699956249	3.404938142449292	-0.012713156838246618	-0.24946009721768317	0.34804410501112903	-0.35056809187060606	-0.4571924333529811	0.3581128024607677	vCA1	lightgbm	0	123
177	0.4135064804786336	-0.18558361145043017	-0.11013906131408502	-0.04225259376991134	0.8746917026474474	0.2194529636027261	0.9329146150590671	0.009910736660980043	0.30128955306640554	0.4818273416278959	0.900620729163939	0.22969916114019662	0.4382965746925654	0.44810108432403084	0.23658593915788811	-0.21630025682944243	0.2089178891633685	vCA1	lightgbm	0	123
178	-0.12898468988844375	-0.2134445975585875	-0.012760073384028622	-0.23984674993515973	1.526834565671394	-0.3770942924447969	0.7553128236296858	-0.25658590218327115	0.26530181149739673	0.4338507409922332	1.8358906307257459	0.13673830454374022	0.26057799245111907	0.2744731819767074	-0.11241233123072476	0.47021140729791416	0.1833640599295942	vCA1	lightgbm	0	123
179	0.10313125872437133	0.08615407618173995	0.03686390328481658	-0.25464466875315456	0.5713004025652954	0.5987030854915774	0.3167175417532656	0.04544544695793856	-0.47506908520343827	0.11552326152246346	-0.45292618601066464	0.32032972869010834	0.5524810734099026	0.28211174255009286	0.028605510723019444	0.8339878901314778	0.4201469063748373	vCA1	lightgbm	0	123
180	-0.37924151766595104	0.06834247448258059	-0.11265012363464469	-0.08034157498818609	0.08852376950141523	0.10750335199297507	-1.1277617478935675	-0.3793423496742448	0.015901346520824748	-0.0810261755345746	-0.6275956582902763	-0.19414478834247018	0.24648014998410459	0.08486918010108079	0.19705506952244664	-0.8677406377926982	-0.3805164344417051	vCA1	lightgbm	0	123
181	0.47733276429647475	0.5289852546926764	0.07100485094230782	-0.17604746599554338	-0.27794816039185244	0.5222928778323855	-0.9192355734327033	-0.05638627719960678	-0.22019915355059405	-0.9462613638885302	-0.300753334674771	0.1925747457697279	0.008449185054321393	-1.2649353039261841	-0.07785920835571171	0.37255369635542723	0.13340420468338202	vCA1	lightgbm	0	123
182	-0.19870126664440088	-0.15195339600517938	-0.21903666159670426	0.6319850716683911	-0.6162589146577319	-0.060238222545998726	-0.8913475430361225	-0.3646346615145386	0.23010826725646105	-0.1789269763423083	-1.832685823458253	-0.10883929636264371	-1.302443119267885	0.0885479366457507	-0.1734191014401043	-0.3670846203543616	-0.04217504878524505	vCA1	lightgbm	0	123
183	0.3399249947644604	1.5929330989906227	0.08357508272854856	-0.4979709540450405	-0.7681279474616998	-0.12515838474645694	-0.665665213680179	0.9523454091785402	0.365101434232547	-0.16956506315504943	2.1523749700669286	-0.4886965436309956	-0.6823040968216397	0.26749956461469854	-0.12972612463446426	1.3376069565033768	-0.5058683236627126	vCA1	lightgbm	0	123
184	-0.2984111543516114	-0.2907835191733507	-0.05963356902845561	-0.20829113397040278	0.22953602732310194	-0.18071023336196793	-0.9981111713550046	0.801750305270397	0.6426200425905644	-0.8175931376386881	-0.45311580951718844	0.047448942161149005	-0.2323477445068818	-0.6478576396252868	-0.6610614998329387	0.6721764943609576	-0.13804442650463197	vCA1	lightgbm	0	123
185	0.34274258139831537	-0.0034360034595768644	0.03487782558504997	0.21585246527341326	0.3060441727741788	-0.11628175220058297	0.6240960265961076	0.8991483185174242	0.16320642367698526	0.5089819546103741	2.1622556438291785	0.05421756880305907	0.2941250999883053	0.4475496150734137	-0.038168084293494386	0.45289744765438333	0.05836312384494056	vCA1	lightgbm	0	123
186	0.09570395559422046	-0.35225800735399954	-0.08112317965106086	-0.16480568940129847	-0.4982092946458285	-0.2328768694133943	-1.0631499485868325	-0.3154018498431819	-0.30004438340588707	-0.39619122143698243	-0.47368405606592423	-0.021534002398529147	-0.18618761644905413	-1.0385420455316294	-0.05869359118850373	-0.12132585768112625	-0.11320253204243351	vCA1	lightgbm	0	123
187	-0.045941984689872394	0.6473639404289661	0.0343997290319777	0.6771056648027118	-0.18843107307604168	0.07666230247409421	0.5710118414105508	0.785400802669194	0.2207971211062249	0.29706735697949976	1.6720442939825686	-0.0513105255906573	0.15846476639694781	0.15656153923571403	0.019822222519624233	0.3310099023709199	0.15411572484991828	vCA1	lightgbm	0	123
188	-0.18694245056863595	0.2880256292427342	0.03412786072781002	-0.23205507328803568	-0.32711580710683713	0.11306843658025496	0.18306562454173833	-0.08555416802383399	-0.050037674905411826	0.5009144286447622	1.8563778338846053	0.10072506189521577	0.2476249243173904	0.23685604928392237	-0.1681540569567665	0.24994036274767645	0.12652705333951209	vCA1	lightgbm	0	123
189	0.19913847460523304	0.36648618033428365	0.5418814452696571	0.31160285471323396	-0.24081166678270174	0.22905422506957843	-0.8140167872385077	-0.40031038653765944	-0.28116772139959967	-0.09799249516648968	-0.49582751663661495	-0.044204464116789154	-0.301975277286675	0.1400145441702479	-0.03356147023381182	-0.4733567317069622	0.7025620894339843	vCA1	lightgbm	0	123
190	0.19224852408021373	1.332039946112679	0.4020269786985996	-0.2313242270357864	-0.5148347544885089	0.11034668269612612	0.017598573314879504	1.3578911751220426	0.43265868968942434	0.03199213531922515	0.25884861566980405	-0.692950079748086	0.08676437695318324	0.23468407126333615	-0.0128191852243679	-1.4332011080365799	0.0724357057488717	vCA1	lightgbm	0	123
191	-0.27698942019993517	-0.3999110566588931	-0.15310138063697779	-0.3433696142613912	-0.5022713536321964	0.36922794655301133	-0.849683473595145	-0.29632596211810935	-0.0834942081109838	-0.1892106915915535	-0.8321247745993565	-0.3543963785709809	0.29040865944225835	-1.1365988860472707	0.2694724337164943	-0.7066366047779692	-0.30068972673459415	vCA1	lightgbm	0	123
192	0.03146721620249371	-0.18930538448077752	0.0486645546869317	-0.1585268136458337	0.5033240749730606	-0.46638959447542405	0.4372891401418138	-0.2634675840425345	0.0681917003878159	-0.03831381488750435	-1.550859712517775	0.02869207401551734	0.3987119343808033	0.28571026280246326	0.5558668281788677	-0.06455703473194584	0.5840353757049375	vCA1	lightgbm	0	123
193	-0.2449825550967933	-0.20761643531293697	-0.360061521407514	0.40976168247306594	-0.6129703177230779	0.3931100463172446	-0.7526068000345411	1.6066893186114686	0.03177463974224594	0.07567208720533071	-0.9850999954823573	0.06638956585904679	-0.16812915481185636	0.17171113571575536	0.04704405188165593	-0.7530329838364539	0.02752543871609286	vCA1	lightgbm	0	123
194	0.41543764918797343	-0.10981437932324292	-0.07381808011388581	-0.2624708878252254	0.5020847315170182	-0.10540140696568608	2.783494987565436	-0.3856322947747457	-0.6710836195921163	-0.18317580355909918	1.3560591005283524	0.04355562247243348	0.4186567748376163	0.21025493931068814	-0.06571824460172886	-0.4252991824358358	0.4085377856610567	vCA1	lightgbm	0	123
195	0.12790524412884735	-0.10677495260005533	-0.18835936955005786	0.22834062616324183	-1.6281536069194302	0.23359604453487107	-0.5202933465829502	-0.20051456809854792	0.14203928650563688	0.04621225705806147	-0.4820001309213685	0.13471404389796432	0.0023980132959200043	0.41324411809886086	-0.11064604521627988	1.0929470476968859	-0.4773568287800137	vCA1	lightgbm	0	123
196	0.03210454647690099	0.45007201307700057	0.0029949607035990866	0.045146607253399786	1.2892699725026378	0.20474311915621746	0.30696175162462014	0.3671413350678453	0.06939609043758187	0.27558625848628093	0.26503363884848713	0.0572137773856394	-0.6305267906651697	0.14336870102004748	0.3426125676036012	-0.44935039163102775	0.18221475046835556	vCA1	lightgbm	0	123
197	-0.10694615153643808	-0.2694060491028858	0.1254529479774914	-0.2450642264298652	-0.42350781999277376	-0.15810102576302326	0.05149835464579177	0.010507353110865179	-0.20326018347449248	-0.0977051103336193	-0.6831736835528384	0.09514251444540406	0.09226777474787154	0.42209127770595634	-0.5189903212591289	-0.8769653848978947	-0.1079344487186417	vCA1	lightgbm	0	123
198	-0.04127228742410667	-0.19968510929522468	0.7016840718359272	1.0038939447271666	-0.1751327454515442	0.12774311646316797	0.04127006101199845	-0.2572125046615688	0.09911349757956887	0.0694007267626655	-1.1152381541911052	0.14225219413355208	0.387334533888613	0.107327065189435	0.056819601182772926	-0.0341839940366624	0.9684464182328377	vCA1	lightgbm	0	123
199	-0.05697991523655002	-0.37064884018083905	-0.2469982668559159	0.4606981174648524	-0.37985803556986064	0.23453819369762952	0.23720282721405062	0.24802427406546462	-0.12754352572250888	0.16110961556992356	-1.9340106552380179	-0.0026519804405716442	-0.24317907448509365	0.1436223498510403	0.17308715459510274	-1.5069349829039635	-0.6177968292455474	vCA1	lightgbm	0	123
200	-0.08227869235666783	0.09857838792767808	-0.24862405751256553	0.07302829602390967	-0.08521537906943477	-0.17792736836163325	-1.377837886215261	-0.2623174544779858	-0.09112892267726402	-1.096674825130884	0.19511852322764126	0.048469608486549215	0.059322299008237815	-1.2900601011169504	-0.36551635426868034	-0.3579918967649414	-0.746979565738835	vCA1	lightgbm	0	123
201	0.042875641293887	-0.21905892137362878	-0.06469615076619636	0.5734833455271948	-0.1111463733103355	-0.5164516593988214	-0.077345576626081	0.0638032306900452	-0.45469929314583124	0.020473412595419044	-1.745350812297886	0.21463712777938893	0.36899421353082024	0.14405453297223345	0.020192044707828923	-0.5115254744378905	-0.080131068462508	vCA1	lightgbm	0	123
202	-0.04815113599027949	0.11786722747275788	-0.04505683514084339	-0.4407493178130033	-0.26566581699834385	-0.24070198596415826	0.35509748498808497	-0.4033710391997209	0.3862241930578611	0.19799568782251772	2.4947689365097574	-0.11603346679306993	0.22789230844926456	0.39327549487874897	0.024700259543366083	0.7117466416544698	0.08572821734983048	vCA1	lightgbm	0	123
203	-0.12013883865533259	1.0785352936442019	0.09243625426557325	0.8326532352139031	-1.0815790122610316	-0.11187793672168242	0.6087328730985844	-0.32229551070741763	0.16962103973358125	0.04454832800796389	2.5180683212178554	0.021084000401592858	0.16368556877450732	0.02184958431813759	-0.00016101574768559294	0.2725829167488828	-0.011950824027893577	vCA1	lightgbm	0	123
204	0.056036180854907566	-0.29385853880421875	-0.0892828566340762	-0.24366997042211047	0.7300382251688091	0.588849532867455	-0.01073471675189752	0.012316955353886962	-0.043839320166920916	-0.42937672773427416	-0.7338800128253953	0.20384968577177565	0.34065548262928474	0.09829230852514188	-0.2827076764678382	0.5240779967684795	0.6229515128107004	vCA1	lightgbm	0	123
205	0.045344877975222894	-0.09463248391686198	0.63677243043904	1.1998146904536398	-0.34623332868498014	0.0822972009352014	-0.09773281060416852	-0.5317744658582237	-0.14445463759593183	0.361886786463724	-1.37391655803468	0.13115077914466833	0.24927272307502515	0.16408895779713958	-0.08049124151996845	-0.7282890223606474	-0.2391461901132057	vCA1	lightgbm	0	123
206	-0.028047475085634738	-0.3616412753369905	-0.07339075967012937	-0.1912670539044806	-0.6726905468296666	0.16029224441484285	0.2839478887258024	-0.024899071683483084	0.04105894760976659	-0.13276176534661618	1.0960190119134259	-0.07340550608548713	0.1337258587365006	0.2453442793835445	0.30644116143438555	-0.8634374992716644	0.5641580509558495	vCA1	lightgbm	0	123
207	0.20978230254533758	-0.12104159200937181	0.11337551295472384	-0.14235467837540922	1.9869110311097082	-0.013398193225649694	0.751041478137541	0.3583326878793881	0.01037468711547187	0.571660357773676	0.8036806667455704	0.09710672433300332	0.4948639063812891	0.4415945944684573	0.030918051570256528	0.7309669218257268	-0.06754912710938028	vCA1	lightgbm	0	123
208	-0.08297792887115962	0.1356442369659471	-0.017973992162502648	-0.2980956067322781	1.240892135449769	-0.23170040130310146	0.8370452825739403	-0.14564927885222573	0.30035168573372906	0.4818436935684206	2.0658903887415345	0.18665273828335271	0.33927594859935617	0.24628823184557833	0.05759856887189327	0.62314954741308	-0.09339883507116112	vCA1	lightgbm	0	123
209	0.10010159573699406	0.044513801222505055	-0.10393150354719909	-0.22320557601771668	0.8982221032870835	-0.16866803994772378	0.3468815075850421	-0.5382631874449879	-0.3370062795617589	0.8889348982073125	1.9712533471462934	-0.016194164140691556	0.3007846531491318	0.35076038330750403	-0.24427005658391904	0.2381220304552235	0.0469316873989797	vCA1	lightgbm	0	123
210	-0.06590295781637805	0.7660722316870369	-0.09943153777373047	-0.21987233052214575	0.018560422163200904	0.30700447733705455	-0.7585860039713389	1.8545585661755892	-0.004537029882249809	-1.0545047791187192	1.9780540148833552	-0.27434039752523043	-0.21436407225797338	-0.11244747993984172	0.3330318271554262	-0.49214733385927956	0.3725058713781648	vCA1	lightgbm	0	123
211	0.07162194072227002	0.08769681670693454	-0.06293077854355886	-0.38809255717703844	-0.08614354053607313	-0.15106693569992877	2.327161445555613	0.510760096363383	-0.6680434801356855	0.16685954326421967	-0.5140700034873986	0.041287873819322495	0.2905662003769633	0.13294552486630568	-0.0828029523912469	-0.4985615849312207	-0.15575025045216648	vCA1	lightgbm	0	123
212	0.1695259602252927	0.07872125887517292	-0.018885867742076175	0.6889364940721429	-0.17087132229959065	-0.05254386913591989	0.6011600667273884	-0.5110180953338582	0.5561125318606327	-0.24650221233626596	1.7746093025336058	0.0158510870645704	0.33001099302983894	0.4253366186639548	0.17281873212848126	0.7557701212909137	-0.31332982338974685	vCA1	lightgbm	0	123
213	-0.14273995138800333	-0.24408293783080282	-0.03921168773972616	-0.2516917768871704	-0.25047425664410106	0.0818166779055541	0.5102180647364437	-0.18173508802352553	-0.024262753055156773	-0.012761870611067944	-0.7728402657357771	0.09156853281004591	0.39661650531941156	0.21259035855139197	0.052952982476441736	0.689029204761366	0.539293341991758	vCA1	lightgbm	0	123
214	0.1469021419408879	0.5994311577112397	0.04484407466440198	-0.14611696723233844	0.6988388710270363	0.050848078935175005	0.6402373670006277	0.08556767581947744	-0.14544820626287752	-0.06410876486096367	-1.9638695126592822	0.3570800124254328	0.507623981371426	0.19958620271407745	-0.25821177511110366	0.7058003351508122	0.010272340737986663	vCA1	lightgbm	0	123
215	0.38925650307185283	0.897071338188225	-0.19166533331496635	0.09211133427956608	0.4408718016580468	-0.06520452407238962	0.4139669837651469	0.13182017999265458	-0.9992274967818416	0.06177320264417088	2.112085139343112	0.088164375719364	-0.2633409990807189	0.5008943136047741	0.1037617067653152	-0.6599997032969102	0.08096049263898719	vCA1	lightgbm	0	123
216	-0.14472232344258473	-0.2204718284809095	0.051671676662915424	-0.11095891664294366	0.6014566798923404	-0.0792731788258519	1.7730915277488533	0.34665218044914325	-0.7142234431915327	0.19069092371772592	-0.5495814460919659	0.08929331918703257	0.2792910511288449	0.17623808823337725	0.04372858381587141	0.8084380288558602	-0.09349645417281782	vCA1	lightgbm	0	123
217	-0.050414241732788065	-0.09038585436113018	0.08026477792431404	0.4312669003732746	0.2932089817261825	0.11031787881690476	0.6252832220450434	0.9319282707119544	-0.05884251195945822	-0.5795816003332057	0.16194144036939406	0.07077797600805685	0.4032046894352275	0.3376082002973063	0.13102863007428045	0.95205542579476	3.756091077620163e-05	vCA1	lightgbm	0	123
218	0.048710680082441705	-0.21411783038586063	-0.007606643311652554	0.5312685650454182	-0.18168862937620278	0.14163849189941816	0.5312842406447457	-0.14083793479176412	0.021855497050724877	0.6508281977492077	2.382127363181919	0.1336555207220553	0.44336756281346346	0.17304820117439823	-0.022916456981668932	0.7129686011791387	0.08926561086937033	vCA1	lightgbm	0	123
219	0.7142542036806163	-0.22821698203185958	-0.05497427915230352	0.2853084866555767	-0.48117556000704914	0.32442003349255805	-0.9866552743791753	0.08233363573364048	-0.07600957381549846	-0.403919156866756	-0.5907163058834126	0.34867491676750056	-0.34434553551677965	-0.8275770130879649	0.08531412030493733	-0.5807823914100994	0.45519383583264894	vCA1	lightgbm	0	123
220	0.23199126122734576	-0.029953122741548675	0.011080033268193783	-0.11245827638116482	0.8384799723593862	-0.15645720559730492	0.17760573137676422	-0.08518006518830276	0.8364277705934433	0.07858086706878105	2.652077485734047	0.006717677158495404	0.36804920271986097	0.258756747413508	0.5664618097864481	-0.12956101002343018	-0.2511241910230575	vCA1	lightgbm	0	123
221	-0.21079526160679266	0.40229393468927754	-0.004449928907862682	0.25688415285714955	-0.8726317293015722	0.2893225535388179	-0.8575685047581455	0.9252563277636897	0.4519698197471538	-0.5149631758483442	0.7662503437692827	-0.13866138992437965	-0.7410835943743513	-0.5242886235333397	0.04839618237546003	-0.9682788031104952	0.3879773861202853	vCA1	lightgbm	0	123
222	-0.15369703412527524	0.33736014191908525	-0.03444593473850635	-0.38838726970706183	0.9135901820848683	0.1292769652345335	2.0188203092260615	0.6647446540047862	-0.37996530743094553	0.9135129012952221	-0.1573273633336829	0.0849929957858326	0.4693404227030067	0.22098958777338062	0.34361504747378546	-0.6051610650084548	-0.04564627050100107	vCA1	lightgbm	0	123
223	0.5923430333278185	-0.24443809974795108	-0.0420015908177808	0.12594576819902273	0.9914828625188935	-0.027280112516511256	0.5622397734989334	-0.19892274039426538	0.3377157552019162	0.06161245277186431	1.1901304059224662	0.16249558057069827	0.19674448595694818	0.2549746106512285	0.15200469610347056	0.6310909074528227	0.49963113607426773	vCA1	lightgbm	0	123
224	0.19518898295763235	0.0873300112070264	-0.1315976648595391	0.3447957426757293	0.20328107148969618	-0.22580496962126506	-0.9167033821359936	-0.43839049184087076	0.599763112952304	0.2754716674440726	1.5969213699725564	0.3499150354897691	0.4826851372154299	0.2014208067897714	0.2054094382033239	0.284935854114789	0.10027710364680269	vCA1	lightgbm	0	123
225	0.3419195289570163	-0.09300327422014744	0.05439617135726314	-0.500883583295066	2.133120453374107	-0.2230216898250965	2.522706005156213	0.37776610023991086	-0.2853802322571505	0.4377712566017412	0.4263011319400462	0.055562065142249546	0.39044286768574776	0.21774204674177144	-0.1694125493110404	0.4922830948953712	-0.021685867596529133	vCA1	lightgbm	0	123
226	0.5383199667454998	-0.19259752418460072	-0.11809974265079305	-0.304329395412253	0.3942916735459867	-0.07324562953209734	-1.382904384351287	-0.09903794528013038	-0.2396365463302735	-0.6041916377448742	-1.11453492997019	-0.2863834733340099	-1.922171266395319	0.03921942662240039	-0.13750468495518753	-0.23855595701309987	0.7155148593465335	vCA1	lightgbm	0	123
227	0.017695330006397718	-0.34037582150365264	0.11104796719502692	-0.4044635578649831	0.9287471583530481	-0.3004113596937515	3.991877809646706	-0.15639689648223792	-0.5571713957838836	1.1058605622627078	-1.06988404360636	0.08637414660961087	0.30269621639990685	0.2595332807319191	-0.051146660605045476	-0.5025697918408296	-0.035845592695873854	vCA1	lightgbm	0	123
228	-0.10167289960286759	-0.26704325450893784	0.013163558047543746	0.6794189795028426	-0.22798961157752107	-0.15647341527484654	0.8419031050322615	-0.3018644399505159	-0.19222345279792777	-0.13934181834135984	0.3245166418557406	0.09436602911813369	0.4535490953829433	0.18859055902102903	-0.25994666842103137	0.13717410610380426	-0.648813853048589	vCA1	lightgbm	0	123
229	0.4916905458059697	-0.012353172934939715	-0.17228031383301273	-0.2152854806550807	0.8019322568227877	-0.010663583678242952	0.6028016148085839	-0.6517289937409235	0.27465782485123813	0.9070759844110045	1.8648562615848276	0.04605663422509745	0.30531332864915184	0.41449069609357403	-0.06340014337960485	0.24514215994794405	0.04095755553941985	vCA1	lightgbm	0	123
230	-0.23735352422207875	-0.35064659427357586	-0.3777366584421201	-0.2746942662757622	-1.0491898544976628	-0.16147522928004834	-0.6429790831784907	-0.4129386843682939	0.25522480985223406	0.23366916617786898	-0.34846350151764605	0.14189070786067556	-0.654549892498495	0.176158598225336	0.020643955639333085	0.7134362390254343	-0.03514614803167255	vCA1	lightgbm	0	123
231	0.11833526094119123	-0.3021478806014704	-0.09631040758595215	-0.005696471129395208	0.75745222914548	-0.15291031498593222	0.0786562406541672	0.32894116194172685	-0.3511763460516894	0.6737774702015995	-2.165234216441329	0.02508045779224213	0.5377226106827206	0.2793802772793604	-0.12338454780099598	0.7244852598526583	0.10970145083576026	vCA1	lightgbm	0	123
232	-0.14597587240756618	-0.24425637672386255	-0.14916157246088976	0.4201579515239857	-0.20390156082694444	0.07055245864966493	-1.119570235490372	-0.6370215269838403	-0.1449478195833038	0.10878389500409459	-0.8487473562112703	-0.04262156430739973	0.24714422183592555	-1.4043870079873664	-0.07483997024837918	0.24728144035696353	-0.6388329888931493	vCA1	lightgbm	0	123
233	0.31035806584985826	0.9484362713961226	-0.08403697883247875	0.24162756096614216	-0.1833896049809849	0.27530191043371616	-0.7119754389079294	-0.05800740147818083	0.4610097635631507	0.5622601347595887	1.8337058838840137	0.19812522527323193	0.3197971571722802	0.2770695811563773	-0.2845944302230792	-0.6084890189994939	0.1542207150937167	vCA1	lightgbm	0	123
234	0.3719611582312708	0.22163044906737764	-0.08111401497756517	-0.254358215880398	-0.9846023345163974	-0.01727091315036024	-0.7184349690367097	-0.14937362551499608	-0.036194259831711366	-0.7143476805443939	-0.549931492966625	-0.46732170520869476	-0.17305410789361877	-0.5189542618000476	-0.1400652921478636	0.11366124756092309	0.5264787503607858	vCA1	lightgbm	0	123
235	-0.25785634601406987	0.2130119936892933	-0.16535828775659367	-0.035777522251177425	1.2254763005625595	0.2231628985076433	0.6158233993211809	-0.01773794152546178	0.19703210882951713	0.4660208389836208	2.381584307339471	-0.01712476397735541	-0.4535393825391771	0.29373576031466936	-0.07540393860253546	0.21752786377839492	-0.39084026584778836	vCA1	lightgbm	0	123
236	0.5856935801438153	-0.1496311566559053	-0.041373969768811546	-0.07460541601264219	0.7702067585244308	-0.10702002346632371	0.9006639918787787	-0.14616183704180913	0.22518566367190038	0.6041792988933411	1.9559347111768814	0.13109181584377885	0.3906047438440241	0.401832104812023	0.0065642277482425735	0.5174068895480527	-0.7879295467449408	vCA1	lightgbm	0	123
237	-0.049556067144799924	0.032092333892222706	-0.10766000687403757	0.30364602654054673	0.23008271630533253	-0.4813690906785106	0.45528525881810367	-0.7401673046146066	-0.00518562146690365	1.6456197734067652	-1.056396879297864	0.0352926256730622	0.4509195686171567	0.32330796663129335	-0.2276620355871575	-0.9555366712618013	-0.0368180715594053	vCA1	lightgbm	0	123
238	-0.13314926892909934	-0.29281203902839625	-0.0362188006806315	0.08063384529087812	0.5646798911618	0.2917459556353119	1.0165199216660923	0.3748360730090153	-0.03690359443875208	1.1182324117806923	-1.1503558367073097	0.42119683401449937	0.44033265998539145	0.28456489877220514	0.003452533136326042	-0.08792365365821736	0.08186654829019516	vCA1	lightgbm	0	123
239	-0.10542609038055144	-0.3190232393440266	0.08000131589248267	-0.3935637573303777	0.5753189680283389	0.3155085302793466	0.12987760118872996	0.5089287580362665	-0.1065313108176798	0.13071131275853085	-2.137328530522077	-0.03997955738536082	0.2888534077337037	0.1924927469544455	0.6843218902664095	-0.8346871238436679	-0.15746555570675083	vCA1	lightgbm	0	123
240	-0.018213263773657198	-0.4391953917576904	-0.20168821082541719	0.6947073579242775	-0.5069094059854472	-0.18298384647681354	-1.2525291231239468	-0.19278832632265872	-0.4368478525888503	-0.3546109914925031	0.21704666200933065	-0.05798475210115217	-1.0034432535926332	0.16027243611195222	-0.1416400375875464	-0.7041378135869076	-0.3920197104057018	vCA1	lightgbm	0	123
241	-0.21146546195457125	-0.3635320186019232	-0.14540356104215815	0.2006376331344813	-0.4183563999270254	-0.1892866903589415	-1.245351013227919	-0.398858480921399	-0.12383121000224195	-0.008563455600553804	0.45753262425584046	0.13707984710413912	-0.03751765278341406	-1.93159244785654	0.031143210217182894	0.20196089847078513	0.17035474183524962	vCA1	lightgbm	0	123
242	0.5601201553380587	-0.20157680605290715	0.07627520164272286	0.366725558128419	0.4567551922391933	0.2625763724439715	0.3521539700811834	0.32862551692747727	-0.3890570774977204	0.6559805507845269	-1.0494059180346278	0.4337968701916082	0.5736419396358048	0.2120844608485401	0.06393302664927225	0.7471762426346421	0.05537332283333697	vCA1	lightgbm	0	123
243	0.27983311263805627	0.6436270582917216	0.2732660419412077	-0.036950817926800654	0.35648173187613996	0.010090953316215677	-1.2253285170253434	-0.31896689435179654	-0.07072249959307672	-0.1349972204798393	-0.056476168752741585	0.0480705989171622	0.21246767054719412	-0.9766111775455186	-0.27960050029963196	-0.5620862879885947	-1.0487978535186742	vCA1	lightgbm	0	123
244	-0.10398966033617763	-0.17819472342361944	-0.06853896817263817	0.13021003882224563	-0.577948586503704	-0.0943857985491801	-0.9374518527048115	1.4492977225734451	0.20420642436883643	-0.8083175502521308	1.5420495151129483	0.07367666109280575	-0.1511378887872949	-0.8695531470418311	-0.12394878410060851	-0.37191071644543233	0.4135209377706452	vCA1	lightgbm	0	123
245	0.2289738726292684	-0.011025843523019893	0.00343223114571198	0.10575331336492612	0.1575632636118096	0.011311938777834735	-1.411585123114959	-0.052014813195390634	0.6449018805212855	-0.8215488086761896	0.44066895540417217	-0.5829931804623326	-0.967841877443868	0.13608711095439277	0.8090408559336735	0.5041383780778113	-0.18288290586892741	vCA1	lightgbm	0	123
246	0.3347655454492474	-0.1753789386793337	0.007399950867111765	0.35969111639861046	1.044377693307137	0.16611002826011317	0.5582989277570441	0.1985114404875601	-0.14692214627489425	0.5174280479995026	1.8966014443302992	0.12630990694701238	0.5270090736148405	0.3722252765340226	0.016658479819168927	-0.5734120867643633	0.12108938993978806	vCA1	lightgbm	0	123
247	-0.1168942006862175	-0.2771896297062374	-0.03557663921862702	-0.08203560000516665	-0.1857098232865607	-0.21864427832680844	-0.7338841859700099	-0.38989852245722134	-0.23968608639667882	0.40025007071065166	1.630698063473669	0.15716607142879221	0.3564907981523011	0.10617283873065747	0.1024785000937535	0.3350999221859135	-0.26333828262895914	vCA1	lightgbm	0	123
248	0.09645528370830996	0.45434244845039995	0.12649164103464172	-0.6209647716169202	-1.728629292521304	-0.2636293420722379	-1.165160833159041	0.015274597076828307	0.3353805879762876	-0.8875960243729072	-0.15474594527210153	-0.5909233133196385	-0.027073412379036408	0.20004689163907213	-0.059550128968984956	0.40302612098052965	-0.6789242920840108	vCA1	lightgbm	0	123
249	-0.0020494577908680835	-0.20338887029956654	0.09661902606497569	-0.3432280244241698	0.9850949913437107	0.395327540495482	-1.085141721024639	-0.05436802453576201	-0.08492202036209492	-0.4410805510198039	-1.005520981401259	-0.0487566912788337	-1.382056096831206	0.1798954623643813	-0.38474974855995964	-0.27814361605743976	0.5586521556206823	vCA1	lightgbm	0	123
250	-0.06931294859707181	-0.25208723943593875	0.02475714651496338	0.12929463749073222	-0.4248060122581523	0.34308804376222807	-1.6564669700121022	-0.5341321862123006	0.40804076732339084	-0.9563936495804907	0.2487134454078697	0.2743175923655835	-1.7240342211807729	0.036446776763504024	-0.018345104834076666	0.850292554667802	0.7258244480706587	vCA1	lightgbm	0	123
251	-0.13704118003772878	-0.053787736362946745	1.0665153888481742	0.8843393015785505	-0.27403640936627804	0.09228867835146529	0.5082347257465064	-0.3127725625763343	-0.3021346290128231	0.6159086617827497	2.1986233505885897	0.157310202317268	0.36946655680970003	0.12181162479235895	0.2631622204329728	-0.19984610214149448	-0.2630590906632833	vCA1	lightgbm	0	123
252	0.05561267403979147	-0.23451051166910278	-0.046768938110654135	-0.41377959723905666	1.2624623196566949	0.3325983190193513	0.3147305362826348	0.05226857533537241	-0.06499555348270339	0.47418075075942273	-0.7033095399159924	0.13572743627529663	0.4398779185505779	0.17991964930342233	0.5028599729971605	-0.0288051057482398	-0.1346509878176976	vCA1	lightgbm	0	123
253	-0.2759259987141521	1.015730212886648	-0.09720512210061237	-0.17368982310121692	-0.8651705369825602	0.1272269585372351	-1.0502620085086487	0.5616268092375779	0.30748603870613506	-0.5314325161235754	-0.662585573500526	-1.0377100466589768	0.351482624900245	0.06093726728821216	-0.31348218310961123	-0.8825577902340732	0.07057816170238512	vCA1	lightgbm	0	123
254	-0.1567151349631912	-0.3737773074554076	-0.010741008635308361	0.23031880717316966	-0.2942125025720272	0.44869514871513155	-0.8295189612775593	-0.048938906726390854	-0.201908662785817	-0.3654505537535432	-0.55811530670796	0.053834855218434764	0.7672439115822565	0.14668050265114127	0.35802788610563296	-1.045537202325146	0.6650228109519918	vCA1	lightgbm	0	123
255	-0.19481446321617146	-0.2687857594987841	-0.05440197033689149	0.3616684368976293	-0.5667705858048425	-0.11204873386664162	-0.021377890836724173	-0.01909939925066331	0.4438463965306989	-0.4638065222029477	-1.0290899102642745	-0.9970756813244165	0.3029878555119319	0.14163054431329022	-0.26621992325088656	-0.41310407382319836	0.6182287281066139	vCA1	lightgbm	0	123
256	-0.22007804265301298	-0.2688951581029368	-0.05859458248835773	-0.0672381078355391	0.8603224176149094	-0.03742656132231937	3.6595042402339413	0.2857972291518625	-0.3746271390722351	0.9989127411320039	-1.1501649932944518	0.00041155968507271376	0.3694779134742247	0.17904173162487508	-0.10834098494713593	0.34156127274642156	-0.10346200034566212	vCA1	lightgbm	0	123
257	-0.14568659626455743	-0.1672951428681986	0.009143959651407602	-0.04908214898453871	0.4586183378763354	-0.17507906119373487	3.302758181176853	-0.7453858619743535	0.2724734993204493	0.13750313638006756	1.0386774428619385	0.17646950216985027	0.32124113479930283	0.35354424895903214	-0.0023563252279295037	0.3564301699841084	-0.0761300446287748	vCA1	lightgbm	0	123
258	-0.22704886108197972	-0.3422419765188985	-3.5628687143489114e-05	0.38566242786638844	-0.6545547609116581	0.13386569964388748	-1.240291759961921	0.25236349671330166	0.14811068609614728	-0.981236458091118	-0.18247163263731678	-0.008973173843865232	0.15027082371033842	-1.0725412902788976	0.09352038753164157	-0.501523973162113	0.5345101967507683	vCA1	lightgbm	0	123
259	-0.004815893503323638	-0.3045159668265783	-0.058939769669903046	0.08247762153264536	-0.06694067575674333	-0.24009535783321778	0.13740174166914404	-0.5907194148320652	-0.2961033189786412	-0.8943865145140072	-1.2165870250293318	0.2889713269475569	0.23957024120842643	0.050228169019622494	-0.1846109475171611	-0.6471646752185297	0.6580404279245204	vCA1	lightgbm	0	123
260	0.3234638897324483	-0.1577925997720199	0.33741460390060435	0.049351901035759926	1.1113021671976446	0.03536201320638649	0.8845100998865802	0.0012064901918023884	-0.4674962884721493	0.2136926306544499	0.8116189494639013	0.08503282731798584	0.5006981530907116	0.08936476202268545	0.026051397372879183	0.6641680712412897	-0.04081623188368039	vCA1	lightgbm	0	123
261	-0.06612734007218804	-0.0835622742500885	-0.13774540139373415	-0.1199156154618511	0.9524591552708734	-0.004970747590473904	0.5906971408688911	-0.17880571377625967	-0.5684191716105137	0.4485911214395137	-0.41156590265311727	0.11178176194789556	0.6423858696167387	0.23548938484809773	0.014488700059150213	-0.42101382348533944	-0.0927941654657234	vCA1	lightgbm	0	123
262	0.12878213914435713	-0.5351243595007961	0.1647651209131626	-0.0531497633987194	0.002038442977843204	0.029882862254738633	0.39135188082796885	-0.42314534236868756	0.03308892308185216	0.2128138801499413	-0.4240639336645744	0.27476927741849994	-0.43284286373403225	0.2882342599761271	0.06109749459838429	-0.4082772961342851	-0.044158164890163054	vCA1	lightgbm	0	123
263	0.30354086431778315	0.20617005901702504	0.02800481882563082	-0.316220918014281	-0.07781576791495125	0.61779610992188	-0.797683263423243	-0.5804671853432612	-0.38289436044429626	-0.6882644874124936	0.06538309547901217	-0.08145034134276678	0.6542636053567178	0.199421564552386	-0.2890987786778453	0.19075477424469062	0.9120838577452788	vCA1	lightgbm	0	123
264	0.41910037408821105	0.6460850862888182	0.1747229456553361	0.06751918697315723	-0.19149935440384933	-0.020594118171559903	-0.7301978167490399	1.8377244786876619	0.3748165881483259	-0.14553389431771815	0.7960429337216672	-0.07554327937964808	-0.3052511188096065	0.14289527844496236	0.6320594032442901	-1.7452019307528168	0.08886276689677737	vCA1	lightgbm	0	123
265	0.15593295113037872	-0.5478356167229271	0.21475208661662895	0.20723397227421647	-0.25911680322389546	0.5006013607779257	-0.9264808827087746	0.6132832814671838	-0.16187346195722124	-0.3082453557338104	0.10260102320391723	0.0989295462994541	-0.9745172952259602	-0.7825491789892018	0.052896477424398486	1.1112374949597994	0.001557051940452542	vCA1	lightgbm	0	123
266	-0.20512705306916085	-0.1795599055531843	0.016810886797922486	0.5905357231291214	0.13242441696310098	0.18132089920100636	0.5020112329009274	0.4870483118061549	-0.3497061218365289	0.48643040509157354	0.7839605368038831	0.03844448558589709	0.5317332640203397	0.47710124475644833	-0.01610157664813975	0.5454415159833839	-0.04167056918525588	vCA1	lightgbm	0	123
267	0.10428746570179061	0.4421284821206893	-0.08361596073345473	-0.7096299728295736	-0.3613696247493121	-0.38222275532484934	-0.009291847211886797	-0.03915334862149618	-0.6816707851749583	0.2789567551583396	-0.8951518059362928	0.09287606405863115	0.349654310448568	0.12801050241729156	0.32137223075219695	-0.9100573762603348	-0.13263150428909112	vCA1	lightgbm	0	123
268	0.22783250614832054	-0.36333770312671027	-0.09117153594216332	0.48438048687771834	0.03146716529543175	-0.10132288655823782	0.272621050082009	-0.055254418478455705	-0.2878119418327427	-0.9633166837737637	-0.8840195207879764	-0.0074710277790968746	0.46891098011714083	-0.8909628279954399	-0.5174520213050743	0.7357105262468047	0.05224071223651817	vCA1	lightgbm	0	123
269	0.056091091302503567	0.28567278133105245	0.00472018550678576	0.5233157187480906	-0.09446351934821391	0.09033229381050988	-0.7658186400191074	-0.2681028734564157	-0.3260605044708098	-0.7708352068048424	-1.135580721247566	-0.04624276988543526	-1.366476755486196	-0.01345282005173761	-0.12358782873726946	0.8699574224933039	-0.88801021767948	vCA1	lightgbm	0	123
270	0.6589507500639984	-0.350463463091771	0.22247475983995532	0.09536670665599635	-0.5329245885901329	0.63609328065881	-0.5215399421687038	-0.22822842279443495	0.5119802008970556	-0.4484839657189034	-0.310913706210864	-0.2568247228820273	-0.6854460557344139	-0.20756288751510663	0.5504045601086461	-0.2024106954877321	0.4897398559694161	vCA1	lightgbm	0	123
271	-0.08852060663126501	1.307594124333181	0.4299079550939063	0.3626937096859008	-1.181577044885003	-0.17636065799854686	0.2345722521487724	-0.3082444059010184	0.24111630723776903	0.055778616945342654	-0.4216786084371444	0.06255903653542653	0.17687809395978663	0.08211126402475578	0.04723217585321329	0.6618770183828554	0.0553085548882376	vCA1	lightgbm	0	123
272	0.2558045685349775	-0.291291665570494	0.03347977180287101	0.5966943579939993	-0.009773504182869116	0.5946403326141058	-1.126294221770874	0.34363817160708393	0.14953708606751226	-1.0153489207286737	0.1526577738243015	-0.10829679678712045	0.48237970828682747	0.27469430881773604	0.25465472267254147	0.5102562235427343	0.05019953077851697	vCA1	lightgbm	0	123
273	-0.025403418725975145	-0.19509697877702983	0.04405263487081565	-0.2117781636658185	1.7424338063997273	0.13675955925414743	0.5301614646233935	0.011392700265368969	0.1567214062504527	0.5629723298071417	-0.13582860312116052	0.14603142601809316	0.5107423866737316	0.2773873169974313	-0.04570682292371013	0.7690743469599632	-0.13031924071697254	vCA1	lightgbm	0	123
274	0.06576824757682967	-0.2562648732484926	0.026296593931067733	-0.2506421023478584	0.42222876989013214	-0.6285575873290186	0.31312708374626524	-0.35632828042635545	-0.21857835238305115	0.6468263384037755	-2.0782983498795145	0.35319168504424825	0.4325487101780965	-0.004587166984823496	-0.2130199966924015	0.5858444405629458	-0.16290177250775761	vCA1	lightgbm	0	123
275	-0.12328747508148884	-0.1778672949471081	0.7902573697329951	1.0193557693886088	-0.14414389300578387	0.16789993545192688	-0.5143958189286265	-0.36887181704192085	0.2552332053627493	0.6783600972793152	-1.240777274554817	0.15311744605588717	0.4405795940634581	0.15068070307622955	-0.1002594861930688	-0.03589768074285759	0.7497844551790013	vCA1	lightgbm	0	123
276	0.39105839047954977	0.6263333892786059	0.009766298253318727	0.8836315064360732	-1.1487438892637314	-0.0100342065911102	0.22369549704292122	-0.2770963417619775	-0.021076006071089292	0.02164967670956111	2.8361979369591235	0.24024562227095445	0.2280032544250332	0.3202590274121102	-0.29641597319177293	-0.4211511381635094	-0.816057801532323	vCA1	lightgbm	0	123
277	0.6103138230959761	-0.29383796333551626	-0.07621928208092488	-0.2682520470875508	-0.052816609698801115	0.018556942105687094	-1.112985267364147	-0.10403659495084255	-0.13415863256793173	-0.4328144137061189	0.9731686948163552	0.0036508977950499635	0.1643294949799601	-1.0021260437122665	-0.21898101219049293	0.7336750779961785	0.5262112166632938	vCA1	lightgbm	0	123
278	-0.17206389489895454	0.7724701248014795	0.1118339617836768	0.42645880236413636	-1.4719738727524545	-0.04737716637142073	-0.7285240785189233	0.3031055227236611	0.047367755192742694	-0.10633206477696767	-0.34119979737100103	-0.026287716548094208	0.32554075853569936	0.1676482242358279	0.05440771431262493	-0.5436787958972212	0.5640764320567809	vCA1	lightgbm	0	123
279	0.25619404264513657	0.6370796731421203	-0.03940514638145951	0.3807302519164732	-0.3822932878064372	-0.15315867085559942	-0.6385643660269582	-0.2935440186442785	0.2490921337605847	-0.9009560990360321	1.0842294528666971	0.3427906509528051	-0.04871753784134171	0.33859573230028606	0.10296822688597675	-0.0745843176331109	0.6043945334088536	vCA1	lightgbm	0	123
280	0.0262308284253672	-0.1635211413399761	0.047322500112530905	0.23043990988592178	0.4790206122122585	0.08343406960266235	0.249057966469437	0.04205474998528368	0.3667400526424321	0.22640538692772197	1.0859452672440855	0.13123463781725045	0.4685119961809677	0.13738884238668575	0.1795461655826341	0.4306504459189771	0.10078980260824015	vCA1	lightgbm	0	123
281	-0.16028155311187733	-0.20091059088647129	0.588790387857866	0.3898806190086828	-0.10732697317208044	-0.309766202429207	1.8613303172339564	-0.09587745778889184	-0.40104413949888723	0.3547069512467465	0.901115307793754	0.0689528725178455	0.19748737516829845	0.04511849255959416	-0.15247861110885647	-0.01965009075102664	-0.04356822661427751	vCA1	lightgbm	0	123
282	0.15517885023057382	-0.35857204820207733	0.4552407270856993	0.4900249259665436	-0.40362669285783226	0.1561679824543485	0.17145132247888814	1.2242627397513859	0.5040137810371352	0.31458979837907636	-0.24470312392237117	-0.22767735530194777	0.2723582306398349	0.16619763654322495	0.4083683546910794	-0.5095023316421303	0.0776605514155856	vCA1	lightgbm	0	123
283	-0.1410587957850728	-0.16756615195824512	-0.02159574490549639	-0.2737590725351167	-1.0418367371496113	-0.19711402903742256	-1.3988759532887594	-0.3655074795782594	0.3252800780130153	-0.14880095030661233	0.8955704961397978	-0.5592615850489313	0.3500507138295968	-0.7535080760168696	-0.03511562933364345	0.020684507419616114	0.07591839684777157	vCA1	lightgbm	0	123
284	-0.10141397650814676	-0.17189807030254145	0.5963227297666661	-0.06474605128045884	0.7470278466977986	-0.35878431792768817	0.8592043351495269	-0.5508861235760617	0.2981821485265416	0.1365852972389528	2.5051095917850708	0.13572416624411882	0.31918722476109745	0.37968881730366255	-0.13955432592313294	0.14641696589892958	-0.05378341050939545	vCA1	lightgbm	0	123
285	0.08922736117801841	-0.2971777792466522	0.003632111267933699	-0.48974295865227124	-1.2136506577935011	-0.10134667604465315	0.5382835780757478	-0.07027778152424262	0.04134135456791564	-0.1744031827800112	0.35846344347974785	-0.031945780190500976	0.17492916402975903	0.28237601025790987	-0.20191510583097735	0.7273323382467722	-0.4601244917520616	vCA1	lightgbm	0	123
286	-0.10979116293286335	-0.3071984527409738	0.035868782308284976	-0.4465372805390083	0.5288573450264735	-0.23580323797567107	4.0202067201057945	0.2682663690149125	-0.3465580536524565	0.7741899335823986	-0.5182748522632278	0.11643870172126748	0.40437720505010927	0.30523725321338807	-0.11242712250877279	-0.17313159387966165	0.3275892931695461	vCA1	lightgbm	0	123
287	-0.08281792700831771	-0.22122607709971018	0.2018125992994875	0.36926909633314625	0.8217156806990293	0.3258544568409466	0.35172944377448495	0.18589528441105105	-0.31342906368995643	0.5220848269353148	-0.5329320974003017	0.13053428270749823	0.6942136572040888	0.20336771500118148	0.11028991558958025	0.43759143890364394	0.1873020140090172	vCA1	lightgbm	0	123
288	0.12983735039490515	0.6385173465852746	0.01909334112923655	0.538219270172772	0.012656241053283172	0.17398402778482028	0.0459493332750184	-0.5007830983988792	0.5377673078499928	-0.38865132475213654	-0.651365469349066	0.10736931145615178	0.2870122709607307	0.12094520592255482	0.7528366953239398	-0.49081747427905903	1.0696502556213412	vCA1	lightgbm	0	123
289	-0.0024059531069492894	-0.17646040725465645	-0.04059180906337331	-0.17806707633979205	2.168155672925009	-0.5119826780390635	0.13192289987311362	-0.00925916662621837	-0.48463931510116265	0.4143718579843121	-0.6020824526383178	0.1790918794743907	0.44636795957644104	0.2118341491642678	-0.03847642019890959	-0.6589649804460095	-0.043181726834944235	vCA1	lightgbm	0	123
290	-0.23043247437408423	-0.3565315219792453	-0.10417581075258145	0.9674770925426581	-0.8200849233305152	-0.1011572305623692	0.03524452507412448	-0.02214952496971769	-0.1431680020868183	0.20849529006043216	-2.008406535273469	-0.23581104531351768	0.1937461104435408	0.10836847123653316	-0.09582301425014124	-1.0478968030114961	-0.31700006977684825	vCA1	lightgbm	0	123
291	0.34275005778821593	0.4770091112733058	-0.21521328198228942	-0.15830077862694572	0.5183204090276237	0.024243198192876198	-1.191762899833615	-0.07869360275151446	0.2170967830711495	0.30903695227265454	0.28358700998032776	0.21483814001529464	-0.3921768128943625	0.41101720923137514	0.23644167201128663	-0.34022514689879113	-0.07050749203413922	vCA1	lightgbm	0	123
292	-0.07560389619035636	-0.08735003335218433	0.3402047973418204	0.08277633828388996	0.9603363911825403	0.13719921967941467	0.44637278114828094	0.3802635685978413	-0.235642993982127	0.37251967309336526	1.1333211115762398	0.08903422069660209	0.18572386689303047	0.2346090016887143	-0.1447715000934553	-0.6532102972625534	-0.21601150824815057	vCA1	lightgbm	0	123
293	0.1312360058314692	-0.23393559909275205	-0.29860599985295255	0.5476049463199709	-1.2687384370118604	0.04101296860679109	-0.7195375687096184	1.7715460009796777	0.48558840646617873	-0.4700447825539466	-0.4895937266176427	0.033094318647162196	0.000749035975226643	0.18950968029987356	-0.24093705187893918	1.4657912950878325	-0.4099691483644869	vCA1	lightgbm	0	123
294	0.13220962361993516	-0.2446851639975328	-0.09208759334614325	-0.12777343242161984	0.3531846826856427	-0.2705104622786865	3.958159987820894	-0.3852853826844384	-0.5045687646652808	0.10381730512959507	-0.5159148328472876	0.02821397795526677	0.2747869096036955	0.16808349389614535	-0.2316893385379955	-0.1992707055146697	0.38972532929228193	vCA1	lightgbm	0	123
295	0.046733157676847416	-0.28265179480045544	-0.12915160708241738	-0.3701048464981413	-0.0387858937509494	0.1263415630165759	-0.7738601429765368	-0.1349508706024656	-0.8504470865767018	0.01897139560749489	-0.8629755204217634	0.1000314628630204	0.21436048726883886	0.296128049795453	-0.22580697558595483	0.747648647341325	0.0976437798765608	vCA1	lightgbm	0	123
296	0.3499547078153963	0.061365472677080445	0.25675077256423123	-0.5071032962297143	0.9664815486263957	-0.24175268504493297	0.10612921344337672	0.145635622257815	-0.8965632520996138	0.3023734277667637	2.2678976869959344	0.12961921795703307	0.3229464881867908	0.0559154933488204	-0.08355672710304089	0.11782870050622879	0.12508177036724738	vCA1	lightgbm	0	123
297	-0.2659370535833364	-0.23098469316684142	0.2552628138990026	-0.16428124149710324	0.9682408667361805	-0.363410637818612	1.592084425883026	-0.5514675856937992	-0.1287435737468316	-0.058546287002483495	-1.4516141905424842	0.23928136207936446	0.29228026806161206	-0.022289328820048186	0.05244004472120184	0.2711774910863262	0.5698259740463562	vCA1	lightgbm	0	123
298	0.722382037525395	0.0733829183212521	0.12614173950470653	0.6572419441324583	-1.201652966788416	-0.25719694535152554	-0.5755399739254569	-0.2579414717483572	0.4795430008689108	0.048084585164515144	-0.6368225048855554	0.014823501527727961	0.20744514872214473	0.02341483381305194	-0.23341584751636593	-0.6762227410113834	0.06727469597997798	vCA1	lightgbm	0	123
299	-0.1423407032685229	0.49113870585098274	-0.14358221976463012	1.144947796816126	-1.0163302071809484	-0.01851785405071756	0.6200140853867917	-0.17298547763680644	0.33244234146377166	0.2878367027500962	-0.1578437489674879	0.1452942880199804	0.4805530059875383	0.2128615856978117	-0.6148116235964604	0.8503670844101006	-0.0864273706863238	vCA1	lightgbm	0	123
300	0.48936775051522835	-0.3834904487011167	0.29554517266097746	-0.014592452324951922	-0.3997647007072242	0.07477761124249177	-0.5641417898295658	1.2274470367499923	0.25895148239425886	-0.9085634252259103	-0.2534880975778757	-0.20292982973289253	-0.8382286037331637	-0.28416315663800795	0.04640031811501739	-0.6164881118713323	0.09677889422636904	vCA1	lightgbm	0	123
301	-0.0652199586838741	-0.3547268626054395	0.21658266886517716	-0.4390653273535046	0.4816233358857384	-0.42428622240964936	-0.2077198270042273	-0.8154750944137328	-0.24649948970209828	-0.22451724249886737	-2.900645429957864	-0.058689169185715845	0.02515888563186565	-0.20570810135306608	-0.04146373242639246	0.3378565944469833	-0.2409841911822245	vCA1	lightgbm	0	123
302	0.20266673758567053	-0.15956517324278793	0.00606012712110624	-0.36513509953022716	-0.12039933992979351	0.39638729635819414	-1.063444912391905	-0.5038920710779087	-0.3747443303200131	-0.25668065077855917	-0.8551786691732742	-0.057667676817069996	0.30488386076571916	0.2986421393602554	-0.2966601885793924	-0.28028724986565984	0.663272512829744	vCA1	lightgbm	0	123
303	-0.06418587729415831	-0.34025479578886186	-0.026071010207846673	-0.29689833392046006	-0.33624928286714834	-0.3394388763120684	0.3523303764019746	0.7184761497615495	0.09321740470787218	0.3863715424119725	1.3910099407202838	0.16026877645735002	0.36552892933448516	0.12165397422995793	-0.04074220578051152	0.5894009607707116	-0.2859198633640799	vCA1	lightgbm	0	123
304	-0.026846782194094462	-0.21504768643376893	-0.052910327974858735	0.03562336619230297	0.7573321743507186	0.09997595524310235	1.7595066983702639	0.37789923073541093	-0.07792854058371937	0.2545017786358049	-1.2130927413447343	-0.04008735212343819	0.4110079731879114	0.21743187343269488	-0.08397396950845484	0.17245268803044442	0.5004941529783695	vCA1	lightgbm	0	123
305	0.2793984311369097	-0.304526431179399	-0.01988520086486591	0.4969620551821085	0.2984684471254213	-0.0672524266140527	0.19751717139353042	-0.007780796219502049	-0.1045589319557851	1.250736241676035	-0.6103909311793667	0.13940009584039303	-0.7926638604928278	0.29559293366333195	0.2373718216063157	-0.9044885046847073	-0.23652212814179854	vCA1	lightgbm	0	123
306	-0.11923306012127904	0.6429389170007641	-0.18326729952701484	0.15337784432006546	0.6262139216367785	-0.08772895807195724	0.7420891522176267	-0.2655975454932834	0.3123583754264352	0.1946546598723568	0.7793069665721336	0.04458659530028805	-0.10110157974524392	-0.9261371982764208	0.2857367129194888	-0.18087470548018175	0.4923321190989809	vCA1	lightgbm	0	123
307	-0.26612597716541303	-0.4129713926995694	-0.9013643235972298	0.733632069811265	-1.671992304099355	0.03362104091757639	0.19289152689693675	-0.41021758515851864	0.3113794061396825	0.031332331872341	-1.0608100926905881	-0.4904813275635649	0.2641252787629774	0.1887912221781859	-0.04771349535763552	0.6684509906832287	-0.7722250326083243	vCA1	lightgbm	0	123
308	-0.20631441106888518	0.14268935389300483	0.32862732764049146	-0.30790943346361094	-1.5935179849867234	-0.3398721970558501	0.3489960585909313	-0.6008286157271718	0.4529451564953656	-0.8841130215553522	-0.6463514811343628	-0.06416752913175829	0.4130455004226616	0.011404806702252959	-0.29411184079979485	0.4080620490190234	0.4573897009824993	vCA1	lightgbm	0	123
309	-0.3966621193800172	-0.32122472389816537	-0.029499497606551316	0.7477709853875631	-0.9707842008116271	-0.1155025963643235	-0.5412900847294956	-0.28756476346481824	0.6168715087781044	0.11647010915014258	-0.2566501005073844	0.20031947078384263	-0.24089092456441408	0.2809905498773016	0.17606626061216102	0.9230629790520828	0.6204950219542252	vCA1	lightgbm	0	123
310	0.4354531337129983	-0.1053785787674239	0.019990042720315886	0.016792930624404442	0.9990661113312916	-0.13698267257317293	3.312462955985116	-0.3332288347524604	0.26044526052430583	0.34335993992532327	0.44928857982024095	0.05062697714941412	0.4976263274449431	0.49419065556452707	0.04999917669054354	0.3506941234689785	0.03718306654781888	vCA1	lightgbm	0	123
311	-0.19440932319227736	-0.20896595194620052	0.10872246325630673	-0.1032926838809919	-0.2760063431468227	-0.1418546329521211	-0.5079898250077715	0.6739738465106299	-0.060183655291791566	0.33146709223411586	-0.5384795986858787	0.17377530145271727	-0.22891238515125048	0.46592233644252995	0.14813179869434787	-0.619903660115981	0.07996692886053443	vCA1	lightgbm	0	123
312	-0.11364453870433715	-0.11867698606980029	0.4313821744964773	0.4806973743162611	0.5104158510250445	0.1487173531758878	0.6861931281145514	-0.07876163783170481	-0.01601466242804453	0.18635031157884088	1.8145325356732718	0.14633147765258459	0.44223350504578135	0.16855162854732378	-0.1573821479943733	-0.1308936944483995	-0.0210379528001544	vCA1	lightgbm	0	123
313	0.03739214574335186	0.5762060667501273	-0.07951258118188544	-0.14597480911973992	0.7885872629438683	0.04397214527562919	-0.7207089645573642	0.9220360630321435	-0.7406081709057855	0.4295449206581644	0.4800094745206397	0.05312850100316331	0.12794648478209145	0.3322853198508158	0.1561210490000685	0.6689310802824442	-0.09312473360568427	vCA1	lightgbm	0	123
314	0.35248210766963756	0.18229719605965647	-0.0005277968715646931	0.35844274297303863	0.06602656839536362	-0.2472877614232795	1.9477930292244967	-0.6303776967810254	-0.2500561916052177	1.5546244132719682	-0.863625114380556	0.05580865989880714	0.38374594452551464	0.14703076714401517	-0.06804996056570116	-0.7361775841438838	0.011049549145497054	vCA1	lightgbm	0	123
315	0.0688447483031715	-0.2423471362711306	-0.018120108167841015	0.399784675192991	0.3817520050786135	0.04568873197391269	0.10632201568943632	0.5370249072392422	-1.1179643449430492	0.2404449757556172	1.2713028773594361	0.3390267396656398	0.38938131141457494	0.402116092951452	-0.15355083392956145	0.737840652391816	0.02974810169855885	vCA1	lightgbm	0	123
316	0.14807430854838008	-0.19592854091749332	0.07653792069948066	0.9626235830669476	-0.10315970325652239	0.17381210635954236	0.2302598356940203	0.053346832671982994	-0.3298113160257668	1.1268797397536794	-0.7070266461525101	0.04331714557959135	0.33954039383769125	0.3077062386617794	-0.41388062630717015	0.8823460600849409	-0.45553880483378417	vCA1	lightgbm	0	123
317	0.7601627850600885	-0.1490721140353501	0.1256169679459654	0.08455096925816137	-0.3218783509807177	0.5916342905178936	-1.2214860096510585	-0.4243716505938276	0.628134883280893	-0.9429547146546922	0.26371217621636966	0.04215743554867954	-1.285183357202455	0.08152122515599518	0.07613030598640932	0.8533779723170122	-0.09263405139725638	vCA1	lightgbm	0	123
318	-0.31782720701095224	0.24690118615117845	0.04378646214696121	0.2719464809824852	-0.20631990164399674	0.5302407096534024	-1.2734069720832386	0.1708181293343156	0.20393617700810324	-0.8281666480406166	0.6635801725251775	-0.06748349262231775	-1.9853036327683369	0.21616102732085357	-0.25133840449692013	0.599030662558806	0.3999515408709902	vCA1	lightgbm	0	123
319	0.1519088316120193	-0.3796922399627803	-0.3931093206389152	-0.01573120889394065	0.42301510433725376	-0.13588187378340022	0.2429846868636131	1.2806418308660643	0.17583242195720786	-0.08288921792201603	-0.9049301429447191	0.14537152238000375	0.34988562514958893	0.06966371331633812	-0.15134554527844277	-1.1402168047304693	0.31088664467250765	vCA1	lightgbm	0	123
320	0.31970657028962	0.25627601732972344	-0.0064950082389495754	0.851080406493812	-0.7773478238366783	-0.07178596497882836	-0.9324617618551762	-0.2760296821771292	0.26459287820280014	-0.3583063957588016	-0.02621931664482226	-0.01757681466443425	0.4851528650901747	0.07099041423591179	-0.10119377335382518	0.47810827066189043	0.47829347699071056	vCA1	lightgbm	0	123
321	0.03666171202172071	-0.12531395945483853	0.751506770317933	0.8939733355180988	-0.8902276256433339	0.18663062402215577	-0.6901171597826805	-0.2357845601608563	-0.1760595710147073	-0.057967995465454565	0.9279689057360275	-0.047663859227305524	0.33034681985042597	0.3338276494529737	-0.11287240268278488	-0.7893299109651446	0.14871328667175443	vCA1	lightgbm	0	123
322	-0.004476370122210083	0.3836625460560466	0.1777246171177813	0.0924584827911157	0.6145159180169312	0.1556628408318168	0.13617910030075395	0.07024460999813723	-0.6949003827260646	0.2713813721764632	2.036329089030765	0.1531387269253777	0.20167648855419468	0.15844258104790246	0.36039169963417983	-0.37421847266076	0.288334066666422	vCA1	lightgbm	0	123
323	-0.016493276967608255	0.3817653129004502	-0.13191278803323397	-0.6336284538985067	1.406806920649588	-0.29322659924080235	0.3087424624569833	0.038000762543055	-0.976001889689861	0.888136360214408	1.0077796233634042	0.36066386308790516	0.35278267119618084	0.29936129432609904	0.09373171847411924	-0.0712723550187945	-0.12703791426051192	vCA1	lightgbm	0	123
324	0.08285449264601315	-0.16068727007611655	0.5376225992080162	0.5021156655071543	0.4022372792228231	0.18535036122243592	0.5460192889324277	0.2042824873480694	-0.0021206456999281805	-0.02895930061295999	1.0013928640852716	0.17773845538063726	0.4429330405014574	0.0797090962046306	-0.16606103725254714	-0.0765390128610327	0.1007181119293547	vCA1	lightgbm	0	123
325	-0.02686155658063157	-0.25256826000556726	-0.06026674532406324	0.5451226009888415	0.21227698679619927	0.30394419083452034	0.12959046382295758	0.3590243289714924	-0.03260931805310277	0.653656083255564	-0.6963615030456125	0.029347367368376006	0.6088211865760843	0.09423728417634811	0.010268505487976145	0.14119182574412334	0.17930942866324442	vCA1	lightgbm	0	123
326	-0.3529594180052656	-0.3865484894378535	0.1586095908581639	-0.38493031709736325	-1.5806676544415375	0.2527453333517825	-0.8751520414083989	-0.39820578340263385	0.4701117882274192	-0.21661295930447425	-0.2930163195812586	-0.03952367865578698	0.1481963049081719	0.17558000428184076	0.22783437394819767	0.10745154810149185	-0.47350990213327865	vCA1	lightgbm	0	123
327	0.399645808529756	-0.25584711816976574	0.035666594045778675	0.21418144513343643	0.4296970234728692	-0.3419640638621069	1.9649651049462176	0.2726774454473906	-2.3817621620891242e-05	0.1594362982289111	-1.9254701282271887	0.09543987122911601	0.17722874287106127	0.07695659412134652	-0.075148074801538	-0.4674784694934901	-0.09453577680424691	vCA1	lightgbm	0	123
328	-0.15729012140097273	-0.38304142942128827	-0.22858737383267075	-0.09319683449603307	-0.26997776635978077	-0.26398462925801713	0.30487750312805095	0.039955679778621606	-0.986359527566141	-0.010585209157025302	-0.46935221916414915	0.05159871239659165	0.3021304635093792	0.34125310526004543	0.19808604301386085	-0.7328236431650884	0.25581831059032883	vCA1	lightgbm	0	123
329	0.13660023180169129	-0.15005907500362406	0.8400201041849645	-0.08522984920010127	0.960834225568382	0.00020731590270943413	0.4973409464530747	0.01682525994196381	-0.4481877341314529	0.35649234219636533	2.471857802424841	0.1564487178466699	0.4254191662529485	0.28843027363328716	-0.04325750014200808	0.1812247191363995	0.0665994010493008	vCA1	lightgbm	0	123
330	0.02071528369692715	-0.03401788797006347	-0.02350865128348871	-0.09920460006098691	0.6379988558361864	0.3230975917300123	0.22785747947528015	0.12115425888582615	0.025339010040351575	1.506702292956297	-1.1287832446862043	0.06844699690318792	0.32447877634459105	0.23186705054526122	-0.25315117167640516	-0.33303772632118855	0.019509823582809612	vCA1	lightgbm	0	123
331	0.5409861162900623	-0.25265378977580755	-0.0069687954292662144	0.6785873843980804	-0.4009820803551946	-0.12390203518557721	-0.7669904545830976	-0.4997169833863485	0.39140519715050004	0.06917685442578692	-1.0562824761488454	0.1263824833521915	0.4708226014343488	-0.14827063371220342	0.20131754546176922	-0.4863080223464447	-0.9102692943980715	vCA1	lightgbm	0	123
332	0.4870674401067316	-0.044123857315711404	0.14132459026282976	0.9676076691737036	-0.3531491533471328	0.26051099033137837	-1.1974378878513048	-0.052169063584134576	-0.49661312577323025	-0.48641084918901034	1.3327957089235019	-0.015321108431151535	0.3849803991952612	0.05481076707182876	0.47032086152234803	-0.7058299276788095	-0.7689679867166042	vCA1	lightgbm	0	123
333	-0.18358854634765998	-0.11700748574141205	-0.08268883300058108	-0.05796049691056715	0.9818239165657602	0.2577429943662791	0.49487536942787824	-0.3274764584538428	-0.547200984602186	0.5919233602453998	-0.47345822217659417	0.4342597089500098	0.5204818566064028	0.3047659565481721	-0.10655055629298651	0.6862260860764064	-0.1304105831724041	vCA1	lightgbm	0	123
334	0.1258382524220178	-0.3284603578884386	-0.005321878011357999	-0.022229583240888435	0.3310160762046455	0.004036459354122232	0.23092578273322564	0.14749140838134372	-0.6122863467128296	-0.45919955204837604	-0.7117313597440211	0.03971298339972941	0.5371039767784991	-1.3539018982345972	-0.6027386012381015	0.7939260763567267	-0.6767188380673239	vCA1	lightgbm	0	123
335	0.15761353948681248	-0.3056170905934475	-0.11596436400199969	-0.4441505444449966	2.331518012288713	0.24257429961289037	0.28871986770442876	0.20931966047896977	-0.13273697020347594	0.28156006821135243	-1.0550962315025267	0.12897199164304096	0.5154114677292243	0.2722157084124838	0.6742850874524343	-0.48119678474567734	0.5183351880503163	vCA1	lightgbm	0	123
336	0.0799129156362444	-0.281104537176572	-0.12417221279692758	0.2056402890628803	0.5307497653725128	-0.08759978880668362	-0.781672514125044	0.07951163231416071	-0.18047997442842112	-0.20324295669118753	-0.5120277499090715	0.0733906322820661	0.6701202452036302	-1.3409522791572865	0.31820803460516006	-0.734204651115212	0.8326430574081789	vCA1	lightgbm	0	123
337	0.25004192894235605	-0.2888462604585038	0.3662720040839988	-0.02354635098276432	0.21213364009821759	-0.12181004963869894	-0.8459476624176551	-0.05466480265820413	-0.012415770651112691	-0.055880219468179185	2.500751242063596	0.08819214729218144	-0.14540093224753922	-1.0768781363179676	-0.19893117910790487	0.37978323328722524	0.19403030382034012	vCA1	lightgbm	0	123
338	0.27626628532978265	-0.0771227863416705	-0.0055580824877259185	0.9930887298110654	-0.011737040052514632	0.17247710354664078	0.5075821198165656	-0.8057364705515488	-0.0601847010566692	1.7697573428267481	-0.3499439214977941	0.20128866108688562	0.524236181163087	0.10825215994225457	-0.11732927909099512	0.6938352199922657	-0.40315799774499883	vCA1	lightgbm	0	123
339	-0.04118666756736807	0.17519810116664383	0.2593084629105915	-0.2980967637497865	-0.3127772842351992	-0.10540306595436172	0.28177683384806457	-0.2947555049404982	-0.22692812878158633	-0.2047140871381013	0.06497692404292538	0.07867150226490002	-0.4899086886047455	0.2849058793533447	0.14634960929641516	0.06386714208141774	-0.504115459790599	vCA1	lightgbm	0	123
340	-0.0023777847601710923	-0.5074298464991395	-0.512402767254797	-0.19547297451317788	-0.688808315662304	-0.17183956461467695	0.09208167924647556	0.6426406803129426	0.06427477382349576	-0.05917920914687891	-0.9646684037937033	-0.11595001566755281	0.17696833788499858	-0.007070681125770955	-0.034639454979814986	-1.218158631911968	0.9382453116864408	vCA1	lightgbm	0	123
341	0.08429213167202278	0.21353405347179602	-0.06637017688322444	-0.12274452959153176	0.897827776733852	-0.23454665882942966	1.2396223716011419	-0.8567843388327693	-0.6992344404139782	0.08282584984161405	1.094578047681865	0.07500985323195679	0.19179285040488514	0.12191888484794415	-0.08971355776735894	-0.5242457159162975	-0.04646678132021024	vCA1	lightgbm	0	123
342	-0.008440596658122506	0.699825282868788	-0.0896395119181124	0.43905715436781506	0.5204238152459446	-0.11693657210220672	0.4774511672123688	0.25494811074703383	-0.3804170259205447	0.32547363484003156	0.9890914475563769	0.18032434429988364	0.47354809268091164	0.3212401804297666	-0.2687014992869102	-0.6116369598187437	0.07345566392597444	vCA1	lightgbm	0	123
343	0.028261810935144474	-0.11194481201521382	-0.08860274477703606	0.13798938937444255	-0.020907619800562657	-0.2636792932522407	0.4893394300741024	0.3027511819481864	0.2546630967532619	0.48625051578688183	0.8845915807396231	0.04286992584209183	0.293862722409107	0.02986985531279874	0.2966033432782773	-0.5708854908500767	0.23662212545097402	vCA1	lightgbm	0	123
344	0.3920313292808609	-0.2533260374701917	-0.017134565626183183	-0.23268864186921245	0.8490876956256357	-0.16033730677602848	2.9284221461106688	-0.20605452936264892	0.27817721192404704	0.5879294334830173	1.1065047186548183	0.05652481802176697	0.25470950551187277	0.27103322385397605	-0.041888407788738466	0.37677600183749194	-0.05318082456457029	vCA1	lightgbm	0	123
345	0.02290946965567998	0.5607716978014321	-0.08019514309344163	-0.26968265645800304	0.6061206456068254	-0.20920658951720494	1.8583932616875833	-0.6071208889808424	-0.6330432335660063	-0.21653099168976314	-0.31401416559474105	-0.0755932484162685	0.29149693582773273	-0.46241210006141253	-0.19228579411958274	-0.36859800109355845	0.7295512594309729	vCA1	lightgbm	0	123
346	-0.08934248306638852	-0.07635844857010499	0.07399843308125885	-0.42123064022327245	-0.9690816184284292	0.7582099455226717	-1.2779975116016677	-0.3609755090543305	0.6867659349076655	-0.43551276396756367	1.0538726424582157	0.035647990332609694	0.3076673961063402	0.17186209781692316	0.4466649560016828	-0.20189446742958306	-0.7834391683049061	vCA1	lightgbm	0	123
347	-0.09790503119369982	-0.23012294375779876	-0.1686386378699498	-0.4530597616724307	1.07500933952331	-0.3003295222044172	0.36207036999055053	0.07372794707372986	-0.3275273493013775	0.5088948397520712	1.1352156163215505	-0.021236410924862746	0.38001344880262083	0.18333382148959435	-0.14069597274358997	-0.2399189986567795	0.19521888182521455	vCA1	lightgbm	0	123
348	0.15975162483190314	0.6852909890879646	0.3442888896917536	0.2471829225066364	0.37329233677191515	-0.13652472253449988	-0.9441696687514382	-0.027203671469131864	0.03027965886962541	-0.4002031157171665	1.2210406083163279	0.15925689941816126	-0.04510519514133564	-0.974149960711039	0.3189953226342755	-0.689513842547768	-1.0397100606941934	vCA1	lightgbm	0	123
349	-0.1066833222494329	-0.2892020457002973	-0.022043966624627015	-0.3413729436199027	0.3451611294216202	0.19639931584757836	-0.44329547324943874	-0.13632349686135295	-0.11999233566625284	0.006962458428248296	-2.4324465369853363	-0.0202201045833141	-0.47031327667773964	0.10278461430514131	-0.08043698278830051	0.6924735500273317	-0.2952612277007936	vCA1	lightgbm	0	123
350	-0.006610101787907576	-0.15560054437418616	0.09032392904858356	-0.24969654117093207	0.3346310967395152	-0.013093384779311986	-0.10167193698706953	-0.13942671505686452	-0.4902303790005052	-0.0013519595264275936	-1.6806248748568529	0.331545185502884	0.26361503125170654	0.13912807789773574	-0.5247103573351255	-0.49554151507671423	0.6400333492520988	vCA1	lightgbm	0	123
351	0.7826905908232261	-0.2887917906077664	-0.008956742383310373	-0.23783368663621932	-0.20757217391224592	-0.01567180006591806	-0.7204025467461418	-0.2529768491656384	0.24650507292077167	-0.713092734292506	2.496240291972421	0.4790434895417471	-0.9579627601593554	0.3308702692917278	0.0052208557816406575	-0.18434840802972544	0.48411650869392603	vCA1	lightgbm	0	123
352	-0.08789948953276946	-0.4427772489095754	0.03820312602762826	0.5166008514033886	-0.7280753570588515	0.04746339664216245	-1.0003298115944277	0.023288039195384008	0.2989737244355551	-1.2089835207889308	0.12380726064665684	-0.34519515191194783	-1.2789791132625612	-0.5881684066083049	0.1203269828614914	0.40130556294162	0.21971571278051552	vCA1	lightgbm	0	123
353	-0.06206976374692848	-0.23880400866936705	0.16104587636453105	0.338582877346548	-0.8293974838524495	0.7533168889923828	-1.2264160836290583	-0.13645951130277512	0.16354990598204894	-0.2818547122156024	-0.2723810425018581	-0.08144240331344639	-1.121213682316885	0.09895823576697525	0.6765975423132301	-0.24202935267021533	-0.7095402273930848	vCA1	lightgbm	0	123
354	-0.2629093016954896	0.6894741693266444	0.6376232720250367	0.6308059413673297	-1.3555118963159833	0.15238231351108192	-1.7991170217644497	-0.3681887551577429	0.13619820106194375	-0.06214171767536248	1.5652771811502457	0.22900122599007516	-1.029252082153914	0.08649815834062279	0.005512247276995405	0.020467127609829057	0.036311039539192964	vCA1	lightgbm	0	123
355	0.497694430802516	0.3473569070040478	0.0484557652466891	0.5931313619159068	-0.1563432181972234	0.3633537706364956	-1.1379951269968254	-0.16215255741161821	-0.14175178623292492	-0.5431346682351419	-0.5757557615512372	0.22672663514561825	-0.5431926285747894	-0.7773593310941904	-0.19110416549992235	-0.44291837348024077	0.5705826729557328	vCA1	lightgbm	0	123
356	-0.07357507549037139	0.0758866830023788	-0.013441915415139945	0.6155842047775149	-0.6606114384946603	-0.07795502790061362	-0.9050338482940619	-0.5696359963010453	-0.06019478524849634	-0.2991381425615341	-1.689041100722292	-0.048753393177663897	-0.6241447821412578	0.09373181624075097	0.32115004381423345	-0.8535123536555236	-0.4063635807500136	vCA1	lightgbm	0	123
357	0.11803951971626533	-0.08246044323014587	0.20725907564325477	-0.4347239062872681	-0.38161899138596456	-0.27898317098014713	2.2367844964651393	0.3600820243723103	-0.014385725869562504	1.4919243556605348	-0.734801906256806	0.12757135802521555	0.3405051763993583	0.13468760956691175	-0.07671544100805676	0.5859581465025492	-0.04839212195547069	vCA1	lightgbm	0	123
358	0.2667452414595748	0.5396900105613744	0.3058025981959094	-0.30842711613499424	0.4012473749659681	0.0710437543831106	0.26048442140405	-0.3494335771005679	-1.013187822743963	-0.31129925864519226	1.4563095613714494	0.0801946036521522	0.2258112453825149	-0.5342977608283709	-0.38914706707173113	-0.08352110491126256	-0.05991091280326646	vCA1	lightgbm	0	123
359	-0.06905568233183403	-0.15865913437225235	-0.23341517764864433	0.21542710275130575	0.20095942956336973	-0.16678662515348838	3.9272235178575405	0.730860689419253	-0.05978592230632761	0.18698086391385527	-1.675352398071274	0.3270828529991825	0.2776806210258243	0.1379156353849311	-0.36017536130661376	0.4461791849570731	0.02143916153932711	vCA1	lightgbm	0	123
360	0.3261275329294244	-0.3989237174731572	0.5597426391027643	-0.4153498535612524	-0.4313049114589223	0.11700233772942707	0.06294993766706011	1.3178650315495528	0.7963835511753882	0.022683325890068426	0.26784124397391695	-0.003531609019282603	-0.4845782250483092	0.22984797297088633	0.4990522984542529	-1.661365164947513	-0.04874436279292951	vCA1	lightgbm	0	123
361	0.27176029967798715	-0.07481777993652915	-0.01383524649015469	0.8281276329441193	-0.357884675042305	-0.03733939855360521	0.4557104205981844	-0.4876140573025463	0.14465822446613005	0.3356082229286358	1.6538975169637569	0.03593629208209732	0.3247909618041016	0.017854477949394876	0.17929598290529647	-0.917184292319182	0.2284809582411376	vCA1	lightgbm	0	123
362	0.026283396312435762	0.2427536793813581	-0.03868900923280498	-0.29655935838698216	0.8529318520055453	-0.14782454110600105	0.6347545862746642	-0.5083886131471821	0.5986645285271694	-0.16069374285047933	2.04144545182522	0.26383267969775503	0.2095247918434945	-0.08611860204224663	-0.01667698383826369	0.38301457794219773	0.2513397729553656	vCA1	lightgbm	0	123
363	0.2094772008334878	-0.029145766024281716	0.06390744946638503	0.8202110847009745	-0.00091091411439439	-0.07247940627627067	-0.2456552418184997	0.0057454192798056586	-0.3938863588278937	-0.09023305257829924	-1.4193298955515543	0.10388994753198827	0.7928757888345883	0.24513600605373922	0.06709786131467498	0.8704138854628153	-0.25397899833828635	vCA1	lightgbm	0	123
364	0.4092539444207549	0.6354950620519287	-0.002225536048201094	-0.16980992924542243	0.029692640594052733	-0.2164450135936158	-0.6731744330532783	-0.5354739925975183	0.3753121930481879	-0.8660791256655709	-0.4714030255302464	-0.07195737185338959	0.6248072097431211	-0.7414753341707524	-0.10336978948827316	-0.04120696574790717	0.3883400530351267	vCA1	lightgbm	0	123
365	0.08845694915813308	0.3778131375679217	-0.12310960778340779	-0.3948606910850206	-0.4486033978598944	-0.009552562195907978	-1.2334322131567093	-0.22304147637474211	-0.06616729777379372	0.030972804562480718	0.3602701018514559	0.11589952922720291	0.2788726970295412	0.22217097702483712	-0.2669774662155516	-0.33899130327768345	0.025119260605285597	vCA1	lightgbm	0	123
366	0.14554923662656277	-0.04668524590050892	0.16283603047928175	0.1739187662460694	0.7512997048402106	0.3619698170718834	0.838785648255383	0.4416961887459203	0.052312844240228286	1.4892064265279659	-0.8813434735538166	0.09737066639283691	0.681802249033976	0.099592873765348	0.5274590609475173	-0.46821957703641287	0.1535932856986896	vCA1	lightgbm	0	123
367	0.08807037273265055	-0.19616929175029396	-0.13567761719720764	0.7687660222759849	-0.5675495385493988	-0.2768148711284659	-1.1045839950928795	-0.4355215805809856	-0.33576444843395015	0.5568954829728077	0.8948013641666795	0.069282930774988	-0.7653903722909383	-0.03754611357166452	-0.36722871229329795	-0.35998531226590835	-0.7325344263477264	vCA1	lightgbm	0	123
368	0.05894258031399932	0.2661769900738077	-0.07672926098664885	0.7309956027658013	-0.20112042997456553	-0.13556128873535772	0.36785359216503005	-0.8423847210955765	-0.5097334594010965	0.26515374487695653	0.48833735873413137	0.0406255996261908	0.3906826865936814	0.22191249003903338	-0.1769001766310679	0.2102141169334532	-0.06557991924552353	vCA1	lightgbm	0	123
369	0.1631328837565505	-0.2431422231831723	-0.3336309792676429	0.5022219216383035	-0.27702562483476384	0.17381545955694916	0.32550948351448095	0.12008838075054563	-0.6125979022973888	0.7643284895100513	1.3814965852590066	-0.7516905645159853	0.2662229199422213	0.45611900345988843	-0.21212607608195644	-0.11246442181703685	0.00738156800732751	vCA1	lightgbm	0	123
370	0.1213790387675331	-0.23352718177273038	0.09884129810147567	0.2563740961147712	-0.02759401712127888	-0.22271440973817141	4.3145102268494995	0.3533164750208573	-0.18772534891171194	0.09967626977713938	-1.1483082630465307	-0.09514073987865262	-0.44602151039191074	0.20039401600355372	0.32437234429485856	-0.3543222789801027	-0.14142555744417634	vCA1	lightgbm	0	123
371	0.04232464400071898	-0.29820371731912954	0.7139866885943358	0.45362206875758965	-0.39452655569036593	0.40956891287669683	-0.8313651213046185	0.05045342239692141	-0.07896649665216104	-0.8933931152285155	1.4154812543783846	0.1363767418286256	-0.19206579320085623	0.13594585751670243	-0.0332555273014508	-0.49020101537238203	0.09899026814308211	vCA1	lightgbm	0	123
372	0.03950925097452968	-0.20372644962858288	-0.016138478660636106	-0.2692404226627518	-0.21574266202701012	0.03936266794693971	-1.3569180269692873	1.639973832266171	-0.17063115262399287	-0.27412858165323123	-0.5097184965344435	0.016175442967555437	0.22552684743219498	-0.19045333377887436	-0.4297950772807681	-0.45817248598221844	-0.03340845863957154	vCA1	lightgbm	0	123
373	0.007687628270517547	-0.19869539958538718	-0.04629180709635081	0.5279464033215168	-0.9645076993759714	-0.14358469658719752	-0.739627418449249	-0.2660623264866199	0.4335511982813525	-0.14870612827019594	-0.6039823876998124	-0.7664423057184164	0.18571601246203548	0.15937497619152943	0.563354249668684	0.9559331401601062	0.7338379882506137	vCA1	lightgbm	0	123
374	0.3580108796897109	-0.04652304298376727	0.1982004844352827	-0.2319756113795529	1.40743838906868	0.0965489299035567	0.473358306109968	0.11948540608162059	0.24057386033701977	0.5430568591242536	2.3835924834698194	0.17328849093661372	0.3936348051020979	0.27943648678423083	-0.07284346712867014	-0.8868428362780892	0.0603206879095177	vCA1	lightgbm	0	123
375	-0.21615302754688814	0.3680644907989784	-0.08154124429838157	0.3429094165142101	0.30222573547432063	-0.13315468630168448	0.7987995510682393	-0.6108079326148598	0.11358431008205144	-1.6718379474582379	0.4452689586054729	0.09253065987767926	0.31604094839307256	0.2296944570975808	-0.09701219608405681	0.45633409673397046	-0.6485103872282252	vCA1	lightgbm	0	123
376	0.606437417662667	-0.13058042505171208	0.045199833921535794	-0.28159160168551534	2.278065280026296	0.19244220654943395	0.658465762582346	-0.21449607454953332	-0.45107547565113	0.31517859987672747	0.23552967070770706	0.13748281611590116	0.5147722784616692	0.30153323891815875	-0.022078154261412186	-0.37359854984608915	0.4726100268038841	vCA1	lightgbm	0	123
377	0.06238975544674736	0.17810279771941986	-0.05830909840205891	-5.2640233579760417e-05	0.6848229003949103	0.5169778429716086	-1.0013271075105512	-0.005313788183523839	-0.1550267442197827	-0.12323872939513013	-0.2466817642796442	-0.01710629409152797	0.4931088677038311	0.3115440335734786	-0.13497999885814843	0.651165331099658	0.7185831401832508	vCA1	lightgbm	0	123
378	0.055946645520376134	0.09229095928408698	-0.07149880311996507	-0.25607204426225294	0.5191291569563907	-0.24476496813537	-1.1937208879568206	-0.04017349063076021	0.6498793182758718	-0.26988833979160404	2.6087615719359514	0.05050294488135224	0.21847455128783635	0.35819564477022364	-0.16633286775835734	0.37250935774349764	0.19368113533957418	vCA1	lightgbm	0	123
379	-0.1032106330201866	0.5640227966601725	-0.019622848885065436	-0.18887381700460482	0.898376019636438	-0.1881799452172585	3.187009535622947	-0.40971004246651016	0.4132929782629191	0.35354165365615037	0.7457242443727029	0.10349641022884197	0.36967674227554287	0.3866832348133742	-0.06809179394565228	0.49342563963992914	0.05934365624854506	vCA1	lightgbm	0	123
380	0.6688124397411542	0.4817360661562657	0.11225560187728834	-0.12125338463472986	-2.001789497035396	-0.013646645031861986	-0.5998647670227978	0.648360571658949	0.45615311033155104	0.3158134100535646	-0.5227604302133616	0.12249935556380452	0.11355833630434371	0.08869798525027603	-0.16502542087642683	-0.8186900978326205	0.11196168711275924	vCA1	lightgbm	0	123
381	-0.03470497641084664	0.0810090898470798	0.04926992109520108	-0.19058222548437	-1.2178344613488734	0.34462964122097206	-1.5468558985556515	-0.28455549072857733	0.20641449485928093	-0.6094961040342419	0.42968118811469114	-0.9577654126105232	-1.1172360205376628	-0.5353218287672299	0.2687044550022571	0.1583168415155542	0.07900925625875675	vCA1	lightgbm	0	123
382	-0.2731049241506512	1.5372012243779034	-0.01465367897956621	0.3860573738723565	0.12697757850349436	-0.057170611147678616	-0.7398698604438589	-0.19231255199609124	0.4115063524435333	0.3586747809290281	2.259225272708435	0.10022068890094077	0.37809510763499155	0.05231054615475207	-0.19018081197342235	0.6589977203963018	-0.10764583532796637	vCA1	lightgbm	0	123
383	-0.025353550868622492	1.6236690224899564	0.09159094230532891	-0.302874956522095	-0.7260222972423411	0.02763229430157241	0.4492455923859127	1.341800649315677	0.10286526857657757	0.2527100732831941	1.238306572186202	0.030093237377377964	0.323317375587353	0.28531251536107405	-0.27168682000382205	-0.7860086072885818	0.022104677270973348	vCA1	lightgbm	0	123
384	0.23220027187904344	0.8086308794527345	0.16404424830008124	0.5521709299076404	-0.3254327112858385	0.2045634642382097	-0.1870265914311183	1.5247528072513328	-0.3714734752295427	0.30683120037876194	3.0194311180003175	0.2782894960341537	-0.19264257728046658	0.28137663575265515	0.09055855116805055	0.811968509277843	0.2372701826479131	vCA1	lightgbm	0	123
385	0.47408679894501154	-0.27356418774502167	-0.17767369100128022	0.46989763435129395	-0.07793899944216134	0.13485466232338364	0.6164707280524503	-0.2714053866373036	-0.268541286921586	0.1704861350041203	1.7841481686867313	0.08965779969637092	0.33551327233996947	0.32392281640950904	-0.08986414255902192	0.48516371392274316	0.03797445510506055	vCA1	lightgbm	0	123
386	-0.2045543530202732	-0.4629980769550926	0.12866473742695575	-0.7872115595997599	-1.6949278095481668	0.6172741702636644	-1.0690875769382944	0.2896776033480386	0.05248462691252633	-0.00014525836094068028	-0.951976986266643	-0.09769176982025828	-0.2817167744188235	0.23685793220133033	-0.077195263564788	-0.015633493925140726	0.04300856893239883	vCA1	lightgbm	0	123
387	0.22266428292157603	-0.387130460031302	0.21619016030119334	-0.10897875187716742	-0.6528634872762488	0.04686626808570652	0.03701225091918672	-0.026760393897305505	0.05424794805295363	0.1744688777728468	-1.1241680318797058	-0.8001221174000616	0.2888763245950342	0.1140117615073908	-0.01724283229268232	-0.845827524794958	0.16050191223261498	vCA1	lightgbm	0	123
388	-0.06392824010273324	-0.038547306067499384	-0.07422705275421985	0.2187481246690269	-0.16130542347007154	0.05456035083648039	0.35508834155131896	1.3897299513981058	-0.19173493646593892	0.8446254063954859	1.689895117517328	0.08008834531717571	-0.10721552326701646	0.44055235763967865	0.04023920378292004	0.6263623432585298	0.02455393875141163	vCA1	lightgbm	0	123
389	0.2596439092891733	-0.3070553357885631	-0.06294859792376156	0.18595488977967597	-0.5428209667627577	-0.2501283870064619	0.4144163564355101	0.07858636227313776	-0.05846750255289446	-0.08284909582624779	1.0927763377336457	0.15426467316829665	-0.6225675299073418	0.32970516974320524	0.19139490745180968	-0.44487546177966286	0.3409444756474634	vCA1	lightgbm	0	123
390	-0.31001030847017663	-0.02213625861463718	-0.13494584203758636	-0.3418698460823836	1.273043873633893	-0.39287860104582034	3.9319604569049473	-0.32321013707365165	-0.5193990896789612	0.11889441974994554	-1.12687595310488	0.013468987756306375	0.3528262049416106	0.16924330023490197	-0.1713979411146871	0.11362976972607176	-0.06334486822608455	vCA1	lightgbm	0	123
391	-0.04251915976250896	-0.4621586579424419	-0.027099847883283904	0.024329747766638075	0.45412217450753445	-0.24335973972260366	0.16684927843770184	0.4126583779469219	-0.6259821799697803	-0.7302488144552646	-0.8322851762472555	0.08330587469812188	0.3568067582900253	0.20216249805078082	0.3849297400908167	-1.021665910697653	-0.3973810503901991	vCA1	lightgbm	0	123
392	-0.27665953017247324	0.48995987324886525	0.083432440652746	0.19687334567043047	-0.5771690926150612	0.43067670665051194	-1.1921660449586422	-0.4865729485689293	-0.5294269699537892	-1.7486899335398618	-0.44347970494196354	0.05464489494085396	0.23447649440081286	0.08813313034169565	-0.06113081201374902	0.04855208058810313	0.29072873668430405	vCA1	lightgbm	0	123
393	0.17049607592003313	-0.0015941826672627958	-0.21397109749585116	-0.3455593757228179	0.49056816259612673	-0.22253768917577604	0.287776257021391	-0.33178571801282675	-0.66956242209565	-0.2868699161189233	0.1133364716942209	0.20013234861270002	-1.4293816206182097	0.2510831333943957	0.1704357284733825	-0.5240432971972621	-0.16886320348936038	vCA1	lightgbm	0	123
394	-0.04148403093964467	-0.17100723699827292	-0.05576101399017067	-0.2968508469013412	0.9697505644169377	-0.16619467168677593	0.3864109304157614	0.08276898829787228	0.5872672569241265	0.12241479967412683	1.5851409989679734	0.2730506416102404	0.4934037375734979	0.3211539984362435	-0.07761847338700996	0.4381667210810754	0.023827512973481263	vCA1	lightgbm	0	123
395	0.3120689850372843	-0.4095798189170466	-0.0672509183591261	0.3232283996971521	-0.12368974901480988	0.05031566423897664	0.6552395908386814	0.4063856742655822	0.08067065577381913	0.0667406765700002	1.294436518821384	-0.11404106718480106	-1.5555417537495049	-0.11424927263525209	0.17989083245816168	0.19560915990339167	0.07431268816139101	vCA1	lightgbm	0	123
396	-0.11019709793245863	0.0015302801728951036	-0.08476590376819552	-0.08199174936936648	0.4956730456047268	-0.004232717343040524	-1.4416477592670796	-0.1806005121107263	-0.28012728892442107	-0.6876490298113173	-1.6255430299952165	0.07930051683762339	-0.5183752766244513	0.050172921959639974	-0.5313868074539061	-0.44822460549351073	-1.0415254756947627	vCA1	lightgbm	0	123
397	0.18349477791936808	-0.5036208442117935	-0.17094574726882159	-0.25592159557015687	-0.6993351764232222	-0.1255077365077508	-0.7971502290516935	0.12353107946005303	0.20455690976487842	-0.3557007920862218	-0.7037298489176542	-0.1897611291368324	0.37618154464815035	0.18440832489344944	0.2084305699590492	-0.8189952483900897	0.5546937475266802	vCA1	lightgbm	0	123
398	-0.15789778505940638	-0.4002841086656553	-0.45640155151227313	0.567941293888797	-0.6168742649169382	-0.03952534923575889	-0.09439358963535215	0.49989537534371065	-0.08951920480774354	-0.15668174541329732	-1.7721668904674173	-0.004166563389012515	0.17127466265250088	0.3234821837930205	-0.18984454670341203	-0.725300543385199	0.4261490660367089	vCA1	lightgbm	0	123
399	-0.1896892810383824	-0.21746641356961086	0.13987307804049276	-0.30395279142580023	0.7875834492166522	-0.037466514000150726	0.011888294648088424	0.5214236894681696	-0.11265573548382676	0.39479095759841487	-0.40191636087539767	0.14690122835539526	0.28444937226468586	0.29940071951511904	-0.4033973029531668	0.7224081119847517	0.0642693569159772	vCA1	lightgbm	0	123
400	-0.09896722118112178	0.24880825035686852	0.019726198657393897	-0.07787851152794747	-0.020228338735324057	-0.14734082221654426	3.471069636650817	-0.48857986648381047	-0.5453407125372204	0.38367301880501836	0.08070998468465786	0.026581954122040757	0.44573514595261393	0.14396713394153227	-0.027482935332282615	0.21040694981585129	0.024438731673279174	vCA1	lightgbm	0	123
401	-0.12997764241918486	-0.04950540069343647	-0.862262103811242	0.5059801244420804	-1.4847395701647208	0.008716253429339604	-0.024779770432371298	0.3697152864233874	0.24448585587602503	-0.16429019122066604	-1.4021958128452692	-0.28418868389645147	0.1373822969263434	0.12752455857121792	0.2503142233712215	-0.5497093506711772	0.3848815044754633	vCA1	lightgbm	0	123
402	-0.03970732509014096	-0.3393889714703207	-0.17067952286443763	-0.08460908370435581	0.22306848414753722	-0.005578588042042798	-0.18966426361706354	0.1300447455784717	-0.4131243048798882	0.1436505130326903	-2.803426466119752	0.407030308431667	0.17680137781455305	0.1555467104273346	-1.245810764511048	0.42444345151781626	-0.13420745543336512	vCA1	lightgbm	0	123
403	-0.23490466489401757	-0.2761303545740329	-0.04383175171452254	-0.1426675900437994	-0.44685254107206207	0.0837904515675638	0.1832932432054843	0.33895107763317067	-0.289286809753498	0.4901524673405798	-0.9363146693965262	0.08758461953103644	0.03297452745889171	0.3254125846673889	-0.13147073453291414	0.72310945431019	-0.34705743651578447	vCA1	lightgbm	0	123
404	-0.07641470050420293	-0.22837200923751347	-0.10908947301862194	-0.26595646583116916	0.14692173845453696	-0.029367021256634224	-0.05570292638010116	0.11392456070342383	-0.27848225261572274	0.0119030897619955	-2.6346334059794776	0.3228431530283256	0.4005849755040896	0.24639663158756345	-1.1689068810744812	0.27350275598925133	0.48539440740215606	vCA1	lightgbm	0	123
405	0.07642092505393694	0.061007251534832274	0.026883315488591	0.09275069618116874	-0.347102165192218	0.16119599362586642	-1.0372721293437341	0.5018984251496154	0.34140165586438276	0.7315161609125141	1.0505013092722733	0.13662726348240822	0.4295067114562904	0.39587088496796385	0.09197420281918194	0.5958836932526641	0.12429741332914604	vCA1	lightgbm	0	123
406	0.3587809978843445	-0.3414800463055356	-0.053005102460125166	-0.36563781677342244	0.3171744601272764	0.17066865104676657	-0.776761634420997	-0.4862966520847708	-0.6151110481838644	-0.16347198127324605	-1.1136208205630624	0.041610512498706106	0.39152091633322056	-0.8244424951605972	-0.4059863547904469	-0.6354607854571911	-0.12925609593361423	vCA1	lightgbm	0	123
407	0.27233316489542836	-0.3641823454879186	0.21051257151752847	-0.21039058002940852	-0.7550794516967683	-0.21738442362845756	-1.1461239198523068	2.1013030340882763	0.32654923923773505	0.21226591751046053	0.149123178072265	-0.8879067934466505	-1.0371606703319707	0.06695957826319768	0.22990793165548845	-0.7188759361104219	-0.5161615744794396	vCA1	lightgbm	0	123
408	-0.09352509946844315	-0.4025170505133246	0.038348739299603384	0.8636820882695834	-0.619198026322092	0.018818661544494113	0.4078679826247373	-0.7550399328508606	0.37993029740511236	0.3252629469460194	-1.3576841559921435	0.02748318707736414	-0.5025795066931832	0.17180987945715093	0.012327385916112188	0.6051375743621636	-0.20281910556929164	vCA1	lightgbm	0	123
409	0.029391479959690953	0.6351095275166826	0.10015560360388695	-0.04087920466284826	-0.6862773570772508	0.08142617775944969	-1.0209426184593111	1.1823718650643795	-0.08471634105795683	-0.6303612659082801	0.22235051770720618	0.04822737750810524	-0.5354328244228559	-0.11572933560238105	0.5663802663795671	-0.4444976052231383	-0.2774559135320866	vCA1	lightgbm	0	123
410	0.2237298700886315	0.1135979270298397	0.003446503513182323	-0.09853534787213625	-0.22007571524099442	-0.03613961486271117	0.2845261398645011	-0.4432516600468985	0.8241724024289322	0.35073925626149594	1.1228662070758375	0.4040030893048898	0.21197517014971443	0.1170146403943039	0.10075665461832416	0.7480674298020661	-0.04211145568153648	vCA1	lightgbm	0	123
411	-0.22883235360753304	0.32705908335782563	-0.03549084674598409	-0.23118197880504465	0.3356686479842607	-0.2856467565663837	-1.014890046000544	1.5075587784335311	-0.41552820893455666	-0.7538340661714107	-0.4357477635623098	0.08827001997245434	0.1288193293703736	0.0334314602481004	-0.21050619912113142	0.7716428498144562	0.35088094168430645	vCA1	lightgbm	0	123
412	-0.04462331789053269	-0.263364274408178	0.2589797134504753	-0.6660840597618073	1.0230650271357986	-0.20850610000288036	1.7188101208741033	-0.08403527964043445	0.19317653650848007	0.17312825794460632	1.897835218820187	-0.0025848413009998163	-0.3848483226951904	-0.015557165467918983	-0.08855949672945435	0.3878708316859183	0.020616355861266138	vCA1	lightgbm	0	123
413	-0.13013645832731344	-0.22079877876810425	-0.10717333140405151	-0.32029935554874817	-0.5110424027843049	-0.2025885228838241	0.3868279050941087	-0.0711058929039916	0.014686024257451608	-0.7002373307003548	0.396834264460932	0.23415660979270975	0.16165145248013588	0.08229316271351952	0.038727482314796426	-0.047273593214752996	0.6806445234015305	vCA1	lightgbm	0	123
414	0.07423184211407628	-0.11663858925671182	-0.07454659048018494	0.36971066574696315	-0.038635145186916776	0.034818137624523605	0.1847069117611794	-0.43854042589219033	-0.15716001116067985	0.1894648773566565	3.093017600254911	0.12090680048797765	0.29734012953574224	-0.12401755778560182	-0.20017416230337798	-0.4585896885482609	0.054663835295593356	vCA1	lightgbm	0	123
415	-0.0745717581582027	-0.32263786832574853	-0.03289504864866993	-0.6413806050697719	0.582030582639169	0.11523749004752255	-0.01384743549661812	0.042137059979917464	-0.5735650657499484	-0.5716796265963288	-1.3023741248067053	0.0866650430498622	0.6062109468471877	0.031629340762123884	0.4425656398937442	-0.9364066968958361	-1.0937105661986861	vCA1	lightgbm	0	123
416	0.08647004337296194	-0.31413057892963486	0.04929758275046707	-0.4838644951812297	0.5571952698230886	0.07574092414998876	0.11705110589707977	0.6486743103563749	-0.3178981549213068	0.42839968569392944	-1.7244389642473688	0.017467016514960177	0.48785594390756415	0.19807256157502673	-0.10778736521633192	1.0064656622089618	-0.04738532902323746	vCA1	lightgbm	0	123
417	0.12842139502967115	0.4444626368593071	-0.006992960454217136	0.02941501750039078	-0.43227497085844774	0.12190363240613535	-0.667885836710634	-0.28497906699979086	0.4989564614579123	0.1830994572807397	0.8782498523835149	-0.013936103178330599	0.414349472414923	0.06333999318122426	0.982202114995591	-0.40927240774814105	0.14455889081571335	vCA1	lightgbm	0	123
418	-0.24556498123241735	0.10483067377722227	0.16990273090212812	-0.39524568755020456	0.2711605896855552	-0.045501278192101695	0.37305303140563717	-0.027899501078850038	0.6914526910858788	-0.021080788945473567	-0.9242239134371033	0.011740589519845673	0.14622024968119496	-0.5791288090989335	0.05476274943381558	1.0643913275557735	0.26985055937904606	vCA1	lightgbm	0	123
419	0.04562096531423603	-0.31991650287340617	-0.07181456194724432	-0.32906843391503915	-0.8808965300705348	-0.1807066648760843	0.5739028115591196	-0.2192384514677002	0.1211642621644288	-0.0077968292406027494	-0.28098645253004734	-0.9715362113204858	0.23790222028235147	0.1850287459700558	-0.3008616942495832	-0.19187068171485375	0.34063689735556885	vCA1	lightgbm	0	123
420	-0.1058772247743712	-0.30337072260132036	-0.07795375312717893	-0.48020726916188067	1.270904198586039	0.31031181829040827	0.39691518272055426	0.2152449987767762	-0.13439938973089793	1.6080881501324156	-0.10531536935330088	-0.011421301954814795	0.5360106722054717	0.18183329609839147	-0.15145904302103824	0.6011661804449879	-0.26842924119530015	vCA1	lightgbm	0	123
421	-0.0497981270790681	0.6812236649135917	0.11623365802281813	-0.04662810672344723	-0.48726800773142387	0.0458210930489644	-0.9601444021763926	1.4948245138475473	0.03445124146027411	0.21357425731118582	0.6657665768827996	0.30942996489923047	-0.5675870559887531	0.3813901280544361	-0.24302709349363696	-0.8810653645601355	0.16875101836168063	vCA1	lightgbm	0	123
422	0.14374543598614997	-0.21204622736354162	0.014689629799891461	-0.5465129988820534	0.28341766843077476	-0.2071018151870135	-1.1040153591033397	-0.09104609261180813	-0.019300898983883125	-0.07854965896249515	-1.4702809243985266	0.028811868332462756	0.28589389098322526	0.23991513804478679	-0.21420864567802667	-0.4364875589510408	-1.5249257840607884	vCA1	lightgbm	0	123
423	-0.20931960236235864	0.010641430058844608	-0.033368133854329914	0.3859347289891332	-0.3448884361131848	0.21847615328576275	-1.9310304225049175	-0.4327522689316336	0.11048793200064645	-1.3366999113193863	0.1301961374208632	-0.886835576601986	-1.4035718560102033	0.08655851231786006	-0.283478328956336	-0.6014808095880292	0.450481517171485	vCA1	lightgbm	0	123
424	0.3144814739255325	0.7465985253952807	0.19698591084025635	0.5799884198922779	-0.9029650007723373	-0.4483104475603997	-1.028099461466051	0.6059458618490909	0.04865661304933815	-1.0818754308880953	-0.3668142757988733	0.034208715917896815	0.15495676660038799	0.2254845696997249	-0.04132299339515438	0.6890972890911513	0.0689934467141011	vCA1	lightgbm	0	123
425	0.04252466667654056	0.5187459839410482	-0.04742479260492539	-0.33827830808688436	0.205277759142819	-0.21887591774896945	-0.9585786603332173	-0.2095967436242892	0.8423598017992703	0.02541525562300394	2.1168475010347048	0.032834043835813016	0.0864979638469352	-1.115854045012635	-0.2784370994038913	1.3908856807246543	-0.7819686213938553	vCA1	lightgbm	0	123
426	0.4837645033511538	0.2293936435821675	-0.0789511725358103	-0.42118179185471105	0.015406345653040932	-0.213399940615555	-1.226674261366555	-0.1980007697322148	-0.6286005272584525	-0.4814652427133036	-1.2325159501568506	0.05334032489578765	0.2531406437132453	-0.1139526354582851	-0.5510761142719056	-0.5643321344115674	-0.8154209467785113	vCA1	lightgbm	0	123
427	0.2341578443189009	-0.06387753263793684	0.05160135402551788	0.8917344489699899	-0.8503955606805328	0.04868367980943022	-1.0586101396777974	-0.26221663862450545	0.12319412270230641	-0.29307921037851004	0.9632248500628785	0.0110624400764232	0.44622623452079635	0.11076744302442929	-0.24579173580363667	-0.7596583904598139	0.3104017262567903	vCA1	lightgbm	0	123
428	0.4683722527241612	-0.19334335420766635	-0.26729827350526814	-0.057301990207715536	-0.28527476886465	-0.0860966144987735	0.6375636252133865	-0.22729172557959965	-0.5336865468671166	0.3096055649664835	1.2689699640047651	0.19440548897179125	0.3608053512890899	0.4494510882815865	-0.1529370720881098	0.35467346243213993	0.3454518862286529	vCA1	lightgbm	0	123
429	-0.11902736349231197	-0.007940610088567761	0.1023614517963566	-0.34455193766905273	1.3994862184107864	-0.3709527559961801	2.5979762223606286	0.2781311551792087	-0.35167152993414297	1.4435905637975277	-1.5290069052991955	0.11362890611534383	0.3688741794202297	0.1618701907906031	-0.19563182204224658	0.020805751243170675	-0.21676123387227614	vCA1	lightgbm	0	123
430	-0.14217926339502168	-0.07921118566499646	-0.10736834975330518	1.2257857879558869	-0.849831717333344	0.23270074043335734	0.5447561206550529	0.012309309931299335	0.009381112324716511	0.4974737686643192	0.6724002673217184	0.45879108797594503	0.44285105516938256	0.12149924929950136	-0.06255364308876683	-0.26774552450769973	-0.016290565434261356	vCA1	lightgbm	0	123
431	0.18405378539857298	-0.24271151251229164	0.3780870615944768	-0.25417632807993285	-0.3929655721158262	0.00732631032375991	0.5915456153645146	-0.054309796376066984	0.6900055953807684	0.19472832082105918	-0.2842911506906761	0.01907723788615895	0.2954329499001784	0.3030450034674162	0.2941248548289585	-0.5831056091926645	0.01660964599265992	vCA1	lightgbm	0	123
432	0.1243969962701916	-0.15678077369861218	-0.09575626631486141	-0.1234904572050641	0.5481967629773246	-0.3935994923071424	3.77584609168809	-0.16429724842285962	-0.11588325890135427	0.2754730012058713	-1.4412882195562533	-0.0024468201475423045	0.2885698795476572	0.2704248331846629	-0.1102107968798757	0.4357319437041919	0.0074270037435349105	vCA1	lightgbm	0	123
433	0.4261907478284102	0.18441953257970672	-0.04492857121327439	-0.05510257689209554	0.12286767338742276	0.005294511368630889	-0.8339029939066464	0.0742818008830972	0.735895545828828	-0.24872816503955558	1.3080861311289955	0.10186406388343952	-0.14935485126799783	0.3839599597383158	0.09661387618695608	0.7058678900138085	0.052097459710285364	vCA1	lightgbm	0	123
434	0.5490613096967282	-0.2528639835630918	0.033644350270868754	-0.20259091585611202	0.37821559071713773	0.19400242379115193	0.2984429444738581	1.0291481708529604	-0.9309790875615678	0.45000325006510766	1.5379090261921424	0.06829322243695285	0.2729223421141542	0.13907664090298805	-0.09321276943113807	0.5937107839678945	0.09767242526842922	vCA1	lightgbm	0	123
435	-0.3581659959742776	0.1853721231757975	-0.059418701628080745	0.4805187620755918	-0.27179667076448966	0.0872297117641283	-0.8495114177765178	-0.12613373533329955	0.2816748409712561	-0.6847149633530485	1.4074421125863499	0.18258702212299774	-0.4793427429105292	-0.27211475460986406	0.9677455015730754	-0.2929914636695613	0.6343552229787812	vCA1	lightgbm	0	123
436	-0.175793296905911	0.05161494748137845	-0.3374774224541773	-0.04553607656533967	0.493450335877049	0.23490280947726488	-0.5180589851593955	-0.38572941048119835	-0.8300759213746516	0.09031426459496536	-0.020563770686089222	0.10332550315459345	0.24208654722844433	0.28270710134500515	0.3753832167313186	-0.36200797283808933	0.7458956792677861	vCA1	lightgbm	0	123
437	-0.05833692332875267	-0.3194520901292406	-0.051832051757654755	-0.17159213752754499	0.7472440878541049	-0.10654912222675858	0.5745540570275058	0.5615093132106469	0.3627608735014065	-0.04054571914759979	2.9788684415109055	0.14062278634219935	0.2994004317871447	0.2901916512971856	-0.15370607595055577	-0.20099711933589196	0.5172396764803213	vCA1	lightgbm	0	123
438	0.08884556131029413	-0.18106225034884874	-0.042683469061774865	-0.15035925007071632	0.6800690697452815	0.006554470955414563	-1.4574593769907085	-0.06950785215686028	-0.25525974225657144	-1.0124154400512662	-0.8131036802743659	0.3378035609331835	0.6622863014008169	0.2515326358153749	-0.2685372035782132	-0.4384548054411189	-1.1848146438218838	vCA1	lightgbm	0	123
439	0.07775703980820232	-0.25459969060455706	-0.08968119852085508	-0.035879338207997956	1.1660263639294028	-0.025832994125827385	1.9233003787784835	-0.4259852389895944	0.3170011770293775	0.2045392493219247	1.9468694817927668	0.04266356711123342	0.40902279247697226	0.05079204809674969	-0.24488335932395744	-0.0564687519768452	-0.25001516129447876	vCA1	lightgbm	0	123
440	-0.16423044682302917	-0.20518335585855413	-0.1330846635963932	-0.5786614257427971	1.9105563878440872	0.26164944393232464	0.10250714925560687	0.20472983888306098	-0.4054090808415577	0.31804351591270463	-1.5274473711777732	0.1386180940328509	0.5610452391127767	0.12128272210586699	-0.09258848253293134	0.5234303396823249	-0.00265677948281821	vCA1	lightgbm	0	123
441	-0.15809096840906384	-0.23006089731900095	-0.22986787922563565	0.5429569581400027	-0.30951528972674636	0.1435737112115673	0.03743922912866954	1.0841627409410728	-0.25995790567764954	0.005341432276809924	-0.8244094621115343	0.02036046718047112	-0.38549940377794645	0.3654939877585539	0.059640673924126114	1.0867381047949451	-0.371096037094927	vCA1	lightgbm	0	123
442	-0.15447444868229895	-0.23944477844254933	-0.011049161899836414	-0.14679557749653463	0.8676219244106849	0.03932100004241733	0.12428612755597473	-0.08061554101126903	0.045201359802380436	-0.330248275707393	-1.3265273844880634	0.04350373109099788	-0.7850444590439934	-0.05984373657158071	-0.18610227333719334	-0.5348290296032382	-0.48748928971400973	vCA1	lightgbm	0	123
443	0.07262437297515074	0.023445927731693055	-0.10781311447205401	-0.04219141997419433	0.19350577483089926	0.09528819091780655	0.8074629602943001	-0.05008335621887335	0.6775362566086777	0.07253102005559764	2.5587204032376856	0.09478290710317322	0.2803777638475388	0.5556992646970369	0.061349838274600776	0.31066200486890877	-0.43230314247658436	vCA1	lightgbm	0	123
444	-0.08739311454450115	-0.2893126444883066	-0.023074659874024916	0.4799301059172639	-0.7323328674344893	-0.15633123794080078	-0.9564358983130735	-0.25617312159271366	0.4276959696376452	-0.7650902574379855	-0.22456738956010097	0.028565767836474517	0.2699692508775061	-0.6396344914710309	0.27681120650648483	-0.25530695435419143	-0.43685999399003356	vCA1	lightgbm	0	123
445	-0.03852308230848893	-0.34299085573462185	-0.06938374493144138	0.4926068308017734	-0.5033303883334571	-0.10704077712909868	0.24668780345973632	0.7127768456268446	0.2622770493129792	0.049826623341589285	-0.3664578150573616	-0.12925854978846568	0.6292934214611489	-0.6474817059966225	-0.4977008025189499	1.2182411574364544	-0.3528710867172012	vCA1	lightgbm	0	123
446	-0.12599214438187642	0.6602681477985658	-0.10677127237209631	0.014297850659574087	-0.0899879426029802	-0.03553164729417101	-1.2440643703220138	-0.23542817459188614	-0.12148332133563305	-0.43546182740335254	-1.0114619305296086	0.1453615479940381	-1.5564635692879325	-0.2877008073550044	-0.19346263343924408	-0.193829136080309	-0.18599906094172125	vCA1	lightgbm	0	123
447	0.02143416546599215	0.47090774367806193	0.018906756295668035	0.24331045342019983	-0.27266714347839466	-0.007459533510650271	0.43068472728646906	-0.2798915668956349	0.31559415356093956	0.14115990420833532	2.863951261408586	-0.01957430583284431	-0.3850704185550004	-0.6002798937146151	0.09900966137874218	0.5927188142097076	-0.6999774376356431	vCA1	lightgbm	0	123
448	-0.20702208119964358	0.5645938242121682	-0.08279259856170913	-0.43798383596330076	-0.1630763562971278	-0.2711996713917014	-0.5058989125052444	-0.3955625188126575	0.6582641148508488	0.26436428022720165	-0.23869510802479002	-0.0031152414833790793	0.24622369624988868	0.08029171284759701	-0.0037764228552131475	0.7227489382125469	-0.04261798752027043	vCA1	lightgbm	0	123
449	-0.1370286901112611	0.3074953200483741	0.04260400875496765	0.6410814135424902	-0.340828646431265	0.029002331255478016	0.5252428450612406	0.1739279758927096	-0.35543627943895506	-0.1129060710577496	0.33868172712538325	-0.16543009698923553	0.44066772521835085	0.03514888317960893	-0.08831842124651366	0.9570435677807534	-1.0620738853263716	vCA1	lightgbm	0	123
450	-0.01769283348083801	-0.15272101563298035	0.08006908514585975	-0.11889720473448781	1.0831718071841983	-0.37588231750604956	0.9657363154780902	0.3693828265542775	-0.8236940030755556	0.6652277217094116	1.9334402666038935	0.09609211155489077	0.3852327610878574	0.31630284527414687	-0.07840778017475832	-0.47137730863051286	0.03419268347725517	vCA1	lightgbm	0	123
451	0.07359273576062972	0.32448231518955	0.022308178229925094	0.47484685730601695	-0.6571358130524566	0.023500323962528245	-1.1658366479920206	-0.1686889004602531	0.30804182345969217	-0.1127872541447186	0.07965909158300319	0.46661562122167655	-1.152726874309348	-0.5818541470762083	0.09125567628931538	-0.9446629545723801	0.40571979554225934	vCA1	lightgbm	0	123
452	-0.25476153339141355	-0.3960345903487671	0.05546769543077693	-0.05483115049850685	-0.35895581795383863	-0.07275468548340386	-0.8197488569219387	1.0929179221210368	0.545179579216516	-0.5568022199275495	0.10970888977644236	0.005923837635876487	-0.13323538937712232	0.03199395939652353	0.9246506583227865	-1.6437838234711593	-0.5852270768767286	vCA1	lightgbm	0	123
453	0.27031450754088493	-0.3736686713650148	0.10016216342874681	-0.1125168508230123	0.3761962588757124	-0.01776705759799258	0.19139273682911273	0.4573884455694026	0.2990599206587641	-0.12410320853000854	-1.1941128425734158	-0.14970693688056344	0.49532942615614506	0.026879656985181584	0.19408690152786845	-1.51805869339576	-0.14218774863279302	vCA1	lightgbm	0	123
454	0.04093896236688049	-0.06629679089552161	-0.08062996325763962	0.007202713094067011	-0.16313241837035833	0.012354646331696185	0.5769595183973608	-0.40874113897249015	0.5550787034494554	-0.20150624129719522	1.8841591644848905	0.2679119981246993	-0.457475219192699	-0.20145555350949	0.15666675947318137	0.35680722555369515	0.23626845137991576	vCA1	lightgbm	0	123
455	-0.2458478026665882	0.031026667916730234	-0.05553948976560882	-0.0328429185899094	0.3942322483845616	-0.23100190757266584	-0.9164894918288045	-0.3201797198523641	-0.32689993770294556	-0.6068873265462961	-0.7775671874063017	-0.21090920449190573	-1.3129847099294338	-0.012970226636836264	-0.3684137515633403	-0.4076475429159215	0.866880134775506	vCA1	lightgbm	0	123
456	0.05152986676694753	-0.20548658659544566	-0.10237223570882996	-0.48111310714889455	1.385240467639233	-0.39193464877352274	1.499967314778653	0.5020281570416171	-0.20470921674192172	-0.0012552741002813668	-1.1980479931077674	0.04260026905760512	0.46733413330476287	0.21277306777754718	-0.026056920307768367	0.5214400408986248	0.6004917111845409	vCA1	lightgbm	0	123
457	0.6254882326608088	-0.08533004018194867	0.0322474143625318	-0.19632012370258672	2.0628102418729433	0.04888256441261335	2.353886824423041	0.37059241207548943	0.0250395394932939	0.42240230019758856	-0.35554143142071754	0.15000846005727927	0.5144972149878039	0.21750242026047334	-0.06267475306836987	0.6425999823457114	0.054555905251863074	vCA1	lightgbm	0	123
458	0.3482362170345963	-0.3483273293620726	-0.2709000074769006	-0.09567972732398776	1.5180527259517231	0.1676032233552354	0.6565914014969461	-0.21619852647540844	-0.8828007855172297	-0.22178656514722037	0.8643885298224631	0.1595618380529407	-0.4107293682822855	-0.023419503740540394	-0.14474289016298197	-0.24860023373726728	0.10190554330223553	vCA1	lightgbm	0	123
459	-0.12667229640156763	-0.42558295005738794	-0.21134461513494543	-0.5534672597046546	-1.119768698254537	-0.08497102325880478	0.16047870917146204	-0.30210373878343677	-0.7527556736642647	-0.08488918894807547	0.1715689428437193	-0.7329299601895681	0.2411843871389445	0.10772972801241751	-0.16296571157338588	-0.6202129882348978	0.028043971495326357	vCA1	lightgbm	0	123
460	0.38551841003984433	-0.11218624543605257	0.01310251795844105	-0.23624986037787632	0.21441997113467823	-0.441121478434425	1.91310709063628	-0.43538387638824405	-0.07244233471252262	-0.004470299269505292	-0.7282104095953311	-0.017711393661159043	0.3166089799777714	-0.06019495518274826	0.27451814144749276	-0.5756949889546911	-0.15488132350646175	vCA1	lightgbm	0	123
461	-0.0527450899602278	1.1025373947034147	0.19764709593138297	0.5140062369397796	-1.2100953231415483	-0.13768713019384687	-0.5184858321808593	1.3554905062119187	0.2589064595422945	-0.0945395298647656	-0.4937882986849741	0.010548716234371763	-0.05032939010995579	0.10333920631843212	-0.08325382689354781	-1.877993567219638	0.06440774566582275	vCA1	lightgbm	0	123
462	-0.3211431862226972	0.5580818882666686	0.18372311675830857	-0.22917387033267558	-0.15803298075222183	0.40336495000698946	-0.6132018221653273	1.3598106954279245	0.6227801187170389	-0.053847910777159134	-0.757735248700025	0.043927462392613165	0.07085133665073867	-0.7393193815402397	0.705814468808911	-0.48958019420396226	0.14716978703681702	vCA1	lightgbm	0	123
463	0.16617288888580006	0.2664586948786386	0.1922584290789321	0.4331958540296465	-0.3630635246406293	0.46510722547491423	-0.8397197438211121	-0.049309878578060316	0.35850731439055356	-0.5150312762904901	-0.5232800747499614	0.4102401520797384	-0.9521286279674416	0.034624116430516653	0.8527109090668771	-0.08675266284964436	0.62179308440845	vCA1	lightgbm	0	123
464	-0.3292022967623173	-0.2555962492691585	-0.19777782682745812	0.007604855286633096	-0.3760204640668815	-0.21723942124973358	-1.600528054994895	-0.1707775725833639	-0.03779847311962114	-1.2743244511989262	0.12951997763807674	0.13188798937132595	0.16372868496628865	-1.3483091532462104	-0.19441105457288987	0.19093141954302517	-0.029155557776415115	vCA1	lightgbm	0	123
465	-0.11703906392742852	0.24094939298206808	-0.14907396247399982	-0.5510919082651367	0.4073439625223119	0.07011966411156588	0.38266846123245923	0.22357435047557933	-1.281777549200562	0.382639077815563	1.4686085311384367	0.10910294374783099	0.2747981749333861	0.29665844615729825	-0.1233814939258859	0.3367239783519906	0.12872446634817677	vCA1	lightgbm	0	123
466	-0.02850786554021656	-0.17732188058548673	-0.04089865440976524	-0.30951682230030514	0.9319944224170972	0.11481935818669181	0.10569608964443832	-0.4339435533570825	0.9165155964795022	0.1273157753708853	1.6517801772356433	0.04222531293664887	0.317595613961135	-0.6674514929972533	-0.15084598771408367	0.4481101808904722	-0.04020554792576443	vCA1	lightgbm	0	123
467	0.038743001544703386	-0.34603058892209615	-0.036374640811990856	-0.14456465056738899	0.048120658095877074	0.10078286913577753	0.43068331121058223	0.858808636278047	0.17254193624374853	0.017885456343841456	-0.581760355944736	0.1316745674610505	0.36261414773330725	0.3203192495253037	0.24888317718203457	-1.1368281818974038	0.04453099491645189	vCA1	lightgbm	0	123
468	-0.1827408781723598	0.8532607331699653	-0.1882759900882847	-0.2610977014632637	0.05011849489014292	0.05037718007577917	-0.9915553098772567	-0.07987314807079822	0.5658003089984902	-0.08295798754207052	0.7917073846651465	0.024822287572790813	0.38263086667185153	0.1959284232067836	0.3620394580033934	-0.4482309770827191	0.771488571077954	vCA1	lightgbm	0	123
469	0.09400378171518477	-0.25582615881124193	-0.14609246508080845	-0.744350288621397	0.482987521450021	-0.4242276310692827	0.22217848411309338	-0.5501421778642659	-0.3068260922876987	0.0867225887610207	-1.1431152972855536	0.010701996680764068	0.33903631262332795	0.2525370808127832	-0.2943937415752414	-0.48416889992063133	0.5776363359119279	vCA1	lightgbm	0	123
470	1.0690678845734694	-0.13105662655001507	0.1404615546524688	0.3642248933596371	-1.3983525398362717	-0.26503779852034004	-0.4617822371258606	0.009517845036800678	0.41354713829017914	0.3395024653904463	-0.413229430645714	0.1493876048397842	0.23668188554919972	0.15138205227726065	0.085275882830688	-0.5446663719700688	0.1271626195077164	vCA1	lightgbm	0	123
471	0.25607515853475116	-0.23126227111989323	-0.1383353938691375	0.9399191706746296	-0.4307887461917682	0.17158476948521387	-0.8203234530352388	-0.04740448064774678	-0.2934024953348379	1.4540924646027915	-0.8163514039117995	-0.06715278201451372	-0.6285089705636294	0.24186899550808116	0.003489035423975751	0.5564339785284453	-0.0527990012776819	vCA1	lightgbm	0	123
472	-0.056568537796000906	0.133410889385447	0.040335728253456944	0.11903240711451174	0.5187146743954641	-0.1532467230542817	0.35175949209425816	-0.16196949222273146	-0.345609668382424	-0.05927989806947969	0.9360706212761012	-0.04778104249606055	0.2822689548607143	-0.889673339303027	0.2430885765290004	-0.16750508909135708	-0.05009535562689926	vCA1	lightgbm	0	123
473	-0.09946663705191519	-0.07390975476584709	0.05416776359036795	0.02893183430770799	-0.13156869918848577	-0.15154478081496925	0.3097679340511875	0.44421007688482483	-0.27165968351242914	-0.06685222109838004	-1.0633825641885903	0.0007731244683819741	0.5888857515426414	0.09452146763652715	0.01982339730961108	0.7423936293392939	0.5039791674412994	vCA1	lightgbm	0	123
474	0.11050457756037387	0.4875473315949869	0.574422628363536	0.4257415574828669	0.7420155361708676	0.05006770991582294	0.42018875869312833	0.11488893627547261	-0.3741804751408353	-0.5460160392131516	1.7849311193647748	-0.009487794586204735	-0.4586448319212456	0.3890106404427045	-0.1223269964662309	-0.5847084812112434	0.008552527902363641	vCA1	lightgbm	0	123
475	0.26748617438325084	-0.1408973865145386	-0.06150551846062847	0.2811127225203924	0.3784407722942339	-0.22331693269589384	2.4831852388594267	0.28185023024789624	-0.1885703397566805	0.17675376045225805	0.2938183244856809	0.01916578080111393	0.5052809338115886	0.27491676621219235	0.03709743062816104	0.32905533049664476	0.08945987490320875	vCA1	lightgbm	0	123
476	0.00962118844802956	-0.18656097989337653	-0.04302879704155423	0.44253488204820857	0.18284840908572178	0.32275393641757055	-0.10718635424588514	-0.15577038381525724	-0.1389307353611895	0.34359974847704783	-1.2570677624676736	0.14662255938259314	0.7463440633024363	0.4210230033509167	-0.2709384696528586	-0.16433694842184313	0.6710272946428637	vCA1	lightgbm	0	123
477	0.3813150417090545	-0.19670669966672163	0.02952617162457246	-0.14292564626248824	1.8136142684253564	-0.22823945771084464	0.5260007091596755	0.33153053410151373	-0.2591684116406125	0.4259762050982521	-0.15355510490961494	0.44772358037517634	0.6039955926533026	0.435724400195616	0.08034779847861698	0.6874670187775631	0.05049870292640667	vCA1	lightgbm	0	123
478	0.4701809016084213	0.2819982936272548	0.8605504867661583	-0.3656101060003131	0.8141326187361649	0.018466605692565845	0.3320756071200965	0.24607704873177805	-0.5599881382197052	-0.2699985914904612	1.79830642073988	0.15876000356372294	0.33963142823906906	0.33344925427473593	-0.26961772356112534	-0.2786192261626964	0.3053023269723053	vCA1	lightgbm	0	123
479	-0.17437702316839623	-0.1848614308029856	-0.17831769582475396	-0.3393076957273093	1.599033969053127	-0.4753780986259671	2.463533705158706	-0.06502522945513546	-0.3633956535317442	0.10115253609461265	-1.3715032237659783	0.21259891746595377	0.10147084741177291	0.151888504689661	-0.21179881863617964	-0.32631329389704095	0.01028027862254224	vCA1	lightgbm	0	123
480	0.4843202645969351	-0.20666809097258376	-0.0981190340347254	0.7910410633066046	-0.8830007700467956	0.29354605383389537	-1.6239350206681307	-0.21422366435632492	-0.07963048666631636	-0.21746921036522757	0.8561820688229643	0.18447577856740166	0.24094150798620753	0.24356637719914814	-0.09769681002870445	-0.397731136468167	-1.0424243508581643	vCA1	lightgbm	0	123
481	-0.34243612847743327	-0.4458946948312203	-0.6486243567778684	-0.2616774377136412	-1.4094213363782204	0.7793857302120291	-0.025756425427802696	-0.4061223659282202	0.339209483375241	0.19889563721762424	-1.5589699579965426	0.2101470435506773	0.24601654725510175	0.04242516019033517	0.0484627121970185	0.28920231619870396	0.30583389811352873	vCA1	lightgbm	0	123
482	-0.15958198038491972	-0.13702187260093418	-0.054395396280982104	-0.2990439577169528	0.38759214636994	-0.29479470857540524	0.3773475631206248	-0.043950138400599366	-0.09307559886549506	0.10790587862859578	-1.3079946944643475	0.42777477076321746	0.4627611499856143	-0.02048428607302384	-0.20974650513559875	0.44570305444139363	0.19959877696490483	vCA1	lightgbm	0	123
483	0.04666707613271912	0.033331181585732686	0.028204066819062866	0.38973517701775573	-0.513222555887115	-0.0933168161163537	-0.8655706713526667	-0.6819128875943653	0.6127997120866656	-1.5229120697672303	1.4018058786367347	-0.11613625575854851	0.2705885207544874	0.19030605655948563	0.14996801801602147	0.8542523914917066	-0.15142909507559002	vCA1	lightgbm	0	123
484	-0.1523543566585527	-0.23054855139516894	-0.08643362873695791	0.5527797787103692	0.8332417807644454	-0.4316694629772579	0.46926761511682497	-0.015540844252081767	-0.5305318216962159	0.8675033800658669	0.9012761010324487	0.3793161662065086	0.5162521330892553	0.28030062419822915	-0.1464648560248558	-0.317669365591553	-0.03548989432651062	vCA1	lightgbm	0	123
485	0.014857136929948134	0.07680629299511586	0.4132255395396586	0.10313714714346242	-0.46155518737819007	-0.27925721148974597	0.3475841434728307	-0.07213062782875033	0.13981765474830068	0.08243110635634399	2.654209205837304	0.11478705893814128	0.1932058432672265	-0.6167384532831515	-0.11490329822546126	-0.16670512012096264	0.3680516782437904	vCA1	lightgbm	0	123
486	0.34159155509209355	0.1515061281258407	-0.22598947140187764	0.15907726296142383	-0.4256691372868362	0.2128784876984162	0.47544999105909563	-0.2565861962779407	0.04263709281246148	-1.2750563538172928	1.0209606820006976	0.00630740224878421	0.22543736466596012	0.36161667305681966	-0.025371565981486773	-0.09079407270640502	0.6206663061245827	vCA1	lightgbm	0	123
487	0.31698464952856165	-0.246941357121646	-0.07698328623935552	-0.8042761687395291	-1.087592262955734	0.5058778772370051	-0.7053062564955502	-0.2100345859887264	-0.3739132484376944	0.4102996642176942	-0.5967972713598272	-0.9753081043543929	0.15680807458970952	0.270656587757612	-0.43168411189578665	-0.37050402878629174	0.5759410419068559	vCA1	lightgbm	0	123
488	-0.0007303756952712711	-0.25880826817533004	-0.09623931686763208	-0.16086029087574502	0.2771753779252699	-0.4141243968134212	0.254955464017848	-0.40260075172414467	-0.239124158564177	-0.04973509693144822	-1.659328030547205	0.24528651147694677	-0.6566838390810988	0.20032909217631883	0.34932345748487187	-0.6650716709989155	0.5617695320731311	vCA1	lightgbm	0	123
489	0.23332387274810953	-0.2369650660687804	0.04926765233794703	-0.02009574758974622	0.9541876622634545	-0.33357168802784665	2.1697042995281777	0.19156113027657984	-0.007352782664659968	1.1534042532561264	-0.4775635672060396	0.10417633830454705	0.5401275456707743	0.19438385995998747	0.2518809314725199	-0.12556115377339686	-0.11933289322455876	vCA1	lightgbm	0	123
490	0.4543039700880949	0.322344434249337	0.09228027130823341	0.0927943626402619	-0.08462324545612336	0.2139780271139501	-0.8766861077766365	-0.3397632970032833	0.3220503512913078	-1.1045404234209182	1.4533373410212749	0.1625442577481294	0.2945938066399556	0.029970666611482545	0.27067903758896833	0.09921870676743508	0.3601247640170825	vCA1	lightgbm	0	123
491	-0.07944396431236961	-0.07435456741363929	-0.23813447367736293	0.026868444891826618	0.5942195899013345	-0.3201782972313482	0.8986137451967922	-0.572749536584054	-1.2535253280229768	0.16209776702049117	0.644226486617301	0.06918284990712344	0.3184980604288022	0.1343427709101195	0.01571824961694392	0.3819349893080256	-0.045497513156983596	vCA1	lightgbm	0	123
492	0.22362800293161525	1.378510689040188	0.351896855513602	-0.03679603391437716	-0.3147987116560376	0.010234908247475583	0.07237193221839695	1.6491905810570797	0.6156901426639222	0.05784679529205999	0.16437678892565427	-0.0895922216490994	-0.3197166675937776	0.1806467516329277	0.08816597601894655	-0.564032245283298	-0.123830619131186	vCA1	lightgbm	0	123
493	0.6557247245785286	-0.3134088257243036	-0.002184949703695243	-0.09265222993559316	-0.8638428320835136	-0.24152230891031787	-0.7118593569949075	-0.2533001681792516	0.7493726659640666	0.028273800506010163	2.5425613501810993	-0.3434719069011807	0.27123372332376366	0.4298052138399636	-0.1348548141122716	0.525871684688045	0.03873768431357158	vCA1	lightgbm	0	123
494	0.03472996678026798	-0.08298156976234589	0.059957318671357805	-0.11008614182532303	1.2757707900369328	-0.28592956829510974	0.682312992924222	0.4553415046431616	0.4172146754674728	-0.11873221752313134	2.0269735679066345	0.14572295247835823	0.320731107013813	0.36237974268093515	0.24051782127037546	-0.5106300561645956	0.01037895174940599	vCA1	lightgbm	0	123
495	0.11680525111316288	0.581315896943942	-0.14326852483500363	0.35595948222045504	-0.4269522776408947	-0.06195698336989836	-1.2430516669173488	0.02832026761998617	-0.04970497014355454	0.23357339689661882	1.0292316909480468	0.09307582685970828	-0.2750786616765614	0.15406904417029854	-0.25115385793950057	-0.421958002700773	0.47652794993450737	vCA1	lightgbm	0	123
496	0.09635858203117473	-0.16229081703317455	0.19002932111033566	-0.03089204896677601	1.375800788236692	0.0813970816233619	1.9374493989321706	0.34817126412004673	-0.10371555623902001	0.3069079040803196	-0.6521313646504441	0.07608219423168991	0.44907245870343787	0.12214270325202724	-0.06102164478567599	-0.0577956364289718	0.446485664254951	vCA1	lightgbm	0	123
497	0.661882973952744	-0.2673755942481013	0.055764920452935636	0.42030043164913483	-0.7365494505105845	0.05338667025166202	-0.8963480520682239	-0.2343446358639688	0.220285661220587	-0.13301597000196203	-0.6542970224140976	0.1326714902317996	0.23080905503444382	-0.6379268491546916	0.21275569538715003	-0.6491458510609902	0.009099932755633212	vCA1	lightgbm	0	123
498	-0.13914819292077493	-0.16663823286467058	0.2597981043775686	0.3016348294813206	0.5062583473872447	-0.06081372851391249	2.971878978019586	-0.44848360735823417	-0.285339126912949	0.2974916618007154	0.3792954179450284	0.054558222885630045	0.41633546694907647	0.0198469720800224	-0.13878229583419407	-0.35270128086644903	-0.04439902212468035	vCA1	lightgbm	0	123
499	-0.3641798181768885	0.5905139299231952	-0.141355344794689	-0.4776145734036846	-0.792080075135192	-0.2982623169713058	-1.5568047790118063	-0.48054830936824683	0.018377937010863328	-0.10461095463695028	1.0940671173324625	-0.44875606356306863	0.1511061913203865	0.1651206458659781	-0.12242166133440734	0.4628556484727225	-0.04851959657834422	vCA1	lightgbm	0	123
500	-0.03894323741296312	-0.16310313671568438	0.12514899236464283	-0.17527583792346668	0.9062185845413555	-0.09431847961976877	0.4113779161475051	1.2083251591251836	0.5509466099152721	0.32400283076361724	1.442099289143064	-0.1343739738497705	0.35602650228028043	0.04760017460591242	-0.010463579003714665	1.1469410359189283	0.09363270646935638	vCA1	lightgbm	0	123
501	-0.11611525223913814	-0.26934409271311094	0.04775321777269156	-0.47869880274846743	1.0940432035996388	0.07307742918183871	0.10112605731532266	-1.1833506890699044	-0.0828347860283638	0.15665805659426318	-1.494770801682799	-0.06385555203701189	0.13606210025973772	0.28917616668184576	0.3192682753321909	0.3669812919781769	-0.2327167515745745	vCA1	lightgbm	0	123
502	-0.15197572168269846	-0.2950104634043407	-0.010001855000779308	-0.35521530643539645	-0.21743492268157816	-0.19246944653443473	1.8719539158167302	-0.10727375298709384	0.23576830842002167	0.23052795589080047	2.502649345135824	0.07706018128885526	0.08092422622303265	0.06585103622004786	-0.10339362357748227	0.37208593735091516	0.1625125190554511	vCA1	lightgbm	0	123
503	0.22280007686755582	-0.3514963923399913	0.09244053054405585	-0.17289095646260869	0.29379249689922293	-0.28368721228922283	-0.7715381449540953	0.021021050629410277	0.5432920359755685	-0.6468654420240582	1.8281368484106657	-0.03291258455288977	-0.3125148259146237	-0.17563066281529294	-0.1449680738355657	0.5882263778825134	0.5085426909628767	vCA1	lightgbm	0	123
504	0.11911158996732361	-0.37745160424008106	-0.15677981823946754	-0.0017602485825122028	0.1633123337671448	0.6386551866494512	-1.401595317302299	-0.060812625942385734	0.5010222113321438	-0.35333497592884827	0.28715636685980234	0.11452931604791529	0.15877932952319973	0.15715096793747446	-0.011855065264323804	-0.9602611058223095	-0.39639280038644203	vCA1	lightgbm	0	123
505	0.21485374462145349	-0.3787623938733948	-0.10508735668039061	0.5937221854891644	-0.5153626560239154	-0.0030982758096677193	-0.9653464096939789	-0.07128299959616355	-0.03705841812434481	0.11377146207019638	-1.6928246048445772	0.1135641111339588	-1.3836432751578267	-0.4261970769053065	0.1735029938310584	-0.5337325042226978	-0.02551424573585862	vCA1	lightgbm	0	123
506	-0.2474132686487145	-0.43545739096019564	-0.6330784044679002	0.33017525388270746	-0.4362748658695415	0.2932677865589321	-0.741484662760243	2.2947306443587485	0.27214767080744073	0.03438849185122149	-0.43166463371469993	-0.013390164347443423	-0.6881480928102373	-0.3688603116775883	-0.14174663061876755	1.2060809557661225	-0.2226596293149656	vCA1	lightgbm	0	123
507	0.18014481553116934	0.3755334900719137	0.04537816579986423	0.5873729982229721	0.10063824718924302	0.13503932856862788	0.5090576998689581	0.4266603861848863	-0.1813712533881799	1.1082497068371702	1.6090831274378483	0.3886609353527173	0.4513076518539265	0.36103822374979655	0.052393590328719	0.15417364252645932	0.07651332071567551	vCA1	lightgbm	0	123
508	0.02963588066043703	0.3904699487097392	0.09617042495580277	0.1089734970906897	0.025074811181034714	-0.0043234430522525345	-1.4496524817545713	1.831650619662433	-0.04026882650815913	-1.369328206798729	0.2422317612514807	0.08666888654586223	0.09631004832901902	0.20086397416377264	-0.24588630529517747	-0.8686978841543603	-0.940885054781058	vCA1	lightgbm	0	123
509	0.006536836671064091	0.7598319872270168	-0.016102816598242167	0.9033312576457125	-1.618301974159348	0.0504561563351558	-0.5012649386947359	0.46933723378304903	-0.18004867216814946	0.6619952311653803	2.3790932690725572	0.35393703792632597	0.2866058827183598	0.42057396796158875	0.03734937787179088	0.388526115591166	0.2844460551125169	vCA1	lightgbm	0	123
510	0.17156519182070187	0.7448785786446089	0.03980239894220295	-0.3004198630666372	-0.5975443555279064	0.42428850951331054	-1.0147877755666455	-0.2474265989728158	0.4231570687746948	-0.3709488630870782	-0.7509997414480936	0.0841039802369451	-0.07745251980795426	-0.9082422424748242	-0.21948918563645414	-0.5735928220424216	0.24847458306038556	vCA1	lightgbm	0	123
511	-0.31376116765590717	-0.3349708221949529	-0.1973252942225238	-0.41442314706169653	-0.021706677402605845	0.049488404013661794	-1.114227804606187	-0.209459517576176	-0.4313857419800816	-0.22204728039267163	-0.5374358747618011	0.14863546691520726	0.552812872933804	0.038357127697663126	-0.21350797411575548	-0.9481827583492296	-0.21734944631385494	vCA1	lightgbm	0	123
512	-0.12452490878948352	-0.06603984127831426	-0.16742032180842967	-0.2223436729272792	1.0831583522491706	-0.7078625242383402	-0.005394669924057316	0.1687581855531386	-0.4572557446126271	-0.2503600329570354	-1.6959307263371046	0.15121828823799413	0.448459277684213	0.09287940930813818	0.6349397334135737	-0.46331714659565715	-0.21841617217113107	vCA1	lightgbm	0	123
513	0.4199652614799871	0.32332602372530883	0.1351261075841545	0.08664409704810215	0.05862116889175997	-0.020372249491393584	-0.7263806287921738	1.6691236974992565	-0.10601475364483404	-0.712332811166943	-0.7721283113256103	-0.0024422479023191983	-1.2959720204824474	-0.40833197717679004	0.45133696988478106	-0.8379264346467161	-0.7442445992662364	vCA1	lightgbm	0	123
514	0.1298373814766805	-0.28133317364246463	-0.1303189237779153	-0.5185793439431683	0.14224276154942153	0.21411404987729332	-1.0349376244558464	0.0011760268700357352	-0.565334118909813	0.5066832241658475	-1.4124577891111971	0.10928211770881685	0.37310341087420673	0.24995577100289054	-0.17701824019492893	0.47155261684683925	-0.6462743449031555	vCA1	lightgbm	0	123
515	-0.1362123013183315	-0.23779804236779012	0.022440879128318682	0.4444813593410499	0.4787234120358126	-0.009500069240270737	0.7213759277265028	0.043544221160499816	-0.10522853572989088	0.49773520743985905	1.3529024429097374	0.1367009907625385	0.46926424550208945	0.19408629953189127	0.03398983544753221	0.5021304777364342	-0.009561889304447154	vCA1	lightgbm	0	123
516	0.0823926101293589	-0.223943714082421	-0.05634397965273618	-0.2254568539832697	0.3513596149747987	0.1134175570527964	0.01106054380758265	-0.06373262917553632	-0.2488478066923902	-0.045297785133533774	-1.430243188304969	0.25194571922917863	-0.6935246688648676	-1.1027061577575672	-0.4504866039609187	-0.25576653895660584	0.625344437991652	vCA1	lightgbm	0	123
517	-0.12005834497258147	-0.15684660338495374	-0.045234216353406326	0.5938052765517936	-0.12163595688647287	-0.24929485818031852	1.9283064048798384	-0.3562730909458085	-0.6271137622657701	0.5740460881438849	1.5224008162820164	0.13827610598138196	0.2164283487812919	0.2871201333266004	-0.06420413251797634	-0.05934613966414179	-0.18038470468518358	vCA1	lightgbm	0	123
518	0.052870186248950284	-0.20593654267116085	-0.014629528448803223	0.8091202073274022	-0.884542925245742	-0.2878984492540261	-1.0374986633180048	-0.4354366663553394	0.5101653308493206	-0.9688058186092596	0.43050267601718706	0.08226699710971622	0.2158600816289728	0.06349840446053376	0.09263477242230218	0.7164149371634336	-0.34266156515458296	vCA1	lightgbm	0	123
519	0.01753033897423195	0.13269832254322644	-0.007878595389397149	-0.4995058658873409	0.7473177272482898	0.04502829766613235	0.7525935022420708	1.497283186061648	0.34781132835581563	0.21164867598371645	2.9667857353505145	0.0036352033955871408	0.21591011137070076	0.3244212708402118	0.13670625007090595	-0.7547329719957208	0.013091485931975008	vCA1	lightgbm	0	123
520	-0.01624162727160212	-0.15047606476697242	0.5809445942929222	0.5767596729683596	0.5070362778013111	0.08882602394380865	0.49064770693046644	-0.049029002186346225	-0.33254542148218386	0.3502231529478302	2.0957173677068153	0.3719519444763348	0.3416900150733434	0.4000214679429143	0.010050520340797993	0.48674663024741505	0.10347080514368102	vCA1	lightgbm	0	123
521	0.3670867132415045	-0.027386979285792715	-0.03375818903999738	0.620873422884428	-0.11156788177954668	-0.30422956881498237	0.3788199646579048	0.0033125178468906813	-0.06603358721959565	0.4661776653791403	-1.9358932627246928	0.11110757837673521	0.3826981070500075	0.18572837508564696	-0.3700585882092822	0.7872151098709443	-0.3850732413895416	vCA1	lightgbm	0	123
522	-0.1795850187268029	-0.3293076613270809	0.000398906820846004	-0.20468228608331254	0.49619932902907393	-0.1172101389006231	0.298745247225899	0.05154663588102116	-0.15004878110165576	-0.39474058533634826	-0.79758694210759	0.17173690318909318	0.5269067978177597	-1.1861325591767926	0.03965753640750314	0.6125701914389805	0.23956703104602087	vCA1	lightgbm	0	123
523	0.14084102595032355	0.5171479708443393	0.5423900779343075	0.423924832037103	-0.5775479384920097	-0.21037794300106807	-0.7337276380722226	-0.3159249598647549	0.022433750674335305	-0.053813526446482636	3.2345044785808508	0.11118041165199474	-0.1997786203250539	0.379249179225987	-0.24148728781463316	-0.5918737360367342	0.11960155640070824	vCA1	lightgbm	0	123
524	-0.03933912231128244	-0.19743200276460207	0.0416494074215205	-0.09095280112584209	0.6883337999196161	-0.29656124031326697	3.3654278501730404	-0.4256095344455015	0.355260166142757	0.5639256957439218	-1.1024564740924938	0.24806088537966803	0.48200151581169615	0.045955254077482244	0.28006562530342427	0.44410869773192035	-0.11650772710314627	vCA1	lightgbm	0	123
525	-0.14591742146216183	0.6323466680101791	-0.012788975999900656	-0.23263272829217108	-0.24993120315453457	-0.1106154187393051	0.640951658313659	0.02434202654842732	0.24261751738697623	0.3574599275548932	1.0533164964137414	0.3478295548635728	0.2956644859404025	-0.49698307806178327	-0.20142970382088937	0.6492982725110507	0.13461266995809576	vCA1	lightgbm	0	123
526	0.1808755794802631	0.7597596830334242	0.00611106703010714	-0.46396314855031157	-0.8922490509730189	-0.15955748191409055	-0.6000730674986527	-0.3741925076638638	0.366568643483613	0.3701406418469547	2.4037801378489947	-0.329550454016984	-0.18851440812499298	-0.42140315293333724	-0.18770786830211114	0.5320114648056296	-0.11647094420939787	vCA1	lightgbm	0	123
527	0.07658309612574365	-0.22645183883961192	0.11628376805294158	-0.07972330957938088	0.5180479066698905	-0.16050790298686596	0.014543469633868475	0.43286396732071913	-0.030604833040629886	-0.28341235784344887	-1.0256219654571201	0.16570842284306042	0.3762550357655845	0.17039193879390535	-0.4166867633668426	-0.8171123240014497	0.7041467956579173	vCA1	lightgbm	0	123
528	-0.16677911938507278	0.21394190153883677	-0.0012117464376903487	-0.013320258803273092	-0.3121075871972851	-0.002787961076411352	0.4911326403283742	0.2608490581127234	0.012298792906532637	-0.11985542756038979	1.0316070655181242	0.1189558497865639	0.19781483722858084	0.019920426999806794	-0.03776829547726219	-0.3058250790201729	0.5787489790689261	vCA1	lightgbm	0	123
529	-0.09310936235499957	-0.3271719771565399	-0.23547553974307645	0.622471168605101	-0.19300829353793278	0.26635715630458784	-1.2414316234444582	-0.4507263861886528	0.09953771489303476	0.30483423247826075	0.7486889057645798	0.25677741875433313	0.4522205584256387	0.2764568049905113	-0.04904017425746695	0.3475330136894085	-0.33205150123535115	vCA1	lightgbm	0	123
530	0.3410827491056295	-0.22588430151816716	0.06592746433129532	0.1469443312207916	0.04894968399876543	-0.08875722601238044	-0.6541114426943279	0.2593316078626122	0.7091412538227483	0.34594470115907483	2.7152117300198415	-0.06086272958669178	0.40895737066146753	0.39786837048956164	-0.015375123490392812	0.7392694915027813	0.08214241301539783	vCA1	lightgbm	0	123
531	-0.07674369450044743	0.20410801614036475	0.017865019678079366	0.10594784852683758	-0.156965877562183	-0.02032780500863569	0.44544638949493415	0.05542903611850322	0.017837965156717244	-0.598847799919158	1.9281701433091696	0.1655567527456177	0.2103009021609163	0.1624321369459809	0.44287033477342497	-0.37804886110989844	0.46414674707861786	vCA1	lightgbm	0	123
532	0.46155653359253684	-0.3998679760699123	-0.012863736238175931	-0.1424254150254004	-0.2590101268049191	0.31839054057798766	-0.46532370990364225	0.7419711633841455	0.547156527929125	0.1862569571637469	-0.5600884044661565	0.06739014909895767	-0.14325889607268874	-0.9350575875562791	-0.15938811673637934	-0.7628789690671706	0.1543990013134174	vCA1	lightgbm	0	123
533	-0.008914926708780286	-0.07270163185430452	-0.08169397028832165	-0.5465302081895185	1.5095725301680507	0.12970703736879596	0.1459227967660577	0.18835582426667882	-0.13471928630965002	1.374527699922409	-1.3804025592699956	0.2376784583934167	0.5284522465244058	0.0047788703063516924	-0.10614829835079793	-0.7460043703592483	-0.5054832187805284	vCA1	lightgbm	0	123
