# Supplementary material for: Hierarchical Distribution of Reward Representation in the Cortical and Hippocampal Regions
Source: eNeuro. 2026 Feb 10;13(2):ENEURO.0256-25.2026. doi: 10.1523/ENEURO.0256-25.2026 (PMC12931971; doi:10.1523/ENEURO.0256-25.2026)
Supplement: Data 1 — The complete code, data, and computational environment required to reproduce the findings of this study are available at https://github.com/mokamotosan/soma_okamoto_lr_01_public.git. The repository contains a series of Jupyter Notebooks for analysis (/notebooks) and a Dockerfile to ensure a fully reproducible environment. The analysis is structured with individual notebooks for each of the six brain regions, which generate the results for Figs. 3-7 and Table 1. All analyses were performed within a Docker container based on a Python 3.10 image, utilizing key libraries such as PyCaret for modeling and SHAP for interpretation. To replicate all results, users should first build the Docker environment and then execute the Jupyter Notebooks in the sequence described in the repository's README.md file. Download Data 1, ZIP file. [file eneuro-13-ENEURO.0256-25.2026-s001.zip › soma_okamoto_lr_01_public-main/results/shap_analysis/vCA1/shap_values_vCA1_lightgbm_r1.csv]

	Cv	ACG_and_FS_per_RS__ACGmed250	diff_per_sum_ActionC	ks-stat_ActionC	diff_per_sum_ActionI	ks-stat_ActionI	diff_per_sum_OutcomeC	ks-stat_OutcomeC	ks-stat_OutcomeI	Pre_Action_contralateral__mean_spk_per_s_-100_to_-_50_ms	Pre_Action_contralateral__std	Pre_Action_ipsi__std	Pre_Action_ipsi__kurtosis	Pre_Action_ipsi__quantile(75)	Post_Outcomne_contra__quantile(75)	Post_Outcome_ipsi__std	Post_Outcome_ipsi__quantile(75)	roi	model_id	repeat	session_id
0	-0.25768579033812994	-0.13889803269752396	0.9059876409957506	0.3912875840700438	0.038952114531868545	0.46010368491792747	-0.006112015168280036	0.38985207393663435	0.8308877589554059	-3.1486460751263423	0.2254430271674747	0.5488690914134645	0.3234560285092444	0.33865688437108055	-0.24947582767301008	0.15130744310748498	-0.0868654673251925	vCA1	lightgbm	1	124
1	-0.12732777802869563	-0.30849562209169623	0.7237987002920413	0.3545920058322107	-0.2440187993027906	1.2197124289596988	-0.04612147508281739	-0.42656011474567107	0.15065814237085678	2.885980521358696	0.1417530381714839	-0.49162884610468294	-0.23621803534140365	0.093846051741828	-0.3880413772489346	-0.1515215355864948	-0.34656187754893536	vCA1	lightgbm	1	124
2	0.18621275441353544	-0.1839679697342968	-0.29773141700665234	0.7078605659592383	-0.08190360018334786	2.171569705777481	-0.36642332603238376	-0.2606161871459184	-0.093828684489024	-1.541263042716065	0.3940250296167249	0.6830031676997413	0.33399200704510423	0.3022246226319986	-0.20595473931638802	-0.2481093790936426	0.43274054370139314	vCA1	lightgbm	1	124
3	0.3023256250106412	-0.30389039612452445	0.7931475654280272	0.2866712149135924	0.045833588612524595	0.5471093029449364	-0.07931874077941843	0.4742721860661987	0.19919144369459585	2.1876944771620095	0.255546397844512	0.6119657160443578	0.259575493235425	0.0034412312304497425	0.40499382860430894	0.0909566719961776	-0.3258109642008527	vCA1	lightgbm	1	124
4	0.02791464407990618	-0.37814653680653465	-0.8566141648862604	0.1830897668973648	0.30642012584063233	-1.088336826234397	-0.28022274199576797	-0.4425545255371393	-0.09643146584246073	1.683791907648661	-0.31033384817844917	0.42595224484328664	0.1343059922629379	0.08560745679262065	-0.39107037246181664	-0.151860572102734	0.19891550611217945	vCA1	lightgbm	1	124
5	-0.30060837441918953	-0.10544118373968525	0.46366494480088205	-0.9729507080034984	-0.3358592426755968	-0.9120623244804038	0.10657439148066716	-0.06221818649028611	-0.20264852865823732	0.35242977123073543	-2.4560282748140083	0.33854182478842976	-0.3904563914112883	-0.03058279860471925	-0.16231198260098129	0.05249124872850162	-0.078036747535318	vCA1	lightgbm	1	124
6	-0.06284099456550171	-0.31263173550600615	1.2773262003347587	0.08014996106854856	0.0728872364891729	-0.18539970688488905	-0.09862119638699934	-0.15634438331936543	0.048466458224814817	-0.2858972400262796	-0.37149750315871505	0.6791397730000348	0.32433428743528464	0.09609993915051657	0.7630159361699592	-0.005474265831766427	-0.09041016933629148	vCA1	lightgbm	1	124
7	0.5914246570949725	-0.261860193929298	0.7510562544354571	-0.7322485768127887	-0.013827380967870615	-0.737587894369365	-0.16355920631685852	-0.16808720957365839	-0.6193013321159004	0.8283816913134104	-0.15574594038099787	0.4554155000101839	0.13684393307713436	-0.1385020308131225	-0.330423206802308	0.07154199264672743	-0.48644380426944883	vCA1	lightgbm	1	124
8	0.1838894805349993	0.5764094227613137	-0.07372012422210762	1.1158970996496294	0.1786974002699881	-1.079782684822523	-0.08608604668614947	0.3721898032794882	0.2012369531574688	1.5934942820228932	0.20011220843172486	0.46758510185492064	0.23820502824720263	0.19202240395025935	0.1515556215590124	0.10628039576408217	0.1162254498622645	vCA1	lightgbm	1	124
9	-0.3359611862402358	0.32458277862740414	0.4409382679240114	-1.6662156190329782	0.32940765558676527	-1.1628850221325073	-0.036129190790619915	0.8301461574055905	-0.07392681178166291	0.33335105943399523	-2.4310340134350183	-0.6659881574868873	0.3579722561231576	-0.33627544467914167	0.9377064697315434	0.02059679184158729	-0.2329182650059053	vCA1	lightgbm	1	124
10	-0.0011081417059885595	-0.4248466797020325	0.037777862294855975	-1.5958829801859704	0.05988379044920083	1.430689796860056	0.8696408865390354	0.2862230402746787	0.18704617682986077	0.7545276875701107	-0.07450530731747898	0.3038741432569553	0.27631564760192734	-0.1418989413075232	0.3530402458396164	-0.06493695233889615	0.06020734680474946	vCA1	lightgbm	1	124
11	0.9312844979699446	-0.06532908002706003	0.31892439968822067	0.5940062814605573	0.15617730595338067	0.8631636446680383	0.40564650893128373	0.022066629926826706	0.3487330115364484	0.48213929558442864	0.26585163679977036	0.7904122545748946	0.24420173706202009	0.00744917509442959	-0.3060057603506153	0.018156628216051764	-0.06321769380079365	vCA1	lightgbm	1	124
12	-0.1224082465164824	0.44719289625908604	0.3359324940566505	-0.7441662470480294	1.0782016813757043	-1.7026972664922568	-0.07480450438996122	-0.23156866467388248	-1.8956649055988144	1.0074332942395297	0.032909102939918666	-0.0846445140994851	-0.19566925343588	0.20321735015453402	-0.1828537170009056	0.15621821315279927	0.4336993722477609	vCA1	lightgbm	1	124
13	0.25438527035030184	-0.30101302900302895	0.5142747312151779	0.027642745549550943	0.010638000316084265	-1.0279889036389778	-0.18618583099932473	0.196027750170603	-0.7691989469850036	1.8882391049799725	0.248610155867488	-0.7026429814558754	-0.6967346801992303	-0.7289293303973563	-0.10175364924012928	0.14982975036713272	-0.4885960196707562	vCA1	lightgbm	1	124
14	0.06978565007710924	0.4542724550749292	0.30858899590813094	-1.0750049712265455	-0.06811304828275347	-0.6481424770344468	-0.22283222202581207	0.33219935659902217	-0.10244289646823834	0.18723771797683475	0.019053950587812053	-1.5325838393392124	-0.7559211762822496	-0.2595829717529298	0.3374247870940069	0.043828173073280595	-0.49874782335851414	vCA1	lightgbm	1	124
15	-0.427547512464901	-0.11192646385992593	-0.20716041211346128	-1.8145055830328332	-0.058595988033917704	-0.809337313950345	0.4764776923283748	-0.0420228574305852	-0.6444832694072605	0.6992564986205347	-1.925491796752062	-0.40292911464395276	0.031454552185858464	-0.09674547232347823	-0.13028557076337124	-0.3582764849759839	0.40025133866359636	vCA1	lightgbm	1	124
16	-0.22769772783821166	-0.20501972263453097	-0.2461967442375025	0.08517219071264218	0.31926191990915537	-0.9698084038161425	0.04961231943018525	-0.1657511859586363	-1.155116555866203	-0.21664621946094095	-0.03477535719857548	0.26234236204572864	0.07988578782478956	0.4193908997390748	-0.5308123438886283	0.14814579550764004	0.16506105677426533	vCA1	lightgbm	1	124
17	-0.17507561174331202	-0.09413558251892226	-0.5410851316443683	1.8216473556716553	-0.04361171099815534	0.16292755803188858	-0.308076889882336	-0.4692967375905065	0.5141582817151081	1.8775822115547443	0.1630455748365588	0.35014637144307026	0.31706330296355345	0.09642626002534224	-0.01056183708938859	0.25425706051579083	-0.027582618277758104	vCA1	lightgbm	1	124
18	-0.23419344871393288	-0.318072223592775	-0.6355056951332363	-0.6818122346852507	0.2537481417372248	-0.12927622757815557	-0.09530693774803876	-0.49897724759674483	-0.0901969400852604	-0.4847223521098762	-0.22013723921323106	0.32612480091521845	-0.39700755272356575	-0.517308499605776	0.018138944541745434	0.1485705774958036	0.4481818818168268	vCA1	lightgbm	1	124
19	0.4870035542097858	-0.15475941465786383	-0.006454251239818143	0.3765880652757604	0.08427033948277769	0.9217454683190095	-0.2679576250851381	0.03579802209276091	0.2646799358294164	0.4855243232362417	0.1108487849096714	0.3402603551280491	0.2191993325197604	0.08444586006014905	0.9663396732705233	-0.0463688720416188	0.02192876243381764	vCA1	lightgbm	1	124
20	0.05963736607223161	-0.2370738688888592	-0.6640326447252864	-0.39446925060845944	-0.3462176937575436	0.18284459787934126	0.1125548857169462	0.327738583198687	0.31131969891915284	0.44264358785951324	-0.06788994164978927	-0.16987665062870397	-0.08522363611339812	0.3292745632670325	1.138202526034006	-0.13125992724925228	0.3058106639667107	vCA1	lightgbm	1	124
21	-0.15583087331999626	-0.43402483525541646	0.5870955177090718	-2.4332856626060253	-0.4553553625584642	0.7917321645468292	-0.023520123244031133	0.08465339390904646	-0.16461752856220277	0.09653948284813443	-0.30924452282903614	0.3575853232256051	0.09781290472862675	-0.015067341501089713	0.7941618933990576	-0.20745062269055645	0.17680004993832288	vCA1	lightgbm	1	124
22	-0.09193028503666167	0.44492198620846074	-0.6816114302525562	0.427072841222386	-0.07742227142714714	1.3122275695850147	-0.2871038105180939	0.4316551398297833	0.13769762352601367	1.6680024618906677	0.3314685585362359	0.36859610403450593	0.22564905525457593	-0.02258991416275401	0.05989433114230834	-0.014414444945779151	-0.11885058770230784	vCA1	lightgbm	1	124
23	0.18354766806738934	-0.15868565350866903	-0.6051456069619557	-0.6123834173081787	-0.35814549854636923	-0.48681689075180523	-0.27206280730912125	-0.05671440151641631	-0.21409265484960632	0.17553832219436633	-0.0861898647878103	0.3172755132418224	-0.41794953347665953	0.21397896218605353	-0.19940503526764333	0.21447664873556704	0.11993017584591235	vCA1	lightgbm	1	124
24	0.07813028540165357	-0.306801368549499	0.5180858960829015	-0.21327200844595298	-0.1612719787728189	-1.249209830667762	0.028990945610863423	-0.009313998822638081	-1.1615922170553297	-0.2736570084490263	-0.44125456095003746	0.7380054887015517	-0.17516151410100314	0.21518800397100527	0.9455387683592813	-0.5705787943291796	-0.003955641310531048	vCA1	lightgbm	1	124
25	0.2134788546160093	-0.18395517042277246	0.09978422242937901	1.7863252037496096	0.20725159054159933	1.2273857952394776	0.17089656172018033	-0.1972094567566616	0.5394602061435899	-0.6674175854852679	-0.029591366352580716	0.6081089310716192	0.21829461495837474	0.1746582226865559	0.6185198158954865	0.11445596087342581	0.26827590305701854	vCA1	lightgbm	1	124
26	0.15049343614066363	1.1230405966293036	-0.38472090280431526	-0.023930477570971914	0.7148680770793727	-1.860677105082345	0.5177892010859713	-0.05693522637989582	-0.045023084533931945	1.153422545267693	-0.33481598718162364	-1.4407348883333904	-0.07638338079137894	-0.5700908375901007	0.4257669652848137	-0.001470709729281969	-0.03696677770761942	vCA1	lightgbm	1	124
27	-0.03443693689508857	-0.20509049835039683	-0.8801544713366907	0.4699340984062365	-0.25380273447082324	-0.9201122384450233	-0.29717238643350824	-0.2994471756873764	0.8168780814730876	0.5371640186256672	-0.5781054792226493	0.23672918254820982	0.06092624405793566	0.0574254276773979	-0.2845688273896091	0.07545419436091505	0.026669606591721486	vCA1	lightgbm	1	124
28	-0.24225050342611334	1.0423588350050355	1.0095453010232092	-0.17759126037582898	0.002427224566965305	0.17421156727691098	0.47083441953880484	-0.1324644580375814	0.34171562495224755	-0.5854904745436006	0.23832490423253994	0.4483177716315254	-0.011965483229243143	0.22347122431731176	-0.2865685761319867	0.13138349149613038	-0.20907472925631407	vCA1	lightgbm	1	124
29	-0.07865518902286082	-0.1810827085141586	-0.3776754190407546	1.3384797768321077	-0.33865273072770175	0.42822507813340466	0.11231354324019281	0.03368989258962969	-1.0352757289031624	0.4661874313545037	-0.14400320199976638	0.5328974121857915	0.2058001140116265	0.29922715978257713	0.8932739237992328	0.1479291339357711	0.437646355683933	vCA1	lightgbm	1	124
30	-0.035396379530123284	-0.15565496858555367	1.3439288992038514	-0.25875933875794094	0.01735821441109948	-0.024046610700470532	0.07243487015719913	-0.04786246427926379	1.3167828304084777	-1.4742302047390834	0.027661823320368418	0.5732481258492004	0.20159045097168918	-0.020620830830591956	-0.8930617335649632	0.04075590546520233	0.0729408481598611	vCA1	lightgbm	1	124
31	-0.0374453134854242	0.07113274553949499	-0.5209482477271941	1.0258827613075736	0.10841078879228301	0.6709529007458549	-0.38980377933724	-0.12689412180374668	1.0570337790135724	-0.5938037861748348	0.02656229889797593	0.46547785967389804	0.2929386546119732	0.24459171945347657	-0.20760597298000646	-0.2497372347845029	0.026039383337884792	vCA1	lightgbm	1	124
32	-0.1992058662707771	-0.25008419389807934	-0.8724939602133194	1.3255675279163186	-0.043766181235559365	0.5284570987284298	-0.4328950280119606	-0.03426737626897267	0.40363081944122225	-0.5490826079865908	0.2326874211026978	0.7436655285134077	0.403128902577483	0.14260626269176915	0.5526037871396688	0.1476171920517699	0.006122383152393123	vCA1	lightgbm	1	124
33	0.34269561822956035	-0.49203475434849625	-0.1010405573648616	-0.4859752934411782	0.12183173400293586	0.40683514250902786	-0.33352107955951776	-0.09305664615785685	0.30171442362085366	-0.9863967404112962	-0.26187470718279604	-0.9693050931181607	-0.532544898046824	-0.11344420359212563	-0.1508831010334246	0.14548601360583335	0.11139451978956458	vCA1	lightgbm	1	124
34	0.30582192607727565	-0.16057462364625194	-0.259453772989212	1.0324107689861084	0.15476671848004647	0.34651116629326156	1.0645002769083978	0.23333295532228557	0.9230405844817089	-0.8078256924315088	-0.27254449370176925	-0.4678361943653625	0.18412070379019133	0.2796088682689746	0.5323084509985063	0.0038549217366153593	0.09199379066991864	vCA1	lightgbm	1	124
35	0.04483468149147341	-0.5006871427895222	0.05417972596944523	-0.16762076772881648	0.5152386263339391	-1.6568735999418507	0.3637585455834126	-0.06956185475797755	-0.03769811235077731	1.6382753365101956	0.21217016011919132	-1.1150033875256684	-0.19995506261079737	-0.6880191148574022	-0.036673507719104624	0.14899565287714886	0.4492347494812128	vCA1	lightgbm	1	124
36	-0.16388791140289402	0.35032342258410587	0.170563534127801	-0.9015129839024889	0.4295541539943362	-1.3033561023550446	-0.1587612496871599	0.35724725773126104	-0.19911666744087098	0.41589325168480384	-2.8538217323379014	0.3158309389792997	-0.1847593396678848	-0.18550115854048607	0.056258155077611595	0.05506995340786637	-0.3541248133684557	vCA1	lightgbm	1	124
37	-0.24631830771297203	-0.2276002141035906	0.45666341594409515	-2.1621153964148783	0.18343524856087823	-1.3096626465194328	0.23659225082484522	-0.011135294188974354	0.031182006494474647	0.31807996807509287	-2.436439521009825	0.046044130189959856	-0.28422298959338066	-0.08865032320448028	0.12166096782896677	0.15364679469586648	-0.1283126474327921	vCA1	lightgbm	1	124
38	-0.2533863197601162	-0.4043772072331498	1.4512614849457979	0.07676145097390545	-0.25535659609706296	-0.5873940921271897	-0.2731462092591299	-0.14912521075190766	0.8515511484584531	0.7165957290837699	0.3111106113093243	0.46282564925264585	-0.10194389984200618	-0.30861654004963246	-0.44351122602124954	0.21807185875890847	0.0017210321629594072	vCA1	lightgbm	1	124
39	0.35681733510773067	-0.4153580789235111	-0.28386333906627	-1.3480788615654415	-0.9543927185341065	-1.3209478945668782	1.4101199712776011	0.09025399373577281	0.23184223467049533	0.1260449607429259	-0.13780450855547577	-0.5433069811754199	0.18179886275333937	-0.006358390374925403	-0.23968954479560853	0.1984186448285167	-0.3223499098889122	vCA1	lightgbm	1	124
40	0.05322914816059791	-0.3506683812062993	-0.5706975412707129	0.7288934020526974	-0.1147510187972636	1.2960729109877607	-0.33250341672324846	0.10590114646900363	1.116056104028841	-1.4588208918988441	-0.13366792877638894	-0.24721037020785594	-0.030443191329332108	0.13604168768775726	-0.24165730322544596	0.1583332969588069	0.2618387390855433	vCA1	lightgbm	1	124
41	-0.213612410311243	-0.4652028303685437	-0.5892233144088005	-0.30611301153277953	-0.12033986161235183	-0.8280508902041186	-0.34664243594029026	-0.1925437539724825	-0.07787543231965294	-1.319335312599865	0.23124080965724977	-0.2365365643765237	0.16525469206522153	-0.19627975288486538	0.4666744131954401	-0.12312083100920115	-0.2532141947387952	vCA1	lightgbm	1	124
42	0.35052179178201637	-0.2806270856635379	-0.15361307151517062	0.7428505972297897	0.31276064891388006	0.5489936516136508	0.3077266505085143	-0.19781957336205958	0.15066225308156067	-0.6529023185054245	0.2649862899177353	0.5257151320305274	0.2177057906670184	0.1389738164684645	-0.39059558091565616	0.18921114908820394	0.26916121955794725	vCA1	lightgbm	1	124
43	-0.05790257808322866	-0.14687620059334758	-0.4823621406346767	0.19998626819522514	0.09029797742068447	1.2830398980544155	0.3711037655769361	-0.03873773514217334	-0.055496404784788414	-1.1892132207855433	0.5176306328695507	0.6025193864959792	0.1915458757811301	0.09822890293510701	0.7405256554952813	0.17677769359527162	0.2944042320678396	vCA1	lightgbm	1	124
44	-0.1239469079161237	-0.2016270449902478	0.7341444528279503	0.6317029194102749	-0.5194769300212538	1.2077659195681918	0.12976766095594058	0.16440981836807286	0.31292684657889175	2.6838346736784966	-0.042123185421736806	0.4506924729653503	0.15529765313221955	0.05708646443775118	0.6167703238359445	0.0199967462674679	0.21790458605088603	vCA1	lightgbm	1	124
45	-0.08991352273815167	-0.28561420585487024	-0.49602593162988895	-0.7097186773600848	-0.34952039219060155	0.7011051736007747	-0.3796254681269339	-0.19449652166158768	-0.041150083900595456	-1.7628792073810586	-0.04610920625233805	-0.004984596315196243	-0.08918665250026693	-0.151081311417173	-0.4265028910657894	0.07992061177351155	0.05256044979941609	vCA1	lightgbm	1	124
46	0.24838498130463132	-0.18049483102456962	-0.2857748086783613	-0.6815313780439382	-0.16487898259934788	-0.8907235345006292	-0.11281577951790053	0.6734186301061392	-0.8200432053389097	1.9839820163951758	-2.686321553598399	-1.0278927677961094	0.2082046786516144	0.09934285559260399	0.20952956086414887	-0.35599482295477686	0.2589422866307786	vCA1	lightgbm	1	124
47	0.09863994143054876	-0.004828382850734029	-0.0008281913970506163	0.5492294674319468	0.3590792667449443	-0.3927562333314078	0.21002348065426105	-0.162469712644448	-0.745745960963318	-2.021056249773534	-0.20167146874698524	-0.5286250530641305	0.06806857841077937	0.2481016672420131	1.1286870951703079	-0.4222921058721366	0.6250189272986905	vCA1	lightgbm	1	124
48	0.11759253887285301	0.7359004513601922	0.8568984762160472	-1.0590324544996224	0.341838494798592	-1.2522368286991554	0.2482790115211367	0.049581639416867974	0.3121514330891189	2.2717565284415913	-0.19409921081585946	0.32098382439060097	0.2239519289896569	0.08989998679244923	0.056438303380029385	0.26617865634157545	0.32913448848935023	vCA1	lightgbm	1	124
49	-0.23090613852236258	-0.5246283232778174	-0.3339461902699561	-0.5999490776979979	0.5380111414926861	-1.549835898564183	0.894094566116006	0.23543781266704886	-0.3394837264950917	0.7335317119700472	0.040029012661634396	-0.662304196287827	-0.19461758159107728	-0.11489690786097805	-0.1806909367364253	0.0005929733654926794	-0.4141493509504004	vCA1	lightgbm	1	124
50	-0.08320280149730382	0.43480643459396784	-0.606856608806927	-1.3325209507256799	-0.24428212937115293	0.12739670921300575	-0.27172064534460993	0.09033949223031273	0.23498991296720495	2.7085823972283243	0.018008848710660805	-0.6046948044703168	-0.0762977673989812	0.020256992363282142	-0.23598531716531446	-0.36137017503279917	0.12967831953776682	vCA1	lightgbm	1	124
51	-0.13709927521357165	-0.28954941647508825	1.6388083477307842	-0.09413281363045772	0.25036497927054574	-0.5442064617579888	-0.22748091593794215	-0.19085093987918972	0.2976181590886625	-1.338461868097628	0.3751521705100187	0.6148216309050698	0.3421288884046928	0.13692686365087206	0.06315591027012953	-0.12127304184523106	0.4353100341505213	vCA1	lightgbm	1	124
52	0.6642048069691644	0.4574093202010412	0.5294982318393194	-0.9754684693331984	0.40095442402872894	-0.992780443002795	-0.07306374239526744	-0.11868151201236897	-0.2955054189088255	1.2008683638172521	-0.04736999158670639	-0.48559758681707665	-0.1871857085029745	-0.4880477480487868	-0.04150044755260428	0.13253545563527191	0.37637232292522943	vCA1	lightgbm	1	124
53	-0.023101883609213912	-0.22841695994802239	-0.6179873300481649	1.1891770995529933	-0.160991306947152	2.9863561353312975	0.08614462782194252	-0.03009573207723836	0.6324680093989139	-0.8060114685807203	0.29466565375578235	0.7441026345458401	0.39898678997004317	0.04803847326727751	-0.4374180500923842	0.2197637054976926	0.320228565218445	vCA1	lightgbm	1	124
54	0.27959973021173634	-0.347272020873396	-0.12721193098788258	-0.5703117880416133	1.4152994827748968	-0.818851296575874	-0.056433140162800446	-0.0582192404499646	0.23801152826588112	-1.1309512011331035	-0.15270843037580484	-0.053116573475113386	-0.1309387335610228	0.4069529628179304	-0.3879178450304659	-0.10720252175683785	-0.08013796944541282	vCA1	lightgbm	1	124
55	-0.1912245695962206	0.8778286743361776	-0.3271228589916145	0.24352287340934525	-0.07615904563715065	-1.3407564655695041	-0.31771345422698277	-0.566057007411171	0.05153764622724966	-0.9015946480067977	0.18710254427367318	-1.5515233151929848	-0.47931333894374506	0.148754025358279	-0.3344756223660344	-0.22872745427113558	-0.17944032650547684	vCA1	lightgbm	1	124
56	-0.29304707045751277	-0.26091421342881554	1.2318949815475086	0.0512017184183645	-0.023030945845102898	0.21210575294014247	-0.14832411499436474	0.5104240712448868	0.9934715717281674	-3.0400040448010706	0.19048624060830677	0.5197165118514824	0.295558066768192	0.1484134121541786	-0.8360787498701294	0.16555093042101385	0.013833581913774361	vCA1	lightgbm	1	124
57	0.09306476905905704	-0.5684133206947812	-0.48197832104350014	-0.8196736325039286	-0.25713410315315693	-0.6653670589801224	-0.48732965356116414	0.10470166997515071	-0.1670857172893995	0.47773343050279543	-0.31813819075598837	-0.7898980813445277	-0.46253355927887013	-0.05700249115673357	0.06998709311031662	0.14693722307356455	0.02558851687380568	vCA1	lightgbm	1	124
58	-0.1789936694117264	-0.1989024101369455	0.544992444028838	0.7419373460830879	-0.08951776147942435	0.32958569001834465	0.05665280145138786	0.08294862342245021	0.5007224452508896	1.103057716562999	-0.09798815377027788	0.4693381350515048	0.34114275148829615	0.22650521196413928	0.3883460579269804	-0.19457521845359324	-0.12466634219023089	vCA1	lightgbm	1	124
59	-0.037711030873551654	-0.09931902761333423	-0.7154092663007923	1.3227486022395512	0.1858875371913129	1.8716089525043043	-0.18137454311226195	0.08164333949104156	0.20929224301665317	1.7470038343685765	0.1432495256740198	0.6839494274124519	0.19623263150851405	0.3977876198106417	0.547220126856378	0.07868041888616592	0.10668299105093103	vCA1	lightgbm	1	124
60	-0.07029000718327673	0.009850118884130114	-0.7890723679775198	0.261719149712681	-0.035533506444441275	0.2282894999648069	-0.3345756650836362	-0.03529369432080638	0.8086359791023118	0.6979836449595821	-0.08398072849325627	0.33932360493563396	0.2689506849692317	0.06500149180354026	0.5121658040045798	-0.20327765383539784	0.06217066476159237	vCA1	lightgbm	1	124
61	0.2665694619791765	0.570440546860405	0.7547070491076112	-0.8582143356901641	-0.11784474136238164	0.39857120334389784	-0.06537879339670646	-0.03350251546040025	0.03570674501930381	2.0957794288727847	-0.2831599537927537	-0.5508651905793421	-0.3570871381078713	-0.02820337462144712	-0.296121399486012	0.09330634303406052	0.20758196586749936	vCA1	lightgbm	1	124
62	0.4123954050785786	0.8340401332661002	1.0111003084807018	0.06607966339648089	0.0038705125351533496	-1.0661447249592408	0.14295610725793928	-0.004799097013608276	-0.11678742213031568	0.34319847423759153	0.26673996422269985	-0.5137786060834727	0.2281783683487438	-0.0397792290956314	-0.005944840319572652	0.12152031106778467	0.5387794029103092	vCA1	lightgbm	1	124
63	-0.28143873510635936	-0.533336427122354	0.8593024985863699	-0.3096705213100051	-0.4238255376612636	1.0493406058167192	-0.3753455116899136	-0.3769913021958259	0.0034054426377586335	-1.320240273409213	-0.3189044460226076	-0.8748654033137175	0.05649451898838925	-0.009969782654323094	-0.15585559025139867	0.03200718599383684	0.14082254356170115	vCA1	lightgbm	1	124
64	0.04448692699508587	0.5080093063447283	-0.3887506998551039	-0.6370660355643806	0.17432098436130736	-1.5895887040840646	-0.3160989604073844	-0.1611425406030278	-1.2628682838405667	1.151808217237809	0.07055620759587031	0.34558063917949794	0.1572406655399305	0.0038099702280397513	-0.2827948021705659	0.1218280506926818	-0.8937689456629069	vCA1	lightgbm	1	124
65	-0.12819660324780885	-0.2298641926158872	0.6983783946037534	-0.5914525584699077	0.7590403906208173	-0.9471612621207194	-0.19751245715769536	-0.24600434382363057	-0.6518064228830635	-0.8945976990027714	0.19747517024744046	0.342101007736717	-0.061272316218764764	0.45497733548165764	-0.7496425009282975	-0.010816222656002294	-0.6655311351883293	vCA1	lightgbm	1	124
66	-0.13466997419319712	0.040449136442647256	0.7429715099757485	-0.11217611837084825	-0.26726763176072343	0.2942924895507682	-0.09723540581840513	-0.07727846586005314	-0.296815655304224	0.7568113311871019	0.26094095896078895	-0.9373072325852779	0.2045938482676981	-0.13801668565542058	-0.39149453861068717	0.0789948889626097	0.20370782067358725	vCA1	lightgbm	1	124
67	-0.06942627062525845	0.4169079923013976	-0.15999759436465996	0.8557155387915792	-0.46400856542655783	1.9103376480129788	-0.3191820537637494	-0.3392856398266054	0.3259559245843369	-1.5593538178573332	-0.19418265241204896	0.635945235392658	0.13199148102558966	0.07007666401621694	-0.1841439380356081	0.15704995419940743	0.26801629705041646	vCA1	lightgbm	1	124
68	-0.018071994101117945	0.2252535514038417	-0.0650371428639645	1.1186347121938551	-0.25292434948642595	1.5200681807659877	-0.07445432914701942	-0.3263078356361266	0.5221605046768346	2.4839561875308287	0.39436573611938663	0.5600791704584239	0.21323153097282133	0.06818293591342206	-0.13689604987846957	0.22284870050618477	0.2233270260753352	vCA1	lightgbm	1	124
69	-0.045531246655540904	-0.36004301639996666	0.43283320539903797	-1.6407329374387616	0.16713213953238118	-1.0602992547174852	0.2864581437435596	0.2783793766937202	0.013995685551336491	0.2835412150734938	-2.103947731544657	-0.37808135660559733	-0.20340686593640436	0.09955075789364219	-0.03649923457906439	0.14216665046409543	-0.5727224644321814	vCA1	lightgbm	1	124
70	-0.06622971099990413	0.10844670453470859	0.9512095686676088	0.3731990308105413	0.23625333975952095	0.7027779282878873	-0.11836653440274461	-0.012709066186504487	0.0746349627799873	-0.23009455674508464	0.39400788802610703	0.401738682415414	0.2444420355555691	0.17048577694358893	-0.3472973475252075	0.20744305902575366	0.4183201134646159	vCA1	lightgbm	1	124
71	-0.14070367500019781	-0.4180462126329242	0.47599067910500564	0.3009825558605422	-0.051315775256510286	0.18132244142229917	-0.26383644231627107	-0.14115281372154748	-0.39775518408856225	-1.3290331552021664	-0.2802139802348526	-1.0588651332613477	-1.2671154286884456	-0.8438493449502471	-0.07156436305545391	0.1157300090092472	0.07580934790659206	vCA1	lightgbm	1	124
72	0.12966537788953836	-0.2980440244787289	0.8524023481992009	-0.9443885347652211	-0.45435023518589135	-0.3953161018831902	-0.13967771825567987	-0.08284986068166025	-0.13056863927335718	1.0338844855457583	0.24941479031225336	0.24952878193424766	0.36106574724920343	0.054332273620652155	0.8585821787482598	-0.01519783898644321	-0.6697190758739885	vCA1	lightgbm	1	124
73	0.14388615045181896	0.13240478902147546	-1.312054095965507	-1.2613216408099124	0.17047645797983937	0.5617798488775191	-0.5212969847099762	0.01685584877698538	0.03762965580083401	2.9082728731172436	0.18498032821275853	0.3699723007943445	0.0904837176530138	0.1287558293328195	-0.1607247941769827	0.05477977474355198	-0.12812543111800237	vCA1	lightgbm	1	124
74	-0.2561175218320895	-0.1450647103089588	0.7953436784834741	0.9121508989643893	-0.019392069394415384	-0.3471255872131882	0.13061352229958487	-0.11051223222173744	0.4627371925619898	0.6219498991367444	0.11743668944204355	0.6500269849618979	0.30471936843828973	0.1045533932709971	0.03240960292317943	0.06390074594905659	0.33963755951700303	vCA1	lightgbm	1	124
75	-0.1630146184690408	0.18140840289253993	-0.4408726411294307	1.8919481042465618	0.18009376322102882	1.3954211927087292	0.11165748317713656	-0.0869107802919949	0.13316106310016465	-0.5095711395694864	0.29874684818335495	0.6827343756517283	0.24878271292939602	0.02349151246155223	-0.43528224643048197	0.16952044000109348	-1.0228531290166594	vCA1	lightgbm	1	124
76	-0.1445328757703052	-0.21907345790724908	0.8187866639309909	0.8328072139285045	0.02080156563988656	1.80582029951062	0.1428552349252939	0.3395033656127498	0.3975582729915038	-0.7503035620843131	0.34222997398753296	0.6406577393266787	0.2979934507283079	0.19057561969450432	-0.06956531617786296	0.15769221144210444	0.061351012682568165	vCA1	lightgbm	1	124
77	0.06253286769288399	-0.25206284377016874	-0.47000564022515134	0.8409868153668818	-0.2927140215472752	2.5001406662081718	-0.3528235451224845	-0.26209133943453666	1.0451397393582385	-2.8237839634328976	0.30810602869630366	0.6897561034802319	-0.06679516161188034	0.0297071264473969	0.4087706377137264	0.08272038578833515	0.008150618688799459	vCA1	lightgbm	1	124
78	0.5111849173465273	0.785301364843947	0.32361222591525374	-0.22886636455343873	0.7102514212902393	-0.6686337782750997	0.6853150166647934	-0.13209889777679798	-0.6563233874830617	-0.6731209528233232	-0.20849025115698877	-0.5735414463534253	-0.5671413032289796	-0.4024568041745855	0.12420366826437272	-0.6334157049583793	-0.24846002322277894	vCA1	lightgbm	1	124
79	-0.19589808731761343	0.7316776427039196	-0.494184561915043	0.5246388075581911	0.14370092919185215	-0.5667782983668775	1.062535372647543	0.43165377396982785	-0.07218467241382896	2.833430851342298	0.3977654621187049	0.3681461028690036	0.08064760355089347	0.2485237540586396	-0.3904237063063099	-0.20368194506306594	-0.3857170237898191	vCA1	lightgbm	1	124
80	-0.4364855853266829	0.5106937899258611	0.25450400673668655	-1.4591266421202527	-0.028420484382314773	-1.8904145962263914	0.04656535327742766	-0.1166411705857714	-0.686811149525269	0.9802391139502864	-0.015040725374764268	-0.5424332287751533	-0.10342400811405487	-0.20044018145476913	-0.1289565843824505	0.1279842174425991	-0.7522989157358103	vCA1	lightgbm	1	124
81	-0.03740741657832695	-0.39736458332578684	-0.6571007284260106	1.1822258462196271	-0.05311475229037518	0.3808503250877435	-0.3635708971738626	0.058100378701928565	0.11494694206434608	1.8270997161611717	-0.18312291705892153	0.35647486562614766	-0.5099894770136782	-0.80200386060322	0.5277973817089919	0.09662361807774225	0.5726510045010024	vCA1	lightgbm	1	124
82	-0.5087689324642184	0.6158913803494819	0.42003226331903704	-1.9419829546194805	-0.12831642160348525	-0.9328790801795792	0.24533210079902273	-0.05739662705068601	-0.5040567169543806	-0.15708508811607175	-0.19712742973363928	-0.012168567421475249	-0.016025195294953536	-0.17097588283434012	-0.27991038921306904	0.05992951850643554	-0.6705600139960527	vCA1	lightgbm	1	124
83	-0.10429120814330396	0.5344067869413569	-0.3724276291488351	1.2543458393646854	-0.2515072501360996	2.1955130903245603	-0.24087330972385054	0.11242139858154582	0.47031228541234216	1.469168556334762	0.09371366519421007	0.40473738084842287	-0.1513086498530204	0.08667188992817156	-0.19639140149669268	0.22474884116837746	0.10409468339612604	vCA1	lightgbm	1	124
84	0.2907391007102501	-0.18310370412784355	-0.7286670760858817	0.7845479241689084	0.2717860628903903	1.724313294279829	-0.34635643886060624	-0.27931323375739586	-0.21920679807098553	-0.7556358153891725	0.2504321095228794	-0.26637857963954537	-0.037624439066821655	0.11735659086501744	0.15849435963080027	0.12740563174927313	0.08813729080769857	vCA1	lightgbm	1	124
85	0.2737751084513178	0.1314316965802824	-0.45215796082293835	1.2086747837901366	-0.3855475954876682	1.3143184057121047	0.640778934229379	-0.09842200146607766	0.25587748646126485	0.6755426273927025	-0.052825825397265054	0.5413301653134744	0.14196921265806464	0.1663404128450205	-0.09832947533340135	-0.27371279370448703	0.09538595982249622	vCA1	lightgbm	1	124
86	-0.12629954177492406	0.37456214130916754	-0.06383315127585996	0.4221257686099923	-0.1445900510255947	2.2794880647339473	-0.36286808732990355	-0.4673894540487238	0.7908433510327645	0.3505558725503071	0.2424424854625683	0.5726521501605012	0.18209187784296652	0.09559360735546371	-0.25473748016749603	0.07628494491535631	0.0071128453220786715	vCA1	lightgbm	1	124
87	0.7916237953588832	-0.2816344100683687	0.9546789113230019	-0.16007171462482192	-0.019498001640365532	-0.8690605600028292	0.03962786982111099	-0.11326026726442001	0.42603870329726834	-0.7989761437284452	0.30081392203106033	-0.6588729663377835	-0.3967958793830649	0.2300879718311858	0.0102500278759239	0.16282842525201796	-0.8487297819983627	vCA1	lightgbm	1	124
88	-0.16847208393677135	0.5863849468214309	0.3210781464652352	-1.5395914620130229	-0.0751641159919677	-0.5550964483624117	0.18982444742202778	0.5078289304321008	-0.4946165613222615	2.3761236609407006	0.4689534528836071	0.45252573907525634	0.21467525804337204	0.1259970028583875	0.2619766968510759	0.16097702210506765	0.32227317622816876	vCA1	lightgbm	1	124
89	-0.2713573440067957	-0.2219690944900466	-0.5598249053898161	1.1996142473196623	-0.16161406597948874	0.9121765479242316	0.16358519950945655	-0.26139552353000156	1.0107587692872453	-2.9154504214499766	0.2911694883889106	-0.1314927748453695	0.24260949057347728	0.06846018227255148	-0.437628692224642	0.19959936137488404	-0.23656906610684406	vCA1	lightgbm	1	124
90	-0.09494761837222596	0.3715248849621757	-0.9280883510575958	0.21087978708563954	-0.12079543672700499	0.8497255107740018	-0.09743930103271983	-0.49182952552822345	0.3081639477058282	0.978222717482084	0.2637794613259398	0.36388549490914557	0.18354381086475527	0.1016852305091981	-0.46555707739543084	-0.2617608577387385	-0.002696777636505227	vCA1	lightgbm	1	124
91	0.8896149872100061	-0.3055986264167435	0.9863071842301674	0.2472853748070681	0.17616246141911712	-1.3787890789923516	-0.14120677648187463	0.0406016692549795	-0.2884640462494682	-0.9861127835452755	-0.2098116205677204	0.3905887691749302	0.2233025918287193	0.2139163103912851	-0.448267746046277	0.012895738250694719	-0.787691516093756	vCA1	lightgbm	1	124
92	-0.1807234566633295	0.7046318878186866	-0.6291518963997967	0.20096873119746766	-0.3775794335319427	-0.6716855146032652	-0.2801581788589466	0.5638580694356867	-0.03505171104900621	3.104457286102426	0.02292801783333011	-0.05522523666352565	0.20681427895957427	-0.024673639390546363	-0.12056344824090132	0.002730994171300597	-0.9094667953658371	vCA1	lightgbm	1	124
93	-0.03032190798024899	-0.2283764059994015	-0.7280229071175978	1.3590616781107545	0.2681481221958479	0.20918219757483889	-0.22368652362075125	-0.07053540210847102	-0.27269696970018104	0.4878033566722328	0.33578396784124426	0.44012700836930235	0.2891058381868274	0.19421621765980093	-0.19519945951391393	-0.3675086376913253	0.5239651380471555	vCA1	lightgbm	1	124
94	0.3405477641509618	0.5595723800947103	-0.009849395213181324	-0.005142954699695856	0.2835914975625236	-0.09454618182096775	-0.1057044236828402	0.5164384641890496	-0.7628189812368222	-0.8925776926589475	0.03825924404787952	-0.5215974007640939	-0.11138418074942258	0.34340782383126006	0.980453327893888	0.05825329016291737	0.5644563917088689	vCA1	lightgbm	1	124
95	0.14247468926039533	-0.2047546717404069	-0.6103005920684665	1.386209727284047	-0.3176660060066952	2.401239776006918	0.06315099860212202	-0.021948983063241046	0.6982595974517273	1.0412248394171923	0.1935428385498096	0.4288730286954891	0.25919396476966056	0.07582590287250074	0.7611222963947034	0.015002269838664069	-0.29274893884487924	vCA1	lightgbm	1	124
96	0.3786987036088432	-0.11204194958958713	-0.2610293577983994	-0.024780172979413297	-0.08688654862888315	-0.919762696566542	0.14582574196897924	0.6727159330926371	-0.20279978146928035	1.263320631196324	0.46346994299811217	0.46192421367387093	-0.4942879679328981	-0.9599435261567032	-0.18378424254675757	-0.36264617709739677	0.1378979631638936	vCA1	lightgbm	1	124
97	0.2062258020830661	0.9111506912398353	0.614050851538769	-0.48764105931260116	-0.13207528010233108	-0.5707905122030053	-0.04800476015957247	-0.07553771555807959	-0.7040015994769017	-0.42078778946524664	-0.3309079496685357	-0.36062691803616526	0.17308724303900092	0.15547954999192673	-0.364268904706617	0.26125927314849623	0.3587949468750496	vCA1	lightgbm	1	124
98	-0.24271899415315212	-0.3101180655479852	-0.5428538262605882	1.3306939366613464	0.12718948479902842	0.681934920053723	-0.09718850643684707	-0.21173876995264446	1.136558858791293	-0.543222525526485	0.09485652502906773	0.5031401186711442	0.27741954298375154	0.15904558247825207	-0.18603652120791966	0.18755978592603958	-0.11626131104462356	vCA1	lightgbm	1	124
99	0.19152835188653064	0.9574061559113056	0.699060332284129	-0.5547473640456464	0.3640127085227388	-1.086718428457224	0.31437222513398766	-0.15530126734798372	0.45329820577570235	1.6044698314261474	0.051343994589351113	0.6372576324585393	0.20642320443744902	0.2638414238529678	-0.2872129169664818	0.20877775182290295	-0.7239763730407095	vCA1	lightgbm	1	124
100	-0.1459953314266656	-0.20508759061296708	0.26059642757193974	1.1455983259259424	0.16913084212299256	1.1386612998746457	-0.32461219807245756	-0.25509967805956774	0.7308283750478451	-0.7230214473202891	0.31246636750764173	0.7532066968221193	0.38595547352381704	0.1317131775980732	0.15442489957854458	0.1971042997662621	0.0912954206400278	vCA1	lightgbm	1	124
101	-0.11693021357014938	1.098812188880915	-0.43398638661639494	-0.31106563582262015	0.43333941727857905	-0.8346713124300532	-0.15921279122328624	-0.29928835475505183	-0.9017460866362547	-0.4383923271743498	0.056442886441560106	-0.9783745380808863	-0.04547440993693952	-0.21229131771731655	-0.18828415045999206	-0.8078772553165617	0.4428169460855072	vCA1	lightgbm	1	124
102	-0.3658082719906242	-0.1907896585855461	-0.4353841787280968	0.2925361079334187	-0.35695068882672565	-0.7280202292163267	0.022913397695570405	-0.2654675197388909	-0.36813980649076034	-1.5582819303084212	-0.3460053403266222	0.3457755176071678	0.19646318862380238	0.09916044941003595	-0.3306518494396402	-0.3764618128850214	0.026858850001488428	vCA1	lightgbm	1	124
103	-0.012601012009747057	-0.4298699691642384	0.4934880813978209	-0.6759120091001033	0.2105376417684123	-1.727796908175643	-0.3101941227516097	-0.137330269258597	-0.6395615748754553	0.9720180684450582	-0.13230032676571266	-0.8526903970861787	-0.725803707605662	-0.3675004772454267	-0.10934400552439216	-0.29852324511978234	0.04334270052182612	vCA1	lightgbm	1	124
104	-0.18199319486243024	0.6838672890365756	0.8960269696942025	-1.0310314011923158	-0.1883211279754431	0.2540943267943949	-0.29389071860765054	-0.05848164474332017	-1.1501264613052873	-0.5900294298290305	-0.03570711947022539	0.3545762142826114	0.14478282611585228	0.15605587045208047	-0.4355773672253552	0.11741860718900617	0.19618501428223303	vCA1	lightgbm	1	124
105	0.02491356307196177	0.6775553114129352	0.5992785190746449	0.44222485912416176	0.42729362230028006	-0.8631140083922827	-0.1553895406037993	-0.14729298800828156	-1.322850998202365	0.130479032160959	0.15905984733958353	0.24497701941643413	0.22100858084853084	-0.10561754103597339	-0.4178291321815442	-0.07715236818647264	-1.0888058553229325	vCA1	lightgbm	1	124
106	0.09603276605227525	0.18697711020073018	-0.5592842472944531	0.446722394695195	-0.32795072550077997	0.7225831098172127	-0.3036892714685079	-0.0552482836406938	0.42260561674333025	-0.5576662652938881	-0.028351446008795248	0.3160109539050242	0.2418157494293465	0.05817714119825658	0.818698161949205	0.21854917672604704	-0.11239035269231565	vCA1	lightgbm	1	124
107	-0.28044363011499684	-0.4273547188982312	-0.05309748431097514	-0.2794588991095742	-0.07979033845633177	-0.11241383576340641	0.23083814577375145	-0.23119864375208368	0.15746145085142216	-1.5934910084218992	-0.42480489266660504	0.07733934153580069	0.09536719081266828	-0.08659495786673864	-1.148394174612576	0.07705478886039831	-0.4621095490817034	vCA1	lightgbm	1	124
108	-0.24312694021284462	0.7905967241209065	0.6507056630437437	-1.9002888208632531	-0.3417560999371083	0.2963570906023609	0.3655567659958774	0.034991728447413224	0.21971935158613035	2.7454507921328792	-0.12334137324073254	0.24478784756468022	0.031957630198033625	-0.1166485241023892	-0.005090752184455197	0.19144347828319133	0.18757842333644367	vCA1	lightgbm	1	124
109	-0.4535009064218928	0.3352878802794195	0.6236399055784034	-2.441307915311746	-0.17951730402518185	0.3344421543826514	0.2411708326320639	0.05448646419597447	0.1423493502608993	0.32890468638032677	-0.03767629746156159	0.060484878433506924	-0.175894482500111	-0.1776194825828847	-0.06315440332320263	0.10353096091663722	-0.5620181913228288	vCA1	lightgbm	1	124
110	-0.1728989865782676	0.8914181782124192	0.3456530625612626	-0.5173731602798243	0.24242356173562835	-1.0788449672381242	0.3503108970719918	0.21519371090151812	-0.4747398837689152	1.470400450563785	0.43960389929671345	-0.49985725497606254	-0.2845330482119393	-0.006229737518415024	0.34321922297733726	0.21773553367597226	-0.7307756359793983	vCA1	lightgbm	1	124
111	0.14159642307465795	-0.12435734654237139	-0.3158420963772862	-0.42904330471146246	-0.22789316685613828	-1.2064825071504999	-0.32975434991340674	-0.10457440322427425	-0.9702842306431004	-0.38335213078533265	0.2819688029951271	-0.05695083072214497	-0.6464881703942853	-0.7305370434655041	-0.2496372786044847	-0.4098007880433292	0.35363563291892086	vCA1	lightgbm	1	124
112	-0.3825073517194204	0.1629029778994203	0.34092642260391054	-2.399120339047982	-0.17728826091457078	0.19099128114025374	0.14918569679631818	0.8209075424570664	-0.33629708845658546	0.21257793326563443	-0.11169182102244332	0.08443720125779156	-0.47276270510384555	0.027875904117087957	0.7314731921152464	0.08216681211392866	-0.32156604115760273	vCA1	lightgbm	1	124
113	0.10497653652657817	-0.19440659746961075	-0.6137579861112727	0.9063304985884834	-0.1326395961373582	0.6162531485968342	-0.374904852943712	0.002172621460200974	0.08775493795012938	2.8803910177408025	-0.03125338026059788	0.22794255272736944	0.06901789055803718	-0.04816543695756441	-0.3331402634856458	0.06046221617100772	-0.0005357697427196814	vCA1	lightgbm	1	124
114	0.11609703192946352	-0.34420879373252206	0.29354594576358944	0.2271825199994037	-0.07249516979116077	0.19480538534001438	-0.22869636809960187	-0.19434947818556594	0.9570871711738125	-0.6031091431828587	0.041529203018289995	-0.8889069994042367	0.09717696958748023	0.09355557446630886	-0.194424707444983	-0.11452139727360079	0.17410769313869623	vCA1	lightgbm	1	124
115	0.46606430144846056	-0.13749457593127892	-0.7473397263958342	1.5085879785097525	-0.0017524692393899532	0.9574840274205686	0.46149394631181395	0.13988567745710806	0.27472038177599334	0.9062179013787638	0.42782128351808246	0.557195668284131	0.18110835346147755	-0.03713654515799644	0.10222123725812761	-0.23788769947406632	0.37078180816803313	vCA1	lightgbm	1	124
116	0.06043086575612519	0.6322943479005958	-0.9015867855866018	-0.21162871289248164	0.2394607048214882	0.15364551965044135	-0.29001063282144324	-0.3164758171044656	0.5876720670075234	-1.3410366931869897	0.005677114554518128	-0.04197621067204334	0.1981768723131577	0.08887527548121968	0.8170583227978364	-0.08914437043134292	0.06387243792864432	vCA1	lightgbm	1	124
117	-0.12282213843535801	-0.5024125471143465	-0.06840792362040655	-0.009701823328437942	-0.014938499028243216	-0.8463621502528217	1.2821544825271003	-0.10954226210324246	0.18620993302749708	-1.4886794431042731	-0.16090126597341314	-0.7528322238210922	-0.03160153050870993	-0.095158157470399	-0.20383726886644923	0.020878210610635852	-0.5119445078397776	vCA1	lightgbm	1	124
118	0.26520843638106556	0.7158825117122392	-0.34877754024522395	-0.9303410876272407	0.017663615014386666	-1.1777698965019139	1.0790755494652589	0.4059302353528878	-0.18365882559836916	-0.25192185979827486	-0.1520764483685856	0.010567474187557328	0.01582759820965534	0.08312427049050822	-0.28915643536578867	0.21278997940409816	-0.2732584868919225	vCA1	lightgbm	1	124
119	0.8343426925292462	0.23916444118556243	-0.3386967165457804	1.1251719548207593	0.07493466613331609	0.4548035570355923	0.23223277757896654	-0.13109454251657549	-0.2980855701048249	0.4455308790756486	-0.17833833615149952	0.6666957808056015	0.3110354942506502	0.11341745504276345	-0.14036995416203704	0.18316080631577134	0.10516208600948886	vCA1	lightgbm	1	124
120	0.045252449257366725	0.2633194255677631	0.3012806743167548	-0.7027440151239992	0.4730384979782109	-0.6192189586943673	-0.22321485335923794	0.30349668709879046	-1.9686126642185395	0.5476183173243979	-0.04328627117592858	0.2773684901965048	-0.27389855336957303	0.024054834872384447	-0.31111816193289116	-0.7935155919923774	-0.5848636234710031	vCA1	lightgbm	1	124
121	0.06728722322964019	-0.25460076800444287	-0.17316377667978286	1.8890756950493268	0.2152428158681537	1.6621671091741537	0.21656163283977012	-0.6545193099847058	0.04313307076004021	0.9733521320811993	0.27241893464222156	0.5158762586763705	0.16324584263802014	0.058967880530063875	-0.6472358183238474	0.21246635430381164	0.18563222897840034	vCA1	lightgbm	1	124
122	-0.11692809350742728	-0.21245840544807268	-0.5792713681864275	0.7086183607131814	-0.3133671173029841	0.7639347737153787	-0.1992814449232826	0.3466013104414066	0.9990222058718677	-0.7866635912825579	-0.027920139559518335	0.7035021092390105	-0.17420175768788332	0.06346609148622687	0.948275218470386	0.03799488360985731	0.041938493215906016	vCA1	lightgbm	1	124
123	0.1147611141384913	0.48886368940111047	0.3983497792838275	-0.7351310960110053	-1.0798038678720085	-1.7471348363921795	-0.05418211160029541	-0.12678670127485805	-0.2695715525958126	0.6682943737847699	-0.0111500586145051	0.36383923462857554	0.11765545089426513	0.3724655640245074	0.40132495838474036	0.29952140329362115	-0.6326993350488738	vCA1	lightgbm	1	124
124	-0.050327623357281866	-0.3219579491068446	-0.2271680814971816	0.5765071220298522	-0.0034989241508256025	-1.1023327505846399	-0.21542750554991733	-0.12165670304537228	-0.5114433867427138	-0.7246310114700292	0.007772638973922959	-1.2429205132105652	-0.7008128205063763	-0.9816320412226179	0.36213717606145657	0.21699417397611562	0.4838860482223501	vCA1	lightgbm	1	124
125	-0.060549111118935725	-0.23044254883138823	0.28607315282056234	0.7133268359592274	-0.2794665426079574	0.9825156776471956	0.06996282018555151	-0.11199196404637032	0.36794038805032514	-3.6543400639425183	0.2561517887655049	0.6370255649434268	0.22319983755758932	-0.1626243269750648	1.0908631272961844	-0.04608971159595972	0.12685334637492285	vCA1	lightgbm	1	124
126	0.2590936549780753	-0.2988179907275971	0.9012810586631625	-0.5690250218764188	0.19100914496538202	-1.9992774821546915	-0.06264328766935377	-0.1619572924345927	-0.9340912865389815	1.621695157434087	-0.019145964125374924	0.7185133868375791	0.2749412406136782	0.24433727210373793	0.23245424344958124	-0.44072683903164295	-0.5076872350796156	vCA1	lightgbm	1	124
127	0.5064175888223167	-0.34055904014071997	0.7200406129119528	-0.10905324122821708	-0.007804500991480483	-1.0229468096875902	-0.04492099330876823	-0.15296524295353123	-0.999284406355198	1.7667159106478885	-0.294603593897082	-0.3523581297692996	0.21181440502621254	-0.046495395239714875	-0.42886495116689305	0.051647273922920685	0.24755783041222945	vCA1	lightgbm	1	124
128	0.17958144975546977	0.7369904220254001	-0.35815781460861335	-0.916612129005657	-0.1648110381781963	-0.5839796565689891	0.8506079564237682	0.05507197978180192	-0.0909807479859569	2.681715129622028	-0.32635244900874333	-0.37678865237136794	-0.33857061139394046	0.050628769291680205	-0.17706464925320525	0.1509682985163821	-0.06772556991713015	vCA1	lightgbm	1	124
129	-0.15411504033823226	0.5027749506511805	-0.4792248224494335	-1.0908359075681244	-0.15197020259238894	-0.9211143447097826	-0.11133703200457938	-0.006767215177655899	0.10984613340771343	1.7896394383271956	0.14412849850597179	0.4668789598828459	0.1063425846467757	-0.026536775009727658	-0.3006627728331207	-0.38767337989647715	0.1945266676528664	vCA1	lightgbm	1	124
130	-0.20538934190716324	-0.3971879586053307	-0.02050358859402313	-0.07912126618566104	-0.09260107017043477	0.13412494452639548	-0.3089291754713129	-0.12360076206770255	-0.2725803022924524	-2.220307636572899	-0.029422753061262342	0.45053827841801286	0.28523553237362675	-0.16997156123388268	0.6637503419970263	0.08634472661071031	0.20666173990026043	vCA1	lightgbm	1	124
131	-0.34503461777342087	-0.45232486482272116	-0.5991486779225881	0.8635055477373111	0.0344659380656519	-1.1251387479234367	0.3476711807746139	-0.23989679696577665	-0.07115100662356039	1.7208541749523651	-0.06505267389972151	-0.4190883878405701	-0.20176078510209677	0.0981203508858519	-0.2057741562500042	0.1190095129937911	-0.9821794468662456	vCA1	lightgbm	1	124
132	0.19990135326624525	-0.42686948565825006	0.9699238199375557	-1.3469203362357343	0.6192837825032869	-0.905118198336612	-0.23403706923983353	-0.03682872875491115	0.15219503161100062	1.904505805479414	0.4204775150148787	0.6561143261042545	-0.0944219044170655	0.08960213398367638	0.040526215930556685	0.337486370119919	-0.004084035139041496	vCA1	lightgbm	1	124
133	-0.17020065201253273	-0.24530852784480198	-0.6112934460537839	0.9091814656944642	-0.1281668057837635	2.337245637500625	0.054996431789280986	0.03217674900894451	0.9018095501401695	-0.6472324631250831	0.3082499665059431	0.5113573022901503	0.257290227283001	0.10325895293088859	-0.20862744666909494	0.08285285935187156	0.01151280235686491	vCA1	lightgbm	1	124
134	0.08015545174218403	-0.15057460662622968	-0.34733124169427043	1.5201985781241658	0.3415176584486869	0.8755928352519943	-0.05262259544436311	-0.04250702716535533	0.6207064764377316	1.0707602806045031	0.2610235889925559	0.6119063012649971	0.4342112701473591	0.047391819232652704	0.6524748546802013	0.1295104163347757	-0.07509109569749131	vCA1	lightgbm	1	124
135	0.25298176982386184	0.49970396856793775	0.824669228360919	0.04287164288186257	0.12992097101670688	0.5493188429970692	0.24037473979866084	0.07473393478132893	0.5520379153389552	1.3723934264144702	-0.023596898723828395	0.3849227997871736	0.2076406282237988	-0.06014650733875477	0.6166133580910139	0.1599407803465659	0.40557293038053527	vCA1	lightgbm	1	124
136	0.2225950363219461	-0.4540566144168891	-0.006296010789013178	-0.4251531503463831	0.09413594500245327	-1.0208376294891583	-0.270898582184853	-0.01468319243560229	-0.12634007696012087	-0.2649906680713878	0.2466580433138853	0.5468226261777652	0.25969116273416504	-0.1365917220363894	0.8478667410164852	0.1579935084084838	0.4154723805256899	vCA1	lightgbm	1	124
137	-0.4083120007594928	-0.21504631286235695	-0.37637623139189436	-1.9104922837768674	0.1776858511492193	-1.1914914204767866	-0.1805538239445597	-0.06607710953632114	-0.2515525474653776	0.5710505496586845	-2.239584846646946	0.05294883619374594	-0.40403951190480003	-0.4456880025812753	-0.09903496106317793	-0.018985744527913996	-0.41375533631391365	vCA1	lightgbm	1	124
138	0.025181016523307714	0.2586628614037449	-0.42376443377522366	0.28942763315102465	0.06272112630630346	1.2537969934764366	0.22576452595076263	-0.3346466895593478	0.2923197153608071	-0.6516664959818979	-0.43503325238165386	0.2421835714239329	-0.0876263272185598	-0.058691460423490854	-0.2907437455734786	-0.13776780999481464	0.03532043114257844	vCA1	lightgbm	1	124
139	0.3647471088272807	-0.24564160894668827	0.41334851964863223	-1.3190792680284757	-0.11042991546424574	-0.73081240869922	0.45173494515298496	0.3066938045264928	-0.22884068112892827	1.4557288333780083	-0.34973695315702535	-1.1483058106014916	0.24826648106983695	-0.01262930590985821	0.04637259393729033	0.16656167850127346	0.22313970619960513	vCA1	lightgbm	1	124
140	-0.07911061411891387	-0.09483640003170545	-0.14792050418094976	2.123704831953373	-0.011304592032577897	1.0208111545627798	0.561715694050673	-0.0021802416536898994	0.1685095320655065	-1.4902720926679434	0.3055734103924823	0.811216604599385	0.35741026886011684	0.31666875954567497	-0.8303273431395664	0.21608320395405586	0.23756505480350593	vCA1	lightgbm	1	124
141	0.3338877424570804	0.6441247756070625	-0.8578168227274722	-0.6475877113054288	0.27656667560976855	-0.7151980484591768	-0.27139938358901466	0.20404260546912165	0.09096829410628379	1.9401952476277649	0.11080995834814257	0.4731896063923638	0.24477597868204715	0.1587374216638147	0.4351945380432246	0.1634007615491497	0.10098680189027122	vCA1	lightgbm	1	124
142	0.09259180388507332	0.37488502498773585	0.20494828481510735	-0.27371129335470323	-0.36899501448194555	-0.46172881091003876	-0.16074773645160412	-0.2627028496935455	-1.0968885422860468	-1.006410715058787	-0.10773956417970215	-0.5213106548728348	0.19429100754327225	0.11295517451456877	0.868695547722422	-0.63641675968584	0.5398538497184986	vCA1	lightgbm	1	124
143	-0.28297989842021076	0.3344455558626217	0.08330540768575743	0.43479785512801966	0.0957650858169522	-1.344591113535028	-0.11508013190995008	0.6209530002840282	-0.8292711101782049	0.31033302252195766	-0.35871660322086063	0.21372862550772195	-0.3456806388939177	-1.2739035429192935	0.23278347316295306	0.010139562475689172	-0.9520992761989788	vCA1	lightgbm	1	124
144	-0.08995954133662847	-0.28600392420776183	0.1948185484992949	0.3373157336096818	-0.4301310208921076	0.4442575198581823	-0.3891442790665855	-0.30749715773288316	-0.21920425205533123	-1.494991471864688	0.2354598179797397	-0.6889249936415809	0.14564373883961013	0.1378274424174179	-0.6764332967846511	0.08285806471284225	0.20808887683285304	vCA1	lightgbm	1	124
145	0.21621526600342572	-0.5191837054179204	0.7829243783609747	-0.2490582059570622	0.37616378660595634	-1.1056446288592279	-0.27381067914002344	-0.06103984910278771	0.3108279386620058	0.5950791063142902	-0.04609718615074905	-2.311349896346474	-0.6289189712945995	-0.06742207465732332	-0.06612034114899672	0.1941941088466935	0.0669850729480657	vCA1	lightgbm	1	124
146	0.6999612228102693	-0.3513582311734681	0.18230652789007248	-1.6609723795964313	-0.3438237668373019	1.0778745419943514	0.398628630172984	-0.10849991737414152	0.4057851245028937	-0.869214320817888	0.3864965452387877	0.2087279337086056	0.19796738756114698	-0.009242010899056699	0.1966841852098469	0.025984846252752186	-0.933677928388112	vCA1	lightgbm	1	124
147	-0.0006418709938558469	-0.32700742883208345	-0.3415130603747387	-0.023851311896840664	0.9337584129198497	-0.6169154192450614	-0.07089112550944311	-0.34508053023244883	-1.113325639394501	-1.3296258957680795	-0.05673502001628581	0.09403723214060902	-0.24919013733280876	0.13730630299546004	0.6345381480307188	-0.049473219378612494	-0.04052070011214875	vCA1	lightgbm	1	124
148	-0.2114883105458148	0.6421241511767697	0.45027662476829783	-1.8144916483791584	0.23239104364871474	-0.48374301770435285	-0.05975401446216445	0.2629066118109703	-0.1647191149162166	-0.05019939203500142	-0.022109230951992534	0.25258200818555193	0.25539392833958074	0.02927154433128746	0.5229772621321528	-0.06885928521398646	0.4315807401385961	vCA1	lightgbm	1	124
149	0.1960745384535262	-0.2537442572486472	0.1774856226440253	-0.06786492171890603	-0.0036154025065232185	0.6500791528163523	-0.17611552415432213	-0.06143047606652842	0.20923662112472927	4.122537814231449	0.047284997133292435	-0.5945179247611428	-0.354549410415592	0.08493524369400163	-0.4199365374749882	0.006829122009991287	-0.4383235204822061	vCA1	lightgbm	1	124
150	-0.19231969328575338	-0.19632071360751177	0.6789561945916874	-0.835174503610259	-0.14992305113688836	0.2839034356647395	0.7067070466373183	0.05216737013915669	-0.9519791438631376	-0.05971677944527654	-0.26859484342795437	0.22770554778889987	0.08292517611747174	0.0799379377542629	-0.27413452831846147	0.1000843565722531	0.3290296995466731	vCA1	lightgbm	1	124
151	-0.0489060481567393	-0.3681548604493824	-0.387476504248443	-1.6241391913202223	-0.36981117401837776	1.170347865990846	0.42649489181878186	0.015128986897932779	-0.22608047534929213	0.184846793894842	-0.7988396864109328	0.3844373952455571	-0.04194387726411988	-0.06865577136050353	-0.3579618820634308	0.04575257799604427	0.09714977576080336	vCA1	lightgbm	1	124
152	-0.3021378942893247	0.8182525428791657	1.1304939911245724	-0.43917852378671884	-0.03129407416573676	0.36527173503483257	0.156812170313379	-0.2956820798018885	-0.2107633118657689	-0.9369840941546728	0.42080833087929803	0.3509847847840268	0.19827644064265196	-0.09160597375449792	-0.13383453378958554	0.10869936597179324	-1.0139130126472558	vCA1	lightgbm	1	124
153	-0.12462616762265308	-0.18857963917544962	-0.6247382860587672	0.26908952855764834	-0.3971454127707409	0.8993545923966423	-0.513773703256197	-0.1973212165356448	-0.3013494565940734	-1.9754563421845068	0.20846251871672694	0.4814787715566838	0.3352042654910512	0.32550955107660295	0.40466665624629966	0.07245097808342219	0.19006332318572186	vCA1	lightgbm	1	124
154	0.18877380101497468	-0.36584887130687654	-0.32467463844121136	-1.0074687270420957	0.08469159924941926	1.3561750163677946	0.47666457542932883	0.055500564780342175	0.17806404387132324	2.503023354764942	-0.23156796548130232	0.42386839943702076	0.13674910617064942	0.00014347856881879464	-0.2523493052526882	-0.14178975904938446	-0.14495742721971963	vCA1	lightgbm	1	124
155	-0.21561386348996148	0.3794937557393886	-0.26557652294848705	-0.2978732882381401	0.098283338396427	0.9932657810849447	-0.3551279542468971	-0.046143424236181216	0.7257720322154276	0.8343277413020468	-0.07310410905114381	0.5124082279900283	0.16437249308381874	-0.10317732243646802	-0.026961375881056137	0.23567744219471337	0.17624029908979094	vCA1	lightgbm	1	124
156	-0.34685023150885075	0.30720943902092834	-0.35045422931499587	1.009661346511078	0.09951484995109879	0.04475878159952875	0.5962828157307064	-0.028972778297081055	-0.14668117822240667	-1.7122610373533478	0.34975445785971704	0.5984026979746574	0.18358429139333104	0.2437885061811405	0.5398053019298404	0.13863373877097832	0.20492407274761743	vCA1	lightgbm	1	124
157	0.13919443494463396	-0.4061929387231232	-0.4286055096846216	-0.04059758837509093	0.9830817308780542	-1.0443329181714553	-0.2424118671625288	-0.11652879351697759	-0.3455894622309312	-0.8490134875739451	-0.6548096731786099	0.33522261790969493	-0.10650560582220299	-0.25241733954036977	-0.4770615848632876	0.151886921470748	0.6322316709472201	vCA1	lightgbm	1	124
158	0.1294541944168325	0.6777924214804395	0.14749869907446334	0.30123615987581637	-0.28778693588184273	0.9774708625231127	-0.20530503617195864	-0.04631776628745861	-0.3160927581888016	-2.05411779456078	0.17667052320406257	0.3251612025996073	-0.19736186369515454	-0.26929992027194216	-0.6984286120333943	-0.033530187713309775	-0.7953729432582303	vCA1	lightgbm	1	124
159	-0.06146787537031393	-0.2526035262746781	-0.6470945834891095	0.9925853583191955	0.046765696794271644	0.9837261390787458	0.4854026363702218	-0.023167666079964757	0.6577351090471522	-0.694076920054792	0.2898153095316722	0.9104137004842368	0.35274900896964995	0.12996829704902424	0.6216813718991056	0.0719338295082076	0.13664189051679507	vCA1	lightgbm	1	124
160	-0.12324570353816365	-0.21668081654127166	0.32005644356473906	1.099796496429971	0.2955319605089524	1.710065958698391	0.03336402017387046	0.2042585406979917	0.2163408749288962	-2.3784385267826798	0.41030857704095963	0.7016891932172459	0.4187237131068397	0.1434000875962928	-0.11670301680965406	0.2239249416828667	0.24861031831258412	vCA1	lightgbm	1	124
161	-0.13960711574261686	-0.222353268749637	-0.8125064992251155	1.2902886253277461	0.08525485009547432	0.7448264179943154	-0.4592471128529456	-0.04474600450453998	0.31964684075153543	1.9791116347404791	0.18195458302643838	-0.08335436904046084	-0.21696124104129405	0.33696801439747287	0.8133443321687243	0.07467349122355289	-0.08145960678447584	vCA1	lightgbm	1	124
162	0.22313110257505786	-0.45585076402512903	0.5687152250274968	0.5429735097738039	-0.23744835313964266	-0.6546266781769816	-0.24493637182945993	0.11260285371134467	0.26443859562974353	2.587209204049231	0.11542068547470173	-1.2608502725107251	-0.4082360520517768	0.017862517265586398	-0.13802706439496873	-0.1842920680457425	-0.5881875118833871	vCA1	lightgbm	1	124
163	-0.20871220937356794	-0.16820439258123243	0.7530824814645115	0.7536842245820203	0.13114087129089066	1.2242046371993758	-0.10424429671914798	0.027817435566047027	0.2014662661859933	2.4472832422974835	0.2641816198795966	0.6103348192545993	0.2372119006808841	0.19619045490731765	0.06521614839143751	0.23867820786960944	-0.056171169575190055	vCA1	lightgbm	1	124
164	-0.030348424423933613	0.15021241088771764	-0.10305161716366842	0.7881600702241278	-0.01468273373294056	-0.7505507380327914	-0.08065640044584187	0.09473366937145902	0.1593344803264627	3.290111227190014	-0.3274964483930498	0.38713237795061106	0.19396080990770387	0.1645866372495247	-0.07677447557175879	-0.3876337965171522	0.5159499954832534	vCA1	lightgbm	1	124
165	-0.18571445312600462	0.7099279873279074	0.4388717764951387	-0.8664682526193794	-0.1430263758248382	-0.9914073271387901	-0.18837524511714063	0.3033490701187269	-0.12336898647064375	0.4138819922007645	-0.03992133138877298	-1.5795146712781134	-0.34315068910267843	-0.12946107779545132	-0.30218771502393255	0.1955274092573947	0.36922808432769116	vCA1	lightgbm	1	124
166	-0.12833470925512433	0.12454217161743526	-0.5268164217067678	1.053020818001652	-0.0013613334759684339	0.5985176096686324	0.399849262254609	-0.19114094548641197	0.17696004404961163	-0.8352293712908226	0.3316143035103298	0.6185175686469967	0.20476405574874468	0.19228683011537645	0.05803794526757586	0.33349784554623785	0.19347429543830222	vCA1	lightgbm	1	124
167	-0.35554474539642733	-0.4969130505400722	-0.5000748656502995	-1.1360958573599658	0.3628021232943067	-1.3785739152721053	-0.29694098891233395	-0.151450950811751	0.4357028568172156	-0.38492892244517174	-0.1301228804743014	0.2575885967436413	0.15153479203898662	-0.15693885954673123	-0.10559797840430069	0.18746986229873108	-0.6687961632090702	vCA1	lightgbm	1	124
168	-0.11782168522142829	0.45080119883098285	-0.14530053582099522	-0.5232456462222902	0.25067328581847	-1.2107763221080887	-0.12191812093798841	0.3299506635433447	-1.4524554215527365	0.9394390572619558	-0.46281088184764146	0.3851405390351556	-0.3503317070696327	-0.7776715495359794	0.24114944134948535	0.11126831737035674	0.3828274903008283	vCA1	lightgbm	1	124
169	-0.1614446393208481	-0.0552615864703219	0.8112946394014017	0.9029921947516605	0.19671350463505563	-0.7241427031256517	-0.17824150428677085	-0.08364604725450352	0.3031795236606109	3.698572278853422	0.27682633315184574	0.4415872358613629	0.1886226001648099	0.11440444079354316	-0.5283587272155787	0.07082731101689552	0.36067850121890777	vCA1	lightgbm	1	124
170	0.7050079591301301	-0.2508324770220211	1.2381999655061289	-0.05214909720701824	0.13060525734351186	0.7248827927439637	-0.17020716119315912	-0.138445964923904	0.028430944856803187	-1.07665497158623	-0.024456784970167064	0.8313619796846842	0.27363785718582545	0.08651726192732871	0.4962803766835822	0.12100033701349354	-0.06152034217430737	vCA1	lightgbm	1	124
171	-0.04450415201646284	-0.39333476892400093	-0.43839955108498724	0.5844010267425489	0.8490252488206427	-0.4690064266961021	-0.30157932769010143	-0.26084502994868447	-0.5973742746325539	-1.6002401408914841	0.09733795153883333	0.1743114460015663	0.1348452178351152	0.17937693557423867	-0.6299623239707087	0.045704921824261405	-1.0173347218284354	vCA1	lightgbm	1	124
172	-0.40513374436759686	0.7684345230015234	0.2758437880097167	-2.474557826012654	-0.062161299005261406	-0.8204490626463727	0.120432365587125	0.3426960393844905	-0.120442153790239	-0.5243560343259667	-0.20822578679993806	0.23935942972694157	0.21901396966925823	-0.24879263417353387	0.17377643689806643	0.13093663890804386	0.2937322004763998	vCA1	lightgbm	1	124
173	0.04528918554158115	-0.1694850399531993	0.2565982688212646	0.9750055455151502	-0.07591527299349017	1.8668149677347263	-0.24871590109851535	-0.24469936496202602	0.4964021780501393	0.03393674002992849	0.009017312857080571	0.34542020337172924	0.3944101789458063	0.12992991943967444	-0.36420716518867735	0.17646873236308536	0.24068811361731596	vCA1	lightgbm	1	124
174	-0.23076858069406012	-0.20687581138034372	1.3771714920653848	-0.4592947319314643	0.044573226127309754	0.690554887886926	-0.12957325915013856	0.013002773710989214	1.1628740753958726	-1.1900895074747728	0.2413895560439958	0.7806075674722524	0.40511000294854754	0.11613145869405515	-0.4660956762164723	0.2104040068169586	0.2908545743643816	vCA1	lightgbm	1	124
175	-0.16369690508202656	0.4750947526189011	0.6398082427986069	-0.5970257134460738	-0.19694858671393461	-0.222454482820063	-0.22500752587369777	0.04778722070258092	0.16788483606175983	1.710040775640299	0.31539095592450545	0.27531951219726125	-0.20803412930735055	-0.06984748573722549	0.43860424960308697	0.10426045076679225	0.14806118908924662	vCA1	lightgbm	1	124
176	0.11781807614824084	0.8841535518462891	-0.6542077907479282	-0.11887018896777936	0.09860620989230921	-0.9440114797834566	-0.18524511694479642	-0.07943144762907402	0.06448554875099584	1.666266297411191	-0.043745761732970324	-0.981339364298031	-0.3974736268291789	0.0043797653233815315	-0.11173601512066411	0.05657071557306291	-0.5768961859315405	vCA1	lightgbm	1	124
177	-0.07355617908882052	0.587384257848758	-0.6182965604697107	0.05199401252531355	0.267488061349997	0.16247207799997884	-0.19261468964268638	-0.2281344565041097	0.34001499652600137	-1.3899614347791498	-0.11441560202744017	-3.142660327963353e-05	0.23875422910059216	0.2573543619306324	-0.8832783620214963	0.1897297107027858	-0.01389914962996958	vCA1	lightgbm	1	124
178	-0.0039689271143187235	-0.19039877141482944	0.7240428983231357	0.3591959706375684	0.20770698512795077	1.673661366428474	-0.18396793825001287	0.2187401858894846	1.2548606101278696	-2.177768852107284	0.41527027018944485	0.7976890465265366	0.5045068793984157	0.17881254422576834	-0.4480617955477937	0.09394182128522945	0.05184539958968061	vCA1	lightgbm	1	124
179	0.20749062450954012	0.48393136430000594	-0.5669026404674504	-0.9762273904601991	0.16112767056162425	-0.4510155984571528	-0.1999449282139163	0.3714543659071044	0.2942263955061538	0.32810904426511567	-0.06499146212679596	0.39324438764081515	0.08918011929584668	0.3109068142857202	0.4383839819458583	-0.11620362218544103	0.4730429505068191	vCA1	lightgbm	1	124
180	0.10290372273782468	0.2943071550193105	0.03585381265609462	0.09121144928482623	0.024846287662321293	-1.091745563377587	1.5098706242599642	0.17195272680909143	-0.7622529817889027	1.8183004553252227	0.1411832396075945	-0.9375516559778305	-0.17586409260398303	-0.16088342827350308	-0.05760677813664039	-0.5425518181491373	-0.005537772680275069	vCA1	lightgbm	1	124
181	0.24255622931032478	0.5106409581158695	0.36577195064498313	-0.5986017461456691	-0.1355441282861368	-0.47078035712058375	1.025528830240742	0.26940586672750344	-0.4529404537450802	-0.9996289486166806	-0.21073847685948327	-0.6335536965607366	-0.3502580589122281	0.11923571142926968	0.29128491406515244	0.15093989783108383	-0.1025367126498745	vCA1	lightgbm	1	124
182	-0.20495625712639579	0.7403358890404088	-0.28796633340487143	-0.16533788334790106	-0.14227778978944317	-1.585497046961206	-0.1451959651030696	-0.2160563241733936	0.12194370763365261	0.006240386609622778	0.013740104637905218	-1.2492485946399579	-0.28445465996702035	-0.22868971542995373	-0.33995137875026243	0.10861452041150149	-0.15054517930642902	vCA1	lightgbm	1	124
183	0.22947139911967881	-0.1752698900188505	-0.6681675773158665	1.069851318460443	-0.3941629042423437	0.4844452398317879	-0.24101791381355495	0.34564255466294735	-0.6564400182402182	1.854984210780115	0.48982381937578845	-1.08719366820359	0.06783951542546031	0.2272102732119389	0.6906419036935786	0.028714176350959096	0.3151531929551376	vCA1	lightgbm	1	124
184	0.21260228923006735	0.17305429815326287	0.3529955699219493	-0.6104718781851777	-1.2068970529792824	-1.581230355732666	-0.020382505059764446	0.10477853689133025	-1.3846977035627162	2.545566518398383	0.14331188653847748	0.41350085048695984	-0.22470883764374083	0.036641981544592916	0.257884763431225	-0.09379940036951233	0.29312036766698907	vCA1	lightgbm	1	124
185	0.6139911188982337	-0.305145493202693	-0.49116429732867517	0.19562292866627773	0.09291045710527088	0.8543801986576538	1.0009061093269258	0.21901970986998626	-0.13327640000683413	-1.2544567797415491	-0.2007394414021052	0.721788494465938	0.32359296302176954	0.38874232990473406	0.6122954816196742	0.0375982700441688	-0.3014366053952436	vCA1	lightgbm	1	124
186	-0.1534033955511843	-0.44845694730544805	0.8987431264878901	0.5453347987701349	0.012884475504535817	-0.8659132075939615	0.14020282698793304	-0.008026732281404434	1.2557732910377228	-0.5713616421473285	0.39953937498412806	0.630725471119618	0.09773636572572642	0.02228977374003695	-0.6119812870259268	0.14523255954783632	-0.09830080794366114	vCA1	lightgbm	1	124
187	-0.08535805195901149	-0.22710297078685293	0.06040185204036137	0.5970812277353286	-0.0645788509509824	0.2540353187299863	0.547227102362167	-0.05558026715803134	0.8738129373047212	0.2289896173374606	0.35149657395990325	0.8559850282035736	0.2702798294771918	0.1279687023645968	-0.16924555494154933	0.2247451592820645	0.29798188387326485	vCA1	lightgbm	1	124
188	-0.07932408308655532	0.5722211734966529	0.3417660088430942	-0.8804536239183804	0.1926045195521101	-0.9998496874093276	-0.10340071462694504	0.6461700610612454	-0.48739116522278464	-0.2981193008845594	-2.7752543927509197	0.33572044640174953	-0.7607911270270256	-0.13292206419756739	0.3125682644118925	0.12122646948749258	-0.5449113512039362	vCA1	lightgbm	1	124
189	0.46601531971500265	-0.029018180922456352	0.00782896371912218	0.25197933548464	0.3670497660201162	0.6246173813992094	-0.320941768219779	-0.06803706892354246	-0.014201208174891717	-1.6553862850745464	0.10393240998730137	0.3283448369822909	-0.37823012811461526	-0.1251635378942876	-0.0754245756814056	0.08393222704722413	0.15796501487066417	vCA1	lightgbm	1	124
190	-0.07427210302365411	-0.45324484648286734	-0.22605831836618545	0.48072653239875823	-0.032461866719237197	-1.4394877441333005	-0.1938729395047098	-0.17242220416526044	-0.8839736848949596	-1.1114766910633636	-0.20464767690779292	0.06769829963219615	-0.08804264329208572	0.07412490036122314	-0.5002131085240304	0.07810519210163074	-0.8208050865533704	vCA1	lightgbm	1	124
191	0.114031949138746	-0.2571820226116505	-0.29198312784972863	1.3610014735603937	-0.10676936809006642	0.33179887033668487	0.3194825831386718	-0.10475030294648047	0.37046756212495063	-2.8258045760150647	0.3110878690750416	0.5431131691317301	0.23362416627924587	0.13046423335405305	-1.0024463273901654	0.18280385030359597	0.22294366604141552	vCA1	lightgbm	1	124
192	-0.3492994525433161	-0.4441569350525127	0.5299561161517717	-1.2388006389733985	-0.2901948513273039	0.3273794477152712	-0.30280737274383285	0.05121098682662538	-0.06628646159178492	3.598927170805309	0.05493832792629043	-0.6865913954352308	-0.3680338798380795	-0.32474118524261314	-0.05282736363901551	0.08176295838737378	-0.43619065896214154	vCA1	lightgbm	1	124
193	-0.1474659669445269	0.5777911267497763	-0.8599159010897811	-0.47291931782385505	0.3802755641075446	-0.4796774426459537	1.0220157271075374	0.52859830098103	-0.018357241318809805	2.4915651683563245	-0.12606130787472936	-0.3865254787115582	-0.05715323277948559	0.32189094903147814	-0.18257070828907232	0.13857316616279272	-0.6107994054197079	vCA1	lightgbm	1	124
194	-0.26924914540172923	0.08036088308278165	-0.39282372429751355	-0.6184925698892285	0.3083276308337832	-1.3933007840684353	-0.29560651240380686	-0.09468692119791634	-0.29696434882866024	0.5784129800663927	-0.4322604899239084	-0.2987731566041764	-0.23309073660941576	-0.5395312790485075	-0.17511009675424352	0.032900529745410294	-0.6995978073870639	vCA1	lightgbm	1	124
195	0.21991994023975991	-0.11218021992442329	1.104875477604749	-1.9621007930242784	-0.2953033106243373	0.672873452471782	-0.012258844014524877	-0.11771966927091682	0.48158365481207893	0.28912367005556516	0.03347151241846242	0.4446136380717916	0.11979457059156871	-0.028120112788507998	-0.07140412453001374	0.06367105557165947	-0.07008459595281998	vCA1	lightgbm	1	124
196	0.48515205862707644	0.0984060801987404	-0.8079207511324619	1.4926196104256995	-0.07746491716435022	-0.4959360460365199	-0.0375794258566891	-0.49688109176068673	0.41163308750808236	0.8642485192292435	0.34386403819925265	0.5770856775215526	0.1544893696818448	-0.042088181438237365	-0.5142626074820582	0.1925372514117279	0.22379352094005017	vCA1	lightgbm	1	124
197	-0.2325062529032298	-0.4609591471507846	-0.44740645036817295	-0.14169720174412678	0.040813212824667044	-0.962060591923296	0.3877186540058186	-0.02222691975435109	0.17711948363074387	3.6446259929797646	0.09330985776224292	-0.9988396341127792	-0.04034936172141811	-0.08998098796828231	-0.22260614028531242	0.13358284098160095	0.0790558367844397	vCA1	lightgbm	1	124
198	-0.15551086922557528	-0.40568824050127683	-0.4308896977789004	0.34271541359632834	-0.13408663353541642	-0.5715249647888476	-0.24308848535132183	-0.3821006459371731	-0.07393869336864495	-2.722023714957323	0.2333372978686311	0.4757225020344446	0.07774664847132597	0.23252397228768024	-0.8466697534085821	0.17444838018204661	0.4168192021107626	vCA1	lightgbm	1	124
199	0.40202317862221304	-0.19600871989558105	0.1273527610001	0.93368413247644	0.10792620439970248	0.9630387597721922	0.352765741330941	-0.28723231040864067	1.0342056315865482	-2.2600868123960236	0.3502162754326956	0.622918719018932	0.19789911584475536	0.16784052897925528	0.050685299870588195	0.14257394294372688	0.273065540633837	vCA1	lightgbm	1	124
200	-0.46113629237640713	0.34390938955945377	0.2706711586344731	-1.7166008833188031	0.6381745411206481	-1.0452872952844052	0.015093712587208239	-0.21277139408002413	-0.5668209100951473	-0.7021959418375862	0.05954724761111383	-0.36418843020294733	-0.5034558687818458	-0.43971376191283207	-0.0491957911250826	0.05846696029806617	-0.8053958461215565	vCA1	lightgbm	1	124
201	0.06299464726120173	0.5101258972613586	-0.6162519262386057	-1.3840507864923386	0.012263197035664836	0.30678645581683583	-0.626988527964753	0.06332131299354905	0.0267492605714592	1.5944463530058341	0.2560881481587258	-0.9077887516300307	-0.23085479662638902	0.01662816640782313	0.4178981548989758	0.08041031236070019	-0.4257692445537939	vCA1	lightgbm	1	124
202	-0.25248221305003016	-0.2628471169677004	0.1521219065795248	0.22534671107253212	0.015482579863638615	0.4153834386644585	-0.00913807609624938	-0.09278058294156795	0.22595417719549823	-1.4514518128131735	0.23609878639520884	0.33165920576880026	0.194274202714172	-0.10576496099152925	-0.40117627024017916	0.09264841892704485	0.07659418354291123	vCA1	lightgbm	1	124
203	-0.19668274403482192	-0.341894848487817	1.7748413115640433	-0.3594721681222297	0.19140716004810104	0.3553980048790612	-0.12068838438875461	-0.0018950776895990619	0.2026978547858968	0.6960999039851211	0.09893044962371024	0.5251734889196953	0.42384442486011603	0.22904975902748595	-0.06028334838786228	0.22795900313779924	0.33555828349252326	vCA1	lightgbm	1	124
204	-0.05489359668031602	-0.26861098939364225	-0.5682015590747855	0.6147680216262346	-0.29789741041334156	2.5592667189579834	0.13391564282535293	-0.3460560071223132	-0.26532151677660704	-0.8735722974342176	0.33140377724632347	0.45532704212674446	0.36045838258297763	0.06111360057842136	0.38360215836105443	-0.2635293179653485	0.0880612943408001	vCA1	lightgbm	1	124
205	0.26914943493264387	0.44159723659979755	0.7816858606339724	0.09446498766649583	-0.23558745996624839	0.8599311167659713	-0.11336702132842746	0.11803988192220957	0.3547245873122775	2.7248488335428283	0.4176914624780937	-1.0168021695560074	-0.3894328330821336	-0.4074080438130179	-0.13077929044510164	0.15342752853028724	-0.3567655368265577	vCA1	lightgbm	1	124
206	-0.016572148466432603	0.7350726033949103	-0.48760244430563193	0.07626984344623408	0.3126651461092422	-0.09780781066027741	-0.5148505512670307	-0.4310177660032997	0.1391333372243338	-1.5394504817570607	-0.030069054119368818	0.35064380188450006	-0.6946973074172028	-1.101977625974322	-0.17862491725027516	0.13606094736397023	-0.12313747178118203	vCA1	lightgbm	1	124
207	-0.07900251651373359	0.532827730378475	0.22434411522206982	-0.6661985194934181	0.6805122229575953	-0.5903868870191484	-0.04438193725745006	0.9762461830730464	0.2157987295499695	-0.9579975433133339	-0.12758770514159087	-0.29467143819926817	0.1556818315592813	0.2700560253105578	1.6391429487212905	0.13441716930094316	-0.666634525710576	vCA1	lightgbm	1	124
208	0.1886096385447233	0.7432649399153896	-0.4675721596874638	-0.05876840743710387	-0.2199855932958572	-1.274523230813611	-0.2663552809083407	0.1728278159912444	-0.8293348044835012	-0.5232813835984415	-0.027521230798340613	-1.164470104169429	-0.4650186212194056	0.1092104507905517	0.382443988757354	0.10615061655366179	-0.6754268449405937	vCA1	lightgbm	1	124
209	0.02077206679347014	0.07390978383130097	0.11457959937758351	1.2146578581845124	-0.025345676043944235	0.4945986043359783	0.09597833082333684	-0.300870884890457	0.5113380786309298	0.7713596304930426	0.32496462422153316	0.3322565468320355	0.26253418870881834	0.03629172701176057	-0.6276196242707587	0.18501481662886182	-0.742218005919721	vCA1	lightgbm	1	124
210	-0.04473137097472316	-0.37408077459288364	0.5062825154893449	-0.032039629359744186	-0.24045703130343893	-0.5746092803631752	-0.19538677185777129	-0.06150523894314789	-1.0804728627047413	-1.1702477287556818	0.2925738605337675	0.3434200547352201	-0.3261178929032574	0.17146279508075485	1.2681480416307844	0.06624523259906975	0.6598305727066447	vCA1	lightgbm	1	124
211	0.04921842514836241	-0.30994909249989155	0.3907230333331818	0.4677675648712878	0.4060011636812421	-1.5779314499303223	-0.03594719500715967	-0.19191804966273007	-2.405223439006767	0.45852308694108895	0.15531360336567496	0.3804585167411823	0.19490942345194778	0.4032659856164095	-0.4772565747607225	-0.128251748702766	-0.9173376437640344	vCA1	lightgbm	1	124
212	-0.08150645626994339	0.37004088135781604	1.0833558527523344	0.4303844615558535	0.2547736073939703	0.8517553837973755	-0.19870022225279216	-0.11542379979765476	0.23653573012059592	-0.21030872086359106	0.41881725469727743	0.45987223447885794	0.25341429279152844	0.07376151937294857	0.046579134918473486	0.1050411895286311	-0.10010328199047358	vCA1	lightgbm	1	124
213	-0.4826479008363584	-0.09248587556980242	-0.26308215114149636	0.387840330350038	-0.15404687413581672	0.7398893505675717	-0.36682599027299956	-0.34669282065156376	0.07586123685414131	-2.3651866998301503	0.3437524406127302	0.47279586020682707	0.3416267329849874	0.28655970195711367	-0.2076594048701117	0.19212439013824442	0.13695439430445103	vCA1	lightgbm	1	124
214	-0.04856896875561258	0.45489975507604313	-0.4612949191535972	0.7280417851243527	-0.40030273566451274	1.211326190017514	-0.1718425682355606	-0.2827355878348989	0.03532967862931997	0.19549463241420423	-0.7052493141376696	0.36086854791110445	0.2535442899072194	0.03297045362489634	-0.22081982621175247	0.1350539855611394	0.1132141893878821	vCA1	lightgbm	1	124
215	-0.20891609481228482	-0.2668724801152939	1.128444956381063	0.005181249369213089	-0.11015307386546176	0.9135959048840702	-0.15145846840851276	0.02354845836686414	-0.056752612422288955	0.017162572139255795	0.10692135481721134	0.49419056211305584	0.29455917802269244	-0.035502746593201094	1.0335736824821917	0.022344876217486383	-0.5894193852001137	vCA1	lightgbm	1	124
216	-0.17724751697640392	-0.4656343200172984	1.4261752331273405	0.32575349215815713	-0.0832294857069494	-0.6221858750846536	-0.17582837513971225	-0.006760403722888612	1.5077486496433923	-0.7322674130838294	0.35554127421965304	0.5351444908606353	0.26138634148886347	0.13067999172586914	-0.5636606040608751	0.18482571855389376	-0.05578845829651847	vCA1	lightgbm	1	124
217	-0.24921053148497538	-0.2372190002580054	1.0053122674239137	-0.07290779863302406	-0.22976704979710558	2.0912143106422287	-0.19044818067527688	-0.27476459454586943	0.6285371651643793	1.1986456205452194	0.33569732533739477	0.32547171172204065	0.3400226383828451	0.008947925949999871	-0.29002325795892325	-0.04057035238898763	-0.4099594753176243	vCA1	lightgbm	1	124
218	-0.0962837659931143	-0.5660641672744023	0.297644740060941	-0.30350099920436113	-0.2149490952055533	-1.303920232575624	-0.31869470939583666	-0.1711086143402223	-0.7525767871161368	-1.2264059019862148	-0.239518655546461	-0.8415326656744377	-0.0694543152141837	-0.2221391916381118	-0.23645287103193133	0.1660440829560143	0.44977142318579644	vCA1	lightgbm	1	124
219	1.0367261708702482	0.5789758013016202	-0.23191624010664344	-2.4303997086204254	0.21436207598439444	-0.9142475106677941	0.4601315874581351	0.30530107347162433	0.09771650134361493	-0.18717406154209912	-0.015753549237550898	0.26637135296904685	0.18183414580570448	-0.2116456372446283	0.1874237834929967	0.18660240703049708	-0.13573142406458655	vCA1	lightgbm	1	124
220	-0.2720669975677614	-0.3709044952983172	-0.15431842989323816	-1.8997947841448093	0.0928271087645719	-0.7135278272116692	0.07663247164685982	0.20515901396369854	-0.2147964753667605	0.3312160764790848	-2.429714097621936	-1.0598860869691253	-0.09893926735895346	0.2340751290177581	1.0252329790483417	-0.3364015962839172	0.3588269662198068	vCA1	lightgbm	1	124
221	0.4526013585592696	0.7799444705322093	-0.2579460484830168	0.8184568007263959	0.024463651647666753	-1.1798133192828868	-0.196419787962387	0.03341553616948162	0.17255204350522052	1.9949654872717693	0.05294546258243502	-0.43970249112011833	-0.2971873503282147	0.1977460834152665	-0.13321110428242172	0.12653128437480035	-0.10019380071211377	vCA1	lightgbm	1	124
222	-0.10607574960690057	-0.19266707672148492	0.2848148273732821	1.2932818618688218	0.26089494744997516	1.7822326162315933	-0.1707609779804132	0.2783466561709882	1.0106510793826387	-1.4527893615051477	0.3937499653340914	0.7493524389460208	0.41706323792108746	0.17762503433265187	-0.15686061302796006	0.2036416358692746	0.3091592501139461	vCA1	lightgbm	1	124
223	0.6226082813813169	-0.3935526071338081	-0.26467249139783816	0.2918725156887871	-0.0038692596713879785	0.37825081061777144	0.3129338687588759	0.04065868820605248	-0.4566305737945213	2.4521632409468324	0.45097952949498465	-1.034818677564592	0.11950110231119795	0.09250199839802421	-0.5490656415025027	0.012049656252125578	0.3455887564021172	vCA1	lightgbm	1	124
224	0.19020402334346267	-0.5292533919776492	0.9714684007813226	0.033099470568022114	0.2689836496235758	-0.5369638692751473	-0.34030186536719215	-0.19347894520768083	0.14795290471891012	1.449656099847974	-0.005748706699820662	-1.3891053009256165	-0.38826285385623016	-0.7879941654265078	-0.16602177586699307	0.10612581184377397	0.1015877139360785	vCA1	lightgbm	1	124
225	0.38816200496173475	0.5077853311363179	-0.394974220490724	-1.433765430981334	0.29014362774314834	0.4753647671436976	-0.13446896911489503	0.26784179587966167	-0.009738482036091133	0.577409718329792	-0.2059196686112298	-0.05192104181428688	-0.12576201631341571	-0.06994240753598473	-0.06144851776634576	-0.031603271718769685	-0.39779566350756884	vCA1	lightgbm	1	124
226	-0.15810445837100182	-0.35924591117491667	-0.9136494927971754	0.96804264736167	-0.06176228103586804	0.18059053022105864	-0.10907577194310936	-0.3340515717414229	1.3552529886208113	-1.080008020140049	0.25969157144415234	0.4476430766500513	0.062007154265143694	0.08790522487360314	-0.8575390759884124	-0.16925334315478305	0.272539261471055	vCA1	lightgbm	1	124
227	-0.21541263698624083	-0.28468639383553684	0.5019137918765153	-1.3236314141988725	-0.33282913268018055	0.396655599700502	0.1707935946022441	-0.15883555606723132	0.00021203358353032495	0.490039167027267	0.038227545381476505	0.0159374291367917	0.12619598644966606	-0.1377093206691222	-0.3168934956227467	0.08750037713305146	-0.7601447102761429	vCA1	lightgbm	1	124
228	0.6886362989228669	0.5347762398959295	0.5390089446635413	-1.2991269765783935	-0.2079493892601119	-0.6639375109541166	-0.12847697160941973	-0.17447889814907297	-1.1794159575852303	0.7128063660492923	-0.21249130557061202	-0.014151182311695484	0.11237651507316403	0.03923411377792178	-0.018154977631892236	-0.15133122928838644	-0.29893383471897944	vCA1	lightgbm	1	124
229	0.0745358689183093	0.6223700861877253	-0.3872580165922962	-0.5851356880659322	0.12207986322436086	-0.7039430380165258	-0.032021684351853257	0.2344555287672919	-0.8459437487880334	-0.40315301918737617	0.23171734805395378	-0.5105332930535478	0.008464941922650942	-1.017747846549963	-0.055315430898060014	0.10763013518640757	0.5734192119782352	vCA1	lightgbm	1	124
230	-0.2308176212447163	-0.15370391320911495	0.8163364846528453	0.9795765205487879	0.12412050767584454	0.9433394759241496	-0.17321999728408755	-0.242233046743087	1.1041241023318176	-0.33440054305562034	0.2581816822254078	0.4939854805047855	0.4175233960098207	0.15897768049652844	0.0046776809850078375	0.10481885669247419	-0.7687108304909401	vCA1	lightgbm	1	124
231	-0.2076161641495162	-0.43381556112408676	0.7516459504070527	-0.5074552691798544	0.006799026565851373	-0.3908683253689514	-0.11536293469415272	-0.31316075485064626	0.1876487295545111	-0.9833222031548221	0.009263091318270715	0.0500411098679826	0.1329300159832732	0.15078410613708704	-0.4509899135007083	0.12348982623923108	0.5242326499026746	vCA1	lightgbm	1	124
232	-0.10656411573374036	0.5817505992063857	0.4189395452607482	-0.6783770367391649	0.1119591340344682	-1.0900538942349896	0.23672806698573134	0.23703773730385683	-1.083033805488837	1.4779329401986558	-0.8955632028156196	0.46428698495765075	0.030101361678221777	-0.041377339746140974	-0.33563753848253214	-1.0299857971738204	0.25499455069501786	vCA1	lightgbm	1	124
233	0.0062737689335091015	-0.24551190279210294	0.666284335512493	-0.4304620729805343	-0.286214265276519	0.21025248109761555	-0.12431392718173659	-0.17465707750547646	0.638687610050766	-1.4326730595070702	-0.07636438052287318	-1.1468838010060907	0.22169162453551838	0.23634941195960588	1.1928836781129617	0.14788791752234476	0.13038621114860777	vCA1	lightgbm	1	124
234	-0.19371637858654567	0.35794176300015984	0.5355367266989643	0.4903771086457478	-0.05184845471034116	1.5659871938180496	-0.16761882885007975	0.30481079388324683	1.0089682996563514	-0.3579719779003956	-0.16038854698042937	0.5408281207409043	0.023441586327763355	-0.0015352327240315878	-0.3147477681010788	0.09862714522509386	0.06261198158068543	vCA1	lightgbm	1	124
235	-0.0758821899243396	-0.05182755400566384	-0.7732183612088349	-0.30244869484731324	0.37391797935533394	0.039970503080039216	-0.21672335341260696	-0.14030516588845884	0.46933506952586534	1.5636635296400851	-0.10085822784132688	0.2975736159854128	0.08179247214642182	0.0752025579457366	-0.3998759809010362	0.15502259324442622	0.15812835048280147	vCA1	lightgbm	1	124
236	0.03394268790013839	-0.29572568716388326	-0.057231752134707554	0.3987693810419661	0.07339146194257007	-1.2382145318772004	-0.23117441223394258	-0.17239166701695455	0.052574041618694126	-1.3034112177429256	-0.3126106000902318	0.33745906030873024	0.2539966016583876	-0.03555076528957108	-0.26687175225790094	-0.1393154170627483	-0.6214126053465602	vCA1	lightgbm	1	124
237	-0.08025326350668346	-0.2593595387106076	1.6210269761298972	-0.2140649429619672	0.00608673826808501	0.8158592444613512	-0.24749417320181702	-0.12066815313533437	0.45573202013845593	-0.819639954738306	0.2594543945247227	0.6406166526527022	0.34150848115278104	0.16438187027777615	0.08724646154146268	-0.2385293832946435	0.20689542454066606	vCA1	lightgbm	1	124
238	0.11916811335531681	0.18841733978837769	-0.6013738324350886	-0.41326855567991905	-0.17455455960991176	-0.6555692121629944	-0.06624506819459998	-0.08958593638835281	0.27835203329996594	0.016949590104395378	0.06418916524220449	0.491042592564173	0.1809988673725531	0.16780227428323244	0.05502781526410066	0.17248178143539272	0.48697014288833496	vCA1	lightgbm	1	124
239	0.4266292625885251	-0.16311083985200034	0.009105358722929537	0.8380327236786079	0.004028131677403108	0.3049704476459943	0.6006625141490313	-0.054942532981270865	0.11539394533949844	-1.1010311146292304	0.44135892857968706	0.7097508552687376	0.2401529780706264	0.21617275066610087	0.7764372771326061	0.1416235334827778	0.19883143225468922	vCA1	lightgbm	1	124
240	0.20021137324982866	-0.21166266646130355	-0.27234320288928804	1.5285825108023663	0.12877367401066417	1.1310576146115825	0.45440731686849145	0.04962886247665014	0.22475944343642912	-1.265724895946103	0.3782250261046393	0.6936131196424952	0.32901698445324373	0.0993814932324146	0.19524203757726302	0.2051363653762262	0.382499708464737	vCA1	lightgbm	1	124
241	-0.21235544302729906	0.503452592063228	0.7431464326959647	-0.25519476821144754	-0.06276187863749919	0.36841128220097324	0.29810085703808	-0.08500738411157192	0.2017431088197026	-0.7790522095566021	0.41738785804438416	-0.2984521164240265	0.17553054526153442	0.07700284836248288	0.49722557518373717	0.13197606588109037	0.6672115910351255	vCA1	lightgbm	1	124
242	-0.020825801428186158	0.4217513316740901	-0.3814568028296306	1.277986377892475	-0.30887532742581286	1.5726139548784686	-0.3129970351771821	-0.06810327025635264	-0.05658338238148633	-2.3756523884371665	0.31545705055752626	0.6149482841666952	0.23340844686617968	0.06788860637280997	-0.4986119267471819	-0.2774612262537216	0.1861260991955302	vCA1	lightgbm	1	124
243	-0.37373371809796063	0.2413747982462556	-0.5631591405126931	1.7606718618331503	-0.002769433668663986	0.11644110187026087	-0.1881496145710537	-0.19076398209213166	0.6127674760352193	-1.0681051839357811	-0.07369992642898764	0.46100890002599076	0.3067187092654232	0.16617185593193398	0.07311620043503735	0.238310390778261	0.06666043799217382	vCA1	lightgbm	1	124
244	-0.14955501498588883	0.4073042709210716	0.36397316264363166	0.6462348514317987	-0.13740125195943345	-0.8556395595699126	-0.05099703724925404	0.13556046300695387	-0.1171217665231358	2.219847273164695	0.43847027239986947	-1.0787303382682105	-0.8078722343143846	-1.02538155928376	0.3021253926687589	0.11304776898746957	0.43524423684562585	vCA1	lightgbm	1	124
245	0.9257038350689529	0.06521859720580434	-0.661203951478239	1.2378134769932774	0.07984446186652296	0.5531495071747842	0.08839250089171397	-0.051382490910075566	0.10948205414630761	0.44438873218928054	-0.44359557890819934	0.2595850230263895	0.32764746437954184	0.02116257243187299	-0.1218561774572347	0.16653454662942507	-0.5534963729045486	vCA1	lightgbm	1	124
246	-0.18771950107330687	0.4524527594688335	0.06737654213236563	0.7990500268613797	-0.6426402388031972	1.220452163357771	-0.16181289152581682	-0.3991621008894091	0.11844108188890849	0.5315207434697734	0.4164471661654239	0.4365579384632894	0.40631819554262943	0.1054656644011953	-0.3351090582804351	0.1983581947864552	0.19396704384971844	vCA1	lightgbm	1	124
247	-0.2840582253313435	0.3736578152487169	0.12537657896158455	1.0707561635865792	-0.10791922338968973	-0.0055045431008792015	-0.17015179145155224	-0.13946919462592416	0.9347383480697061	-0.3786896620504282	0.40941190199858535	0.004952321819588889	-0.12185811232028032	0.12204024971094686	-0.5053521179882375	0.24272045000535836	0.07320882375781561	vCA1	lightgbm	1	124
248	-0.05360743730409515	-0.006081004705931229	-0.7863412247782263	-0.09556164162601644	-0.031146573615514116	0.20295344578499847	-0.12147959183086411	0.24815445863476884	-0.5255383644247991	1.5082982769552893	-0.4502559809212063	-0.2930001747368415	0.24621801824687947	0.13205838467271253	0.6937396459711133	0.30816960315137937	0.4526406577359783	vCA1	lightgbm	1	124
249	0.016405148843584436	-0.2284301406860733	-0.5762107056736514	1.1065606245056867	-0.2112938124479166	1.1058211872802124	0.5603344969703271	0.052420786003548256	0.4570512465036554	-1.1066832970915101	-0.1504056027510414	0.7819491107890137	0.28738160613748803	0.07900445830837169	0.6484907308420532	0.017790495160542864	0.059214601044719456	vCA1	lightgbm	1	124
250	-0.298975576261636	-0.3569606231899128	-0.21416072914639128	-0.01543377326651659	0.05904757309483974	1.353100788087053	-0.3776589989750437	-0.24864638349909843	1.1328075903202375	-1.6601474134429288	0.2657257624216208	0.540013907842782	0.04892731947366272	-0.15777393319087826	-0.6441470489116492	0.17614961592561887	-0.21669088756956773	vCA1	lightgbm	1	124
251	-0.10698299505593531	0.5457768234359534	-0.6349413966443687	0.7194611847717769	-0.2790628058364354	1.4547051224259628	0.3088904173543848	-0.445099241776129	0.700932069955112	-0.41694895065985366	-0.008702903511514763	0.415655671922261	0.2783778112665244	0.2610927895400136	-0.4655619160366792	0.21121867115243098	0.14511509702636594	vCA1	lightgbm	1	124
252	-0.30106461203112755	-0.5049691681487279	-0.986551049652441	0.09278228328697405	0.09972559670579702	-1.408423564365177	-0.12050589394015787	-0.4254749073676677	0.7180692235121933	-0.8844343223830751	-0.3378734700648171	0.30820723596981314	0.2643417112267535	0.145630656841851	-0.01891616985189094	0.22268109367238098	-0.025683452066597237	vCA1	lightgbm	1	124
253	-0.37814585186181854	-0.18237524555946513	-0.3464829475680832	0.7770238795572225	-0.40916918330088914	0.4124542278436493	-0.4636372835936872	0.020433738574235184	-0.11582693945407008	-2.68931824580437	-0.0548943744510938	0.3416382614854404	-0.37905275988820214	0.27516308898325614	-0.055799763938768294	0.14460043611832354	0.07036564162138283	vCA1	lightgbm	1	124
254	0.052656638689337225	-0.14307312207759304	-0.13979086965472293	0.8690554975156796	-0.3550611627927634	-1.0484858390556495	-0.1729604146597648	0.242555506400409	-0.9017526837657709	2.0430201332671953	0.020820302139153396	-0.6262283794739775	-0.2738368773185158	0.36753885493351013	0.8482647821836964	-0.22306457459474216	0.02237459688658656	vCA1	lightgbm	1	124
255	0.13194070592843038	0.0332828792845052	0.38906646503219766	-0.07784474708523971	-0.04751927866429445	0.3786293322839605	0.32708559836400053	-0.23425126632106982	-0.40845559926806885	-1.6957751398005239	0.44342467208754616	0.099626355689129	-0.10178608835002698	0.10293630824521241	-0.1163784752840991	-0.2092138906966833	0.7026656369134261	vCA1	lightgbm	1	124
256	0.22085383766692357	-0.4102568554531387	-0.5320937065436742	0.6318433426474104	-0.031403186729008555	-0.8196050241034559	-0.05942562786362426	0.037351827696630355	0.28819855740859196	1.051296204018973	0.04990425344940501	-0.9668869603152042	0.0019137547661675792	0.13629081095323492	-0.20997253746603986	-0.042551501303503214	-0.5027216983191063	vCA1	lightgbm	1	124
257	0.05305534238553622	0.6580608334722967	-0.47710452716035634	0.4320949782872953	-0.21601232836152442	-0.5297227560348637	-0.20003380341623936	-0.2791342953227842	-0.7712988307665928	-1.2249038925659765	-0.04551820092312003	-0.16000286022552854	0.19485456156981143	0.1718271074835623	-0.30013493266534624	-0.4155776368508979	-0.5822165523722523	vCA1	lightgbm	1	124
258	0.27858043108701375	0.7352336895020088	0.5718826619164389	-1.104996486826278	-0.0012801235357322574	0.3083061264502741	0.47978424118615887	0.04934539022086977	0.3114037016527247	2.0102077108953194	0.03252721799915903	0.4243593165338908	-0.27176420859548944	-0.3567426887167545	0.0439241574875359	0.09095028804203362	-0.14511607937761742	vCA1	lightgbm	1	124
259	-0.1445478937812232	-0.18624733465824242	0.1941416219361915	0.9364263494849681	0.1466550802882678	1.1617896800084755	-0.25513410913387874	-0.13706312230712042	1.2166013134204006	-1.8494820770806826	0.2345301948632545	-0.20667349797974155	0.3915753010165545	0.17708407809377652	0.48935588386298806	0.15920488922895398	0.3063007010779534	vCA1	lightgbm	1	124
260	0.18516566012836758	0.1253942632442038	-0.6969181321433762	1.2307285316768193	-0.34070864971146825	0.3282289656726334	0.6277507417643636	0.1652388213158392	0.15363486432509993	3.2734386627287355	0.5027710355361404	0.27354990553660835	0.07254681690251434	0.06328011427241367	-0.06613499919183337	0.1861408012411948	0.2315009233284621	vCA1	lightgbm	1	124
261	-0.03840344813428551	0.5177676615614181	0.2957242750311236	-1.545876723431051	0.7371599516279853	-0.8469943587644027	0.3310413365268787	1.5223254751390276	-0.9332980404330284	0.7801003174318685	-0.06917730317539936	-0.3038682960919768	0.005239247388882217	-0.37155165580569005	-0.011674994014798488	-0.4508634861064285	0.2325992993094946	vCA1	lightgbm	1	124
262	-0.1388689928346477	0.6002745137674107	-0.6259804827912593	-1.5531924659392509	-0.09383024670038881	0.4065380437637176	0.025509264594664738	0.0979115179889544	0.12042255322479598	0.20405571177948223	-0.071113327121797	-0.3617845276036381	0.09201421993006406	-0.27078143320689546	0.3856294797919962	0.11706717434924288	0.4052781795084448	vCA1	lightgbm	1	124
263	0.19801720831117753	0.5149877039941673	-0.6303669519201273	-0.48989978710355647	0.13739216006198088	-0.9878394584422495	-0.15607701799795454	-0.06082765488526271	-0.0641422153260691	0.04086058329157074	0.1743665991901157	0.21474010844242522	0.10358892287597647	-1.2244079049591512	-0.14364517693844467	0.2052590857642993	0.20054954715573858	vCA1	lightgbm	1	124
264	0.12441244287925962	-0.3094951456612805	0.2506268067254143	-1.2494539892993888	-1.08563962893141	-1.536386170281902	0.20890674051392435	0.3320135108832252	-1.8617628107503592	-0.1254839379145557	-0.0985548205310431	0.25634623564467435	-0.07871261639947182	0.06109946738610759	0.6100524865950465	-0.4857561985960612	4.905586869122171e-05	vCA1	lightgbm	1	124
265	-0.21439741859362804	-0.4788028455106989	0.07874831499331442	-0.8091296233780028	0.2913575407557439	-0.9090442076592778	0.18814752142720673	0.08335269859669298	-1.3763595842245455	1.2323944195918475	0.10025365618244685	0.30777272334403083	-0.6713755782340495	-0.501086481157193	-0.17848061350154346	0.1109755290388837	0.6992571063738073	vCA1	lightgbm	1	124
266	0.181539036844813	-0.4147647351149445	-0.007505825233566485	0.6290138709989536	1.1817440699794017	-0.7915195434293127	-0.1090034773920941	-0.019123527988233614	-0.14493381421950344	-1.5326660267093368	-0.28286350924620846	0.7827236544122137	-0.2030727888649221	0.5080505885949687	1.1124943058940138	-0.0716120006489207	0.30779228911008166	vCA1	lightgbm	1	124
267	0.2102786754996094	-0.45444201407419227	0.7619351572968294	-0.9460727118216182	-0.21805167475273057	-0.9827524929998576	-0.25269457473801843	0.0585770344095044	0.1352836601854047	-1.120022953864025	-0.0017002780443861716	0.6828720650129355	0.36543102560224977	0.20913355779760576	0.41165092884390014	0.1401564778486423	-0.8555466973420139	vCA1	lightgbm	1	124
268	-0.1811537577772909	-0.4671619103109639	0.2718580637235968	-1.8589242470674319	0.11298310685870307	-0.8102252873584492	0.7345915072717057	0.8842905755125113	-0.08712127224201005	0.5561325171269896	0.09734223054724528	0.19567949232152462	-0.43050023636307405	-0.3834948030568417	0.8407169845666851	-0.07540475047726368	-0.4742024869131858	vCA1	lightgbm	1	124
269	0.09765997226516683	0.5585380492855038	-0.19173872655818058	-0.6027354636994215	1.3833846041890077	-0.46984612177594953	0.16732013158602213	-0.15420058295649539	-0.8172821370316067	-0.026275934863053935	-0.364485756669806	0.1599889590835064	0.1522362563742664	0.5879116333350127	0.8290493735365912	-0.46432202397151345	0.4251323126853055	vCA1	lightgbm	1	124
270	0.10490442886006533	-0.3710508438276027	-0.10434993840496913	-0.24241549495080153	-0.046377898082547955	-0.7990934176732194	-0.2147667255307265	0.20816392527608815	-0.8483635256396209	3.3852789018583462	0.3342972846274503	-0.5366793093884706	-0.034356196636715894	-0.5519524680310278	0.006382773495873873	-0.7410797758653579	0.4262444097418389	vCA1	lightgbm	1	124
271	0.0279172289480284	0.5811444299136156	0.5630372111093167	-0.23442714203639584	0.26921556170317956	-0.7000879382657587	0.10016921725314194	0.4229891140543433	0.23342802831561554	2.901837532107566	0.3212167614677807	0.47127689890587343	-0.15741944153667287	0.24660717287937445	-0.09059031051540208	0.22864421745442767	-0.01922158381742439	vCA1	lightgbm	1	124
272	-0.14473693740460233	-0.5952402277671391	0.34946298910354695	-1.1822013784412215	0.4180576977803751	-0.47501610387292564	-0.003470283910399349	0.2636743585805158	-0.2826840637861669	-0.9118337424722613	-0.2729245015900792	0.5505833140522473	-0.4389077711649754	-0.849906662022929	1.0630305899979837	-0.025861598306571087	-0.2891572211910623	vCA1	lightgbm	1	124
273	0.3269207847519809	-0.2324108995027866	-0.594593609720237	1.0490356089915216	-0.0479481209549505	0.5590442502213129	0.031097813272061313	-0.011212607452868225	0.19527326531253084	-0.9819290586963789	-0.213623148731125	0.47185926104908593	0.2875938943661252	0.14695750475937355	0.026620732423345537	0.20824610851135375	0.23370394564732228	vCA1	lightgbm	1	124
274	0.15154860105264403	0.48108712928019387	-0.7204755000846443	-0.19071638284675702	0.20041011308123782	-1.0132501322954524	1.5060813837335592	0.35554219966636114	-0.11339635268561093	1.6635801900463816	0.2485991764719036	0.22794641903500815	-0.5412469760222932	-0.8248459023671705	-0.07260397496967963	-0.3954449115658605	0.003765235397867964	vCA1	lightgbm	1	124
275	0.3990975560701579	-0.05718928213510554	0.7958369384239481	-0.236072006105976	-0.053263367419281046	-1.9521296257799232	-0.14343838556316701	-0.1358154285344269	-0.45343182452358627	1.0177029387238057	0.0043537237518499845	-0.7241826028788529	0.21669039914230423	-0.07058841641180938	-0.2885108659898536	0.12585343244910469	-0.48322289494156584	vCA1	lightgbm	1	124
276	0.136653765149823	0.7903040606554974	-0.28611490323846306	0.41523759044290165	-0.02263943519474728	-0.9545655076850471	-0.1945383723415793	-0.4771478720454124	-0.6416747450526057	1.4007975400468993	0.16498988523767966	-0.8575030328161538	-0.28005144959718964	-0.6351184501862989	-0.15842227948259308	0.247516445698208	0.6886534699193843	vCA1	lightgbm	1	124
277	-0.2310412273282527	-0.4478803331742984	1.3362618722631863	-0.8535366009710622	-0.12144437282619788	-1.065775379655285	-0.2259998778924248	-0.1067374177947478	-0.3219758814046214	-0.4042438811968709	0.2789881671103205	0.5471220422949453	0.24508497502892365	0.06622591327883479	0.08577669556173403	-0.2908768465120734	0.5231999026028383	vCA1	lightgbm	1	124
278	0.24754236335327234	0.8341573871830019	-0.13013388056876332	1.403962552941965	0.1254699554870551	-0.33996463699149193	0.4383319500390802	0.05654802400706081	0.5348110785794076	1.0763533049509915	0.5378874757003851	-0.42718503279080605	0.040548416881983844	-0.08786952665850978	0.11307752106442988	0.17765806978100102	0.17814408483225916	vCA1	lightgbm	1	124
279	-0.1193227417496017	-0.10195007576099126	0.7318162264794273	-0.28868512140900593	0.37641168279206944	-0.5139962358586684	-0.10472444466013772	-0.3019920599960155	0.25706019277330744	-1.3416651363203234	-0.1649093790647132	-0.5561460942580172	-0.08211969183996905	0.23331074773823923	-0.24391476027245518	0.006594280800876345	-1.2630278972502846	vCA1	lightgbm	1	124
280	0.09014823431904109	0.9567538145349156	-0.55788341506036	-1.3486766164538433	-0.014820575122246792	-0.6105421124249814	-0.3543929773278586	0.19990622966369448	0.13014539997966432	0.1463945620509338	0.237643760873784	-0.2338694521130034	-0.6110342579117726	-0.01642335446621689	0.08209315899855427	0.1476473458427208	-0.3073437932908746	vCA1	lightgbm	1	124
281	-0.11519193893572031	-0.2820782856959655	0.1580536124060007	0.2417945825553354	-0.05188264257487927	0.4421534631681931	-0.1592535078318757	-0.19486414768662377	0.18541911575952824	-0.2761876313916515	0.09224807342467653	0.4817919618358948	0.3503316138228262	0.24070414304824778	-0.0355664547681786	0.11683900620936444	0.21631176337726868	vCA1	lightgbm	1	124
282	-0.0829030568628459	-0.17346026587632232	0.9067223673020268	0.40394346238400736	0.11661479952001252	0.5780429155442394	-0.18214963810961013	0.44460764550028575	1.2637105994161077	-3.103430342042128	0.3752416441612742	0.6583144395185518	0.38864463032913227	0.19346405018451984	0.11590306651395178	0.16524780504654332	0.07507097757504887	vCA1	lightgbm	1	124
283	-0.14631969381943954	0.08965919871011249	-0.8662701126880833	1.312894209819173	0.07498801900222599	1.35449987983959	-0.19657095338573238	0.004231690721302267	0.5004692561369346	1.0429460177961118	0.28210238939710147	0.6830321314629417	0.25443924543314606	0.20327206764558878	0.7421710777241314	0.15867138439370523	0.010970360714600684	vCA1	lightgbm	1	124
284	-0.021873095554869118	0.7641267057822971	0.5265563119808647	0.446665082019143	-0.04176846060704111	-0.5335379888949503	-0.297939112538322	-0.168698439651755	0.16475555078950768	-1.8792174517389348	0.12899613385584982	-1.563631467187771	-0.5619199900671958	-0.11906045108582713	0.40452752372790085	0.04972942375433924	-0.20761561432814798	vCA1	lightgbm	1	124
285	-0.1101038591319759	-0.3586677958649084	-0.7398516218086719	-1.6195581312146397	0.015016084288587951	0.5316897827501811	0.3154425908007797	0.03784328388511788	-0.049847017443083785	2.091129139282074	0.4540141131688028	0.6086037739833046	0.09807251293509277	0.016623722379800837	-0.39233398936588004	0.12794635497559698	0.412146462121594	vCA1	lightgbm	1	124
286	0.2871488652160109	-0.48145376932459727	0.9883498292349862	-0.1985596228250085	0.2469234387604185	-1.2819976536759425	-0.12081955615238409	-0.1618013195392071	0.37313528209622254	2.172257362335518	0.09992947743895747	0.6180083077329459	0.02471109635218325	0.061359470061801355	-0.41329260535325973	0.22660087587226593	-0.52596960069541	vCA1	lightgbm	1	124
287	-0.07148623589822758	1.0102988835456943	-0.6053076703494803	0.15038981671621987	0.09329517669732774	-0.6106826991258913	-0.08918633066799955	0.3091866242563292	0.036413199735700987	0.6716770762242954	-0.2844906353205247	-0.5311949888102029	-0.31752973201801904	0.014094186848216932	0.4563846686091553	-0.07757391891892375	0.558677372622444	vCA1	lightgbm	1	124
288	0.02334089666203385	-0.31359907277560406	-0.03911838146498487	-2.8049015849853176	0.6227166650609915	-1.0344072890982632	0.19979654274880013	0.2665139117662543	-0.1370804012527771	0.5814242393371603	-0.1797192464339824	0.2646394566137904	-0.6215112574625438	0.2402161729241899	0.11092402806200057	-0.07037150514071697	0.40494535769280776	vCA1	lightgbm	1	124
289	-0.18974057855835075	-0.32847190586506914	-0.6162098903451388	-0.9163542853438389	0.08716394448181411	-0.8371872490155235	0.11657115305139298	-0.12094667834801011	0.21611625252263578	0.023199976543224487	-0.1093258547378762	-0.9542571793007542	0.19324517558582918	-0.032589621087079634	-0.2532943691938675	-0.009749467540946952	0.17810030291984577	vCA1	lightgbm	1	124
290	0.0013119183388161442	0.48868572738822785	-0.21903092817812503	1.3053491880690724	-0.3708087243689667	1.0943442500621299	0.1278553916961668	-0.6518132876282641	-0.09938611841244835	1.1958123980215647	0.2756125674995911	0.36875663218367327	0.0166594904919135	0.07607324998357924	-0.3978478734821434	0.08985776171574934	0.16768912540465455	vCA1	lightgbm	1	124
291	-0.10718435773386764	-0.34322041736172737	-0.4947357203054176	-0.3814001384231167	-0.04492008757864187	1.9144183855552854	-0.27985157833871943	0.023119093063559193	-0.21623611082889102	-0.4767335308441905	-0.18838240564073888	0.5543088773384939	0.2729904734574041	-0.05069524397830939	0.4260849490563272	0.08717583917271704	0.7030741564522137	vCA1	lightgbm	1	124
292	0.3443201059763745	-0.24269421600336574	-0.35631380501785165	0.11074976048726116	0.14927509630636182	1.4646199182468203	-0.45856372206418794	0.1166990787117802	0.1390524786056663	2.784487347736345	-0.1278961234784315	0.4512035825459717	-0.2677420411793548	0.17334439309524588	0.5188624318903264	-0.06676222098211478	0.29315723141466976	vCA1	lightgbm	1	124
293	0.035822500513774676	-0.5960427569407232	-0.37817388956236697	0.6449388022429005	0.37761991159304953	-1.2818734188965	-0.44016746003181556	-0.0747565351079497	0.020583377436128796	-1.1639166255808195	0.19240692883687466	-0.1437414328610933	-0.46048204914790813	-1.1445826577671598	0.3645759568363176	0.06311553080732107	-0.8949068445999296	vCA1	lightgbm	1	124
294	-0.2558647637559489	0.6050508263317577	0.7123561984825968	0.30819375021469236	0.003897037461190301	-0.5076119792647307	-0.11724501635673208	0.3321749330864158	0.14288524132017516	2.6557337732811086	0.2576408974917625	0.37626137652445074	0.2613704004674255	0.05289793377066914	-0.15332168685191852	0.11997352425454486	-0.29846638456072816	vCA1	lightgbm	1	124
295	0.03545388180723918	-0.2765480532778796	0.781599631931635	0.7393442856443972	0.1471432865538275	-1.0930586056469558	0.16949750118337448	-0.012460224712748982	0.17935444617577456	-0.8352973199043506	0.06824370830271767	0.6201293129273076	0.3354365067479423	0.13053982675665077	0.8120477439856145	0.039453388217703105	0.2575988271888328	vCA1	lightgbm	1	124
296	-0.1777306968750068	-0.4271181486737014	0.019520663840532464	1.5924179169860768	-0.006195651888708193	-0.9476092353195755	-0.0480291702245661	-0.2630961851737598	0.5621722457491718	0.5986773678812256	0.19199290950412376	-0.7252863923709504	0.051493867077712856	0.08498715757659951	-0.5321874644789619	0.13208699198212207	0.2703006677030085	vCA1	lightgbm	1	124
297	-0.008304969961166943	-0.3157535107485563	0.8251589896898925	-0.03435674934331913	-0.3253730481362448	1.9608362050655592	-0.331709221612044	0.20732345164849467	0.28603878573547215	-0.7074034860993699	0.2720461432384655	0.6092104817218579	-0.022258226143715504	-0.09289775249435615	-0.4362135129269473	0.11804397083459066	0.056241013807893835	vCA1	lightgbm	1	124
298	0.23436913351599972	-0.45478796918406594	-0.15180396569957053	-0.8959906074867637	1.146433055420253	-0.7087517441286312	0.04167997931375323	0.29776911994958233	-0.598991816458234	-0.6306970432872882	-0.06202682756951883	-1.3127808082979064	0.15067247951739335	0.13875218560613062	-0.122646757586341	-0.43436703532278925	0.4804906652759694	vCA1	lightgbm	1	124
299	0.19796921531049788	0.6298201550413254	0.6755958719851016	-0.9752500567433714	-0.10543536924253805	-0.5562498546341633	-0.11911517132981854	-0.040062885736987026	-1.0770348930069904	-0.26600427840097435	0.03911370896906135	0.2104149544499845	-0.027098571658598993	0.01760622629582753	-0.2450095044964783	-0.5131002472434406	0.35667434150860483	vCA1	lightgbm	1	124
300	0.6942026112280851	0.6191994120723645	0.3840968121674908	-1.1243057289384557	-0.18920862657141815	-0.49266559123677567	0.11078029491745363	0.33513108346738063	-0.6031070311249294	-1.0158336781058193	-0.2525958906933475	0.1294072282068825	-0.6674582400277477	-0.4189992344168994	0.10295540763610618	0.07743169360148046	0.36477087856398516	vCA1	lightgbm	1	124
301	-0.05386591142163116	0.5414208598124376	-0.7570087234578942	-1.866751032341178	-0.3182042230483597	1.101288168656442	0.18123367243687946	-0.0723128099005461	0.012350998096487313	1.5651396286623251	0.0036690565072212264	0.2732237146176346	-0.01490410115989336	-0.1389206038157015	0.4960435242849579	0.16725329746947473	0.14511588473799408	vCA1	lightgbm	1	124
302	-0.06634287801814487	0.7374043429753756	-0.5147295772063105	0.5587260460157635	0.48576784142873225	0.6245896627086583	-0.2521092352220195	-0.3735846108544854	-0.013632151015814224	-1.6570367440306508	-0.10189285118803892	0.382933824581491	-0.028553343546501093	0.0518580445110554	-0.6620876316684268	-0.1677287890026287	0.22366578124580994	vCA1	lightgbm	1	124
303	0.2768867048204536	0.6836578146493747	-0.38486587912126996	-0.10249137663560634	-0.12634024760498488	-0.3851247758593947	-0.1184591010019885	0.32667980082061693	-1.220062002881951	-1.0127597457689856	-0.30129847978012037	0.051061848927963865	0.21031149139739358	-0.0792758562663875	0.6581406095647193	-0.744124306171481	0.3404059001761473	vCA1	lightgbm	1	124
304	0.34995258559781817	-0.1642185087022336	0.2217407602040326	1.1067341515235936	-0.43619965204861705	1.1649906252148843	-0.2173319487721204	-0.6200712001369223	0.10899138306487897	2.8065860021102513	0.36256303012179636	0.4747613183546114	0.19887877973212437	0.23346392040175387	-0.10178182708566	0.11139640289746584	0.09893252134523461	vCA1	lightgbm	1	124
305	0.712987452905627	-0.20781978397926545	0.35707057500307354	0.6373546206146927	-0.10087118181208614	1.3942756520017474	0.22684100212602862	-0.17496314955769166	0.5949871351414625	0.3893098467428935	0.030889380457835895	0.5973027426876112	-0.7650265553237474	0.3190663186005333	-0.3853868611344038	0.2521894830598758	0.1454626661463489	vCA1	lightgbm	1	124
306	-0.09951235874846175	-0.13108183681918378	-0.22802942425108588	1.208545695938517	-0.1989543519664398	2.5562759819941556	0.12555357403057144	-0.22161873119379308	0.9367810060768431	-2.574438004344397	0.3610844719158334	0.8444061419000476	0.4625306633627757	0.13941452631533652	0.6325523374420037	0.16312212595255693	0.2834431337371161	vCA1	lightgbm	1	124
307	-0.16113297808536395	-0.3002033603594689	1.6994894870626458	-0.06866139508390628	0.2850824623105213	-0.24576107958389662	-0.16875908087756258	0.5961151547232857	0.9215734591099239	-1.1243215762740688	0.41480423280400425	0.6257526649811511	0.2963792639807883	0.16582904460717277	-0.0383077201748976	0.16271747255126043	0.4691845737403163	vCA1	lightgbm	1	124
308	0.3465132687291332	-0.17869192117864874	0.18931887464151334	0.9246508905802283	-0.11893822108821907	0.3500692503183122	0.41188191317253664	0.18734344354111407	-0.09060323801730687	3.067021040531755	0.5317065899151046	0.4956757410875642	-0.6170220210803578	0.1306947887335139	0.28657685658803894	0.10188253529034871	0.12524321318031678	vCA1	lightgbm	1	124
309	-0.20164032841210877	-0.3722113382251437	-0.363333451650974	-0.3207612653442821	-0.14860066084623963	-1.3238394497232615	-0.29205480039720294	-0.18396260978620202	-1.0960785543652902	1.3792339314885473	0.00038115548230676044	0.3586266108783629	0.221900181918187	-0.7585140035253755	-0.127695018666256	0.2666687571343938	0.12282951252110734	vCA1	lightgbm	1	124
310	0.4703547517407558	-0.2258681382125852	0.8814214605119937	0.15268919334715905	0.17876134114837408	1.3664187249231228	0.045735278577871706	-0.022258395206537822	0.43833210562586805	1.042800091927586	0.25496474170357974	0.3226472807202288	0.3790011863739184	0.18725091032587768	0.48750478815200604	0.16440398919359944	0.14984081775215505	vCA1	lightgbm	1	124
311	-0.14019285950216973	-0.46808635764201345	0.647137310794636	-0.6957565234693776	-0.20866470266048465	0.17779681875295728	0.4171936074791688	0.056733218704443145	0.12358319743781572	-1.0170561461011398	0.010885589343823781	0.45049871255587415	0.09622024152278076	0.04948682856395742	-0.4816105378932192	-0.06404938013042981	0.42809717117835905	vCA1	lightgbm	1	124
312	0.35574988583821626	-0.3468501028331914	0.4592430244893585	1.259871974957349	0.16540479961601304	-1.3921807973555378	-0.07021062494128151	0.26756714235003076	0.4218956462255815	0.7770188470866473	0.13655303843547692	0.5748150407100389	-0.08200028401872045	0.021660995535856434	0.5845042493022177	0.0714819337198482	-0.03005575933867757	vCA1	lightgbm	1	124
313	-0.2709167076182894	-0.5687287770906374	0.36673295895694735	-2.112107458647819	-0.2750189186561227	0.8325676375318166	-0.17654440017035597	0.27640409272431077	0.006144242614300653	-0.6125125052913611	-0.07458703505151734	0.30180642716278333	-0.2297452002823455	-0.0845078643441211	0.21099464665312256	0.05812083389488815	-0.6688995484859949	vCA1	lightgbm	1	124
314	0.49147940616673264	0.8254342411250519	0.8822792343222864	-1.3514110257853118	0.21314201550703765	-0.7004756833610559	-0.02307059898481389	-0.019365974343707893	0.3649391395718276	0.8796634301226274	-0.09448090152689581	-0.6440940499308387	-0.21612985588875414	-0.06931887428911383	-0.37303732579582316	-0.10097624712183703	-0.4613034930661199	vCA1	lightgbm	1	124
315	0.045556980597664255	0.6178777838663916	0.12485339775845403	0.708005144409847	-0.3602763826900208	2.0825322254202288	-0.16056712283771674	-0.16097566305438396	0.833963773397827	-0.3476701636443304	0.11975294675778012	0.42457606397058006	0.17868918103891282	0.24658512295872467	-0.26235814892214177	0.20223790441991837	0.13544192415539377	vCA1	lightgbm	1	124
316	0.30930820055637936	-0.03544651864849965	0.08838279340122013	0.6431437885077185	-0.24992745367768676	0.4440354216560277	-0.39702243733757014	0.35510921349250874	0.16653417591709865	0.3491448028875773	0.4677524640941511	-0.5275095136920162	0.1446770473497868	0.12732602392510392	1.0580305432659716	0.07384418219956838	-0.3168585186039278	vCA1	lightgbm	1	124
317	-0.1564015928402732	-0.3504102093776802	1.2325067393527485	-0.3644567603556226	-0.09542166743976219	1.651473594119073	-0.09550259466299665	0.036181929766156556	0.22648996939855914	1.3485156277637433	0.08957600981293062	0.46360895288748283	0.2738653951998098	-0.03023058692689985	0.34732304143949916	0.04817574935335492	0.07811271343187473	vCA1	lightgbm	1	124
318	-0.0854021823314728	-0.2251923775162957	0.6076155440746369	-0.13685583832182052	-0.25838811542174556	-0.9974864061065616	-0.399382387775326	-0.22002844367382368	-0.40742778131642415	-1.102820864146053	0.48699394579329985	-1.268298740364139	-0.30621156331921867	-0.7634439364790694	0.09412567426744961	0.13848212857763917	0.38511249954467314	vCA1	lightgbm	1	124
319	-0.02844706097919245	0.791491434452046	-0.5256952056166802	-1.2406432596520527	0.09032926530299974	0.15543738588771525	-0.20804597925140295	0.9643769554032277	0.0040642149982808165	-0.7123616917849942	0.24806201728134952	0.30794245848391905	-0.19216318448560155	0.05892472954090243	1.2386874686361646	-0.10423715738833075	0.29402857918741165	vCA1	lightgbm	1	124
320	-0.06687607859729909	-0.22593978138549642	-0.3986035539845941	0.7556990874198484	-0.5044179691110797	1.3255043536633677	-0.2726307775993571	-0.18489226256016097	-0.08143399962478369	-2.218263046751498	-0.007322198298681811	0.5484975650102091	0.3255179114514454	-0.014220045068707247	0.4215759661534402	0.08129201896034255	0.11037543969554775	vCA1	lightgbm	1	124
321	-0.008123749614535587	0.6823515124458809	0.6957241218827163	-2.2643021407290838	-0.025570979589137382	-1.0360298840981297	-0.0891114085475686	0.1204056518672366	-0.050681868538178895	-0.30254938684360105	-0.2727586992259065	-0.129315263172827	0.1933365348926359	0.20932739401076236	0.07753392956816467	0.11847616224160934	-0.05798133164143621	vCA1	lightgbm	1	124
322	0.010206659600703834	-0.35653780558205833	-0.019555855085121067	0.9287290806662696	1.0139637347262427	-0.7895063067759333	-0.20253126234116486	-0.34254102070534054	0.210975499849535	-0.8179311647131523	0.3384252678327306	0.6241442329614851	0.25377725064575446	0.5745624034310071	-0.6191383398263023	0.021845650864489915	0.3599100356015043	vCA1	lightgbm	1	124
323	-0.019722601551452022	-0.42768037192246006	-0.8054259385054697	-2.159394502505672	0.0004216204735203829	0.4581879757215245	-0.30756732903668205	-0.14547661793635633	0.16135949926996193	-0.06331974512729553	-0.5499035117013773	0.06102392531520783	-0.04033335842247533	0.025890743589784704	-0.6117742717350404	0.08657889681628429	0.061958098432664074	vCA1	lightgbm	1	124
324	0.05705669242559624	-0.32259933818995745	-0.3668913165190935	0.026587749237123072	0.01075288881497382	-0.615029181459005	1.823085055851718	0.18533453041936396	-0.060222842120956896	0.4409954982488943	-0.06135042298217537	-0.4084243127147491	-0.5121782815064725	-0.39895403872154706	0.0728032486531453	0.05157623421510515	-0.31326214324277124	vCA1	lightgbm	1	124
325	-0.09482109455126853	-0.27161656280058727	1.4008421447930655	-0.24942297251732484	-0.04962124688562778	0.10629720714630606	-0.20262780237148004	0.4113754789214733	1.6554337788155626	-1.486520099255592	-0.1995625136051669	0.549620759041856	0.21356565199844255	-0.08414475078443365	-0.9150515981221085	0.18682544833117457	0.2962969930328348	vCA1	lightgbm	1	124
326	0.41380946617609893	0.05703945216699392	-0.5671993560364169	-1.278221470546259	0.1326039989550703	-1.1317208095775717	1.1624487813496776	0.6151885476943149	0.17042925640886847	0.6915237652045507	-0.2097911555234327	0.48773343751986825	0.24007993585763668	0.2544369830526637	0.5604870094903149	0.18244809453199026	-0.3600200345853111	vCA1	lightgbm	1	124
327	0.3965030552249593	1.034069391614428	0.9707477838981917	0.0505673986652935	0.3432390064886931	-0.6729559281463897	-0.005097372727680097	0.10257797554491753	0.5967263686368502	1.912426449928585	0.06454140349462956	0.570390925693345	0.2146197875270675	0.08607209494511744	-0.25788066948586374	0.2231395010097386	0.3060287454380013	vCA1	lightgbm	1	124
328	-0.0427701276980215	-0.19352638312237003	0.19816157337047602	0.15659907886074778	0.11867911154281445	1.1597129835521622	-0.44184416376475916	-0.24530301168255111	0.2527758741002442	-2.4780258838816644	0.2549130340453588	0.6550225973074054	-0.15235404683377193	0.43329458090206735	0.7948982148567796	0.12947353682201643	0.18205502509220056	vCA1	lightgbm	1	124
329	0.0264371442373059	0.23056781996812592	0.8350103150329959	0.29762261608522245	0.13085434796959705	0.6371719274539375	0.2540736359504111	0.13794976132899772	1.0883380831566953	-0.1418243083143858	0.4000943841648645	0.48603990405451086	0.25211363630572514	0.05230328204055937	-0.49802808393920067	0.08901038921538881	0.1301568389462249	vCA1	lightgbm	1	124
330	-0.2368100892737761	-0.21804661035534617	0.1430299756119776	0.9148680915452082	0.09596057104251665	0.4083750192515172	0.044368913244834454	0.07155790823023515	1.1442644932749215	-3.453101644156425	0.4114655347658902	0.49589655538690497	0.18240338354666938	-0.19648974563126062	-0.9757025965906959	0.13356872950511095	0.2867998655014391	vCA1	lightgbm	1	124
331	0.26838215468055926	0.21117968261418638	0.5277413474496679	-0.5353374280741492	0.24938618378105332	-1.0634721333913757	-0.2085464609414576	-0.36479787791665597	-0.17459807717415246	-0.4855838961834159	0.09981388827784532	-0.1864120331708196	-0.9169083642191691	-0.521806440406541	-0.159056498297218	-0.024182575834477377	-0.6153974390906882	vCA1	lightgbm	1	124
332	0.9167409918151432	0.41979193607772075	-0.7354585953469216	-1.3861260070936834	-0.013406448437008342	-0.9551906681165258	-0.026699745210273396	0.20952692093744943	0.05710960908302529	0.11952614574969274	-2.422088806465441	0.18286521019781707	-0.009398199701754312	0.05638885203094552	-0.27821154565237094	0.15964127574684847	-0.30331914726176906	vCA1	lightgbm	1	124
333	-0.36962505702245163	-0.4599935348899659	-0.031263045450991005	0.3191271302827003	-0.019856498225451852	0.19331303132018515	0.17061251417449735	-0.18639901639179798	0.5248384066473065	-0.7495138971269535	-0.0965683102544664	-0.5004639201304337	0.18958892369800975	-0.09035036795016008	-0.7635448161284093	-0.01486769317450741	-0.6025679947092709	vCA1	lightgbm	1	124
334	0.47540008751168317	-0.08997810028943785	-0.3272894075628977	1.8084741652781586	0.10751269140457476	1.1287947937217286	0.02282019366549763	0.1099652202041313	0.5689166887859545	1.6045802855659836	-0.14097790860112036	0.5676255501573904	0.2458402692889517	0.22367187754951184	0.004446141505354804	0.15959201039730167	0.01587940320058396	vCA1	lightgbm	1	124
335	0.25441424422425646	0.6678835924659737	-0.11401426297712484	0.9976231504598746	-0.34399803579279525	0.873027300822419	0.38443924740861213	0.12305289625422826	0.07002474999641338	2.310795519653496	-0.35770657477611695	0.3504897542904814	-0.06564320681895275	-0.12939361644393302	-0.1068960402050673	-0.5756713103230733	-0.08350953427869642	vCA1	lightgbm	1	124
336	-0.3042996769957897	-0.43588255072395404	-0.5573595658658942	-1.879077788968244	0.13973113749863647	-0.7222089593817375	0.052975616120602684	0.05654808332877228	-0.4690455941959765	0.907639256621877	0.21636328696601725	0.28493758528979446	0.2536056910820344	0.5230286485338068	0.7011105025729446	-0.23745753166980121	-0.5294907154810997	vCA1	lightgbm	1	124
337	-0.0008049775493872173	-0.08831081615554219	-0.34781599871604196	2.29857549524105	0.18201418088068042	1.6273233003271406	0.08678282349117306	0.02586238766183536	0.5600211147064249	0.40143005660608044	0.2754319465230996	0.6593854203367954	0.34084513139875916	0.1436932398694564	0.30098468232280234	0.14093798774076194	0.2381798759878125	vCA1	lightgbm	1	124
338	-0.079390815007468	0.8020971268240722	-0.13522230864703727	0.5188401326978005	0.08915284353523283	0.15742322456342484	0.22281197473732173	0.1505722955854574	0.24029147403334197	3.4585301586546446	0.357103021276152	-0.5479324290645292	-0.2379148639195794	0.03989306746361245	-0.3213160531313339	0.11378577122232425	-0.620269902981073	vCA1	lightgbm	1	124
339	-0.16459127265661683	0.7888655320357313	1.0238717161330306	-0.5355286361282416	0.3705607086666566	-0.6816264895239409	-0.1999000477305417	0.006923592492735132	0.49203136198178365	1.6277831673193262	0.2764949155721313	0.42579771693287155	0.286742723001353	0.26502022312000034	-0.11840979454080547	0.26790205302847186	0.3185463547469282	vCA1	lightgbm	1	124
340	-0.001967571770694198	0.13993909555080625	-0.8966706591819353	-0.37304117900471556	-0.25786273020819966	0.8743764721460288	-0.0822073708457312	-0.21754896756275377	0.13203018682943848	0.7946330976081205	-0.050033798103681554	-0.34882448671520166	0.10583757544356026	0.17730751761916594	-0.504466235505456	0.16219844577707282	0.2629907509190912	vCA1	lightgbm	1	124
341	0.002292344648309181	0.031149121681754235	-0.3112868836803298	1.541414455049704	0.15030725527892846	1.3962400479849721	-0.038111294482461575	0.03348396888148819	0.22654264763372262	0.673158867043401	0.35435545092706366	0.4775682179926798	0.3816827304946517	0.2232909700905219	0.33501587663214094	0.17365742631070777	0.2973500025545434	vCA1	lightgbm	1	124
342	0.0697520031604977	-0.29057513973608945	1.171575379079158	-0.5687597766342771	0.0868090212735897	-0.6521324391407735	-0.1905461636479438	-0.1816823014513008	-0.2055734755421889	-0.19540918407885532	0.4743557656418497	-0.6219702283642826	0.26331286887562905	-0.13993340491681738	-0.2533249241945915	-0.2530310523918809	0.21735546531540847	vCA1	lightgbm	1	124
343	-0.21325821826146277	-0.3457282045528462	0.08198088224317603	0.24212574712293583	0.007860311514216893	1.0345377401047915	0.8588530323999677	-0.2879363637859449	0.26613132991643373	-1.6890919378076692	0.2587443138784184	-0.8558832296960805	-0.7646905122956346	-0.7682190695874646	-0.3089845974053137	0.09882567828598081	-0.1648809918704853	vCA1	lightgbm	1	124
344	-0.28667765825511154	0.5983168022335446	0.674834117025272	0.17545797431464288	-0.24364059978916017	0.01875163894790347	0.006663587404655072	-0.3048858003124107	-0.3399013912305868	-1.977850234892417	0.37642503241095926	0.5815714193912066	0.22444776770696415	0.120784051404293	-0.7326796539776458	-0.17471081298789062	0.15265873145332987	vCA1	lightgbm	1	124
345	0.07784267988468276	0.9367708836648003	-0.749576131318395	0.5453153470796432	0.3115944528258332	-0.9191033948217409	-0.18091086568784429	0.06664647100660506	0.21953072049988293	1.4790573083678742	-0.5701391190254654	0.44541577441080216	-0.5699654329935625	0.18903007799810198	-0.21185870361868434	0.2300050097045147	0.21188188381283501	vCA1	lightgbm	1	124
346	-0.3936269285752388	0.5127616263429289	0.7792378138223819	-1.1680607379547117	-0.3692317021951268	0.6417358892161167	-0.06512894062976995	-0.026692328129826873	0.021079019566792315	1.3333377761028702	0.02409714773609542	-0.0701936674659172	0.039933449219186186	0.12377319356611627	-0.04913310091125394	0.15806097255136212	-0.06709650943232914	vCA1	lightgbm	1	124
347	-0.2121265515928125	-0.1716453312914764	0.2593275212056539	1.0258428475990777	0.2247919393000589	1.92681536975931	-0.19055306516292686	-0.20228068009654604	1.2067932712230047	-0.46482689434705077	0.34959950561607167	0.4966980342969656	0.4095650575588236	0.14123375515409153	0.4575850621509475	0.19139314101374805	-0.046993088024465175	vCA1	lightgbm	1	124
348	-0.37170746692783035	0.17725336709780615	1.1356639100256423	-1.1870763000370563	-0.03197613767828126	0.6018018405371273	-0.09686033551338402	-0.058303990445032226	0.40014040642404125	-0.5136263807775965	-0.016652505869440563	0.6725536551123056	0.3062344905433803	-0.1409089670337084	-0.12192347469230808	0.1716760132511759	-0.1280085414458316	vCA1	lightgbm	1	124
349	-0.07410613658946365	0.5722801098098855	-0.4229208142765011	0.9196249175426218	-0.10490072293214191	0.8687474610603536	-0.5811565862675688	0.13902829327762395	0.28320818433049383	1.7691485070674748	-0.055321751830609604	-0.27736371547017763	-0.782945992669641	-1.109087232632309	0.3357672330863001	0.0965628423901052	0.5672523794300135	vCA1	lightgbm	1	124
350	-0.20776876336273542	-0.3505426337240901	0.0010260512082364323	0.48796354810664144	-0.08587892340012694	0.16957779774725618	-0.19443041497614913	-0.066183137536507	-0.04035602043204353	-1.0551119541962823	-0.039665629889374804	0.590237685232296	0.33172595607726896	0.1591135663227728	0.5291280681293029	-0.06003659115319495	0.05789872597639484	vCA1	lightgbm	1	124
351	-0.1413095533029548	-0.3717786978935494	0.8355233716468191	0.06313869585710997	-0.3238288452472119	-0.44512985774842484	-0.22952810305550847	-0.2311525086419456	0.3064276183710095	-1.3252360703435546	0.3723930029612761	0.0879284094521125	0.25279066010121354	-0.045292107616711354	0.5508340758827626	-0.00937054752603021	0.45207969381948193	vCA1	lightgbm	1	124
352	-0.07553940781362609	-0.6414237883508788	0.7419022100557715	-0.06371351700491358	-0.1259325331196732	-0.8583705419750899	-0.10089012863485025	-0.2294239834926053	-0.5661823362561454	-1.6351112379009705	-0.08989578712700516	-0.6289402444061608	-0.07693769404610525	-0.7819518157989201	-0.02930731911547732	-0.04954312794081877	0.35514989427443067	vCA1	lightgbm	1	124
353	0.05216554816136833	-0.6234403924824036	-0.46713040557229274	0.42937274635096123	-0.2583397294239153	-1.4399388854884603	0.25513384410343476	-0.16667051142226155	-0.27990100007875157	-0.4862127436971708	0.025450636524848823	-1.41314616951145	0.07795957005142533	-0.9763061765501951	0.48517596323708845	-0.026458038879203682	0.16008752046030975	vCA1	lightgbm	1	124
354	-0.38611991219229974	-0.1598123489653388	-0.7577957228592272	0.5027983858900537	-0.48648384452443555	0.463688390678754	-0.30291387423786287	-0.49625151913327425	-0.2643329388458074	-1.612713458000841	0.03331112215702111	0.3818367805863539	0.021371543256398177	0.26635539692623406	-0.6378665306358569	0.1773080165336005	0.07193619927746904	vCA1	lightgbm	1	124
355	0.03355149048787583	-0.37673770796116224	1.6406156427696905	-0.2664188314033452	0.04721607554878849	0.10551652362539307	-0.36961869388257	-0.017243693198009818	0.11622417208058985	-1.5880353630379294	0.32447044171624645	0.5284316288062336	0.2928771913269755	0.09078018628138722	0.18939054167929695	-0.10757497148894588	0.24217606060721097	vCA1	lightgbm	1	124
356	-0.18976491020882402	-0.35537196417042155	-0.2758781427840716	1.3025325979323261	0.17740862417607373	-0.8189445636298148	-0.39477264702059967	0.02578120088943036	0.11194335019250322	4.124960235414631	0.3440656091388337	0.42841999217995924	0.2039882618661225	0.013645694997870085	-0.38608909714326944	0.14170204151609223	0.2263431187577081	vCA1	lightgbm	1	124
357	-0.157880074713787	-0.07690988511952038	0.05388943698723123	1.321208748362409	-0.2333700117315003	1.2064028378231926	0.0722828496761226	-0.1787749019462598	0.7111436175970847	2.669855471382934	0.2955655186907906	0.7340966532787374	0.2080571372830061	0.1395794874485757	-0.16385310453920832	0.20476842844079682	-0.055805090200196514	vCA1	lightgbm	1	124
358	-0.14806020554129803	0.8561347201679965	0.6992592804414751	0.33030070861186545	-0.1870784295444421	0.6817291185209999	0.48149130196378404	0.025160247430454002	0.6637817589015574	1.074140180345759	0.46648037019264466	0.4641236793162128	0.1408385231601697	0.06216594812555675	-0.4036675169001461	0.1841568891996378	-0.09342339540857438	vCA1	lightgbm	1	124
359	-0.216067077450485	-0.30894262659800004	1.0039626355209292	0.24324072491662171	-0.054963350099471085	-0.8183909630091749	-0.1564559060847145	-0.21850835027963447	1.0107796029913356	0.3423565917915587	0.30832391850381946	-1.3291845234773398	0.0030235696251868756	0.19520731786872825	0.05837612167501811	0.06467068699835404	-0.104387576476421	vCA1	lightgbm	1	124
360	-0.02450158291661029	-0.5427498335159212	0.872189700058864	-0.9303479399850085	0.14781058221474755	-1.0146380630318088	-0.22022290340873552	-0.008403691640567113	0.2728439780049609	1.435458854509163	0.23975139340374915	-1.719211213531474	-0.5687821949339764	-0.0261453365348605	0.24145275721565437	0.016775191765911072	0.14532230559419268	vCA1	lightgbm	1	124
361	0.009386897608377047	0.5439623610859896	0.1553188764657314	0.8558667911589651	-0.0763356405455849	1.4415976956996264	-0.1728613911990021	-0.26647292536838274	0.7121979418307394	-0.8512340165771484	0.41908486275852647	0.49232031531323006	0.4770433767355961	0.06735428583949378	0.7171521016979688	0.1380662098078691	0.11100267663630949	vCA1	lightgbm	1	124
362	-0.21851659581441366	-0.17807320650645964	-0.4595413731706845	-0.08769082734178033	-0.13099352434450795	1.1208087315079684	-0.4427221179691279	0.2503623830113774	-0.24448096023491883	0.23742890706883138	0.013804811915001358	0.33064256130217684	0.037985364697262304	-0.050241799471852165	0.2878270598545866	-0.025973696745466224	0.12771979344012638	vCA1	lightgbm	1	124
363	-0.16862863738563155	0.1346297393329099	-0.45021262727689065	-0.5842385862970514	0.07381210817189501	-0.9004764280397474	0.15723291310584459	-0.2627664000760223	-0.07268519641710723	-1.1027685723600065	-0.5231199048276405	0.24928338370794148	0.09225049487071023	0.1643536747924826	-0.7467654314378156	-0.28086632181439464	0.0051015909733648935	vCA1	lightgbm	1	124
364	-0.21321144859178132	-0.4790559073443171	-0.8179483741580139	-0.37823656370928405	0.019793200214626803	-0.8225891416672425	0.24219497080776847	-0.0816889599736651	-0.08925243182795745	1.1060516323085632	0.12219405303547551	-0.5502817454692354	0.13136984617205485	-0.03975267510267371	-0.08223037364823117	-0.09872282410683215	0.17460653726423658	vCA1	lightgbm	1	124
365	-0.25346436749588613	-0.4852819169569025	-0.2954615861096734	0.9890221175442034	0.044370001020854415	-1.5380590791738673	-0.38654506847782183	-0.03411711917050346	0.13289559467275183	2.0525566979489756	0.28459234758653446	0.4666575402697294	-0.3050543249632657	-0.016657757364332518	0.6210233021629682	-0.02047784956502847	-0.8853910434142807	vCA1	lightgbm	1	124
366	0.2323399765128731	-0.023365249257523698	0.908168588422557	-1.2528269585693617	0.4157773502278249	-0.7590979070976088	-0.17107684772284096	-0.09984737040888207	0.25719952401504936	1.7949005386507033	0.4275936131591559	0.5965070095695829	0.2568067140688814	0.19796803822845044	-0.11020811271084427	0.06752246472357605	0.35659981416889497	vCA1	lightgbm	1	124
367	0.12233122152028775	-0.4264878005132317	0.6750614778254121	-1.930152317209999	0.14363966773349804	-1.6968540658035685	0.004231588204125538	-0.11535899423820759	0.10816739442870857	1.6335646253796716	0.11952652850720286	-0.6829818522541918	-0.284950154215954	0.1475046315322113	0.013757108025593504	0.12382658893576791	0.2034020485743249	vCA1	lightgbm	1	124
368	0.5440466143358624	0.3577865388245248	0.12033346205775271	-0.9741347324289378	0.2232569064571525	0.41361050655159354	-0.00869903385774612	0.06256693589407335	-0.6414307802278383	2.08316337104923	-0.04180051356832415	0.38830591920248475	0.06200601603284658	0.059411814830399215	-0.309484773563188	-0.4207186289772424	-0.46249562760315194	vCA1	lightgbm	1	124
369	0.11861665261288619	-0.4312374932978357	-0.6686866595661828	-0.39713170823914906	0.14792398453315064	-1.2060657173047589	-0.29613794235952673	-0.17176277670980813	-0.7646375312388455	1.7465851149847451	0.11958652628091102	-0.4724816772439167	-0.3147115544900555	0.05024214587637481	0.39515695326478645	0.13719557984443465	-0.1482312046577719	vCA1	lightgbm	1	124
370	-0.06215270449905229	0.45051088669529266	-0.03230994625713305	0.05123783762907144	0.4791521510248378	-1.4986036218102259	0.2069606952329364	0.33399685206587276	-1.4533451756499918	0.7990339068407353	0.11208949936656865	-1.2966618798683023	0.024684508113081313	-0.6815602649280513	0.3893858327924439	0.19188773462162267	0.5008226462554671	vCA1	lightgbm	1	124
371	0.036852317447783764	-0.04938407807819385	-0.24592626528825776	-0.3663007940851597	0.6149816446562978	0.29048312759865424	1.0080421426953021	-0.08477468585457236	-0.8864345127927932	0.8200950980015064	0.25377054726903686	0.13763068608476905	-0.1506428952498104	-0.14230477488674964	-0.27725659635313393	-0.2467258697605821	0.7868503073517309	vCA1	lightgbm	1	124
372	0.5735364181420585	-0.2265316028597181	-0.3656517774941851	1.9509649025154865	-0.30172491053777084	2.4947533282674006	-0.33749399330972185	-0.23490899016640124	0.9731277612897277	-1.1940231219799846	0.3830281933367719	0.5682282951162919	0.14232439823352216	-0.0504352751150479	-0.41362971507578766	0.07451711547013233	-0.32211158950508895	vCA1	lightgbm	1	124
373	-0.10541654433573143	0.13781447558549034	0.767382310951229	-0.6153431918462468	0.019714219879182853	-1.1950891136255948	0.19214647439896645	0.28932591741615493	-0.3676819846929355	-0.5750171546504478	-0.8309148471520236	0.7006409032179813	0.1943539454536748	0.1632172003871716	0.036332229176510626	0.0016183763421669267	0.2616684079636586	vCA1	lightgbm	1	124
374	-0.16238823433408744	0.15202864267440425	0.9282562497318083	0.06858586928677332	0.09880161572192517	0.934022234770261	0.6856391895861474	0.06812547673714009	0.33867496276935377	1.0284610456919658	-0.11183384733837416	0.3485302506621211	0.18965857139779702	-0.03742135692852028	0.4664860937767671	0.14601666276510772	0.3175646437777395	vCA1	lightgbm	1	124
375	-0.16564297520713653	-0.18905409364854298	0.6301712110083262	0.55964672540193	0.17557831776050833	1.0215530720296662	-0.23497796940399449	-0.35142466235022285	0.2276170243635271	-1.8723072952989817	0.18164220343202722	0.5280887770239677	0.3551429100259631	0.2875265759043071	-0.7826327206125271	0.14140742868025263	0.4056040045447026	vCA1	lightgbm	1	124
376	-0.005505525209593081	-0.2517825659082205	-0.6573745572543696	1.788478787561304	0.0780505988542735	1.692385553055843	0.23913475981911184	0.07847093282636142	0.16133241357058326	1.1032693796187847	0.3384218872947513	0.4595689224235557	0.25614049701564884	0.09943738991279912	0.40124782055353997	0.05902532778811669	-0.6017907353604308	vCA1	lightgbm	1	124
377	0.10252768780691647	-0.45496381193652985	0.7065298210506024	0.04714451577077503	0.006406144683796192	-0.7752216679982092	-0.06241468919008775	0.1909285423495942	0.03132058120962159	-0.9584542602614567	-0.2161021984200193	-1.9881169313228917	-0.7165860163691045	-0.03217263290879671	0.5377917149937964	0.10525364217174749	-0.6053921265180675	vCA1	lightgbm	1	124
378	0.6091034290443527	-0.15542867817088088	0.19849752325574938	1.5426994095682403	0.222420126493502	1.4709069461116977	-0.20998886774040218	0.06390226469768052	0.43065685563440903	1.2969781700006071	0.2694349535505325	0.45553595761569526	0.23640816919018173	-0.012234523282843881	-0.06662988940330844	-0.2788654187214161	0.1722132950040034	vCA1	lightgbm	1	124
379	-0.1392156546961409	-0.40996752756936816	0.05022120021414621	0.6897302140717567	-0.2901822591807365	0.13433649157804112	-0.4932202389778386	-0.13941371519763512	-0.49098211892226884	-1.6751494281363812	-0.20392583098589337	-0.666825783395302	0.22549171999773035	0.01569758847870562	0.9342306740658154	0.016445709333635893	0.4985957833229489	vCA1	lightgbm	1	124
380	-0.27685571794278235	-0.20445038503414237	1.3895166119308922	-1.2250520712044837	0.0024607779713607773	0.6554703698024918	-0.011807746313247127	-0.10378297320251066	0.614123867984498	0.32130187498184376	0.15024657123780633	0.4793059372585299	0.28840122686320274	0.030218056718385188	-0.46488226222814133	0.1759768736720289	-1.0181198244096683	vCA1	lightgbm	1	124
381	-0.10878230885557276	-0.6291747604636359	-0.6265861939476738	-2.273439023864059	0.25545720409853473	-1.0900474174614987	-0.25279325690044496	0.2132348920752253	-0.16298094286804687	0.8185151549944699	0.413931032819586	0.15446215500021543	-0.08034722838695073	-0.11223924739046531	0.41837609899008166	0.113221792747686	-0.1859565727952898	vCA1	lightgbm	1	124
382	-0.11501555633161746	-0.3045412590133938	-0.30597654088633985	0.8308738251498745	-0.12050570023814071	-1.4116639487296172	-0.3913655483357507	0.043477290457851744	0.26141853112483693	2.151065136931753	0.13258563876729676	-1.1574845320314249	-0.5758642294511882	-0.8543327834743207	0.29626853654405944	0.1277219897616869	0.1886935258216607	vCA1	lightgbm	1	124
383	0.02400410234147797	-0.2616973277057651	0.7926474216031734	0.8736092025975005	0.18844166541076293	0.18812291889467642	0.11153425586954684	-0.47836583839052677	0.21214240141684867	0.8770028546399055	0.18040539523537685	0.5463077055554079	0.229595725863721	-0.009177275140058764	-0.10177769034911803	-0.2329385120758047	0.13186666309683337	vCA1	lightgbm	1	124
384	0.09551274683562369	-0.3730796223728522	-0.9100921481028095	-1.8527711303683836	-0.07827208545691802	0.11589727474060149	-0.23595311052343995	0.03216506358708059	0.06392097342757352	1.6519955410259362	0.31764002160918525	0.3013395224901743	-0.13864186919070337	0.31201767179100887	0.5619498487104928	0.11281596151186417	-0.5187091321793993	vCA1	lightgbm	1	124
385	-0.025235188072029794	-0.27061414919799937	-0.320968575924446	0.8297276053407303	-0.24886573986151767	2.369601332588146	0.08360469989178045	0.13520356521984508	-0.01192607834444276	-0.42523138673935773	0.08554842262753065	0.5135549897819447	0.20120106958911665	0.03088679829874175	0.6883320836129556	-0.05941258687158437	0.34333031491752125	vCA1	lightgbm	1	124
386	0.21943221747904906	-0.2085184019614271	-0.16964247114681852	1.6418145655914638	0.012373157430918241	0.7140208743033654	-0.29263225758274175	-0.07955324211835162	0.4321685043822783	-1.2343825536475008	-0.04268486802725614	0.3944995368527416	0.3359149147772682	0.03493323136950177	0.8280703319315174	0.10970744485392799	0.28617660534549194	vCA1	lightgbm	1	124
387	0.6351715056065852	0.18254078166074478	0.35684660523730777	-1.102967065757113	0.8512790509806105	-1.1916887989775542	0.01597238623499274	0.011196273284783493	-0.8850270443228416	0.9145553797954323	0.03346846811024776	0.16429475952665284	-0.1309922162868381	-0.5163007107761316	-0.010661675230071657	-0.10261266948185446	-0.4312805728614877	vCA1	lightgbm	1	124
388	0.6662456356059397	-0.2748568265718566	-0.7299521289989328	0.6924175895914162	0.2298805480364034	1.4478727453246072	-0.3421322473459293	-0.21421451374112802	0.9245326991856286	-1.6607101979876806	0.012451190511558406	-0.24695203289251488	0.28634616597268747	0.17748742681498175	-0.3849125315973444	0.16638423979064154	-0.06936235474876125	vCA1	lightgbm	1	124
389	-0.12525371903680177	0.17754236368390194	0.5607604175184101	-0.15792294873865623	-0.32008754153516067	1.7509397247194978	-0.056170040836004555	-0.10853433120015382	1.240325175056155	-1.194168822569916	-0.1551350927936969	0.6340694608899601	0.18273996621231708	0.18678193017044986	-0.3914822855306577	0.12839626013615713	-0.04697167415604081	vCA1	lightgbm	1	124
390	0.8865119209876066	0.4254944188596604	0.7347505594157793	0.610948781785149	0.18394739876157326	0.8915121312470726	-0.17848418206189423	-0.13555058573456982	0.967017247880904	-0.31425735352443374	-0.007890240078928717	-0.2931616312453805	0.2837580320175311	0.18110520569093994	-0.18664435624141698	0.05331461979960593	-0.7725872228959413	vCA1	lightgbm	1	124
391	-0.15331449098714284	-0.0862363486995064	0.8058243872575259	0.7118995379947771	-0.3407344631472382	1.041448861173299	-0.4030857605884014	0.03030638084992171	0.27328448471916406	2.380617482514813	-0.015145124364396056	0.5514482863238075	0.24476667858517198	-0.029395394496006075	-0.18046226504027246	0.18145705742570467	0.18702952223539557	vCA1	lightgbm	1	124
392	-0.011908569701724393	-0.12117234135297275	-0.5228158361527353	0.928739453441866	1.0562594708588784	-0.17415811120194494	-0.21202086267472003	-0.2797162944719079	0.36287480507404685	-2.616385683522486	0.2018903421165853	0.44059856501669803	0.30453855700161253	0.6114345632287037	0.5855676100648374	0.1489118930750397	0.26234482988344093	vCA1	lightgbm	1	124
393	-0.6264899321573117	-0.2221471195657793	-0.5372661552679343	1.2881510110523162	0.037230900728634865	0.3963556355609468	0.2095108892782514	0.11418308572684438	0.15424094725790224	-2.2511154919458862	0.2579061224607975	0.4437871007340448	0.1554808252894375	-0.15521965511030228	-0.434318449499779	-0.21395592232674177	-0.17327356373925565	vCA1	lightgbm	1	124
394	0.18204019697635931	-0.2529052157848225	1.0727955591500762	-0.33241493714135134	0.00997652238899427	1.063744675903548	0.008656003299171764	-0.05208677768217396	0.4579968166487449	1.0105538785702102	0.03734511835586116	0.4940207161205618	-0.3469404490529654	0.16806146693742152	0.5134558823394384	-0.09046256529940197	0.12326880288547394	vCA1	lightgbm	1	124
395	0.05204995796006885	-0.28116517658151247	-0.3291931537420826	0.645454334247389	-0.36831706015823606	1.569045561039178	-0.22021228682361468	-0.0022639742022010603	-0.20964282189908234	-1.1559479345419992	0.2856114213312696	0.6624244749360985	0.278847897208723	0.13555868750666447	0.5570186663468953	0.1497450752027326	0.17749465678574708	vCA1	lightgbm	1	124
396	-0.3715589242355713	0.7686956264037945	0.420398503493424	-2.969913203390198	0.7098809684582418	-1.2601694647208337	0.058285816759768086	0.11660466554143002	0.024639584118430875	1.2032077885569057	0.14161782593426273	0.1561475463307918	-0.10222800018023198	0.20599258454461555	0.4058237465844659	-0.20330058149234662	0.40236309552225824	vCA1	lightgbm	1	124
397	0.15702778247889562	0.9410295013696608	0.6361142616738731	-0.882269739668617	0.21710334976430554	-0.815452377870756	0.4114248470141001	-0.13518132858490314	0.3850668942768611	1.9142497797604947	0.12882652331063424	-1.4100744276527326	0.21582036048932302	-0.1360068775665575	-0.2755836488620782	0.33322046936580335	0.2161914735012981	vCA1	lightgbm	1	124
398	0.39513033517339446	0.6674820598659588	0.24844921371114856	0.03521279968702588	-0.2167128034679945	-1.5126222806796954	1.1454841896367718	-0.26085410925000596	-1.3732113270021211	-0.6178177359142405	0.15149157380022557	-1.3220180047108276	-0.2915720515633637	-0.33836923138702013	-0.22288540217877742	0.026128842484537236	-0.3265276620629827	vCA1	lightgbm	1	124
399	1.2920034942312317	0.2707051872133805	0.9135032058194927	-1.5370837785190936	0.10596634854859514	-0.7528376563084369	0.49145102360268633	0.09505730715618214	0.04508903006480871	0.22494197316351577	-0.49754446664824314	0.3453540859416632	0.1985155773169151	0.05813003980389841	-0.08215865274694412	0.14337517193072122	0.16494620766335388	vCA1	lightgbm	1	124
400	0.09539524481617363	0.7224945020903857	-0.33446625463545787	-0.04463288217290341	0.8590710028631612	0.11340338996722962	-0.3174438513127606	-0.31913401693074117	-0.06758957094177219	-0.5589333784170564	-0.22624848599155659	0.37639965188686325	0.2286604946977598	0.2643274099640913	-0.15354307132764564	-0.1297271287507957	0.8492540914467279	vCA1	lightgbm	1	124
401	0.16907699373719712	0.6957649695147079	0.707273165854533	-0.6258219695102814	-0.3108721986655031	0.5159448069438005	-0.09420020237008199	-0.029995948879119588	0.21027823334503076	2.394861314247985	-0.09464571615430199	-0.015632247406919153	0.0583679649680509	0.16434122408126164	-0.17610701972944087	-0.21774685468335367	0.10931692699574748	vCA1	lightgbm	1	124
402	-0.18613032412817757	-0.34174439198981643	-0.19462559076924085	0.03803346325730391	0.248456536124348	-1.133581362048045	0.29284681649805877	0.3384370510375803	-0.8835857883302751	-0.6485480496614122	0.3427245406244351	-0.5261586044763549	-0.5638617848366998	-0.9258936488067054	-0.10082841035315933	0.1424460781420108	0.45364089765650784	vCA1	lightgbm	1	124
403	0.03464326760121884	-0.5246188836374271	0.8702657849745459	-0.0031796815370983226	-0.05082881937958721	-0.6782127502394149	-0.2980532485735279	-0.15075683370628895	0.03555423878434927	-1.7184612423185055	0.13445679582322406	-1.3910964796627852	-0.4908292109594502	-0.700066401582406	-0.25698295433458246	0.07222684278695127	-0.5325395932665661	vCA1	lightgbm	1	124
404	0.14223674162042477	0.6997719588017322	0.6492667914235136	-1.0010503117236171	0.06222763130239012	-1.4699993341743074	-0.2276278511991605	-0.1705694947501904	-0.7230296844913287	1.1287786419734416	-0.14324716381808877	-1.1466032913152338	-0.22176228361790137	-0.07336114667497695	-0.2545245095600161	0.29523882949827357	0.4415143323973076	vCA1	lightgbm	1	124
405	-0.03894025236113438	0.4070968862104645	-0.31073722257459446	0.9599996848346797	0.36263434373242015	0.13494221379819393	-0.24265602375542464	0.2930524580463582	-0.3889127005041333	2.622404843051304	0.28062521425721976	-0.25334903294428224	0.24243647556074804	0.06798881004013152	0.6106823199626414	-0.5575605421093861	0.46962388027452784	vCA1	lightgbm	1	124
406	-0.1341319426099695	0.36994007778992094	0.7092174324199173	-0.7354955309024861	-0.12697607102902228	0.11594069390658499	-0.2693921395872353	-0.016136601971857983	0.14448607096587454	0.4265611923592367	-0.025217512584601812	0.35077430289778305	-0.22823173766274932	-0.47454926556327276	-0.10390208227628588	0.14193007733663315	0.30878151960489403	vCA1	lightgbm	1	124
407	0.18181560826415813	0.650571859264119	-0.4359576511064235	0.2148573986526538	0.021769814796036867	0.368589744026172	0.4122171690478386	-0.07279657956629905	-0.6949745357922285	-2.0119309649461337	0.19083422161194882	-1.151908771121061	-0.249888111500171	0.056429774813152055	-0.488844750586711	-0.03078213461446621	-0.560299700086877	vCA1	lightgbm	1	124
408	0.5665876017495423	-0.2399656403607402	-0.08456345824656707	0.7549342297425663	0.2311096116947909	1.2905020577992827	0.22633659364148015	0.14213419605664018	0.273070253229308	2.3677899103393902	-0.09525606358399921	0.5221183653145713	0.21821202581472585	0.04453614387121367	0.5613040977443355	-0.05379572765718091	0.042971776119030886	vCA1	lightgbm	1	124
409	0.06855627396739195	-0.23678263017193113	-0.0766191622274964	-0.3201148301861014	0.14991507808200621	-0.8696452245967727	1.0614873197078072	0.7999573719616497	-1.4440626064425326	1.3821857295751319	0.4535009145309557	0.24277852767334415	-0.17181004103456884	0.06407880848576782	-0.11013008475011418	0.2257386294192366	0.3323941761150543	vCA1	lightgbm	1	124
410	0.07842251486596315	-0.11006753141840335	0.8720823750936835	0.11334341028199624	-0.3372725041462504	0.2876426340307001	-0.09638182912630784	0.051976776123454	0.39216881182347146	1.425245138633045	0.286522672385372	-0.042325961135391124	0.18016714712417303	0.007556588830385172	0.6144078473711356	0.17023605688107715	-0.1995722108344562	vCA1	lightgbm	1	124
411	-0.18520642826427278	-0.056394574091374945	-0.677165147843505	1.718691783667367	-0.2743775730302827	1.1674059016462797	-0.31370103450303943	-0.6151870622921426	0.2716181138892396	1.4049390520154426	0.2723824945948935	0.11133690364600028	0.08223370845881776	-0.05160126318371925	-0.47754124613420207	0.1878400528886741	0.17028293530221292	vCA1	lightgbm	1	124
412	0.21295229370507265	-0.1868823485406919	0.9510729003302191	-0.3963373915501058	0.10870958749623562	0.530210786177698	-0.08065140590344799	-0.008679982529001408	0.1249258200794246	2.202396113729512	0.28822320776071886	0.6862528139159491	0.22549388245172758	0.06123997235756912	0.5323351944770259	0.05192442033462214	-0.06291477110289738	vCA1	lightgbm	1	124
413	-0.10754178005691008	0.29184417893586584	0.5710521874293474	-0.4638108979203781	0.552662783803925	-0.5297073040970097	-0.19350563168421403	-0.20527531471167723	-0.3923792983913125	1.1051701796632496	0.16443868600661174	0.1690378365294002	-0.12301811814523717	-0.6303157207975443	-0.3273425895335775	0.16775679675296645	-0.8012807774945294	vCA1	lightgbm	1	124
414	0.06334709051177266	-0.3880390075595346	-0.6885288027358446	-1.7398610977818048	-0.5063009069827363	0.17293128746626335	0.07371965397511715	0.022751782629099833	-0.2549996187886158	0.5378373547146185	0.21916661674442953	-0.008752101403943205	0.07558756705311637	-0.14925024867488956	-0.2894701500238271	0.04134384218918516	-0.5514307841940373	vCA1	lightgbm	1	124
415	-0.039312258151564215	0.328105346049569	0.20991439712385757	0.8012377478819068	-0.14460907175846835	0.45990397372755687	0.0988508746514721	0.13098152408399732	0.19225764213508503	2.202731749589744	0.413871347471042	0.3601327212183479	0.2753261747366337	0.08266897726647696	0.6668650588108265	0.10996805579244912	0.1694762928315317	vCA1	lightgbm	1	124
416	0.28146358073496314	0.2634134654979365	0.26967055299026993	-0.8791189505557203	0.6117126098601964	-1.0681318608671533	0.1629133994370517	-0.07296157318010318	-2.01526073814625	0.19153057069766877	0.1022918178332261	-0.5518429682876047	-0.08984295015725852	-0.04079395997619801	-0.17629267308564714	-0.5093767077976523	-0.39301449135215777	vCA1	lightgbm	1	124
417	0.10369614583549577	0.29576488864813943	0.5559843123488464	-1.044460373519249	0.4089885072827301	-0.5945979820075511	-0.05093541224026926	0.12757698947534865	-0.3295172090050313	0.476450373108225	-0.7158184524831993	0.3424539175423907	0.2217046119279037	-0.01897844629675895	0.14760299041363664	0.12725677170081443	0.4898277367272609	vCA1	lightgbm	1	124
418	-0.33285612261075204	0.911080002223563	0.32350184741242044	-3.2755551194954373	0.15268447948840455	-0.9536202271660967	0.3712655846805266	0.37519954301413255	-0.5638319106866952	1.0408109450784198	-0.2744481500288461	0.23304095577165648	-0.17532615055106524	0.05611503999689154	0.13613413819286202	0.2374318924233523	0.09119895949389474	vCA1	lightgbm	1	124
419	-0.18363712887702344	0.04373149049734956	0.268826540724052	-0.9166657581270052	-0.27848306102999676	-0.5298967287097208	-0.08181433056339402	0.3395055074497889	0.3357692612994119	0.28403908565032915	0.40213567887964896	-0.2390864624453958	-0.15308301093088994	-0.08424639815941302	-0.04143897810813601	0.0575690187104238	0.2509509757510515	vCA1	lightgbm	1	124
420	-0.2464151310888827	0.37264238394098964	1.0837251037641127	-0.1492138485412844	0.26373999602695647	-0.7690058122311558	-0.004588753220266511	-0.3183528486302094	-0.41817115344494393	-0.8651417004605578	-0.3778140428365776	0.39610940194837135	0.23074339965795335	-0.33281777243412264	-0.13658173469363932	0.17781875568782995	0.12662143264587455	vCA1	lightgbm	1	124
421	-0.19051863478409614	-0.5060878120940766	0.47622562498846516	-1.5924471223836394	-0.3009366319949866	-0.9830969086094227	-0.11978200951344932	0.32913597990391497	0.20168933881466464	0.06223389742519288	-0.13865306859778773	-0.5716906466892249	0.40248049729952345	0.07493294466043839	0.48411581107037815	0.1087552287925459	0.4507785204395941	vCA1	lightgbm	1	124
422	0.23090589003802556	0.6478992025175097	-0.3784779597604692	-0.9631445606905065	0.05053906931150355	-1.37744933952029	-0.08868219741925128	-0.10282861235833735	0.14603489199979275	1.4634085435069055	0.004775610022184725	-1.2981563198543455	-0.12485603792648946	-0.003565793067385913	-0.047873598706180465	-0.2605170018952347	0.10952194523331987	vCA1	lightgbm	1	124
423	-0.16241816290053304	-0.40122627034937025	-0.15799014132121933	-0.6258081415155409	-0.1555090911843249	-0.6915688396893792	-0.2788582944047564	-0.19520330715786882	0.06786119509907781	-1.4489976815267416	-0.32881329635526435	-1.4275852598986511	-0.33218731204080126	-0.1532849866038733	-0.3666382782312022	0.14167229791098393	0.18358491814056188	vCA1	lightgbm	1	124
424	0.21079599888928077	0.820224497573131	-0.3365499474836827	-0.6049335197874609	1.0578687963944777	-0.46694142172723235	-0.08000965632181552	0.3103259632504153	-0.5178961663426953	-0.3191734834171349	0.3380902239851235	-0.474252943178214	-0.15142558217236635	0.3437287208143867	-0.4303949564045323	0.14689943902661118	0.17542064249400788	vCA1	lightgbm	1	124
425	-0.32523018133075116	-0.19256709425471685	-0.14360404102218166	-0.23385222883239246	-0.11533572850037899	-0.2003975816294324	-0.381441910845787	-0.41702808498612504	0.3715406344875748	-1.99801743272817	-0.029069184431431794	0.40828861175868325	0.1542142861734296	0.035447967688277	-0.9588454161123917	0.12801492015755828	-0.09617872338099404	vCA1	lightgbm	1	124
426	-0.043542227656378774	-0.41371512189166343	0.3847199051074896	-0.5660626030737543	0.38147174757110613	-0.4345372764685141	0.1612237201938273	0.34685908439202434	-1.1532753890631189	-0.7149829061505066	-0.2062014968188636	0.09339335954870066	-0.10719272805574899	-0.2581762079943858	-0.4627072215388384	0.15877165759406803	0.7111634138029368	vCA1	lightgbm	1	124
427	-0.34698662422366977	-0.3228536173625869	0.9066368755590327	-0.6212680007236373	0.17851370927619312	1.3817326141333537	-0.21721943110323158	-0.20228781270298488	0.19064729950113807	-0.7410508731776819	-0.07953774795100922	0.3736882368733056	0.2757148365582531	-0.15078963284773594	-0.45408253851075386	0.055181255244543294	-0.20081249506692045	vCA1	lightgbm	1	124
428	-0.4269710019250505	-0.25897872821410584	0.9680721801827857	-0.0509119896434642	-0.18377435033043196	0.6339002121591407	-0.1220717900022695	-0.18634878180686448	0.26275096076893195	-1.8784298176227134	0.2748529013066282	0.49628154736310437	-0.5121308210925745	-0.06466427709242462	0.6311518276326188	-0.08722044379614706	0.08471969565930722	vCA1	lightgbm	1	124
429	-0.06914281210860278	-0.24285770798174933	-0.6139367918486013	-1.6971451116379286	-0.4192220622408493	1.5476261230787598	-0.3495719646778831	-0.11603970714984924	-0.009894353161318797	0.9071004315747628	0.18099405023999743	0.22700665435343503	-0.10664141441915041	-0.08938322714501777	-0.12557843588239598	0.12756955116921778	-0.16789900219686768	vCA1	lightgbm	1	124
430	-0.07595708139218496	0.6743523108320265	0.33128713835070117	-0.3303649667564882	0.2445373312027432	-0.8265105711140746	0.44996857911495286	1.224537665051761	-0.12184666719369762	-0.957383564191006	0.112762409611358	-0.9400652226803115	-0.7010362708659322	-0.5737969596165905	1.0893182641819286	0.06443033628789156	-0.1177176226725588	vCA1	lightgbm	1	124
431	0.11452911345560389	-0.28875516029713394	-0.351941641927093	0.9571496915688286	-0.11401551259117099	-1.4031430872275765	0.4942733296498795	-0.04181791506900642	0.31770160245964335	0.13916182049364403	0.2948477897255214	-1.0742584474549932	-0.019750809645717918	0.10068473758316455	-0.04313865238064485	0.06053039842679767	-0.042610416386085204	vCA1	lightgbm	1	124
432	0.40751543624850284	0.24154060718444081	-0.2464035573684595	-0.29745985885128595	0.3306876804389324	-1.007844054937898	-0.07510250091857727	0.07626245975707076	0.2774226894682215	0.32311694746737674	-0.11065027220301493	0.2929896813618863	0.20267815851148718	0.1463172333699907	-0.45572843071165053	0.23652885053848274	0.12637691978855126	vCA1	lightgbm	1	124
433	0.2673757242534787	-0.4191417547688277	1.4667811519543974	-0.16894173264351392	0.24562262294387094	-1.5097699354538767	-0.11483772926015744	-0.0897333598484086	0.49413930627588804	0.5425358137440968	0.23147255122187804	0.6986908404410833	0.014131314862751402	0.1478698762151092	0.49872779072986284	-0.07492910156625908	-0.6160677864886241	vCA1	lightgbm	1	124
434	-0.018223681369251593	0.23665342230014413	-0.18350235265529244	1.0254767090358823	-0.15088940694991115	-0.5926205239416783	-0.29627420105442626	0.009990011896324556	0.09327186839788576	4.213779081303175	0.09714878678594661	-1.0067230488092545	0.22704365323533407	-0.13703624590358254	-0.021371485500823913	0.17627628928052308	0.2294628491109461	vCA1	lightgbm	1	124
435	0.23212314808014742	0.5616362599550802	-0.23482432312382137	0.10259297956884503	-0.40679519279310894	-1.4021037174116493	0.8186975441009623	-0.0653177462560024	-1.743328194644202	0.8839378599220908	-0.14204863264398546	-0.593535678137094	-0.3396988935992198	0.05279343735141528	-0.25890536916680196	-0.7136258102920553	0.2910415285064907	vCA1	lightgbm	1	124
436	0.21299072334167432	0.8788837315458261	-0.3721165034831769	0.18443789884634523	-0.09458666723467399	-1.2237053496564083	-0.1397533103027623	-0.36855454572568885	-0.44756983508286413	-0.9666857284360162	0.43933455979452096	0.157892472792221	-0.07249098638283276	-0.010771816993203391	-0.49735365122493613	-0.05884354387413144	-0.8715378316797718	vCA1	lightgbm	1	124
437	-0.06495449073862014	0.3280226457617392	-1.0738041818439623	-0.7012279999064588	-0.27890798075352286	0.8379818299552207	0.041351955873069376	-0.03231488633355552	0.38786550351700094	0.2915202930842182	0.1209070255484698	0.39217225637684033	0.14352516267869506	0.17161608553162208	-0.20721248647302035	0.23551472189636904	0.11331033307256931	vCA1	lightgbm	1	124
438	-0.23691789222865978	1.165059194855971	-0.4949658439978047	-1.1612540545831926	0.03314973538431921	0.24900372336056295	1.2986367877687923	-0.00350553686077387	0.3090529521721343	-0.4196700558441989	-0.09797909915975236	-0.18325309649563798	-0.06815545526690593	0.11836599526235665	-0.1634873188553291	0.1925054485387843	-0.08444393712357758	vCA1	lightgbm	1	124
439	0.4007279736075715	-0.2903093831320464	0.12710225097226982	-0.3741180300741546	0.09881878018198416	-0.6900875182515297	1.4050584487583877	0.46589275084377446	-0.7273403813324604	-0.8818293395864502	-0.0913540951488072	0.24531349563313723	-0.43452352460285903	-0.149169999790736	-0.08865831688442889	-0.33428627387081783	-0.7024532451475348	vCA1	lightgbm	1	124
440	-0.23446519915948683	-0.35315145306379053	1.3031571459143696	-1.055872058120076	0.0843871006018412	0.9535854772285137	-0.012639258646304672	-0.2017963298715928	0.35712850623817377	0.3910698688154749	0.22978595968798785	0.46714003791818537	0.2812664267638839	-0.040269273018872835	-0.29440487013886135	0.24695857160856444	0.2507107903571928	vCA1	lightgbm	1	124
441	0.37854535481124574	-0.44653142268722795	0.9321861360286661	0.4025915792408131	0.0416536606996222	0.5910247828005621	-0.20270509128372607	-0.3151392870265986	-0.39594771344154844	0.0009164545965854321	0.20484719651405595	-1.330132605853837	0.2877949501946417	-0.000720489539331235	-0.12121725765137539	0.10581973867233203	-0.507618368140703	vCA1	lightgbm	1	124
442	0.4593324185274512	-0.26016853299183307	-0.2808850013126083	1.3840654761189264	0.224247985158596	0.9283343018256083	0.13903929893716563	0.023069677020791966	0.022980264657204204	-1.6015587490599823	0.35832479376590987	0.653069325893486	0.361240031730383	0.09035181746480271	0.21827986669871288	0.16827520644991217	0.2894556647503089	vCA1	lightgbm	1	124
443	0.455000752935855	-0.11817336777814973	0.19763340727081483	-0.9201388996329506	0.3167326190262168	-0.47010178771082345	-0.1695937484799378	-0.0791219661498438	0.03084329546628657	1.877827974863436	-0.22331588675494038	0.3118224160531862	0.2399376312168921	0.07805662939728415	-0.029513937404699007	-0.03893098607404593	-0.5888362670338729	vCA1	lightgbm	1	124
444	0.03240653667439424	-0.29231768646038947	0.40759987174865786	-0.5318800714150393	0.001268763931108956	0.3301258089170083	-0.22576982010206215	-0.16872565333963557	-0.3029862224138617	-0.27371412511459536	0.23373358029902352	0.30307319362655644	0.12422869353093206	-0.506459414689164	-0.495671204096654	-0.12188528210287589	0.10821242014683845	vCA1	lightgbm	1	124
445	-0.16679108497052045	-0.24465896107171448	-0.45313771763205657	1.8832125694394377	-0.4281632302957631	1.2060055685674052	-0.2687371188838818	-0.07301264339699112	0.3007170826924628	-0.5594786269442757	0.3743147348848769	0.22606181822634838	0.09760237215629673	0.12283797519800996	0.8120255146787724	0.13020706198799892	0.323923412847938	vCA1	lightgbm	1	124
446	0.6367388548480883	0.19239343490312777	-0.6384255945024455	1.0784113895213083	-0.2403877812868579	0.7064120428159557	-0.38944315360241316	0.052888461085877046	0.34509972156118235	1.2103836337607172	0.3851149402515006	0.0632147170249875	0.017803890858867785	0.07798264665407645	-0.3538956638651321	0.03441251854153335	-0.5944767902459609	vCA1	lightgbm	1	124
447	-0.06920774668360759	-0.03896454511504035	-0.006660641653479806	1.1477501563905828	0.06686471433926487	-1.246546953411354	0.01797049848098754	-0.18023226503703937	-1.186137915106529	0.8550911333723827	-0.04772039778828214	0.4318732387447769	0.24964336703807788	0.005401110942451272	0.5027998235195705	-0.06626513680791914	0.5213504783359552	vCA1	lightgbm	1	124
448	0.2099855106576766	-0.21654091722362834	0.47070835414646456	0.15688381181455452	-0.2712780637278788	-0.4684312543920004	-0.23988609279534825	0.4027378644774851	-0.47488888814882785	3.146931632513071	-0.1254267927016076	0.04927536078495071	-0.2745322299377117	-1.0212330466038622	-0.12916948947304963	0.010124560862509905	0.37332205333943314	vCA1	lightgbm	1	124
449	-0.05327628905279332	-0.22555244940214547	-0.6376215280563364	1.0299950186697624	-0.41602369148096574	2.334802618791933	-0.34123938414589683	-0.1944275723983157	0.027387100070049016	-1.6128090764422982	0.3225425706814559	0.5990246022127831	0.40941346668641637	-0.0010178527282856602	-0.16993830338362526	0.10640784690931365	0.008838314499479773	vCA1	lightgbm	1	124
450	0.384059190258367	1.2966213871921894	0.37474322112461994	-1.3796731872464945	0.2292749280822077	-0.8709103640219895	0.35252653231416653	-0.126759263407903	0.5984757282111633	0.2909878799664472	0.06405145103998196	-0.7591879927650063	-0.27793411764885206	0.02069095850199219	0.21879610351986972	0.26518588292223433	-0.3475149527669477	vCA1	lightgbm	1	124
451	-0.31154615365547533	-0.5018490308471578	0.49107849990161706	-1.032031086303638	-0.13735813236143674	0.3767512667482681	-0.011452484875433183	0.23435706481597027	-0.34151778945511907	2.9542000157602986	-0.1074724446984058	-0.6642335244378269	-0.15597203265725346	0.009397500928615448	-0.1759077017209182	0.04967141377840307	-0.7798798254954287	vCA1	lightgbm	1	124
452	0.2484068060126761	0.36002896126582	1.1382554337584228	0.11015458483196168	0.17701971273993772	0.5954440135863812	-0.3874647031498697	-0.10672492217710823	0.2594842775781726	2.848787190187314	-0.005838722681174582	0.4928434685500856	-0.06038920893086587	0.0647723453834507	-0.011195380451573157	0.1546843162384649	0.17480753639750873	vCA1	lightgbm	1	124
453	0.17917222526786286	-0.566027248974385	0.8178129618084035	-1.9936672274621665	0.11685716454332862	0.4042486250894237	0.0010148089578898801	0.1166555680631059	-0.34548798643715095	0.9240256473489831	0.25165468451163875	0.31314049755162776	-0.40375183603767884	-0.08401629058431519	0.07808266243022391	0.043355053990934866	0.17723779941821324	vCA1	lightgbm	1	124
454	-0.2070692283393197	-0.14678797273577804	0.6153193935074626	0.4447774393880686	0.2003849968649731	-0.9657276253450583	0.09526343230457361	0.02583961937639495	0.32439512841833923	1.4585947343157804	-0.23721442082796224	0.4462789006751558	0.23319169377463508	0.24137684726691008	0.3853401134112342	-0.42078289490455634	0.4726806609991871	vCA1	lightgbm	1	124
455	-0.18279307977874948	-0.3950368295581377	0.46249769258987194	-1.4336384612353625	-0.2522359632240252	0.656160739602369	0.2295757012116367	-0.05257808817724295	-0.2659352838510242	-1.1742751480002258	0.20879495745988996	0.341257893106099	-0.32072632338461354	-0.14758665606524085	-0.31889880053888253	0.10432534265446353	0.6064958474791199	vCA1	lightgbm	1	124
456	0.016855795446195587	-0.18954631132354016	-0.7639468201839502	1.154192929538108	0.24571093231453273	0.7525078888310578	-0.22582547981021722	0.15118064469819212	-0.12836540135214514	-0.7722114897693542	0.29547122674672166	0.48943534534864985	-0.14286100161071352	0.05985501891270322	0.8976583114139288	0.13101068182503314	0.1430739689133653	vCA1	lightgbm	1	124
457	0.11096708067902425	-0.27040481650544407	-0.14173760441691535	-1.376585098502551	-0.2202815431324739	-0.48995272634215536	0.7848380764437679	-0.09421994066110938	-0.8284217197130692	1.7327278520011395	0.19336192566734867	-0.5413427077284984	-0.3418150832002592	0.18151056525813852	-0.01231492473897028	0.16329089795775464	-0.012937302710734894	vCA1	lightgbm	1	124
458	0.0009698491673065899	-0.14011385019585962	0.7050168279472118	0.5524123930578058	-0.1705628504360867	2.3827675947734086	0.16074469669705826	-0.18943875940586688	0.8484840667101059	0.5374533608329911	0.2900168092367851	0.714814671318812	0.3423762470766206	0.04009159584763522	-0.3832747897760256	0.19507665779723704	0.12890149078252727	vCA1	lightgbm	1	124
459	-0.10656721768307346	-0.31578315987697736	0.1496617869995157	0.6247208773914299	0.013053315699265787	0.2191736012417937	-0.059456465103887336	0.016603932524237766	0.7808224366914035	0.13821276724833442	0.28241398103506765	0.48968381544385514	0.39738296359939	0.09377274724239869	1.069161573779423	0.21239477382692332	0.1402265229513019	vCA1	lightgbm	1	124
460	-0.24009756999496873	-0.21395421436401782	-0.39664046224256916	0.8182610091540977	-0.3557074962209045	0.17184505217625196	-0.0159271431429845	-0.06541085082007272	-1.4589171278901187	-1.8256032513658145	-0.1252511409751866	-0.5260405339234127	-0.20707289888606142	0.20783664558381534	0.45966185326161874	-0.3905038954700002	0.011364090324923663	vCA1	lightgbm	1	124
461	-0.19909261681923285	-0.20552076754115942	0.017133448938631578	0.11903455094470575	-0.2552440715521411	1.0032251619509998	0.7222627384081047	-0.13011354631746647	0.14164439807033205	2.615951056983544	0.023689904961214567	-1.1740121232627092	-0.42993496014458665	0.11355813833740215	-0.4584608729410725	0.1570672418811256	0.34759482007509146	vCA1	lightgbm	1	124
462	0.3482882774279309	0.8090069446226554	1.152939723365659	-1.266008275027973	0.12521398677019133	0.5869334569524858	-0.04586604773871231	-0.38230864836796663	0.09229228563176536	1.7343773864155658	0.19496184731551508	0.4616152040623471	0.2039999175286798	0.07374590120517362	-0.26172391868480205	-0.07211047269315045	0.23526082271950177	vCA1	lightgbm	1	124
463	-0.2917052880717227	-0.3145577400857635	-1.1672287713103529	-0.46205464102981936	0.49142937770951906	-0.8291280107685249	-0.29169749166237213	-0.11310659356642697	0.04034303686821874	1.6117553999395897	0.3059299480253824	0.356358431328562	0.1935335274547655	-0.07178358317635583	-0.47823456168437906	-0.17252475743759946	-0.23737890640808315	vCA1	lightgbm	1	124
464	-0.33352687031131406	-0.21210027790713407	-0.6199226264396983	-0.2348455594091691	0.39810253530659423	0.5811993607644705	-0.3289668670698506	-0.02591660801580675	-0.06266521444959933	0.19191679397788325	-0.2598831517290612	0.25733163163790734	0.28585624867814124	-0.045659189018777024	0.41824342123416897	0.03447385334803482	-0.3472093635885413	vCA1	lightgbm	1	124
465	-0.11579047992616683	-0.2618714500512892	-0.3715852767977556	2.0917774892682752	-0.32913453402857956	2.1959140762888754	-0.24434773811170019	-0.06309775756753754	0.5681031176077826	-0.2519120542284358	0.33903514510054034	0.5684804208440799	0.3200387618992001	0.07879945581988199	0.5684910442285064	0.1583600884844891	0.06877680356877086	vCA1	lightgbm	1	124
466	0.2151680891254284	0.42231642981003603	0.7501952399844121	0.36470403761075365	-0.23519816493688053	2.209591442701037	-0.11996964495459517	-0.16795976412394314	0.8285410611219188	-0.4080102790129212	0.3484424233275245	0.374249392015315	0.4010478836256084	0.08950236720595242	-0.23557723437441921	0.19582161972496703	-0.46200080596761756	vCA1	lightgbm	1	124
467	0.6658256200298487	-0.13718240386934163	-0.9576519123071282	-1.2185536329903794	0.6739686484410399	-0.6453900839031979	-0.2146668296112108	-0.2634887717912896	-0.039649507088036336	0.3162270949925353	-0.2505309722295069	0.3104642251986396	0.023367808681900273	0.5290254211186812	-0.08294512164843879	0.14749969450806802	0.5055506503593105	vCA1	lightgbm	1	124
468	0.29184312687108804	-0.3482741911754637	1.4862736118725288	0.023903088009593967	0.1218707519163957	-1.1794231433260127	-0.20813442843713578	-0.16753021189477654	0.23351836221143585	-1.157328482154867	-0.05258802381960595	0.548772474100755	0.34402806246512874	-0.14427243599740433	0.10872837365161302	0.12393477274951122	-0.7450905335870233	vCA1	lightgbm	1	124
469	-0.17163027347586565	-0.20589724244719254	1.2102608455244164	0.0943646586969223	0.01876595634895014	0.14578736844084028	-0.23279204475471166	-0.2576076120298925	0.9667268934616786	-0.4365602439197596	0.2590836618360556	0.3488916421913522	-0.00867746411111785	0.031129584584985028	-0.18467227720537677	0.06513565106311243	-0.028934054700614203	vCA1	lightgbm	1	124
470	-0.05411380254405199	-0.47512767110619486	0.8799495781110948	0.8525010651823457	0.12190802923398653	-0.858190276397782	-0.18477827342541783	-0.3581116878315719	0.6681990864573971	0.8444399692592667	0.16840585939928945	-1.4271123515889703	-0.1987433953126321	-0.058006155773362	-0.15405044208936655	0.20723241250517224	0.3761962338592058	vCA1	lightgbm	1	124
471	-0.24806622161329214	0.9238276580213083	0.33373147653994	-1.499755104798645	0.3752715408934325	-1.3851444377393276	0.045069455564234376	0.5007058580561956	-0.32919749733446524	0.5275632939959862	-0.17192177502788697	-0.5010961618750814	-0.679987667135776	-0.500188651562537	0.15015956804466993	0.010649130494108896	0.5321774302345882	vCA1	lightgbm	1	124
472	-0.09736261462557409	-0.324841591364526	0.024621296894997913	-0.07297553827867745	-0.2293158722267159	1.5470410016374474	-0.32909369266444966	-0.09767318868012925	-0.13321106822693832	-1.7159809756024436	0.2880042689278987	0.5402127443933733	-0.25877200922790095	0.2927159010526693	-0.17677063046283792	0.0991535685494718	0.7932220415950287	vCA1	lightgbm	1	124
473	-0.16763977296377228	0.13524559207411843	-0.4883102714592314	0.24625095986005205	0.446484934536822	-0.9148993322378297	0.37215882804729944	0.031346188360461893	-0.7853952859203881	-0.5230938285308036	-0.32005238234666994	-0.20684400469267264	-0.7683252548790254	-0.7743088899876718	-0.4557589017682178	-0.005206929056904065	-0.4518177100010691	vCA1	lightgbm	1	124
474	0.13493536425323358	0.22399484591490246	0.5119428894793514	-0.2617810322583527	0.12431883001613737	-0.7777506774941699	-0.0019242315330640816	0.11582479821035414	-0.838095735155356	1.4496724699534065	0.11110814760450834	0.5167625791313117	-0.24243574132953477	0.07533226934925275	0.4738141375755029	-0.5382298299438033	0.38504048406660496	vCA1	lightgbm	1	124
475	-0.1946493840082525	-0.2763242219428452	-0.681881297745542	-2.4021841580680547	0.02352594700035395	-1.1874888958790508	-0.046449414241697774	-0.05588688187465892	-0.09112141210653228	0.3804625334002727	-2.0982648276566667	-0.2824383741837225	0.0739740685741391	-0.057225820782002425	-0.2154285824762415	-0.34884690756244874	0.029761887165023135	vCA1	lightgbm	1	124
476	0.4921514722982929	0.5749174830429026	-0.2792291696125984	-0.9538491951948233	-0.07828028367432929	-0.8192416768140965	0.1895749278988655	0.3969855163808035	-0.32328951663203537	0.5456863814902249	-2.6790223503921404	-0.6464122214669705	-0.3719167185792207	-0.19433518339471376	-0.3599546534153069	-0.052113848146017515	-0.2704050333605608	vCA1	lightgbm	1	124
477	0.22670237207348978	1.220572478445911	0.6200245979741682	-1.4989763659859145	0.22904438064558585	-1.019942510841144	0.5689591074384309	0.0005169246461728457	0.5324847436771314	0.688645335143288	0.16225577921153425	-0.4841342569282857	0.018235939618693447	0.1355963547241687	-0.07261587508024057	0.2999732659966224	0.07516072825581126	vCA1	lightgbm	1	124
478	-0.05709899580951574	0.5645961822609389	0.2640926548888479	-0.3032933795593939	0.33947294603895717	-0.8601608762229807	0.4853293769702637	0.8349514554631342	-0.5501450891160687	0.3967637362066664	-3.194925418495321	-0.32111227105003887	-0.48335940610236194	-0.551076821451644	0.6828592067297655	0.1448300067977878	0.5105358862647552	vCA1	lightgbm	1	124
479	0.2057981005893918	-0.4823784806252292	0.09505943242643584	-2.041708979184962	-0.16639717877156987	0.3430513844449972	-0.04355015207507931	0.36104994636442955	-0.34982532804111527	-0.23025549050626665	-0.1598761256357804	0.5032693528280009	0.24686792954611436	0.2890799097043291	-0.020208266693184686	0.14873232000849868	0.2784670955503445	vCA1	lightgbm	1	124
480	0.5556297491515276	0.12161528714743347	0.4091647778480494	-0.4380959235925512	-0.2251354341433167	-0.36761663170727593	-0.09435684540291198	0.7443951434735493	-0.20883761160631897	1.2680600973676737	-0.054423883211456074	-0.2009167439509084	-0.4648691145561355	-0.3317020258497962	-0.5567060625006905	0.11025177777655651	0.47687423675595464	vCA1	lightgbm	1	124
481	-0.11380006569544454	0.4600330393835514	-0.5338830981281422	-0.4240781406568442	-0.1645335303000923	-0.7504123050310592	0.05609782838794007	-0.16962498385762242	-0.15946787607352644	-0.8187593428071642	-0.22076425550553808	0.41985465647780196	0.12978796210053742	0.08859293108702547	-0.3278105888472707	-0.41886395086638006	0.3568739002571275	vCA1	lightgbm	1	124
482	0.060183699749714326	0.16810458625841504	1.3987162985353527	-0.07172252794216315	0.09086472279711176	0.686748570027189	-0.18454423500009356	-0.045228376712126664	0.5387219624292537	0.9298544113509046	0.3123523498204323	0.7216828320072355	0.40393568235674543	0.016039622359693653	-0.42534356800441847	0.1969851230561207	0.1684968683026972	vCA1	lightgbm	1	124
483	0.25709199429081453	0.17619972440768147	-1.0166413747734633	-0.420774343552937	-0.02185133719650875	-0.267573959072939	-0.04601615162051143	0.5730773165749847	0.2742361625588258	0.32424704903023144	0.31443168845129127	-0.7021367093709664	0.21163459266037002	0.003476957261071084	0.6780024793779972	0.10899843859791482	-0.016786883024196637	vCA1	lightgbm	1	124
484	0.12884521965466278	0.4719459799941676	0.2929327268409009	1.0347276109610721	-0.2318256157198428	0.532698795693094	-0.2416444036142731	0.0367411871776179	-0.10322844103835463	1.3461050454397026	0.4090297150350138	0.44062920813086015	-0.2430786947913323	0.3462307870068517	0.6228849811894198	0.11168179260018991	0.04087399761997166	vCA1	lightgbm	1	124
485	0.04496218106875528	-0.17543180965625935	-0.3710492413731178	-0.7872851375079308	-0.17826634161768948	-0.8427868957072346	-0.06907036844438841	0.16587713842555013	-0.7961597885585194	-0.13113954446012885	-1.6829491178730374	-0.2625885597596776	-0.020014949789222563	0.1561112808385291	-0.46057217466733513	0.018095320873466554	0.10288293484517401	vCA1	lightgbm	1	124
486	-0.45609957526614525	-0.4838655881798497	-0.42818485906936243	-2.7506829450930574	-0.23240454163560026	-0.657480298824196	0.10254187730753715	0.31901065280276375	-0.22241035910409443	0.3519602112635952	-0.006391585942768241	0.09640575243251635	-0.014546466408374686	-0.06517033624944144	-0.007100631873883839	0.028094230686870402	-0.3864448280125654	vCA1	lightgbm	1	124
487	0.6430391946272014	-0.3580491830809008	0.961255647157461	-0.02919547146067225	0.2028253177528194	0.5885270856031196	0.3011560057681943	-0.12397346265206453	-0.07287307948719705	-1.7884282133907876	-0.35315317982441774	0.5037471195293952	0.23116823970802838	-0.09817010368765337	-0.619477758840741	0.1136709903115672	0.2626690975355019	vCA1	lightgbm	1	124
488	-0.3718977746323628	-0.12241137161425734	0.5724027281683128	-0.7298159013174784	-0.12161806106771543	-0.7935030498815822	-0.002901934620354875	0.2480202036208069	-0.21103487946161575	1.046784438388545	-0.7323677534565487	-0.9988785214619683	0.0864795889446244	-0.0650310288221188	-0.28954209310117685	0.12002066936942034	0.26237873953388124	vCA1	lightgbm	1	124
489	-0.01919535132585859	-0.17521206368300074	0.7797366427997784	-0.3512825797477478	0.09727977404240068	0.35901041522951044	0.22331425760576912	-0.05275888244241972	0.7172367868798041	2.361465946524838	-0.2402392861292569	0.3851368095648583	0.22071744441066446	0.09769470651526331	-0.11144634243298518	0.08493619890863319	-0.4927391787041044	vCA1	lightgbm	1	124
490	-0.2758870537917387	0.5309169698199571	-0.24654772834123231	-1.999730890949426	-0.1111455544105106	-0.8982344425592759	0.10476925287324487	0.3584788264258371	-0.451563093989711	0.6789938175093355	-0.05827877230542951	-0.33806308449947636	-0.27691007236805276	-0.31129489849293696	0.10658708378467326	-0.19602604946357405	-0.20905520280730047	vCA1	lightgbm	1	124
491	0.2881621091423517	-0.4402265227784048	-0.2239485207596931	-0.5623132745278884	0.018550063738020612	-1.5325403778311693	0.2830354734875015	-0.2393424927351559	-1.3999198408038624	0.8774535110523168	0.14749124559669732	-0.8240525903487199	-0.1892210097859464	-0.16346358156406807	-0.12154584997443728	0.08805228158722994	-0.4030916536109099	vCA1	lightgbm	1	124
492	-0.1025135883482307	0.6784472502324245	-0.10021901317393271	-1.6373050164573446	-0.15642318662949659	-0.31634560565499514	0.12175196229284693	0.9115752811530484	-0.11751306625394094	0.5308912173704934	0.034999063950601934	-0.57098201085225	0.04074481410974968	0.010938708498998674	1.3670669799637658	-0.22943546990856914	0.3096925915694132	vCA1	lightgbm	1	124
493	-0.1318763991753576	0.23806713390202774	0.0030386846086247364	1.0093628688527887	-0.27061844895812887	-0.2228286917965446	-0.16577552756450034	0.26948520787628943	0.1957022526822339	3.069923966396926	-0.40756857185537204	-0.36386614079133484	0.21480106412931585	0.2124916768107947	0.6573843099545983	0.06753609502142491	0.1495491728999696	vCA1	lightgbm	1	124
494	0.7093642829616003	-0.20204280604123837	0.09687845157270421	0.43236497940064395	-0.2615754907358417	1.08110711101947	-0.5220935574858481	-0.007991613026149305	-0.10738564106826778	-0.9769961232627358	-0.4540097748710651	0.48646018595765683	0.2232670000947972	0.14999451829472615	0.8578600834597551	-0.05745540405932024	-0.028107930486757988	vCA1	lightgbm	1	124
495	-0.11301326096629845	-0.15875296098842903	1.2355550969883324	-1.0560090657919199	-0.21895076031408933	0.6937545234414165	-0.3885739492595981	0.006620051126476094	0.26349751524647913	1.7445644607426372	-0.38486572353953863	0.4945695186405737	0.3811311663512569	0.11173732824339451	0.5432027582613178	0.03496423817633597	0.17273793115561228	vCA1	lightgbm	1	124
496	-0.35596146712735766	-0.39822836616434654	0.05970363011234314	-0.5013951633129266	0.10730708255972998	-1.1376433915310975	-0.41467941431948746	-0.572671463910206	0.527529875973506	1.5045828639751349	0.3218018196916552	0.5078976407007326	0.18718932060332846	-0.07513408828152124	-0.25177950596355575	-0.33464484187433996	-0.028531790258838417	vCA1	lightgbm	1	124
497	-0.08665411505770035	-0.491175894274276	-0.6532724650353986	1.0751252185292948	-0.03319833256842205	-0.7520820524917714	-0.2689179050098202	-0.07481344256507923	-0.37852939918548795	1.6566055490207474	-0.4130278804946013	-1.1657948022902918	0.17053854802536675	0.06885990175410814	0.6513638695292213	0.10193465840188348	0.505365007678565	vCA1	lightgbm	1	124
498	-0.042540758213766725	0.5252564198553882	0.7504453991653514	-0.9594748770388525	0.09565066147503667	0.08235106893479754	0.06886629994735416	0.08503820811273938	0.20987634772568162	1.0400604932694049	0.09379342721141778	0.016170214059879232	0.24763334042744226	0.16983913715426802	-0.12677989805661774	0.19903407000456882	0.23080100749192672	vCA1	lightgbm	1	124
499	-0.06675855650916346	0.5833574776122027	1.2769409403244056	-0.23948566987497263	0.26381698057237096	-0.1957184635195102	-0.07353710958773925	0.005581172325596044	0.6319368989569628	0.6521900256359965	0.40230407992135114	-0.5017769601903125	0.2691650500387869	0.07805779917605968	-0.0850546579698951	0.052472791026287845	0.25886204759314446	vCA1	lightgbm	1	124
500	0.17322799323955473	-0.28187881078143345	0.5822767202387323	-1.6169127086441055	0.14707638448454596	-1.1349845016005624	0.06760252929147578	-0.09154924256147387	-0.06354798591318665	1.7902543703942453	-0.3019023281921846	-0.4047699140575309	-0.020451650599683294	-0.07083563074524181	-0.01202612397837461	-0.19780647820767197	0.21373758669913462	vCA1	lightgbm	1	124
501	-0.1714546653193743	-0.2921691313080012	0.49765231420459705	0.22274880372920766	-0.404870260764035	0.05758572264781188	0.15989650322350962	-0.1697410101867708	-0.06791043752519227	-2.966443554381879	0.1936026916266981	-0.4249386660615753	0.058724368461963064	0.33389340268625334	-0.8534511085873253	0.1236236973071049	0.3576177213360574	vCA1	lightgbm	1	124
502	0.09287186622085566	-0.30315487620081194	-0.3147405966391486	0.6409403831669073	-0.12645806638864757	0.8972354325665847	0.36726594271505447	0.12051430177672938	-0.16589255236822073	0.46116346931187263	-0.1526840270583174	0.4393093884759644	0.1418574496181084	0.20804277702857202	-0.7778583717195314	-0.3600930497981934	0.422483002279177	vCA1	lightgbm	1	124
503	-0.09940091359731135	-0.229934326150955	-0.5084549444455777	0.8004773933498956	-0.2820329328255772	2.4874969165657377	-0.26642727796341414	-0.08159134803868799	0.9383298537081661	-2.830590171741428	0.2403285851585659	0.08318109309013426	0.33350926946090736	0.12031219463072419	-0.3303704650461035	-0.1571607772818141	0.1169315863861482	vCA1	lightgbm	1	124
504	0.30253910090593783	-0.2616939213789765	-0.3605525009287775	-1.148074637062856	-0.004414197494123388	-0.8734084158706747	0.2738649214620508	0.6185279295123592	-0.44327700324883673	-1.5299613271345767	-2.2985640330621164	0.2771791521889137	-0.0793726516883403	-0.1897378207374406	0.3700079714781981	-0.3972579275831529	0.017897010331356406	vCA1	lightgbm	1	124
505	0.05575794376928986	-0.22802184154275326	-0.7699745146556783	1.194238171480966	0.027466157241397893	1.1987161738442567	-0.20187742487721785	-0.09229905310394142	0.9199312920688633	-0.9267775966770211	0.009074130186680867	0.6196286900767347	0.3710271864142477	0.01176868366997327	0.7563611255526176	0.11772234690583579	-0.022711501305778602	vCA1	lightgbm	1	124
506	0.10422490671897251	-0.16750614654969168	0.05508247434057911	0.49851741839514657	0.08369744065721578	-1.3032322388997153	-0.44178236667957455	-0.010559030154706337	0.26436973173687645	2.2399373738306516	-0.3427617295380089	-0.5215301049662149	-0.15850753186640731	0.015367890927095803	-0.23575386481528826	0.19720589757929913	0.03298381270801065	vCA1	lightgbm	1	124
507	0.028803156679551998	-0.17337203605870868	-0.294720028878931	0.6705465523479337	-0.10787205288551599	1.9407880734147724	0.2513590499213777	0.1582462143126704	-0.11525271604490207	0.1482369279007792	0.08042760406313654	0.6374777020324486	0.19103757418759806	0.2546384491991579	0.5906435615955425	0.18546080613908636	0.4347895408325412	vCA1	lightgbm	1	124
508	-0.13190765858278922	0.5256502472886296	-0.1929388955406011	0.09088092676326437	-0.2731413641022301	-0.902227539779375	-0.022106722921753988	0.16284348999668571	-1.7580144074067423	1.557223487873089	-0.3524131768418987	0.33814178466291	-0.6607856306552206	0.14762897837732747	0.580640828873184	-0.6649380789171482	-0.767524318108298	vCA1	lightgbm	1	124
509	-0.11134812381341279	0.3134345810887762	0.6914185212489508	0.1866577309107947	0.17384388540789777	1.4514838381006006	0.1478174654121928	0.0071725613034927535	-0.3974780898157882	3.1193924622856133	-0.01223085542030331	0.044416254941940486	0.23417377830496128	0.06428438255316997	-0.06956620444568896	-0.27659733349781995	-0.11478863499304141	vCA1	lightgbm	1	124
510	0.6679381068446776	-0.5429438843772045	0.7617659461002697	-1.5449955906920163	0.2786038341358748	-1.2455371754469267	0.1969890539472696	0.15677564638875002	0.06980375570297394	1.5135681996691817	0.13936266764748992	0.423519063517086	-0.1059822279497948	0.0029276305377535367	0.07181097261352239	-0.2346432468667606	-0.6116028215675074	vCA1	lightgbm	1	124
511	-0.030335614371824585	0.7395799346450818	-0.19477428112330927	0.7257950123225018	-0.43299373347740766	1.647327839339813	-0.21110577587970433	-0.38886773358408966	0.3978791358665138	-0.4750273275888441	0.17364816558973856	0.29844859699162696	0.3000458539517423	0.17881443675052844	-0.3192125501111401	0.08760803608991141	-0.9214929369507951	vCA1	lightgbm	1	124
512	0.30786539800484636	-0.4383109518317723	0.3953592042438195	-0.9108324700707464	-0.27307047336299595	-0.6487129355366055	-0.1563996663502412	0.4200198556676807	-0.006963484142193227	1.7860211962902457	-0.3066814867764671	0.389088138175483	0.06068962958907433	0.15557729198034528	0.26212199181081325	-0.03306511878374703	-0.009426180202705916	vCA1	lightgbm	1	124
513	-0.14876902742262546	-0.21286231518565538	-0.36652616358640644	-0.05481047470967913	0.3074383492840757	-0.43228003767662193	-0.25199724598451584	-0.008732908044214267	0.1833461719643395	3.456528609556763	0.2898203494424566	-0.2621397629746433	0.27068961220514987	0.3071311150436814	-0.16545108965018568	0.16411686923568314	0.09837878032862503	vCA1	lightgbm	1	124
514	0.05940904155761201	-0.3641783740193868	0.7627677084076723	-1.1602394532616351	-0.03783635060555152	0.3894303252677721	-0.15675500638829779	0.35721528821832843	-0.28082612813985697	0.31872310042912877	0.388855798555124	0.27411060234409734	0.4380509496037355	-0.02533904849029947	0.45093727359476854	0.023920891273612327	0.17010514673238106	vCA1	lightgbm	1	124
515	-0.20786176179483806	-0.20425940470714993	0.925476532435789	0.06069053388875402	0.062448941592616936	0.5762921222327578	-0.03200219996503952	-0.056853771816651716	0.7728304101664971	-1.2380816200098332	0.10643478466872058	0.8084188729204541	0.30974128485127195	0.2578005005132225	-0.39783355553630645	0.05974363389507497	-0.051754172778802676	vCA1	lightgbm	1	124
516	-0.10406600663114725	0.4120027070096621	-0.35375147148109826	0.5106004096093983	-0.1697666599193255	0.04374538560531876	0.5416858802613073	-0.34708305059057615	0.2010795367920842	-1.2747768717040004	-0.2586492190113074	-1.287014089107643	-0.46118817440628607	-0.5525591693441145	-0.3080711520837922	0.10055323940591815	0.0766924271452821	vCA1	lightgbm	1	124
517	0.23787089037746	-0.16885175659707985	0.03272182372040987	0.7405751527635378	0.1900707399923311	1.082997262573465	0.3502916106235168	-0.06341684700381696	0.2456919207533261	-0.7323513154792072	0.23740032794536467	0.726461776201599	0.2619596246298874	0.08612342110167744	-0.3642664335491225	0.08089431351753724	0.25235301933580795	vCA1	lightgbm	1	124
518	-0.16946086023022416	0.5745192779800244	0.5890556513431695	-0.5012112778688138	-0.2081066765380278	-0.38702394240994176	1.0756564771658943	0.5740868576940458	-0.9661544736518327	0.48032727159517674	-0.45353778496047215	-0.6464395756622686	0.14666204449083164	0.07682893285094024	-0.2116722143666814	0.12698763583217715	-0.03132344583825928	vCA1	lightgbm	1	124
519	0.5468821024795805	0.7947880499737808	0.4541751088792922	-1.8574447799703795	0.431707019211323	-1.106664764910149	-0.04003452473031456	0.5957961537242736	-1.1353697787916062	0.44256613435749437	-0.06107274496812118	-0.9707530949161524	-0.051315844375219064	-0.2824394952960144	0.16917496584460376	-0.400069274253697	0.2748699609512636	vCA1	lightgbm	1	124
520	-0.29791078125965204	-0.34546409019753693	-0.6477580964712105	0.4960621887699959	-0.014802859566967273	1.0263198129393594	-0.31317314565393345	0.09141914373406582	0.28009905173877486	1.5179086389389365	-0.19611894098084526	0.3905599185056395	0.15371832661489693	0.12276217590719775	0.021914940151386657	0.24884842307030472	0.3230862866736252	vCA1	lightgbm	1	124
521	0.07645548871128965	0.31071986317722516	-0.915017354217281	-0.027929214688307988	-0.39935837107218003	-0.022995499535904167	0.21915437754299388	0.4493060836572568	0.563812155583954	0.6392081801861471	0.41019015538203635	0.09512648540210247	0.30311099342997744	0.2848984354299527	0.6722548163100871	0.048830086507409554	0.08381311024102078	vCA1	lightgbm	1	124
522	0.22649958921854607	-0.20532643646597276	-0.6151561032849677	2.299042579336164	0.2597163788257898	1.6044602587515444	-0.3584717004223219	-0.19286186395170965	0.21788181323438846	-0.8017521979491268	0.34466900823518243	0.4564114628129526	0.34607970898216783	0.16363964384844837	-0.08377161220977758	0.08404258241747543	0.19562776762204764	vCA1	lightgbm	1	124
523	0.652049306597817	-0.28328054192365393	-0.15786807311065482	0.5119561843234953	-0.16347509232905624	0.24996011226068784	1.4515300266018463	-0.04250670554133419	-0.18390158285448938	-0.7235660400275175	-0.020543897284451253	-0.15529477743669526	-0.05840460184161225	0.18385265355684685	-0.5433553725776019	0.12856828294468325	0.13954221031206418	vCA1	lightgbm	1	124
524	-0.08595009690165682	-0.2429060265231177	-0.34369002005809973	2.1121914232194876	0.08201285430849696	0.8477189541294063	-0.20237387697957412	-0.10247431917040786	0.9617441165860333	0.43729637364197	0.31674576488869877	0.5760331386362608	0.3846975596297791	0.077208013328842	0.5831079361111988	0.05639229002756424	0.04348333163583249	vCA1	lightgbm	1	124
525	0.2694027922250403	-0.3425096551106462	0.5370460622586033	-0.5566644671459439	-0.9756782943092712	-1.0867303208115433	-0.004028536144566157	0.6816852757056246	-1.6009978830734592	-0.20668054515488554	0.026805120726295113	-0.41065215975253183	-0.06667644785478923	0.06868919695371094	0.19503801259479267	-0.5332606860920501	-0.2759443462264831	vCA1	lightgbm	1	124
526	-0.07216113641202798	0.6580239666824826	-0.6806114947416559	-0.9510389448347034	-0.0834212724656726	-0.4534178008232272	0.3268939992645804	-0.14695803860488788	-0.13942771287990124	-0.19327322640656389	0.3530942613404222	0.3107652145094428	0.03900962754869138	-0.04422449345819315	-0.1671176998179311	-0.33974155047136095	0.5803389321590238	vCA1	lightgbm	1	124
527	0.7719509906774706	-0.11981583243934535	1.0741640433096629	0.0466236638865318	0.20630480847412802	0.5246244359684071	-0.16436271461007187	0.04378388329299873	0.4549495764509279	0.585586222404291	0.2760327487784628	0.3405771516729023	0.2553733153371437	0.11216817285704365	0.2677341984189115	-0.07692271249748857	0.24820486029269595	vCA1	lightgbm	1	124
528	0.6065696476423438	0.2787029705606118	-0.016552398593698277	1.012498659028481	0.114892695504187	0.3723235235985661	-0.02685145913014852	-0.3437097653187738	0.7483445859058538	2.314978987477553	0.10697827340505113	-0.3024140581287244	-0.39512607799005095	-0.21439340137201013	-0.26911039647469687	0.0991003504404685	-0.4682178221252846	vCA1	lightgbm	1	124
529	-0.23343973135782653	0.9168385002544135	0.809949846379973	-0.18163193691628943	-0.001656621107930095	0.26317895696595583	0.12951693949898965	-0.2024727773399088	0.35130086819551154	1.882276035797569	-0.021711406836093034	-0.853221336230335	0.0706715411352531	-0.1425924797344481	-0.4082487746708265	0.1344532335797175	-0.515774968956881	vCA1	lightgbm	1	124
530	0.007332716491793296	-0.274724688743504	-0.9236519216398247	-0.41806784270047254	0.05176428585892053	-0.42814960976085253	-0.35706364276693975	0.14316322232307516	0.12258956320595792	3.7917106685660684	-0.04851974737928767	-0.37302372552764246	0.03301914073563264	0.05658226192831033	-0.22659235078638126	-0.3097658731850554	-0.13020671366168504	vCA1	lightgbm	1	124
531	0.415881531196376	-0.018577342904048777	0.4857168762105202	1.244909822876136	0.12202256784936344	0.90573533909231	-0.07902417192876417	-0.011825503157092182	0.9072699112676117	0.943451538180472	0.18626977314638563	0.4298502139245672	0.1765345912883861	-0.022460352533480818	0.7269835996129093	0.12351795258568617	-0.3523746507462083	vCA1	lightgbm	1	124
532	0.1265354030663012	-0.24264966836174529	0.5977883251362737	-0.37637400592993847	0.8931388044366042	-1.6769533042759919	-0.12055324200566758	0.601882816010955	-0.5509618993607197	0.39961116809307573	-0.5271182881219774	-1.2598459674853022	-0.11255966969359371	-0.45679599689610195	-0.18184579971969766	-0.1581004831022011	0.24604491033958237	vCA1	lightgbm	1	124
533	0.18721733893974132	-0.3647890948134193	0.5119930151005229	-0.6880036116424895	0.21906626851549707	-1.3375850078054656	-0.007965161771663374	0.2948967667403365	-0.36628144498517107	-0.17178050415310667	-0.14418168671154422	-1.0775427613139774	-0.6361671925355914	-0.7293914283239457	0.049539741638255974	0.014048509035594866	0.009508167857782688	vCA1	lightgbm	1	124
