# Supplementary material for: Hierarchical Distribution of Reward Representation in the Cortical and Hippocampal Regions
Source: eNeuro. 2026 Feb 10;13(2):ENEURO.0256-25.2026. doi: 10.1523/ENEURO.0256-25.2026 (PMC12931971; doi:10.1523/ENEURO.0256-25.2026)
Supplement: Data 1 — The complete code, data, and computational environment required to reproduce the findings of this study are available at https://github.com/mokamotosan/soma_okamoto_lr_01_public.git. The repository contains a series of Jupyter Notebooks for analysis (/notebooks) and a Dockerfile to ensure a fully reproducible environment. The analysis is structured with individual notebooks for each of the six brain regions, which generate the results for Figs. 3-7 and Table 1. All analyses were performed within a Docker container based on a Python 3.10 image, utilizing key libraries such as PyCaret for modeling and SHAP for interpretation. To replicate all results, users should first build the Docker environment and then execute the Jupyter Notebooks in the sequence described in the repository's README.md file. Download Data 1, ZIP file. [file eneuro-13-ENEURO.0256-25.2026-s001.zip › soma_okamoto_lr_01_public-main/results/shap_analysis/vCA1/shap_values_vCA1_lightgbm_r2.csv]

	Cv	ACG_and_FS_per_RS__ACGmed250	diff_per_sum_ActionC	ks-stat_ActionC	diff_per_sum_ActionI	ks-stat_ActionI	diff_per_sum_OutcomeC	ks-stat_OutcomeC	ks-stat_OutcomeI	Pre_Action_contralateral__mean_spk_per_s_-100_to_-_50_ms	Pre_Action_ipsi__std	Pre_Action_ipsi__kurtosis	Pre_Action_ipsi__quantile(75)	Post_Outcomne_contra__kurtosis	Post_Outcomne_contra__skewness	Post_Outcomne_contra__quantile(25)	Post_Outcome_ipsi__quantile(75)	roi	model_id	repeat	session_id
0	-0.5452368629236418	0.27022354239523516	0.4994139680889977	-1.1261898851270817	0.3167063941237464	-1.4236633423400793	-0.302902340733373	0.26372842798219126	-1.702218513242803	0.3468246042144533	-0.31731321336800317	-0.008098359246034081	-1.313121875799269	0.11720493477647737	0.15405488932650438	-0.12575275980298217	-0.26370276943276444	vCA1	lightgbm	2	125
1	-0.09289258648912684	0.20977674026616722	-0.1930113225873999	0.8263138691057368	0.05064621852307882	-0.07501198133568188	0.7069334438218018	-0.030056385407870655	-0.8105063772879773	-0.9487288233624693	0.23593560663323854	0.04989266572554686	0.7271100723662773	-0.20289524447944282	-0.041335726377840706	0.612991831493563	0.37891891974219655	vCA1	lightgbm	2	125
2	0.03938067992791234	0.3398566765398334	-0.24333830034101192	0.9096430711815084	-0.5324456440427325	1.9249095105714928	-0.20113235671468851	-0.30847795066098366	0.1914274678600266	0.9494548187892239	0.3413696337920512	0.05988849745220726	0.08885704064646528	-0.045980700234149706	-0.4630189978296731	-0.18030414950003404	0.1639464367353506	vCA1	lightgbm	2	125
3	-0.04606464534980316	-0.40521691214086697	0.04602008975028911	0.45701725041057456	0.14168895635395007	-0.2547918760835536	0.33793196787389557	-0.18049854545329624	1.3595536466842477	-1.3383286664257992	0.2965112236313943	0.07511279065132626	-0.3328811687832783	-0.8710860249538974	-0.31015349286191474	0.24355295557361034	0.06273185462954589	vCA1	lightgbm	2	125
4	-0.21624990401700123	0.03626820976609404	0.35993639579193226	0.537545387996849	-0.11733629544712265	-0.7145467316213711	-0.6762116056046358	-0.21318618657848887	-1.3935373915884421	-0.5600042937720529	-1.1746052875833513	-0.7256805497284843	-0.20208467609108524	-0.24622859289011173	0.02080114590984147	0.4403990729526476	0.28110047059752086	vCA1	lightgbm	2	125
5	0.12260858529236382	-0.16445287294285324	-0.7848764384259904	1.8401694160520943	-0.21974263473425873	1.986671817080634	-0.10304637392602825	0.019721799384898004	0.7475989250919974	0.2529492149998906	0.09359328370805699	0.17326879706018847	0.46047219735230804	0.06507578713358719	-0.26596369153370236	0.42047672031339983	-0.03489945482994958	vCA1	lightgbm	2	125
6	0.06023931518821409	-0.08167650019993514	-0.3351402025259324	0.45822914768011386	-0.3285675484831961	-0.2891946178217953	-0.24796401313459412	-0.2912154474553221	-0.5875498314868175	-1.0515001212128787	-1.0672722353934168	-0.1326790617818744	-0.12904311418321132	0.7122338597730713	0.02393811913818194	-0.18519101374171576	-0.13304876733852428	vCA1	lightgbm	2	125
7	-0.06512286480448339	0.023017381262244733	0.19318684962930752	1.6603393126967898	-0.20188842080654393	0.9414802847219438	0.1915782844112988	0.46391642390213267	-0.04655506342454655	1.8725210553994533	0.39604988829225524	-0.009239264360015929	0.23034223651528443	0.36169180992995187	1.0732374279601842	0.31444795447085216	-0.6725222771783065	vCA1	lightgbm	2	125
8	-0.025184712345030717	-0.23695711124492716	-0.08935227367932579	1.8953230162662327	0.3783520684387605	1.2470350541229958	0.12734890069423588	-0.5228859053562877	0.17333597171626125	0.8901073578909399	0.43266972791822567	0.30829775593660885	0.2916092903318674	-0.12803277449543357	0.1372610620597071	-0.09018434800668514	0.21925178830028438	vCA1	lightgbm	2	125
9	0.028250836087371504	0.027855380358410585	-0.32141872827347456	-0.6523944227963425	-0.1084371062105379	-0.681978076275139	-0.40916412079978254	-0.35499010415393634	-0.12330697557097592	-0.7401333976076768	0.2731086480524755	0.2891961265724339	0.388005766849985	-0.3288776771102147	0.4008238106266016	-0.34173256822667697	0.6058369419153716	vCA1	lightgbm	2	125
10	0.08315780031885694	-0.37618823889757225	0.07185581231848384	0.9003467678534919	0.15920847496374935	0.15409287271928176	0.6319008343211916	0.11663878008611196	0.5258159089837419	1.6467232914185472	0.4334728012638596	0.27150346647713675	0.23075167906774663	-0.10860214781455146	0.05769306654131326	0.3264811220026787	0.0015699271422055588	vCA1	lightgbm	2	125
11	-0.09037634451575265	0.5486968439612445	-0.09248864222614785	0.8896054971483246	0.14497830365205813	0.57629060928287	-0.09834604154098334	0.2645176045476632	0.5336578667953666	1.0294102810271284	0.2351539961280033	0.10006490022761345	0.2458854313987736	0.4359084111277122	-0.006310143116659057	-0.3152241285163014	-0.3045241066064859	vCA1	lightgbm	2	125
12	-0.015020142721704039	-0.2379517895883417	0.765931607729013	-0.16787535475755802	0.13346015049425625	0.15913696810563535	-0.07689102554787998	-0.011458610084286157	-0.7736276338390141	1.7237794076228228	0.42258143554170063	0.20886859483037637	-0.013289168793959843	0.2554864717533746	-0.2383195820988863	0.002528897740952226	0.20059017489755968	vCA1	lightgbm	2	125
13	-0.16455577101582003	0.175191976581613	-0.25427291992882034	0.39912137168783873	-0.11888613378407313	-0.031136310596682884	1.5821459758361163	-0.06351665779530594	0.04585921222357168	-2.2921141409158645	0.30063634403291645	0.11488258193011448	0.9429468736362085	-0.24942119702361448	-0.05142075901166234	0.5926541828166378	-0.680675973530446	vCA1	lightgbm	2	125
14	-0.16468574663221947	-0.5013789719796786	-0.08969970294843681	-0.9414435512542525	0.16842155191559482	-1.1692756506120925	0.3990260864942258	-0.37225333857640996	-0.1790808671317934	0.44026017824610353	-1.3987926039621856	0.08207495701527955	0.07990332837163067	0.21936128963404913	0.10511634591934531	-1.5957538726589524	0.34476576597551084	vCA1	lightgbm	2	125
15	-0.051452210087537205	-0.06838771491899791	-0.3207854151224196	1.0938200256333417	0.18035625837579264	0.9018125657500214	-0.16889402152810024	0.06741403895196883	0.5462942483746288	0.974239119151727	0.29723206310176686	-0.039475098586569536	0.2898624370761633	-0.04577547501005028	-0.09151951221451722	-0.09578422245469777	0.019056071682358636	vCA1	lightgbm	2	125
16	-0.15472937129099668	-0.17008451679550304	1.5612173757266137	-0.5366578822157616	0.1816419056074335	-0.01319658894746279	-0.030922848878441295	-0.1907378161270756	-0.5026021297666523	-0.7810655262879425	0.36353374833783675	0.0805477045256768	0.27474276593022856	0.558213819198148	0.05436078215068182	-0.12335058182951521	-0.13078777724366394	vCA1	lightgbm	2	125
17	-0.029514034904519905	0.2718846658022714	0.8571780145702597	-1.3283958257920858	0.0706725710188071	0.12703809013579995	-0.06920646747667562	0.12966939190779064	0.41872324742552736	0.9122300517140237	0.2639322874260483	0.046931197421288214	0.13214010949805044	0.3961660158566351	0.23997615642911033	0.8568501969648024	-0.2797114544830521	vCA1	lightgbm	2	125
18	0.08454140784375798	0.0028999455791453646	0.4383186243212601	0.12768414476887768	-0.28443125043430084	0.08050425815563331	-0.05954338996643916	-0.002881913301889352	-0.6569138509929248	-1.2841095308370254	0.3493167487994499	0.07912775109282084	0.38016387868753015	-0.724530164374483	-0.19571065328185774	-1.2545976014906677	0.486188029717536	vCA1	lightgbm	2	125
19	0.3238170942826885	0.21965348783175825	0.4250780673658145	0.880342748219207	0.19618853865397762	0.7105226595832891	0.39770750679752986	-0.15792028825417484	0.54717017736377	-0.779804190518939	0.27630282556490765	0.1383300334198963	0.19646432153098553	-0.34979150538518405	-0.3768411068958546	0.5324240338693984	0.0917260062847468	vCA1	lightgbm	2	125
20	0.2215006748780486	-0.16484157084095202	0.12428018568006755	0.6142636685458039	-0.017949596879573145	0.033063403705260064	0.3761660846186218	0.18425775848846862	-0.7921146359645073	1.6185514413297823	-1.4280427031047	0.09369237860522296	0.12260555840272237	-0.07831260250282218	0.3500378657218611	0.32626917716797527	0.3948276971921813	vCA1	lightgbm	2	125
21	-0.10296170643778069	-0.13456046145830883	0.4725353479944859	0.053358982207577885	0.06287720179469304	1.202819861711333	-0.04475852693258231	0.003064840257483821	0.3173204092128512	1.464519092168447	0.2835934945411801	0.16738854717069604	0.2458014689374379	-0.17302732151002537	-0.427529202551207	0.7440946760661117	-0.40220385604795256	vCA1	lightgbm	2	125
22	-0.04905563610262432	0.5184244561663803	1.1513299209118424	-1.0931009883768765	0.2859418469817506	0.4474291366044742	0.06780044211668863	-0.30858864899347616	-0.15372878740500384	1.678048971361753	0.5013361911130494	0.014644478697625876	0.12420481500005148	-0.5496691982762667	0.017322054879875013	-1.3141114521854689	0.11196691627941327	vCA1	lightgbm	2	125
23	-0.13669761388146345	-0.17784747886463845	-0.26049399599284895	0.29946841248136363	-0.2956368568783914	-0.32261232836782394	-0.44392236547508307	0.032923236191667545	-0.604271148768638	-1.387678737052508	-0.7010224317584072	0.014064704011687289	0.18583463594464672	0.5993630642310498	-0.2630210531486231	0.24880966206106947	-0.09960952318230973	vCA1	lightgbm	2	125
24	0.7680207998219757	-0.35935373353488903	0.9435064465381415	-0.9976068394730389	0.08858849862101333	-0.7488117748544565	-0.03531144808303827	-0.1316746117728038	0.1284409899552954	1.3713859076471178	0.1629186771749263	-0.006772288075051978	0.15883724300365387	-0.045232819716341424	-0.07965346356278812	0.0506664031861487	0.13238405177887919	vCA1	lightgbm	2	125
25	-0.2533990420566664	-0.41159371635418224	0.3222363387253479	-1.5737793424849673	0.0832374199205288	-0.6068921999058274	-0.5514414878484725	0.08984362159873252	-0.03006969988368954	0.2660472017376136	-0.3360057746328099	0.22459055238693468	0.16897134348763343	0.38858539384397445	-0.0880868884878415	0.9427739047264888	-0.5206041304651594	vCA1	lightgbm	2	125
26	-0.05569600715261072	-0.41710337472417586	0.5144495119106985	1.184908567117988	-0.08033627699222078	-0.755906306790298	1.0511679462487336	0.1541413543027041	-0.284584055292245	1.8878917108513795	-0.4750166783575099	0.0007255830016162979	-0.3086641767052576	-0.3357790383643032	-0.03363909755324313	0.32238008825664805	-0.04041781544016706	vCA1	lightgbm	2	125
27	-0.07773701457834915	-0.29093686200347174	-0.07951345224252925	1.1711776953156976	0.00814798360475393	0.0839704852868983	-0.49376688912523614	-0.12188453466010932	0.3555919043452415	-1.5858595053218123	0.3894669542227068	0.18763567066281606	0.2398327578264424	0.18698036729658812	1.2104295800531175	0.3015290161961834	0.07139490711065331	vCA1	lightgbm	2	125
28	0.42342732802487804	-0.29945675522663506	0.8319421045959504	-0.07598954975802281	-0.09957371286411082	-0.6283461225053788	-0.1180761496525286	-0.3847022506433289	-0.12336048805031373	-1.277323575983358	-0.5613052786303394	-0.02843835713729571	-0.7837529766783539	-0.22838566501355045	-0.03672239449549187	-0.24095177180733632	-0.6390388084014005	vCA1	lightgbm	2	125
29	0.1096167787281734	0.36529495682973623	-0.12383475186460063	1.3324129460575047	-0.49538608851867066	0.6888963362731344	-0.0057367865025608	-0.4734764710490389	-0.3033357501483718	1.148496395254821	0.4252320369305846	0.043359002947151955	0.10371927534565083	0.019277407945463874	0.0181380888059372	0.5753683655373831	0.2379175343774323	vCA1	lightgbm	2	125
30	-0.0681386827600298	-0.31790386338184073	-0.34864903214876863	1.0750753615007778	0.1331384633616485	0.33993284471413077	-0.12510483075713813	-0.034928837073985135	0.19564474303169482	-0.8670101137668552	0.3229124810403323	0.10831230254479092	0.21739500694560335	-0.2800114598841499	-0.49232309775964533	0.3288538027171294	0.2219979188482084	vCA1	lightgbm	2	125
31	0.2615713455729363	-0.26939074310535477	1.5075970719426455	-0.9072470882645816	-0.15881214286221862	0.8447327055980011	0.025284988443877675	-0.25681509193192414	-0.062048648780706886	1.0461806426423992	0.32573792595152884	0.15242500686399724	0.15123731337636612	0.06469484106822695	0.2233716647241777	0.3468350640316648	0.29131129663299565	vCA1	lightgbm	2	125
32	0.022469582619334613	-0.13434595101115154	-0.7526878807894753	2.0084271888620497	0.06447574194086243	0.35016638096352115	-0.12037079177090132	0.34797721683227245	0.42231969150150556	-0.33725283101427384	0.42241804741892874	0.18839893259217366	0.31698858409505754	0.19126734917479665	1.2216677858814073	0.11098101115862742	0.29144218237008945	vCA1	lightgbm	2	125
33	0.3911021430510327	0.07652371929445755	0.017408810438246637	0.7923061011571595	-0.2762266774388611	-0.6776021704274772	-0.2793339995569741	0.7412472945568261	-0.6226925752198493	1.326487322372733	0.09065636849094456	-0.6405945329373643	0.6289415019094696	0.29100274501363294	-0.12485880478884201	0.753123911745678	-0.6754734582767915	vCA1	lightgbm	2	125
34	0.03838671106653287	-0.2314195479807586	0.9652052513869963	-0.6901412442428003	0.3239020141198584	1.2670656120137145	-0.14230886347616253	-0.1738547447231403	-0.1092066168693778	-0.5660059247812881	0.07999918253840675	-0.19986264158679395	0.472466584860412	0.33157687038142647	0.11988791441350513	-0.17836704260155328	0.603643403571999	vCA1	lightgbm	2	125
35	0.8928268656774311	0.5161225133762117	-0.5909798761134369	0.38651147705913025	-0.051469868159547356	-0.6764436554458071	0.16881210957114084	0.42423762277833493	-0.8294487218027217	-0.17415074699553934	-0.6752608408606344	0.1636664098789498	-0.006455922698898379	0.019328702692270938	-0.07619659678418561	0.7021173747122806	-0.462830327760793	vCA1	lightgbm	2	125
36	-0.432336119349642	-0.34345226398378964	-1.0726994924342306	-1.091574479550633	-0.1310365147482507	0.18235416514459074	1.406505522972751	0.1305379485756527	-0.2720136406340373	0.36760117726371533	0.08942380533625915	-0.1783468151123677	-0.2440563285177477	-0.13524561083318784	0.5231736361644784	-1.23202773905327	-0.3007974527078521	vCA1	lightgbm	2	125
37	0.06577999962722414	-0.23772465862821787	-0.24443488793926751	0.17311693987960686	0.007070090030843982	0.19033451299315057	-0.11320204716476437	0.19750219685306303	-0.15530816284848434	0.8375286949194884	0.3003043571244757	0.07046053263127885	0.6303016647838879	-0.03433114654399551	-0.4093249492846672	0.5711383733551846	0.5063062778337327	vCA1	lightgbm	2	125
38	-0.3132803787815049	-0.2261173604845838	0.4818639442204189	-1.3940888828346027	0.05319384568941553	-1.2067671492442595	-0.31099404295928273	0.08551088652181524	-0.3918879311372012	1.386833910214149	-0.46169319354631455	0.21925748379632376	-0.15036828802194352	-0.18458983413208455	0.05339801147134584	0.22867209605399086	-0.39834137700388317	vCA1	lightgbm	2	125
39	0.11629674989628706	0.30760952138526104	-0.8073801943298432	-0.9240931662028155	-0.009290631208953418	0.2830543763529203	0.15319897020403855	0.10105370560661883	-0.3399642976630118	2.318472885684507	0.18921480690956335	-0.10023877159009274	0.27974641261338395	-0.15437525087393286	-0.053753432529990874	0.5879571014927103	0.4384913722359901	vCA1	lightgbm	2	125
40	-0.21829135489361945	0.7050080832642933	0.30042789193422365	-0.642705196750622	-0.17910930645351283	-0.62048874850401	-0.16947648506664326	0.055205719213464594	-0.539593773228627	-0.7514659542528311	-0.6869755753390604	-0.19062252403148425	-0.9049187304892649	0.11779934190571131	0.3744027344352751	-1.085290355965368	0.2707236500162664	vCA1	lightgbm	2	125
41	-0.16437670835373297	0.24205266342695622	0.43940798932933	-0.7489570358943229	-0.08474807868220367	-1.142427443907968	0.09312953625779904	0.002175516663141475	-1.697890769369317	0.9354143326342698	0.08585237419027787	0.029740582452571506	0.4734679962897834	-0.11905539752200567	-0.10246677889602673	-0.16271686265411314	-1.0560773507939052	vCA1	lightgbm	2	125
42	0.7834800252402352	-0.3145341635989767	-1.018844822606307	-0.44069941718416505	-0.1509599672835797	-0.6126169789522631	-0.3289609360458815	0.41646292260363293	-0.050404825155260395	0.9438328329651735	0.16648526371697508	0.17488626453913791	-0.10100681285902281	-0.026932187216564134	-0.20384220532504327	0.5467332178754991	0.42264224994918154	vCA1	lightgbm	2	125
43	-0.24771377213538842	0.01176707387333065	0.23513186099861147	-1.0977338752975974	-0.30499672628683183	-0.49488890109844225	-0.2999698007769914	0.07961241720704934	-0.001271874162418783	0.44283452108633664	-1.3515313782300253	0.184412527852727	0.2152367496823725	0.11244701631718834	0.42599216388962763	0.57681454152497	-0.399558710604523	vCA1	lightgbm	2	125
44	-0.16752210446605037	-0.23838941669457642	-0.2767354878630953	1.8262261809325668	0.14634158889808224	0.24001182103840965	-0.045777911305014365	-0.37555262445392584	0.9406349829439572	-0.8881126767915084	0.42670693253673275	0.14542457439212864	0.3367844234936441	-0.19944561389778803	-0.07644389817740654	0.5321309103940561	-0.9494475705640248	vCA1	lightgbm	2	125
45	0.39938102683159993	0.21950894972200616	-0.32007803644519744	2.0427456242958266	-0.6569336496821687	0.992609157193152	0.23880819898206973	-0.2827013987897846	0.4297038277578153	-0.08510032076963965	0.32212173263786775	0.11117838323143417	-0.03789725049416842	0.016362707225717116	-0.07946863181110557	-0.42263754804606224	0.16077168785896323	vCA1	lightgbm	2	125
46	0.02039700302346555	-0.3328890372176976	-0.014379487247710925	0.02440806989548328	-0.017957782484072485	-0.989636997014578	-0.41036006374886025	-0.47592804401250777	-0.6680775884495931	-0.09294733861127362	0.19565448042740802	-0.6100370505879057	0.7138920215889787	-0.1882865705087627	-0.27530557100558306	-0.36022963289628357	-0.11399554453945063	vCA1	lightgbm	2	125
47	-0.06479862424100583	0.45758083144743833	-0.016196734170611765	-0.4266731654506821	0.08033304914103731	-1.3194346983771796	-0.20363821529520337	-0.0680155397957557	0.6699523275771628	0.5638542631355554	-0.21679972319915455	0.005128535748811917	-1.7785910220330021	-0.12251449024091987	-0.05235358705012401	-0.03435846504415276	-0.013196749204498008	vCA1	lightgbm	2	125
48	-0.2475007758880034	-0.22012407172712853	-1.3501205730108052	-0.896965642481228	0.09640490577608678	0.08313838706441261	0.14547224061125325	0.020474970776465512	-0.13833305134278717	0.38756506633140103	0.11255203758204654	0.1251308004708679	0.1639897295685084	-0.31341415426894825	-0.03577958277304402	-0.44116620255138256	-0.17767215977863868	vCA1	lightgbm	2	125
49	-0.2116672374629684	0.2828037370114222	-0.6009362625947126	-1.531707245104045	-0.28573468901884364	0.21868478788763923	-0.33970363755902927	0.28966993473792124	-0.31905839350208653	1.2899136076118032	0.020090111623994395	-0.4333069625751451	0.5660740830972284	-0.12976294776890157	-0.1207730777575523	0.6013712514859244	0.43999763376870754	vCA1	lightgbm	2	125
50	0.0352851689262825	-0.062169785115156334	0.4991456650492718	0.6792591435325013	-0.7791313861557854	0.728214164992798	-0.20020557063646985	0.002646430761285838	1.217185630747698	-1.2064596170687463	0.4678323126674247	0.04296015927175038	-0.03654892289454737	-0.3438670020604035	-0.08373238966132272	-1.648027002480459	0.06530815159590575	vCA1	lightgbm	2	125
51	-0.08656605014769686	-0.3596992255530681	-0.4355331316084065	-0.28602038656286516	0.18900373339023302	-0.7428967396649102	-0.02676524841401642	-0.007138433243117867	-0.15765470481592445	0.8847861200271998	-0.193370737263297	0.0681522843042971	-1.398480442116342	0.41496810317396177	-0.1423607848769476	-0.6752178697801116	-0.5532241931895446	vCA1	lightgbm	2	125
52	0.3641388485339707	-0.20507234662010113	-0.13861024311260559	-1.2297106705178156	0.5223273165196596	-0.7600328025175331	-0.264035335115715	-0.2649760342044535	-0.23512169791933057	0.8833636992521499	-0.02407995352974984	-0.49041555825823563	1.5745007011938288	0.010610007368874826	0.019147050845541965	0.3708744815180635	0.4181314214254571	vCA1	lightgbm	2	125
53	-0.12919890698174263	-0.3957271172639487	0.5037481064019508	0.8489880401014266	0.32373994224305297	-0.6672200699290215	0.34898877164835646	-0.1736624263121511	0.29864585997469933	-1.0218526438394273	0.6583597477224514	0.3369628682018525	0.12705746736092938	0.5754893086982595	0.12072228933729799	-1.3345496879085863	-0.008145373286696775	vCA1	lightgbm	2	125
54	0.11319818763026007	0.3589051220546068	-0.8548505317498961	0.7033742172165701	0.5275735082930397	0.08101194098070846	-0.03331550364621932	0.6370650326350267	-0.3570639388856508	2.35132456421604	0.14947420947248896	0.08565153343193953	0.30815392282969345	0.2671685644570963	0.17509248682934786	0.3236563288938426	0.475478486769089	vCA1	lightgbm	2	125
55	0.019882853426897412	0.3001619653305706	0.9188644858288035	-0.12400572695118012	0.06475141176072878	-0.04193245657492236	0.21239148279804243	-0.339636102007324	1.697276969015518	-1.7942019044221718	0.36928638985172896	0.14225691801605206	0.21016412655154926	-0.25536459314433285	-0.44706610264390145	0.5655870441529112	0.08893268050706662	vCA1	lightgbm	2	125
56	-0.295587993705798	-0.1322837530342505	-0.41365805016148427	0.7755183031229661	-0.5405454108876995	0.016994144106188557	-0.09022311914798332	-0.4137525998687808	-0.022492694909923394	-1.6967996110308166	0.30876192333938707	0.04430552461822793	0.49926541506218397	-0.17228754511686	-0.18569960952117423	-0.04189846999666919	0.002201646926404928	vCA1	lightgbm	2	125
57	-0.0032570192082774655	0.27741252745566625	0.3777122484047369	-0.565258182500393	-0.09785117808424963	-0.37240191133848033	1.2162688383217959	0.17160754000231532	-0.5569899178357044	0.4606538133448149	-0.9301262521780054	0.18780491051647008	-0.4288496479064293	0.0693822420509725	0.11248604243693	0.5730542842280194	-0.09763524191542985	vCA1	lightgbm	2	125
58	-0.078137429089919	0.5020369787883109	0.2816718192169212	1.1923990061109206	-0.2614573237022599	0.27621762834617825	0.32678990002646624	0.4085461333363795	0.1879713029602705	2.1251329016940566	0.3584016452907983	0.12103805051326527	0.21211190170662686	0.2715595814372771	-0.28317598637879116	0.42772087156348576	0.0032668893311331845	vCA1	lightgbm	2	125
59	0.14986207047568068	-0.11842672137319313	-0.16920391663850803	-0.5506573958576132	-0.12339358921227983	0.17803342324057878	0.1851673368675197	0.4848207021000006	-0.08241638052893041	0.0675429575530943	0.06448297612264377	-0.2928719463068495	0.5059687993952849	0.050418131566912654	0.7487281574143071	0.4871842457790505	0.5247468575359309	vCA1	lightgbm	2	125
60	0.00265843457716887	-0.33268870482315255	-0.8690046549768544	0.7916644870588665	-0.7471074739319122	0.0962649148138762	0.1402175657039365	-0.2206894502835173	-0.8941627446778696	-0.6379323535289825	0.16736904358975296	0.09308626422182026	0.25355754297065336	0.387126279381747	-0.23493301659088356	-1.0172679922807426	-0.237719341569625	vCA1	lightgbm	2	125
61	0.27263929226628975	-0.18332878748670048	0.4712422161618386	-1.5347336752116494	-0.14445711300712213	-0.704148987570226	-0.1987542075146806	-0.04712008113969142	0.23919345314676402	-0.9533888570284078	0.20495191629850423	0.1103271552965272	0.27739870008511486	0.2107500741555561	0.515381113446525	-0.1893549226105349	-0.7255846064234465	vCA1	lightgbm	2	125
62	0.10589412594887515	0.10715563532824157	0.6096371262971636	0.7987189270662675	-0.08902329345514556	-0.6503910191359185	0.2069907429942873	-0.5679113332987007	-0.4566223236145954	-0.5356786143838104	0.37635139955416685	-0.48446485572879844	0.5032839934019294	0.5532969442259682	-0.23198735900638942	-1.0103321382939319	-0.8515333542234906	vCA1	lightgbm	2	125
63	-0.18266255544169652	-0.6308762156622529	-0.9119312419162036	-1.3287790257634386	0.01342035743168149	-0.8662730182435481	0.30559313451821607	0.011144057165088343	0.014472095256673135	0.13676380749392364	-0.44647768314455816	0.2353473452639938	-0.012073923420688864	-0.09939113663761033	-0.08573216227342434	0.31776587762171643	0.16673408245436191	vCA1	lightgbm	2	125
64	0.17162975656814256	0.11809132827725345	-1.026764826031256	0.1536311223752527	-0.39283547698478455	0.3880442957147391	-0.26222567754938464	-0.028050934733957374	0.41257847256282637	-0.22528934691861316	0.19265302283599417	0.10245424681755272	0.07601647981787592	-0.02588751562528599	-0.422460593621574	0.37181297506773675	-0.0471959536552086	vCA1	lightgbm	2	125
65	0.03734478172283864	0.9102542978252418	-0.2682257978228487	-0.7312431531293365	0.34158982775010627	-0.9248142709475745	0.16549876464539098	0.6499194779580793	-0.6802849622721155	-0.4486728480497942	0.260157335615313	-0.023832709102976603	-1.7010057264142264	-0.3204427346640617	0.7303189303803883	-0.8857034621432147	-0.1361030302154014	vCA1	lightgbm	2	125
66	-0.270632011473352	-0.3191129505001565	0.20391055741327768	-1.2514036626819127	-0.15881050789286547	-0.9738395014873431	-0.48100625659033497	0.13814315932193927	-1.6900039101786122	-0.08525587419535491	-0.6505038885871421	0.04305268688403951	-0.23981775381158735	0.0015878377463228357	0.04669539668909161	0.7071031999222173	0.3734813738320657	vCA1	lightgbm	2	125
67	0.028171591520201707	-0.0827781048562129	-0.29516219712102143	0.5798094633576926	-0.25940370091269044	0.09227171097982123	-0.15040112328178756	-0.1317763759507866	0.07643796875710664	-2.4007822758197674	0.4139512732674064	-0.21365989566485327	0.2501005564624508	-0.2150943958761534	-0.24046734361663447	0.5611374933681539	0.0069474072781914985	vCA1	lightgbm	2	125
68	-0.02454109951490157	-0.1563627681584274	0.23303270917196492	1.525745089663478	-0.21815421092533938	1.8667954666905198	-0.11260606222749982	-0.16758948567153442	0.9199178182335175	1.4332121896601795	0.27992893543595254	0.14818729802558797	0.21196307455372315	-0.051819917048956145	-0.07207300733831429	0.6705197106232651	0.08341848088842756	vCA1	lightgbm	2	125
69	-0.14457472479971367	-0.2837896688603888	0.8207409915294839	0.4354029360490545	-0.5083647596802183	-0.19404824768347553	0.017412075238583947	-0.39524912060698336	-0.9251075811311917	-1.2077515410718165	0.23768051189381167	-0.046717216401154484	-0.3317937288399622	-0.1989903287671925	0.108394377219898	0.02365665669414151	-0.012992822110750701	vCA1	lightgbm	2	125
70	-0.04229515805902521	0.004513977863595214	1.4733510113326977	-0.4363543770410716	0.292693337748087	-0.48577674051774317	-0.10630213859346849	-0.1089925651925081	0.4130908456159901	-0.804858941320861	0.5969402126212543	0.4810447678378251	0.4467812115434171	-0.007907655118964869	0.14020299393475152	0.14120135993918276	0.4004116046780592	vCA1	lightgbm	2	125
71	0.4556621741220912	0.5775653329495286	0.2896217059370539	-0.44828564670964044	0.2885186884669822	-0.46463462687612217	0.6007799142160005	-0.17953772448683264	-0.6528195697395041	-0.4249094368689335	0.09826497669582154	-0.11772609163900591	-0.9402826771994115	0.11679172953633349	-0.14070480685495165	-0.1185385842032368	-0.5680336140722717	vCA1	lightgbm	2	125
72	-0.1885318352642364	-0.2638076292500111	-0.044367780341939306	0.27644067782625553	-0.1579763544177471	0.47918191045606373	0.8385847077015383	-0.16104077253825733	0.08682175599968187	1.6565377537104788	-1.4519952214977407	0.05383969073106647	-0.013047602254463211	0.21964558257803968	0.07566602516744117	0.48788678506081307	0.43401301854905816	vCA1	lightgbm	2	125
73	-0.06626379486745283	0.5144365773669757	0.23385676515475431	-1.557182983556369	0.6905418336345696	-0.2623415910103841	0.15001312717481693	0.5025495818141753	0.4032761977930735	-0.784408875228804	-0.14650525422669655	-0.04687927649008475	0.41468778488446434	0.32259795880587383	0.6833446504618749	1.1505086574572847	-0.5513707626311537	vCA1	lightgbm	2	125
74	-0.04621343645800518	0.11196306767273814	-0.3102562219233891	1.5582060167721974	0.2904039296488133	1.008978937956372	-0.12898212564217507	0.00017642582141205428	1.2135508278295444	-0.8567584073920822	0.445506428043919	0.2290170279438324	0.1245030248935559	-0.2980595493572575	-0.0798519814777037	0.4799632220867105	0.12290280814284417	vCA1	lightgbm	2	125
75	0.11303036384472194	0.24099768955772685	-0.49273016824102084	-0.7082828431333678	-0.016305296091985378	0.12305381203675554	0.19533336485802047	0.2534827955136891	-0.6291425704575659	1.186617846680327	0.2627026017423384	0.11840434814597534	0.11877750201865923	-0.11142094803872181	0.47808074930332034	0.7113173378334585	0.37181435819333336	vCA1	lightgbm	2	125
76	-0.40085766434246484	0.6003322637688332	-0.6287678276207799	-0.8355841171815175	0.17331940892929915	-1.1139829276163968	-0.3777666019508843	0.034447970949365435	-1.747260914948574	0.5090148163070882	0.24998170088094396	0.10441183011823339	0.13394174838007264	-0.1516161413631245	0.5005768798872655	-0.10989570109110953	-0.820170430638781	vCA1	lightgbm	2	125
77	0.562006043694775	0.44581680048659666	0.6145330713945358	-0.7060827871155114	0.0755154666915205	-0.896812291677615	-0.6051656692626324	-0.23137014313447793	-0.5447864530424915	1.2079362509562765	0.12891313535769186	0.3097719323229107	-0.1834194785621977	-0.20480297340681752	-0.04256657506256266	0.221725429376205	-0.0016325838569300642	vCA1	lightgbm	2	125
78	0.0284824026883454	-0.16407100557961082	-0.2059866141291411	1.4417881158345676	0.21444422969156568	1.7249832556542888	0.1967830685048251	0.14619587688786095	1.1707849441963585	-2.1135795981039847	0.5520891021589808	0.19411582768758726	-0.12820350582843165	-0.2559330903038322	-0.1782724477619122	0.5092331401478333	0.16965360817218403	vCA1	lightgbm	2	125
79	0.6568522944114851	0.23969162548071404	0.42886990578975603	-0.6515910108259754	0.16708802817832197	-0.7402857514403097	-0.24812841854535003	0.40398757298220406	-0.7255899554412203	1.9935986486150932	0.3092343273390622	0.07363206001116329	0.264726366973082	0.31453198040549196	0.33205004889579154	-0.00694715688183425	0.13225254865537622	vCA1	lightgbm	2	125
80	0.09027584521349812	0.29271456122631234	0.16767476096523476	0.8148992835121374	-0.015189554626779473	-0.09046295639033917	-0.878678912301144	-0.16690353230792934	0.5459828491766179	1.015250126713357	-0.6812393160201048	0.18917194943736854	0.29766144627273444	-0.17318843114947868	0.09279937553918319	0.5518470705343018	0.054261243857839425	vCA1	lightgbm	2	125
81	-0.008033670115502798	-0.19081486142437615	-0.5617876077422911	2.6735811109859133	-0.07176659524705742	0.39253361947827536	-0.6339518474742181	0.04314481872444473	0.4910855038325443	-0.0521899163239371	0.35985236262213205	0.3103080011378386	0.18843640813600698	-0.23463109597344867	-0.45043752631389644	0.3588965216547209	0.09510732432222879	vCA1	lightgbm	2	125
82	0.2981036688487482	-0.2101388186279964	0.10778777567470602	1.2135642135729585	0.25093787492214187	1.615555367532525	-0.149532716805274	-0.14043955217458323	0.5087202062921363	-0.0778609069279927	0.07216635833005008	0.09789425527183267	0.13007437382324671	-0.18778867127348017	-0.5323747344790617	0.6959478257241265	0.0731203822649198	vCA1	lightgbm	2	125
83	-0.0069741677764743925	-0.21058601531189575	-0.13548112295576945	2.332422534960005	-0.3462103768623022	1.9666976133618774	-0.08509122698774316	0.0004788473303675928	0.5817957170304201	-0.16680746959639198	0.41487434236684667	0.10912566922181888	0.24434858620710773	0.12446859482076811	0.26873303570289925	0.6062911407249655	0.14804106335520464	vCA1	lightgbm	2	125
84	-0.02368981419623061	-0.2897799272322453	0.6581359191573881	0.46400440678551963	0.02887610241336869	-0.09218046130646204	0.2719710960617165	-0.1348664668757424	-1.2341028666432994	-1.4979079369055432	0.3516251719223366	0.04192721009501419	0.011527190741078266	0.017754958445033865	0.07375296343277925	0.3364761565996632	-0.01131389563496245	vCA1	lightgbm	2	125
85	1.036678290110623	-0.17498298954893426	-0.07088281943666741	-0.28089199842786355	-0.021998238641064736	-0.7730359138737082	-0.13084265875513526	0.10565545566977744	-0.9235778872196176	2.6496567812953646	0.03755707248096912	0.12283350681188854	-1.331665564999401	-0.09644898868734746	-0.08237687315364743	0.039097074533434896	0.5887824117182346	vCA1	lightgbm	2	125
86	-0.007822429872291672	-0.044949754212962066	-0.12939133381530674	0.3859167370695426	-0.15323981827192132	-1.265859249392098	-0.09952697850024411	-0.32734809824215755	-0.5102752896764602	-0.918167518066478	-1.3664802390836672	-0.7086566596663972	-1.2019530699724523	-0.1561673812436639	-0.17875876901941187	-0.15559004482674077	0.6628610442128904	vCA1	lightgbm	2	125
87	0.12247580428920761	-0.2710590567299376	0.022434683923857543	1.3382391548202845	-0.3632470877990931	0.20044442632893925	0.20646380700286232	0.06182268925674201	-0.9693151164016313	0.44909363364445554	0.36781368393074104	0.04744811368423418	0.5450136131233719	-0.12559024467205832	-0.21126351195702125	0.5480443929444342	0.38642585232771826	vCA1	lightgbm	2	125
88	-0.13338925750030212	0.3092604202952544	0.11357140698850517	1.2589084343706036	-0.12738711448405604	0.6794985256020588	0.01911100129311321	0.43545005069100273	0.09731717061484525	2.040505315619168	0.3539911285387019	-0.03356577386270299	0.3310695727275473	0.06836784310183729	0.8749469028506417	0.5643625053634099	0.18982571631099152	vCA1	lightgbm	2	125
89	-0.007897563568993422	0.08730610856894248	0.31391560497263243	1.963743576146552	0.17144571729438987	0.595370593436612	0.02553239636327873	-0.14763979090503135	0.5662878279540186	1.3699827396764455	0.42554137532036806	0.26371497183746	0.1100968032957343	-0.10268247724679903	0.09554131863946956	0.5326470411547959	0.15853723657121474	vCA1	lightgbm	2	125
90	-0.15087202510125414	0.5845701767694669	-0.7957301411516688	-0.29412184880848985	0.009346667870665494	-0.42571228397539745	-0.40996618592250816	0.04006137295670901	0.5301552157019608	1.2152343383520832	-0.7272789872198496	-0.049234974460954886	-0.20930669377106936	-0.0829318782396717	-0.219612372618885	0.09111764420190988	-0.3851827995625431	vCA1	lightgbm	2	125
91	0.18488069315052802	0.6190076338861581	0.09054876305679739	1.0077003244538874	-0.13613563398939676	-1.2480406393817107	0.09736406971697205	0.7336403109053691	-0.9470079005706958	-0.005522975212951475	0.36699303098426267	-0.5739512718383178	0.023360895031368952	0.5471379867446566	1.6386372619343932	1.0010150358692471	-0.232868317555263	vCA1	lightgbm	2	125
92	-0.21960286580618932	0.7262175726624693	0.6675608001856753	-0.3479279618283722	0.12990750725772085	0.1446617731753797	0.09266882142707483	0.2087724358175112	-0.08510436802106269	2.0801206908919307	-1.3361879900728697	0.17866007877265783	-0.048316446259466614	-0.1058962072715465	0.4143368188928349	0.2909126889003572	0.09124867158782413	vCA1	lightgbm	2	125
93	0.1937499320696327	0.15413526293839863	0.7844862114062765	-0.3771962220712704	0.1231920497133206	-1.0875893374153045	0.28872840951405976	0.09549751832250182	-0.18811030955340874	0.3118993718638061	-0.7024911996714873	0.29297049887115084	-0.05153044869168346	-0.3367894927952043	0.14909344378042533	-0.07477736177167188	0.4981704117831937	vCA1	lightgbm	2	125
94	-0.0440401249020147	-0.07678208787662608	0.5952184022912543	0.35107143211392955	-0.4382710436283852	2.269352741903464	0.3904281594701633	-0.1704023201935227	0.43519354809790584	-1.156448899813565	-0.12070433200411826	0.08497450609847022	-0.2098046511380917	0.30681839592349525	-0.14882916304454774	-0.2126743842119805	0.019259863588665826	vCA1	lightgbm	2	125
95	-0.04986925620130588	-0.2702110479494207	0.8632915831610235	0.7856040464721965	0.18591429076658464	0.5910041508417082	-0.08065427049375545	-0.2265410439148612	0.5281607025940858	0.7977781994389149	0.41640609642739973	0.1924320655894587	0.34091394732954666	-0.0922629883823569	-0.10760451677271914	0.5768087187503202	0.1409338494006135	vCA1	lightgbm	2	125
96	-0.24419397589268077	1.0721935445028685	0.5402259232942881	-0.7045198662422487	0.11520727364200613	-0.7519812049788388	-0.10621623953154946	0.11265042678361231	-0.4443124265666701	0.15809847053429538	-0.70751452103856	0.3646526224558343	0.45201621212067394	0.86825523533159	0.21546304105131603	0.05285755004356191	-0.022580135659362004	vCA1	lightgbm	2	125
97	-0.028290066492811745	-0.2519881368326552	0.8653539456803444	0.312167123463361	0.07667027757903845	0.19105622930612967	0.1173049643352865	-0.18866526380145368	1.460242832387753	-1.1466236837174737	0.44372215631125367	0.20577178534465088	0.4230235372445313	-0.24596397137795706	-0.18247104571111356	0.495758249240818	-0.18237320783955235	vCA1	lightgbm	2	125
98	-0.13055274195293876	-0.015339681957119378	0.0581464734235227	0.9079602617020888	-0.13393020795652175	0.30809631530507114	-0.5904427137102979	0.14792703713312236	0.2556402377901365	0.02374648107845227	-0.39121342720062424	0.16804062176291634	0.01774084467061515	0.20602307566030104	1.3375002219646488	0.3685759316963102	-0.2019596608824558	vCA1	lightgbm	2	125
99	-0.34353130526956166	0.9109755176865477	0.43975187522185205	-1.648701534842387	0.019496173409025964	-0.8397515755930971	-0.12674343612434427	0.12660336383986595	0.22687625236954023	0.029034594199659147	-0.380029196890395	0.14070231230563543	0.04972981517582146	0.139565055768363	-0.27419718230689744	-0.33596890414312225	-0.058899353759834204	vCA1	lightgbm	2	125
100	0.03090952845859217	-0.2750418161536355	-0.575183322132783	-0.6849666751963914	-0.08251601362305752	-1.2564332041709956	-0.029260228880376746	-0.11934383369757237	-0.6108745162037044	0.6909561341875349	0.17913492389774247	0.10329133269903194	-1.3980725794582576	-0.10671663412177061	0.4235800460309496	0.20816824207699605	0.006880951518051235	vCA1	lightgbm	2	125
101	0.40598362832626295	-0.41066401733938124	-0.5649528599087524	-1.1026857579482463	-0.2262356834980001	-0.6688677629707988	0.06622302201865458	0.32164723231184716	-0.7389793273070068	-0.04324239711640624	-0.07187437637387493	-0.837485960190583	0.5316609777074062	-0.08317701644080237	-0.06718295137975722	0.5283518441771096	0.2637892344443292	vCA1	lightgbm	2	125
102	0.04437030712204251	0.5772450355583881	1.2093021626560168	-0.2954329432149536	0.14916261310370185	-0.8350865006527449	-0.0525497644531066	-0.02240695361403698	0.6437161725114898	-0.39974123299419645	0.424440443994958	0.029374078357050224	0.4041198883133523	0.610665438738854	0.06109822703789519	-0.3165728469213297	0.2779661426421796	vCA1	lightgbm	2	125
103	0.007269364725368864	0.2303079269312935	-1.44037368209411	-0.18538615553185633	-0.025433319527879333	-0.09169197800904413	-0.06669144959737196	0.18964874027653236	0.1970401065773495	1.6172115929021527	0.33315863044460325	0.08886622374512455	-0.019663812240554506	-0.08853577642340169	-0.17075861284296875	-0.23178405507468489	-0.06733307046168356	vCA1	lightgbm	2	125
104	0.034198151999531204	0.1532343425156788	-0.41952987187810914	0.7228881344727572	-0.26546514183913855	0.8718430463650142	-0.3771236485604759	-0.15952648318688353	0.14714822791751297	-2.5104405645484533	-0.2780910417270818	0.09579632983053632	0.0007003448856561774	0.00726103213258885	-0.24844683801759737	-0.2704687213504841	-0.04669462463033122	vCA1	lightgbm	2	125
105	-0.08922400480048835	-0.19752807050285834	-1.0404967865028751	0.8428971483069468	-0.2647453390537807	0.23788642414603803	0.28321924545287275	0.05042965555369149	-0.17758357660180865	1.1445933358732538	0.27724981772073465	0.10871750991404273	-0.13629498352446878	-0.1388799725408916	0.8026862613427962	0.14996141687405645	0.5079993627787419	vCA1	lightgbm	2	125
106	0.24425801150412868	-0.17340499728655337	1.1888745059882067	-0.7425484116773703	0.14233134566580757	0.8293762043013349	0.029235042805220914	0.10986322822901573	0.5259498943837033	0.768849431893725	0.21422905579578197	-0.9386954938198858	0.10722201268790545	0.06282125285492662	0.16742868020902626	-0.13375827689397146	0.11795200943198159	vCA1	lightgbm	2	125
107	0.12173796897222071	0.34370424015311907	0.5954455706327347	0.6896468223225163	0.23684684181355323	0.7893121488346568	0.5976809373145954	0.2604639580359716	0.0892723866868513	1.8542912800629336	-0.4922419550295378	0.13452693598386667	0.22344883575539662	0.45403889758029925	0.13152129157698833	-0.04359049111049088	0.21061115482443798	vCA1	lightgbm	2	125
108	0.9196954022257651	0.8485513353216825	0.6915297450464775	-0.9222890452064609	-0.08934409628952722	-0.7844434019010094	0.0013008869567008076	0.054490098874326084	-0.7288189883672507	-0.0824727638704085	0.12738413372567794	0.16136688503489763	0.22167279851107846	0.02436812018288156	0.14613456335449884	-0.0597580150487167	0.42199692518413745	vCA1	lightgbm	2	125
109	-0.08275643780610123	-0.06272328149585607	0.03255775492311569	0.8015504961392034	0.16757268782558754	0.16162150075050785	-0.049396800720326456	-0.3684893369308759	1.7038255014097943	-2.012992240318069	0.47607901397303076	0.17602021352281164	0.42853025518676596	-0.2739422713441931	-0.31717531385352205	0.516808109768008	0.244749321101259	vCA1	lightgbm	2	125
110	0.3402381141260964	0.09126772758380303	-1.3287837696114484	-1.7039845989323297	0.09883159599747439	-0.5486023083083902	0.19302744385126305	-0.4913165958126833	-0.14137199559033717	-0.14889555909480218	-0.07672517200809251	-0.24936640903860566	0.23591169257032646	-0.2506668847456119	-0.017044285736575567	0.21871096023868655	0.5531311422611866	vCA1	lightgbm	2	125
111	-0.22409022796124334	0.26946110404791607	-0.9109319552714724	0.6398851432726878	-0.12678171327311763	0.6839805190652423	-0.33535184193668777	-0.19935255305327024	0.061647654324828514	1.3381229419177811	-0.6324507130369275	-0.5473016788605958	-1.6279375981264241	0.3518423865562271	0.432058525616062	-0.07580213090361436	0.27407152265518603	vCA1	lightgbm	2	125
112	0.034292509973755485	-0.2766005328207901	0.06567575354002105	-0.7579690793832408	-0.013724365648807227	-0.5066656233433886	0.36638956948217816	0.10526480964660292	-1.0262772735912922	0.988008698522387	0.44998703923515526	-0.4172391490497417	0.9249742363632265	0.252633598032325	-0.82826149663203	-0.9260228377759813	0.32306165667799186	vCA1	lightgbm	2	125
113	-0.19077885754808727	-0.032198698770667715	-0.5641565640693192	1.5831567487817007	-0.09738341010386499	0.3838512397172155	-0.35044486019144033	0.39124560467338754	-0.5348026319991671	1.4386940333376104	0.05025629497572115	-0.08655891815688856	0.25632457511837387	-0.023169569470834796	1.116070774859363	0.5948596552585772	0.3278410720061545	vCA1	lightgbm	2	125
114	0.06758868987873361	-0.16113428037705502	-1.372603715631618	0.8821786948847596	-0.3430193792968296	0.27295471145933203	-0.2292505046221024	0.07848579317378164	0.23763754372310572	0.9155640576023829	0.216723551107595	0.1616894438349435	-0.019739596027001823	-0.2652416553655141	-0.2886331763352933	-0.10696849593526395	-0.5735633525988453	vCA1	lightgbm	2	125
115	-0.45500462201119346	0.3567182572798362	-0.15452920882756951	-0.04254599088966703	-0.526582804847647	-1.1932722941452998	-0.1029598677626257	0.12717856195433375	-1.3154994916732674	1.118806072645286	0.29201591022797113	-0.02877995755263291	0.16030787248750727	0.27398004937319576	-0.2034811607622048	-1.1632539695828963	-0.5952019996330636	vCA1	lightgbm	2	125
116	0.3583281717401989	-0.16677551876344912	0.4980724716622113	1.3303253238549473	0.2904917353829636	0.5104863320854264	0.36978833215685375	-0.05009828355074877	0.747267673766051	-0.41622589041800484	0.4775576514446495	0.20068728863741742	0.3751691746304017	0.09191725647385958	0.02890027385655697	-0.09043017553991346	0.106749517384613	vCA1	lightgbm	2	125
117	-0.017987552862907676	0.32023522292482404	-0.7001491124568658	0.40313802250302194	-0.032120854733685804	0.3029988401841631	-0.1894028539408623	-0.4185370023462751	-0.04747716381372813	-2.098110574224695	0.3637653428554759	0.00899233803029269	-0.13634415602901506	-0.24068346654034686	-0.20851522552352997	0.2560666617474775	0.24290776323111296	vCA1	lightgbm	2	125
118	0.23898727593750968	0.7304503440901742	-0.030148558946068157	-0.8703347333357326	-0.04405331302308313	-0.16812268547460452	0.19165834623455166	0.24610031659023407	-0.21893537123622467	0.7903997481407596	0.2848967882873628	0.05183882916909086	0.5077992587463646	0.2874474195285568	-0.04709735475704663	0.915479233036103	0.05155578398380818	vCA1	lightgbm	2	125
119	0.09291728744237453	0.6919975387686907	-0.254865564593125	-0.7018620666090162	0.1234060728374953	-0.5714168439292424	0.42187902901734237	0.43379303489831944	-1.1504163641205933	0.35378498927709334	0.12829312316090227	0.02975965293189552	-1.436227609855289	0.13941654454540042	-0.6687950795559227	-0.39067033160460074	0.3302194155565622	vCA1	lightgbm	2	125
120	0.33162755940581534	-0.0076398468673345215	0.01149352990775862	-0.43444090857504963	-0.32812866459056206	0.21364650849798533	-0.13178677625403276	0.2463818755717158	0.18610996092063026	0.8601098413020569	-1.2469393582618822	0.05247443139404044	-0.14439051805038033	0.05377510219066653	0.5691161761481436	0.269710186867975	0.25961337984979904	vCA1	lightgbm	2	125
121	-0.2521474164684326	0.04244545601056127	0.49203688941075463	0.9763456563049125	0.1172500057531442	0.23296805832383707	-0.08684897864837438	0.22452092217345457	0.5323955352179186	0.5162767504064941	0.4567294862370564	0.07484761579549368	0.3451953847916912	0.40176457684889755	0.5671497420451033	0.4861842145103725	0.06701072035367617	vCA1	lightgbm	2	125
122	-0.11154841839352041	-0.25412798364416267	0.04780415651061823	-1.0395345351096152	0.14396953209569746	0.06917167960237679	-0.38432895360014246	-0.09876002580927333	0.29370432550571973	-0.7708926680728804	0.21697240495321007	0.18174206776583768	0.3177212971992264	-0.009052674502532977	0.19694415396466314	0.10200973665806254	0.439225179921806	vCA1	lightgbm	2	125
123	0.08212782387410729	0.3771791157983278	0.23120896013225795	-1.0042205933643775	-0.10465871289537076	-0.8275031395688363	-0.08206920332988225	-0.06824701456637215	-1.878332062420789	-0.2896318949252554	0.3560936087117428	-0.6368902567215177	0.6015115470971333	0.41439492190487154	0.39721382883578527	-0.794638994459166	0.30161589847320147	vCA1	lightgbm	2	125
124	0.0824092766189837	0.12407205434097915	-0.09421083284845803	-1.2088517917055277	-0.1600560996140118	-0.5840811507434069	0.7544047919225494	0.038471947061608676	0.1553536516221715	2.36462179113331	-0.08997554294639241	0.37110630396537836	-0.2722968342755361	-0.18432456368896752	-0.054840132037101974	0.7366509055992319	0.3872836774668615	vCA1	lightgbm	2	125
125	0.09243058210087393	0.6804027553563641	0.15826717158251785	1.058655958671701	0.111905802931005	0.09365436105045229	0.5899534320348829	0.11772257579064616	0.7402975144142496	0.7899838360207898	0.4732336954289577	0.19971661014968578	0.46865149784656074	0.0832176024682986	-0.4064450159135775	0.5414420960238229	0.07458819147041185	vCA1	lightgbm	2	125
126	-0.22897293341565578	-0.36746150461402155	1.210214815622175	-0.7422967858348831	0.1532277376362478	-0.5433551158349857	-0.24453293440600538	-0.1997407659039625	0.13114854844047732	-0.2123408763093951	0.35862170704398316	0.40462169387236635	0.24800350741517538	-0.05291367893742384	0.02754841092058793	0.11109970920545682	0.5848042346558842	vCA1	lightgbm	2	125
127	-0.1845288708669744	-0.1957275600019582	0.2697588822835541	-1.10162777101618	-0.2471491855099931	-0.6516338310229485	0.23341341958373266	0.04812664827150648	-1.4851851503179518	0.04035388588894823	-1.5396530828318593	0.22799669218667407	0.9341753772783095	-0.018213985385462716	0.13873986936831814	0.7225940278733162	0.17765990671301277	vCA1	lightgbm	2	125
128	0.045252587764246295	-0.07783028955848903	-0.07723993401472858	1.5079299349660005	-0.16905953582013888	2.510845776776031	0.19175436168028231	0.1098868706352951	0.46761784378613375	0.6913476029492506	0.44244934978033634	0.174834744522215	0.2773072174416071	0.2839782528298408	-0.1054622720768167	-0.14526776309803227	0.09248651971832458	vCA1	lightgbm	2	125
129	-0.04454208094728754	0.35323034471708636	-0.30612150485298145	-0.18766678591683567	-0.04973603606915047	-0.8083356194608408	-0.7931013069990313	0.47862186363267545	0.10422139285521388	2.632347067849689	0.09045571271191194	0.11050062441155811	-0.988939334478852	0.21852619176290486	-0.21558100669139857	0.5112375744200197	0.28118190137864446	vCA1	lightgbm	2	125
130	0.05611881613692228	-0.20742160852286629	-0.6326050746308706	1.9919224295387865	-0.3593593274893871	0.7827492376643925	-0.1539307996916468	-0.4869651220584852	-0.05887190002851249	-1.3312966750179538	0.4345816270679982	0.26495385757646606	-0.43530391347716646	-0.2896115807121431	-0.2422768752084707	0.1257878694503556	0.6922397737902392	vCA1	lightgbm	2	125
131	0.09433511610400035	-0.16766783540753327	0.0799321095629415	2.3996479536233117	0.05823638332132486	0.767633307819987	-0.10701690805292198	-0.15426093671573704	0.5340582263426927	-0.48170432377499806	0.39761970719896	-0.06423969187488546	0.21954857544589787	0.02344863484242258	-0.31311809277145886	0.6423971837601204	0.16691385365198644	vCA1	lightgbm	2	125
132	0.001543651148125812	-0.2624718522418545	-0.07678489886596075	1.3429537701668843	-0.09351486620936152	-0.4888985072001022	-0.01879328276581207	0.4199078787421374	0.17858824503102874	-0.9687615680389488	0.1479495591807387	0.0928607769249583	0.2691428137182444	0.34378821880202837	1.8048439768414313	0.4845666807257184	0.32949272652597345	vCA1	lightgbm	2	125
133	-0.021728134121776075	-0.2637453694760834	0.0659356368556067	1.4286882340966074	0.042288810279457044	1.9454228478352373	0.1964058299004427	-0.4846635381830541	1.0581100434864785	-2.0414570151596187	0.4671735558237866	0.08340765339871416	0.14355600781632663	-0.1664920851265766	-0.14519354742807095	0.6689408367708986	0.09234904593782348	vCA1	lightgbm	2	125
134	0.014581710265101147	0.3931387433430887	-1.4292745455136149	-0.6174048789398978	-0.2760140451970451	0.6289673220966607	-0.020310856396368215	-0.0915605267321939	0.5415202501151178	-0.7551924563646271	0.20266553742684001	-0.1046751659833768	0.13279549566804555	-0.15782826971371625	0.018598738629291834	-0.08339978548349175	-0.0070593374135161785	vCA1	lightgbm	2	125
135	-0.14996216336855417	-0.2759964439062216	0.7550801192354918	-0.8009041485210094	-0.13665796476473155	-1.1922183813837737	0.04104427251921108	0.1126796676667272	-0.1587336668885952	-0.5191694940843579	-1.433881013044436	0.2622503730667492	-0.07894363667140372	-0.13135161513908802	-0.05081050613725031	-0.9431499845287051	0.19500750122973867	vCA1	lightgbm	2	125
136	0.42792011976414623	1.1454688547967222	-0.7249441241921903	-0.6165410261130402	-0.24404726213466815	-0.3567084696719552	0.3162885476631989	0.45322297944771905	-0.2801076758464805	0.410353528576848	-0.9970649200120486	0.17235742522531103	-1.0448195481480982	0.6248215617926387	-0.07611147659959715	1.0758218204924561	-0.3805244773078864	vCA1	lightgbm	2	125
137	-0.2545959580303647	-0.4783776007168857	0.6390499902763598	-1.1696625414912847	0.35484818438160165	-0.9616302279763956	-0.06904115953665252	0.25210639352584224	-0.601758427549045	-0.6566956323976597	0.5487984773371353	0.2706723509162672	0.23318428327285737	0.6065922670901134	0.01868325558176201	-0.7847820388669762	0.4025513102483203	vCA1	lightgbm	2	125
138	0.02040175861071823	-0.11067345406028949	-0.32067396113432906	0.27418131369010246	0.04673459474686775	0.20300542282567827	-0.2287806201484929	-0.010096805265791027	1.046606331511345	0.2467655265537507	0.3431603382862792	0.21338706688396136	0.38340378966550764	-0.00865645760515208	-0.09098662870659191	0.08224372284750868	0.11719391632963713	vCA1	lightgbm	2	125
139	-0.021485356724005936	0.5850008551654827	1.088576954273591	-0.17957110304754834	0.20019681792273722	-0.9004317617829101	-0.06499138713125724	-0.03716008733339611	-0.4048466947007918	0.2719608175141224	0.3726694587537422	0.33829012150673643	-0.032366511725798915	-0.02529445646994634	0.08291832275234091	-0.006901701502651015	0.3398570477222812	vCA1	lightgbm	2	125
140	-0.3348835152442734	0.23625952760502011	0.11685434817616361	0.859754227945586	-0.05806669836321799	-0.9817931260468299	-0.4154254852918037	0.6046728219782159	-0.6253758457557184	0.45740853478762444	0.17124500176072982	0.1276971708591758	-2.5990905534725623	0.23485944403997658	1.1032012353749094	0.7571926280668932	-0.43553047448447896	vCA1	lightgbm	2	125
141	-0.17865089012991048	0.67722540055581	0.15137934976775294	1.272991823048773	0.026440573108681968	0.27764037853061935	0.34071350465655725	0.05545798547382214	-0.9262614144904144	0.5806062527075223	0.3756709052889554	-0.2784442316842465	0.25180823569507665	-0.02734584247213831	0.6202989368919863	0.0013890441199717778	0.44657345983922225	vCA1	lightgbm	2	125
142	0.418944862703925	0.057895128893292874	-0.10020261673851749	1.2965796784313421	-0.29441461632253374	-0.5441858813603386	-0.08218549697826251	0.6447469757094303	-0.12960950147737405	0.11633605874839004	0.2679275367020797	-0.046204648027279346	0.06757394744001466	0.2481076841432593	1.4037283933625226	-0.10179122610733501	-0.42098092869404835	vCA1	lightgbm	2	125
143	0.04965187371129003	-0.3272939861472978	0.13672840443793094	-1.319273040997902	-0.1999739403475911	0.5413908859746809	-0.25992638875770735	0.28855172600598894	0.15289409965829504	2.6553476241199094	0.16580118583261977	0.10252037943785976	-0.05173989367130104	0.15284867715966177	0.6354460049434726	-0.018289223688899042	-0.24987302320952468	vCA1	lightgbm	2	125
144	0.3701337338168865	-0.1548243009726349	-0.3946035021656966	2.2354239083274643	0.4224249591834588	1.2000085527758144	-0.23173457932138708	-0.256590722124351	0.25896632720193663	-0.5468047712758309	0.4307223918412528	0.0824792541977219	0.10872598834810913	-0.09264882391300501	-0.02382795680517285	-0.12810763487306942	0.2979524307624404	vCA1	lightgbm	2	125
145	0.07465730202916948	-0.321148272775852	-0.7207167628377766	-0.09528640856613473	-0.3178797679303574	-0.5378223997628145	0.39407285466273395	-0.2258571147095524	-0.46617128963403714	-0.614429567736782	0.012231246489300601	-0.47490963017496696	0.8325002061892621	-0.06741239131544997	-0.32917524537328074	0.5122776948573445	-0.01725131726393802	vCA1	lightgbm	2	125
146	-0.040884136191934116	-0.587466159533347	-0.4460706672425156	-2.0542200135534867	-0.30130180979588544	-0.5956354389968452	-0.12321827543003765	0.0419436842101424	-0.07873632425494914	0.4777122415231995	0.20591156869931762	0.1432616662461093	-0.2998025113212214	0.1534773869804087	0.8278991851798901	-0.829468300857718	-0.29969178226700105	vCA1	lightgbm	2	125
147	0.06743714960412499	-0.20745176104620688	0.13680463336587542	0.5956639855004743	0.15498261429580318	0.5286450555314375	0.2979506940717698	0.26397372124594864	0.08795840327093558	1.681715547934857	-0.8681941775163363	-0.10592029766555854	-1.8754664965276178	-0.06142303328886471	-0.213511800892209	0.32483105173685595	-0.017819574975997662	vCA1	lightgbm	2	125
148	0.11519048950828505	-0.060400181284026674	1.1237049907635566	-0.3157607885061423	-0.042065404658677	0.31198623270424797	-0.2896055382005884	-0.11253918502197702	1.2659832932324357	-0.9802072613268815	0.02622011335725757	0.10413525270756953	0.16303715309246986	-0.035794891207857046	-0.1102941233957313	0.44201527462411794	-1.0722226321386108	vCA1	lightgbm	2	125
149	0.05770544365056355	-0.1640968685882639	-1.0181589873535632	1.0428927036362707	-0.28826692537724324	-0.07285013803097566	-0.006545453269845674	0.5787275137101447	0.2440046342245793	1.2338524228217163	0.4228349685411587	0.09498831545868007	0.6703894438169604	-0.09344923694073257	1.1427061708792698	0.8774695947418186	0.3843283400284138	vCA1	lightgbm	2	125
150	-0.22117415752705644	-0.3342253280935375	-1.2056386416193003	-0.06194107323432253	-0.421928441188585	0.1428877687248922	-0.02934313349074617	-0.010114545072311019	0.3362677147162762	1.0706692427818723	-1.544982389962422	0.14654075391169355	0.07150555589401321	0.0986793678653531	0.10605048762542735	-1.0609143755444483	-0.06723136766600969	vCA1	lightgbm	2	125
151	-0.03949773202627212	-0.04057642279774087	-0.3507198360966237	1.6031697814052048	-0.18194649877124253	0.9118067282055923	-0.09959995050210944	-0.6875129158860617	0.42446986476046633	1.0463523072062053	0.18610297541351153	0.018938710125635222	-0.014837233616727197	-0.07782982102454741	0.005027539800424175	-0.38057454530593576	0.03085940866186651	vCA1	lightgbm	2	125
152	-0.10452679195016445	-0.06987796310880738	0.2692078886326544	0.9921274447317938	-0.5536107974464721	1.5061266803709885	-0.14965574819091873	-0.2384752609590646	0.5087580801802983	1.192003728606	0.361292938548216	0.15965363041734257	0.015240280173401101	-0.1926739106595821	-0.1097830897195901	-0.22480454121521887	0.022741498582513675	vCA1	lightgbm	2	125
153	0.1113709068290659	0.1886883187659732	-0.4977610710707172	0.415574080641151	-0.21990483284595086	-0.07058926964371043	0.1594337510817186	0.4921806324699476	0.4442160057827237	0.32224569899558486	0.09730016568183412	0.14833939125484752	0.2692544825120759	-7.955110137477058e-05	1.4878656547010694	0.6359508031842034	-0.021372740931131444	vCA1	lightgbm	2	125
154	0.08692487741242386	-0.16216128815615288	-1.3047429004537783	-1.0533517620077695	-0.4570887774672182	0.8480562856132083	-0.10032668899147582	0.025687735124252972	-0.04764116377024699	2.686942205115264	0.20225076359024408	0.1388939455617488	0.05862809427158144	0.30814090876929084	-0.05649799459086027	-0.16068991500934057	-0.5941378956391963	vCA1	lightgbm	2	125
155	-0.011919512494985822	0.8249445284498528	0.31571598813183505	-0.45575221835025415	0.0484437615031644	-0.6871829909335332	-0.13654160934625348	-0.2349462357776178	-0.5852846481050485	-0.6461054109535052	0.033493352172934296	0.07581939704109165	-1.6102602662842314	-0.1947517692648023	0.5378787169912779	-0.9097007198012153	0.47502687563346907	vCA1	lightgbm	2	125
156	0.41223388313705106	-0.2543403549206481	1.102303270828026	0.4734671213530656	0.010212768337941698	0.20218977283794773	0.5659084929686287	-0.09663911394485909	0.47625982123418553	-1.4245433909547751	0.11544235815459489	0.09936766052350862	0.3756602014447499	-0.3022546958917984	-0.1655963710875117	0.754036855521045	-0.007624654120372724	vCA1	lightgbm	2	125
157	-0.08015221850598163	-0.31635980872910935	0.977952357758408	-0.8396683716309875	0.03834177542357583	0.38086321906473225	0.02622658132445438	0.1888741250344028	-0.032356219271912796	2.1566965336073136	0.3525194039004417	0.16260786125009596	-0.048828485058329006	0.09290363893560592	-0.249771728745855	0.46133033650606287	-0.3318421815418214	vCA1	lightgbm	2	125
158	0.01059796898218538	-0.3591681945582765	-0.27286055046514773	2.1166562480954587	0.18911958289590441	-0.042002718644371294	0.0676261927403159	-0.18495485513944634	0.14404766022253995	-2.5548062596228314	-0.15950010728122194	0.07775353365058041	0.19690635532207884	-0.21441209156859148	-0.10944920197988267	0.41271462947852633	0.060524491457952516	vCA1	lightgbm	2	125
159	0.013976061563802262	0.17480969435265445	0.04518913076282863	1.1425161808442934	-0.15745730706364958	1.8476236502914993	-0.6120413206045908	-0.36029704466859225	0.3126599903982975	0.02892222268723485	0.33207898273375447	0.09538300337765225	0.46578849647753207	-0.26541783802080077	0.0188164051002753	0.4194181719576564	0.08684117406284056	vCA1	lightgbm	2	125
160	0.2587976994821488	0.22824912319699586	0.8524633842032366	0.4197600780995209	0.39623831539435717	1.180738149896378	-0.055198177230151614	-0.2737376660029974	1.2836963357374662	-0.8296305034061761	0.2186546205366037	0.14408529363670383	-0.010507373385826918	0.09825117841715188	-0.12576972888593155	-0.010710372824594147	-0.07620804304584121	vCA1	lightgbm	2	125
161	-0.27230587659412986	-0.29665546556724864	0.40134335396905724	-0.4820654814806759	0.45241687948197146	-0.6421815137404908	2.2781678661653544	0.4757189218754179	-0.10578769859699291	0.19278414968254395	-0.14003675378984173	-0.04020803335185432	-0.9504030314067632	0.8400334348689691	0.1277305673009248	0.7876108112797138	-0.3933577409161906	vCA1	lightgbm	2	125
162	0.025197995063632534	0.5310062358166973	0.5018355997374934	-0.7338152172464714	-0.018042516961420355	-1.1907588171118437	-0.4153745058572106	-0.030925512832753535	-0.606857888548591	0.4651684914315352	-0.8803353700347	0.02618761674705685	-1.205844343345767	-0.10554917573002183	0.1553397424796417	0.00329032255729739	0.18770878918234335	vCA1	lightgbm	2	125
163	0.17877961780790125	0.2523277026819769	0.5364036933360565	-0.5973350286992712	-0.2425950381014819	0.011961559605498327	0.6680055053779679	-0.03997995496655411	-0.5840230381638467	-0.9847511098789012	0.16857160217445272	0.0072235498174971075	-0.17517894244318755	0.12346803677695865	0.18460611088161402	-1.185454859923445	0.029431463704266157	vCA1	lightgbm	2	125
164	-0.10280082281021453	0.4928482914188315	0.9681721000529664	0.15568064801663498	0.13323170059071604	0.8538476339934528	-0.7008014422564331	-0.05389149508126704	0.24214481524910914	-0.13499512967932756	0.19288463244513876	0.0791391620190139	0.5587396715218649	-0.13015618243076174	-0.08057681267551983	0.5077695713165955	0.39538497901379854	vCA1	lightgbm	2	125
165	0.07162078161576739	-0.14083888448305376	0.24597969438566827	0.21225363218589074	0.016088368781040013	-1.0962165513871052	0.020488611228554776	0.18450132248273077	-0.5836743548330678	1.385238931062568	-0.505880778554211	-0.04174890068814383	-1.6155548132889404	-0.15668216847959857	-0.3038180205430484	0.6921545245560423	-0.8099036983759471	vCA1	lightgbm	2	125
166	-0.06918717370941851	-0.18475575767224084	-0.1634807397314215	1.5478276009684806	0.3969126047616522	-0.7518502339216835	-0.08120724751054141	-0.17363222438316162	-0.443239864769049	-0.9107271428377368	-0.94587683773289	-0.31411136355726044	0.43338368222202267	-0.05107709003048909	-0.19640408314521737	0.42998843815361526	-1.226907319010655	vCA1	lightgbm	2	125
167	0.24805852498554598	0.4231238633329732	1.0383318420548031	-0.5546221250187455	-0.4250525063843765	0.3949994281247956	-0.07732799405975119	-0.20206720929600822	0.8144091342825065	-0.6358845007762126	0.3568390261174356	0.22574005954947252	0.09984246840278681	-0.14201555040796043	-0.00920689802593821	0.48338110100829285	-0.49102381721919025	vCA1	lightgbm	2	125
168	-0.034767274393901496	-0.004277345895061486	0.8356027781377009	-0.5852246945589065	-0.19346834703325116	-1.2331971180261472	-0.26709124728278666	0.023255859993311676	-0.21795318525888988	0.39494799083934007	-1.9844097840867465	0.3104324156281581	-0.1216657230455054	-0.3370588442060002	-0.04948914410164327	0.39971249217538685	-0.2493223766020539	vCA1	lightgbm	2	125
169	-0.2536745370209009	0.49959733701509185	0.3277474863230435	-0.5504738841935786	-0.18627147561288018	0.427558901631167	-0.1865893389171567	0.30796627158074064	-0.40599785301757285	1.636983201924507	-1.6398977541350097	-0.15102292872749176	0.3593843041548672	0.06526234550151921	0.32345182279836227	0.8852781240963646	0.1674196598815334	vCA1	lightgbm	2	125
170	0.35822697349240495	0.33727380538801544	0.3060663054494136	-1.0322828226707907	-0.05370624149878621	-0.5332076988497063	0.1903776182708097	0.2805528715458335	-0.9409397419969395	0.5115344459250472	-0.9764551257796634	-0.16549563929039757	0.9822588955808732	0.33747571150071576	0.4400026498244995	0.6135250710459267	0.3104340789523938	vCA1	lightgbm	2	125
171	-0.004337895139419384	0.3960281137114278	-0.4266646630503301	-0.9138900808766383	-0.1920929254768921	-0.8547752838606357	-0.7007184514234296	0.10909687031649812	-0.6426700797538318	0.09901870462363702	-1.6900355123279962	-0.0757329251705083	-0.04835879042159855	-0.1742493810025309	0.3003901232227262	0.45603792100428503	-0.02909396987188228	vCA1	lightgbm	2	125
172	0.004269601909202285	-0.10164561207720908	0.2433737604185781	-1.4812413240145756	-0.10245642055549091	-0.7505115586202619	-0.6012362533220005	0.08527666936047501	-1.8932741312419297	0.7159585711584813	0.3268336539157831	0.10890303153282378	-0.04042964527431644	0.018336590544542074	0.47008848120698943	0.7331435341904767	0.04317457756249898	vCA1	lightgbm	2	125
173	-0.10759060434394417	-0.3329038189518526	-0.6891190412805704	-0.4313223630022732	0.27278640098283513	0.8164588704243005	-0.0724186122894801	-0.08220723328429495	0.35923377023721276	-0.8005992984608765	-0.768856007603169	-0.16104090596996584	-0.01707433348746837	-0.07966346421193059	-0.2555900607623873	0.4482506762572974	-0.5487312097811848	vCA1	lightgbm	2	125
174	0.01598892219457599	-0.15153755211269795	1.4517182318079653	-0.3423001157737366	-0.027122895967492164	-0.04320765629477215	-0.4023499076280039	-0.22103914852811274	-0.6615611675919696	-1.1125003034214036	0.40640251171943326	0.2391241423411841	-0.26650437365985563	-0.2741389162951118	-0.02853584640205314	0.3276288956832982	0.47185395533518026	vCA1	lightgbm	2	125
175	0.17543990009300114	-0.21383076180041388	-0.4066046500905367	1.1166464742531166	0.0073595948593203325	-0.9562501579485133	-0.1798974936496496	-0.34759886517516003	-0.6475891606207035	0.3762594661601061	0.18148499666966927	0.15752174592347493	0.6260981365070567	-0.10341694442466545	-0.0997108707269147	0.4952666825357244	0.7107785456466643	vCA1	lightgbm	2	125
176	0.5179026356956417	0.28031302772919026	-1.1461363312594888	1.491255794868919	0.14205411134927498	0.1143174476884512	0.40352720711541196	-0.017369674199516075	0.04759663624005284	0.7607413288371523	0.23194839217304275	0.19401700467787994	0.3404117182741373	-0.18556895884012628	0.08564676049793639	0.36619560031617626	-0.7155883362858663	vCA1	lightgbm	2	125
177	0.10650876619199703	0.9035565332808604	-1.1059551157123513	-0.5001349524822877	0.05624709267403246	0.12325800934140653	0.3731732159079014	-0.005342677965189657	0.06096373326842076	3.067911661823681	-0.5586278562936174	0.1937932538867468	-0.10636516354525895	-0.16709210140145453	-0.1365402090610653	-0.03741025776374123	-0.036211742968444725	vCA1	lightgbm	2	125
178	0.02152460279065362	0.10155213402356249	0.535921292880505	-0.4235137327524213	0.1297511727890786	-1.0523857477596907	-0.31636484078377364	-0.2640341837356619	-1.0548382975969586	0.2998546142886883	-0.3629792314785312	0.06667927564719162	-1.5290120469502508	-0.010063363895419852	-0.015346291576642076	0.15830896976574876	0.5648470993891639	vCA1	lightgbm	2	125
179	-0.11498435800605246	-0.379177829978321	1.1888167599586867	-0.6272628337555906	0.19849877127641982	0.1070384716372505	-0.09458897140769396	-0.19200387657507204	1.1599786548601574	-0.22854316312844888	0.5103060923827104	0.23519422186015404	0.09629805725184787	0.32603306983387326	0.040077583679146156	-0.3213845205020976	-0.8982191360383099	vCA1	lightgbm	2	125
180	-0.08224349525757145	-0.06463199028363172	-0.11628057981817667	0.24089638122466514	0.13948375223487108	-1.43082267166764	-0.3842737838670266	0.190525322830104	0.0979565879289467	1.0292027969458724	-0.1613103584622884	-0.28297231804119044	0.1464842503749863	0.3716124966781544	0.20530017582040458	-1.009995191125831	0.09070174503623823	vCA1	lightgbm	2	125
181	0.02175155328462178	0.22422696576071344	0.3093570598970657	0.6505341510987359	-0.15268120633374685	0.1256951645643058	-0.11111049279121708	-0.4022858551195133	-0.3257996088160866	-1.3843234072797377	0.3294208480626138	0.10377071533750787	-0.05647697284388376	0.9092088602927562	-0.2264350155972379	-0.9532260006412072	0.1208815753512429	vCA1	lightgbm	2	125
182	-0.06229358201691844	0.45714407147781627	-0.5314737226807891	0.6618514611986482	-0.2312091169827862	-1.268247329655129	0.29902864023165887	-0.28723921469963676	-0.9420980006831877	0.3802104628581596	0.023750789660109583	0.0696736801779582	-1.4475465144684334	-0.1453987097852314	-0.1561840472995775	-0.1600645216856662	-1.0473663342176036	vCA1	lightgbm	2	125
183	0.09510244740074927	-0.2641439462123634	-0.43943106247792746	1.0981774374762419	0.15883588889384742	0.12036987683495427	0.02756455786717802	-0.26608407556663094	-0.4102718476148129	-1.050271267578854	0.21226810765625428	0.13164951063281077	0.3207654938084932	0.7007500378337358	0.25719404806526236	-0.7819917547592296	-0.989257947493556	vCA1	lightgbm	2	125
184	-0.27364026825581544	0.25697531476596475	-0.5243265344574507	-0.5173993930744626	-0.3284868379541456	-0.825532497610742	0.3949264334683837	0.1547750686533426	-0.4628193094204994	0.337665996066924	0.28246222744909016	0.43543180478887566	0.20810787243822718	-0.213872847565975	-0.02102001332144186	-0.21747207479333158	0.48323121502085364	vCA1	lightgbm	2	125
185	0.04954289289661734	-0.11488201973810992	0.5107358062788184	-0.7660497765314995	-0.08479875887190484	-1.0448282110561613	-0.17437332379385606	-0.1837044318046138	0.33288957928688795	-0.5639164043374025	-0.06934077886894278	-0.7671727011249665	0.30703536400015913	-0.2687481809285616	-0.07624590624484312	-0.25864715284374146	-0.9896771841055849	vCA1	lightgbm	2	125
186	-0.24063640726713215	0.47634417732706247	0.21322070338623006	0.19997586332767092	0.09678538394922885	-1.333374371510093	1.299554974198159	-0.14644305628915158	-1.2804576151929752	0.36848001148203385	-0.26040441460795666	0.08373203728675337	-1.347751089992805	-0.07133808206206965	0.13328648172837806	-0.15996405551727758	-0.6692449211939648	vCA1	lightgbm	2	125
187	-0.22806401601643683	-0.4142288607766158	-0.02750141245494931	-0.6771062237494921	0.23222511963126463	0.35302918435549663	0.18370912577908582	-0.16350459254570437	-0.7095592052396242	-0.4225331250277556	0.3321066729014464	0.009151159645782926	0.12694939074350353	0.20950638061512744	0.14173568342149676	-1.223629748084507	0.21256851335736363	vCA1	lightgbm	2	125
188	-0.10512370145304034	0.5028390658494154	-0.9845497500980118	0.9745784134330465	-0.05902069125471604	1.7899554198760161	-0.20723124087929698	0.03326739469530715	0.475642731046549	0.9525239589265101	0.2229046832789071	0.06186766694739208	0.2589265883979319	0.06019671836014111	-0.3596904000647628	0.2604676906635889	0.047342607969069646	vCA1	lightgbm	2	125
189	-0.1902187349428331	-0.3093721247119337	0.7992274285398182	-0.9567621687071489	0.030304624691424184	-0.8629118460431833	-0.030392478119073998	-0.1955351642864684	0.18245926236594884	1.1029399647267264	0.3857863814067263	-0.1891173359444618	0.39736090260723833	-0.6517126061620491	0.0335561491514843	-1.188951990491725	0.22669809290864032	vCA1	lightgbm	2	125
190	0.4436443565348388	-0.16239597727162672	0.3151115817013102	0.700636213080053	-0.005910799028167398	-0.9957166786927645	-0.1935671651382349	0.05739155088210995	-0.02844360523692098	1.5105040184458995	0.046758578813217044	-0.12361400383098513	0.3370741197562881	-0.11292873353487595	-0.038069476883093006	-0.06422882099205066	0.5808524313664238	vCA1	lightgbm	2	125
191	-0.031077281055200377	0.3045495914905039	-1.039633708306532	1.6704217436947666	-0.4627104378506829	0.5539448394891943	-0.07441494507115512	-0.48770498980849847	0.5474318100710617	0.6382940589431725	0.2713193148932588	0.330737794932287	0.22383690319514	-0.052502540654019644	-0.12728626630467868	-0.05629669465473912	-0.511891574797517	vCA1	lightgbm	2	125
192	-0.020961260189937624	-0.04610197091112733	0.7834453794978297	0.8393489109666391	-0.1502249766280318	1.0823114940032768	-0.528948296748343	0.04438616556099746	0.3621065342635528	2.099368301108431	0.34835224951620486	-0.03260147133862941	-0.19898112677470806	-0.11237828058586163	-0.15102948627036755	0.1926354204311985	0.13640551976913018	vCA1	lightgbm	2	125
193	-0.10182061228487246	-0.27436812591622234	-1.006085743989705	-0.3303177272108148	0.19502174052283586	-0.7664200260331893	-0.15794205824073854	-0.4968804549555682	0.018805995343093823	0.9670001139820849	0.33846019209632167	0.2602137427804082	0.3130081472968833	-0.2929664186401387	-0.0028322501072581413	0.4697938510355148	0.13053301760715993	vCA1	lightgbm	2	125
194	-0.43039579994535393	0.534320707728883	-1.0016067670777573	-0.9647439985741718	0.28279691144736757	-0.40297851860912665	-0.2516363979017548	0.08857999739102966	-0.06604770780440451	0.5059023225056163	0.21590387299505193	0.275008106783741	-0.2177508003553398	-0.289743767305914	-0.12030424857505854	-0.6018210194138058	-0.06901610485919202	vCA1	lightgbm	2	125
195	0.1400495226847173	-0.27600890520267846	-0.14347950192193934	2.062984201709578	0.24824022928893977	1.095384048604657	0.2657320499074233	0.008084888701823277	0.9180846196525972	-0.38544227478485027	0.37979341557088975	0.17322920381885487	-0.06343014302619356	-0.1394914551262847	-0.2521573381849368	0.5438518454297722	0.12729179572793334	vCA1	lightgbm	2	125
196	0.48804975328217315	0.10367419131689762	0.5250796234712144	-0.476378439097292	0.07815787458423648	-1.2372122869246678	0.008742408499062392	-0.07328054617053932	-0.7005290551038016	-0.12220377370148591	-0.2853536852686371	-0.7453350044533325	0.04092771160713777	-0.10869439614273473	0.6607335506690669	-0.13032128456030342	-0.7165307285950614	vCA1	lightgbm	2	125
197	-0.13884881099205187	-0.08527744437833332	0.9732284724673679	-1.1441751531753923	-0.0695451212191257	-0.8802212051868478	-0.08834959971663647	-0.07168915425446279	-0.32039085136499257	-0.46678490671975725	-0.15807089450066217	-0.30268322291699246	0.16091438596990887	-0.034413489258039276	0.20070718468369333	0.297072557783579	-0.7205787900109145	vCA1	lightgbm	2	125
198	-0.17351438845401596	0.513916526809891	-1.2966799600101997	-0.8883628186746123	-0.18792395525126862	-0.550914074030682	0.14467691134400357	-0.08447164216181426	-0.020525998891928684	2.2160863983263503	-0.3133046432390401	0.08820303487594786	0.316981316923393	0.04433469563782263	0.09382695666984044	-1.3581295825561506	-0.09986168763821239	vCA1	lightgbm	2	125
199	0.36371238181629234	-0.20816466306366027	0.05136315221246946	-0.7548692036419509	0.7209303833715532	-0.16163159614084516	-0.3740042402274513	-0.29536555469467085	-0.3739776504143467	-1.0191235145967459	-0.0523631084925494	-0.27186998016997166	1.2607445435778877	-0.08479182931300218	0.17414235238835385	0.6357873364495895	0.025178257356595308	vCA1	lightgbm	2	125
200	0.3933945062595935	-0.07551058109906533	0.4651861735408434	1.1534270419550057	0.3800598162801352	0.7900244301374152	0.46349558174557254	-0.12849331812721354	0.8557946674369244	-0.18435778876511863	0.48897881039085456	0.12712466297953456	0.35713342929255126	0.12202430914725435	0.13997294156222406	0.6904503852004514	0.2747302483789604	vCA1	lightgbm	2	125
201	0.30912484371852045	-0.22045658291105044	0.5158236742652111	-0.6982147293463923	-0.07427858401630978	-0.7448308135232553	0.2876902666666893	-0.06583170178426434	-1.2488329786870886	-0.4408623804270447	0.24668191920747667	-0.8198769121009784	0.40086552841044293	0.11563214211365228	-0.2025441796749169	0.3628735623345013	0.04881342659217267	vCA1	lightgbm	2	125
202	-0.0025549808471836306	-0.19422387051599613	0.25847003457518936	1.5215899108098003	-0.11534833722450255	0.39052086782092227	0.12954671974465304	0.29986769466404745	-0.1343876265219401	3.174276297444143	0.3830191100921568	0.04987365412478991	0.14619000694717055	0.2329887232616262	0.1465597010603003	-1.0616327733073132	0.3687407319309492	vCA1	lightgbm	2	125
203	0.15625684099232456	-0.2216631296430894	0.7050555222120665	-1.007113880977794	-0.12578741423122888	-0.16979129513986707	-0.2130213164438513	0.1244275520962226	-0.33793476384608834	-2.2600357737872203	-0.031031514576371357	0.07158493238891545	0.8911068004576028	0.24517792103857342	-0.42020181959946634	0.28863973325802755	-0.45532063935368544	vCA1	lightgbm	2	125
204	-0.015710232637486846	-0.14467829567175963	-0.16613126050635538	1.0823307800509256	-0.031135579814565013	1.68689718594324	0.2894569924196254	0.07743095506416313	0.774502341047709	-1.9271939960291684	0.4817768618138298	0.14680582942518342	0.5914830299656249	-0.05489923312433676	-0.0145887182830509	0.4718583908431026	0.1347327643965528	vCA1	lightgbm	2	125
205	0.04513048207739173	0.608522129244326	-0.13421549029081117	0.23191304720856745	0.06865783327591649	-0.3651506364853867	0.36274162296582535	-0.2286192341651752	-0.2803438501357785	-2.227427973775792	0.4761570845486732	0.1887345979588256	0.2786730666315355	-0.1862592931188097	-0.25963481821786655	0.03689473155320508	0.33669000268383326	vCA1	lightgbm	2	125
206	-0.1471792996568963	0.2011103486905042	0.3528684800136356	-1.1110305225906818	-0.2908193164592801	-1.013475580862124	-0.19674841015128605	0.0684476047196951	-1.6250763980676606	-0.12576939306907106	-1.1785073656694416	-0.5576449337474635	0.2373345558037549	-0.03004489432341664	0.1700454817169907	-0.1256140346755206	-0.6598504974931565	vCA1	lightgbm	2	125
207	-0.022422440926529476	-0.2908386632342417	0.3644341214231952	0.2422459609091462	-0.14702959239642988	0.0716501552006895	1.2578212656672159	-0.12847335986136307	-0.5676966431784801	-1.0114667359297331	-0.9411032017042962	-0.030357444028689434	-0.3240986772577059	0.15253030737578382	-0.9759610427357958	-1.188879574149389	0.20712547069294082	vCA1	lightgbm	2	125
208	0.00860481495818229	-0.29312181907796103	-1.837319362271109	-1.4518928970830292	-0.16614826786298129	-0.13541321970576106	-0.05991604851308451	-0.11371046154463745	-0.10196165555009025	1.280365361248728	0.2319427956493504	-0.002581277432053354	0.9246449470479413	-0.07596409017538074	-0.18320060168434188	0.6195873670379302	-0.28267334666043104	vCA1	lightgbm	2	125
209	-0.0006335075309383406	-0.19944110835355447	-0.1707725080087708	-0.4064678630446298	0.3366630221713014	-1.346705837987735	0.3679268699082101	0.6850786717605495	-1.5926132329114708	0.785434433099164	-0.09238607452266252	0.06366557347120855	-1.8949737414573435	0.3521076320955303	-0.0943373809145097	0.5116580037704089	-0.40457028473929313	vCA1	lightgbm	2	125
210	0.0785669356955705	-0.4203859930313107	-0.3945090308384633	-0.36035612650734333	0.1399401534526499	-0.5782651992235901	1.1614208417502916	0.006267607216367716	-0.35795352592315055	-1.0940524492364214	0.23635497139322534	0.01755928066560746	0.42325583522347837	-0.30342551552271985	0.18527342350066256	-0.06432372463261393	0.022238879282187988	vCA1	lightgbm	2	125
211	0.21186057049630114	-0.12177805897024814	-0.221337748793786	1.293452147505638	0.12436492578508138	0.767499813584041	-0.6691447397727074	0.03136642008627742	0.9498785785185387	0.6499009196940341	0.42318945695685295	0.12259317022281216	0.3037003451614964	-0.008946725002188188	-0.35178444308058454	0.3630898938769894	0.08466894145740571	vCA1	lightgbm	2	125
212	-0.09774388483152989	-0.36168146209334034	-0.396825984371136	0.2362345438373605	-0.008234136418944644	-0.43737938558512085	-0.14998000268526315	-0.13267801153107955	-0.029478500118549213	-2.1536537277982215	0.1545026635008328	0.15870557131013516	-0.3394753683057218	-0.4576349429435344	-0.4378982964397592	0.2912276855650677	-0.08550647364676191	vCA1	lightgbm	2	125
213	0.20275906650886089	-0.17575206933834908	0.23391808794920163	0.1892196591446598	0.025938218857802724	-0.002995306279318892	-0.14021050635741855	-0.00032210592303967	1.1393501797460477	-0.5857442733757792	-0.7011863253978011	0.16288112455428874	-0.040008739999828805	0.04119690121302375	-0.18372654952553308	-0.2047624421484051	0.20731160259454123	vCA1	lightgbm	2	125
214	0.011053767679783274	-0.23475189881614839	0.07248789300188589	0.8415887428278361	-0.08856483945482826	2.2810071814590036	0.5000495979764104	-0.3941162882333142	1.0566839918112325	-1.8806943246696484	0.21219826901398414	0.1005754796386319	-0.38826909958358363	-0.23918555233374617	0.02727321465138937	-0.1367471173386209	0.06272116371863527	vCA1	lightgbm	2	125
215	0.19687124132243777	-0.2636560091018187	0.6834608769708947	-0.9818685426211676	-0.16422491146955956	-1.0915261517960477	-0.1159256316457838	0.41073717504831514	-1.1772748263744273	-0.20046994562882117	-0.21705394770536984	-0.6076442109878137	0.06184085030687748	0.07867871169959438	-0.2001566985367402	0.03608198989650274	-0.3019925447641188	vCA1	lightgbm	2	125
216	0.04741495624648509	-0.1816295892076099	-0.305266812595232	1.668522379617466	0.10712907000329476	-0.06608012928910553	-0.14617725901250167	-0.3432246360113222	0.27552365076356927	-2.502135548330114	0.4741850548305883	0.19972951540911965	0.18884228949310447	-0.37297048791659415	-0.470847044090645	0.0022690062068874586	0.14140259751959014	vCA1	lightgbm	2	125
217	0.040783476244564715	-0.28790200817514777	-0.4452749351051205	0.9269348561296022	0.05294314679839736	0.9758632656709141	-0.25133773370131546	0.0780391225012789	1.5118666742784368	-1.1059573668550915	0.33512296199444797	0.01997771347992224	0.3803693914532527	-0.14998633217422067	-0.1798908630318636	-0.07374093291479268	0.19886440227030922	vCA1	lightgbm	2	125
218	0.0018224329910554102	-0.17123952467664486	-0.39967747457593916	1.320731479854072	-0.11029311622946954	2.2679649026611046	0.10908212630623615	-0.03873302775142427	0.9676960588315835	-0.4964849988485277	0.0016522625256382684	0.17977435452884552	0.29051580109844094	-0.03615776713163875	-0.11455655401493078	-0.10784322177630085	0.20854130700939227	vCA1	lightgbm	2	125
219	0.03898223834072914	0.5327992938104158	-0.7937036185246729	0.0851897037106928	0.17882596991065278	-0.6818136670801127	0.3425050245446836	0.3485092749701783	-0.561069337285231	0.5676824189114634	0.36127087343712083	0.24547220826800753	0.15865594187113982	0.05831067581719461	0.36046682152060694	0.6770030205903873	0.3985010159088569	vCA1	lightgbm	2	125
220	-0.055176666859651134	-0.12064488839070163	0.3518949109691442	-1.219633212193279	0.28741492327582824	-0.6449399736348593	-0.14745468946311496	-0.4649295535638412	-1.1190192553266616	0.36384270438876914	-0.9960738066166098	-0.5711207180326113	-0.31373770308660387	0.16746375271096425	0.07820036375816755	0.061629027208012215	0.41960551895060677	vCA1	lightgbm	2	125
221	0.12269647964394306	-0.547549804077738	0.876292092611614	-0.9650865411103541	0.20592877733472437	-0.819344449794883	-0.23972216946760497	0.023957403113470905	0.5056725761030916	1.126398805895943	0.25074334222062195	0.2542396118443046	0.22655447171427612	-0.1864385390211732	-0.35143234097997456	0.30318102743145964	0.12418636542881967	vCA1	lightgbm	2	125
222	0.5770453829658929	-0.29400725723003296	-0.5375235432477552	0.2935900437722005	0.0038183005836157457	-0.9009308856198638	-0.1720513322354966	-0.541314596925415	0.0016870991087886765	3.0697300252002364	-0.7132353736160384	0.08498279427637444	-0.1375730775158719	-0.061708457896837744	-0.16336461877067743	0.012329069644902282	-0.7192293896499602	vCA1	lightgbm	2	125
223	0.11829995814083355	0.06679282843997894	-0.4553809688142906	2.464573029654681	-0.5633357495724708	0.3196852221308469	0.17290654887488796	-0.15977846633942086	0.6081488194151541	-0.16676315884327966	0.17927395856419126	0.1964743905557356	0.3406738045997583	-0.08801108071387018	-0.0930493929963091	0.1126968463148948	0.2853744878327757	vCA1	lightgbm	2	125
224	0.050336826131749085	0.2725364731464878	-0.1664718749288163	0.9948806979668129	-0.07792031046682363	1.251591247692519	0.006334698583543138	0.004196316232421138	-0.1617282066463445	-0.9556390500365957	0.22960789421292538	0.08326327291228736	0.5037733435407238	-0.2025308431531034	-0.3558422705865451	0.5849830425708408	0.012713000443740581	vCA1	lightgbm	2	125
225	0.08255463885588453	-0.2525791928566911	-0.35528009781012926	0.925671870577066	-0.26137641549995755	0.5240623581937915	0.3120629489124298	0.6469665617611411	0.1601257711453679	1.39589104050189	0.37365286929545644	0.06794291036909926	0.5332530960090566	-0.1534050950317541	0.8940784784085266	0.7972609704822687	0.2745294787307846	vCA1	lightgbm	2	125
226	-0.09239321481915964	-0.321461390750596	1.1012017143026802	-0.7621325633123266	0.31884491105809126	0.7496545179014681	0.14760476244337947	0.10688644583042553	0.3303445062531761	-1.2409802874972162	0.36004332899535685	0.024945241759036976	0.005841535201746128	0.3527397155312296	-0.12369809510599869	-1.3654469383273735	-0.754962180139678	vCA1	lightgbm	2	125
227	-0.23327813401494907	-0.35155913167590314	-0.782692906623178	0.6283009642365983	0.09664792226895828	-0.7601338816011711	0.44805048804037423	-0.26368209750612287	0.14667334977562393	1.6782077416317986	0.11571761328175934	0.12458293477170054	0.09716705709337506	-0.2471298751142427	-0.08120578000958253	0.6836447243590793	-1.3152842801109024	vCA1	lightgbm	2	125
228	0.03220340433425032	-0.4365933398077585	0.5681541830149137	-1.1367445855146299	0.1693890000961062	0.027770968058092756	0.14653542616258577	0.22281357964680237	-0.9452636667901325	-0.8255730718381475	0.38040862245961166	-0.06741898028886187	0.20266577110754963	0.7500173222271495	0.49309839534640443	-0.8297648900724519	0.5063309041246258	vCA1	lightgbm	2	125
229	0.09711307503795658	-0.09022069445294002	0.5596838539100408	1.1841513298290782	0.4015805923956241	0.7698056602699525	0.3513388042788661	0.06301781263540825	0.5622780896308005	-0.44078374671665205	0.4847874778637237	0.25876786257247886	0.39974334908185927	-0.3421821351022609	-0.1348659837729948	0.10316064363381784	0.2163172268549082	vCA1	lightgbm	2	125
230	-0.26420070470419793	0.8475468923566908	0.7940449114343348	-1.3365336923157487	0.15959479894467749	-0.9921812779029721	0.003114752013000676	0.12749603741766724	-0.055580605859188066	2.27624417893636	0.1702464838405199	-0.08033061861666499	0.20449997589558028	-0.26861662335453784	-0.3015393577898729	0.035902287539050594	0.24162549008159803	vCA1	lightgbm	2	125
231	0.24277357299368907	-0.4034056721202966	1.1119702229434107	-1.3310529095698234	0.20390628732871133	0.5231073906137524	-0.12163310686311019	0.044922956029443975	0.5023815296021115	0.3150536394021233	0.08279513005651093	0.0837135609988072	0.013102489476991278	0.04500683302764159	-0.021158838035961195	-0.15969915417407304	0.1139278156135425	vCA1	lightgbm	2	125
232	-0.058946762694792945	-0.40665171351701307	1.075684653113548	-0.3458196749174904	0.2734974155148608	-0.5488700324101574	-0.13266824726579446	-0.008915103871453306	0.2699127900865857	-1.5097335738610982	0.5038209849174677	0.21880131280470672	0.1782096557422934	-0.571245137622327	0.33729193475559444	-1.5852558246400952	-0.15044646385623875	vCA1	lightgbm	2	125
233	0.13668183765997452	-0.16220086343734408	-0.321172303287222	0.9837632953550368	-0.6247693834900894	0.9633350453125757	-0.2681791634432161	-0.09367767471396694	0.1919126398933443	-1.9850231950517745	0.4357718188131118	0.2547309705095501	0.19008087396289244	0.10761638932381058	-0.3743720852308676	-0.09972254650016629	-0.05290921294478423	vCA1	lightgbm	2	125
234	0.016824557684771625	0.47776484290385907	0.48956939596258164	-0.7574079018325486	0.10490002578239004	-1.2698760915787393	-0.13103387859458995	0.11307110960825838	-0.459069362569501	0.545619459937516	-1.5776197747159337	0.1845499409844472	-0.38066667198543336	-0.15108743100913558	0.613096397159654	0.011219844131054528	0.2645425653119478	vCA1	lightgbm	2	125
235	0.1087830462880663	-0.36960291686759394	0.8026831385567388	-1.0087609668530606	-0.05298031528593773	-1.1824586192362878	-0.13771793616292527	-0.09982271510870894	-0.20892140258359668	-0.18914387810641056	0.015579159675841054	-0.8213726325509408	0.8320459224634271	-0.14330076215104856	0.10998544543275567	-0.22382925798989156	-0.9755359190369514	vCA1	lightgbm	2	125
236	0.1279550817033181	0.2193685808586158	-0.2227646411683005	-0.6076630160815102	-0.16018010822682574	-1.2737524416595063	-0.029045229829841708	-0.04258091989075546	0.005182516954741357	0.8628665377251797	-1.4904619520444367	0.18254650292192282	-0.21582018102922676	0.08430411840515976	-0.14040621968324676	0.15417699950404629	-0.01765711159555775	vCA1	lightgbm	2	125
237	-0.0014702794418869377	0.9527404513770806	1.0129681929092382	-0.7632392810569799	0.16061483980008479	0.04731790804475297	-0.37633121682208875	0.14245959513549628	0.12761879491199288	1.070117069016331	-0.44053438412783263	0.15482346648217402	0.3042284920352469	0.00017698949986642235	0.2004943160704332	0.4052856973667861	-0.27961669632134784	vCA1	lightgbm	2	125
238	-0.15011251547950982	0.10667183338789203	1.3698732206265851	-1.141642772439092	0.34728336517084707	-0.7157986348104453	0.38388742879441534	0.06804035104371788	0.6745595384885111	0.6274416510439678	0.5660306778268571	0.06888479458757038	0.2037136346690786	-0.04964614417919311	0.1905273008869741	0.16268864487808324	0.24374875868081858	vCA1	lightgbm	2	125
239	0.2763765051178811	-0.025398616823202234	-0.6269252833157704	1.1703681081440165	0.2845015630545658	2.150935699549543	-0.23393030897765696	-0.26053332848245236	0.17619899566684197	-0.3012098800194295	-0.14168745745316183	-0.34984645176942153	0.20734003700580053	-0.14140947637554005	-0.21767935961327126	-0.2556516629225675	0.04155004495366785	vCA1	lightgbm	2	125
240	0.02301285544507498	-0.22126791826869036	-0.49249236651180267	0.2959599984155951	-0.17665941300159183	-0.022298559512602522	0.13635578965786158	-0.08486316084039741	-0.37870190222479394	-1.5723891363906624	0.10577099994433335	-0.013418739846811542	-1.1005281291950095	-0.2194641550137314	-0.17739653143272593	-0.0734177564451857	0.321447244652347	vCA1	lightgbm	2	125
241	0.5032625410493538	-0.19529630299012596	-0.8106982273604111	-1.0255506665870782	-0.2256576518260185	-0.6282776841320312	-0.4290263679023482	0.0333508132360757	-0.8671223160802786	0.5621604296464315	-0.3159782264732937	0.13347855228544242	-1.430112629339278	0.02367621890293171	-0.10633576030974763	-0.039997370376104645	0.6578105168680992	vCA1	lightgbm	2	125
242	-0.4070446928150116	-0.0305830465759942	-1.3051529434943465	-1.2342286579945074	-0.34087321367240864	-0.2820962933716932	0.04477655376249782	0.04395957915834406	-0.2316611877041446	0.4382091496599598	0.18494002080779753	0.033406395692799164	-0.2063254267779764	-0.20202503230488558	-0.1284972234014714	0.636415966768316	-0.7055995005554403	vCA1	lightgbm	2	125
243	1.0976710980869822	0.7848824509206298	-0.15108761806223855	-0.782606319029784	-0.1899148612494412	-0.8074771945398229	-0.20985770291502703	0.1836065546906318	-0.5716916352095031	-0.13861044283623822	-0.2378594956588898	0.14158814440485276	-1.0024351274747851	-0.09024427558768326	0.12107880099310842	0.24062831743869897	0.5537263375232836	vCA1	lightgbm	2	125
244	-0.2082470111375196	0.9432487829857484	0.7902788569624714	-1.2113577224384102	0.06446669092913394	0.5293776469961585	0.29144185710620085	0.11843049438937944	0.1743151764085453	1.4599401819262225	0.4880388056594921	0.0935079363761992	0.13300217367537592	-0.045035321136635574	-0.047772747375811414	0.5292724858854684	-0.037768173919403104	vCA1	lightgbm	2	125
245	0.28291103485463925	0.09786237042379642	0.26206608275372384	-0.9533126430416122	-0.1428504626151942	-0.39044642470794616	0.0008378810336527968	0.33519452416439355	-0.30530830903934353	-0.6299871517119929	0.019867054069710625	-0.4236360893595163	0.6024389909225675	0.15370054735288619	0.42976553311287324	0.04833210263760508	0.41942933045844044	vCA1	lightgbm	2	125
246	0.03137270016937434	0.33953714369094384	0.588482144506864	-0.8086012074633027	-0.14660570837465775	-0.6812392024277525	-0.09704539394349392	0.27173145743683935	-0.04947823064493401	0.5209627921433344	0.12307423497803868	0.1712806031502038	-1.5878281685357003	0.1640009945186522	0.5544726590092935	0.06942704146612907	0.014738005538848162	vCA1	lightgbm	2	125
247	0.05468058973740217	-0.19558950463779745	-0.27945745187104154	2.2289204664797335	0.39797201245952163	0.9030252239758813	0.11304906440487125	-0.04765568573491852	0.20895771904777824	-0.6748968084129842	0.6080140606720658	0.2308768610854501	0.09614722979579646	0.09524516749628249	0.029016395105858545	0.008925374779396728	0.500602706591566	vCA1	lightgbm	2	125
248	-0.02653440723690802	-0.3454828515040899	1.3273974904918922	0.4078307012748671	0.15096655818687638	0.03992592098335943	-0.14502822398618026	-0.21628575073257433	1.3178898745463488	-0.7558500312313239	0.4620857022588388	0.16245918597987408	0.24806620448309638	0.03976403887023577	0.11511512785588802	-0.06494314298988355	-0.21318166135514144	vCA1	lightgbm	2	125
249	0.2895906093308615	1.1010359287176932	0.7012496432811506	-1.497776687461995	0.2587607225716105	-1.005102769412177	0.08384240307430536	0.07306230842557733	0.20267471936512443	1.5824702765626915	0.3551241859125411	0.06500182190340716	-0.05198078947841457	-0.12730750200740923	0.10574940362217358	-0.051952752518329884	0.03622256820338857	vCA1	lightgbm	2	125
250	-0.18950924345509712	-0.02979697355056176	-0.22760392098571122	-0.401715215893186	0.6381285429853958	-0.6628588103175885	-0.08737300123702732	0.10410044180109698	-0.9745669193317306	0.38733787133113523	-0.7531350355069956	0.07443880274436511	0.18491493236984305	0.0655421034534398	-0.13390921627345354	-0.24002398295670813	0.8676490022336673	vCA1	lightgbm	2	125
251	0.17976890462046613	-0.2602456419622491	-0.24205428993352684	1.57537769080389	0.11273092283843952	-0.9432152330425687	-0.24244664775468608	-0.34034921997918866	0.02127684503859824	-1.4965173211159115	-0.18146483246777403	-0.38355456334119004	0.6620706965419968	-0.0961114114309228	-0.1832081179671171	-0.1459309045023878	0.19700217105858236	vCA1	lightgbm	2	125
252	-0.24390956145654752	0.6787553978588918	-0.8675964349498291	-0.7519860480826128	-0.12727907248403955	-0.014423298393935715	-0.1907809378393763	0.13591416219265548	0.1354092985341134	2.780775692565655	-0.534406909543574	-0.07215135256078277	0.0820888910887464	-0.29069175281936493	-0.19100691263159345	-0.8094027852031034	-0.04245209515980379	vCA1	lightgbm	2	125
253	0.09415722544807546	-0.20358285303572546	-0.1967850846793433	2.075245328211781	-0.6773069667547554	1.824855770688704	-0.19597722349806812	-0.03272474152980259	0.7328590198768778	-0.25807291673984967	0.34805525846578117	0.24644843584626785	0.11287544906108743	0.039672475643960536	-0.07510412537007483	-0.06611425190303105	0.20219040696933288	vCA1	lightgbm	2	125
254	-0.1621278351452498	-0.11609338691109644	-1.5096396255055278	-0.8751203622331819	0.08344867101886007	0.5585104707513249	-0.158988883104442	0.030860036951878615	0.22182296861067702	2.4795792316430307	0.25025266778742106	0.035530559918272406	0.4613392368087049	-0.12630078146305404	-0.06919367983536576	0.15269977070535903	-0.061380682411939586	vCA1	lightgbm	2	125
255	0.058495969710356865	0.2453636370201972	0.19266465737355448	-0.8747807779455992	-0.22884620256944443	-0.3390470270131694	-0.1707542437616539	-0.19856643432065002	-0.3842615337206429	-0.6017781633937477	-0.11247854604522951	-0.014526314764151484	0.6897672924080975	0.39596848910022253	-0.28482521824207363	-0.015210425096524144	0.5921584048940893	vCA1	lightgbm	2	125
256	-0.09901558443929981	-0.2905714077276047	-0.23098205058613314	0.7853773549874841	0.050943935402147186	-0.07385145532926041	0.46923374330406986	-0.1330327750624725	0.4398086753513442	-0.26687823211485323	0.12265264262102987	0.09020672142539865	0.6090087190523921	-0.21418253788735428	-0.025608920890351508	0.8172853434676979	0.055958833703364595	vCA1	lightgbm	2	125
257	-0.037375868626079556	0.28740328567625034	-1.069690824372202	0.7338598980075598	-0.004659342896616031	0.22594861849415157	-0.2054710460089679	0.027247905095734607	-0.09951770989199435	2.8946534962411254	-0.7411522934166733	0.15341951667849787	-0.8746900700247338	0.2300432066545467	0.5288808177941837	-0.13210007918081448	-0.4691170541989151	vCA1	lightgbm	2	125
258	0.1817348012764992	-0.27830487724274394	0.9400958557524395	-0.7683919674176802	0.12140480485355375	-1.2545176751751828	-0.04979886334030946	-0.03835005134985041	0.026386410315990746	1.1268828119935408	-0.9538978956080765	-0.026774743050479274	0.11928949293579906	0.25136933814946555	-0.19125778791307713	-0.7191111417379502	0.1713485804853465	vCA1	lightgbm	2	125
259	0.1048547986602339	0.5302899304646279	-0.8831711373614598	0.8446254218203904	-0.05594808665017194	0.11227043047840114	1.0694346732455837	0.5398158943762259	-0.20096537737284587	0.8464750039478405	-0.5383887769808194	-0.32895463755743737	0.055539583824593154	0.15387087192587132	1.176350627362133	-0.05112704920471779	0.12244178529745467	vCA1	lightgbm	2	125
260	0.09238579700615675	0.9120357921119373	-0.17148272315862556	-0.5602504764060963	-0.030936708180285502	0.032690311173424164	-0.20903939858237622	0.365861962452417	-0.4679112655673632	-0.489926824709214	-0.014563116638073645	-0.30364043532816987	0.5256358424917434	0.3938557199670117	-0.16803029948884052	-0.091286423511364	0.9106787022123112	vCA1	lightgbm	2	125
261	-0.15083353536089794	0.30286725661196534	-0.286301292084591	0.10911726956788692	0.14886117853649602	0.9360076967796886	-0.1654452898441299	-0.0995673293557622	0.9793998538632341	0.708161841439764	0.41338922517412885	0.20266278482833694	0.07848267377487797	0.002875083851815393	-0.13290956261898934	0.007388802170712846	0.12303048235607887	vCA1	lightgbm	2	125
262	0.08464263146118194	0.5220149772387163	0.40318720850904305	0.9553897376285683	-0.24664155797196344	1.7137624788672348	1.0334625037704066	0.030491658829527278	0.6066323381475548	0.8670986033639999	0.32529943397142264	-0.10395314829737314	0.41374338544996575	-0.3951381338395589	-0.09738506482693929	0.6502386108292638	-0.30129602042025605	vCA1	lightgbm	2	125
263	0.06298379640572903	-0.18180217626979311	-0.8074278068605826	0.7965804454609573	-0.754765591946398	0.844723440671411	-0.2628255072008653	-0.008503072070912119	-0.02863733902655143	-1.111237806590646	0.2660020372132481	0.25026502250645205	0.13582263053869947	0.3928403981508592	-0.4674803596766647	-0.23469603135573666	0.03395736384052225	vCA1	lightgbm	2	125
264	0.045516500820336446	-0.21161924338770954	-0.42154844808759995	-0.8683958110621952	-0.2643544129673491	-0.9887675223675595	0.2145456580160119	0.4598998800528288	-0.22723373275891906	0.9402526320472553	0.1479398942424009	-0.7114847887425905	0.9116658893729279	-0.11626927796072521	-0.1256630775117125	-0.19117439203548867	0.038331444756377585	vCA1	lightgbm	2	125
265	-0.1385353180864532	-0.5968262667234456	0.8433110014319192	-1.2521771247625018	-0.08821924190099696	0.19065169374131083	-0.09764997278335967	0.013081729941215791	0.2943190764857271	-1.5389306696765226	0.3202955732897144	0.046066204701682566	-0.2423253494553437	-0.5223950404674038	0.3458916311356553	-0.8480352816644539	-0.10710634535133799	vCA1	lightgbm	2	125
266	-0.41228282579777087	-0.37752238981711483	0.5462349577153335	-0.6954863755082585	0.194906582312298	-0.9202153734653663	-0.3988077632061722	-0.1598434534454108	-0.4142767500700408	-0.46694675873551034	-0.37345378579756744	-0.014045424336419693	-1.5456208288633382	-0.18210057749563527	0.059942822096946034	0.08093806649700039	-0.06816423316740639	vCA1	lightgbm	2	125
267	-0.02481952693552774	-0.1992043465157304	1.0274926940032794	0.3954484080150826	-0.4856446665901012	0.668606739424102	-0.039432786563653885	0.1087554868687823	0.20039053005433846	2.0002519624114963	0.4556538657943348	0.22576729656914601	0.042936591487847536	-0.1519574114913213	-0.09295217615500055	-1.5624323542640142	0.07142599407051571	vCA1	lightgbm	2	125
268	0.10927035200920687	0.03744845545678812	0.7184128185791602	0.3566333792588541	0.15785749209424269	0.4464146051035472	0.09285296533200624	-0.08619207887896023	-0.7664185205293674	-1.4640150111565775	-0.05093989421788781	0.155589094410109	0.7247829283675965	-0.019282269022687877	0.05849585217759221	0.3674260505266001	0.36631793963862813	vCA1	lightgbm	2	125
269	-0.12055292825377639	0.4883508420297608	-0.58229401346968	-0.10320228905421637	-0.08578922254744281	-1.0598156287036717	-0.19559357720302614	0.05339150583125824	-0.11552681880100393	0.016813705681272873	-1.6289361549188093	0.11478828260102789	-0.042406167062057486	-0.2792325668761718	-0.07538366371494186	-0.19644199420569616	-0.43946240656634755	vCA1	lightgbm	2	125
270	0.15066597869806736	0.33791174115429384	0.020418745997848157	0.5854022611590466	-0.1122570215439834	0.9406505806124457	-0.2813133812124304	0.1266198155366072	-0.04414945727206313	4.003162237826988	0.12966155169039767	0.10719179572579976	0.028443075981692288	-0.017266300504885274	-0.028736731659374095	0.14183577905796296	0.06716603628479972	vCA1	lightgbm	2	125
271	0.06276765404131837	0.10558696556166326	1.3355876320044944	-0.7375645085535049	0.06426519782369013	1.0127136909879337	0.08901669078834376	0.24797940408186406	0.4467094477682017	0.8597803420160286	0.5837993606050541	0.18757391587279768	0.09188308535317026	0.6866494116561569	0.41826207286036715	-0.9601577264793607	0.12170878041889745	vCA1	lightgbm	2	125
272	-0.1307438645133031	-0.09444863172733732	-0.18392333403188055	0.6892783520523147	-0.13923850646091554	-0.23323329985365632	-0.6322193844656536	-0.3940544752600928	-0.7609884230855838	-1.5458257294894766	-0.3784780942074942	0.10403794456810103	-0.3434564119637026	0.17876439587557205	0.9806712808542553	0.17100726309028388	0.34322961763044824	vCA1	lightgbm	2	125
273	0.10987945134087139	0.02301841223414106	0.07044292606616588	0.6443680684841419	0.15691678445608084	0.36668791292691905	0.022397913782055804	-0.3862326288277258	1.5522458154309584	-2.146874368454257	0.4968253363598865	0.20909338298856156	-0.333846831760542	0.16198096145772964	-0.23060275651756626	0.3361298673420548	0.22350821504746032	vCA1	lightgbm	2	125
274	-0.3870679967369439	-0.29384784726313934	-0.35803855575182875	-1.2583513840290232	0.39205930490554874	0.18456033808648448	1.1052048095102827	0.11322509943123159	-0.1333584225397974	0.03688526236694476	-0.13447616850859012	-0.03641282308632063	-0.7106181452166145	-0.10294395879979489	0.5871682189708582	-1.0748200752824402	0.5075750052415094	vCA1	lightgbm	2	125
275	-0.04056175947546402	-0.24677521749918124	-1.1640966114694442	1.0820625711371619	-0.20088733301924025	2.3026350946772096	0.18645997956304472	-0.3874605379487887	0.3272887348064305	0.9521051294816582	0.1657407625703868	0.16191247116643898	0.3061382695037343	-0.09649121329705472	-0.11933909486256046	-0.47643131720866155	0.15474262405966752	vCA1	lightgbm	2	125
276	-0.01566095375665693	-0.033170293618657525	0.7382856088447987	1.2870922944105034	0.015852774872485764	1.5235359875279983	0.26567512138524474	-0.018873287956229903	0.4827616407261388	-0.8110265315777978	0.5491438171508883	0.1341130331997901	0.3454732391648917	-0.07945296520767461	-0.11077276570337564	0.022151844159774954	0.10283600217698036	vCA1	lightgbm	2	125
277	0.5932000868510772	0.23432155902644453	0.20549813087651742	-0.9005310297221251	0.5341314265690237	-0.48111327246596747	0.003541124595492178	0.31356194482604294	-1.430157093991874	0.7077196213701266	-0.3801872441404546	-0.026231389122855883	-1.4130102234604685	0.27764744518998274	0.3922101774443595	-0.06612779922284202	0.6256341258520485	vCA1	lightgbm	2	125
278	0.08284140944780856	-0.12738747075194068	-0.31390370815644025	0.91730507634279	-0.03396491133424488	0.958487110311868	-0.09696191193755617	-0.11054288416955302	0.3730996643567047	-0.8333149206367421	0.21809410114552413	0.058174967377775874	-0.21444199352950308	-0.10822906042597416	-0.4192266947320319	0.5690488185602075	-0.3984659949753889	vCA1	lightgbm	2	125
279	0.053723168238390594	-0.1936597793299156	-0.0839770862650265	2.1195605817554437	-0.3709112348756629	0.4184515614220458	-0.37992439530764377	0.4094626106612116	-0.35147866244573805	0.40565796448825947	0.32929308363711635	0.11345804926189525	0.18420799319764486	0.15367426375278853	1.1175525982400494	0.3300683067375228	-0.0768199879763699	vCA1	lightgbm	2	125
280	0.08632042747888787	0.8515054926481732	0.18256840458064996	-0.5985462498100759	-0.1358039006506999	-1.213001585614631	0.20735324335584746	-0.2681767717134586	-1.288882172493837	0.020656983510206738	-0.2907672305564015	-0.8308850993533314	-0.8296643579601082	0.08384338746638738	-0.015784588903706702	0.4935237103163219	0.3152589603326682	vCA1	lightgbm	2	125
281	0.022210489189081303	0.5023241174149167	-0.7010771688784515	0.28529224438711176	0.010163379557020864	-1.0472757474181582	-0.2548729610335137	-0.2521034376724558	0.3139967444623638	0.7435847525780149	-0.24012563772153864	-0.36421307324294916	-1.9099026808711232	0.007756877070172242	-0.1027261253015515	-0.23483185386105865	-0.014988485200584108	vCA1	lightgbm	2	125
282	0.17306953906739314	0.13096904461929662	0.8621703311376487	0.4473184493126838	0.34312182035749206	0.6032514536089736	0.0034205914595061707	-0.11769924518747357	0.4315254295060824	-0.42188345912327835	0.43035265281036794	0.18529247331163676	0.2719631868446963	-0.23584406353248205	0.16485601714598128	0.44760101318888623	0.11362697715579884	vCA1	lightgbm	2	125
283	0.006013436801303536	-0.1400589939928413	-0.08816615403613369	1.6397840863843334	-0.09344854981072134	1.5232738271354354	-0.2050158860654916	0.19838605891479497	0.5326904295052582	0.8271646827075212	0.3889832277480382	0.1141986428123844	0.11440322161925391	0.3121455052528934	0.9998135880859914	0.5110190194849172	-0.020219813392357632	vCA1	lightgbm	2	125
284	0.34227508432533876	-0.14562551365482546	-0.924944819475148	1.4249010067499694	-0.11073645265216273	0.27508320969986305	0.19862374834849444	-0.09645358605875162	0.013177201815098807	1.1334296398469705	0.3905819344478273	0.209728215038731	-0.23670564301503713	0.13635792591088897	0.10370433421112506	0.7400767447160832	0.49839100978646267	vCA1	lightgbm	2	125
285	-0.07071776453751928	-0.27534655863858526	-0.07084439734820444	1.0373049206845606	-0.36699161162553967	0.8127858470526081	0.2414084869393788	0.07788951921391532	0.09627238058828934	2.7345192014488084	0.33795406874000644	0.15739937713370894	-0.10017468769930078	-0.1615576725815985	-0.30641002018059826	0.5646826786792777	0.08813280299903505	vCA1	lightgbm	2	125
286	-0.0723782482462947	-0.28308063759754876	-0.07318629450315725	1.3900702021590887	-0.3951119669077586	2.1239780249220646	0.32909258575972267	-0.026431471761051043	0.477628679201946	1.2456552064639344	0.35674727356169833	0.17910377274714148	-0.10142844646786968	0.006423028630549434	-0.24767977704030034	0.5852785024306623	0.010578661729368269	vCA1	lightgbm	2	125
287	-0.08474058206022168	-0.13886010892048148	0.4748906278025542	0.5637852000892608	-0.35033451484218847	1.7820628602274322	1.099346046779959	-0.14673105289337865	0.6046125273899927	-2.670451412584919	0.3231424024700738	0.06131609005781132	-0.4531776535327912	-0.3684026395249041	-0.19199593135283574	0.3447476128591038	0.10190637527072885	vCA1	lightgbm	2	125
288	-0.24208743249693765	0.9492390981280465	0.6750154769874738	-0.6800876268700445	0.5721471198063988	-1.4515545961973157	0.08842282131347656	0.13870399446342566	-0.08011218005105648	2.0208426927314216	0.5651460798828607	0.033713175574837995	0.2972488671062323	0.2499872985150868	-0.01942092246341966	-0.367106696636608	0.05455619891009245	vCA1	lightgbm	2	125
289	-0.16883904222730112	-0.5465880089565786	0.4747988888264529	-1.9532283396467454	-0.3858662947504003	-0.7596732367640706	0.15187418694833588	-0.10302639506611658	0.19565835694726066	0.0959709541776806	0.11943292369577004	0.21917823709921255	-0.19722572327264912	-0.2340508953195342	-0.07124192581292396	-1.6175069778740891	0.16741290329488134	vCA1	lightgbm	2	125
290	0.022004457969946437	0.11788139701083818	0.48558539646179777	0.9299185933071068	-0.3880147869209515	0.3622810501182424	-0.20592236274508668	0.08014169723785	-1.2465754182433975	0.5459565377107842	0.26630965818788827	0.21116985660547244	0.1691227351717016	-0.19606603032334222	-0.07708430149101049	0.27629911649843136	0.3089370355361716	vCA1	lightgbm	2	125
291	0.02190145780137531	-0.22823877516684465	0.640864606810925	-0.5232552658845917	0.18877836970075476	0.12364223190027107	-0.1533911301720263	0.0789929297958274	-0.6829498109035397	1.8131920497888254	0.4602720031790923	0.24957228442214363	0.17496558778817503	-0.0557838103558216	-0.1354881866370212	-0.03742132042463554	0.2840264566484147	vCA1	lightgbm	2	125
292	-0.020395949161080996	0.434859479774722	-0.3778805282264098	0.6725790219340545	0.14864889161881756	-0.1046757756073271	-0.2846243138107206	-0.4726088030521489	0.2720165213767447	-0.40908052340498036	0.2019997140942889	0.17041241854395592	-0.2000213968988557	-0.3055945720531724	0.05081399551941552	-0.2918207667468013	0.04720116326092418	vCA1	lightgbm	2	125
293	0.07543041321460775	-0.033016795132916055	-0.8252102059157811	1.4619430126974455	0.1948838181539043	0.9740050982875482	-0.04175472981617747	0.18927294313701873	0.6794307670707475	0.7218808884916506	0.38237593505827217	0.2478540890646338	0.29046295024539887	0.27637727094582887	-0.37363891829473983	-0.05488533871984583	0.054632364019204196	vCA1	lightgbm	2	125
294	-0.02628891524513863	1.0762245190230033	0.4394631660587153	0.17552022671236758	0.0035063620276725447	-0.6939404717252695	0.005922873395999601	0.3854018361345163	0.4575298082914922	2.0246683155624803	0.33825071484970914	-0.0017202942882078307	0.217367841028723	0.2785737951599526	0.6508565277937258	0.7684835052518649	-0.13718135989984265	vCA1	lightgbm	2	125
295	-0.023845250496164115	0.7290773741890331	0.3225578882823026	-0.738404641119934	0.341220487418742	-0.22443678864221744	0.6191175759960271	0.5131877755730255	-0.36400561883815863	-0.6828094252813954	-0.3218209039882865	-0.3180106531285243	-1.3726965798453594	0.33648062081744484	0.6110753532369786	1.2554392231832516	-0.05425779625136418	vCA1	lightgbm	2	125
296	0.051438344567574804	-0.23952270704982945	-0.08265303349984586	1.6063339138494432	0.38200661694479704	1.6950581860625145	0.2246170822431914	-0.4310128669710851	1.1098516550461288	-1.693906486650103	0.6333640606396956	0.27321689690652035	0.20400452805232236	0.09717215005598356	0.14882244444308532	0.03978049986527263	0.2315993027874391	vCA1	lightgbm	2	125
297	-0.16704300157901264	0.3493004656126674	-0.2366926481934074	-0.3008781177061797	-0.29296912330012287	-0.37390594215245804	-0.13190255549824312	0.09974152529284498	-0.2977385567208555	-0.7511864931360678	0.02891799054349597	0.3048861869336703	-0.14701902340891052	0.2300683761318168	0.16761700341399016	-1.4809717274633247	0.19876701887360512	vCA1	lightgbm	2	125
298	0.31379757478203624	-0.1761960133256647	0.11116920634402119	-0.9765882823706875	0.35163529579631664	-0.9819274371165735	-0.18140058777639162	0.46422812557660725	-0.6684366108571301	0.04051723675734742	0.0907163377165907	-0.16904257169729198	-2.0896690762614982	-0.06025688097661895	0.3189062193606327	0.5231696725359889	0.14582851593273966	vCA1	lightgbm	2	125
299	0.014174442161861483	-0.2863596308409025	-0.5945096494729482	0.18015470849947218	-0.08263300244953052	-0.16298987326502226	-0.11386475736402828	-0.16039642224810552	-0.6683554976995829	-1.597356602082364	0.2256532576166353	-0.13738448808810672	0.05555092560963128	-0.40115438415088944	-0.41838099406414664	0.380049749994924	-0.16338141156050717	vCA1	lightgbm	2	125
300	-0.21349662301897288	-0.32132513506480365	0.04327103915536759	1.5254398462012921	0.17746299839949256	0.19267704460407062	-0.05441288163264226	-0.009171387785761634	0.3622866232913302	0.6257525449160822	0.3731336472222135	0.11451787128422922	0.24045860709816486	0.5530692790200837	-0.43404265820011706	-0.08436999392755724	0.2827045604228813	vCA1	lightgbm	2	125
301	-0.37341995956199153	-0.3894953380275025	-0.11635779795924722	-2.194728042017924	-0.1400647298268853	-0.9123101691148993	-0.1084164942591742	-0.13251931659908	-0.46784721169443755	-0.533998670447097	0.07514610050820276	0.07608222079501537	-0.4551793785250847	0.056798256359751526	0.7993126183819715	0.2547626184706095	0.325926442094056	vCA1	lightgbm	2	125
302	0.18160308144180726	-0.24257777206466263	1.169402037179491	-1.0844735807471708	-0.2622470584064967	0.5773527050764544	-0.05647858361971856	-0.10886713169627682	0.932396744264424	-0.5482222749215655	0.07956551348508469	0.16032150185183577	0.3088549100684118	-0.3143486564191287	-0.026745707503021496	-0.19406761880933557	0.03319340589649636	vCA1	lightgbm	2	125
303	-0.11507349111274583	-0.4828246198247853	-0.31427187332472367	-0.7424324140493119	0.10786294347474552	0.3653401364275904	-0.19659091468122694	-0.06944787061412527	0.4766018997070559	-0.6969598123033429	-0.25191367885337157	0.1819456294908399	-0.24068533957963206	-0.11336895108216334	-0.045670222152051354	-0.03203415914576954	0.13132132204801783	vCA1	lightgbm	2	125
304	-0.2819414980027119	-0.19817955350643607	0.7942423768903039	-1.4128103572820176	-0.3364594913852272	0.5046695372464802	-0.4439880912184251	0.060522766568903284	0.11240777433902896	1.3532482640733499	0.2928635142213296	-0.13481733652230418	0.07739296877767297	-0.07852682158017674	-0.2214016680529902	0.279613585803453	0.28005412590062195	vCA1	lightgbm	2	125
305	-0.11821159921160228	-0.012670920381022185	1.3381441163947179	-0.6171905740390835	0.1313665285234397	0.6433900573609238	-0.12986576813618772	-0.09683173824403989	0.3606784652335023	-1.0654397148768857	0.2944353708446294	0.03814439788258377	0.1136885241665463	-0.04506011151994855	-0.40803226303258305	-0.024555407331781767	0.20361921088340218	vCA1	lightgbm	2	125
306	0.007283330962992836	-0.46817238927752164	-0.2229152642822374	-2.8525129009584713	-0.11918287635217001	0.2890289511798216	-0.515324667709481	0.11274428827807395	-0.060247660465216485	0.3816539565242686	0.14069519607653622	0.09676014545928364	-0.16464625597794982	0.21334453226611821	0.7832539274640157	0.23007559257317	-0.01268106115608942	vCA1	lightgbm	2	125
307	0.022892282284259692	-0.07302683341000149	-0.3372358212390225	1.587873208824617	0.24079322082402915	1.0444106476450772	0.14358914996202435	-0.17472657033827874	0.8804583857526199	-1.4373947007697283	0.4707539546370444	0.2065931571781369	0.03692001835238361	-0.1552406233887101	-0.012484776556054943	0.7145855164957491	0.13631340230792588	vCA1	lightgbm	2	125
308	0.6831025308738942	-0.29529151467847453	0.10461508841399317	-0.2502171466362087	0.09824872380052936	-0.6563140461900983	0.023924885237874748	-0.478182349910416	-0.0828104525960747	0.8869051867310552	-0.3822381043143672	0.04569610344361349	-1.4335540778163995	-0.07541221610454919	-0.19111338135555378	-0.21154644622048688	0.18390905817955155	vCA1	lightgbm	2	125
309	-0.12572434785824244	-0.22826631316695792	-0.2194875316284823	1.7710103446659036	-0.07125251697545378	-0.15454328717153534	0.03611673671132073	-0.3775022263098213	0.1214155843396318	-0.861382687737071	0.344981845415259	-0.3930535270854957	0.2668185955049218	0.2701056085771496	-0.207109787303631	0.37798974036378963	0.34604557676911224	vCA1	lightgbm	2	125
310	-0.1633615024533812	0.28899189426491917	0.3779869634639167	-0.6948410547572532	-0.05923985038294215	-1.7306146253477988	-0.2821121232023226	0.5748310208883293	-1.7293727186364845	0.3708458847719159	-0.2715805612664812	-0.5150228813576178	-1.4047636376161035	-0.09445227688792962	0.014189703277722501	0.02847453394273785	-0.3641406550754146	vCA1	lightgbm	2	125
311	0.1509804040948161	-0.13866619126168345	0.8236150349563801	0.5350433115806934	0.1027203745807255	2.349538769699306	0.13566070533259666	0.06579681446222085	-0.5207131410410951	1.0722672811096863	0.37850534036357153	0.1119459543556661	0.30945986331844816	0.03237443955319397	-0.038808308410003954	0.05692742613726473	0.339868913985965	vCA1	lightgbm	2	125
312	-0.04797496188239301	-0.16348739567668366	-0.039529978401722725	1.7554617771616894	0.1839713143040187	0.6336202745637656	-0.11223777246180439	-0.43993594083091186	1.2768168489477867	-1.6885556316050903	0.42929876917960036	0.17418170527737992	0.2208713944750284	-0.34720605625135215	-0.36251959959616475	0.6094890197560514	0.25252549663323975	vCA1	lightgbm	2	125
313	-0.15115639380866985	-0.39309324660188943	-1.2587786766193112	0.9275845104286163	0.06991074319423082	-0.11240705191291095	-0.10131758795003769	-0.32652695442725305	-0.1514702181808639	0.5619852583346638	-0.6039384984576149	-0.24159256812378832	-0.07389465036215101	-0.3039983514220916	-0.25617777163143796	-0.1284156696838004	-1.2728566005188235	vCA1	lightgbm	2	125
314	-0.025408657205791833	0.5095950153898465	-0.9115506141209476	1.0472814631670573	0.09315166685603139	-0.2699927751272873	0.5850041796844604	-0.06578500527906093	0.5889463381465864	0.8219083093374288	0.2950096897225486	0.20866735079596713	-0.018115343392079514	-0.054305777477153025	-0.39010441104530585	0.5489701042535888	-0.026479810266013256	vCA1	lightgbm	2	125
315	-0.2592370680231947	1.0651832042150031	0.5351332525164979	-1.6132902807606229	0.313485774168889	-1.0990322393014662	0.18695815201184346	-0.0029065444244118516	-0.0814815820885795	-0.10110178785603362	-0.1478524305890676	0.24154054243554948	0.193036607855513	0.1610796088800315	0.09657728355752028	-1.1301110086106239	-0.08358468689327306	vCA1	lightgbm	2	125
316	0.03166945864626988	-0.11617205465763283	0.8318232024045175	1.0586498141996041	0.11188492788068106	0.13867523644983987	0.37775285353835153	-0.20171784549239588	0.23618862582875014	1.219835183013851	0.30424379504657467	0.1792458049501354	0.39114344099979625	-0.16922530420853166	0.03209599887433882	0.7025380491649162	0.15310692124235847	vCA1	lightgbm	2	125
317	-0.20926646401695342	0.085166078588438	-0.8865959346861864	-0.19381983123869453	-0.09208899965763251	-0.8281760957738437	1.082905928634022	0.3420008254571575	-0.0970032980792881	0.8871090888490061	0.24820869627821202	0.08499757652054438	-1.37014778368753	0.056997451004091045	-0.09292593035549139	-1.2017473531357046	0.08041078790105656	vCA1	lightgbm	2	125
318	0.08099395874750574	-0.3764521358252593	-1.1341791980608251	0.1591832906452328	-0.45103706892782947	0.6240303098413924	0.08221213303310744	0.42420864239021494	-0.013637414469370814	2.254060539137631	0.26859572224006306	0.14928437052124047	0.07466413167165421	-0.14494008676800954	-0.253064506297009	-1.3345155615862545	-0.30284706061462346	vCA1	lightgbm	2	125
319	0.3680901321413532	-0.361946664741546	1.1143761389436473	-0.8986297053300333	-0.3298290573138357	0.32446284669173453	-0.04251716894489202	-0.06218331323890557	1.0103805668162393	-1.408200209216158	0.25548667383460866	-0.07846550912405444	-0.7340943642809108	0.06599400238801355	-0.0163105563837459	0.22006916295531298	-0.6632351180432678	vCA1	lightgbm	2	125
320	-0.1738452031325366	-0.4417476046065719	-0.2288168177712349	-1.2370826208765104	0.04682254556222007	-1.1717999338206684	-0.37894834951252526	-0.43351977763350097	0.19563913794370347	1.0923890032253192	0.2777036115349961	-0.026785184041635178	-0.10197262984481781	-0.5121761108143547	-0.15203154134314065	-0.8834449701960742	-0.39940387274888534	vCA1	lightgbm	2	125
321	-0.28793642202892294	-0.3896649605308655	-0.3252820784935955	0.3400060166059894	0.012189927438551467	-1.3839894623862437	-0.532702153617729	-0.2074484818819514	-0.8121924888672906	-0.3318977216230944	0.2544023978807703	0.07937880444572468	-0.1063141427884362	0.1020379746688139	-0.18065844106817472	-0.08081850951581869	-0.5659378914577654	vCA1	lightgbm	2	125
322	0.17233240897065633	-0.020298638779156088	-0.4660640546288541	1.1688755708964884	0.3684235041346514	0.14938796437038965	-0.12022370912770032	-0.43345160434813057	0.16606378731117902	-2.264699609661279	0.050585235511709035	0.1090228211643566	0.6662150402521334	-0.02190211799157148	-0.15826561602474018	0.020692684483683783	0.3197993768536063	vCA1	lightgbm	2	125
323	0.08170294527477888	-0.16336092026322754	1.154504357101621	-1.1101030639843883	0.10566117472068073	-1.2136874635905046	-0.08390533780173454	-0.0018178973286039645	0.5418054630825481	0.13281796650977157	0.3219316316588158	0.03770213807077156	0.07516702196287249	-0.11147499879132342	0.24148472524894454	-0.08880369025473484	0.34171475661324346	vCA1	lightgbm	2	125
324	-0.10289988477678302	-0.22791670134617678	0.3995245726754898	-1.004523797400521	-0.01320513708276478	-0.960221663463721	0.025834379999218813	-0.04461010540337201	-1.2399459768881516	0.5785704972986673	0.27978891341905504	0.029311274781999977	-1.7855228896374336	0.3742535628737337	0.23825125829534738	-0.8291912069490083	0.40875661327664137	vCA1	lightgbm	2	125
325	-0.023579515186922945	-0.07162981129235947	0.7107705556951674	-0.826139703523214	0.045976658172962176	0.12058752633431258	-0.03018109414131748	0.09876491444392715	-0.0430240698663816	-1.0345218555191293	0.4148632386648273	0.1297341654333624	0.1903669708257018	0.6569883392672442	0.8248256486388148	0.6525181442058833	0.3478692065852101	vCA1	lightgbm	2	125
326	0.05837076753408448	0.48256185206299507	0.42414434357524344	1.0877160394238543	0.06634841066452166	0.7044172306031635	-0.04467285532202465	-0.043023503338939305	1.2750749220101265	0.25159556051954135	0.18930140998523848	-0.05107170950033742	0.40219269406113795	-0.4462540806739753	-0.1642263952155708	0.36481506962339605	0.19898346774859924	vCA1	lightgbm	2	125
327	-0.047470831150577875	0.5122203563988862	-0.0033381492193017017	0.9430647871231336	-0.2412742994490738	1.929479409883747	-0.1832971741097186	-0.07323922758926815	1.0435641675878302	-0.35238608905838714	0.3437900440577864	0.13767191730956935	0.14611946596646722	-0.26771259274754927	0.2606860911903781	0.28753912020685995	0.12115238997868431	vCA1	lightgbm	2	125
328	0.2120547600511411	-0.31057903806785825	-0.44571353632801664	-0.8290954907417737	-0.4305053802778587	0.24956214687335404	-0.04014189726971647	-0.10119397015927732	-0.19547822520196348	0.0693513864301717	0.19203616650093178	-0.6237485550555367	0.12010734223163376	-0.3462236474946119	0.4834776859843635	-1.293467202796745	0.27301572827580906	vCA1	lightgbm	2	125
329	0.08860172778143593	-0.4090123707266872	-0.6372210765736597	-0.45288239290432747	0.0703525373466527	-1.6996058481491496	-0.21855054673259888	-0.2770517443038985	-0.501927015054917	0.23373668693277808	-0.5651445162238139	-0.40237587938368913	-1.0707956368572733	0.29343593164608134	-0.11232686622393076	-0.15479703584700094	-0.4825047486851486	vCA1	lightgbm	2	125
330	-0.28831300746023614	0.6495993083051989	-0.43362607148965304	-0.9560758957245488	-0.17021033220039478	-0.5812169413268415	0.08034594292346663	-0.1638153086125042	-0.8301262799575652	-0.40343659072334465	-0.15828629747995265	-0.4705235741601484	-0.12322045278668811	0.339343774482084	0.2569682323616762	-0.9624072370542519	0.2242666039253428	vCA1	lightgbm	2	125
331	-0.028800081797557484	-0.1593324506665255	-0.1957059547318247	0.8261873109895216	-0.10505191336051285	-0.026797025085946103	-0.6729453733074988	0.43600466786226805	-0.11057044968119291	1.7650857740855452	0.47929922954102766	-0.09902845169192903	0.36444280300739046	-0.07126613890443936	-0.30759479102210285	0.3370167381798782	-0.04759382134966098	vCA1	lightgbm	2	125
332	0.08232071356051478	-0.07452223963798509	-1.0555795898902862	0.7014855490822143	-0.14325903372091042	0.40822377313600927	-0.015216401114153986	0.08423924528981043	0.17455056858633683	3.0147493721539695	0.1973035759151318	0.12194069157542624	0.08411293101667361	-0.2224125619326784	-0.11485186965586869	0.45555490702941154	-0.020888199989779588	vCA1	lightgbm	2	125
333	0.002994510490346038	0.6182678948233175	-0.7162903485806779	-0.3436235403848625	0.09615174512859224	-0.6493482150641005	-0.1526918412890184	-0.035630756666389894	-0.10325479936166289	0.4482119885011545	0.07146756904510723	0.16395276662287267	-1.689001329440243	-0.11501268781103721	-0.2369570416529095	-0.11581369479680215	-0.013211504014804544	vCA1	lightgbm	2	125
334	0.21649092228814965	1.0831575434947136	-0.6795060283845761	-0.44138430929378164	-0.25032066414495213	0.042259495505137266	1.3506382884902572	0.22301957061906838	0.08818161850785564	2.5381813304071406	-0.553833306340181	-0.004533349989947274	0.03815414157287021	0.11804911232345484	-0.06699270669624248	-0.8849949683569952	-0.26740838513925547	vCA1	lightgbm	2	125
335	-0.05095146768577648	0.2569439149642902	0.6146839031170165	0.26403544579422905	-0.017724731066822322	-0.9199743094163463	-0.28791514058874595	-0.17365631282628646	-1.004213334109554	-0.5507838738125009	-0.12269093168437623	0.09128833465498958	-0.3026065790820324	-0.04285349964483254	-0.18491598549700874	-0.12627743412381132	-1.1236176254128944	vCA1	lightgbm	2	125
336	-0.1195940650797081	0.20740156883399022	0.06831022977358667	1.2403260702349115	-0.036911546097104085	0.2166502041298253	-0.12684931651593256	-0.01490887685713991	-0.23473440961868605	1.1790384168843389	0.28695258892457565	0.11784173008029847	0.20554594693246758	-0.012675210387467918	-0.39590472082210265	-0.08157251910447307	0.23908232148755068	vCA1	lightgbm	2	125
337	-0.24777647908077882	-0.09783955831322957	0.5982611560091078	0.614207338430485	0.031049961088356448	-0.9895790816301283	-0.16479868334080242	0.0675592641824834	0.14034747424900323	2.7737798444708197	0.4127893615685567	0.037782921480166626	0.379177061121922	-0.34448729006666745	-0.0837293976927827	-0.040954777440452124	0.3760875793426587	vCA1	lightgbm	2	125
338	0.056129572321386864	-0.2505165136549465	-0.13484573673453762	0.5443269183996853	0.1400370421929437	0.038187629433386765	0.3053847489789664	-0.08110280887648909	1.3614316129240984	-1.9185374350482718	0.5037763540535755	0.19032246765808516	-0.23478533025803677	0.2727149924805533	-0.3197189555916123	-0.06497411621922886	-0.16546033653489559	vCA1	lightgbm	2	125
339	0.08872181341798317	-0.2964903006005193	-0.24389143324809556	1.9454895887904242	-0.6089469306420058	0.10712638766255675	-0.031111497674318023	-0.3221871590448133	-0.18656974913637853	-1.3348212050530586	0.49903673778962504	0.18334390305732737	0.5384189287740856	-0.020284180703150582	-0.1891251837877133	-0.16179660365611048	-0.23680147599289705	vCA1	lightgbm	2	125
340	0.012681330671300036	-0.16264474327093376	0.09960542056712639	1.5098214254608204	0.4675243386511164	1.637479132185954	0.2654039893741532	-0.01123790529470882	1.1364713744697161	-1.2634919010681056	0.6433594007282967	0.2701599985214658	0.15803611391175487	0.07129981832262985	0.15563985515105144	0.040250620508730045	0.25812617796931797	vCA1	lightgbm	2	125
341	0.09630681971251058	0.6636250447062683	-0.5535951256721234	-0.2511474537748543	-0.015196604023357457	0.20074583821446987	-0.3037328353182906	-0.6300714673335218	0.37770874270596944	-1.0967918992203705	0.05434213143962264	0.13520073839856175	0.08437483546815115	0.6225782750809054	-0.2346431297457684	-0.2243561930995034	0.045073214386986894	vCA1	lightgbm	2	125
342	0.01847253087998594	-0.14208128755393168	0.32358850267029643	0.45684352322364014	0.4021358821179893	1.2443330132512789	0.25945301558002354	-0.014364236534122084	1.4016051225869846	-1.6309561844347373	0.5169688773840384	0.17163739531966213	-0.10651998978970287	0.04665931889250764	-0.06597537057532206	-0.29059874213741566	0.1600569152955473	vCA1	lightgbm	2	125
343	0.4542878009669043	-0.3511161509136054	-0.17703190519042747	-0.133474541008185	-0.2433845082726157	-0.7967249600063291	-0.14191432374600627	0.06591542906022123	-0.20386551046923218	-0.08274100609665613	-1.6334844089659382	0.07357641362611257	0.22344730825528875	-0.3501845005309585	0.2871528108746553	-1.6090376262667216	0.22924384033147047	vCA1	lightgbm	2	125
344	-0.10903272632236684	-0.21348551637227825	-0.6997413786273201	-1.2879130296543826	-0.1764928076347651	0.6798267483452028	-0.034555245056388684	-0.0349766290694666	0.9869831304897069	-0.7720125581053368	0.3698911480911732	0.1633475685369874	0.20797211155734002	-0.06730093595264022	-0.07853647808997738	-0.07580489792370818	-0.0879916419152226	vCA1	lightgbm	2	125
345	-0.18383223473775517	0.7602892104727186	0.7263844565776386	-0.783539128722155	0.007392221411866392	-1.165576050177645	-0.0893540887113947	0.05818274793997324	-0.3014764785331454	0.6639777476383982	0.3844725558256546	-0.41414186764622896	0.8474129874894173	0.30176468199612144	0.4090954724548919	-0.1942332328581004	-0.6125726475159207	vCA1	lightgbm	2	125
346	-0.08963037018168564	0.7840527809088343	0.07551238059951526	0.045985441835623336	-0.317474937364746	0.6609907112025853	0.699911675091401	0.15380367522662328	0.5322129326618479	1.54358813961813	-0.5610227422511684	0.12507796201768787	0.02294521785991483	0.06464772728462727	0.02828852561816293	-1.3357387470254432	0.056933681745385746	vCA1	lightgbm	2	125
347	0.040978449939919746	0.2678706058711337	0.5436504735437234	0.7726673213335743	0.16419582802536759	0.06720662724210237	0.052385248380639717	0.07496998568120913	0.6162851320100121	-0.039327848101276854	0.401386665040053	0.19876786245596748	-0.16848792323454687	-0.21917988662603102	-0.10700065081322441	0.3568655290761621	0.22332426694849825	vCA1	lightgbm	2	125
348	-0.5177034329374672	0.4989900081651069	-0.6554748026309727	-1.3834686414420665	-0.16714039669101177	-0.3825372570462616	-0.08003761500586028	0.1796473369419917	-1.2895648357742104	0.21734097676758307	0.3239157025371695	-0.06301168275916742	0.32234079728956944	0.2216971837716275	-0.4921522444767126	-0.6137261615682712	0.43341769302028366	vCA1	lightgbm	2	125
349	-0.07927931103867762	0.6512992670627475	-0.00623664630151849	-0.38036733995550354	-0.12805195752639872	-1.0210729055797867	-0.13119556022213616	-0.13028302807456524	-0.24719602007873745	-0.07898437327568826	0.07538752056495224	-0.7206662461430843	0.38231433043884727	-0.2886537910889886	0.020767905223800488	-0.3011338928569257	-0.4764655555650399	vCA1	lightgbm	2	125
350	0.1367492781756912	-0.028634482674013872	-0.20699339017458035	1.6753170333248861	-0.3373888901803241	1.769281992416442	-0.1807993318064613	-0.22943732777188325	0.6919534091636628	-1.263534008278032	0.4246468440772919	0.22330099254552302	-0.15967824766078884	-0.2524837187457025	-0.1640600922434573	0.6376621427445851	-0.4383888706695624	vCA1	lightgbm	2	125
351	-0.1336493696368884	0.390188796079711	-0.41899650390139365	-0.009961990561338748	-0.007834328425475408	-1.1305578938760206	-0.11308349067528302	-0.40866900149193713	-0.17580065026941394	0.13134144917588564	-1.1796664212025105	-0.032642648197665804	-0.1434436654721249	-0.2855981833586897	-0.10017785772832244	-1.190589414103135	0.38330171466055496	vCA1	lightgbm	2	125
352	-0.42265244096174825	0.14678627575480044	-0.0023100718669108004	-1.74278935946174	-0.22289848072079785	0.1460391176569558	0.2536969964920228	0.08583055963144222	-0.651756252048158	-0.5386384271331855	-0.767615728370203	0.1067563573073561	0.16724378693003664	0.24711830856101843	0.6393856177375601	-1.3188151545244364	-0.28484985875990076	vCA1	lightgbm	2	125
353	0.008117748706815524	-0.21689387779727184	-0.6010949468161549	0.2230950275874951	-0.4547542110105492	1.711408320065294	-0.5223102847635382	-0.017002861618698444	-0.17813478772482602	-0.34040794915754746	0.13873276762786696	0.1312486130511176	0.28084376331600513	-0.10278397816467952	-0.07969908671446871	-0.027517394883487686	0.8024728359466299	vCA1	lightgbm	2	125
354	0.8893548154975178	0.4118051734217631	0.6552578936558586	-1.5627316235676658	-0.08957000068057815	0.03491005930382539	-0.22527514032882104	0.06561491635362288	-0.14818629996497706	0.6385122897340885	0.30236049156186146	-0.01803364378788743	-0.07806903935213638	0.030883896552980458	0.17651402931385138	0.20447843796743936	0.021174111698599986	vCA1	lightgbm	2	125
355	-0.5822212950307848	-0.07464070049002516	0.44426821361640784	-1.8643888901110448	-0.03317507839025613	-0.5641226914200934	0.42834082166941856	-0.024135340999475743	-0.4482643927916717	0.21077088792603052	0.2705436035786582	0.578739088189447	-0.22175321232183876	-0.135962567934364	0.2403210768125422	-1.0911442777710556	0.5124996225528803	vCA1	lightgbm	2	125
356	6.153860957276128e-05	-0.15928311496437966	-0.15733992147626044	2.3182795896460746	0.14266852179047518	2.3961527715545112	0.2588065464073512	-0.28053787795358504	0.40656343870323886	-0.6214771842814527	0.4563360644050581	0.1696750585229771	0.41340131488556187	-0.10458950501247437	-0.3012990661251204	0.5888780391261277	-0.01989283153900957	vCA1	lightgbm	2	125
357	0.8908516291726757	0.41214985645244234	0.17298768968266334	-1.55268095967578	-0.17002460295824876	-0.9711961030473886	-0.033916191273274846	0.19619645108029668	-1.254970661293824	0.19198721319552214	0.21257427940289927	0.1691410860528207	0.1657087594521811	0.1896805599974545	0.2546185825525943	-0.05475529036003397	0.4057389498796863	vCA1	lightgbm	2	125
358	-0.21485391786463853	1.0172963938959452	0.3191677595020998	-0.5703033474413793	0.30009995877842327	-0.5319905262618211	0.8056556841825897	0.2464356167443334	-0.4898469694635121	2.0777998686360823	-0.6741176380202907	-0.30395936539893254	0.5071244720611182	0.16996739715967618	-1.053538320066767	-1.2935093471957932	0.2826257170041295	vCA1	lightgbm	2	125
359	-0.09619907461857327	0.0025891404267018806	0.40620198294836457	1.3720152125915481	0.04721065636519225	2.2066272241162173	-0.12822134417185693	-0.1496308754546622	0.5284385361934909	0.9469349757224422	0.3345598380814598	0.2006078195112605	0.369067005298526	-0.12241533292648703	-0.053257438420791316	-0.13195934627313086	0.06364531569746415	vCA1	lightgbm	2	125
360	-0.21074207131278416	-0.3588868991644	0.7411793599834617	-0.40554123676061943	0.35162545708743426	-1.312286361652292	-0.6355995836783662	0.2388385072001848	-0.5958489170415227	-0.41243644288624726	-0.657475457186662	0.12867982266972566	-1.3844758854207555	-0.11710025250854053	0.06309341110145111	0.17936697375407457	-0.011319463053475856	vCA1	lightgbm	2	125
361	-0.05756008622984274	-0.1988870784852235	-0.09129367208990694	-0.2865626715868118	-0.2662048314965109	0.020589945589746365	-0.15500764600860834	-0.041091910423073606	-0.9310873506033467	0.23016068747485172	-1.6482887653584697	0.15685569139645014	0.36018063372886816	0.0432310959481615	-0.314270948575982	0.33933502954750905	0.3393626557870574	vCA1	lightgbm	2	125
362	-0.17456216868786928	-0.24692436624214606	-0.8214298454494524	0.2538631065840235	-0.24926163820413375	0.2606191547471917	0.1618820259894742	0.09142936830555379	0.15814707622521318	2.978970468631245	0.20736906246886216	0.11322934836802319	0.4933050434183326	-0.2155063645973558	-0.0958483464667289	0.7982090163608215	0.1556755465240822	vCA1	lightgbm	2	125
363	-0.021337070774736233	0.9002220142120366	-0.2709288832571165	-0.600826174030715	-0.019349590422429782	-0.3910030330267259	-0.4997440898803998	0.26319287805937913	0.1292825200640219	0.5606574018436875	-0.639949014271031	0.25495879310112357	0.6398690515021663	0.32113495131214914	0.37085854718113065	0.5709345315445294	0.37475202088151255	vCA1	lightgbm	2	125
364	0.03789473967597593	0.07699334359505745	1.3153148912751644	-0.35683373566589627	0.1131175671036712	-0.15693955493815398	0.04942304533478951	-0.2324169638461782	0.11909049096647248	-1.397480109125819	-0.07296153743315402	-0.1122794762711687	0.3472757013580946	-0.2899286752114428	0.19441717410413048	0.7875813288645749	-0.10502669358971	vCA1	lightgbm	2	125
365	0.19667692618996985	-0.08170831212525986	-0.005345208437792091	2.1977732579421607	0.04353415312353666	0.7523423601067347	-0.5240157196712696	0.14736531352999713	0.42951937994186384	0.5651573076272302	0.42918064344293855	-0.019095367914540362	0.18061122865143406	-0.03960530676386054	-0.40587705975179	0.4247134619339053	0.08325442229678734	vCA1	lightgbm	2	125
366	-0.43304658738611707	-0.15640190689873737	0.4950478180233918	-1.8621120749728846	0.26990447940186046	-0.9267752636519012	-0.2518019923635892	-0.03068342962629556	-0.18564700962955993	0.23397045780286302	0.2415097981737869	0.2134885166113759	-0.2012319732573997	0.1929007639080353	0.3155590463413828	-0.11150180503461594	-0.07246879792067433	vCA1	lightgbm	2	125
367	-0.16628939993805197	-0.051369129657162046	-0.46345972522606554	0.22030963319322647	-0.0935133757750648	-0.67551832405736	-0.2749822015017723	0.07502125950770354	-0.12685967929339237	0.2825750408024563	-0.17294265641722367	0.11082688509911873	-1.3272564618681904	-0.18364163639514425	-0.006151355059447181	-0.18571778537827086	0.6085869652635787	vCA1	lightgbm	2	125
368	-0.2925190283237639	-0.19187476386521388	1.0667584544297406	-0.9720874393470056	-0.10804659976909908	1.921449953291097	-0.19779003371837256	0.12516661226914025	0.34293812659418843	1.090289454900359	0.3410935317832713	0.06486658437703405	0.06327456515745769	0.14046864278026808	0.2802308838081657	0.32651208119247116	0.18095680238071146	vCA1	lightgbm	2	125
369	-0.1296905740565752	-0.243450191868158	0.5812907399449766	-0.526054505031357	-0.16110557323676444	-1.4040762605532788	-0.3294780185451561	-0.08212061028289241	0.3199864889985812	0.5529605001290726	0.11561824379607631	-0.08981607447469357	-1.9824179093689684	-0.28576096458959943	-0.29995738036300384	0.44912664676426556	-0.04641468017731353	vCA1	lightgbm	2	125
370	0.07745020975152107	-0.13474019527316144	-0.2122686146396508	1.4056792512474816	0.05543920008080713	-1.0386957791713787	0.05633122237978644	-0.2043731524039712	0.30674902433831636	0.1780762427991869	0.35713399441467253	-0.05994532704193053	0.4071742105847295	0.24334749930515492	-0.04814761935553251	-0.2966648636993993	0.3928140539991074	vCA1	lightgbm	2	125
371	0.22988061510168417	-0.21635072730877997	-0.33071624325244553	-0.11277785262450538	0.5958840700077778	-1.0086443343511855	-0.010818311295894176	-0.18400260865591087	-0.1847184218644898	0.7133505328165203	0.28129079490592307	0.0851403427566378	0.5080023940848519	-0.13383562152239029	-0.2593719850588368	-0.1564324327691938	0.6613336484346428	vCA1	lightgbm	2	125
372	-0.12442753021798753	-0.4474408757601682	0.6112249952894104	-0.3038860747568279	-0.004135439366526991	-0.5761018488390434	-0.06191475917449537	0.4010892213137448	0.13194629670472174	-0.6978699742231549	-1.3438846921791683	0.45018867704327625	0.25857416094865177	-0.24289502381036265	0.8472172952748923	-0.06467349320015743	-0.017515330021960953	vCA1	lightgbm	2	125
373	0.2107470024892123	-0.2541859447490083	0.7990509374124449	1.0045160132518571	-0.09753353803487827	2.017325971410071	0.36022154154798375	0.042214892080394584	0.3329886155641327	-0.207406640631914	0.42715123422813345	0.19676847552652282	-0.0650221851061285	0.040079526784828366	0.0822609045212897	0.4790551373304744	0.24209633248896834	vCA1	lightgbm	2	125
374	0.563831539383849	-0.22584168654815803	0.28259549783119786	-1.301230081355045	-0.07579762354792019	-0.8055014166951673	-0.19679694032249936	0.49907913971760354	-0.4893531851612496	1.1649367600565586	0.19345946451768048	-0.2793936759346716	0.9369664149214603	-0.07490924522045837	0.3335104344587335	1.0040890731735597	-0.14718820118678308	vCA1	lightgbm	2	125
375	0.0885146675556943	-0.0654200830509246	-0.21713601837529797	1.8461034052668588	0.1510709668123949	0.16097978715823302	0.07801777661750672	0.011607736990481043	0.4829247645980617	-0.27963176761295533	0.26187415891838745	-0.07778674661743057	0.3435822135097627	-0.09459963515342695	0.09547570700198674	0.5798809508904902	0.08592920728099165	vCA1	lightgbm	2	125
376	0.014644376288329866	0.3702426498170697	-0.32594755368434636	0.3866713296984707	-0.49677003780418844	1.5813166020133782	-0.34253430335553253	-0.4847436627649247	-0.655939149505163	-1.118359790887008	0.21482100558317774	-0.16143466452613167	-1.3957971415957613	-0.23662302656835954	-0.17035669073532655	-0.21556953101590703	0.4195227634554076	vCA1	lightgbm	2	125
377	-0.04101625700095715	0.02645603215666307	-0.2930722251904683	2.0125987833520065	0.10506034110797949	0.42669430736586617	-0.13072456846267425	-0.29019857724988807	1.3322713663428687	-1.2406589502320462	0.5212674086025864	0.1756630899932731	0.31050902916225387	-0.10967432488664626	-0.3543835836631277	0.43385262956513143	0.23214880799721777	vCA1	lightgbm	2	125
378	0.40238456162671865	-0.41803760616798125	0.5264337865649622	-0.9926752189186212	-0.14275516285964254	-1.2741437939736169	-0.058748886353671675	0.15732217998675807	-0.7203272963730641	0.6511358774922716	-1.1183630994430052	0.09188421673653199	-0.194968318238147	-0.16733094605345175	0.03393452616086735	-0.026338902061971085	-0.5099234193782026	vCA1	lightgbm	2	125
379	-0.09391217080769024	-0.14646970892844888	-0.37269237755065915	1.9862343235634756	0.03112424586441892	1.7581637224380269	-0.06224934738863563	-0.2267561993830716	1.1103538842285605	-0.4802782731001037	0.4418522135139828	0.11402091555764654	0.11873476754883015	0.08081449172850008	-0.29480877084783247	0.4844182924817045	0.18609874759360537	vCA1	lightgbm	2	125
380	0.4709952328393797	0.05289856842699525	0.26112304328221025	-0.6937197680354986	-0.09324362213093432	-0.30324240046453366	0.6139315727669438	0.06969731224331574	-0.24367063683113863	-0.6812209427185942	0.10330234905058647	-0.4821862044926367	0.20096889943181415	0.15609567334773924	0.29936387635653433	-0.7621444453668728	0.21272749345059672	vCA1	lightgbm	2	125
381	-0.17004515983191973	-0.2105014347768562	1.187012373864923	-1.0431856028994178	0.19189806240627863	1.1748000737980955	-0.37935405661603033	0.019643490347029294	0.40529198591345056	-0.8173566741887919	0.4268266194277984	0.12493031252431515	0.06038495733885057	-0.21256382582664468	-0.025664633753618073	-0.07323741120589516	-0.09619867360311926	vCA1	lightgbm	2	125
382	-0.4376786603414691	-0.34595494337475763	-0.9187557180318359	-1.0925170681355711	-0.14918979824124343	-0.5349114647319431	-0.5245525989564249	0.1870495563900806	0.051781270245803916	0.3545089536960296	0.09094596102898918	0.10640811975834828	-0.9208180846537874	0.10769016934665539	-0.04053864150039697	0.2567282689079828	0.36905554050768663	vCA1	lightgbm	2	125
383	0.013124382098855667	-0.20930010727402318	-0.22096507630138204	0.26196244814497793	0.325854980544531	1.279648190563696	0.19645483115362788	0.22055988804071985	0.40306429428970203	1.130827086505414	0.36887511158503256	-0.17809463194018882	0.26540090495616725	0.44811980477139624	-0.10911365009910064	-1.45714448010951	-0.024005642577329664	vCA1	lightgbm	2	125
384	-0.04527091149020228	-0.3313914580213473	-1.2238914434762984	0.9460670409405598	-0.10349761338712882	2.3253382114137917	-0.06506879894420108	0.02794632863425116	0.16291140629077047	1.1722895066026644	0.19221883389892466	0.06454495837036578	-0.055983265013436624	0.06374059156373525	-0.09456142632098696	0.5747527918523377	0.15183852606406634	vCA1	lightgbm	2	125
385	-0.0634415041794119	0.1663291131077873	-0.4105706449773112	-0.07769616723436878	0.1408736428296089	-0.9483913242964919	0.4330946889954781	-0.7405066628432374	0.2967888865900942	-0.4431401329491793	0.31976509866743	0.26403999075059803	-0.012292141004760865	0.29263512909114664	-0.2399146802162814	-0.2198548318316821	0.10839193826709732	vCA1	lightgbm	2	125
386	-0.3948073168063842	0.4991659559061901	-1.2606610193718533	-1.2658966062823467	-0.06840884171634373	-0.6523063272714521	-0.06904782247073568	-0.06884428699439935	0.01617728558533239	-0.22833357294823894	-0.37576251798719257	0.13532648490149735	-1.0224927434875064	0.6277639903646174	0.02024763421204086	0.130666270798053	0.09546000976519534	vCA1	lightgbm	2	125
387	-0.30005461849660015	0.005753872248101691	-1.0227453013633845	-0.7464182891299745	0.34312080920329335	0.0213956254247197	0.11776566138305451	-0.03475242373681626	0.04572041897915659	0.16160052718140314	0.18295408291031423	0.19336186599932909	0.47880681835204214	0.18540586209755722	-0.1282155191549829	-0.2549106389923643	0.834106644107357	vCA1	lightgbm	2	125
388	-0.018361635177741743	0.29376504558982197	-0.42566407646865406	1.0885994373445473	0.011063851740808987	1.6604111700825066	-0.24223729355944387	-0.4028189502053867	0.48659863782073415	-0.031024117149777868	0.3091083806025959	0.08399457881160878	0.3662083468824352	-0.22156603614464168	-0.4713542707132151	0.31466201021472273	0.09119492994483966	vCA1	lightgbm	2	125
389	-0.24585788342009868	-0.11952753146840765	-0.13364125616925604	0.906622837059692	-0.1273766392105577	1.6037700474107819	0.34499077577559	0.3737430740367528	-0.13029801862698576	0.34193803360491376	0.39788264805518253	0.10087504256375275	0.5156148184654556	-0.16221926289692426	0.9498627633033411	0.7310329803146588	0.5263006123891726	vCA1	lightgbm	2	125
390	0.17426251586042552	0.07616582297160143	0.2942590016194275	-1.1590257559540293	0.7133836997091461	-1.0547875264250004	-0.4630328399276863	0.489669627693636	-0.25135904841618356	0.505260134312622	-0.5501371853830797	-0.2454495397478962	-1.2941402559189368	-0.03643690569666509	0.6577899479847341	0.5171211351919316	-0.2613158960517056	vCA1	lightgbm	2	125
391	0.05931126919768283	-0.4267448391305655	1.172974447377934	-1.185777326771043	-0.2934454775154681	0.2252403446420141	-0.09761523376461038	0.11167581287936834	-0.12313980512013774	1.1575806655628613	0.1296211460533292	0.011320301692793154	0.20955265779991575	0.04362967497880912	-0.0834410557699824	-0.08649697285800304	-0.5466579341049954	vCA1	lightgbm	2	125
392	0.23095666836337697	-0.08926438955432255	-0.26493078330041914	-0.190574483083941	0.4670930006561863	-0.5249587006010606	0.031573223214161075	-0.5632570404853687	-1.115602189116538	-0.2618263129414469	0.22291771942418825	-0.13394737507895518	0.8063030292602407	0.16155242338834	-0.13739230459449953	-0.20281844291467507	0.9150379625650433	vCA1	lightgbm	2	125
393	-0.0700852408974818	0.3230902960567939	0.10684815771599544	0.3645676429842218	-0.3075317640579125	2.0922519644216333	-0.2070135134272951	-0.38743947901457876	0.9420979245310229	0.7140230207834046	0.28835086534848264	0.12402417047727295	0.2925783899098987	-0.2243606147885875	-0.041650849118765605	0.4615815184486178	0.05931664590647649	vCA1	lightgbm	2	125
394	0.031068369380830657	-0.12023473848903812	-0.217194206625811	1.6545889592877938	-0.19967054456533517	1.924272314446613	0.09020946929891292	-0.3340855609257503	1.0850488137626444	-1.9965933075450426	0.49183252631696367	0.18632235161582744	0.609455232594972	-0.10680763993398448	-0.09029345323752344	0.5129817920591057	0.10809352948082328	vCA1	lightgbm	2	125
395	0.04072910770535613	-0.2504179568585586	0.10867134994482261	1.1177124093322528	0.13933895817647038	0.25970517862994497	-0.022438356533238744	-0.04537780315404359	1.5703313694101946	-0.9198897936674041	0.34247335217389885	0.1210140447634948	-0.07638642873867671	-0.07943747127505525	-0.24750722414378415	0.43610695537409183	0.3684957817457775	vCA1	lightgbm	2	125
396	-0.08720747980409299	0.43700949526724964	-0.12112439547396416	1.0696588193040135	-0.15320004261254086	2.2074051462827313	0.06471184883885277	0.09518369336636895	0.7940064075403523	1.002031648521721	0.17017946816232998	0.07627608603842191	0.33079887422735155	0.06180421948988587	-0.23172064242912935	0.4388644203303839	0.10298841438859112	vCA1	lightgbm	2	125
397	-0.0386239976611206	-0.3784854242352012	-1.7156536437751433	-1.6285400320169388	-0.25660607443834127	0.10524614679862643	-0.37647712329976846	0.11738661168043367	0.036836906155517705	1.188715824838453	0.2551782389980595	-0.44777087478133754	0.5180518635603061	0.4324811742600638	0.5332586263598957	-0.01271666520684226	-0.39884417433007713	vCA1	lightgbm	2	125
398	-0.0016911976617955621	-0.16923786015659406	-0.39698899100837814	1.172012652935857	-0.11173255485374209	0.5839679498566054	-0.6675131726222697	0.1486249209979174	0.28010224305883097	-0.9334694684395046	0.4650259765432993	0.11360825944472952	0.42299964326439055	0.46981226529248005	1.6804236097367256	0.38247198727014764	0.16342783741671685	vCA1	lightgbm	2	125
399	-0.1286391753189577	-0.21353651435972296	0.37085782073812185	-0.04225314354832373	0.3724988656296571	-1.5110712882038388	0.03311094341033741	-0.054344023097204285	-0.44209545903977954	0.916478350543337	0.5169143394219053	0.045315418808794646	-0.03210641929815363	0.15292478752778915	-0.11568627988132735	-0.2300819212288296	-0.5142072987300992	vCA1	lightgbm	2	125
400	-0.3108237739995943	0.9025507318267552	-0.3728081122394079	-1.2796056119591546	0.16067768903583535	-0.1833194222412057	-0.054461641217276854	-0.0886289774604434	-0.38087912108387334	0.3755617595689014	0.4929461699956702	0.29865092798706444	0.18609314763235052	0.2397268440971662	-0.4294726518037641	-0.4202364944891773	0.5554639629635822	vCA1	lightgbm	2	125
401	0.026164554326592412	-0.14944049470942541	-0.19796781528756005	1.8382592082130618	-0.4072159872961997	0.7403642412389128	0.1685797986456156	0.28316368036244294	0.3409267660147676	0.9103450255924384	0.37705511646499484	0.12753359863964028	0.28443503519318714	0.6176450509130065	-0.12009896301323016	-1.2043711384990552	0.07338103524663511	vCA1	lightgbm	2	125
402	0.061340201890063506	0.1377461334623145	0.9750371727637315	0.1760908191760105	-0.14308773366491365	0.8612503684629844	0.3475062508310248	0.2273026995915797	-0.39643991385851163	-1.060474272436328	0.27483658131468747	-0.010546769219995769	0.5216693491579573	0.8194413550392462	0.22804064474493557	-1.1190460670231037	0.28884671904313064	vCA1	lightgbm	2	125
403	0.029817437977120744	-0.3657599226093321	0.5813792203022417	-0.5509878649715482	0.08371480964559765	-0.41586713946364334	-0.1396091931739851	-0.133921580702933	-0.6545110517945647	-0.6593331044632491	0.1707627686576395	-0.065224385283166	0.41616881030706193	0.44549625548785354	-0.07142162709737435	-1.3232399774704802	0.48612127001859695	vCA1	lightgbm	2	125
404	0.15203445768019236	0.730980969459131	-0.6422743905811819	0.1290083822785484	0.11271194759539699	-0.9410540563264564	-0.26415565570050387	-0.07995331797250363	-0.8923325341146607	-0.26024550327952006	0.11376088465938018	0.133696368664881	-1.2687186475894063	-0.2041845847829191	-0.1794401501627853	-0.12876154412227406	-1.081034992405715	vCA1	lightgbm	2	125
405	-0.5801682421622718	-0.4927001954525336	-0.8955119102761319	-1.3990512424342634	0.12831088694135034	-0.40114427751534126	-0.06345851000510039	0.26636684391449	0.00489162750092355	0.14795167623761196	0.09166059372790143	0.04844977077589233	-1.1830317456534916	0.1393393853238025	-0.3893141234157124	-0.7651700525830624	0.06737653321103652	vCA1	lightgbm	2	125
406	-0.05465588808082403	-0.2584815824673754	-0.2761299115502096	1.8803396472731766	0.017178916405834556	-0.15858868367800893	-0.6212784136705821	-0.05589217237291682	0.33562283126195236	-1.1398581694978849	0.38109397267563533	0.31482318277111293	0.04748253468347906	0.9866510416530783	1.043822076230248	0.12246100271902807	-0.07246878499416604	vCA1	lightgbm	2	125
407	-0.13095586150036642	-0.5718056725998674	-0.927297009971877	-0.9515243529566642	0.19264468940432686	-0.990481435053002	-0.12303594943714952	-0.17181735738682063	0.3653721476171555	-0.5329200647401569	0.20918270190014554	0.21247747396971703	-0.1709290478599783	-0.12801200119195155	-0.047763579044929	-0.5899521829784872	0.021044252957109894	vCA1	lightgbm	2	125
408	0.11821921828538373	0.29619811320624545	0.300477661312295	0.1631643736375388	-0.10743698313637122	-0.302615073567924	0.21020752780982843	0.435992608087817	-0.5404236175231942	-1.21399875839835	-0.4126064879447775	0.03270673544205346	-0.08563430580102009	0.09760132986899475	-0.09779549346184582	1.1969957472114614	-0.4049790834154759	vCA1	lightgbm	2	125
409	-0.33657347066902954	0.543856561751801	0.08105915502387179	-1.0278828930375203	0.35977415096921833	-0.9144816187029118	-0.3501148390469976	0.08764839964682193	-0.2875602859930265	2.293182698260399	0.05137784292686896	0.0356118358813437	-1.6480026921705768	-0.19734875151069908	0.15002199408255973	0.14214256717906132	0.25570547807412386	vCA1	lightgbm	2	125
410	-0.23607133213930626	0.4348472411540134	0.05841865592976463	-0.7332705951337924	-0.06025514076691044	-0.9734557410060869	0.19832881694098844	0.14993912753962685	0.01793937783924349	0.7557471440998128	-1.2124636981025954	0.08809019167368148	-0.09380859208206525	-0.24739126923412075	0.25728504783711004	-1.3586422672633276	0.1836031262197891	vCA1	lightgbm	2	125
411	-0.10390622280178531	-0.19241565470783772	-0.23940082786182895	1.5726654531697968	-0.09925301899730085	2.0075444412421137	0.14810109167133714	0.20664293622907456	0.9839171719194123	-1.3499679009468373	0.37612984866295	0.12533464352734103	0.32089497575809484	-0.13416438023240906	-0.15866737416935725	0.036562300783573407	-0.0075597755013491995	vCA1	lightgbm	2	125
412	-0.24128306131151528	0.1659618862147735	-0.18823120237335678	0.7984863414781292	0.2913951046664316	-1.19200808113736	-0.365827839457575	-0.13255655696052884	-0.6064158553304622	-0.42582101479173273	-0.8219427556829096	-0.49267408566646514	-2.0428061924039556	0.12150869357292521	0.7405321728579595	0.1014200849234144	0.28153740168475117	vCA1	lightgbm	2	125
413	-0.10984404660266651	-0.5450897897278668	-0.9401238167797416	-0.9302676189630543	-0.17199454780091558	1.0157662521821573	0.8354989075762165	0.07200384353134906	0.29644818606853157	0.40864805534058035	0.02820533647902284	0.09714561627502483	-0.1283010802035723	0.5809552082761009	-0.03794492181065786	0.09465044803003914	-0.1366174983898797	vCA1	lightgbm	2	125
414	0.8890242589983468	0.045352702662003086	0.5597566968146032	-0.9213222037355824	0.04592944173274728	-1.4678457296914567	0.05337628918633035	0.11994202147502664	-1.3406647303299781	1.7624427884793445	0.24221840537757525	0.06775862379354439	-0.06831651213838373	0.3641646759661351	0.036205211147579845	0.10241543288126227	0.25628584953008665	vCA1	lightgbm	2	125
415	-0.22103381238973907	-0.1988181620334368	-0.6218195173129762	1.3216276024558542	-0.0032950893392160317	0.10938699388406892	-0.272160816239029	0.3396018237050413	-0.20017801405377314	2.9060325812989034	0.31125960964536625	0.02551851614700298	0.2107655952061692	0.44030514534802295	-0.21268687871434938	-0.0672468185047035	0.24229328612131426	vCA1	lightgbm	2	125
416	-0.08939646881591846	-0.4318506634467307	0.4212799519797142	-1.3934742877398751	-0.174423420856464	-1.3244210468516373	0.27779075486982396	0.10562615148120662	-1.6465462153038044	-0.1119643830086611	0.08633909449753494	-0.7621521195527204	0.013169288995838994	-0.12015988899390956	0.48273694788770616	0.4881288795562383	-0.0018511927797147836	vCA1	lightgbm	2	125
417	0.04834549747309272	0.960921033321728	0.6423514419321431	0.3299338105636515	-0.4009283273683604	-0.9266807872854878	0.011769640308779084	-0.35622748218726524	-1.0650006847378795	0.052947565410135594	0.32033266587473325	-0.03951856047948308	0.07089026570532289	0.39518829941277517	-0.14394437310109462	-1.1163194390899567	-0.5989350583829361	vCA1	lightgbm	2	125
418	0.053359655094436964	-0.200930381821867	-0.23971422095672193	0.01959597579030458	-0.0578422760091773	0.006940146045134759	-0.4975264279755883	0.3032046811135247	-0.35953140585819415	-2.128792510357925	0.012829073416058035	0.07493706132268388	-0.5879600666603104	0.26393697458539267	0.44505635216105377	0.25327010793401233	0.6859430979823609	vCA1	lightgbm	2	125
419	0.04915771213695754	-0.2693751522500771	-0.9324954605420509	-1.0313543197499415	0.4319704076774234	-0.6823523675099898	-0.19358938136982137	-0.17308835264887804	-0.0632732747408634	0.45804618921583634	-0.4589104886834136	-0.6232291471842674	-0.8843266807009071	-0.13077978898572448	-0.02519434733812415	-0.09049456508353348	0.2791269920586328	vCA1	lightgbm	2	125
420	-0.1557756310368042	-0.3259568352369206	-0.14489255231917336	2.6354416546497816	0.20616387937587735	0.20246938164353806	0.3752975439460471	0.022385478793248047	0.6183879843104023	-0.47595549696218886	0.3655873036833571	0.18019755253904204	-0.0654156324571124	-0.09823493494455955	-0.4024717442247492	0.29106518124412706	-0.04380942858617406	vCA1	lightgbm	2	125
421	0.19313751863902487	-0.19296208817087154	-0.00015064086682950348	0.8640667852941231	-0.5247633009358014	1.2662458469323812	-0.21168091009348586	-0.180874253527158	1.2180015269361042	-0.7413630180750154	0.28462417832588394	0.10737493599107867	-0.1772945091053966	0.46680035445043533	0.4977353401294953	0.4390344463274193	0.20792364006692196	vCA1	lightgbm	2	125
422	0.4914223986350763	-0.39840656121889434	0.5597965901114599	-1.5558261942741423	-0.07971411728049346	-1.0190614973385952	0.049979040781917505	0.12172288062677586	-0.07053594389046361	2.3121403731292185	0.3058614991591997	-0.12194069205867593	0.08198136885007223	-0.6306724172331178	0.26177371951668704	-1.058767836868929	0.08927592500768794	vCA1	lightgbm	2	125
423	0.01072004245705879	-0.3490871240836683	0.42314431689855153	-1.7244204902151157	-0.08493642890889005	-0.6590826149066601	-0.010915191167215746	0.29088597008296674	-0.6606732868747884	2.0896178795401186	0.17317104977021477	0.41096208989355415	-0.08950523290933637	-0.050625821139419935	0.47037141865186716	1.0901243752481746	-0.39841961959728966	vCA1	lightgbm	2	125
424	0.09971742792749862	0.8532976720193977	0.7995218477706509	-0.8445698826127832	-0.2471271317580207	0.28740140425735944	0.34048102122240514	-0.06876925794617211	0.3447054949313453	1.637029903599815	0.10333114708844299	0.06311286829042473	-0.9637285662299229	-0.0761216819942413	0.21223932054499361	-0.05147006772905162	-0.015713786190421318	vCA1	lightgbm	2	125
425	0.1451570752833814	-0.22622177442450211	-0.20223839289547868	1.87577199496406	0.11850307387150015	0.23645378286051855	-0.6086508008799743	0.14433169693283254	0.1715158152912051	0.9036989356747379	0.4119977930151452	-0.018013951036418917	-0.07051117528849205	0.006887393594187106	-0.41559290942096144	0.030296648892723908	-0.039341846172417795	vCA1	lightgbm	2	125
426	0.08665488833031902	-0.13513401531371577	0.8239343475837716	0.3920167668458344	-0.06691133292334361	0.1565690870411398	0.354404352334134	-0.2047127512141825	-0.25053240165997825	-1.7454916397695561	0.15707062759537282	0.12499719159410021	0.7099419833517927	0.2641248508079227	0.011636917552218032	-0.23130697934724284	0.7722768702108178	vCA1	lightgbm	2	125
427	0.08940510581268812	-0.1565603618882078	0.008350458223681547	1.0519485248073308	-0.7561694224055435	2.190225350414078	0.0979836870092794	-0.13977165073009218	1.041674372692786	-1.0031370030362918	0.5088995933447139	0.11496600605486776	0.062310044354979194	-0.16238615910752888	-0.05398789935151286	-0.07465966946431306	0.20127675662195452	vCA1	lightgbm	2	125
428	-0.3652161177653634	-0.388770055811358	1.031767607573235	-2.078165875367653	0.0486045443755336	0.20223434553773023	-0.4840664805879012	0.040767026594511487	0.41055501055194	1.0282850001768	0.3169758378662591	0.16649493617321903	0.3376823790796723	0.03913141946711578	0.1680951285155138	0.2849110067732406	0.041892892670591826	vCA1	lightgbm	2	125
429	-0.12393052336953282	-0.2892247047556164	1.0198012709594675	0.7618718131225884	0.2375405614741394	0.7312912123719357	0.061396656623659424	-0.17624886156101027	0.40088809406561726	-0.7309813048926466	0.3940797475709534	0.1181714654300288	0.1951974681806586	0.1086323949504762	-0.14832146132449794	0.5439548020075498	-0.0020826936770044335	vCA1	lightgbm	2	125
430	0.8354985977380046	-0.4655462239768818	0.43680707335702124	-1.1429199292575865	0.19543796624320875	-0.6954546461977895	0.14058871217112473	0.08230866357087896	-0.17257324831547852	0.5120234072625501	-0.9790697599771367	0.1468990273085404	-5.5465081594874613e-05	0.19170887518555058	0.270619390165632	-1.4721128047802345	0.25091036459579497	vCA1	lightgbm	2	125
431	0.18408840233968424	0.19203433311817722	0.10204319160446824	0.9526468669366285	0.2095879994814994	0.23835784936408866	-0.04945975045985094	-0.3243095522405846	0.8442618574624181	1.2852587325828861	0.21687363381415786	-0.27797939818282563	0.24934542148940242	-0.1048200061556915	0.04759453941274469	-0.16044836259025758	-0.4941408489476985	vCA1	lightgbm	2	125
432	-0.39464351245918394	0.861809212569829	-0.5004467336394708	-0.7603084997418573	0.5251580878969412	-0.8430372489780223	-0.06139689393272197	0.22270409127239538	-0.13225758470720855	0.16670227736570123	-0.45809347479575513	0.024995939943611926	-1.6683118599588518	0.1423178622371248	0.6769957335461917	0.19247370508063996	-0.07810449055503686	vCA1	lightgbm	2	125
433	0.22336460792905194	-0.26083082984940464	-0.3279575815596529	0.9370432246044615	0.4722258558893594	-0.5341158621073088	0.015832778942810332	-0.37379749052427663	-0.5171362662150899	-0.7990893626114053	-0.1403231247951479	-0.6160270232441024	0.33107911342258955	-0.291989556190964	-0.2387528237054012	-0.3394576386237976	0.05944868789511547	vCA1	lightgbm	2	125
434	-0.28427836687497654	0.23734520756754293	0.5013528739205635	0.28190250755789514	-0.02917813577881471	0.23688400269791235	-0.41249229763009454	-0.08758360820158123	-2.0358848165559755	0.1327231237986453	0.2614464230224853	-0.4727179604426404	0.39100494702392397	-0.09781033335968517	-0.22097731224365402	0.09534963992125824	-0.6156756061984733	vCA1	lightgbm	2	125
435	0.03641950514849762	-0.19482838112684336	-0.390548138172242	0.4892475635543943	0.32335163794843097	0.08474517501503809	-0.16551856185918257	-0.29695313764949693	-0.008811062818612169	-2.406821551227236	0.3825740114244607	0.09866994406508163	-0.3052373838302556	0.9238880409742638	-0.1246558697880577	-0.08886961486094334	-0.09293545221586266	vCA1	lightgbm	2	125
436	-0.05376832660781859	-0.5386197583548673	-1.1267862884486617	-1.5912823531483873	-0.10308536874004628	-0.6515529831442951	-0.2697986075084689	0.1536514658969341	-0.15846722211142375	0.7685579889070441	0.1668328577459764	0.11482933139351006	0.14234142431172792	-0.22633166219713147	-0.1212313356508084	0.03582636244791228	-0.20239918322400616	vCA1	lightgbm	2	125
437	0.05372041849462084	-0.042938443179553414	0.5780607321130449	-0.9147861740251311	0.5368389262269633	0.042363466072555755	-0.14393782902651872	-0.29713218734567054	0.41951647694095656	-1.0222202760969124	0.023718398738876392	-0.42854980928767145	0.43491044649494964	0.35312447434872457	-0.014699134110254647	-0.06403890637488908	-0.7780111675571987	vCA1	lightgbm	2	125
438	-0.15576796104514753	-0.26343137168162317	0.16711517882801688	1.0190221389283145	-0.30431877542449903	1.762662268012494	-0.42574751392276683	0.09712854246655823	-0.2645153718066697	1.4482476579223937	0.3513117448394315	0.10608330965899161	0.13003365192496097	-0.21984731467019847	-0.05288544003505765	0.5832477246767893	-0.018303383537043205	vCA1	lightgbm	2	125
439	0.015743854695827387	-0.244972019000242	-0.7765132358009589	1.0548524034591218	-0.3709399805935552	0.17886393469044776	-0.24452472909533893	-0.26874656319748447	0.16959334754721658	1.4835289802644012	0.1938405827303213	-0.07427446067925444	-1.4712065938471581	0.03387567094442118	0.5218463715743726	0.4267664818788653	0.35844646513534806	vCA1	lightgbm	2	125
440	-0.06303977153635362	-0.08943666547389587	-0.13852243284795146	2.0367932873524155	0.18214966269366517	0.8235388722455353	-0.046673198132774214	0.12026051965951823	0.3030024110551873	0.8510336786902134	0.30654705925581516	0.187088295960714	0.2742336619926195	-0.2800544189761811	-0.40778094615118515	0.4702397631499725	-0.010802811581592369	vCA1	lightgbm	2	125
441	0.07337489942092916	-0.1314024618438394	-0.16889170335859952	1.0998416680476228	0.1401762659093867	-1.315209832638961	0.3347851810294785	0.2545046994668285	0.17757785046229801	0.32803640716210447	-0.5924622498648943	0.13841573118935652	-0.003724628410409027	-0.20746400309956525	0.01775663001095755	-0.36534891347335124	-0.2556262440201062	vCA1	lightgbm	2	125
442	0.2259740704120503	-0.10169026153021361	0.7926376788915641	0.8801163561909746	0.3687857398828652	-0.13832531303715265	-0.12072453287821547	0.017185246721730812	-0.6160408260843893	-1.0793787989292085	0.48966683443555375	0.19673261019484473	0.43234554020419014	0.3927577700048845	0.17033453997281728	0.24361170915424657	-0.13185607382468925	vCA1	lightgbm	2	125
443	0.044468144556968486	-0.25612519089685765	-0.7026684351181856	0.6269881917352427	-0.5054022793667394	0.7552884942388493	-0.34524329617788213	0.10365573995472895	1.154330951590626	-1.2839747380072737	0.4492821783923216	0.20606045574846935	0.20949318269380154	-0.24470160313794503	-0.2056593718529065	-0.10946529143600846	0.2491431407052502	vCA1	lightgbm	2	125
444	-0.0435072312842433	0.3145932555452621	0.4898488829069457	-0.4642653378257843	-0.08504523697268644	-0.13832443837324737	-0.30716998204260504	0.14309721915994114	-0.7008437700596332	-0.531343476466715	-0.8175254715495643	0.04122432694119636	0.20947959985037345	0.17668549321942847	-0.25550851671188657	0.3073047485672849	0.4342043681646561	vCA1	lightgbm	2	125
445	-0.006070476757711491	-0.32871869424602107	-0.6325458513233547	-0.7533588047843683	-0.2346955331641534	-0.26639810358390065	0.24307604881729625	-0.11762604485492033	-0.4696780429080973	-1.036778432484957	-1.312078170606826	-0.17007990221393	0.20363872370896002	-0.16525230521286194	-0.22282830774632192	-0.3731663999764848	-0.2685261055142458	vCA1	lightgbm	2	125
446	-0.12231538260020493	0.3242985149883958	0.7082712683404007	-0.49137234256424095	-0.038562389224430726	-0.6746561009310066	-0.15639924064835312	-0.45919501456740636	-0.37936448931814315	-0.8678464110069004	-1.1634966434672043	-0.00565608070152591	0.31580165151556544	-0.1494768151615609	0.07224330026622013	-0.20052842549754596	-0.9361704355464459	vCA1	lightgbm	2	125
447	-0.20007873575640833	-0.35207042275665756	0.339719213907765	-1.7682114745203708	-0.04431208343268347	0.18066369786895656	0.18285646175040607	-0.01942427292619589	-0.3483034343472783	2.0706318573703033	0.3060870245897958	0.010316400899576215	0.18686835052710948	-0.10879942614201149	0.5551244451893644	0.960522792937235	-0.2218260267467525	vCA1	lightgbm	2	125
448	0.0024619289339379725	-0.24293051339320185	1.3450623921782543	-0.58957425022845	-0.06458160931714256	1.1146426250074595	-0.20062802125251059	-0.07195130540114549	0.3117938979300929	-0.7263473720551339	-0.08602832672278576	0.09459994450457022	0.26985017956496776	-0.1484220434782701	-0.08052414938244007	0.8078183151436314	0.14054299698903336	vCA1	lightgbm	2	125
449	0.00010970924880766278	0.10753039408049786	-0.3190218104497203	0.7729440708712485	-0.05830765311955793	-0.2261075652198638	-0.19106259540936935	-0.16337137133997884	0.42247822482285635	-0.7113530438411153	0.12789021759688374	-0.6330528147862424	0.5345642795423386	-0.15823875662741588	-0.11807047828102477	0.3832350924331888	0.03013914498670548	vCA1	lightgbm	2	125
450	-0.05981107351827893	-0.12224172771582115	0.13852104329488735	-1.548508143740767	-0.23151828930508442	0.1997860213483686	0.11373357136395588	-0.016897201325140616	0.36291846871359873	0.4280911199198114	0.1812085175231854	0.1584956441337024	0.006287271979661154	-0.03711865043757488	0.28610706211952	0.38647971983203266	0.14414931431445982	vCA1	lightgbm	2	125
451	0.054682056311657325	-0.2631739736260849	-0.3024476604442091	-0.8113418099285493	-0.09147010754532917	-0.7446629847134352	1.1769653275573349	0.0621829549167301	-0.1475143440453523	0.5169398272205518	-0.8272063933092545	-0.07136709597879468	0.6182478097310166	0.0014132503707533274	0.19845693622645721	-1.1267213021185005	-0.41967432761763496	vCA1	lightgbm	2	125
452	-0.10840252944260624	-0.04523390210404709	-0.42807055005657735	1.1194334177465137	0.07471986904467579	2.6348629680808524	-0.7697109670323482	-0.004120714629903868	0.399752085198801	-0.35663543433463807	0.3351382012061162	0.1538811156838121	-0.18785184419427742	-0.052344909410552073	-0.203446051379278	0.3900161037241824	0.06689560696460206	vCA1	lightgbm	2	125
453	0.2092224099488016	0.0435257008993147	-0.30615771738481334	2.1384426353165154	-0.41948689087817587	1.218107522873223	0.3235423413916163	-0.3663584676389646	0.6187666618359258	-0.26695669859446136	0.3533148180217023	0.11636889691780634	0.3839843859369899	0.009306748182873597	-0.3057942546538202	0.09676137158527626	-0.015323207591066746	vCA1	lightgbm	2	125
454	0.0455921932323607	0.5861768120327442	0.04397752662395935	-1.4645398651265125	-0.23681509768884337	-0.5857465927464599	-0.42589152579949874	0.26631883937757755	-0.607826574469277	1.91762104314429	0.21006808650391423	0.21266601265093046	0.804878739970743	-0.06938016443282066	0.26150607956861543	0.3814210571751805	0.09967087921066956	vCA1	lightgbm	2	125
455	-0.14074491862618443	0.018346836535492406	0.4430569525079153	-0.4032265751589384	-0.19739891854044028	-0.5865561562199585	-0.3744262039288245	-0.17431243740924113	-1.181463290586418	-0.4317160472180808	-1.1676208907796484	-0.9795042614363495	0.7454334204061974	0.005776836160807671	0.030290931803757495	0.4857223712608268	0.6136116222975126	vCA1	lightgbm	2	125
456	-0.0740041728247008	-0.1561858800692737	-0.03345336230905221	-0.49263926428900545	-0.2191385619117288	1.8550248841033958	-0.49100238016829	-0.0016098553410993177	0.7323447833306012	1.4558449896708257	0.3560389474788025	0.09524229122697513	-0.01773471652642543	-0.14426998590020923	0.1636230677059363	0.5269086780276527	0.07630358234799615	vCA1	lightgbm	2	125
457	-0.143105857071041	-0.5358297394611489	1.1075495584788246	-0.7347687503869612	0.07108065591387731	0.12473376652560111	0.5226587445453394	0.00981147477355461	0.36402790750374264	-1.2229039842352771	0.22588635307714872	0.18488197412270513	-0.27714150636417434	0.145977765613876	-0.04560711041527143	0.3719615458192437	-0.8402815254775523	vCA1	lightgbm	2	125
458	0.1446754915500328	0.03322687692809837	-0.29212860047230266	0.7389359736638293	0.5529428006711778	-0.3251131230148122	-0.24743593476632694	-0.6146709277365003	-0.23483384009724448	-0.5049185857940538	0.15392970234304792	-0.5320402085853306	0.8424780232505703	-0.14296666159654212	-0.13926291364287907	0.055770696005335664	0.6575953974880253	vCA1	lightgbm	2	125
459	0.22200471091340435	0.9378406351791586	0.4200746655716988	-1.0101389692942455	0.08876105596132852	-0.4913500806896559	-0.0718546732011809	0.42452864975040594	-0.37299066763923827	0.6469872915451755	0.2715808989236739	0.22155465280397843	-0.20847550344561377	0.17836080857089845	0.07255082954938019	-0.7727233688807501	0.25277509996533853	vCA1	lightgbm	2	125
460	0.2190708433806643	0.7470021027941006	-0.26933669766576546	0.48639949286884143	0.13566329052139017	-0.3290067390229193	-0.19311249691866272	-0.03479867524305121	-0.3742896092413256	-1.4334148708785261	-0.04882984759637198	-0.017830926311463154	0.5088606151746565	0.5035479815361847	-0.12319513437289097	-0.10157759538348345	-0.012081837232946471	vCA1	lightgbm	2	125
461	0.0036829756533877387	-0.28202819771079873	-0.07580956452821826	2.538818311630815	-0.14740605432920353	0.5375453897977355	0.11157646819093957	0.20581520437678485	-0.060718616004868296	-0.6392848659538048	0.4429590426887599	0.24716036062594945	-0.01387667215076467	0.7606190521663033	0.2345782419877468	-1.0356999865603134	0.12661911618665403	vCA1	lightgbm	2	125
462	-0.13088053324089136	-0.1422794052175398	-1.1601729458984136	0.479072468816733	-0.5225211777338316	1.6894632568663508	-0.3052805754316161	0.11236149200234807	-0.037897014620637964	2.164970312971111	0.26546464667916225	0.08748555286359538	-0.08598000765828515	0.2245812210915686	-0.17228613745780208	0.0383318593619617	0.13562264516082553	vCA1	lightgbm	2	125
463	-0.06829760947529456	-0.16230778680944122	-1.3696046016906012	-0.6725756976725952	-0.05609032263277926	0.3456854896738702	0.04147883257128455	0.28577720316542876	-0.11648438159891387	2.7907918009462382	0.2761273494908224	-0.3212812469926824	-0.032029577474125014	0.2786116037392774	-0.11364247479808866	-0.9067552200409187	-0.029391227815696246	vCA1	lightgbm	2	125
464	-0.2147022184316802	-0.316636278265913	0.34005640415903593	-0.36667110523305074	-0.0676261672315749	-0.8996935557051882	-0.6402694134210002	-0.030218977398675156	0.45792518741490634	0.4441809649527997	0.18532368316581332	-0.04898051144756777	0.5584108982927336	-0.28598849836533796	-0.06175027791921997	0.5272967314850202	0.21211383645234275	vCA1	lightgbm	2	125
465	0.2156468386136875	-0.1509972948171483	0.02337631407346871	1.4460225233423722	0.21878296785153012	0.9126448606589745	-0.11769769585019985	-0.16262511858153847	1.0200024606103482	0.40483896972374867	0.3402913915223331	0.1311313040843299	0.3087646350373182	-0.13572276989489088	-0.10942992644432128	0.5299958309553856	0.08294600027626073	vCA1	lightgbm	2	125
466	0.6529864214341194	-0.16472564727676225	1.0024784578599202	-0.9030608404220962	0.02771198601196181	-1.1859126690847612	-0.07072244654557582	-0.042002401273726585	-0.045668321587942776	1.1801554838334043	0.3036201776542139	-0.10710909138077838	0.12838535091405018	0.3638686971642172	-0.3287215719130233	-0.034252332202714966	0.3040935832227933	vCA1	lightgbm	2	125
467	-0.027543655337798227	-0.37756070108642187	0.023316849797170098	0.34581105457493333	0.010515644182921198	-0.21183667569024384	0.16637422510623934	-0.2013264458898473	0.10853072376071032	-2.777956101131566	0.31306550896343915	0.12416771425088999	-0.4481472741568274	-0.9623703441316752	-0.40309961530537036	0.209728640222192	0.0005111366456946502	vCA1	lightgbm	2	125
468	0.0630345588706058	-0.003945599591998089	-0.03833128314044584	2.480276379156899	-0.0899144502052525	0.3356036922286169	0.39919346987347903	0.11640721190050128	0.4362465112792544	0.8438150884039723	0.33839652441061696	0.27305144521320684	0.40710113340101783	0.016370432227460218	0.02236305161034858	0.5386811950845175	0.17319304411264713	vCA1	lightgbm	2	125
469	-0.0870906250078782	0.0651738583212187	-0.9185613293175943	0.17571358488137723	0.018010970216060924	-0.8901235335406401	-0.20249859227819764	0.048554360171920545	0.2783026165819674	0.6513602791275154	0.255184540740248	0.11590853589099642	0.07455407888478986	-0.3552025201814033	-0.15050967961054063	0.15197113168182205	-0.8980994955982364	vCA1	lightgbm	2	125
470	0.0460522481184471	-0.04510037027206929	-0.2599430494021926	2.185695822563621	-0.1361731042145992	2.442217185599955	0.23038321638953477	-0.014417580555525588	0.288621270044513	-0.11751837873219834	0.3423163594834859	0.20356845476736604	0.08382341928463465	-0.16613998912366892	-0.4505038544875982	0.7086493009509782	0.2502049846184099	vCA1	lightgbm	2	125
471	0.027935157345580455	-0.2097592642177166	-0.6760039394273182	1.0549709253503319	-0.3030535791698074	0.6195842054624019	0.5567660289479712	0.26315943083532367	-0.5162390226613325	2.484109073210338	-0.5356673424311966	0.03550000874446257	0.16190683589496846	0.014340960549740068	0.8505697471075454	0.30518696434778836	0.5002977134090327	vCA1	lightgbm	2	125
472	-0.12648635725039672	-0.0341484451611907	0.2787613288290479	1.225520243243025	0.24005306099247375	1.8219059171464067	0.015764633608153368	-0.2093934284025083	1.0531133975948535	-0.27262832235650813	0.3598585573030858	0.08638343407989324	0.27644609809962134	-0.04908735929310372	-0.38118014588845495	0.5454879921763777	-0.07590928208255811	vCA1	lightgbm	2	125
473	0.08562091928303421	0.08730533965798637	0.5794686394648564	0.5814555720418622	-0.6514883217678662	0.30857549804912165	-0.13900416422605402	-0.14396653131252043	0.02545590415597897	-1.901074618514603	0.4662889342605502	0.18409194505828808	0.03229384178894739	0.15548267164483773	-0.4697535190698788	-0.04657922087361078	0.4144649493824318	vCA1	lightgbm	2	125
474	0.011443162308645678	1.123783770226069	0.3405917511426466	-0.7062335515407063	-0.1397574887019258	-0.8168914281375029	0.35617333945315016	0.5924033930572609	0.7516843624485843	1.175854707104337	0.20028101454074332	-0.7886019883248061	-0.08904942730560453	0.06947550700194687	0.6565686650911158	0.6531425704115417	-0.38040464958297615	vCA1	lightgbm	2	125
475	0.06540933036076144	0.07339618510782203	-0.5962852662911897	-0.606708480894205	0.3081890592713754	-0.03184972473249337	0.13327023820138958	-0.13903965711849858	-0.2722767361329342	-0.8245840636124867	0.42342118789855837	0.14597085017541314	0.3149749363305084	0.6950274840877079	0.2565232861398865	-0.8388289667022876	0.563225355802448	vCA1	lightgbm	2	125
476	-0.015888833743033827	0.0999024712981366	1.1836681232769017	-1.327323746482925	0.23308486254578709	0.6259518504585299	-0.04847426008967731	0.026284562719527105	0.7277921633577307	-0.550016071066809	0.4052522023852455	0.06553096607854106	0.01782685077352015	-0.06651365431439121	0.17865341292498116	0.04954899357985208	-0.0516152803662718	vCA1	lightgbm	2	125
477	0.07434973329048952	-0.12319014797911025	-0.32538776970166905	0.011450729953763665	-0.2880978302361557	0.5700041194379024	-0.3132890051972868	-0.2250216853470359	0.2913313921493419	-0.8964372600030759	-0.9693449695592742	0.19192927745993993	-0.02063176126716812	-0.259928981658039	-0.13682183553400423	-1.8007320952605743	-0.0008670888707294048	vCA1	lightgbm	2	125
478	-0.21935484769776498	0.6783174676142805	0.7035691400152332	-1.474612254057423	-0.2584677376404774	0.15189257825328445	0.06568451389456603	-0.07636377881715228	0.44046263063415714	0.6349842126157963	0.23832577774114913	0.1310215318533717	0.13535978248393632	-0.1702827188785694	0.25006787325988067	0.5025279494102572	-0.6758808977867605	vCA1	lightgbm	2	125
479	-0.1380106839358558	0.15346052581831235	-0.05347478665658963	0.9661135915004643	-0.0587097087780708	-0.9723587080749055	1.267504599794012	-0.2825585913919629	-1.4215329147130045	0.4060784107368354	0.19052317416271153	-0.9997555283623311	-0.15676741738324457	-0.19768156876421092	-0.02543811774538409	0.6963520213928484	0.5621278725593204	vCA1	lightgbm	2	125
480	-0.03315975346051552	-0.20524093669509655	0.021335197653556626	1.6835973203578805	-0.3991409686802926	1.482931332871248	-0.18478309667031298	0.07701412876050222	0.9058735192377597	-1.1990232584199976	0.49172390669999216	0.12841397021861994	0.36045413451777725	0.3438115887390187	1.3951070112784378	0.5167712635167586	0.03546092372698939	vCA1	lightgbm	2	125
481	-0.3498578464381398	0.4292246384344596	0.18945552769803972	-0.7294790020462614	0.48770646301697324	-0.8300090303870938	0.3038124596168567	0.2226908192320683	-0.958769216612807	0.276196670072396	-0.6648960445926022	-0.36698605552987734	-0.701895498313045	0.05401078593697612	-0.847695079826188	-1.1367007152568236	0.22607721970528696	vCA1	lightgbm	2	125
482	-0.152131385963382	0.9310038623124862	-0.049837039119070496	-0.9191458684518472	0.15527410689292365	0.21974840297775816	-0.3553582788941609	0.23733998718020624	-0.4343070788922833	1.6816398146189047	0.2878230889068081	0.2124892400928078	0.0702535158643411	-0.5297946500037538	0.27718060237657666	-0.7662218467463371	-0.3434686593912361	vCA1	lightgbm	2	125
483	-0.13820829896934828	-0.09615892435540312	-0.4308112083079283	1.5460507187024368	0.1306131491595875	0.41899755328978067	0.02260662683792942	-0.11645517683390263	0.9103987819636393	-1.5690004296536273	-0.24510042369941873	-0.08946744583068818	0.15673331963772152	-0.022134516844260547	-0.09340971689626278	-0.32174798315811654	-0.8473159370089282	vCA1	lightgbm	2	125
484	-0.13945706076826875	-0.4230301755429666	-0.2594234190844503	-1.8356723009761722	-0.31034238076313053	-0.6269716509589893	-0.424413755414107	0.14734425278139043	-0.5834299701560632	-0.5841831433365645	-1.0256594244578412	0.06673378340802094	0.20737320503136156	-0.10142388112285616	0.34291354618627706	0.3638526897716191	-0.047902574958719885	vCA1	lightgbm	2	125
485	0.2167393857850663	1.0978240223811098	0.7700390123795663	-0.792702567484821	0.19370866324331115	-0.8952836092081542	0.11199422578877075	0.03444808736091857	0.47755415914755645	0.5307029255116663	-0.7613040075811314	-0.018600792659362386	0.21425067958197896	0.1318913420587661	0.1184193471393122	-0.11168393754849386	-0.3107960794505878	vCA1	lightgbm	2	125
486	-0.17579748728471734	0.11612816026241629	-0.27905683160889294	1.913382760421607	0.040273197925375634	0.08737690152844627	-0.12954266644927995	-0.15791753276286388	0.6457754808765644	-1.1394301746599906	0.3979633305663723	0.23925968138036455	0.12118289050337429	-0.33180777945989487	-0.43039829977472055	0.5334576122422384	-0.11508048509413092	vCA1	lightgbm	2	125
487	0.09226939365730304	-0.126618368720248	-0.3973429595750819	0.0987715605196744	-0.24190603444955464	1.407663773457631	-0.5929366258011829	-0.06128262821565857	-0.23938864679603697	-1.4565520671091712	0.37615731980990785	0.029138148386975368	0.4699212349800578	0.03927854681825412	-0.36830856923202937	0.29138545263755483	1.0726380285368993	vCA1	lightgbm	2	125
488	0.3602367808534706	-0.03130878934349758	-0.7451363638925168	0.4861652954408967	-0.015887185643881658	-0.716973911069969	-0.07910851881518198	-0.5000261034501281	-0.2923316813122036	0.5576646683942209	-0.5212241673719114	0.010996027611796418	-0.8654400281725765	-0.18637620197304128	-0.09082486439860962	-0.1664761852771354	0.8367384718680085	vCA1	lightgbm	2	125
489	-0.1685795969404325	-0.2605429171662823	-0.8559135974077531	-0.9659804048052179	-0.2805812314960787	-0.9629218792688164	0.07140476558547033	-0.046000757390638955	-0.6139650429925506	0.24233765181428493	-1.1106458851332224	-0.5557395092947227	0.7633209939691284	-0.11779458180896112	-0.06465569367103548	-0.259141530571013	0.16298221605021349	vCA1	lightgbm	2	125
490	0.044153705021867766	-0.1154653375759599	-0.042272820647370514	0.07995191831306322	0.05048923820306214	1.1399179863281044	-0.8528426964789038	-0.36913172400561417	0.24267801888254048	-2.210134298737506	0.35182650377499464	-0.017642779274811258	0.5848063651902614	0.15236904063622092	-0.43198205891869695	0.40021904326977503	0.012414360884503744	vCA1	lightgbm	2	125
491	-0.089252845384175	0.34053517733081845	0.28397643205105577	-0.803079232757897	0.00876179877650554	-1.6129840100442259	0.4567131209947752	0.06344301366819106	-1.9455770511223713	0.2943474192886902	-0.3553898558846949	0.24350133792251766	-1.518522827395908	-0.1382122038641086	0.5506527688970294	0.0747896737074968	0.34458941220925476	vCA1	lightgbm	2	125
492	0.07313843044497989	0.19001144641956935	1.0602829074779023	-0.8365001328115005	0.09485665202927761	0.3102331773475332	-0.1727777298946386	0.004525293041179804	1.4206634134714768	-0.4023855365690607	0.39641283351659595	0.16578735936107847	-0.17622886337061144	-0.11959708200285385	-0.07781920884252473	0.34290898269165454	0.2513367499443872	vCA1	lightgbm	2	125
493	0.02030242923892178	-0.1882673977195232	0.040647449166143684	1.6362707791659814	0.4270139172128485	1.585180996902801	0.19554729530467466	0.01575379029771318	1.2587887801831084	-1.2801285267425975	0.6368190827640274	0.28087895901921095	0.24502665805499732	0.06115979560814001	0.1523890026768387	-0.002823705496496481	0.28504250200847997	vCA1	lightgbm	2	125
494	-0.016167915735054647	-0.2774833962148723	0.4751537278001999	1.0493338232956746	-0.07143140180279947	0.6745429989671754	0.5473820383523725	0.12066342248598927	0.2938213482401785	2.524542416299434	0.3122435561358471	0.08575885407613164	0.2785758486486604	-0.1773325562990356	-0.33404625169851043	0.6035225027885758	0.1136038854665793	vCA1	lightgbm	2	125
495	0.3269920263620595	-0.15445240098141208	-1.236635834757327	0.3003391423850708	-0.08409706086385851	-0.2457472580986507	-0.4579548788348903	0.006495030103624504	0.3719148706640802	0.7434667274409283	-0.9627438919295489	0.1247856051204771	-0.10553521152239727	-0.03783358689182905	-0.3925989644124321	0.336792359840899	-0.45598384124416275	vCA1	lightgbm	2	125
496	0.0791705180284687	1.0513209524218956	-0.49103727652925216	0.4991477121898367	0.1060348064516988	-0.4548802556839382	0.6959888016224344	0.27189371760716524	-0.023231789229075043	2.357495593073171	0.22178938077778604	0.2132833498101715	0.2373038661309488	0.21727830836950016	0.1778387155477001	-0.723615256092083	-0.30314544050934156	vCA1	lightgbm	2	125
497	-0.03617340574710434	-0.16373063610068686	1.0692263445147512	-0.6665152995138006	-0.19248730553064589	-1.3199938499006176	-0.28306926525967496	-0.35196844129236793	0.473143700035917	0.694586845205101	-0.9165055407608316	-0.24740560714323673	-0.7085531940719377	-0.1429555442263213	-0.04844642304505183	-0.04641546670936438	-0.42433124994380667	vCA1	lightgbm	2	125
498	0.09850039839452704	-0.29216492235428937	0.5047939962098565	-0.7373318106215768	-0.21664721286331518	0.13186389575394813	-0.2243647386373411	-0.2575588544219704	-0.1375056980691933	1.0519455279798984	0.28578372185434947	-0.057239606648733204	0.04040681419984726	-0.3046771478703364	-0.03479634032997666	-0.2180461957957821	0.3534437802154699	vCA1	lightgbm	2	125
499	0.007192884011949065	-0.3369722831833584	-0.09179448335389057	0.5525651193096612	0.0006146723866202923	-0.2666357933674224	0.2315755507396684	-0.2638081175752026	0.1316973971033008	-2.4667083071892475	0.3187973170661565	0.13971558832460745	0.08463292294149968	-0.9528540417519408	-0.340259349042384	0.1663793318622838	-0.019300146683773355	vCA1	lightgbm	2	125
500	-0.036835226665472315	-0.3153550502992249	0.46793531201530725	-1.039255153916079	-0.10900358990217092	-0.6288489382999138	0.20040751963043152	0.0018553138623211003	-0.4929955645909643	-0.25977064196836486	-0.5680313556697268	0.3429018030094545	0.04890701505021835	0.05118048440485621	-0.6158617707532698	-1.2339164058938041	0.14739134803747023	vCA1	lightgbm	2	125
501	-0.07575219900443828	0.5587977748083586	-0.00552510202460412	0.39449710861785564	0.04578465080115558	0.10530493625952542	0.2657204019285119	0.02715994708400117	0.21134355070276623	3.3268125769169354	-0.7596454317722733	-0.12859372574091374	-0.15191105679136738	-0.07497226517662497	-0.18520394868988016	0.5990817472936155	-0.45487876318237613	vCA1	lightgbm	2	125
502	-0.08999237043460509	-0.3232129852705162	-0.33236564370597765	1.2642564417299782	0.1083504697691703	0.3059164778926991	-0.12348267256955527	-0.2984606270152892	1.4601665615532895	-2.1217581847729727	0.28820338775520293	0.14587815693024872	-0.22447359479517975	-0.24609348143741785	-0.31982304837937364	-0.01557073583155296	0.012342029391562186	vCA1	lightgbm	2	125
503	-0.026735415308471632	-0.08671811402105152	-0.19719929283534207	1.488249156859887	-0.5182382215781624	2.187732901333988	-0.49808020533751596	-0.02972660218926368	0.758060538319565	0.7927419379050968	0.3654530923662067	0.12198176664076728	0.11973668654064772	-0.07404831925529501	-0.3073302931155101	-0.036289092162005335	0.05370576040948396	vCA1	lightgbm	2	125
504	-0.4403180804720382	-0.4961447987890576	0.4173160370963533	-2.213176392149424	0.05217402217830796	-0.10091362256312533	-0.05430491278112608	-0.2434706230914706	-0.2965255860032269	0.17700758051350624	0.20707339332322772	0.04566748749420206	-0.053279532575308396	0.04387341991446464	0.3283301076322627	-1.0638448548221244	0.2658312113841476	vCA1	lightgbm	2	125
505	0.0034331717481218592	0.14906766905822078	0.799809072306623	1.0506273767028627	0.15439460883566467	0.2795993475156433	0.09753441540001492	0.03968627277062933	-0.6283824093247014	1.689639999413256	-0.7273082036247822	0.12876944488596193	0.2428818745291192	-0.34385764326589235	0.0005249395743377981	-1.6531853295584653	-0.022791414136244883	vCA1	lightgbm	2	125
506	-0.1351636103841477	-0.24901326506234328	-0.3047902575623534	0.21492669856654043	0.011978950366889516	-0.15816997794630822	0.06308994011114827	-0.22170672221317544	-0.014859394117862707	-2.68290448800028	0.3305445208784178	0.13202333570595962	-0.2035399815927021	-0.8450264008441365	-0.40479472050623083	0.23081880394091117	0.33033200782860284	vCA1	lightgbm	2	125
507	0.0606805259897022	-0.14038038395491084	-0.8956019275496873	1.0849877206248277	-0.1344547963879612	1.0210693029931908	0.06253661014894625	0.025048224738958975	-0.5381373390452207	1.5607809165185058	0.378976006018607	-0.35739840220113744	0.41773659674022884	0.23310676629079521	-0.2798972111723608	-0.03928918694227218	0.5168138547119441	vCA1	lightgbm	2	125
508	-0.08302722045623762	-0.22475602215660953	-0.9151434454110591	0.7392304040925826	-0.4255017849665643	1.7826111383046228	0.20528594510297357	-0.3026394739822161	0.2555173172186403	-0.354080987619908	0.14263102990042167	0.04760114007681478	0.2137201791288013	-0.08644391179300652	-0.4502240289980173	0.8801431512115525	-0.012783016611252963	vCA1	lightgbm	2	125
509	0.2396719414695786	-0.2249192408987107	-0.029892851811949582	0.8580999494537254	0.08406313394419464	-0.054802888008614985	0.03387958987453343	0.25454338810475263	0.8335667971270986	-0.33543473668830454	0.41926106244908734	0.17953727820349086	0.1101850085921734	0.5627269475367022	1.1382861360113128	0.36945475073447986	-0.032104939970890554	vCA1	lightgbm	2	125
510	-0.0291048254328181	0.0586045453431458	0.5068970088407532	0.4344976588282328	0.26290637687113344	0.8048259797721552	-0.04662121286148494	0.32866233743105283	1.5365707817388863	-2.2021031660000387	0.4850988302989823	0.1797622571752468	-0.4125380401331636	-0.38010046501316586	-0.335423275953201	0.12476116868917785	0.27226535955361336	vCA1	lightgbm	2	125
511	0.1316784894061241	-0.1746544996051563	-0.1456782534889346	1.4902611270013542	-0.37698410913574754	2.253791325669138	-0.1693226241788319	0.10575285985550191	0.46794259689223205	0.8482796361715658	0.41759907092091647	0.1838739594835191	0.09844697677601782	0.3097496145816428	-0.32113418172593755	0.3661529034673724	0.03269619005055427	vCA1	lightgbm	2	125
512	-0.39502307996230257	0.03403187496112634	-0.06271709493692375	-2.0722084160623973	0.07608925164335334	0.08330538839730983	0.3771931412071696	0.21597456882639945	-0.07658423694819454	0.35201121607546115	0.21850682625462747	0.12553595162791922	0.7595564480884877	0.09598899523540903	-0.10658399469291381	-0.15586295351298135	0.1324713868670299	vCA1	lightgbm	2	125
513	0.6575873903741246	-0.1892618129578137	-0.24284427831842317	-0.902617807532786	-0.1357866866235873	0.6157390616272591	-0.48703332162267615	-0.07979082776506939	0.5668254279010608	-0.9465112250822085	-0.21671916382136744	-0.24274929027599393	-0.08087312136467627	-0.1426746063553889	-0.09395076595950516	-0.32877855084807467	0.027077869104799895	vCA1	lightgbm	2	125
514	-0.14387662384197925	-0.13962897595312104	1.252138081692976	-0.9495813852256255	0.20125526754666662	0.6185026831334255	-0.041383716171503965	-0.023858708399850385	0.7244122851370991	0.3148510250195418	0.5184212353522283	0.1912628606796275	0.11334136232038866	0.0383346666764404	0.16178699828978457	-0.04889872470906468	-0.48934235342179283	vCA1	lightgbm	2	125
515	-0.1709072643396054	0.7521738201024886	-0.05218965395810316	0.846054843970627	-0.01870903250683584	-0.6917701539601032	0.4663021160262809	-0.056376693906430284	0.027134654366488094	1.6110655961138067	0.26143083554600566	0.06659970027031388	0.5005854526929102	-0.18166262070951972	-0.2003902987623889	0.5744915566607597	0.5129347488006674	vCA1	lightgbm	2	125
516	-0.07925157416731399	-0.036465705991342724	-0.11104660837660069	0.7135922773780681	-0.47590618112364075	-0.026901865248735366	0.17654228216661907	-0.13946686279360707	-0.5709551857698207	-2.1363879580744007	0.30164378479032206	0.0868990822635836	-0.6925913983828057	-0.1554552239383168	-0.22474153394707666	0.346174150433026	0.562743139667312	vCA1	lightgbm	2	125
517	-0.05805412184627223	-0.1828616858094932	-0.3511464040282875	-1.6192726575346057	-0.45100238736224496	0.2087584399196875	-0.24110422724045655	0.2546212716568363	-0.15144283885820273	-0.9199973921297278	0.2502208540486911	0.154066293787045	0.17589319859235758	-0.14153068841463817	0.5717339679803543	-0.11773116213366268	-0.017381009866596218	vCA1	lightgbm	2	125
518	-0.35636423160395564	-0.5416781387031394	-0.16215605625757468	0.10468854200037513	-0.0666638100763067	-0.2128519903519282	0.18175406754017778	-0.0972049606824206	0.9146414577080952	-1.0241608974847296	0.1666060130978887	0.15056684269659898	-0.3868981814075901	-0.7060871649205112	-0.2907079815654957	0.2874889513646553	-1.051228224785844	vCA1	lightgbm	2	125
519	-0.42150454818694216	0.6852244451618271	-0.3811087266334911	-1.9694325381577005	-0.1903503694830104	-0.4815512617298447	-0.3110533077685299	0.12561267007682864	-0.6854727200246624	0.07803338510786066	0.18762252547908445	0.05128987499913412	-0.008207938801833375	0.30869747128588254	0.8032828455356226	1.0739111047117096	-0.3007814174769055	vCA1	lightgbm	2	125
520	0.0071006858218429	0.6757709654955955	-1.8702698661292874	-1.0913956426582796	-0.22980429383465792	1.0199810146153767	-0.0017982161624426176	-0.3235393688441121	-0.04329906160248417	1.4634687000388487	0.30816509815825976	0.16143041107654948	-0.027496187430392983	-0.22146821742815262	-0.11838043769188525	-0.08691344135948398	-0.035718817639232237	vCA1	lightgbm	2	125
521	-0.3100715145453646	0.5029161597411314	-0.09806983834296748	-1.3679550106606804	-0.08970835655565543	-0.6254212764735705	0.9918145251684607	0.10439383676541195	0.10577366109074618	-0.03533438330350489	-0.10383738308116211	-0.05889341238002133	-0.9163650298281565	0.2396697671729718	0.21260163072985874	-0.2237405688042148	-0.32494029346632386	vCA1	lightgbm	2	125
522	-0.09424906677444266	-0.12227020733914569	0.9435050883403581	-0.7661017168516279	0.2249208110605667	0.3630066167272402	0.13844421100220172	-0.07616152445402048	0.6292164321517175	1.4767288801185556	0.43101591249148097	0.2152868763572344	0.21799265505149715	-0.27563773635577904	0.14099971597671612	0.09313294070910987	-0.0158088362734367	vCA1	lightgbm	2	125
523	-0.04903920844618636	0.5006249683562066	0.551641628292394	1.0620595709866876	0.2941674686941857	-0.8347086786544864	0.22501084178954772	-0.33832580867395645	0.4950962551104757	0.34471054445711374	0.6332748270128274	0.08184543299357457	-0.11899991484935935	0.7837672754069185	0.03295948592110852	-0.7972226344568799	0.2800280910694468	vCA1	lightgbm	2	125
524	-0.2583885325130821	-0.06854425414903818	0.5446285171423293	-0.29440964320294305	0.15339133726174292	-1.422636454145639	-0.2312030394655461	0.14960111561801637	-0.49161258972311195	0.4298907113829494	-0.9943523073073542	-0.25499513106660393	-0.24485863587647777	-0.16987980206350964	0.06695693749321734	-0.005107921325589816	-0.949883009715436	vCA1	lightgbm	2	125
525	0.4165568568621205	0.4185682181235143	0.3756088249252825	-0.20694726939886704	0.07595751201186274	-0.902456960222165	-0.1309648229366797	-0.017371298830945587	-0.39548465521610426	-0.5668709670465907	-0.039339099113054075	0.2153088504871693	-1.2071614573280562	0.22117593119840068	0.07750398706656693	-0.061852467562779234	0.5119054082601289	vCA1	lightgbm	2	125
526	0.7808954225660011	-0.1931971919383858	0.6329147323813857	-1.4511517019464435	0.011466205875771985	-1.0104407250632659	-0.27575932620653315	0.07133033271960044	-0.08400077936374985	1.2233461986795606	0.19395164402491058	-0.023509829315307998	-0.08142684565843192	-0.23426803536543944	0.21733837367141087	0.3422912304713354	0.051324796579527876	vCA1	lightgbm	2	125
527	-0.31385629550156097	-0.4207014639830633	-1.23673792933046	-1.3038094872556951	-0.14423494013331015	-0.11182413869728804	0.6750768767701523	-0.0497474773350795	-0.019403855155733788	0.4751362334037847	0.09976643786723775	0.0710010469845135	0.918421743834849	0.13829365530925	-0.0974958892763101	0.865340102532275	-0.059311827602664645	vCA1	lightgbm	2	125
528	0.6540781494013689	-0.2973531769397786	-0.893443039630725	-1.5505654343372621	-0.1783377952799893	-0.028926243355303263	-0.20467803028568188	0.17419437129987156	0.005479782693685045	0.5962857802572342	0.2607511674319003	0.07932279229275592	0.3816723166046325	0.12376559688082156	0.7973417017512782	1.169393857717279	0.1842825814246105	vCA1	lightgbm	2	125
529	-0.12401692917251152	-0.16680829672483644	0.20192142386351042	0.8885220355491403	-0.10759648188251682	0.7167815713945543	0.02195614884301061	-0.0193102148688432	0.9454938669674285	1.3883811080540773	-0.5134099358239442	0.1299471429023528	-0.005487018263293018	-0.16240398430616437	0.24504907984510646	0.3332973380441449	-0.5399279844829055	vCA1	lightgbm	2	125
530	0.11015777320259569	1.0676055380336418	0.7618933403843218	-0.8382498636491263	0.40799497109021615	-0.8850887487078452	0.0858396369940131	0.29802817046290014	-0.040104227661615026	1.2214693292502494	0.35940275478915923	0.314887719436	0.09461361037540024	0.38890921537485196	-0.005507530387237363	-0.7598265021523447	-0.38847478948520725	vCA1	lightgbm	2	125
531	-0.12788876902491864	-0.45308995538669805	0.7093063824803908	-1.1836181191782282	0.13232537847613088	0.16348687921750862	0.21888072032954034	-0.24700709500663096	0.28616890288611796	-0.9350534711450657	0.49622425913167595	0.09380530947763477	0.04845122591730926	0.46452124374810805	0.24212497568558627	-1.1184582953850097	0.434928877201171	vCA1	lightgbm	2	125
532	0.12588751483732735	-0.18347957306713322	0.10380128210862656	1.507142077685833	-0.16970494871994898	2.1959633194668995	-0.1576551867923762	0.08589521406891701	0.8761410811836322	-0.3004014699027253	0.4793742569919858	0.16523938962995205	-0.017953246429515804	0.43760202908643475	-0.12223778958154008	0.17260897572980857	-0.09018653487384728	vCA1	lightgbm	2	125
533	0.1885454998512917	0.30909962763662685	-0.4022214511728602	0.8284169807151638	-0.2512357310003409	-0.4067035944589949	-0.03617517514076156	0.4407537576003078	-0.6160072442986154	0.5461107382463628	0.21652049577247076	-0.36676731013507097	0.7195201902175613	0.3239574069042524	1.1717392536665752	0.8070039476697634	-0.05462337606464745	vCA1	lightgbm	2	125
