# Supplementary material for: Hierarchical Distribution of Reward Representation in the Cortical and Hippocampal Regions
Source: eNeuro. 2026 Feb 10;13(2):ENEURO.0256-25.2026. doi: 10.1523/ENEURO.0256-25.2026 (PMC12931971; doi:10.1523/ENEURO.0256-25.2026)
Supplement: Data 1 — The complete code, data, and computational environment required to reproduce the findings of this study are available at https://github.com/mokamotosan/soma_okamoto_lr_01_public.git. The repository contains a series of Jupyter Notebooks for analysis (/notebooks) and a Dockerfile to ensure a fully reproducible environment. The analysis is structured with individual notebooks for each of the six brain regions, which generate the results for Figs. 3-7 and Table 1. All analyses were performed within a Docker container based on a Python 3.10 image, utilizing key libraries such as PyCaret for modeling and SHAP for interpretation. To replicate all results, users should first build the Docker environment and then execute the Jupyter Notebooks in the sequence described in the repository's README.md file. Download Data 1, ZIP file. [file eneuro-13-ENEURO.0256-25.2026-s001.zip › soma_okamoto_lr_01_public-main/results/tuning/roc/roc_error_dCA1_catboost_r0.csv]

roi	model_id	repeat	fpr	tpr	threshold
dCA1	catboost	0	0.0	0.0	inf
dCA1	catboost	0	0.0	0.00641025641025641	0.99503815122647
dCA1	catboost	0	0.0	0.16025641025641027	0.9610750167311506
dCA1	catboost	0	0.00546448087431694	0.16025641025641027	0.9610030905895522
dCA1	catboost	0	0.00546448087431694	0.19230769230769232	0.9478023139378969
dCA1	catboost	0	0.00546448087431694	0.20512820512820512	0.9477691776727994
dCA1	catboost	0	0.00546448087431694	0.3076923076923077	0.9112262907183031
dCA1	catboost	0	0.01092896174863388	0.3076923076923077	0.9099219563727983
dCA1	catboost	0	0.01092896174863388	0.36538461538461536	0.8932693778929842
dCA1	catboost	0	0.01639344262295082	0.36538461538461536	0.8885027346414989
dCA1	catboost	0	0.01639344262295082	0.3974358974358974	0.8704806835781886
dCA1	catboost	0	0.02185792349726776	0.3974358974358974	0.8651260057053526
dCA1	catboost	0	0.02185792349726776	0.4807692307692308	0.8242996133795276
dCA1	catboost	0	0.03825136612021858	0.4807692307692308	0.813270107860566
dCA1	catboost	0	0.03825136612021858	0.5128205128205128	0.8069839001700168
dCA1	catboost	0	0.04371584699453552	0.5128205128205128	0.802885191727107
dCA1	catboost	0	0.04371584699453552	0.5641025641025641	0.7792005835318297
dCA1	catboost	0	0.04371584699453552	0.5769230769230769	0.7765118641879503
dCA1	catboost	0	0.04371584699453552	0.5833333333333334	0.7751879281519928
dCA1	catboost	0	0.04371584699453552	0.5961538461538461	0.7689325231569334
dCA1	catboost	0	0.04371584699453552	0.6217948717948718	0.746146684268354
dCA1	catboost	0	0.04371584699453552	0.6346153846153846	0.7423070557295035
dCA1	catboost	0	0.04371584699453552	0.6410256410256411	0.7414028661749734
dCA1	catboost	0	0.0546448087431694	0.6410256410256411	0.7379880396582215
dCA1	catboost	0	0.0546448087431694	0.6602564102564102	0.7293642825873221
dCA1	catboost	0	0.060109289617486336	0.6602564102564102	0.7244216568285553
dCA1	catboost	0	0.060109289617486336	0.6987179487179487	0.6978235419913005
dCA1	catboost	0	0.06557377049180328	0.6987179487179487	0.6973659684310394
dCA1	catboost	0	0.06557377049180328	0.7051282051282052	0.6965758020511669
dCA1	catboost	0	0.07103825136612021	0.7051282051282052	0.6892233423552302
dCA1	catboost	0	0.07103825136612021	0.7371794871794872	0.6626703153112024
dCA1	catboost	0	0.07650273224043716	0.7371794871794872	0.6559595819773592
dCA1	catboost	0	0.07650273224043716	0.75	0.6452806129740223
dCA1	catboost	0	0.08196721311475409	0.75	0.6342814814819945
dCA1	catboost	0	0.08196721311475409	0.7564102564102564	0.6327498923018955
dCA1	catboost	0	0.08743169398907104	0.7564102564102564	0.6233637477258761
dCA1	catboost	0	0.08743169398907104	0.7692307692307693	0.6194704692160078
dCA1	catboost	0	0.09289617486338798	0.7692307692307693	0.6192331367299042
dCA1	catboost	0	0.09289617486338798	0.7884615384615384	0.6092578159500435
dCA1	catboost	0	0.10382513661202186	0.7884615384615384	0.6029043939112475
dCA1	catboost	0	0.10382513661202186	0.8012820512820513	0.58586047574721
dCA1	catboost	0	0.1366120218579235	0.8012820512820513	0.5645248147135832
dCA1	catboost	0	0.1366120218579235	0.8076923076923077	0.5622269794513541
dCA1	catboost	0	0.14754098360655737	0.8076923076923077	0.5349270820098485
dCA1	catboost	0	0.14754098360655737	0.8141025641025641	0.5320216430336904
dCA1	catboost	0	0.15300546448087432	0.8141025641025641	0.5305239643998979
dCA1	catboost	0	0.15300546448087432	0.8333333333333334	0.5117767386226886
dCA1	catboost	0	0.16393442622950818	0.8333333333333334	0.5024921474941575
dCA1	catboost	0	0.16393442622950818	0.8397435897435898	0.49078217348634146
dCA1	catboost	0	0.17486338797814208	0.8397435897435898	0.48647773787530135
dCA1	catboost	0	0.17486338797814208	0.8461538461538461	0.48446656584110515
dCA1	catboost	0	0.18579234972677597	0.8461538461538461	0.47747149283326473
dCA1	catboost	0	0.18579234972677597	0.8525641025641025	0.4726186721331762
dCA1	catboost	0	0.22404371584699453	0.8525641025641025	0.41471921420149405
dCA1	catboost	0	0.22404371584699453	0.8589743589743589	0.4145251635288192
dCA1	catboost	0	0.22950819672131148	0.8589743589743589	0.4127900952963227
dCA1	catboost	0	0.22950819672131148	0.8653846153846154	0.40803361853195863
dCA1	catboost	0	0.23497267759562843	0.8653846153846154	0.40213254822138855
dCA1	catboost	0	0.23497267759562843	0.8782051282051282	0.4016583372797019
dCA1	catboost	0	0.2568306010928962	0.8782051282051282	0.37301920910868425
dCA1	catboost	0	0.2568306010928962	0.8846153846153846	0.3729701917587743
dCA1	catboost	0	0.26229508196721313	0.8846153846153846	0.3720194964654664
dCA1	catboost	0	0.26229508196721313	0.8910256410256411	0.3611603345439135
dCA1	catboost	0	0.2677595628415301	0.8910256410256411	0.36018644786868503
dCA1	catboost	0	0.2677595628415301	0.8974358974358975	0.3524178206043844
dCA1	catboost	0	0.28415300546448086	0.8974358974358975	0.33771789662287865
dCA1	catboost	0	0.28415300546448086	0.9038461538461539	0.33684946215054
dCA1	catboost	0	0.2896174863387978	0.9038461538461539	0.3287954547347135
dCA1	catboost	0	0.3005464480874317	0.9038461538461539	0.3205022017262562
dCA1	catboost	0	0.30601092896174864	0.9038461538461539	0.31957537169732597
dCA1	catboost	0	0.30601092896174864	0.9102564102564102	0.31799806125464014
dCA1	catboost	0	0.3114754098360656	0.9102564102564102	0.3111103968641693
dCA1	catboost	0	0.3114754098360656	0.9166666666666666	0.30590831213106107
dCA1	catboost	0	0.3333333333333333	0.9166666666666666	0.2988824774200174
dCA1	catboost	0	0.3333333333333333	0.9230769230769231	0.29183904107503655
dCA1	catboost	0	0.3551912568306011	0.9230769230769231	0.2731930194346103
dCA1	catboost	0	0.3551912568306011	0.9358974358974359	0.26842067583904006
dCA1	catboost	0	0.36065573770491804	0.9358974358974359	0.26482266795412046
dCA1	catboost	0	0.36065573770491804	0.9423076923076923	0.26224817801265043
dCA1	catboost	0	0.3825136612021858	0.9423076923076923	0.23790243989428683
dCA1	catboost	0	0.39344262295081966	0.9423076923076923	0.23634570207560723
dCA1	catboost	0	0.40437158469945356	0.9423076923076923	0.22951441058949407
dCA1	catboost	0	0.40437158469945356	0.9615384615384616	0.20729027909545916
dCA1	catboost	0	0.4207650273224044	0.9615384615384616	0.19313664537194042
dCA1	catboost	0	0.4207650273224044	0.967948717948718	0.19231081604211164
dCA1	catboost	0	0.43169398907103823	0.967948717948718	0.19068915588257318
dCA1	catboost	0	0.43169398907103823	0.9743589743589743	0.187753700216732
dCA1	catboost	0	0.46994535519125685	0.9743589743589743	0.17438057393746087
dCA1	catboost	0	0.46994535519125685	0.9807692307692307	0.17283515076920486
dCA1	catboost	0	0.5027322404371585	0.9807692307692307	0.14812857910217703
dCA1	catboost	0	0.5027322404371585	0.9871794871794872	0.1480671751127186
dCA1	catboost	0	0.5300546448087432	0.9871794871794872	0.12412487067892486
dCA1	catboost	0	0.5300546448087432	0.9935897435897436	0.11687772887191772
dCA1	catboost	0	0.7158469945355191	0.9935897435897436	0.04498384002805722
dCA1	catboost	0	0.7158469945355191	1.0	0.04483775175010862
dCA1	catboost	0	1.0	1.0	0.004019069285831622
