# Supplementary material for: Hierarchical Distribution of Reward Representation in the Cortical and Hippocampal Regions
Source: eNeuro. 2026 Feb 10;13(2):ENEURO.0256-25.2026. doi: 10.1523/ENEURO.0256-25.2026 (PMC12931971; doi:10.1523/ENEURO.0256-25.2026)
Supplement: Data 1 — The complete code, data, and computational environment required to reproduce the findings of this study are available at https://github.com/mokamotosan/soma_okamoto_lr_01_public.git. The repository contains a series of Jupyter Notebooks for analysis (/notebooks) and a Dockerfile to ensure a fully reproducible environment. The analysis is structured with individual notebooks for each of the six brain regions, which generate the results for Figs. 3-7 and Table 1. All analyses were performed within a Docker container based on a Python 3.10 image, utilizing key libraries such as PyCaret for modeling and SHAP for interpretation. To replicate all results, users should first build the Docker environment and then execute the Jupyter Notebooks in the sequence described in the repository's README.md file. Download Data 1, ZIP file. [file eneuro-13-ENEURO.0256-25.2026-s001.zip › soma_okamoto_lr_01_public-main/results/tuning/roc/roc_error_dCA1_catboost_r1.csv]

roi	model_id	repeat	fpr	tpr	threshold
dCA1	catboost	1	0.0	0.0	inf
dCA1	catboost	1	0.0	0.00641025641025641	0.9973712096873479
dCA1	catboost	1	0.0	0.12179487179487179	0.964363336182775
dCA1	catboost	1	0.0	0.1346153846153846	0.9637067794896667
dCA1	catboost	1	0.00546448087431694	0.1346153846153846	0.9614854503345056
dCA1	catboost	1	0.00546448087431694	0.17307692307692307	0.9550242607873397
dCA1	catboost	1	0.01092896174863388	0.17307692307692307	0.9529285484303234
dCA1	catboost	1	0.01092896174863388	0.23717948717948717	0.9416252711187658
dCA1	catboost	1	0.01639344262295082	0.23717948717948717	0.9388326020941272
dCA1	catboost	1	0.01639344262295082	0.2948717948717949	0.9232711188970247
dCA1	catboost	1	0.02185792349726776	0.2948717948717949	0.9225321212084016
dCA1	catboost	1	0.02185792349726776	0.3333333333333333	0.9124396908861555
dCA1	catboost	1	0.0273224043715847	0.3333333333333333	0.9068859442148404
dCA1	catboost	1	0.0273224043715847	0.44871794871794873	0.8778409120106859
dCA1	catboost	1	0.03825136612021858	0.44871794871794873	0.8764323369564141
dCA1	catboost	1	0.03825136612021858	0.4935897435897436	0.8476603638020701
dCA1	catboost	1	0.04371584699453552	0.4935897435897436	0.8450039404382469
dCA1	catboost	1	0.04371584699453552	0.5192307692307693	0.8356601707216393
dCA1	catboost	1	0.04918032786885246	0.5192307692307693	0.8354304563418053
dCA1	catboost	1	0.04918032786885246	0.532051282051282	0.8337543902816369
dCA1	catboost	1	0.060109289617486336	0.532051282051282	0.8317624552490902
dCA1	catboost	1	0.060109289617486336	0.5769230769230769	0.8008762641703621
dCA1	catboost	1	0.06557377049180328	0.5769230769230769	0.7974066403431677
dCA1	catboost	1	0.06557377049180328	0.5897435897435898	0.7868181907594486
dCA1	catboost	1	0.07650273224043716	0.5897435897435898	0.7774596338791974
dCA1	catboost	1	0.07650273224043716	0.6089743589743589	0.7635708668280989
dCA1	catboost	1	0.08196721311475409	0.6089743589743589	0.7616139765750064
dCA1	catboost	1	0.08196721311475409	0.6282051282051282	0.7446780206750171
dCA1	catboost	1	0.08743169398907104	0.6282051282051282	0.7381369191855671
dCA1	catboost	1	0.08743169398907104	0.6474358974358975	0.7058826260461367
dCA1	catboost	1	0.1092896174863388	0.6474358974358975	0.6791371705118772
dCA1	catboost	1	0.1092896174863388	0.6538461538461539	0.6649826950920537
dCA1	catboost	1	0.11475409836065574	0.6538461538461539	0.6621495525554906
dCA1	catboost	1	0.11475409836065574	0.6602564102564102	0.6593169953687077
dCA1	catboost	1	0.12021857923497267	0.6602564102564102	0.6525862708595088
dCA1	catboost	1	0.12021857923497267	0.6923076923076923	0.6221618162870627
dCA1	catboost	1	0.12568306010928962	0.6923076923076923	0.6210922788615655
dCA1	catboost	1	0.12568306010928962	0.6987179487179487	0.6070036436057726
dCA1	catboost	1	0.13114754098360656	0.6987179487179487	0.5968923855736026
dCA1	catboost	1	0.13114754098360656	0.7243589743589743	0.5639626280489658
dCA1	catboost	1	0.14754098360655737	0.7243589743589743	0.5497300488597594
dCA1	catboost	1	0.14754098360655737	0.7307692307692307	0.5401270405363455
dCA1	catboost	1	0.14754098360655737	0.7435897435897436	0.5390133014901222
dCA1	catboost	1	0.14754098360655737	0.75	0.5357901943603496
dCA1	catboost	1	0.16939890710382513	0.75	0.5051490692950491
dCA1	catboost	1	0.16939890710382513	0.7628205128205128	0.4993036300574103
dCA1	catboost	1	0.17486338797814208	0.7628205128205128	0.49603006368570135
dCA1	catboost	1	0.17486338797814208	0.7692307692307693	0.49512189335920476
dCA1	catboost	1	0.18032786885245902	0.7692307692307693	0.4868472578896662
dCA1	catboost	1	0.18032786885245902	0.7756410256410257	0.4713199936264866
dCA1	catboost	1	0.18032786885245902	0.7884615384615384	0.4711061575730161
dCA1	catboost	1	0.1912568306010929	0.7884615384615384	0.463858369357648
dCA1	catboost	1	0.1912568306010929	0.7948717948717948	0.4599646476279151
dCA1	catboost	1	0.19672131147540983	0.7948717948717948	0.44179274953395575
dCA1	catboost	1	0.19672131147540983	0.8205128205128205	0.4333933837365799
dCA1	catboost	1	0.20765027322404372	0.8205128205128205	0.42851431540288154
dCA1	catboost	1	0.2185792349726776	0.8205128205128205	0.4249859666443595
dCA1	catboost	1	0.2185792349726776	0.8461538461538461	0.3924408609847443
dCA1	catboost	1	0.22404371584699453	0.8461538461538461	0.38995215078452994
dCA1	catboost	1	0.22404371584699453	0.8525641025641025	0.3882576913063225
dCA1	catboost	1	0.23497267759562843	0.8525641025641025	0.38785563412164414
dCA1	catboost	1	0.24043715846994534	0.8525641025641025	0.38513435208493974
dCA1	catboost	1	0.24043715846994534	0.8653846153846154	0.37656343287071214
dCA1	catboost	1	0.26229508196721313	0.8653846153846154	0.36317211582752507
dCA1	catboost	1	0.26229508196721313	0.8717948717948718	0.3551888616206298
dCA1	catboost	1	0.2786885245901639	0.8717948717948718	0.33690028936652905
dCA1	catboost	1	0.2786885245901639	0.8782051282051282	0.32476325008097584
dCA1	catboost	1	0.30601092896174864	0.8782051282051282	0.30853031073938253
dCA1	catboost	1	0.30601092896174864	0.8910256410256411	0.29758770184043626
dCA1	catboost	1	0.3333333333333333	0.8910256410256411	0.26543058843944045
dCA1	catboost	1	0.3333333333333333	0.9038461538461539	0.26059402969863055
dCA1	catboost	1	0.33879781420765026	0.9038461538461539	0.2578476104241353
dCA1	catboost	1	0.33879781420765026	0.9102564102564102	0.25784700718611175
dCA1	catboost	1	0.3551912568306011	0.9102564102564102	0.24317636735957504
dCA1	catboost	1	0.3551912568306011	0.9230769230769231	0.2406669551957502
dCA1	catboost	1	0.37158469945355194	0.9230769230769231	0.2312405126845567
dCA1	catboost	1	0.37158469945355194	0.9294871794871795	0.22980044915747688
dCA1	catboost	1	0.43169398907103823	0.9294871794871795	0.19969927507039864
dCA1	catboost	1	0.43169398907103823	0.9487179487179487	0.18557406496421636
dCA1	catboost	1	0.4426229508196721	0.9487179487179487	0.17727934002922074
dCA1	catboost	1	0.4426229508196721	0.9551282051282052	0.17606653125805038
dCA1	catboost	1	0.4644808743169399	0.9551282051282052	0.16719654043426957
dCA1	catboost	1	0.4644808743169399	0.9615384615384616	0.16381745180098972
dCA1	catboost	1	0.46994535519125685	0.9615384615384616	0.16079021752993117
dCA1	catboost	1	0.46994535519125685	0.967948717948718	0.1545073515450388
dCA1	catboost	1	0.4918032786885246	0.967948717948718	0.14626355771868993
dCA1	catboost	1	0.5027322404371585	0.967948717948718	0.14413898208532638
dCA1	catboost	1	0.5136612021857924	0.967948717948718	0.14292276416192096
dCA1	catboost	1	0.5136612021857924	0.9807692307692307	0.1421153394787189
dCA1	catboost	1	0.5355191256830601	0.9807692307692307	0.13503086074863535
dCA1	catboost	1	0.5355191256830601	0.9871794871794872	0.1345904954042615
dCA1	catboost	1	0.5573770491803278	0.9871794871794872	0.12308096809725044
dCA1	catboost	1	0.5683060109289617	0.9871794871794872	0.12077896843783131
dCA1	catboost	1	0.6502732240437158	0.9871794871794872	0.06674989926814434
dCA1	catboost	1	0.6502732240437158	0.9935897435897436	0.06654876866272574
dCA1	catboost	1	0.7923497267759563	0.9935897435897436	0.0349736579664528
dCA1	catboost	1	0.7923497267759563	1.0	0.027857360201099968
dCA1	catboost	1	1.0	1.0	0.004866359537630038
