# Supplementary material for: Hierarchical Distribution of Reward Representation in the Cortical and Hippocampal Regions
Source: eNeuro. 2026 Feb 10;13(2):ENEURO.0256-25.2026. doi: 10.1523/ENEURO.0256-25.2026 (PMC12931971; doi:10.1523/ENEURO.0256-25.2026)
Supplement: Data 1 — The complete code, data, and computational environment required to reproduce the findings of this study are available at https://github.com/mokamotosan/soma_okamoto_lr_01_public.git. The repository contains a series of Jupyter Notebooks for analysis (/notebooks) and a Dockerfile to ensure a fully reproducible environment. The analysis is structured with individual notebooks for each of the six brain regions, which generate the results for Figs. 3-7 and Table 1. All analyses were performed within a Docker container based on a Python 3.10 image, utilizing key libraries such as PyCaret for modeling and SHAP for interpretation. To replicate all results, users should first build the Docker environment and then execute the Jupyter Notebooks in the sequence described in the repository's README.md file. Download Data 1, ZIP file. [file eneuro-13-ENEURO.0256-25.2026-s001.zip › soma_okamoto_lr_01_public-main/results/tuning/roc/roc_error_dCA1_catboost_r2.csv]

roi	model_id	repeat	fpr	tpr	threshold
dCA1	catboost	2	0.0	0.0	inf
dCA1	catboost	2	0.0	0.00641025641025641	0.9834652466053062
dCA1	catboost	2	0.0	0.11538461538461539	0.9390783041152845
dCA1	catboost	2	0.00546448087431694	0.11538461538461539	0.9277952426460826
dCA1	catboost	2	0.00546448087431694	0.1794871794871795	0.9163992624560718
dCA1	catboost	2	0.01092896174863388	0.1794871794871795	0.9074719706810715
dCA1	catboost	2	0.01092896174863388	0.2564102564102564	0.8606203477137837
dCA1	catboost	2	0.01639344262295082	0.2564102564102564	0.8583277652411679
dCA1	catboost	2	0.01639344262295082	0.27564102564102566	0.8558189491529276
dCA1	catboost	2	0.0273224043715847	0.27564102564102566	0.8498277801176688
dCA1	catboost	2	0.0273224043715847	0.30128205128205127	0.8259300362931272
dCA1	catboost	2	0.03278688524590164	0.30128205128205127	0.8232609445085154
dCA1	catboost	2	0.03278688524590164	0.3076923076923077	0.8224914016773431
dCA1	catboost	2	0.03825136612021858	0.3076923076923077	0.8216519913527988
dCA1	catboost	2	0.03825136612021858	0.3141025641025641	0.8213742734980473
dCA1	catboost	2	0.04918032786885246	0.3141025641025641	0.8145080682735086
dCA1	catboost	2	0.04918032786885246	0.391025641025641	0.7869543530414813
dCA1	catboost	2	0.0546448087431694	0.391025641025641	0.7834354317616747
dCA1	catboost	2	0.0546448087431694	0.41025641025641024	0.7753451244270942
dCA1	catboost	2	0.060109289617486336	0.41025641025641024	0.7646020964199169
dCA1	catboost	2	0.060109289617486336	0.4166666666666667	0.7586086095541337
dCA1	catboost	2	0.06557377049180328	0.4166666666666667	0.7579170309608343
dCA1	catboost	2	0.06557377049180328	0.47435897435897434	0.7330482314098414
dCA1	catboost	2	0.07103825136612021	0.47435897435897434	0.7323434334636614
dCA1	catboost	2	0.07103825136612021	0.5	0.712337859997099
dCA1	catboost	2	0.07650273224043716	0.5	0.7073310997741273
dCA1	catboost	2	0.07650273224043716	0.5512820512820513	0.673843368200861
dCA1	catboost	2	0.08743169398907104	0.5512820512820513	0.6630595213432988
dCA1	catboost	2	0.08743169398907104	0.5576923076923077	0.6614473126895448
dCA1	catboost	2	0.09289617486338798	0.5576923076923077	0.6585802252205735
dCA1	catboost	2	0.09289617486338798	0.5641025641025641	0.6518173365025091
dCA1	catboost	2	0.09836065573770492	0.5641025641025641	0.6495016840700771
dCA1	catboost	2	0.09836065573770492	0.5705128205128205	0.6424259474147269
dCA1	catboost	2	0.10382513661202186	0.5705128205128205	0.642089947502562
dCA1	catboost	2	0.10382513661202186	0.5769230769230769	0.6370971764526974
dCA1	catboost	2	0.1092896174863388	0.5769230769230769	0.6362151622898905
dCA1	catboost	2	0.1092896174863388	0.5833333333333334	0.636156102743647
dCA1	catboost	2	0.11475409836065574	0.5833333333333334	0.634513354949373
dCA1	catboost	2	0.11475409836065574	0.5897435897435898	0.6306332891401957
dCA1	catboost	2	0.12568306010928962	0.5897435897435898	0.6206898349603207
dCA1	catboost	2	0.12568306010928962	0.6153846153846154	0.6160423034291387
dCA1	catboost	2	0.1366120218579235	0.6153846153846154	0.6134528976264373
dCA1	catboost	2	0.1366120218579235	0.6474358974358975	0.5891926304111784
dCA1	catboost	2	0.14207650273224043	0.6474358974358975	0.5848318237773467
dCA1	catboost	2	0.14207650273224043	0.6730769230769231	0.5802600200982524
dCA1	catboost	2	0.15300546448087432	0.6730769230769231	0.5741159170492964
dCA1	catboost	2	0.15300546448087432	0.6858974358974359	0.5666725829995651
dCA1	catboost	2	0.15846994535519127	0.6858974358974359	0.5656643543701265
dCA1	catboost	2	0.15846994535519127	0.6987179487179487	0.5629879883312379
dCA1	catboost	2	0.16393442622950818	0.6987179487179487	0.5580672370326638
dCA1	catboost	2	0.16393442622950818	0.7115384615384616	0.5566263578519954
dCA1	catboost	2	0.1912568306010929	0.7115384615384616	0.547026472000448
dCA1	catboost	2	0.1912568306010929	0.7371794871794872	0.5366160203165589
dCA1	catboost	2	0.1912568306010929	0.75	0.5293902192211656
dCA1	catboost	2	0.1912568306010929	0.7692307692307693	0.5266618152416453
dCA1	catboost	2	0.19672131147540983	0.7692307692307693	0.5257228252058235
dCA1	catboost	2	0.19672131147540983	0.7884615384615384	0.5075902395621764
dCA1	catboost	2	0.2185792349726776	0.7884615384615384	0.4902200268143426
dCA1	catboost	2	0.2185792349726776	0.7948717948717948	0.48659545013501515
dCA1	catboost	2	0.22404371584699453	0.7948717948717948	0.4855524661477705
dCA1	catboost	2	0.23497267759562843	0.7948717948717948	0.4825293278076014
dCA1	catboost	2	0.23497267759562843	0.8205128205128205	0.4742597904675906
dCA1	catboost	2	0.24043715846994534	0.8205128205128205	0.4724720918569615
dCA1	catboost	2	0.24043715846994534	0.8397435897435898	0.47089930005516367
dCA1	catboost	2	0.2459016393442623	0.8397435897435898	0.46381315893252584
dCA1	catboost	2	0.2568306010928962	0.8397435897435898	0.4604424924856225
dCA1	catboost	2	0.26229508196721313	0.8397435897435898	0.4577485765350956
dCA1	catboost	2	0.26229508196721313	0.8589743589743589	0.44856302308135454
dCA1	catboost	2	0.29508196721311475	0.8589743589743589	0.4442356539549388
dCA1	catboost	2	0.29508196721311475	0.8717948717948718	0.433996450000701
dCA1	catboost	2	0.30601092896174864	0.8717948717948718	0.428014127380278
dCA1	catboost	2	0.30601092896174864	0.8910256410256411	0.41907907501072417
dCA1	catboost	2	0.3114754098360656	0.8910256410256411	0.4182404562655022
dCA1	catboost	2	0.3114754098360656	0.8974358974358975	0.41312870725456663
dCA1	catboost	2	0.31693989071038253	0.8974358974358975	0.4126122461737807
dCA1	catboost	2	0.31693989071038253	0.9038461538461539	0.3927261203667637
dCA1	catboost	2	0.3224043715846995	0.9038461538461539	0.3926396515658588
dCA1	catboost	2	0.3224043715846995	0.9102564102564102	0.39223043544983405
dCA1	catboost	2	0.3333333333333333	0.9102564102564102	0.3603000500783593
dCA1	catboost	2	0.3333333333333333	0.9294871794871795	0.3396916500675512
dCA1	catboost	2	0.3551912568306011	0.9294871794871795	0.3170099789600447
dCA1	catboost	2	0.3551912568306011	0.9358974358974359	0.31136381645350286
dCA1	catboost	2	0.39344262295081966	0.9358974358974359	0.29840260972081345
dCA1	catboost	2	0.40437158469945356	0.9358974358974359	0.2959716644347967
dCA1	catboost	2	0.4098360655737705	0.9358974358974359	0.2919058026774235
dCA1	catboost	2	0.4098360655737705	0.9423076923076923	0.2818165651185335
dCA1	catboost	2	0.43169398907103823	0.9423076923076923	0.2729440904809983
dCA1	catboost	2	0.43169398907103823	0.9487179487179487	0.26635879705280685
dCA1	catboost	2	0.4371584699453552	0.9487179487179487	0.25975650913120896
dCA1	catboost	2	0.4371584699453552	0.967948717948718	0.24683340727186542
dCA1	catboost	2	0.46994535519125685	0.967948717948718	0.22647713381867607
dCA1	catboost	2	0.46994535519125685	0.9743589743589743	0.22107019527558291
dCA1	catboost	2	0.4808743169398907	0.9743589743589743	0.21403258845375783
dCA1	catboost	2	0.4808743169398907	0.9807692307692307	0.21289707114779233
dCA1	catboost	2	0.48633879781420764	0.9807692307692307	0.21247570613342048
dCA1	catboost	2	0.48633879781420764	0.9871794871794872	0.20688553131561627
dCA1	catboost	2	0.5573770491803278	0.9871794871794872	0.14069746202672295
dCA1	catboost	2	0.5573770491803278	0.9935897435897436	0.13958804813074566
dCA1	catboost	2	0.7868852459016393	0.9935897435897436	0.05795951544359912
dCA1	catboost	2	0.7868852459016393	1.0	0.056709871933833145
dCA1	catboost	2	1.0	1.0	0.009161983905216942
