# Supplementary material for: Hierarchical Distribution of Reward Representation in the Cortical and Hippocampal Regions
Source: eNeuro. 2026 Feb 10;13(2):ENEURO.0256-25.2026. doi: 10.1523/ENEURO.0256-25.2026 (PMC12931971; doi:10.1523/ENEURO.0256-25.2026)
Supplement: Data 1 — The complete code, data, and computational environment required to reproduce the findings of this study are available at https://github.com/mokamotosan/soma_okamoto_lr_01_public.git. The repository contains a series of Jupyter Notebooks for analysis (/notebooks) and a Dockerfile to ensure a fully reproducible environment. The analysis is structured with individual notebooks for each of the six brain regions, which generate the results for Figs. 3-7 and Table 1. All analyses were performed within a Docker container based on a Python 3.10 image, utilizing key libraries such as PyCaret for modeling and SHAP for interpretation. To replicate all results, users should first build the Docker environment and then execute the Jupyter Notebooks in the sequence described in the repository's README.md file. Download Data 1, ZIP file. [file eneuro-13-ENEURO.0256-25.2026-s001.zip › soma_okamoto_lr_01_public-main/results/tuning/roc/roc_error_dCA1_lightgbm_r0.csv]

roi	model_id	repeat	fpr	tpr	threshold
dCA1	lightgbm	0	0.0	0.0	inf
dCA1	lightgbm	0	0.0	0.00641025641025641	0.9971576674758074
dCA1	lightgbm	0	0.0	0.14102564102564102	0.9765771811708854
dCA1	lightgbm	0	0.00546448087431694	0.14102564102564102	0.9737723067805221
dCA1	lightgbm	0	0.00546448087431694	0.23717948717948717	0.9442933056632761
dCA1	lightgbm	0	0.01092896174863388	0.23717948717948717	0.9438002087960402
dCA1	lightgbm	0	0.01092896174863388	0.25	0.9421630337278186
dCA1	lightgbm	0	0.01092896174863388	0.2692307692307692	0.9392412233931198
dCA1	lightgbm	0	0.01639344262295082	0.2692307692307692	0.9371649490847415
dCA1	lightgbm	0	0.01639344262295082	0.47435897435897434	0.8686116550059956
dCA1	lightgbm	0	0.0273224043715847	0.47435897435897434	0.8641807132162785
dCA1	lightgbm	0	0.0273224043715847	0.5192307692307693	0.8409717123682209
dCA1	lightgbm	0	0.03278688524590164	0.5192307692307693	0.8401273678770673
dCA1	lightgbm	0	0.03278688524590164	0.5897435897435898	0.8012495971070261
dCA1	lightgbm	0	0.03825136612021858	0.5897435897435898	0.7998577869228228
dCA1	lightgbm	0	0.03825136612021858	0.6346153846153846	0.7737514796398427
dCA1	lightgbm	0	0.04918032786885246	0.6346153846153846	0.7629649705971023
dCA1	lightgbm	0	0.04918032786885246	0.6666666666666666	0.7470922699482552
dCA1	lightgbm	0	0.04918032786885246	0.6794871794871795	0.7376968675677542
dCA1	lightgbm	0	0.04918032786885246	0.6858974358974359	0.7363787766457626
dCA1	lightgbm	0	0.0546448087431694	0.6858974358974359	0.7349085063852756
dCA1	lightgbm	0	0.0546448087431694	0.7051282051282052	0.712922803876329
dCA1	lightgbm	0	0.060109289617486336	0.7051282051282052	0.7122170405097248
dCA1	lightgbm	0	0.060109289617486336	0.717948717948718	0.7087460786920403
dCA1	lightgbm	0	0.060109289617486336	0.7243589743589743	0.7056186019809056
dCA1	lightgbm	0	0.06557377049180328	0.7243589743589743	0.6956009153652767
dCA1	lightgbm	0	0.06557377049180328	0.7307692307692307	0.6918704297144554
dCA1	lightgbm	0	0.07103825136612021	0.7307692307692307	0.6889650845877611
dCA1	lightgbm	0	0.07103825136612021	0.7564102564102564	0.6801749514898976
dCA1	lightgbm	0	0.08743169398907104	0.7564102564102564	0.6719732111849183
dCA1	lightgbm	0	0.08743169398907104	0.7628205128205128	0.6719719399053019
dCA1	lightgbm	0	0.08743169398907104	0.7756410256410257	0.656344955351667
dCA1	lightgbm	0	0.09836065573770492	0.7756410256410257	0.6456885542367917
dCA1	lightgbm	0	0.09836065573770492	0.7884615384615384	0.6416500126055737
dCA1	lightgbm	0	0.1092896174863388	0.7884615384615384	0.6350484593747412
dCA1	lightgbm	0	0.1092896174863388	0.7948717948717948	0.6262341489536631
dCA1	lightgbm	0	0.11475409836065574	0.7948717948717948	0.6258804622148352
dCA1	lightgbm	0	0.11475409836065574	0.8076923076923077	0.6024417145910606
dCA1	lightgbm	0	0.13114754098360656	0.8076923076923077	0.5861254955736241
dCA1	lightgbm	0	0.13114754098360656	0.8141025641025641	0.5724060982507703
dCA1	lightgbm	0	0.17486338797814208	0.8141025641025641	0.5374814044511383
dCA1	lightgbm	0	0.17486338797814208	0.8205128205128205	0.5351234412603374
dCA1	lightgbm	0	0.23497267759562843	0.8205128205128205	0.455624005213369
dCA1	lightgbm	0	0.23497267759562843	0.8461538461538461	0.4356486360956623
dCA1	lightgbm	0	0.24043715846994534	0.8461538461538461	0.4266530034862033
dCA1	lightgbm	0	0.24043715846994534	0.8525641025641025	0.42662538850727294
dCA1	lightgbm	0	0.25136612021857924	0.8525641025641025	0.4186740224592349
dCA1	lightgbm	0	0.25136612021857924	0.8589743589743589	0.40043676812928075
dCA1	lightgbm	0	0.26229508196721313	0.8589743589743589	0.4000627500946382
dCA1	lightgbm	0	0.3114754098360656	0.8589743589743589	0.3786845432148883
dCA1	lightgbm	0	0.3114754098360656	0.8653846153846154	0.3781735185480891
dCA1	lightgbm	0	0.3224043715846995	0.8653846153846154	0.3581649848285734
dCA1	lightgbm	0	0.3224043715846995	0.8717948717948718	0.3514858123443355
dCA1	lightgbm	0	0.32786885245901637	0.8717948717948718	0.34983259892473495
dCA1	lightgbm	0	0.32786885245901637	0.8782051282051282	0.3160653277040528
dCA1	lightgbm	0	0.3333333333333333	0.8782051282051282	0.3077407481139811
dCA1	lightgbm	0	0.3333333333333333	0.8846153846153846	0.3076277900373996
dCA1	lightgbm	0	0.33879781420765026	0.8846153846153846	0.3055922577667022
dCA1	lightgbm	0	0.33879781420765026	0.8974358974358975	0.3008030809083144
dCA1	lightgbm	0	0.3442622950819672	0.8974358974358975	0.29642670489661627
dCA1	lightgbm	0	0.3442622950819672	0.9038461538461539	0.2895153896593041
dCA1	lightgbm	0	0.34972677595628415	0.9038461538461539	0.2839071756099979
dCA1	lightgbm	0	0.34972677595628415	0.9102564102564102	0.27366458590170994
dCA1	lightgbm	0	0.3551912568306011	0.9102564102564102	0.27332368527330864
dCA1	lightgbm	0	0.3551912568306011	0.9230769230769231	0.26874197332630156
dCA1	lightgbm	0	0.3825136612021858	0.9230769230769231	0.2466663577741649
dCA1	lightgbm	0	0.3825136612021858	0.9294871794871795	0.24257205653934066
dCA1	lightgbm	0	0.3989071038251366	0.9294871794871795	0.226870981153539
dCA1	lightgbm	0	0.3989071038251366	0.9358974358974359	0.22219932671182907
dCA1	lightgbm	0	0.40437158469945356	0.9358974358974359	0.21944993452204697
dCA1	lightgbm	0	0.40437158469945356	0.9423076923076923	0.2176706003026968
dCA1	lightgbm	0	0.4262295081967213	0.9423076923076923	0.20465700373913642
dCA1	lightgbm	0	0.4262295081967213	0.9487179487179487	0.196644505018024
dCA1	lightgbm	0	0.4371584699453552	0.9487179487179487	0.19025305893703426
dCA1	lightgbm	0	0.4371584699453552	0.967948717948718	0.18231761080519804
dCA1	lightgbm	0	0.44808743169398907	0.967948717948718	0.17697147670948832
dCA1	lightgbm	0	0.48633879781420764	0.967948717948718	0.13917785896072743
dCA1	lightgbm	0	0.48633879781420764	0.9743589743589743	0.1363904663691058
dCA1	lightgbm	0	0.546448087431694	0.9743589743589743	0.10913582484201634
dCA1	lightgbm	0	0.546448087431694	0.9807692307692307	0.09880435394880327
dCA1	lightgbm	0	0.5683060109289617	0.9807692307692307	0.08876344875549691
dCA1	lightgbm	0	0.5683060109289617	0.9871794871794872	0.08728394808638218
dCA1	lightgbm	0	0.5792349726775956	0.9871794871794872	0.08579037600335615
dCA1	lightgbm	0	0.5792349726775956	0.9935897435897436	0.08383659530052545
dCA1	lightgbm	0	0.8087431693989071	0.9935897435897436	0.027495919155852366
dCA1	lightgbm	0	0.8087431693989071	1.0	0.024278908546230604
dCA1	lightgbm	0	1.0	1.0	0.005733571076649402
