# Supplementary material for: Hierarchical Distribution of Reward Representation in the Cortical and Hippocampal Regions
Source: eNeuro. 2026 Feb 10;13(2):ENEURO.0256-25.2026. doi: 10.1523/ENEURO.0256-25.2026 (PMC12931971; doi:10.1523/ENEURO.0256-25.2026)
Supplement: Data 1 — The complete code, data, and computational environment required to reproduce the findings of this study are available at https://github.com/mokamotosan/soma_okamoto_lr_01_public.git. The repository contains a series of Jupyter Notebooks for analysis (/notebooks) and a Dockerfile to ensure a fully reproducible environment. The analysis is structured with individual notebooks for each of the six brain regions, which generate the results for Figs. 3-7 and Table 1. All analyses were performed within a Docker container based on a Python 3.10 image, utilizing key libraries such as PyCaret for modeling and SHAP for interpretation. To replicate all results, users should first build the Docker environment and then execute the Jupyter Notebooks in the sequence described in the repository's README.md file. Download Data 1, ZIP file. [file eneuro-13-ENEURO.0256-25.2026-s001.zip › soma_okamoto_lr_01_public-main/results/tuning/roc/roc_error_dCA1_lightgbm_r1.csv]

roi	model_id	repeat	fpr	tpr	threshold
dCA1	lightgbm	1	0.0	0.0	inf
dCA1	lightgbm	1	0.0	0.00641025641025641	0.9928214000714612
dCA1	lightgbm	1	0.0	0.08333333333333333	0.9726305984120459
dCA1	lightgbm	1	0.0	0.09615384615384616	0.9723472736160618
dCA1	lightgbm	1	0.0	0.15384615384615385	0.957294661300278
dCA1	lightgbm	1	0.00546448087431694	0.15384615384615385	0.9572872813764792
dCA1	lightgbm	1	0.00546448087431694	0.21153846153846154	0.9383007385197086
dCA1	lightgbm	1	0.01092896174863388	0.21153846153846154	0.9300281990068224
dCA1	lightgbm	1	0.01092896174863388	0.21794871794871795	0.926584995493814
dCA1	lightgbm	1	0.01639344262295082	0.21794871794871795	0.9256719570357341
dCA1	lightgbm	1	0.01639344262295082	0.23076923076923078	0.9210848166878276
dCA1	lightgbm	1	0.02185792349726776	0.23076923076923078	0.9210387983297712
dCA1	lightgbm	1	0.02185792349726776	0.26282051282051283	0.9154518543087542
dCA1	lightgbm	1	0.0273224043715847	0.26282051282051283	0.9142482405207554
dCA1	lightgbm	1	0.0273224043715847	0.3269230769230769	0.8965811717507584
dCA1	lightgbm	1	0.03278688524590164	0.3269230769230769	0.8965317120765526
dCA1	lightgbm	1	0.03278688524590164	0.38461538461538464	0.8789877505835973
dCA1	lightgbm	1	0.03825136612021858	0.38461538461538464	0.8768298495326081
dCA1	lightgbm	1	0.03825136612021858	0.3974358974358974	0.8726594812665908
dCA1	lightgbm	1	0.04371584699453552	0.3974358974358974	0.8709624015481694
dCA1	lightgbm	1	0.04371584699453552	0.4551282051282051	0.8493630280207569
dCA1	lightgbm	1	0.04918032786885246	0.4551282051282051	0.8445865519565124
dCA1	lightgbm	1	0.04918032786885246	0.47435897435897434	0.840575596128529
dCA1	lightgbm	1	0.0546448087431694	0.47435897435897434	0.8287493888582429
dCA1	lightgbm	1	0.0546448087431694	0.5	0.8232983754351704
dCA1	lightgbm	1	0.060109289617486336	0.5	0.8214020355867167
dCA1	lightgbm	1	0.060109289617486336	0.5128205128205128	0.8157159063502375
dCA1	lightgbm	1	0.06557377049180328	0.5128205128205128	0.7887618161997823
dCA1	lightgbm	1	0.06557377049180328	0.5448717948717948	0.7708632775600076
dCA1	lightgbm	1	0.07650273224043716	0.5448717948717948	0.7616932278724651
dCA1	lightgbm	1	0.07650273224043716	0.5576923076923077	0.7566783628699287
dCA1	lightgbm	1	0.08196721311475409	0.5576923076923077	0.7466789115805482
dCA1	lightgbm	1	0.08196721311475409	0.5641025641025641	0.7378004801764454
dCA1	lightgbm	1	0.08743169398907104	0.5641025641025641	0.7367940236316907
dCA1	lightgbm	1	0.08743169398907104	0.5897435897435898	0.7260288241729107
dCA1	lightgbm	1	0.09289617486338798	0.5897435897435898	0.7254925297848226
dCA1	lightgbm	1	0.09289617486338798	0.6217948717948718	0.712468119166277
dCA1	lightgbm	1	0.09836065573770492	0.6217948717948718	0.708941986170623
dCA1	lightgbm	1	0.09836065573770492	0.6282051282051282	0.6944248009118397
dCA1	lightgbm	1	0.1092896174863388	0.6282051282051282	0.6802872449975006
dCA1	lightgbm	1	0.1092896174863388	0.6858974358974359	0.6204233575525383
dCA1	lightgbm	1	0.12021857923497267	0.6858974358974359	0.6077565114427099
dCA1	lightgbm	1	0.12021857923497267	0.6923076923076923	0.6076875495533722
dCA1	lightgbm	1	0.12568306010928962	0.6923076923076923	0.6039064733443107
dCA1	lightgbm	1	0.12568306010928962	0.7051282051282052	0.5938418548617137
dCA1	lightgbm	1	0.13114754098360656	0.7051282051282052	0.5880121857294418
dCA1	lightgbm	1	0.13114754098360656	0.717948717948718	0.5856296548816446
dCA1	lightgbm	1	0.1366120218579235	0.717948717948718	0.5831001890507421
dCA1	lightgbm	1	0.1366120218579235	0.7307692307692307	0.5804585915667411
dCA1	lightgbm	1	0.14754098360655737	0.7307692307692307	0.5656715461078616
dCA1	lightgbm	1	0.14754098360655737	0.7371794871794872	0.5534638198684716
dCA1	lightgbm	1	0.15300546448087432	0.7371794871794872	0.552029200480694
dCA1	lightgbm	1	0.15300546448087432	0.75	0.5412130055926406
dCA1	lightgbm	1	0.17486338797814208	0.75	0.5263783440031085
dCA1	lightgbm	1	0.17486338797814208	0.7628205128205128	0.5224609015633191
dCA1	lightgbm	1	0.18032786885245902	0.7628205128205128	0.5188426220433486
dCA1	lightgbm	1	0.18032786885245902	0.782051282051282	0.4859346195999542
dCA1	lightgbm	1	0.18579234972677597	0.782051282051282	0.47774343068304514
dCA1	lightgbm	1	0.18579234972677597	0.8012820512820513	0.46317979892105354
dCA1	lightgbm	1	0.19672131147540983	0.8012820512820513	0.4496325822038224
dCA1	lightgbm	1	0.19672131147540983	0.8076923076923077	0.4470571366773797
dCA1	lightgbm	1	0.19672131147540983	0.8205128205128205	0.4455741817512987
dCA1	lightgbm	1	0.21311475409836064	0.8205128205128205	0.4429269238885626
dCA1	lightgbm	1	0.21311475409836064	0.8269230769230769	0.44195009562244125
dCA1	lightgbm	1	0.2185792349726776	0.8269230769230769	0.43524497965427245
dCA1	lightgbm	1	0.2185792349726776	0.8525641025641025	0.4045089979769195
dCA1	lightgbm	1	0.22404371584699453	0.8525641025641025	0.40082015740223964
dCA1	lightgbm	1	0.23497267759562843	0.8525641025641025	0.39421011239752146
dCA1	lightgbm	1	0.273224043715847	0.8525641025641025	0.34681729872069267
dCA1	lightgbm	1	0.273224043715847	0.8589743589743589	0.3450566826611815
dCA1	lightgbm	1	0.2786885245901639	0.8589743589743589	0.3448246519983169
dCA1	lightgbm	1	0.2786885245901639	0.8717948717948718	0.3374086528457577
dCA1	lightgbm	1	0.3114754098360656	0.8717948717948718	0.30811718582976444
dCA1	lightgbm	1	0.3114754098360656	0.8782051282051282	0.3066812819208019
dCA1	lightgbm	1	0.31693989071038253	0.8782051282051282	0.29981949159284416
dCA1	lightgbm	1	0.31693989071038253	0.8910256410256411	0.298703627163316
dCA1	lightgbm	1	0.33879781420765026	0.8910256410256411	0.28351013992453766
dCA1	lightgbm	1	0.33879781420765026	0.9038461538461539	0.27035346154323037
dCA1	lightgbm	1	0.3442622950819672	0.9038461538461539	0.2657465613846085
dCA1	lightgbm	1	0.3442622950819672	0.9102564102564102	0.26279984266340783
dCA1	lightgbm	1	0.34972677595628415	0.9102564102564102	0.2622827394229921
dCA1	lightgbm	1	0.34972677595628415	0.9166666666666666	0.25813706448079266
dCA1	lightgbm	1	0.36065573770491804	0.9166666666666666	0.2555742913795135
dCA1	lightgbm	1	0.37158469945355194	0.9166666666666666	0.25065751620807786
dCA1	lightgbm	1	0.37158469945355194	0.9230769230769231	0.2506039272681446
dCA1	lightgbm	1	0.3770491803278688	0.9230769230769231	0.24626748281249933
dCA1	lightgbm	1	0.3770491803278688	0.9294871794871795	0.24488848165579236
dCA1	lightgbm	1	0.3879781420765027	0.9294871794871795	0.226539009734257
dCA1	lightgbm	1	0.3879781420765027	0.9358974358974359	0.22475246874856158
dCA1	lightgbm	1	0.40437158469945356	0.9358974358974359	0.21913580869678528
dCA1	lightgbm	1	0.40437158469945356	0.9423076923076923	0.21430700347516274
dCA1	lightgbm	1	0.453551912568306	0.9423076923076923	0.1915278006810769
dCA1	lightgbm	1	0.453551912568306	0.9487179487179487	0.18850416380568624
dCA1	lightgbm	1	0.47540983606557374	0.9487179487179487	0.18239081864571727
dCA1	lightgbm	1	0.48633879781420764	0.9487179487179487	0.1753898699194687
dCA1	lightgbm	1	0.48633879781420764	0.9551282051282052	0.17404675262255365
dCA1	lightgbm	1	0.4918032786885246	0.9551282051282052	0.16989589162220353
dCA1	lightgbm	1	0.4918032786885246	0.9615384615384616	0.16929448371790112
dCA1	lightgbm	1	0.5027322404371585	0.9615384615384616	0.15183966887034683
dCA1	lightgbm	1	0.5136612021857924	0.9615384615384616	0.14371386910817585
dCA1	lightgbm	1	0.5136612021857924	0.967948717948718	0.14287685834394648
dCA1	lightgbm	1	0.5191256830601093	0.967948717948718	0.14224327894509947
dCA1	lightgbm	1	0.5191256830601093	0.9743589743589743	0.13897486837326223
dCA1	lightgbm	1	0.639344262295082	0.9743589743589743	0.08548304338653412
dCA1	lightgbm	1	0.639344262295082	0.9807692307692307	0.08450069851628883
dCA1	lightgbm	1	0.7595628415300546	0.9807692307692307	0.05483405655833706
dCA1	lightgbm	1	0.7595628415300546	0.9935897435897436	0.05412026250896207
dCA1	lightgbm	1	0.912568306010929	0.9935897435897436	0.014600558325477797
dCA1	lightgbm	1	0.912568306010929	1.0	0.013878478205160305
dCA1	lightgbm	1	1.0	1.0	0.005506755831993448
