# Supplementary material for: Hierarchical Distribution of Reward Representation in the Cortical and Hippocampal Regions
Source: eNeuro. 2026 Feb 10;13(2):ENEURO.0256-25.2026. doi: 10.1523/ENEURO.0256-25.2026 (PMC12931971; doi:10.1523/ENEURO.0256-25.2026)
Supplement: Data 1 — The complete code, data, and computational environment required to reproduce the findings of this study are available at https://github.com/mokamotosan/soma_okamoto_lr_01_public.git. The repository contains a series of Jupyter Notebooks for analysis (/notebooks) and a Dockerfile to ensure a fully reproducible environment. The analysis is structured with individual notebooks for each of the six brain regions, which generate the results for Figs. 3-7 and Table 1. All analyses were performed within a Docker container based on a Python 3.10 image, utilizing key libraries such as PyCaret for modeling and SHAP for interpretation. To replicate all results, users should first build the Docker environment and then execute the Jupyter Notebooks in the sequence described in the repository's README.md file. Download Data 1, ZIP file. [file eneuro-13-ENEURO.0256-25.2026-s001.zip › soma_okamoto_lr_01_public-main/results/tuning/roc/roc_error_dCA1_lightgbm_r2.csv]

roi	model_id	repeat	fpr	tpr	threshold
dCA1	lightgbm	2	0.0	0.0	inf
dCA1	lightgbm	2	0.0	0.00641025641025641	0.5012633310891437
dCA1	lightgbm	2	0.0	0.16666666666666666	0.5009847712892432
dCA1	lightgbm	2	0.00546448087431694	0.16666666666666666	0.5009826896875269
dCA1	lightgbm	2	0.00546448087431694	0.17307692307692307	0.5009771538677436
dCA1	lightgbm	2	0.01092896174863388	0.17307692307692307	0.5009654742936249
dCA1	lightgbm	2	0.01092896174863388	0.23717948717948717	0.5008399193630002
dCA1	lightgbm	2	0.01639344262295082	0.23717948717948717	0.5008380422536692
dCA1	lightgbm	2	0.01639344262295082	0.3141025641025641	0.5007423833860412
dCA1	lightgbm	2	0.02185792349726776	0.3141025641025641	0.5007390040047432
dCA1	lightgbm	2	0.02185792349726776	0.3525641025641026	0.5006835796394158
dCA1	lightgbm	2	0.0273224043715847	0.3525641025641026	0.5006813782214367
dCA1	lightgbm	2	0.0273224043715847	0.41025641025641024	0.5006290167277225
dCA1	lightgbm	2	0.03825136612021858	0.41025641025641024	0.5006168748394992
dCA1	lightgbm	2	0.03825136612021858	0.4423076923076923	0.5005882552423765
dCA1	lightgbm	2	0.04918032786885246	0.4423076923076923	0.5005763462707392
dCA1	lightgbm	2	0.04918032786885246	0.5	0.5005245917681436
dCA1	lightgbm	2	0.0546448087431694	0.5	0.5005149218549261
dCA1	lightgbm	2	0.0546448087431694	0.5128205128205128	0.5005053650362135
dCA1	lightgbm	2	0.060109289617486336	0.5128205128205128	0.5005022243878892
dCA1	lightgbm	2	0.060109289617486336	0.5192307692307693	0.500497429656872
dCA1	lightgbm	2	0.06557377049180328	0.5192307692307693	0.5004923263944738
dCA1	lightgbm	2	0.06557377049180328	0.5384615384615384	0.5004591795494059
dCA1	lightgbm	2	0.07103825136612021	0.5384615384615384	0.5004588070573284
dCA1	lightgbm	2	0.07103825136612021	0.5448717948717948	0.5004549173442638
dCA1	lightgbm	2	0.07650273224043716	0.5448717948717948	0.5004443775832574
dCA1	lightgbm	2	0.07650273224043716	0.5705128205128205	0.5003958658112506
dCA1	lightgbm	2	0.08196721311475409	0.5705128205128205	0.5003907316104681
dCA1	lightgbm	2	0.08196721311475409	0.5833333333333334	0.5003800190195884
dCA1	lightgbm	2	0.10382513661202186	0.5833333333333334	0.5003402981542437
dCA1	lightgbm	2	0.10382513661202186	0.5897435897435898	0.5003330293448954
dCA1	lightgbm	2	0.11475409836065574	0.5897435897435898	0.5003250379111822
dCA1	lightgbm	2	0.11475409836065574	0.6025641025641025	0.5003217984179436
dCA1	lightgbm	2	0.12568306010928962	0.6025641025641025	0.5003089264291392
dCA1	lightgbm	2	0.12568306010928962	0.6282051282051282	0.5002664307424005
dCA1	lightgbm	2	0.13114754098360656	0.6282051282051282	0.5002531427061809
dCA1	lightgbm	2	0.13114754098360656	0.6410256410256411	0.5002291274694282
dCA1	lightgbm	2	0.14207650273224043	0.6410256410256411	0.5002152086050368
dCA1	lightgbm	2	0.14207650273224043	0.6474358974358975	0.5002043312704907
dCA1	lightgbm	2	0.15300546448087432	0.6474358974358975	0.5002035629894239
dCA1	lightgbm	2	0.15846994535519127	0.6474358974358975	0.5001968218837771
dCA1	lightgbm	2	0.15846994535519127	0.6538461538461539	0.5001962375014539
dCA1	lightgbm	2	0.16393442622950818	0.6538461538461539	0.5001844317391251
dCA1	lightgbm	2	0.16393442622950818	0.6602564102564102	0.5001826366985883
dCA1	lightgbm	2	0.16939890710382513	0.6602564102564102	0.5001791318220296
dCA1	lightgbm	2	0.16939890710382513	0.6730769230769231	0.500163998695564
dCA1	lightgbm	2	0.19672131147540983	0.6730769230769231	0.500123041448451
dCA1	lightgbm	2	0.19672131147540983	0.6923076923076923	0.500104030801855
dCA1	lightgbm	2	0.20218579234972678	0.6923076923076923	0.5001032618854548
dCA1	lightgbm	2	0.20218579234972678	0.717948717948718	0.5000682005766184
dCA1	lightgbm	2	0.21311475409836064	0.717948717948718	0.5000583809828508
dCA1	lightgbm	2	0.21311475409836064	0.7307692307692307	0.5000449120074393
dCA1	lightgbm	2	0.21311475409836064	0.7435897435897436	0.5000287378986218
dCA1	lightgbm	2	0.21311475409836064	0.75	0.5000283363200055
dCA1	lightgbm	2	0.22404371584699453	0.75	0.5000229931606388
dCA1	lightgbm	2	0.22404371584699453	0.7628205128205128	0.5000052028638459
dCA1	lightgbm	2	0.24043715846994534	0.7628205128205128	0.4999784229952028
dCA1	lightgbm	2	0.24043715846994534	0.7692307692307693	0.49997826195176
dCA1	lightgbm	2	0.2568306010928962	0.7692307692307693	0.49995355329501767
dCA1	lightgbm	2	0.2568306010928962	0.8205128205128205	0.49990561659367827
dCA1	lightgbm	2	0.26229508196721313	0.8205128205128205	0.49989963225214473
dCA1	lightgbm	2	0.273224043715847	0.8205128205128205	0.49988040479052287
dCA1	lightgbm	2	0.273224043715847	0.8333333333333334	0.49986474707481265
dCA1	lightgbm	2	0.28415300546448086	0.8333333333333334	0.49984524898708427
dCA1	lightgbm	2	0.28415300546448086	0.8461538461538461	0.49983504964717995
dCA1	lightgbm	2	0.2896174863387978	0.8461538461538461	0.49983445505151913
dCA1	lightgbm	2	0.2896174863387978	0.8525641025641025	0.49981557365785323
dCA1	lightgbm	2	0.29508196721311475	0.8525641025641025	0.4998012192121566
dCA1	lightgbm	2	0.29508196721311475	0.8589743589743589	0.49979074168412385
dCA1	lightgbm	2	0.3114754098360656	0.8589743589743589	0.49973879626325746
dCA1	lightgbm	2	0.3114754098360656	0.8653846153846154	0.49972844059160104
dCA1	lightgbm	2	0.31693989071038253	0.8653846153846154	0.4997073063508154
dCA1	lightgbm	2	0.31693989071038253	0.8846153846153846	0.4996894551361173
dCA1	lightgbm	2	0.32786885245901637	0.8846153846153846	0.4996693787382659
dCA1	lightgbm	2	0.32786885245901637	0.9102564102564102	0.4996419746272207
dCA1	lightgbm	2	0.3333333333333333	0.9102564102564102	0.4996343107054547
dCA1	lightgbm	2	0.3333333333333333	0.9166666666666666	0.499634187664623
dCA1	lightgbm	2	0.3551912568306011	0.9166666666666666	0.49960775507225663
dCA1	lightgbm	2	0.3551912568306011	0.9230769230769231	0.4996070786129073
dCA1	lightgbm	2	0.36065573770491804	0.9230769230769231	0.4996009366846459
dCA1	lightgbm	2	0.36065573770491804	0.9294871794871795	0.499590601992449
dCA1	lightgbm	2	0.366120218579235	0.9294871794871795	0.49958011721937545
dCA1	lightgbm	2	0.366120218579235	0.9358974358974359	0.49957798297891154
dCA1	lightgbm	2	0.3825136612021858	0.9358974358974359	0.49954049316872795
dCA1	lightgbm	2	0.3825136612021858	0.9487179487179487	0.49952864273868824
dCA1	lightgbm	2	0.39344262295081966	0.9487179487179487	0.49951950443960014
dCA1	lightgbm	2	0.39344262295081966	0.9551282051282052	0.49951527834683307
dCA1	lightgbm	2	0.4098360655737705	0.9551282051282052	0.49948916070402305
dCA1	lightgbm	2	0.4098360655737705	0.9615384615384616	0.4994809572834472
dCA1	lightgbm	2	0.43169398907103823	0.9615384615384616	0.4994729848662921
dCA1	lightgbm	2	0.43169398907103823	0.967948717948718	0.49946853226131815
dCA1	lightgbm	2	0.45901639344262296	0.967948717948718	0.4993915724527862
dCA1	lightgbm	2	0.45901639344262296	0.9743589743589743	0.4993842693256477
dCA1	lightgbm	2	0.4644808743169399	0.9743589743589743	0.4993720683729125
dCA1	lightgbm	2	0.4644808743169399	0.9807692307692307	0.4993679859696918
dCA1	lightgbm	2	0.4918032786885246	0.9807692307692307	0.4993314567396048
dCA1	lightgbm	2	0.4918032786885246	0.9935897435897436	0.499311129314031
dCA1	lightgbm	2	0.5956284153005464	0.9935897435897436	0.49917404546667987
dCA1	lightgbm	2	0.5956284153005464	1.0	0.4991546233531027
dCA1	lightgbm	2	1.0	1.0	0.4987238302385234
