# Supplementary material for: Hierarchical Distribution of Reward Representation in the Cortical and Hippocampal Regions
Source: eNeuro. 2026 Feb 10;13(2):ENEURO.0256-25.2026. doi: 10.1523/ENEURO.0256-25.2026 (PMC12931971; doi:10.1523/ENEURO.0256-25.2026)
Supplement: Data 1 — The complete code, data, and computational environment required to reproduce the findings of this study are available at https://github.com/mokamotosan/soma_okamoto_lr_01_public.git. The repository contains a series of Jupyter Notebooks for analysis (/notebooks) and a Dockerfile to ensure a fully reproducible environment. The analysis is structured with individual notebooks for each of the six brain regions, which generate the results for Figs. 3-7 and Table 1. All analyses were performed within a Docker container based on a Python 3.10 image, utilizing key libraries such as PyCaret for modeling and SHAP for interpretation. To replicate all results, users should first build the Docker environment and then execute the Jupyter Notebooks in the sequence described in the repository's README.md file. Download Data 1, ZIP file. [file eneuro-13-ENEURO.0256-25.2026-s001.zip › soma_okamoto_lr_01_public-main/results/tuning/roc/roc_error_dCA1_xgboost_r0.csv]

roi	model_id	repeat	fpr	tpr	threshold
dCA1	xgboost	0	0.0	0.0	inf
dCA1	xgboost	0	0.0	0.00641025641025641	0.9999589
dCA1	xgboost	0	0.0	0.1794871794871795	0.99707854
dCA1	xgboost	0	0.0	0.19230769230769232	0.99696034
dCA1	xgboost	0	0.01092896174863388	0.19230769230769232	0.9963481
dCA1	xgboost	0	0.01092896174863388	0.38461538461538464	0.9775116
dCA1	xgboost	0	0.01639344262295082	0.38461538461538464	0.9767868
dCA1	xgboost	0	0.01639344262295082	0.4230769230769231	0.9706041
dCA1	xgboost	0	0.02185792349726776	0.4230769230769231	0.97045547
dCA1	xgboost	0	0.02185792349726776	0.4551282051282051	0.9666661
dCA1	xgboost	0	0.0273224043715847	0.4551282051282051	0.9657733
dCA1	xgboost	0	0.0273224043715847	0.4935897435897436	0.9591676
dCA1	xgboost	0	0.03278688524590164	0.4935897435897436	0.9577897
dCA1	xgboost	0	0.03278688524590164	0.5064102564102564	0.9571902
dCA1	xgboost	0	0.03825136612021858	0.5064102564102564	0.95665586
dCA1	xgboost	0	0.03825136612021858	0.5192307692307693	0.94979924
dCA1	xgboost	0	0.04371584699453552	0.5192307692307693	0.949184
dCA1	xgboost	0	0.04371584699453552	0.5897435897435898	0.93443584
dCA1	xgboost	0	0.04918032786885246	0.5897435897435898	0.9334848
dCA1	xgboost	0	0.04918032786885246	0.6025641025641025	0.9281649
dCA1	xgboost	0	0.0546448087431694	0.6025641025641025	0.92770815
dCA1	xgboost	0	0.0546448087431694	0.6346153846153846	0.9019228
dCA1	xgboost	0	0.060109289617486336	0.6346153846153846	0.89874667
dCA1	xgboost	0	0.060109289617486336	0.6410256410256411	0.89855325
dCA1	xgboost	0	0.06557377049180328	0.6410256410256411	0.88982224
dCA1	xgboost	0	0.06557377049180328	0.6538461538461539	0.8807953
dCA1	xgboost	0	0.07103825136612021	0.6538461538461539	0.8797992
dCA1	xgboost	0	0.07103825136612021	0.6666666666666666	0.86981946
dCA1	xgboost	0	0.07103825136612021	0.6923076923076923	0.85745144
dCA1	xgboost	0	0.08743169398907104	0.6923076923076923	0.84495926
dCA1	xgboost	0	0.08743169398907104	0.7051282051282052	0.8414286
dCA1	xgboost	0	0.09289617486338798	0.7051282051282052	0.835415
dCA1	xgboost	0	0.09289617486338798	0.7115384615384616	0.8260615
dCA1	xgboost	0	0.09836065573770492	0.7115384615384616	0.81452584
dCA1	xgboost	0	0.09836065573770492	0.7243589743589743	0.81182957
dCA1	xgboost	0	0.10382513661202186	0.7243589743589743	0.80860376
dCA1	xgboost	0	0.10382513661202186	0.7307692307692307	0.8069233
dCA1	xgboost	0	0.1092896174863388	0.7307692307692307	0.7909588
dCA1	xgboost	0	0.1092896174863388	0.7371794871794872	0.7898887
dCA1	xgboost	0	0.12021857923497267	0.7371794871794872	0.7771455
dCA1	xgboost	0	0.12021857923497267	0.75	0.74855036
dCA1	xgboost	0	0.12021857923497267	0.7628205128205128	0.7437892
dCA1	xgboost	0	0.12021857923497267	0.7756410256410257	0.7268379
dCA1	xgboost	0	0.12568306010928962	0.7756410256410257	0.71324587
dCA1	xgboost	0	0.12568306010928962	0.7948717948717948	0.63826764
dCA1	xgboost	0	0.13114754098360656	0.7948717948717948	0.63743377
dCA1	xgboost	0	0.13114754098360656	0.8012820512820513	0.59882224
dCA1	xgboost	0	0.14754098360655737	0.8012820512820513	0.55274117
dCA1	xgboost	0	0.14754098360655737	0.8076923076923077	0.54845
dCA1	xgboost	0	0.15300546448087432	0.8076923076923077	0.5341463
dCA1	xgboost	0	0.15300546448087432	0.8269230769230769	0.5122993
dCA1	xgboost	0	0.15846994535519127	0.8269230769230769	0.50268865
dCA1	xgboost	0	0.15846994535519127	0.8333333333333334	0.50049686
dCA1	xgboost	0	0.16393442622950818	0.8333333333333334	0.49668276
dCA1	xgboost	0	0.16393442622950818	0.8397435897435898	0.49476814
dCA1	xgboost	0	0.17486338797814208	0.8397435897435898	0.4409377
dCA1	xgboost	0	0.17486338797814208	0.8525641025641025	0.42446566
dCA1	xgboost	0	0.22950819672131148	0.8525641025641025	0.36908537
dCA1	xgboost	0	0.22950819672131148	0.8653846153846154	0.3319441
dCA1	xgboost	0	0.26229508196721313	0.8653846153846154	0.23033625
dCA1	xgboost	0	0.26229508196721313	0.8717948717948718	0.21964854
dCA1	xgboost	0	0.273224043715847	0.8717948717948718	0.21590728
dCA1	xgboost	0	0.273224043715847	0.8782051282051282	0.21026647
dCA1	xgboost	0	0.2896174863387978	0.8782051282051282	0.19828546
dCA1	xgboost	0	0.2896174863387978	0.8974358974358975	0.18877912
dCA1	xgboost	0	0.29508196721311475	0.8974358974358975	0.1785618
dCA1	xgboost	0	0.29508196721311475	0.9166666666666666	0.14372069
dCA1	xgboost	0	0.3005464480874317	0.9166666666666666	0.1429342
dCA1	xgboost	0	0.3005464480874317	0.9294871794871795	0.13076228
dCA1	xgboost	0	0.32786885245901637	0.9294871794871795	0.118178904
dCA1	xgboost	0	0.32786885245901637	0.9358974358974359	0.11000401
dCA1	xgboost	0	0.33879781420765026	0.9358974358974359	0.10546237
dCA1	xgboost	0	0.33879781420765026	0.9423076923076923	0.10042858
dCA1	xgboost	0	0.3442622950819672	0.9423076923076923	0.0978719
dCA1	xgboost	0	0.3442622950819672	0.9551282051282052	0.09651011
dCA1	xgboost	0	0.3551912568306011	0.9551282051282052	0.091169536
dCA1	xgboost	0	0.3551912568306011	0.9615384615384616	0.089577615
dCA1	xgboost	0	0.3825136612021858	0.9615384615384616	0.06466782
dCA1	xgboost	0	0.3825136612021858	0.967948717948718	0.06351763
dCA1	xgboost	0	0.39344262295081966	0.967948717948718	0.058482945
dCA1	xgboost	0	0.39344262295081966	0.9743589743589743	0.055463612
dCA1	xgboost	0	0.4371584699453552	0.9743589743589743	0.036551893
dCA1	xgboost	0	0.4371584699453552	0.9807692307692307	0.035703182
dCA1	xgboost	0	0.453551912568306	0.9807692307692307	0.03374964
dCA1	xgboost	0	0.47540983606557374	0.9807692307692307	0.032226443
dCA1	xgboost	0	0.5901639344262295	0.9807692307692307	0.01379472
dCA1	xgboost	0	0.5901639344262295	0.9871794871794872	0.013792634
dCA1	xgboost	0	0.6721311475409836	0.9871794871794872	0.0071285367
dCA1	xgboost	0	0.6721311475409836	0.9935897435897436	0.006912887
dCA1	xgboost	0	0.9508196721311475	0.9935897435897436	0.0003556013
dCA1	xgboost	0	0.9508196721311475	1.0	0.000346303
dCA1	xgboost	0	1.0	1.0	0.000104904175
